# Supplementary material for: Estimating and abstracting the 3D structure of feline bones using neural networks on X-ray (2D) images
Source: Commun Biol. 2020 Jun 30;3:337. doi: 10.1038/s42003-020-1057-3 (PMC7326932; doi:10.1038/s42003-020-1057-3)
Supplement: Supplementary file 1 — Supplementary Data 1 [file 42003_2020_1057_MOESM1_ESM.zip]

Archive with 17,331 entries (9,979 files):
- 24_bones_classifier_train_valid_224x224x3/
- 24_bones_classifier_train_valid_224x224x3/train/
- 24_bones_classifier_train_valid_224x224x3/train/0/
- 24_bones_classifier_train_valid_224x224x3/train/0/0_APML.dcm_rotation103,9_energy146.jpg
- 24_bones_classifier_train_valid_224x224x3/train/0/0_APML.dcm_rotation109,18_energy146.jpg
- 24_bones_classifier_train_valid_224x224x3/train/0/0_APML.dcm_rotation109,18_energy152.jpg
- 24_bones_classifier_train_valid_224x224x3/train/0/0_APML.dcm_rotation109,18_energy158.jpg
- 24_bones_classifier_train_valid_224x224x3/train/0/0_APML.dcm_rotation109,21_energy140.jpg
- 24_bones_classifier_train_valid_224x224x3/train/0/0_APML.dcm_rotation109,21_energy146.jpg
- 24_bones_classifier_train_valid_224x224x3/train/0/0_APML.dcm_rotation109,21_energy152.jpg
- 24_bones_classifier_train_valid_224x224x3/train/0/0_APML.dcm_rotation109,21_energy158.jpg
- 24_bones_classifier_train_valid_224x224x3/train/0/0_APML.dcm_rotation109,3_energy140.jpg
- 24_bones_classifier_train_valid_224x224x3/train/0/0_APML.dcm_rotation109,3_energy146.jpg
- 24_bones_classifier_train_valid_224x224x3/train/0/0_APML.dcm_rotation109,3_energy152.jpg
- 24_bones_classifier_train_valid_224x224x3/train/0/0_APML.dcm_rotation109,3_energy158.jpg
- 24_bones_classifier_train_valid_224x224x3/train/0/0_APML.dcm_rotation109,6_energy140.jpg
- 24_bones_classifier_train_valid_224x224x3/train/0/0_APML.dcm_rotation109,6_energy146.jpg
- 24_bones_classifier_train_valid_224x224x3/train/0/0_APML.dcm_rotation109,6_energy152.jpg
- 24_bones_classifier_train_valid_224x224x3/train/0/0_APML.dcm_rotation109,6_energy158.jpg
- 24_bones_classifier_train_valid_224x224x3/train/0/0_APML.dcm_rotation109,9_energy140.jpg
- 24_bones_classifier_train_valid_224x224x3/train/0/0_APML.dcm_rotation109,9_energy146.jpg
- 24_bones_classifier_train_valid_224x224x3/train/0/0_APML.dcm_rotation109,9_energy152.jpg
- 24_bones_classifier_train_valid_224x224x3/train/0/0_APML.dcm_rotation109,9_energy158.jpg
- 24_bones_classifier_train_valid_224x224x3/train/0/0_APML.dcm_rotation112,-12_energy140.jpg
- 24_bones_classifier_train_valid_224x224x3/train/0/0_APML.dcm_rotation112,-12_energy146.jpg
- 24_bones_classifier_train_valid_224x224x3/train/0/0_APML.dcm_rotation112,-12_energy152.jpg
- 24_bones_classifier_train_valid_224x224x3/train/0/0_APML.dcm_rotation112,-12_energy158.jpg
- 24_bones_classifier_train_valid_224x224x3/train/0/0_APML.dcm_rotation112,-15_energy140.jpg
- 24_bones_classifier_train_valid_224x224x3/train/0/0_APML.dcm_rotation112,-15_energy146.jpg
- 24_bones_classifier_train_valid_224x224x3/train/0/0_APML.dcm_rotation112,-15_energy152.jpg
- 24_bones_classifier_train_valid_224x224x3/train/0/0_APML.dcm_rotation112,-15_energy158.jpg
- 24_bones_classifier_train_valid_224x224x3/train/0/0_APML.dcm_rotation112,-18_energy140.jpg
- 24_bones_classifier_train_valid_224x224x3/train/0/0_APML.dcm_rotation112,-18_energy146.jpg
- 24_bones_classifier_train_valid_224x224x3/train/0/0_APML.dcm_rotation112,-18_energy152.jpg
- 24_bones_classifier_train_valid_224x224x3/train/0/0_APML.dcm_rotation112,-18_energy158.jpg
- 24_bones_classifier_train_valid_224x224x3/train/0/0_APML.dcm_rotation112,-21_energy140.jpg
- 24_bones_classifier_train_valid_224x224x3/train/0/0_APML.dcm_rotation112,-21_energy146.jpg
- 24_bones_classifier_train_valid_224x224x3/train/0/0_APML.dcm_rotation112,-21_energy152.jpg
- 24_bones_classifier_train_valid_224x224x3/train/0/0_APML.dcm_rotation112,-21_energy158.jpg
- 24_bones_classifier_train_valid_224x224x3/train/0/0_APML.dcm_rotation112,-3_energy140.jpg
- 24_bones_classifier_train_valid_224x224x3/train/0/0_APML.dcm_rotation112,-3_energy146.jpg
- 24_bones_classifier_train_valid_224x224x3/train/0/0_APML.dcm_rotation112,-3_energy152.jpg
- 24_bones_classifier_train_valid_224x224x3/train/0/0_APML.dcm_rotation112,-3_energy158.jpg
- 24_bones_classifier_train_valid_224x224x3/train/0/0_APML.dcm_rotation112,-6_energy140.jpg
- 24_bones_classifier_train_valid_224x224x3/train/0/0_APML.dcm_rotation112,-6_energy146.jpg
- 24_bones_classifier_train_valid_224x224x3/train/0/0_APML.dcm_rotation112,-6_energy152.jpg
- 24_bones_classifier_train_valid_224x224x3/train/0/0_APML.dcm_rotation112,-6_energy158.jpg
- 24_bones_classifier_train_valid_224x224x3/train/0/0_APML.dcm_rotation112,-9_energy140.jpg
- 24_bones_classifier_train_valid_224x224x3/train/0/0_APML.dcm_rotation112,-9_energy146.jpg
- 24_bones_classifier_train_valid_224x224x3/train/0/0_APML.dcm_rotation112,-9_energy152.jpg
- 24_bones_classifier_train_valid_224x224x3/train/0/0_APML.dcm_rotation112,-9_energy158.jpg
- 24_bones_classifier_train_valid_224x224x3/train/0/0_APML.dcm_rotation112,0_energy140.jpg
- 24_bones_classifier_train_valid_224x224x3/train/0/0_APML.dcm_rotation112,0_energy146.jpg
- 24_bones_classifier_train_valid_224x224x3/train/0/0_APML.dcm_rotation112,0_energy152.jpg
- 24_bones_classifier_train_valid_224x224x3/train/0/0_APML.dcm_rotation112,0_energy158.jpg
- 24_bones_classifier_train_valid_224x224x3/train/0/0_APML.dcm_rotation112,12_energy140.jpg
- 24_bones_classifier_train_valid_224x224x3/train/0/0_APML.dcm_rotation112,12_energy146.jpg
- 24_bones_classifier_train_valid_224x224x3/train/0/0_APML.dcm_rotation112,12_energy152.jpg
- 24_bones_classifier_train_valid_224x224x3/train/0/0_APML.dcm_rotation112,12_energy158.jpg
- 24_bones_classifier_train_valid_224x224x3/train/0/0_APML.dcm_rotation112,15_energy140.jpg
- 24_bones_classifier_train_valid_224x224x3/train/0/0_APML.dcm_rotation112,15_energy146.jpg
- 24_bones_classifier_train_valid_224x224x3/train/0/0_APML.dcm_rotation112,15_energy152.jpg
- 24_bones_classifier_train_valid_224x224x3/train/0/0_APML.dcm_rotation112,15_energy158.jpg
- 24_bones_classifier_train_valid_224x224x3/train/0/0_APML.dcm_rotation112,18_energy140.jpg
- 24_bones_classifier_train_valid_224x224x3/train/0/0_APML.dcm_rotation112,18_energy146.jpg
- 24_bones_classifier_train_valid_224x224x3/train/0/0_APML.dcm_rotation112,18_energy152.jpg
- 24_bones_classifier_train_valid_224x224x3/train/0/0_APML.dcm_rotation112,18_energy158.jpg
- 24_bones_classifier_train_valid_224x224x3/train/0/0_APML.dcm_rotation112,21_energy140.jpg
- 24_bones_classifier_train_valid_224x224x3/train/0/0_APML.dcm_rotation112,21_energy146.jpg
- 24_bones_classifier_train_valid_224x224x3/train/0/0_APML.dcm_rotation112,21_energy152.jpg
- 24_bones_classifier_train_valid_224x224x3/train/0/0_APML.dcm_rotation112,21_energy158.jpg
- 24_bones_classifier_train_valid_224x224x3/train/0/0_APML.dcm_rotation112,3_energy140.jpg
- 24_bones_classifier_train_valid_224x224x3/train/0/0_APML.dcm_rotation112,3_energy146.jpg
- 24_bones_classifier_train_valid_224x224x3/train/0/0_APML.dcm_rotation112,3_energy152.jpg
- 24_bones_classifier_train_valid_224x224x3/train/0/0_APML.dcm_rotation112,3_energy158.jpg
- 24_bones_classifier_train_valid_224x224x3/train/0/0_APML.dcm_rotation112,6_energy140.jpg
- 24_bones_classifier_train_valid_224x224x3/train/0/0_APML.dcm_rotation112,6_energy146.jpg
- 24_bones_classifier_train_valid_224x224x3/train/0/0_APML.dcm_rotation112,6_energy152.jpg
- 24_bones_classifier_train_valid_224x224x3/train/0/0_APML.dcm_rotation112,6_energy158.jpg
- 24_bones_classifier_train_valid_224x224x3/train/0/0_APML.dcm_rotation112,9_energy140.jpg
- 24_bones_classifier_train_valid_224x224x3/train/0/0_APML.dcm_rotation112,9_energy146.jpg
- 24_bones_classifier_train_valid_224x224x3/train/0/0_APML.dcm_rotation112,9_energy152.jpg
- 24_bones_classifier_train_valid_224x224x3/train/0/0_APML.dcm_rotation112,9_energy158.jpg
- 24_bones_classifier_train_valid_224x224x3/train/0/0_APML.dcm_rotation70,-12_energy140.jpg
- 24_bones_classifier_train_valid_224x224x3/train/0/0_APML.dcm_rotation70,-12_energy146.jpg
- 24_bones_classifier_train_valid_224x224x3/train/0/0_APML.dcm_rotation70,-12_energy152.jpg
- 24_bones_classifier_train_valid_224x224x3/train/0/0_APML.dcm_rotation70,-12_energy158.jpg
- 24_bones_classifier_train_valid_224x224x3/train/0/0_APML.dcm_rotation70,-15_energy140.jpg
- 24_bones_classifier_train_valid_224x224x3/train/0/0_APML.dcm_rotation70,-15_energy146.jpg
- 24_bones_classifier_train_valid_224x224x3/train/0/0_APML.dcm_rotation70,-15_energy152.jpg
- 24_bones_classifier_train_valid_224x224x3/train/0/0_APML.dcm_rotation70,-15_energy158.jpg
- 24_bones_classifier_train_valid_224x224x3/train/0/0_APML.dcm_rotation70,-18_energy140.jpg
- 24_bones_classifier_train_valid_224x224x3/train/0/0_APML.dcm_rotation70,-18_energy146.jpg
- 24_bones_classifier_train_valid_224x224x3/train/0/0_APML.dcm_rotation70,-18_energy152.jpg
- 24_bones_classifier_train_valid_224x224x3/train/0/0_APML.dcm_rotation70,-18_energy158.jpg
- 24_bones_classifier_train_valid_224x224x3/train/0/0_APML.dcm_rotation70,-21_energy140.jpg
- 24_bones_classifier_train_valid_224x224x3/train/0/0_APML.dcm_rotation70,-21_energy146.jpg
- 24_bones_classifier_train_valid_224x224x3/train/0/0_APML.dcm_rotation70,-21_energy152.jpg
- 24_bones_classifier_train_valid_224x224x3/train/0/0_APML.dcm_rotation70,-21_energy158.jpg
- 24_bones_classifier_train_valid_224x224x3/train/0/0_APML.dcm_rotation70,-3_energy140.jpg
- 24_bones_classifier_train_valid_224x224x3/train/0/0_APML.dcm_rotation70,-3_energy146.jpg
- 24_bones_classifier_train_valid_224x224x3/train/0/0_APML.dcm_rotation70,-3_energy152.jpg
- 24_bones_classifier_train_valid_224x224x3/train/0/0_APML.dcm_rotation70,-3_energy158.jpg
- 24_bones_classifier_train_valid_224x224x3/train/0/0_APML.dcm_rotation70,-6_energy140.jpg
- 24_bones_classifier_train_valid_224x224x3/train/0/0_APML.dcm_rotation70,-6_energy146.jpg
- 24_bones_classifier_train_valid_224x224x3/train/0/0_APML.dcm_rotation70,-6_energy152.jpg
- 24_bones_classifier_train_valid_224x224x3/train/0/0_APML.dcm_rotation70,-6_energy158.jpg
- 24_bones_classifier_train_valid_224x224x3/train/0/0_APML.dcm_rotation70,-9_energy140.jpg
- 24_bones_classifier_train_valid_224x224x3/train/0/0_APML.dcm_rotation70,-9_energy146.jpg
- 24_bones_classifier_train_valid_224x224x3/train/0/0_APML.dcm_rotation70,-9_energy152.jpg
- 24_bones_classifier_train_valid_224x224x3/train/0/0_APML.dcm_rotation70,-9_energy158.jpg
- 24_bones_classifier_train_valid_224x224x3/train/0/0_APML.dcm_rotation70,0_energy140.jpg
- 24_bones_classifier_train_valid_224x224x3/train/0/0_APML.dcm_rotation70,0_energy146.jpg
- 24_bones_classifier_train_valid_224x224x3/train/0/0_APML.dcm_rotation70,0_energy152.jpg
- 24_bones_classifier_train_valid_224x224x3/train/0/0_APML.dcm_rotation70,0_energy158.jpg
- 24_bones_classifier_train_valid_224x224x3/train/0/0_APML.dcm_rotation70,12_energy140.jpg
- 24_bones_classifier_train_valid_224x224x3/train/0/0_APML.dcm_rotation70,12_energy146.jpg
- 24_bones_classifier_train_valid_224x224x3/train/0/0_APML.dcm_rotation70,12_energy152.jpg
- 24_bones_classifier_train_valid_224x224x3/train/0/0_APML.dcm_rotation70,12_energy158.jpg
- 24_bones_classifier_train_valid_224x224x3/train/0/0_APML.dcm_rotation70,15_energy140.jpg
- 24_bones_classifier_train_valid_224x224x3/train/0/0_APML.dcm_rotation70,15_energy146.jpg
- 24_bones_classifier_train_valid_224x224x3/train/0/0_APML.dcm_rotation70,15_energy152.jpg
- 24_bones_classifier_train_valid_224x224x3/train/0/0_APML.dcm_rotation70,15_energy158.jpg
- 24_bones_classifier_train_valid_224x224x3/train/0/0_APML.dcm_rotation70,18_energy140.jpg
- 24_bones_classifier_train_valid_224x224x3/train/0/0_APML.dcm_rotation70,18_energy146.jpg
- 24_bones_classifier_train_valid_224x224x3/train/0/0_APML.dcm_rotation70,18_energy152.jpg
- 24_bones_classifier_train_valid_224x224x3/train/0/0_APML.dcm_rotation70,18_energy158.jpg
- 24_bones_classifier_train_valid_224x224x3/train/0/0_APML.dcm_rotation70,21_energy140.jpg
- 24_bones_classifier_train_valid_224x224x3/train/0/0_APML.dcm_rotation70,21_energy146.jpg
- 24_bones_classifier_train_valid_224x224x3/train/0/0_APML.dcm_rotation70,21_energy152.jpg
- 24_bones_classifier_train_valid_224x224x3/train/0/0_APML.dcm_rotation70,21_energy158.jpg
- 24_bones_classifier_train_valid_224x224x3/train/0/0_APML.dcm_rotation70,3_energy140.jpg
- 24_bones_classifier_train_valid_224x224x3/train/0/0_APML.dcm_rotation70,3_energy146.jpg
- 24_bones_classifier_train_valid_224x224x3/train/0/0_APML.dcm_rotation70,3_energy152.jpg
- 24_bones_classifier_train_valid_224x224x3/train/0/0_APML.dcm_rotation70,3_energy158.jpg
- 24_bones_classifier_train_valid_224x224x3/train/0/0_APML.dcm_rotation70,6_energy140.jpg
- 24_bones_classifier_train_valid_224x224x3/train/0/0_APML.dcm_rotation70,6_energy146.jpg
- 24_bones_classifier_train_valid_224x224x3/train/0/0_APML.dcm_rotation70,6_energy152.jpg
- 24_bones_classifier_train_valid_224x224x3/train/0/0_APML.dcm_rotation70,6_energy158.jpg
- 24_bones_classifier_train_valid_224x224x3/train/0/0_APML.dcm_rotation70,9_energy140.jpg
- 24_bones_classifier_train_valid_224x224x3/train/0/0_APML.dcm_rotation70,9_energy146.jpg
- 24_bones_classifier_train_valid_224x224x3/train/0/0_APML.dcm_rotation70,9_energy152.jpg
- 24_bones_classifier_train_valid_224x224x3/train/0/0_APML.dcm_rotation70,9_energy158.jpg
- 24_bones_classifier_train_valid_224x224x3/train/0/0_APML.dcm_rotation73,-12_energy140.jpg
- 24_bones_classifier_train_valid_224x224x3/train/0/0_APML.dcm_rotation73,-12_energy146.jpg
- 24_bones_classifier_train_valid_224x224x3/train/0/0_APML.dcm_rotation73,-12_energy152.jpg
- 24_bones_classifier_train_valid_224x224x3/train/0/0_APML.dcm_rotation73,-21_energy152.jpg
- 24_bones_classifier_train_valid_224x224x3/train/0/0_APML.dcm_rotation73,-21_energy158.jpg
- 24_bones_classifier_train_valid_224x224x3/train/0/0_APML.dcm_rotation73,-3_energy140.jpg
- 24_bones_classifier_train_valid_224x224x3/train/0/0_APML.dcm_rotation73,-3_energy146.jpg
- 24_bones_classifier_train_valid_224x224x3/train/0/0_APML.dcm_rotation73,-3_energy152.jpg
- 24_bones_classifier_train_valid_224x224x3/train/0/0_APML.dcm_rotation73,-3_energy158.jpg
- 24_bones_classifier_train_valid_224x224x3/train/0/0_APML.dcm_rotation73,-6_energy140.jpg
- 24_bones_classifier_train_valid_224x224x3/train/0/0_APML.dcm_rotation73,-6_energy146.jpg
- 24_bones_classifier_train_valid_224x224x3/train/0/0_APML.dcm_rotation73,-6_energy152.jpg
- 24_bones_classifier_train_valid_224x224x3/train/0/0_APML.dcm_rotation73,-6_energy158.jpg
- 24_bones_classifier_train_valid_224x224x3/train/0/0_APML.dcm_rotation73,-9_energy140.jpg
- 24_bones_classifier_train_valid_224x224x3/train/0/0_APML.dcm_rotation73,-9_energy146.jpg
- 24_bones_classifier_train_valid_224x224x3/train/0/0_APML.dcm_rotation73,-9_energy152.jpg
- 24_bones_classifier_train_valid_224x224x3/train/0/0_APML.dcm_rotation73,-9_energy158.jpg
- 24_bones_classifier_train_valid_224x224x3/train/0/0_APML.dcm_rotation73,0_energy140.jpg
- 24_bones_classifier_train_valid_224x224x3/train/0/0_APML.dcm_rotation73,0_energy146.jpg
- 24_bones_classifier_train_valid_224x224x3/train/0/0_APML.dcm_rotation73,0_energy152.jpg
- 24_bones_classifier_train_valid_224x224x3/train/0/0_APML.dcm_rotation73,0_energy158.jpg
- 24_bones_classifier_train_valid_224x224x3/train/0/0_APML.dcm_rotation73,12_energy140.jpg
- 24_bones_classifier_train_valid_224x224x3/train/0/0_APML.dcm_rotation73,12_energy146.jpg
- 24_bones_classifier_train_valid_224x224x3/train/0/0_APML.dcm_rotation73,12_energy152.jpg
- 24_bones_classifier_train_valid_224x224x3/train/0/0_APML.dcm_rotation73,12_energy158.jpg
- 24_bones_classifier_train_valid_224x224x3/train/0/0_APML.dcm_rotation73,15_energy140.jpg
- 24_bones_classifier_train_valid_224x224x3/train/0/0_APML.dcm_rotation73,15_energy146.jpg
- 24_bones_classifier_train_valid_224x224x3/train/0/0_APML.dcm_rotation73,15_energy152.jpg
- 24_bones_classifier_train_valid_224x224x3/train/0/0_APML.dcm_rotation73,15_energy158.jpg
- 24_bones_classifier_train_valid_224x224x3/train/0/0_APML.dcm_rotation73,18_energy140.jpg
- 24_bones_classifier_train_valid_224x224x3/train/0/0_APML.dcm_rotation73,18_energy146.jpg
- 24_bones_classifier_train_valid_224x224x3/train/0/0_APML.dcm_rotation73,18_energy152.jpg
- 24_bones_classifier_train_valid_224x224x3/train/0/0_APML.dcm_rotation73,18_energy158.jpg
- 24_bones_classifier_train_valid_224x224x3/train/0/0_APML.dcm_rotation73,21_energy140.jpg
- 24_bones_classifier_train_valid_224x224x3/train/0/0_APML.dcm_rotation73,21_energy146.jpg
- 24_bones_classifier_train_valid_224x224x3/train/0/0_APML.dcm_rotation73,21_energy152.jpg
- 24_bones_classifier_train_valid_224x224x3/train/0/0_APML.dcm_rotation73,21_energy158.jpg
- 24_bones_classifier_train_valid_224x224x3/train/0/0_APML.dcm_rotation73,3_energy140.jpg
- 24_bones_classifier_train_valid_224x224x3/train/0/0_APML.dcm_rotation73,3_energy146.jpg
- 24_bones_classifier_train_valid_224x224x3/train/0/0_APML.dcm_rotation73,3_energy152.jpg
- 24_bones_classifier_train_valid_224x224x3/train/0/0_APML.dcm_rotation73,3_energy158.jpg
- 24_bones_classifier_train_valid_224x224x3/train/0/0_APML.dcm_rotation73,6_energy140.jpg
- 24_bones_classifier_train_valid_224x224x3/train/0/0_APML.dcm_rotation73,6_energy146.jpg
- 24_bones_classifier_train_valid_224x224x3/train/0/0_APML.dcm_rotation73,6_energy152.jpg
- 24_bones_classifier_train_valid_224x224x3/train/0/0_APML.dcm_rotation73,6_energy158.jpg
- 24_bones_classifier_train_valid_224x224x3/train/0/0_APML.dcm_rotation73,9_energy140.jpg
- 24_bones_classifier_train_valid_224x224x3/train/0/0_APML.dcm_rotation73,9_energy146.jpg
- 24_bones_classifier_train_valid_224x224x3/train/0/0_APML.dcm_rotation73,9_energy152.jpg
- 24_bones_classifier_train_valid_224x224x3/train/0/0_APML.dcm_rotation73,9_energy158.jpg
- 24_bones_classifier_train_valid_224x224x3/train/0/0_APML.dcm_rotation76,-12_energy140.jpg
- 24_bones_classifier_train_valid_224x224x3/train/0/0_APML.dcm_rotation76,-12_energy146.jpg
- 24_bones_classifier_train_valid_224x224x3/train/0/0_APML.dcm_rotation76,-12_energy152.jpg
- 24_bones_classifier_train_valid_224x224x3/train/0/0_APML.dcm_rotation76,-12_energy158.jpg
- 24_bones_classifier_train_valid_224x224x3/train/0/0_APML.dcm_rotation76,-15_energy140.jpg
- 24_bones_classifier_train_valid_224x224x3/train/0/0_APML.dcm_rotation76,-15_energy146.jpg
- 24_bones_classifier_train_valid_224x224x3/train/0/0_APML.dcm_rotation76,-15_energy152.jpg
- 24_bones_classifier_train_valid_224x224x3/train/0/0_APML.dcm_rotation76,-15_energy158.jpg
- 24_bones_classifier_train_valid_224x224x3/train/0/0_APML.dcm_rotation76,-18_energy140.jpg
- 24_bones_classifier_train_valid_224x224x3/train/0/0_APML.dcm_rotation76,-18_energy146.jpg
- 24_bones_classifier_train_valid_224x224x3/train/0/0_APML.dcm_rotation76,-18_energy152.jpg
- 24_bones_classifier_train_valid_224x224x3/train/0/0_APML.dcm_rotation76,-18_energy158.jpg
- 24_bones_classifier_train_valid_224x224x3/train/0/0_APML.dcm_rotation76,-21_energy140.jpg
- 24_bones_classifier_train_valid_224x224x3/train/0/0_APML.dcm_rotation76,-21_energy146.jpg
- 24_bones_classifier_train_valid_224x224x3/train/0/0_APML.dcm_rotation76,-21_energy152.jpg
- 24_bones_classifier_train_valid_224x224x3/train/0/0_APML.dcm_rotation76,-21_energy158.jpg
- 24_bones_classifier_train_valid_224x224x3/train/0/0_APML.dcm_rotation76,-3_energy140.jpg
- 24_bones_classifier_train_valid_224x224x3/train/0/0_APML.dcm_rotation76,-3_energy146.jpg
- 24_bones_classifier_train_valid_224x224x3/train/0/0_APML.dcm_rotation76,-3_energy152.jpg
- 24_bones_classifier_train_valid_224x224x3/train/0/0_APML.dcm_rotation76,-3_energy158.jpg
- 24_bones_classifier_train_valid_224x224x3/train/0/0_APML.dcm_rotation76,-6_energy140.jpg
- 24_bones_classifier_train_valid_224x224x3/train/0/0_APML.dcm_rotation76,-6_energy146.jpg
- 24_bones_classifier_train_valid_224x224x3/train/0/0_APML.dcm_rotation76,-6_energy152.jpg
- 24_bones_classifier_train_valid_224x224x3/train/0/0_APML.dcm_rotation76,-6_energy158.jpg
- 24_bones_classifier_train_valid_224x224x3/train/0/0_APML.dcm_rotation76,-9_energy140.jpg
- 24_bones_classifier_train_valid_224x224x3/train/0/0_APML.dcm_rotation76,-9_energy146.jpg
- 24_bones_classifier_train_valid_224x224x3/train/0/0_APML.dcm_rotation76,-9_energy152.jpg
- 24_bones_classifier_train_valid_224x224x3/train/0/0_APML.dcm_rotation76,-9_energy158.jpg
- 24_bones_classifier_train_valid_224x224x3/train/0/0_APML.dcm_rotation76,0_energy140.jpg
- 24_bones_classifier_train_valid_224x224x3/train/0/0_APML.dcm_rotation76,0_energy146.jpg
- 24_bones_classifier_train_valid_224x224x3/train/0/0_APML.dcm_rotation76,0_energy152.jpg
- 24_bones_classifier_train_valid_224x224x3/train/0/0_APML.dcm_rotation76,0_energy158.jpg
- 24_bones_classifier_train_valid_224x224x3/train/0/0_APML.dcm_rotation76,12_energy140.jpg
- 24_bones_classifier_train_valid_224x224x3/train/0/0_APML.dcm_rotation76,12_energy146.jpg
- 24_bones_classifier_train_valid_224x224x3/train/0/0_APML.dcm_rotation76,12_energy152.jpg
- 24_bones_classifier_train_valid_224x224x3/train/0/0_APML.dcm_rotation76,12_energy158.jpg
- 24_bones_classifier_train_valid_224x224x3/train/0/0_APML.dcm_rotation76,15_energy140.jpg
- 24_bones_classifier_train_valid_224x224x3/train/0/0_APML.dcm_rotation76,15_energy146.jpg
- 24_bones_classifier_train_valid_224x224x3/train/0/0_APML.dcm_rotation76,15_energy152.jpg
- 24_bones_classifier_train_valid_224x224x3/train/0/0_APML.dcm_rotation76,15_energy158.jpg
- 24_bones_classifier_train_valid_224x224x3/train/0/0_APML.dcm_rotation76,18_energy140.jpg
- 24_bones_classifier_train_valid_224x224x3/train/0/0_APML.dcm_rotation76,18_energy146.jpg
- 24_bones_classifier_train_valid_224x224x3/train/0/0_APML.dcm_rotation76,18_energy152.jpg
- 24_bones_classifier_train_valid_224x224x3/train/0/0_APML.dcm_rotation76,18_energy158.jpg
- 24_bones_classifier_train_valid_224x224x3/train/0/0_APML.dcm_rotation76,21_energy140.jpg
- 24_bones_classifier_train_valid_224x224x3/train/0/0_APML.dcm_rotation76,21_energy146.jpg
- 24_bones_classifier_train_valid_224x224x3/train/0/0_APML.dcm_rotation76,21_energy152.jpg
- 24_bones_classifier_train_valid_224x224x3/train/0/0_APML.dcm_rotation76,21_energy158.jpg
- 24_bones_classifier_train_valid_224x224x3/train/0/0_APML.dcm_rotation76,3_energy140.jpg
- 24_bones_classifier_train_valid_224x224x3/train/0/0_APML.dcm_rotation76,3_energy146.jpg
- 24_bones_classifier_train_valid_224x224x3/train/0/0_APML.dcm_rotation76,3_energy152.jpg
- 24_bones_classifier_train_valid_224x224x3/train/0/0_APML.dcm_rotation76,3_energy158.jpg
- 24_bones_classifier_train_valid_224x224x3/train/0/0_APML.dcm_rotation76,6_energy140.jpg
- 24_bones_classifier_train_valid_224x224x3/train/0/0_APML.dcm_rotation76,6_energy146.jpg
- 24_bones_classifier_train_valid_224x224x3/train/0/0_APML.dcm_rotation76,6_energy152.jpg
- 24_bones_classifier_train_valid_224x224x3/train/0/0_APML.dcm_rotation76,6_energy158.jpg
- 24_bones_classifier_train_valid_224x224x3/train/0/0_APML.dcm_rotation76,9_energy140.jpg
- 24_bones_classifier_train_valid_224x224x3/train/0/0_APML.dcm_rotation76,9_energy146.jpg
- 24_bones_classifier_train_valid_224x224x3/train/0/0_APML.dcm_rotation76,9_energy152.jpg
- 24_bones_classifier_train_valid_224x224x3/train/0/0_APML.dcm_rotation76,9_energy158.jpg
- 24_bones_classifier_train_valid_224x224x3/train/0/0_APML.dcm_rotation79,-12_energy140.jpg
- 24_bones_classifier_train_valid_224x224x3/train/0/0_APML.dcm_rotation79,-12_energy146.jpg
- 24_bones_classifier_train_valid_224x224x3/train/0/0_APML.dcm_rotation79,-12_energy152.jpg
- 24_bones_classifier_train_valid_224x224x3/train/0/0_APML.dcm_rotation79,-12_energy158.jpg
- 24_bones_classifier_train_valid_224x224x3/train/0/0_APML.dcm_rotation79,-15_energy140.jpg
- 24_bones_classifier_train_valid_224x224x3/train/0/0_APML.dcm_rotation79,-15_energy146.jpg
- 24_bones_classifier_train_valid_224x224x3/train/0/0_APML.dcm_rotation79,-15_energy152.jpg
- 24_bones_classifier_train_valid_224x224x3/train/0/0_APML.dcm_rotation79,-15_energy158.jpg
- 24_bones_classifier_train_valid_224x224x3/train/0/0_APML.dcm_rotation79,-18_energy140.jpg
- 24_bones_classifier_train_valid_224x224x3/train/0/0_APML.dcm_rotation79,-18_energy146.jpg
- 24_bones_classifier_train_valid_224x224x3/train/0/0_APML.dcm_rotation79,-18_energy152.jpg
- 24_bones_classifier_train_valid_224x224x3/train/0/0_APML.dcm_rotation79,-18_energy158.jpg
- 24_bones_classifier_train_valid_224x224x3/train/0/0_APML.dcm_rotation79,-21_energy140.jpg
- 24_bones_classifier_train_valid_224x224x3/train/0/0_APML.dcm_rotation79,-21_energy146.jpg
- 24_bones_classifier_train_valid_224x224x3/train/0/0_APML.dcm_rotation79,-21_energy152.jpg
- 24_bones_classifier_train_valid_224x224x3/train/0/0_APML.dcm_rotation79,-21_energy158.jpg
- 24_bones_classifier_train_valid_224x224x3/train/0/0_APML.dcm_rotation79,-3_energy140.jpg
- 24_bones_classifier_train_valid_224x224x3/train/0/0_APML.dcm_rotation79,-3_energy146.jpg
- 24_bones_classifier_train_valid_224x224x3/train/0/0_APML.dcm_rotation79,-3_energy152.jpg
- 24_bones_classifier_train_valid_224x224x3/train/0/0_APML.dcm_rotation79,-3_energy158.jpg
- 24_bones_classifier_train_valid_224x224x3/train/0/0_APML.dcm_rotation79,-6_energy140.jpg
- 24_bones_classifier_train_valid_224x224x3/train/0/0_APML.dcm_rotation79,-6_energy146.jpg
- 24_bones_classifier_train_valid_224x224x3/train/0/0_APML.dcm_rotation79,-6_energy152.jpg
- 24_bones_classifier_train_valid_224x224x3/train/0/0_APML.dcm_rotation79,-6_energy158.jpg
- 24_bones_classifier_train_valid_224x224x3/train/0/0_APML.dcm_rotation79,-9_energy140.jpg
- 24_bones_classifier_train_valid_224x224x3/train/0/0_APML.dcm_rotation79,15_energy140.jpg
- 24_bones_classifier_train_valid_224x224x3/train/0/0_APML.dcm_rotation85,12_energy158.jpg
- 24_bones_classifier_train_valid_224x224x3/train/0/0_APML.dcm_rotation85,15_energy140.jpg
- 24_bones_classifier_train_valid_224x224x3/train/0/0_APML.dcm_rotation85,15_energy146.jpg
- 24_bones_classifier_train_valid_224x224x3/train/0/0_APML.dcm_rotation85,15_energy152.jpg
- 24_bones_classifier_train_valid_224x224x3/train/0/0_APML.dcm_rotation85,15_energy158.jpg
- 24_bones_classifier_train_valid_224x224x3/train/0/0_APML.dcm_rotation85,18_energy140.jpg
- 24_bones_classifier_train_valid_224x224x3/train/0/0_APML.dcm_rotation85,18_energy146.jpg
- 24_bones_classifier_train_valid_224x224x3/train/0/0_APML.dcm_rotation85,18_energy152.jpg
- 24_bones_classifier_train_valid_224x224x3/train/0/0_APML.dcm_rotation85,18_energy158.jpg
- 24_bones_classifier_train_valid_224x224x3/train/0/0_APML.dcm_rotation85,21_energy140.jpg
- 24_bones_classifier_train_valid_224x224x3/train/0/0_APML.dcm_rotation85,21_energy146.jpg
- 24_bones_classifier_train_valid_224x224x3/train/0/0_APML.dcm_rotation85,21_energy152.jpg
- 24_bones_classifier_train_valid_224x224x3/train/0/0_APML.dcm_rotation85,21_energy158.jpg
- 24_bones_classifier_train_valid_224x224x3/train/0/0_APML.dcm_rotation85,3_energy140.jpg
- 24_bones_classifier_train_valid_224x224x3/train/0/0_APML.dcm_rotation85,3_energy146.jpg
- 24_bones_classifier_train_valid_224x224x3/train/0/0_APML.dcm_rotation85,3_energy152.jpg
- 24_bones_classifier_train_valid_224x224x3/train/0/0_APML.dcm_rotation85,3_energy158.jpg
- 24_bones_classifier_train_valid_224x224x3/train/0/0_APML.dcm_rotation85,6_energy140.jpg
- 24_bones_classifier_train_valid_224x224x3/train/0/0_APML.dcm_rotation85,6_energy146.jpg
- 24_bones_classifier_train_valid_224x224x3/train/0/0_APML.dcm_rotation85,6_energy152.jpg
- 24_bones_classifier_train_valid_224x224x3/train/0/0_APML.dcm_rotation85,6_energy158.jpg
- 24_bones_classifier_train_valid_224x224x3/train/0/0_APML.dcm_rotation85,9_energy140.jpg
[truncated: 9,700 more entries]
