# Supplementary material for: Estimating and abstracting the 3D structure of feline bones using neural networks on X-ray (2D) images
Source: Commun Biol. 2020 Jun 30;3:337. doi: 10.1038/s42003-020-1057-3 (PMC7326932; doi:10.1038/s42003-020-1057-3)
Supplement: Supplementary file 2 — Supplementary Data 2 [file 42003_2020_1057_MOESM2_ESM.csv]

Class_identifier	128-dimensional_embeddings_of_the_24_training_bones,_data_underlying_Figure_5. Each of the remaining 128 columns corresponds to one of the 128 dimensions of the embeddings. Each row shows one embedding and thus represents one image. All images represented by the same “Class identifier” show the same bone, just from different angles etc.
0	0	0	0	0	0	0	0	0	0.061285723	0	0	0	0	0	0	0	0	0	0.38890582	0.064434335	0.15645824	0.09197557	0	0	0	0.18011594	0	0	0	0	0	0	0	0	0	0	0	0.07665419	0	0	0	0.009330195	0	0.13420126	0	0.108784504	0	0	0
0	0	0	0	0	0	0	0	0	0.18824254	0	0	0	0	0	0	0	0	0	0.31977323	0.003773771	0.20948467	0.068341784	0	0	0	0.043223668	0	0	0	0	0	0	0	0	0	0	0	0.23211397	0	0	0	0.0114047285	0	0.13822405	0	0.15400982	0	0	0.019861804
0	0	0	0	0	0	0	0	0	0.027296267	0	0	0	0.030748785	0	0.065124474	0	0	0	0.31809428	0.072181344	0.29056656	0.21803874	0	0	0.065524876	0.11082062	0	0	0	0.011126351	0	0	0	0	0	0	0	0.016064389	0	0	0	0	0	0.26178032	0	0.0926543	0	0	0.067579225
0	0	0	0	0	0	0	0	0	0.096243545	0	0	0	0	0	0	0	0	0	0.34961298	0	0.14874268	0.063587025	0	0	0.0013390688	0.04324645	0	0	0	0	0	0	0	0	0	0	0	0.13249801	0	0	0	0	0	0.099513724	0	0.09895716	0	0	0
0	0	0	0	0	0	0	0	0	0.0927243	0	0	0	0	0	0	0	0	0	0.38161337	0	0.14647415	0.11329034	0	0	0	0.20187812	0	0	0	0	0	0	0	0	0	0	0	0.012186803	0	0	0	0.018325876	0	0.16993967	0	0.09250365	0	0	0
0	0	0	0	0	0	0	0	0	0.15511523	0	0	0	0	0	0.09672087	0	0	0	0.26008004	0	0.2306307	0.16868047	0	0	0.015862178	0	0	0	0	0	0	0	0	0	0	0	0	0.07257189	0	0	0	0	0	0.15575764	0	0.11187337	0	0	0
0	0	0	0	0	0	0	0	0	0.12751906	0	0	0	0	0	0.07776204	0	0	0	0.29117486	0	0.24273473	0.20052342	0	0	0.0033783184	0.04280798	0	0	0	0	0	0	0	0	0	0	0	0.075602934	0	0	0	0	0	0.17686883	0	0.14440674	0	0	0.008100591
0	0	0	0	0	0	0	0	0	0.20426835	0	0	0	0	0	0	0	0	0	0.23581435	0	0.18055266	0.00697926	0	0	0	0.023165382	0	0	0	0	0	0	0	0	0	0	0	0.096941434	0	0	0	0	0	0.12302112	0	0.04977971	0	0	0
0	0	0	0	0	0	0	0	0	0.15180935	0	0	0	0	0	0	0	0	0	0.29189005	0	0.17791954	0.06441906	0	0	0	0.024529679	0	0	0	0	0	0	0	0	0	0	0	0.09791659	0	0	0	0	0	0.14814849	0	0.050964724	0	0	0
0	0	0	0	0	0	0	0	0	0.121574245	0	0	0	0	0	0	0	0	0	0.323838	0	0.18575414	0.091947615	0	0	0	0.041068967	0	0	0	0	0	0	0	0	0	0	0	0.101494886	0	0	0	0	0	0.15902913	0	0.07493643	0	0	0
0	0	0	0	0	0	0	0	0	0.071914695	0	0	0	0	0	0	0	0	0	0.33151782	0	0.22204433	0.12603971	0	0	0	0.05035555	0	0	0	0	0	0	0	0	0	0	0	0.10973866	0	0	0	0	0	0.1735827	0	0.1049654	0	0	0.014327402
0	0	0	0	0	0	0	0	0	0.22224708	0	0	0	0	0	0	0	0	0	0.27071133	0	0.09284655	0	0	0	0	0.06655005	0	0	0	0	0	0	0	0	0	0	0	0.091462515	0	0	0	0.0030265728	0	0.08377297	0	0.1294375	0	0	0
0	0	0	0	0	0	0	0	0	0.16607358	0	0	0	0	0	0	0	0	0	0.31922683	0	0.11322294	0.010165808	0	0	0.0070389602	0.06285903	0	0	0	0	0	0	0	0	0	0	0	0.12261363	0	0	0	0	0	0.09629755	0	0.120725155	0	0	0
0	0	0	0	0	0	0	0	0	0.09438261	0	0	0	0	0	0	0	0	0	0.3501376	0	0.16558585	0.02972776	0	0	0.015081823	0.057312958	0	0	0	0	0	0	0	0	0	0	0	0.12967993	0	0	0	0	0	0.094901994	0	0.08653835	0	0	0
0	0	0	0	0	0	0	0	0	0.17456743	0	0.014511483	0	0	0	0.075228535	0	0	0	0.14030159	0.033030517	0.16892801	0.055372808	0	0	0.04000021	0	0	0	0	0	0	0	0	0	0	0	0	0	0	0	0	0	0	0.113645315	0	0.106706366	0	0	0
0	0	0	0	0	0	0	0	0	0.12907816	0	0.007060393	0	0	0	0.032051977	0	0	0	0.23943824	0.018516669	0.15880704	0.09251624	0.007565574	0	0.07446504	0.026643554	0	0	0	0	0	0	0	0	0	0	0	0	0	0	0	0	0	0.13522212	0	0.1119141	0	0	0
0	0	0	0	0	0	0	0	0	0.102163725	0	0	0	0	0	0.0151075125	0	0	0	0.3107567	0.011009615	0.15460053	0.10725289	0	0	0.07917862	0.07524434	0	0	0	0	0	0	0	0	0	0	0	0	0	0	0	0	0	0.16346858	0	0.13072015	0	0	0
0	0	0	0	0	0	0	0	0	0.07103927	0	0.009819442	0	0	0	0	0	0	0	0.38081527	0	0.15170935	0.14027567	0	0	0.0894776	0.10845325	0	0	0	0.0028323936	0	0	0	0	0	0	0	0.0098663	0	0	0	0	0	0.17281164	0	0.16462365	0	0	0
0	0	0	0	0	0	0	0	0	0.10270356	0	0	0	0	0	0.10278976	0	0.020918835	0	0.22430092	0.016706841	0.13685963	0.0798257	0	0	0.022321664	0	0	0	0	0	0	0	0	0	0	0	0	0.09982806	0	0	0	0.07689828	0	0.24102914	0	0.14848238	0	0	0
0	0	0	0	0	0	0	0	0	0.08141807	0	0	0	0	0	0.087216176	0	0.030114546	0	0.2615008	0.039446387	0.11064942	0.10321497	0	0	0.067886576	0	0	0	0	0	0	0	0	0	0	0	0	0.10112917	0	0	0	0.03845249	0	0.26445726	0	0.14068308	0	0	0
0	0	0	0	0	0	0	0	0	0.05589279	0	0	0	0	0	0.06535297	0	0.026236009	0	0.30423042	0.06495588	0.07924062	0.11292517	0	0	0.092218466	0	0	0	0	0	0	0	0	0	0	0	0	0.11636031	0	0	0	0	0	0.2793084	0	0.1298677	0	0	0
0	0	0	0	0	0	0	0	0	0.063642874	0	0	0	0	0	0.037908267	0	0	0	0.31712434	0.060230583	0.04350035	0.15894239	0	0	0.10200061	0	0	0	0	0	0	0	0	0	0	0	0	0.115749724	0	0	0	0	0	0.31322154	0	0.1549499	0	0	0
0	0	0	0	0	0	0	0	0	0.097716995	0	0	0	0	0	0.12160115	0	0.062201522	0	0.23788613	0.042237304	0.13759822	0.06296782	0	0	0.026279926	0	0	0	0	0.005623214	0	0	0	0	0	0	0	0.09137498	0	0	0	0.011226376	0	0.24279301	0	0.11694572	0	0	0
0	0	0	0	0	0	0	0	0	0.098570846	0	0	0	0	0	0.104650944	0	0.063893765	0	0.26945636	0.056426026	0.09459219	0.10018515	0	0	0.06991409	0	0	0	0	0.009638746	0	0	0	0	0	0	0	0.1029536	0	0	0	0	0	0.2826717	0	0.09674975	0	0	0
0	0	0	0	0	0	0	0	0	0.08677262	0	0	0	0.000573377	0	0.01772874	0	0.02488641	0	0.32896078	0.08808419	0.044914436	0.10193863	0	0	0.09337776	0.006415506	0	0	0	0	0	0	0	0	0	0	0	0.13443993	0	0	0	0	0	0.3154444	0	0.08367465	0	0	0
0	0	0	0	0	0	0	0	0	0.15289068	0	0	0	0	0	0.11811856	0	0	0	0.24224076	0.01920032	0.099479996	0.013270977	0	0	0	0.023653142	0	0	0	0	0	0	0	0	0	0	0	0.119109936	0	0	0	0	0	0.26423392	0	0.13317522	0	0	0
0	0	0	0	0	0	0	0	0	0.1533359	0	0	0	0	0	0.09399265	0	0	0	0.28131345	0.028761381	0.07589096	0.05298401	0	0	0.019248541	0.017857062	0	0	0	0	0	0	0	0	0	0	0	0.139382	0	0	0	0	0	0.30614778	0	0.11623078	0	0	0
0	0	0	0	0	0	0	0	0	0.13987872	0	0	0	0.025387244	0	0.055000924	0	0	0	0.3205109	0.04002839	0.063144885	0.057758007	0	0	0.03984477	0.027867986	0	0	0	0	0	0	0	0	0	0	0	0.14789549	0	0	0	0	0	0.3330087	0	0.09598646	0	0	0
0	0	0	0	0	0	0	0	0	0.13636254	0	0	0	0.013505418	0	0	0	0	0	0.35818753	0.051173933	0.057810504	0.057520945	0	0	0.046886332	0.059129316	0	0	0	0	0	0	0	0	0	0	0	0.16853806	0	0	0	0	0	0.32685462	0	0.09835944	0	0.01157753	0
0	0	0	0	0	0	0	0	0	0.24152394	0	0	0	0	0	0.10288	0	0	0	0.22701932	0.008690732	0.06888256	0.047199707	0	0	0	0.009436195	0	0	0	0	0	0	0	0	0	0	0	0.055765003	0	0	0	0	0	0.24505997	0	0.13626832	0	0	0
0	0	0	0	0	0	0	0	0	0.23590802	0	0	0	0	0	0.05550061	0	0	0	0.26668313	0.019887347	0.043004747	0.09344898	0	0	0.011807693	0.015305909	0	0	0	0	0	0	0	0	0	0	0	0.07367617	0	0	0	0	0	0.27252156	0	0.13149409	0	0	0
0	0	0	0	0	0	0	0	0	0.22024941	0	0	0	0.0043751467	0	0.00896106	0	0	0	0.31201857	0.03712914	0.027601264	0.08978696	0	0	0.043508153	0.017943189	0	0	0	0	0	0	0	0	0	0	0	0.082796894	0	0	0	0	0	0.2910708	0	0.107684664	0	0	0
0	0	0	0	0	0	0	0	0	0.21086355	0	0	0	0.0058228634	0	0	0	0	0	0.35686988	0.050156996	0.011758938	0.085755706	0	0	0.059713654	0.03731651	0	0	0	0	0	0	0	0	0	0	0	0.09073965	0	0	0	0	0	0.30486184	0	0.092987195	0	0	0
0	0	0	0	0	0	0	0	0	0.18748301	0	0	0	0	0	0.056646887	0	0	0	0.18538225	0.06651952	0.1335452	0.04270996	0	0	0.04799035	0	0	0	0	0	0	0	0	0	0	0	0	0.013179	0	0	0	0.025050763	0	0.14354132	0	0.085624546	0	0	0
0	0	0	0	0	0	0	0	0	0.15426265	0	0	0	0	0	0.008885128	0	0	0	0.26160884	0.07227501	0.11592777	0.0775321	0	0	0.04928142	0	0	0	0	0	0	0	0	0	0	0	0	0.037017245	0	0	0	0.0062301215	0	0.16662963	0	0.10264688	0	0	0
0	0	0	0	0	0	0	0	0	0.1514995	0	0	0	0	0	0	0	0	0	0.3313833	0.05976505	0.097084925	0.12867838	0	0	0.035837587	0.031116825	0	0	0	0	0	0	0	0	0	0	0	0.037077565	0	0	0	0	0	0.20235299	0	0.13249119	0	0	0.011953772
0	0	0	0	0	0	0	0	0	0.1679602	0	0	0	0	0	0.07986109	0	0	0	0.20213804	0.026023263	0.17190284	0.08424984	0	0	0.08157081	0	0	0	0	0	0	0	0	0	0	0	0	0.0743017	0	0.02385694	0	0.082499094	0	0.16690183	0	0.08497402	0	0	0
0	0	0	0	0	0	0	0	0	0.14874583	0	0	0	0	0	0.04208998	0	0	0	0.25952658	0.041938048	0.15623611	0.103342704	0	0	0.086009614	0	0	0	0	0	0	0	0	0	0	0	0	0.08835309	0	0.035314117	0	0.047180228	0	0.18171652	0	0.09494284	0	0	0
0	0	0	0	0	0	0	0	0	0.14384505	0	0	0	0	0	0.029115906	0	0	0	0.2973801	0.05121898	0.14259093	0.10683762	0	0	0.068020605	0	0	0	0	0	0	0	0	0	0	0	0	0.09852929	0	0.01287488	0	0.007950827	0	0.20544593	0	0.0991068	0	0	0
0	0	0	0	0	0	0	0	0	0.13581586	0	0	0	0	0	0	0	0	0	0.33140793	0.06360189	0.120304465	0.11512949	0	0	0.05209639	0.013042645	0	0	0	0	0	0	0	0	0	0	0	0.082555175	0	0	0	0	0	0.23337267	0	0.13391867	0	0	0
0	0	0	0	0	0	0	0	0	0.14518006	0	0	0	0	0	0.11454135	0	0.014339108	0	0.22223029	0.010264102	0.16956809	0.061650205	0	0	0.0537881	0	0	0	0	0	0	0	0	0	0	0	0	0.109390065	0	0.020848226	0	0.068832204	0	0.20577647	0	0.15401967	0	0	0
0	0	0	0	0	0	0	0	0	0.11520196	0	0	0	0	0	0.09120346	0	0.007548545	0	0.27604544	0.029739933	0.14616075	0.084748	0	0	0.08857257	0	0	0	0	0	0	0	0	0	0	0	0	0.10369426	0	0.033674233	0	0.033670947	0	0.21950096	0	0.15778813	0	0	0
0	0	0	0	0	0	0	0	0	0.101759784	0	0	0	0	0	0.087044254	0	0	0	0.31121817	0.05648805	0.13529195	0.0937565	0	0	0.0914659	0	0	0	0	0	0	0	0	0	0	0	0	0.114680834	0	0.023411218	0	0.0040738694	0	0.24526252	0	0.15076411	0	0	0
0	0	0	0	0	0	0	0	0	0.10711155	0	0	0	0	0	0.05515422	0	0	0	0.32782817	0.06698088	0.11846699	0.12449602	0	0	0.092098005	0	0	0	0	0	0	0	0	0	0	0	0	0.10205902	0	0	0	0	0	0.27302378	0	0.17494178	0	0	0
0	0	0	0	0	0	0	0	0	0.20060968	0	0	0	0	0	0	0	0	0	0.28175914	0	0.08619698	0	0	0	0	0.10032949	0	0	0	0	0	0	0	0	0	0	0	0.08258607	0	0	0	0.028514102	0	0.0969508	0	0.20161003	0	0	0
0	0	0	0	0	0	0	0	0	0.1424802	0	0	0	0	0	0	0	0	0	0.32645264	0	0.09375706	0.010195208	0	0	0.021399783	0.07518092	0	0	0	0	0	0	0	0	0	0	0	0.13336891	0	0	0	0.006207274	0	0.09261585	0	0.15900993	0	0	0
0	0	0	0	0	0	0	0	0	0.119523495	0	0	0	0	0	0	0	0	0	0.34809825	0	0.11758402	0.01960082	0	0	0.022528814	0.062047005	0	0	0	0	0	0	0	0	0	0	0	0.175239	0	0	0	0	0	0.0865539	0	0.11775691	0	0	0
0	0	0	0	0	0	0	0	0	0.06776497	0	0	0	0	0	0	0	0	0	0.38060257	0.02471031	0.16360758	0.088372126	0	0	0	0.21263318	0	0	0	0	0	0	0	0	0	0	0	0	0	0	0	0.04656526	0	0.15439618	0	0.1558011	0	0	0
0	0	0	0	0	0	0	0	0	0.13466328	0	0	0	0	0	0	0	0	0	0.33581114	0	0.1334102	0.0096201105	0	0	0.0053454298	0.053172074	0	0	0	0	0	0	0	0	0	0	0	0.13999878	0	0	0	0	0	0.08954889	0	0.104252614	0	0	0
0	0	0	0	0	0	0	0	0	0.08853444	0	0	0	0.004156461	0	0.08158704	0	0.06150945	0	0.30532834	0.085100435	0.0690368	0.10330741	0	0	0.10193047	0	0	0	0	0.0062938537	0	0	0	0	0	0	0	0.12240267	0	0	0	0	0	0.30172685	0	0.07097649	0	0	0
0	0	0	0	0	0	0	0	0	0.15006128	0	0	0	0	0	0	0	0	0	0.30214202	0.06328476	0.10349711	0.09005767	0	0	0.037415832	0.006900244	0	0	0	0	0	0	0	0	0	0	0	0.045070816	0	0	0	0	0	0.18658996	0	0.110874966	0	0	0.007565048
0	0	0	0	0	0	0	0	0	0.06382326	0	0	0	0	0	0	0	0	0	0.387965	0.030718407	0.14467357	0.094271176	0	0	0	0.19314095	0	0	0	0	0	0	0	0	0	0	0	0.050012346	0	0	0	0.019744862	0	0.16006032	0	0.107968844	0	0	0
0	0	0	0	0	0	0	0	0	0.097569525	0	0	0	0	0	0	0	0	0	0.36302283	0	0.1730591	0.026867123	0	0	0.0077637383	0.056320198	0	0	0	0	0	0	0	0	0	0	0	0.16719627	0	0	0	0	0	0.10324891	0	0.0942031	0	0	0
0	0	0	0	0	0	0	0	0	0.076476164	0	0	0	0	0	0.020311126	0	0	0	0.335787	0.06087883	0.07226704	0.08161007	0	0	0.06344215	0.010432679	0	0	0	0	0	0	0	0	0	0	0	0.16477902	0	0	0	0	0	0.2974081	0	0.13071696	0	0	0
0	0	0	0	0	0	0	0	0	0.12435423	0	0	0	0	0	0	0	0	0	0.37351614	0.06344612	0.121250056	0.08981899	0	0	0.034107868	0.029870661	0	0	0	0	0	0	0	0	0	0	0	0.09497355	0	0	0	0	0	0.191028	0	0.13487737	0	0	0
0	0	0	0	0	0	0	0	0	0.122661814	0	0	0	0	0	0.016228557	0	0	0	0.36213437	0.026923457	0.1504274	0.08253061	0	0	0.034849793	0.029479658	0	0	0	0	0	0	0	0	0	0	0	0.19789453	0	0	0	0	0	0.11616287	0	0.08235873	0	0	0.0072590364
0	0	0	0	0	0	0	0	0	0.2215648	0	0	0	0	0	0.1975318	0	0	0	0.15963753	0	0.22450086	0.08269399	0	0	0	0	0	0	0	0	0	0	0	0	0	0	0	0.048943073	0	0	0	0	0	0.10222435	0	0.12784886	0	0	0
0	0	0	0	0	0	0	0	0	0.17104013	0	0	0	0	0	0.14011195	0	0	0	0.22362153	0	0.23088975	0.13094413	0	0	0.01454624	0	0	0	0	0	0	0	0	0	0	0	0	0.05310283	0	0	0	0	0	0.13631827	0	0.124878116	0	0	0
0	0	0	0	0	0	0	0	0	0.14316034	0	0	0	0	0	0.09768132	0	0	0	0.27312896	0	0.23175618	0.16296025	0	0	0.025043007	0.021006279	0	0	0	0	0	0	0	0	0	0	0	0.06380841	0	0	0	0	0	0.17097506	0	0.13016789	0	0	0
0	0	0	0	0	0	0	0	0	0.116480954	0	0	0	0	0	0.06358094	0	0	0	0.30516294	0	0.24142778	0.18840279	0	0	0.0045938864	0.047082126	0	0	0	0	0	0	0	0	0	0	0	0.078649744	0	0	0	0	0	0.17796804	0	0.16756032	0	0	0.0035465106
0	0	0	0	0	0	0	0	0	0.20307133	0	0	0	0	0	0	0	0	0	0.24291638	0.011137979	0.18401325	0.009668333	0	0	0	0.038872078	0	0	0	0	0	0	0	0	0	0	0	0.121232025	0	0	0	0	0	0.114403464	0	0.08549047	0	0	0
0	0	0	0	0	0	0	0	0	0.14004219	0	0	0	0	0	0	0	0	0	0.30277357	0	0.18373583	0.072863705	0	0	0	0.034617186	0	0	0	0	0	0	0	0	0	0	0	0.12934655	0	0	0	0	0	0.14080264	0	0.09468281	0	0	0
0	0	0	0	0	0	0	0	0	0.1053869	0	0	0	0	0	0	0	0	0	0.33789006	0	0.19406341	0.10156288	0	0	0	0.034025982	0	0	0	0	0	0	0	0	0	0	0	0.13660134	0	0	0	0	0	0.15993138	0	0.10777635	0	0	0
0	0	0	0	0	0	0	0	0	0.07444029	0	0	0	0	0	0	0	0	0	0.3523415	0	0.21571103	0.13226895	0	0	0	0.03756631	0	0	0	0	0	0	0	0	0	0	0	0.14637883	0	0	0	0	0	0.17748803	0	0.13627602	0	0	0.015675629
0	0	0	0	0	0	0	0	0	0.22778419	0	0	0	0	0	0	0	0	0	0.26450667	0.004035663	0.0979793	0	0	0	0	0.07812379	0	0	0	0	0	0	0	0	0	0	0	0.09815363	0	0	0	0	0	0.0821839	0	0.13672888	0	0	0
0	0	0	0	0	0	0	0	0	0.16453794	0	0	0	0	0	0	0	0	0	0.32024184	0.0060552307	0.11373514	0.0154070435	0	0	0.025994817	0.07616859	0	0	0	0	0	0	0	0	0	0	0	0.13887393	0	0	0	0	0	0.09919436	0	0.13647002	0	0	0
0	0	0	0	0	0	0	0	0	0.12558329	0	0	0	0	0	0	0	0	0	0.34483874	0	0.14201273	0.018259136	0	0	0.016514428	0.06420362	0	0	0	0	0	0	0	0	0	0	0	0.17230985	0	0	0	0	0	0.100497305	0	0.11657124	0	0	0
0	0	0	0	0	0	0	0	0	0.16586992	0	0	0	0	0	0.108584456	0	0	0	0.14541343	0.03600697	0.17700246	0.07243918	0	0	0.048667293	0	0	0	0	0	0	0	0	0	0	0	0	0	0	0	0	0.0068383063	0	0.114026144	0	0.11880026	0	0	0
0	0	0	0	0	0	0	0	0	0.11805182	0	0	0	0	0	0.057697956	0	0	0	0.24659313	0.023713168	0.1621707	0.08828406	0.0001481444	0	0.07203912	0.029352782	0	0	0	0	0	0	0	0	0	0	0	0.0063644033	0	0	0	0	0	0.13244356	0	0.12731805	0	0	0
0	0	0	0	0	0	0	0	0	0.08567394	0	0	0	0	0	0.028757472	0	0	0	0.31820768	0.01673226	0.1620901	0.096413665	0	0	0.08196796	0.073667444	0	0	0	0	0	0	0	0	0	0	0	0.021527492	0	0	0	0	0	0.15658373	0	0.14158611	0	0	0
0	0	0	0	0	0	0	0	0	0.06410521	0	0.018543102	0	0	0	0	0	0	0	0.3767859	0.0026931195	0.16038261	0.1301546	0	0	0.08076593	0.107360765	0	0	0	0	0	0	0	0	0	0	0	0.03944889	0	0	0	0	0	0.16482975	0	0.17630437	0	0	0
0	0	0	0	0	0	0	0	0	0.09812183	0	0	0	0	0	0.111127175	0	0.0006667652	0	0.2479164	0.016531004	0.15869422	0.034845836	0	0	0.01650497	0	0	0	0	0	0	0	0	0	0	0	0	0.15298136	0	0.019809589	0	0.05875134	0	0.22857556	0	0.14433414	0	0	0
0	0	0	0	0	0	0	0	0	0.07942819	0	0	0	0	0	0.07938259	0	0.0009614953	0	0.28483504	0.03324273	0.11980592	0.06054004	0	0	0.052704	0	0	0	0	0	0	0	0	0	0	0	0	0.14647564	0	0.016762925	0	0.026085235	0	0.24914645	0	0.15790127	0	0	0
0	0	0	0	0	0	0	0	0	0.0595062	0	0	0	0	0	0.06298343	0	0	0	0.319808	0.045083214	0.088755555	0.08181485	0	0	0.06797072	0	0	0	0	0	0	0	0	0	0	0	0	0.15342554	0	0	0	0	0	0.27181494	0	0.16069748	0	0	0
0	0	0	0	0	0	0	0	0	0.05952389	0	0	0	0	0	0.036933534	0	0	0	0.32670224	0.041220218	0.05300042	0.1252911	0	0	0.068517014	0.0020138917	0	0	0	0	0	0	0	0	0	0	0	0.1411032	0	0	0	0	0	0.3000456	0	0.19202454	0	0	0
0	0	0	0	0	0	0	0	0	0.06411841	0	0	0	0	0	0.14093056	0	0.052612398	0	0.25336426	0.023898244	0.13506268	0.05990369	0	0	0.034714445	0	0	0	0	0.015317275	0	0	0	0	0	0	0	0.13504645	0	0	0	0.011996791	0	0.2398582	0	0.113928944	0	0	0
0	0	0	0	0	0	0	0	0	0.0651251	0	0	0	0	0	0.10106835	0	0.04876001	0	0.2912724	0.038526814	0.110038474	0.07444336	0	0	0.06178237	0	0	0	0	0.0020554243	0	0	0	0	0	0	0	0.14216566	0	0	0	0	0	0.26436254	0	0.118377894	0	0	0
0	0	0	0	0	0	0	0	0	0.05405409	0	0	0	0	0	0.07773475	0	0.044858314	0	0.32002312	0.06778616	0.09729995	0.069876045	0	0	0.08312403	0	0	0	0	0	0	0	0	0	0	0	0	0.16157198	0	0	0	0	0	0.28312036	0	0.11181332	0	0	0
0	0	0	0	0	0	0	0	0	0.13801365	0	0	0	0	0	0.13451353	0	0	0	0.26259264	0.025088746	0.11696202	0.027340032	0	0	0	0.009210886	0	0	0	0	0	0	0	0	0	0	0	0.15813872	0	0	0	0	0	0.26018232	0	0.12094208	0	0	0
0	0	0	0	0	0	0	0	0	0.12540463	0	0	0	0	0	0.099048726	0	0	0	0.30210966	0.028853616	0.09310708	0.050053347	0	0	0	0.004280556	0	0	0	0	0	0	0	0	0	0	0	0.16561034	0	0	0	0	0	0.28769907	0	0.11736628	0	0	0
0	0	0	0	0	0	0	0	0	0.11427971	0	0	0	0.0020308418	0	0.06880858	0	0	0	0.33460328	0.044899274	0.07926627	0.040498428	0	0	0.017894523	0.009736296	0	0	0	0	0	0	0	0	0	0	0	0.17208648	0	0	0	0	0	0.29634902	0	0.10692742	0	0	0
0	0	0	0	0	0	0	0	0	0.12538764	0	0	0	0	0	0	0	0	0	0.36268106	0.04556185	0.07184551	0.041251037	0	0	0.011040905	0.051390626	0	0	0	0	0	0	0	0	0	0	0	0.17663299	0	0	0	0	0	0.3019396	0	0.106984764	0	0.0004300873	0
0	0	0	0	0	0	0	0	0	0.23193125	0	0	0	0	0	0.101204485	0	0	0	0.24714981	0.016970683	0.056561258	0.044317544	0	0	0	0	0	0	0	0	0	0	0	0	0	0	0	0.09875956	0	0	0	0	0	0.24925107	0	0.13430896	0	0	0
0	0	0	0	0	0	0	0	0	0.23390351	0	0	0	0	0	0.055206552	0	0	0	0.28855518	0.026781179	0.037069477	0.07212042	0	0	0	0	0	0	0	0	0	0	0	0	0	0	0	0.10984522	0	0	0	0	0	0.2741199	0	0.11987846	0	0	0
0	0	0	0	0	0	0	0	0	0.20404379	0	0	0	0	0	0.022597898	0	0	0	0.32195735	0.04598554	0.03130825	0.06146852	0	0	0.003972848	0	0	0	0	0	0	0	0	0	0	0	0	0.11674513	0	0	0	0	0	0.28342524	0	0.10191335	0	0	0
0	0	0	0	0	0	0	0	0	0.20327583	0	0	0	0	0	0	0	0	0	0.3509244	0.042993072	0.010383237	0.060104165	0	0	0.0052749664	0.008438835	0	0	0	0	0	0	0	0	0	0	0	0.119279295	0	0	0	0	0	0.29856578	0	0.102605216	0	0	0
0	0	0	0	0	0	0	0	0	0.17385314	0	0	0	0	0	0.05694649	0	0	0	0.20295292	0.09054621	0.14176163	0.04518018	0	0	0.056842048	0	0	0	0	0	0	0	0	0	0	0	0	0.040535856	0	0	0	0.03626779	0	0.11902596	0	0.102408566	0	0	0
0	0	0	0	0	0	0	0	0	0.14624773	0	0	0	0	0	0.018343689	0	0	0	0.27869263	0.086061	0.12686451	0.06812614	0	0	0.053661995	0	0	0	0	0	0	0	0	0	0	0	0	0.0640696	0	0	0	0.016104843	0	0.1473111	0	0.113561966	0	0	0
0	0	0	0	0	0	0	0	0	0.13471848	0	0	0	0	0	0.007767275	0	0	0	0.33142468	0.077595025	0.12782604	0.07109106	0	0	0.03957707	0	0	0	0	0	0	0	0	0	0	0	0	0.088631585	0	0	0	0	0	0.17007568	0	0.10802368	0	0	0
0	0	0	0	0	0	0	0	0	0.1634807	0	0	0	0	0	0.0868516	0	0	0	0.21774933	0.045245904	0.17345925	0.08044639	0	0	0.07199692	0	0	0	0	0	0	0	0	0	0	0	0	0.08886062	0	0.033876408	0	0.085362695	0	0.15032177	0	0.10814206	0	0	0
0	0	0	0	0	0	0	0	0	0.14073765	0	0	0	0	0	0.04643678	0	0	0	0.2738924	0.058182012	0.16423339	0.094728634	0	0	0.078870125	0	0	0	0	0	0	0	0	0	0	0	0	0.109192	0	0.04894642	0	0.049366154	0	0.1721052	0	0.10725099	0	0	0
0	0	0	0	0	0	0	0	0	0.1414322	0	0	0	0	0	0.038936283	0	0	0	0.30677918	0.06316111	0.15775853	0.091716155	0	0	0.059773996	0	0	0	0	0	0	0	0	0	0	0	0	0.12159528	0	0.03172143	0	0.011966426	0	0.19983655	0	0.112071	0	0	0
0	0	0	0	0	0	0	0	0	0.12684636	0	0	0	0	0	0.004834303	0	0	0	0.3424652	0.057873067	0.1500123	0.08320298	0	0	0.03989853	0	0	0	0	0	0	0	0	0	0	0	0	0.121376336	0	0	0	0	0	0.2225915	0	0.13769665	0	0	0
0	0	0	0	0	0	0	0	0	0.1471623	0	0	0	0	0	0.08949459	0	0	0	0.23592699	0.02211498	0.16647974	0.06409234	0	0	0.0646687	0	0	0	0	0	0	0	0	0	0	0	0	0.11462378	0	0.042771287	0	0.07440878	0	0.20370354	0	0.15244412	0	0	0
0	0	0	0	0	0	0	0	0	0.11809993	0	0	0	0	0	0.06515538	0	0	0	0.28414634	0.029368913	0.14481834	0.07321385	0	0	0.081730284	0	0	0	0	0	0	0	0	0	0	0	0	0.11065043	0	0.04653414	0	0.045026306	0	0.2227604	0	0.16496809	0	0	0
0	0	0	0	0	0	0	0	0	0.10802462	0	0	0	0	0	0.055346802	0	0	0	0.3209534	0.055780686	0.13534743	0.074581385	0	0	0.08381908	0	0	0	0	0	0	0	0	0	0	0	0	0.11671667	0	0.041980304	0	0.017478304	0	0.24268533	0	0.15527308	0	0	0
0	0	0	0	0	0	0	0	0	0.10252318	0	0	0	0	0	0.039155915	0	0	0	0.3427997	0.058648128	0.13477969	0.0930173	0	0	0.07125694	0	0	0	0	0	0	0	0	0	0	0	0	0.10960241	0	0.008916867	0	0	0	0.26685914	0	0.19334018	0	0	0
0	0	0	0	0	0	0	0	0	0.19211158	0	0	0	0	0	0	0	0	0	0.31190276	0.0053833104	0.1203532	0	0	0	0	0.12422198	0	0	0	0	0	0	0	0	0	0	0	0.1369524	0	0	0	0.02117497	0	0.11000518	0	0.19901246	0	0	0
0	0	0	0	0	0	0	0	0	0.12385622	0	0	0	0	0	0	0	0	0	0.35133505	0.030392777	0.12671903	0.015006655	0	0	0.03136797	0.102334745	0	0	0	0	0	0	0	0	0	0	0	0.18479954	0	0	0	0	0	0.10775848	0	0.16007993	0	0	0
0	0	0	0	0	0	0	0	0	0.11464673	0	0	0	0	0	5.3052398E-05	0	0	0	0.36342397	0.03168876	0.13855052	0.03812704	0	0	0.032065574	0.068124324	0	0	0	0	0	0	0	0	0	0	0	0.20825058	0	0	0	0	0	0.10198425	0	0.117601685	0	0	0
0	0	0	0	0	0	0	0	0	0.1538143	0	0	0	0	0	0	0	0	0	0.30912548	0	0.10301396	0	0	0	0	0.12848336	0	0	0	0	0	0	0	0	0	0	0	0.10672466	0	0	0	0.023912098	0	0.12562194	0	0.23931076	0	0	0
0	0	0	0	0	0	0	0	0	0.08587229	0	0	0	0	0	0	0	0	0	0.3533754	0.0002359515	0.106265396	0.0073150354	0	0	0.005898797	0.12910566	0	0	0	0	0	0	0	0	0	0	0	0.14452419	0	0	0	0	0	0.12505722	0	0.1968299	0	0	0
0	0	0	0	0	0	0	0	0	0.07123954	0	0	0	0	0	0	0	0	0	0.3752594	0.024788544	0.12543134	0.035688534	0	0	0.008161575	0.10993958	0	0	0	0	0	0	0	0	0	0	0	0.1689224	0	0	0	0	0	0.1212982	0	0.14924897	0	0	0
0	0	0	0	0	0	0	0	0	0.083887845	0	0	0	0	0	0.01716755	0	0	0	0.37258965	0.048922494	0.14854376	0.07546695	0	0	0.016951054	0.08607924	0	0	0	0	0	0	0	0	0	0	0	0.16362543	0	0	0	0	0	0.1311697	0	0.08481433	0	0	0.021125691
0	0	0	0	0	0	0	0	0	0.09473813	0	0	0	0	0	0	0	0	0	0.31989244	0.015047737	0.11109565	0.019808158	0	0	0	0.13628827	0	0	0	0	0	0	0	0	0	0	0	0.0725988	0	0	0	0.017013207	0	0.12489187	0	0.2713875	0	0	0
0	0	0	0	0	0	0	0	0	0.04260942	0	0	0	0	0	0	0	0	0	0.3579932	0.028487371	0.12620912	0.06646062	0	0	0	0.15942867	0	0	0	0	0	0	0	0	0	0	0	0.09737851	0	0	0	0	0	0.13675512	0	0.22937739	0	0	0
0	0	0	0	0	0	0	0	0	0.053110167	0	0	0	0	0	0	0	0	0	0.38375586	0.03915139	0.13866071	0.06934545	0	0	0	0.16488543	0	0	0	0	0	0	0	0	0	0	0	0.1103386	0	0	0	0	0	0.11781165	0	0.17995493	0	0	0
0	0	0	0	0	0	0	0	0	0.07838384	0	0	0	0	0	0	0	0	0	0.38235286	0.034688145	0.13587785	0.086485	0	0	0	0.14298426	0	0	0	0	0	0	0	0	0	0	0	0.11121974	0	0	0	0	0	0.12879878	0	0.10675134	0	0	0
0	0	0	0	0	0	0	0	0	0.11247442	0	0	0	0	0	0	0	0	0	0.3106948	0.030920593	0.18136473	0.054086898	0	0	0	0.1764161	0	0	0	0	0	0	0	0	0	0	0	0	0	0	0	0.07355779	0	0.1552387	0	0.24765736	0	0	0
0	0	0	0	0	0	0	0	0	0.062145777	0	0	0	0	0	0	0	0	0	0.35169965	0.039343417	0.18352164	0.09818879	0	0	0	0.18317278	0	0	0	0	0	0	0	0	0	0	0	0.012358259	0	0	0	0.06594008	0	0.15791723	0	0.2060758	0	0	0
0	0	0	0	0	0	0	0	0	0.060569208	0	0	0	0	0	0	0	0	0	0.37776613	0.06038174	0.17941736	0.09776693	0	0	0	0.1917787	0	0	0	0	0	0	0	0	0	0	0	0.04110336	0	0	0	0.038406212	0	0.14201498	0	0.15838033	0	0	0
0	0	0	0	0	0	0	0	0	0.22499602	0	0	0	0	0	0.1875205	0	0	0	0.1559458	0	0.23988427	0.10478767	0	0	0	0.012268001	0	0	0	0	0	0	0	0	0	0	0	0.043769483	0	0	0	0	0	0.11672345	0	0.15309954	0	0	0
0	0	0	0	0	0	0	0	0	0.16743065	0	0	0	0	0	0.1309795	0	0	0	0.222872	0	0.24342325	0.14724024	0	0	0.036218222	0.01806531	0	0	0	0	0	0	0	0	0	0	0	0.044891838	0	0	0	0	0	0.14886226	0	0.14737938	0	0	0
0	0	0	0	0	0	0	0	0	0.14138605	0	0	0	0	0	0.0837041	0	0	0	0.27096906	0	0.2382189	0.15877604	0	0	0.034966715	0.042224493	0	0	0	0	0	0	0	0	0	0	0	0.060437273	0	0	0	0	0	0.18155906	0	0.16059352	0	0	0
0	0	0	0	0	0	0	0	0	0.11884608	0	0.017577475	0	0	0	0.061062556	0	0	0	0.30960625	0	0.2426286	0.1873499	0	0	0	0.047446553	0	0	0	0	0	0	0	0	0	0	0	0.07680808	0	0	0	0	0	0.19019559	0	0.19203013	0	0	0.009817833
0	0	0	0	0	0	0	0	0	0.20967525	0	0	0	0	0	0.035336442	0	0	0	0.2484865	0.006110015	0.2102726	0.034695555	0	0	0	0.04545623	0	0	0	0	0	0	0	0	0	0	0	0.14808108	0	0	0	0	0	0.12646925	0	0.1175675	0	0	0
0	0	0	0	0	0	0	0	0	0.15300308	0	0	0	0	0	0.011171573	0	0	0	0.30231097	0	0.20101918	0.08401291	0	0	0	0.018302666	0	0	0	0	0	0	0	0	0	0	0	0.14145754	0	0	0	0	0	0.14380392	0	0.1269198	0	0	0
0	0	0	0	0	0	0	0	0	0.13240735	0	0	0	0	0	0.012288909	0	0	0	0.33735982	0	0.20718274	0.10905812	0	0	0	0.021655245	0	0	0	0	0	0	0	0	0	0	0	0.16089463	0	0	0	0	0	0.1697941	0	0.1318034	0	0	0
0	0	0	0	0	0	0	0	0	0.10603306	0	0.01012946	0	0	0	0.004437222	0	0	0	0.347725	0	0.21880327	0.12970911	0	0	0	0.014849297	0	0	0	0	0	0	0	0	0	0	0	0.16033192	0	0	0	0	0	0.18947388	0	0.14787179	0	0	0.023499139
0	0	0	0	0	0	0	0	0	0.21390396	0	0	0	0	0	0	0	0	0	0.28302434	0.016835129	0.120230615	0	0	0	0	0.105320476	0	0	0	0	0	0	0	0	0	0	0	0.14299436	0	0.0037744236	0	0	0	0.0909837	0	0.15322736	0	0	0
0	0	0	0	0	0	0	0	0	0.14256574	0	0	0	0	0	0	0	0	0	0.33662462	0.019017851	0.13440749	0.0060824477	0	0	0.018282184	0.08439331	0	0	0	0	0	0	0	0	0	0	0	0.18688774	0	0	0	0	0	0.10275885	0	0.1552131	0	0	0
0	0	0	0	0	0	0	0	0	0.117719956	0	0	0	0	0	0	0	0	0	0.35403982	0.0001101022	0.15778194	0.009834283	0	0	0.0009154079	0.065715335	0	0	0	0	0	0	0	0	0	0	0	0.209941	0	0	0	0	0	0.103094295	0	0.13728225	0	0	0
0	0	0	0	0	0	0	0	0	0.15573324	0	0.011356094	0	0	0	0.12595674	0	0	0	0.14091101	0.03428923	0.19189374	0.061454434	0	0	0.03963316	0	0	0	0	0	0	0	0	0	0	0	0	0.0005551142	0	0	0	0.023122525	0	0.092681125	0	0.14025825	0	0	0
0	0	0	0	0	0	0	0	0	0.105813354	0	0.008077092	0	0	0	0.074869454	0	0	0	0.24321516	0.0306272	0.17430322	0.08134602	0	0	0.067385815	0.013312742	0	0	0	0	0	0	0	0	0	0	0	0.009479818	0	0	0	0.004529746	0	0.11482487	0	0.15116343	0	0	0.0011917613
0	0	0	0	0	0	0	0	0	0.08399921	0	0.012244398	0	0	0	0.04088536	0	0	0	0.31443498	0.013328056	0.18056563	0.09488299	0	0	0.07239661	0.05974452	0	0	0	0	0	0	0	0	0	0	0	0.02426231	0	0	0	0	0	0.14297506	0	0.16535507	0	0	0.002356477
0	0	0	0	0	0	0	0	0	0.06229421	0	0.03686678	0	0	0	0.0065200464	0	0	0	0.38283196	0	0.17532143	0.12790565	0	0	0.07331825	0.094331935	0	0	0	0	0	0	0	0	0	0	0	0.03665402	0	0	0	0	0	0.15476583	0	0.20392244	0	0	0
0	0	0	0	0	0	0	0	0	0.087490074	0	0	0	0	0	0.12000728	0	0	0	0.2458819	0.019955363	0.16349497	0.033564255	0	0	0.021337697	0	0	0	0	0	0	0	0	0	0	0	0	0.1738092	0	0.034579884	0	0.054965977	0	0.23036815	0	0.14585789	0	0	0
0	0	0	0	0	0	0	0	0	0.07522868	0	0	0	0	0	0.08122303	0	0	0	0.28685	0.036632117	0.12992212	0.05631893	0	0	0.041624777	0	0	0	0	0	0	0	0	0	0	0	0	0.16364174	0	0.039386272	0	0.023317063	0	0.24344093	0	0.16431971	0	0	0
0	0	0	0	0	0	0	0	0	0.058534395	0	0	0	0	0	0.06881529	0	0	0	0.3165083	0.050568607	0.103620216	0.07004595	0	0	0.055794805	0	0	0	0	0	0	0	0	0	0	0	0	0.16858166	0	0.018573457	0	0	0	0.26246056	0	0.16888407	0	0	0
0	0	0	0	0	0	0	0	0	0.058962498	0	0	0	0	0	0.04419263	0	0	0	0.33274963	0.044404835	0.0724187	0.10542211	0	0	0.05844441	0.0035958057	0	0	0	0	0	0	0	0	0	0	0	0.1620978	0	0	0	0	0	0.2962818	0	0.19704522	0	0	0
0	0	0	0	0	0	0	0	0	0.03505745	0	0	0	0	0	0.14917408	0	0.006020917	0	0.26302114	0.022005467	0.16743861	0.04498415	0	0	0.016622106	0	0	0	0	0	0	0	0	0	0	0	0	0.16625877	0	0.0013511116	0	0.017993579	0	0.23127356	0	0.12091995	0	0	0
0	0	0	0	0	0	0	0	0	0.02760603	0	0	0	0	0	0.09624735	0	0	0	0.30002493	0.0401385	0.14104427	0.04798025	0	0	0.03563823	0.022332817	0	0	0	0	0	0	0	0	0	0	0	0.16895187	0	0.01287485	0	0	0	0.24464022	0	0.13858812	0	0	0
0	0	0	0	0	0	0	0	0	0.03498081	0	0	0	0	0	0.07417953	0	0	0	0.32354385	0.05664947	0.12523638	0.041126497	0	0	0.039848257	0.031303212	0	0	0	0	0	0	0	0	0	0	0	0.184151	0	0	0	0	0	0.26062623	0	0.13226116	0	0	0
0	0	0	0	0	0	0	0	0	0.08497659	0	0	0	0	0	0.15065643	0	0	0	0.271805	0.014325253	0.14958364	0.034995753	0	0	0	0.020685745	0	0	0	0.017916363	0	0	0	0	0	0	0	0.18925391	0	0	0	0	0	0.23528083	0	0.11891878	0	0	0
0	0	0	0	0	0	0	0	0	0.09048011	0	0	0	0	0	0.08421707	0	0	0	0.32018638	0.0162784	0.11569839	0.03877808	0	0	0	0.028116666	0	0	0	0	0	0	0	0	0	0	0	0.18653455	0	0	0	0	0	0.25331455	0	0.14339827	0	0	0
0	0	0	0	0	0	0	0	0	0.08990945	0	0	0	0	0	0.03751456	0	0	0	0.35293347	0.02538029	0.09024794	0.02167588	0	0	0	0.03365992	0	0	0	0	0	0	0	0	0	0	0	0.18947405	0	0	0	0	0	0.26762417	0	0.14192942	0	0	0
0	0	0	0	0	0	0	0	0	0.10439606	0	0	0	0	0	0	0	0	0	0.3821594	0.008226686	0.07180141	0.017287595	0	0	0	0.048798796	0	0	0	0	0	0	0	0	0	0	0	0.19059323	0	0	0	0	0	0.2811479	0	0.13215558	0	0	0
0	0	0	0	0	0	0	0	0	0.22117224	0	0	0	0	0	0.110083826	0	0	0	0.26410672	0.03475527	0.07602681	0.06319248	0	0	0	0	0	0	0	0	0	0	0	0	0	0	0	0.1316835	0	0	0	0	0	0.25161642	0	0.12548795	0	0	0
0	0	0	0	0	0	0	0	0	0.21673833	0	0	0	0	0	0.051907446	0	0	0	0.30873978	0.047372058	0.056389876	0.06669029	0	0	0	0	0	0	0	0	0	0	0	0	0	0	0	0.14497115	0	0	0	0	0	0.269578	0	0.11941231	0	0	0
0	0	0	0	0	0	0	0	0	0.19073118	0	0	0	0	0	0.017321728	0	0	0	0.33860564	0.06297243	0.044678506	0.04405627	0	0	0	0	0	0	0	0	0	0	0	0	0	0	0	0.15085796	0	0	0	0	0	0.2729711	0	0.103544645	0	0	0
0	0	0	0	0	0	0	0	0	0.1829479	0	0	0	0	0	0	0	0	0	0.3633948	0.0440025	0.023457194	0.022726923	0	0	0	0	0	0	0	0	0	0	0	0	0	0	0	0.16202135	0	0	0	0	0	0.2813899	0	0.104043506	0	0	0
0	0	0	0	0	0	0	0	0	0.17174068	0	0	0	0	0	0.05975928	0	0	0	0.20345455	0.097166665	0.15979132	0.042572487	0	0	0.030838953	0	0	0	0	0	0	0	0	0	0	0	0	0.06825559	0	0	0	0.024159642	0	0.09748708	0	0.1197098	0	0	0
0	0	0	0	0	0	0	0	0	0.15007268	0	0	0	0	0	0.013704892	0	0	0	0.27858582	0.09966819	0.13683036	0.05065097	0	0	0.037557464	0	0	0	0	0	0	0	0	0	0	0	0	0.08809276	0	0	0	0.01596298	0	0.12062072	0	0.12115007	0	0	0
0	0	0	0	0	0	0	0	0	0.14671648	0	0	0	0	0	0.0053904406	0	0	0	0.33723736	0.07046787	0.1351023	0.055059377	0	0	0.02841146	0	0	0	0	0	0	0	0	0	0	0	0	0.11152758	0	0	0	0	0	0.1502223	0	0.12461799	0	0	0
0	0	0	0	0	0	0	0	0	0.16758817	0	0	0	0	0	0.091564946	0	0	0	0.22915165	0.056654766	0.17038728	0.06763972	0	0	0.06441673	0	0	0	0	0	0	0	0	0	0	0	0	0.09558213	0	0.03755405	0	0.07770198	0	0.12556571	0	0.12332438	0	0	0
0	0	0	0	0	0	0	0	0	0.15680476	0	0	0	0	0	0.042206347	0	0	0	0.28414845	0.07828908	0.16475993	0.07505225	0	0	0.07107228	0	0	0	0	0	0	0	0	0	0	0	0	0.11231451	0	0.05343568	0	0.04739583	0	0.14939433	0	0.113960646	0	0	0
0	0	0	0	0	0	0	0	0	0.1538958	0	0	0	0	0	0.04307874	0	0	0	0.31651562	0.07005005	0.16620326	0.07253446	0	0	0.054085292	0	0	0	0	0	0	0	0	0	0	0	0	0.13160884	0	0.03197758	0	0.015167236	0	0.18689567	0	0.108650096	0	0	0.0007114257
0	0	0	0	0	0	0	0	0	0.14586565	0	0	0	0	0	0.015373671	0	0	0	0.35321724	0.05717505	0.15954593	0.07592823	0	0	0.028380984	0	0	0	0	0	0	0	0	0	0	0	0	0.13364808	0	0	0	0	0	0.22076862	0	0.13793582	0	0	0.006140145
0	0	0	0	0	0	0	0	0	0.16026807	0	0	0	0	0	0.092763215	0	0	0	0.23720464	0.03551956	0.1730556	0.055923015	0	0	0.048866186	0	0	0	0	0	0	0	0	0	0	0	0	0.12111028	0	0.04245747	0	0.0698584	0	0.19485562	0	0.14977078	0	0	0
0	0	0	0	0	0	0	0	0	0.13269237	0	0	0	0	0	0.053066175	0	0	0	0.2779933	0.056515045	0.15217507	0.054394297	0	0	0.06792308	0	0	0	0	0	0	0	0	0	0	0	0	0.11647148	0	0.059012957	0	0.04390342	0	0.21633698	0	0.15241982	0	0	0
0	0	0	0	0	0	0	0	0	0.118764706	0	0	0	0	0	0.043716744	0	0	0	0.31018862	0.07323033	0.15281935	0.050107516	0	0	0.05674661	0	0	0	0	0	0	0	0	0	0	0	0	0.13417341	0	0.04657867	0	0.018797005	0	0.24090947	0	0.15089259	0	0	0
0	0	0	0	0	0	0	0	0	0.119959325	0	0	0	0	0	0.03216924	0	0	0	0.33695227	0.06731784	0.14184634	0.06690707	0	0	0.04688612	0	0	0	0	0	0	0	0	0	0	0	0	0.13211662	0	0.010612589	0	0	0	0.2651834	0	0.18051346	0	0	0
0	0	0	0	0	0	0	0	0	0.19412185	0	0	0	0	0	0	0	0	0	0.32235378	0.024059286	0.14822248	0.013242376	0	0	0	0.117139	0	0	0	0	0	0	0	0	0	0	0	0.19525869	0	0	0	0.019708958	0	0.12025663	0	0.1838571	0	0	0
0	0	0	0	0	0	0	0	0	0.1409387	0	0	0	0	0	0	0	0	0	0.34636334	0.048055805	0.14604197	0.03508893	0	0	0.025730452	0.0880042	0	0	0	0	0	0	0	0	0	0	0	0.23007314	0	0	0	0	0	0.12268162	0	0.15841383	0	0	0
0	0	0	0	0	0	0	0	0	0.13890895	0	0	0	0	0	0.004106015	0	0	0	0.36173362	0.044349357	0.13990065	0.050958812	0	0	0.022535838	0.053435285	0	0	0	0	0	0	0	0	0	0	0	0.24333814	0	0	0	0	0	0.12055326	0	0.12658621	0	0	0
0	0	0	0	0	0	0	0	0	0.13644032	0	0	0	0	0	0	0	0	0	0.32331273	0.016204545	0.12924066	0.003033943	0	0	0	0.13286431	0	0	0	0	0	0	0	0	0	0	0	0.16398771	0	0	0	0.01341074	0	0.13377434	0	0.22981016	0	0	0
0	0	0	0	0	0	0	0	0	0.08407776	0	0	0	0	0	0	0	0	0	0.35094976	0.04921093	0.1279744	0.023898091	0	0	0.010729479	0.12884235	0	0	0	0	0	0	0	0	0	0	0	0.18666077	0	0	0	0	0	0.12691964	0	0.18570489	0	0	0
0	0	0	0	0	0	0	0	0	0.09062628	0	0	0	0	0	0	0	0	0	0.36228737	0.067869864	0.13677315	0.052529678	0	0	0.010791368	0.10371671	0	0	0	0	0	0	0	0	0	0	0	0.1892534	0	0	0	0	0	0.12597886	0	0.13671106	0	0	0.0019649176
0	0	0	0	0	0	0	0	0	0.09431781	0	0	0	0	0	0.015748166	0	0	0	0.372807	0.072314166	0.15301664	0.08736207	0	0	0.008431166	0.08317821	0	0	0	0	0	0	0	0	0	0	0	0.17234516	0	0	0	0	0	0.1303115	0	0.0721374	0	0	0.03825797
0	0	0	0	0	0	0	0	0	0.09651611	0	0	0	0	0	0	0	0	0	0.31057444	0.050733186	0.14275765	0.054131657	0	0	0	0.11861347	0	0	0	0	0	0	0	0	0	0	0	0.1267163	0	0	0	0.004977735	0	0.12822512	0	0.26137725	0	0	0
0	0	0	0	0	0	0	0	0	0.04346609	0	0	0	0	0	0	0	0	0	0.34722477	0.047487654	0.14844869	0.08287248	0	0	0	0.1426661	0	0	0	0	0	0	0	0	0	0	0	0.1347447	0	0	0	0	0	0.13410068	0	0.22173397	0	0	0
0	0	0	0	0	0	0	0	0	0.068933964	0	0	0	0	0	0	0	0	0	0.36274445	0.049331885	0.15213135	0.087531574	0	0	0	0.14436127	0	0	0	0	0	0	0	0	0	0	0	0.14127578	0	0	0	0	0	0.12964205	0	0.16815732	0	0	0
0	0	0	0	0	0	0	0	0	0.09522125	0	0	0	0	0	0	0	0	0	0.35610119	0.04510318	0.16103254	0.099829346	0	0	0	0.12406731	0	0	0	0	0	0	0	0	0	0	0	0.12624776	0	0	0	0	0	0.12998046	0	0.09148874	0	0	0
0	0	0	0	0	0	0	0	0	0.10218626	0	0	0	0	0	0	0	0	0	0.31606215	0.038491447	0.18747768	0.060214683	0	0	0	0.17240725	0	0	0	0	0	0	0	0	0	0	0	0.043267082	0	0	0	0.037388995	0	0.15693425	0	0.23923242	0	0	0
0	0	0	0	0	0	0	0	0	0.059811637	0	0	0	0	0	0	0	0	0	0.34932956	0.044980176	0.18802221	0.10236214	0	0	0	0.17512336	0	0	0	0	0	0	0	0	0	0	0	0.051998597	0	0	0	0.039730724	0	0.15338752	0	0.19993094	0	0	0
0	0	0	0	0	0	0	0	0	0.05995814	0	0	0	0	0	0	0	0	0	0.37251773	0.074705504	0.18417788	0.10910852	0	0	0	0.17063682	0	0	0	0	0	0	0	0	0	0	0	0.06375819	0	0	0	0.026609037	0	0.1367936	0	0.15342161	0	0	0
0	0	0	0	0	0	0	0	0	0.22621267	0	0	0	0	0	0.18728614	0	0	0	0.16313784	0	0.26695964	0.14274819	0	0	0	0.009089625	0	0	0	0	0	0	0	0	0	0	0	0.06523727	0	0	0	0.008012831	0	0.117232695	0	0.17874879	0	0	0
0	0	0	0	0	0	0	0	0	0.18346503	0	0.007601366	0	0	0	0.13273433	0	0	0	0.22803462	0.005980319	0.2663543	0.17156085	0	0	0.035844788	0.014863385	0	0	0	0	0	0	0	0	0	0	0	0.06125056	0	0	0	0.006333901	0	0.14114164	0	0.17316304	0	0	0
0	0	0	0	0	0	0	0	0	0.15611634	0	0.009396002	0	0	0	0.088274375	0	0	0	0.28047422	0	0.24977897	0.18165272	0	0	0.030105704	0.036338024	0	0	0	0	0	0	0	0	0	0	0	0.06999687	0	0	0	0	0	0.1865933	0	0.18350616	0	0	0
0	0	0	0	0	0	0	0	0	0.12049389	0	0.03825096	0	0	0	0.060251366	0	0	0	0.31649423	0	0.24782868	0.18838727	0	0	0	0.048785213	0	0	0	0	0	0	0	0	0	0	0	0.08539447	0	0	0	0	0	0.19479212	0	0.21567647	0	0	0.01751772
0	0	0	0	0	0	0	0	0	0.22996533	0	0	0	0	0	0.06632464	0	0	0	0.25419524	0.012047389	0.23342972	0.057168778	0	0	0	0.029962407	0	0	0	0	0	0	0	0	0	0	0	0.18392473	0	0	0	0	0	0.13428609	0	0.13073297	0	0	0
0	0	0	0	0	0	0	0	0	0.18431216	0	0	0	0	0	0.045877177	0	0	0	0.30483565	0.0016166761	0.23026997	0.09555421	0	0	0	0.009635909	0	0	0	0	0	0	0	0	0	0	0	0.1810579	0	0	0	0	0	0.1549319	0	0.13153169	0	0	0
0	0	0	0	0	0	0	0	0	0.16921991	0	0.005150317	0	0	0	0.037840396	0	0	0	0.33086303	0	0.22982846	0.11529626	0	0	0	0.0017416857	0	0	0	0	0	0	0	0	0	0	0	0.18794338	0	0	0	0	0	0.17784663	0	0.14346388	0	0	0.0073052878
0	0	0	0	0	0	0	0	0	0.13474637	0	0.02827068	0	0	0	0.0188265	0	0	0	0.35476756	0	0.21494861	0.1306111	0	0	0	0.005022343	0	0	0	0	0	0	0	0	0	0	0	0.18132253	0	0	0	0	0	0.19511122	0	0.16364866	0	0	0.039159305
0	0	0	0	0	0	0	0	0	0.21522847	0	0	0	0	0	0	0	0	0	0.29820278	0.024781112	0.15602101	0.008604981	0	0	0.0064362045	0.1064695	0	0	0	0	0	0	0	0	0	0	0	0.17560199	0	0.0037099076	0	0	0	0.12365701	0	0.15425144	0	0	0
0	0	0	0	0	0	0	0	0	0.017379677	0	0	0	0	0	0.14029896	0	0	0	0.26938173	0.0072633	0.18397693	0.03333621	0	0	0.0069569065	0.03063109	0	0	0	0	0	0	0	0	0	0	0	0.18345632	0	0	0	0.0077163675	0	0.2271411	0	0.1261329	0	0	0
0	0	0	0	0	0	0	0	0	0.11377575	0	0	0	0	0	0	0	0	0	0.36523652	0	0.18087287	0.028598564	0	0	0	0.05428897	0	0	0	0	0	0	0	0	0	0	0	0.21091354	0	0	0	0	0	0.11817229	0	0.10555521	0	0	0.014818694
0	0	0	0	0	0	0	0	0	0.046974413	0	0	0	0	0	0.015860176	0	0	0	0.35043088	0.034289785	0.09375387	0.048934866	0	0	0.02503977	0.047292605	0	0	0	0	0	0	0	0	0	0	0	0.18948711	0	0	0	0	0	0.28402442	0	0.14954315	0	0	0
0	0	0	0	0	0	0	0	0	0.12868588	0	0	0	0	0	0	0	0	0	0.38301003	0.039093282	0.12740785	0.07385247	0	0	0.015825946	0.022388617	0	0	0	0	0	0	0	0	0	0	0	0.11549941	0	0	0	0	0	0.18674181	0	0.15120034	0	0	0
0	0	0	0	0	0	0	0	0	0.14251553	0	0	0	0	0	0.020043643	0	0	0	0.3669135	0.03754119	0.14034642	0.08286394	0	0	0.016895602	0.025216317	0	0	0	0	0	0	0	0	0	0	0	0.23079637	0	0	0	0	0	0.12187828	0	0.082585916	0	0	0.0190356
0	0	0	0	0	0	0	0	0	0.07051295	0	0	0	0	0	0	0	0	0	0.38290048	0.07295666	0.1656713	0.10045552	0	0	0	0.15432894	0	0	0	0	0	0	0	0	0	0	0	0.087738134	0	0	0	0.014049831	0	0.12147651	0	0.08289012	0	0	0
0	0	0	0	0	0	0	0	0	0.025829127	0	0	0	0	0	0.0326431	0	0	0	0.31635776	0.07025064	0.13656339	0.097751744	0	0	0.007935362	0.030022979	0	0	0	0	0	0	0	0	0	0	0	0.16211951	0	0	0	0.0042149043	0	0.23982638	0	0.18989234	0	0	0
0	0	0	0	0	0	0	0	0	0	0	0	0	0	0	0.05848659	0	0	0	0.2983296	0.04166438	0.17654768	0.04734943	0	0	0	0.06355911	0	0	0	0	0	0	0	0	0	0	0	0.18291509	0	0	0	0	0	0.222646	0	0.14274682	0	0	0
0	0	0	0	0	0	0	0	0	0	0	0	0	0	0	0.03548701	0	0	0	0.3281523	0.05798881	0.16532607	0.043042548	0	0	0	0.07947751	0	0	0	0	0	0	0	0	0	0	0	0.1790001	0	0	0	0	0	0.23021819	0	0.1556087	0	0	0
0	0	0	0	0	0	0	0	0	0	0	0	0	0	0	0.0044724955	0	0	0	0.33618426	0.056708824	0.14897406	0.05238351	0	0	0	0.08130861	0	0	0	0	0	0	0	0	0	0	0	0.19867338	0	0	0	0	0	0.23033583	0	0.16346113	0	0	0
0	0	0	0	0	0	0	0	0	0.03823018	0	0	0	0	0	0.12243695	0	0	0	0.2547723	0	0.19194692	0.0691986	0	0	0	0.05383782	0	0	0	0	0	0	0	0	0	0	0	0.17496203	0	0	0	0.02008909	0	0.21081571	0	0.13688324	0	0	0
0	0	0	0	0	0	0	0	0	0.048809532	0	0	0	0	0	0.06994569	0	0	0	0.30483967	0.009549993	0.16082695	0.07039175	0	0	0	0.05691728	0	0	0	0	0	0	0	0	0	0	0	0.17843471	0	0	0	0	0	0.20976453	0	0.1482522	0	0	0
0	0	0	0	0	0	0	0	0	0.049942035	0	0	0	0	0	0.037292458	0	0	0	0.34199452	0.03783623	0.14763308	0.066144876	0	0	0	0.07059365	0	0	0	0	0	0	0	0	0	0	0	0.1745356	0	0	0	0	0	0.22070438	0	0.14404868	0	0	0
0	0	0	0	0	0	0	0	0	0.053869527	0	0	0	0	0	0	0	0	0	0.37418196	0.04048053	0.12733053	0.053531893	0	0	0	0.07435139	0	0	0	0	0	0	0	0	0	0	0	0.1759902	0	0	0	0	0	0.22196558	0	0.13571401	0	0	0
0	0	0	0	0	0	0	0	0	0.124620914	0	0	0	0	0	0.10995394	0	0	0	0.27499318	0	0.11812732	0.08190043	0	0	0	0.039262343	0	0	0	0	0	0	0	0	0	0	0	0.16115274	0	0	0	0	0	0.23258989	0	0.10728794	0	0	0
0	0	0	0	0	0	0	0	0	0.1325003	0	0	0	0	0	0.06715335	0	0	0	0.32065153	0.038579322	0.09911986	0.06930784	0	0	0	0.035015415	0	0	0	0	0	0	0	0	0	0	0	0.16065404	0	0	0	0	0	0.22285394	0	0.10557917	0	0	0
0	0	0	0	0	0	0	0	0	0.12630887	0	0	0	0	0	0.029297072	0	0	0	0.35075933	0.057198353	0.08890158	0.048181746	0	0	0	0.038207103	0	0	0	0	0	0	0	0	0	0	0	0.15632798	0	0	0	0	0	0.2135277	0	0.10801638	0	0	0
0	0	0	0	0	0	0	0	0	0.111267485	0	0	0	0	0	0	0	0	0	0.38529125	0.056228273	0.06659257	0.021119738	0	0	0	0.03912077	0	0	0	0	0	0	0	0	0	0	0	0.16263458	0	0	0	0	0	0.19723889	0	0.10777326	0	0	0
0	0	0	0	0	0	0	0	0	0.13669626	0	0.041846383	0	0	0	0.01698528	0	0	0	0.29199523	0.0911254	0.20206851	0.06693783	0	0	0.018084165	0	0	0	0	0	0	0	0	0	0	0	0	0.12977539	0	0	0	0.012640386	0	0.112332664	0	0.14573933	0	0	0
0	0	0	0	0	0	0	0	0	0.12956943	0	0.039272092	0	0	0	0	0	0	0	0.32256192	0.05467459	0.19604011	0.068733305	0	0	0.014632804	0	0	0	0	0	0	0	0	0	0	0	0	0.1305443	0	0	0	0	0	0.14023907	0	0.16200389	0	0	0
0	0	0	0	0	0	0	0	0	0.085631624	0	0.052196976	0	0	0	0	0	0	0	0.35940874	0.0104242265	0.1966907	0.08271857	0	0	0	0.0029826695	0	0	0	0	0	0	0	0	0	0	0	0.12885988	0	0	0	0	0	0.15543376	0	0.18508613	0	0	0
0	0	0	0	0	0	0	0	0	0.13913955	0	0	0	0	0	0.104423106	0	0	0	0.24252947	0.09799427	0.24168243	0.04926257	0	0	0.03483438	0	0	0	0	0	0	0	0	0	0	0	0	0.13869075	0	0	0	0.040124606	0	0.1368501	0	0.1343425	0	0	0
0	0	0	0	0	0	0	0	0	0.14452076	0	0	0	0	0	0.058506094	0	0	0	0.27966252	0.12340484	0.22326751	0.04097525	0	0	0.03772376	0	0	0	0	0	0	0	0	0	0	0	0	0.13683066	0	0.007617592	0	0.027799958	0	0.1505439	0	0.11978913	0	0	0
0	0	0	0	0	0	0	0	0	0.1510264	0	0	0	0	0	0.033119563	0	0	0	0.30704838	0.10038984	0.21396048	0.040683873	0	0	0.029216234	0	0	0	0	0	0	0	0	0	0	0	0	0.14509127	0	0.0125762215	0	0.012761746	0	0.18413836	0	0.11985522	0	0	0.005461842
0	0	0	0	0	0	0	0	0	0.13582616	0	0	0	0	0	0.009238689	0	0	0	0.33344918	0.08174678	0.2003135	0.058277644	0	0	0.0056044147	0	0	0	0	0	0	0	0	0	0	0	0	0.15501621	0	0	0	0	0	0.20157465	0	0.13042505	0	0	0
0	0	0	0	0	0	0	0	0	0.11821755	0	0	0	0	0	0.09306821	0	0	0	0.22729348	0.02852281	0.22774775	0.06413195	0	0	0.02700929	0	0	0	0	0	0	0	0	0	0	0	0	0.14997356	0	0.010455781	0	0.05972602	0	0.21175118	0	0.14984414	0	0	0
0	0	0	0	0	0	0	0	0	0.110175714	0	0	0	0	0	0.07357088	0	0	0	0.25736722	0.06313225	0.2084948	0.05098087	0	0	0.03270671	0	0	0	0	0	0	0	0	0	0	0	0	0.13425806	0	0.019473176	0	0.04368586	0	0.21125142	0	0.1450576	0	0	0
0	0	0	0	0	0	0	0	0	0.10539745	0	0	0	0	0	0.065138884	0	0	0	0.27821586	0.07553635	0.20704816	0.04137715	0	0	0.032013416	0	0	0	0	0	0	0	0	0	0	0	0	0.12982403	0	0.024192812	0	0.03522571	0	0.21670425	0	0.14524636	0	0	0
0	0	0	0	0	0	0	0	0	0.09878817	0	0	0	0	0	0.046340264	0	0	0	0.29807425	0.082860194	0.19747163	0.051506154	0	0	0.004922383	0.015782442	0	0	0	0	0	0	0	0	0	0	0	0.13870737	0	0	0	0	0	0.21443126	0	0.15735994	0	0	0.0028145716
0	0	0	0	0	0	0	0	0	0.16767958	0	0	0	0	0	0	0	0	0	0.34622595	0.026982775	0.14984146	0.09261592	0	0	0	0.049442213	0	0	0	0	0	0	0	0	0	0	0	0.22194485	0	0	0	0.016500752	0	0.12342503	0	0.16600661	0	0	0
0	0	0	0	0	0	0	0	0	0.15475084	0	0	0	0	0	0	0	0	0	0.3633289	0.038346212	0.13498867	0.08976904	0	0	0	0.058809586	0	0	0	0	0	0	0	0	0	0	0	0.22552043	0	0	0	0	0	0.11985494	0	0.14342158	0	0	0
0	0	0	0	0	0	0	0	0	0.15717891	0	0	0	0	0	3.7033147E-05	0	0	0	0.38139787	0.026045179	0.14096323	0.10456779	0	0	0	0.06927939	0	0	0	0	0	0	0	0	0	0	0	0.19912972	0	0	0	0	0	0.11064992	0	0.084293514	0	0	0.013830509
0	0	0	0	0	0	0	0	0	0.12246186	0	0	0	0	0	0.036045287	0	0	0	0.30854496	0.019891206	0.1824115	0.09818876	0	0	0	0.06933029	0	0	0	0	0	0	0	0	0	0	0	0.18009326	0	0	0	0.04171451	0	0.13556592	0	0.19837396	0	0	0.007553184
0	0	0	0	0	0	0	0	0	0.088526584	0	0	0	0	0	0	0	0	0	0.33155444	0.043250307	0.160831	0.10048101	0	0	0	0.08630011	0	0	0	0	0	0	0	0	0	0	0	0.16847803	0	0	0	0.018897979	0	0.11287198	0	0.19421908	0	0	0.011818501
0	0	0	0	0	0	0	0	0	0.08204531	0	0	0	0	0	0	0	0	0	0.3558102	0.047420986	0.15573172	0.10949563	0	0	0	0.10283757	0	0	0	0	0	0	0	0	0	0	0	0.15912385	0	0	0	0	0	0.10605086	0	0.16005465	0	0	0.023012921
0	0	0	0	0	0	0	0	0	0.10522419	0	0	0	0	0	0.014905894	0	0	0	0.36949944	0.03829885	0.15378328	0.12670547	0	0	0	0.10472425	0	0	0	0	0	0	0	0	0	0	0	0.12992136	0	0	0	0	0	0.1111893	0	0.087681256	0	0	0.042934265
0	0	0	0	0	0	0	0	0	0.1316175	0	0	0	0	0	0.042029142	0	0	0	0.28195426	0.06939056	0.16373663	0.13830201	0	0	0	0.05915749	0	0	0	0	0	0	0	0	0	0	0	0.15796798	0	0	0	0	0	0.1632489	0	0.19632025	0	0	0.020585312
0	0	0	0	0	0	0	0	0	0.1219616	0	0	0	0	0	0.014129729	0	0	0	0.30136636	0.07096487	0.14619337	0.14619114	0	0	0	0.07335267	0	0	0	0	0	0	0	0	0	0	0	0.14283873	0	0	0	0	0	0.153943	0	0.18462789	0	0	0.025309928
0	0	0	0	0	0	0	0	0	0.12524612	0	0	0	0	0	0.006305141	0	0	0	0.3239006	0.051012777	0.14490521	0.14645107	0	0	0	0.08968914	0	0	0	0	0	0	0	0	0	0	0	0.12933844	0	0	0	0	0	0.14321452	0	0.15881619	0	0	0.032662295
0	0	0	0	0	0	0	0	0	0.13402687	0	0	0	0	0	0.009263481	0	0	0	0.33525655	0.034439523	0.14777985	0.1661532	0	0	0	0.10830915	0	0	0	0	0	0	0	0	0	0	0	0.08872537	0	0	0	8.922681E-05	0	0.1339098	0	0.08378036	0	0	0.04206771
0	0	0	0	0	0	0	0	0	0.08731739	0	0	0	0	0	0.007325583	0	0	0	0.32878566	0.05480437	0.16859263	0.1606044	0	0	0	0.08254788	0	0	0	0	0	0	0	0	0	0	0	0.09386639	0	0	0	0.020127796	0	0.15078977	0	0.17242205	0	0	0
0	0	0	0	0	0	0	0	0	0.084353216	0	0	0	0	0	0	0	0	0	0.36032262	0.049779087	0.17087518	0.1533018	0	0	0	0.10641878	0	0	0	0	0	0	0	0	0	0	0	0.09787637	0	0	0	0.018441724	0	0.13325532	0	0.14205828	0	0	0
0	0	0	0	0	0	0	0	0	0.093136854	0	0	0	0	0	0.002376802	0	0	0	0.36001793	0.048993547	0.16593993	0.14245501	0	0	0	0.12902427	0	0	0	0	0	0	0	0	0	0	0	0.10135695	0	0	0	0.025203161	0	0.12230953	0	0.0689124	0	0	0
0	0	0	0	0	0	0	0	0	0.18089072	0	0.029817654	0	0	0	0.1685661	0	0	0	0.22015621	0	0.3106429	0.18578367	0	0	0	0.024750758	0	0	0	0	0	0	0	0	0	0	0	0.1316112	0	0	0	0.017089525	0	0.14962344	0	0.17012902	0	0	0
0	0	0	0	0	0	0	0	0	0.1619465	0	0.05009943	0	0	0	0.11151031	0	0	0	0.2596467	0	0.3034445	0.18989812	0	0	0	0.041971967	0	0	0	0	0	0	0	0	0	0	0	0.11954696	0	0	0	0.0060386136	0	0.15995003	0	0.18372959	0	0	0
0	0	0	0	0	0	0	0	0	0.12945697	0	0.050218157	0	0	0	0.059762377	0	0	0	0.29671833	0	0.28153104	0.18986678	0	0	0	0.06401675	0	0	0	0	0	0	0	0	0	0	0	0.114605546	0	0	0	0	0	0.18478645	0	0.20143093	0	0	0
0	0	0	0	0	0	0	0	0	0.08405451	0	0.063047744	0	0	0	0.020195393	0	0	0	0.3438133	0	0.2604318	0.18154837	0	0	0	0.09256907	0	0	0	0	0	0	0	0	0	0	0	0.12226408	0	0	0	0	0	0.17613016	0	0.22400433	0	0	0.01147708
0	0	0	0	0	0	0	0	0	0.19860603	0	0.011636294	0	0	0	0.05584906	0	0	0	0.2794306	0	0.27098146	0.103278	0	0	0	0.035301022	0	0	0	0	0	0	0	0	0	0	0	0.24293704	0	0	0	0.008532537	0	0.16025516	0	0.13831358	0	0	0
0	0	0	0	0	0	0	0	0	0.1764825	0	0.029417513	0	0	0	0.038187556	0	0	0	0.30291313	0	0.2699857	0.11355508	0	0	0	0.0378892	0	0	0	0	0	0	0	0	0	0	0	0.21770407	0	0	0	0	0	0.16464889	0	0.13684429	0	0	0.0024396454
0	0	0	0	0	0	0	0	0	0.16153468	0	0.0304342	0	0	0	0.020241255	0	0	0	0.32233003	0	0.25724977	0.113741644	0	0	0	0.04980139	0	0	0	0	0	0	0	0	0	0	0	0.20182882	0	0	0	0	0	0.172493	0	0.14815481	0	0	0.008085368
0	0	0	0	0	0	0	0	0	0.123231195	0	0.05164334	0	0	0	0.0073517584	0	0	0	0.34848052	0	0.24117991	0.122955926	0	0	0	0.05851714	0	0	0	0	0	0	0	0	0	0	0	0.19052519	0	0	0	0	0	0.16470222	0	0.15888472	0	0	0.027522815
0	0	0	0	0	0	0	0	0	0.17374203	0	0.012679233	0	0	0	0	0	0	0	0.32744807	0	0.19876426	0.07722689	0	0	0	0.035960693	0	0	0	0	0	0	0	0	0	0	0	0.23161896	0	0	0	0	0	0.12611695	0	0.15861088	0	0	0.026779264
0	0	0	0	0	0	0	0	0	0.14983281	0	0.017340241	0	0	0	0	0	0	0	0.34435126	0	0.20009421	0.07245761	0	0	0	0.038196646	0	0	0	0	0	0	0	0	0	0	0	0.22345272	0	0	0	0	0	0.11989506	0	0.158675	0	0	0.026138367
0	0	0	0	0	0	0	0	0	0.14174534	0	0.03459877	0	0	0	0	0	0	0	0.36439285	0	0.20615865	0.08344982	0	0	0	0.055310763	0	0	0	0	0	0	0	0	0	0	0	0.1995217	0	0	0	0	0	0.1188325	0	0.12892558	0	0	0.039940137
0	0	0	0	0	0	0	0	0	0.15977557	0	0.04897398	0	0	0	0.14820853	0	0	0	0.2285743	0.0068767853	0.27716827	0.11886589	0	0	0	0	0	0	0	0	0	0	0	0	0	0	0	0.11797052	0	0	0	0.039131526	0	0.0941111	0	0.16630429	0	0	0
0	0	0	0	0	0	0	0	0	0.12829557	0	0.05922866	0	0	0	0.10635381	0	0	0	0.2779765	0.002754935	0.2725087	0.12555195	0	0	0	0.003946359	0	0	0	0	0	0	0	0	0	0	0	0.110773	0	0	0	0.033614337	0	0.10034458	0	0.16549449	0	0	0.0001441837
0	0	0	0	0	0	0	0	0	0.09788889	0	0.076607876	0	0	0	0.06126566	0	0	0	0.3189551	0	0.26647946	0.13978319	0	0	0	0.030918803	0	0	0	0	0	0	0	0	0	0	0	0.10176927	0	0	0	0.0076690917	0	0.11225172	0	0.18262377	0	0	0
0	0	0	0	0	0	0	0	0	0.076242715	0	0.09026541	0	0	0	0.01923222	0	0	0	0.37466958	0	0.23918214	0.16351677	0	0	0.002012224	0.062911175	0	0	0	0	0	0	0	0	0	0	0	0.09073175	0	0	0	0	0	0.117499396	0	0.20672862	0	0	0
0	0	0	0	0	0	0	0	0	0.019554393	0	0	0	0	0	0.08344475	0	0	0	0.25871807	0	0.21291026	0.06911514	0	0	0.018965904	0.010236204	0	0	0	0	0	0	0	0	0	0	0	0.18886016	0	0	0	0.058839533	0	0.26063585	0	0.13484077	0	0	0
0	0	0	0	0	0	0	0	0	0	0	0	0	0	0	0.05393741	0	0	0	0.2881589	0.03507127	0.19255054	0.07226636	0	0	0.0126078	0.020995747	0	0	0	0	0	0	0	0	0	0	0	0.16795553	0	0	0	0.041310254	0	0.24332397	0	0.15422092	0	0	0
0	0	0	0	0	0	0	0	0	0	0	0	0	0	0	0.034798864	0	0	0	0.3078871	0.055937365	0.17195532	0.08485834	0	0	0.014372097	0.034625884	0	0	0	0	0	0	0	0	0	0	0	0.14955394	0	0	0	0.03121898	0	0.24206063	0	0.17419054	0	0	0
0	0	0	0	0	0	0	0	0	0	0	0	0	0	0	0.01415392	0	0	0	0.3191959	0.054733813	0.13849431	0.11693058	0	0	0	0.043824885	0	0	0	0	0	0	0	0	0	0	0	0.1351411	0	0	0	0.009485577	0	0.23960508	0	0.20108056	0	0	0
0	0	0	0	0	0	0	0	0	0	0	0	0	0	0	0.089396015	0	0	0	0.268878	0	0.19520135	0.0543764	0	0	0	0.05113407	0	0	0	0	0	0	0	0	0	0	0	0.18820122	0	0	0	0	0	0.23906228	0	0.12288376	0	0	0
0	0	0	0	0	0	0	0	0	0.14612111	0	0.027267156	0	0	0	0.061983995	0	0	0	0.2461847	0.084628314	0.22681071	0.07395937	0	0	0.0053759636	0	0	0	0	0	0	0	0	0	0	0	0	0.14631619	0	0	0	0.013900934	0	0.107539475	0	0.14706144	0	0	0
0	0	0	0	0	0	0	0	0	0.19021648	0	0	0	0	0	0.0008802337	0	0	0	0.3292368	0.017367499	0.16973045	0.0914642	0	0	0	0.056695357	0	0	0	0	0	0	0	0	0	0	0	0.21155654	0	0	0	0.040489305	0	0.1468018	0	0.17487301	0	0	0
0	0	0	0	0	0	0	0	0	0.11803403	0	0	0	0	0	0.036120344	0	0	0	0.30384004	0.04804266	0.18023294	0.15120724	0	0	0	0.07037995	0	0	0	0	0	0	0	0	0	0	0	0.12022752	0	0	0	0.01867244	0	0.17079745	0	0.18298589	0	0	0.008748932
0	0	0	0	0	0	0	0	0	0	0	0	0	0	0	0.0541196	0	0	0	0.30473322	0.04827517	0.18795837	0.073134236	0	0	0	0.07626293	0	0	0	0	0	0	0	0	0	0	0	0.17651412	0	0	0	0	0	0.24487503	0	0.12275022	0	0	0
0	0	0	0	0	0	0	0	0	0	0	0	0	0	0	0.034384422	0	0	0	0.32831767	0.064027995	0.18040626	0.06444427	0	0	0	0.087242104	0	0	0	0	0	0	0	0	0	0	0	0.17553279	0	0	0	0	0	0.24653664	0	0.13381626	0	0	0
0	0	0	0	0	0	0	0	0	0	0	0	0	0	0	0.010191759	0	0	0	0.33735874	0.060940888	0.16970883	0.07996631	0	0	0	0.08523946	0	0	0	0	0	0	0	0	0	0	0	0.18334769	0	0	0	0	0	0.2454207	0	0.14361694	0	0	0
0	0	0	0	0	0	0	0	0	0.023665002	0	0	0	0	0	0.11402345	0	0	0	0.2700499	0	0.18701583	0.08400882	0	0	0	0.059711177	0	0	0	0	0	0	0	0	0	0	0	0.17527373	0	0	0	0.015906498	0	0.22073494	0	0.1256604	0	0	0
0	0	0	0	0	0	0	0	0	0.028713074	0	0	0	0	0	0.069617815	0	0	0	0.3122313	0.012166598	0.17221035	0.093038164	0	0	0	0.06787884	0	0	0	0	0	0	0	0	0	0	0	0.17106806	0	0	0	0	0	0.20927998	0	0.14083585	0	0	0
0	0	0	0	0	0	0	0	0	0.030478373	0	0	0	0	0	0.038781084	0	0	0	0.34730732	0.044904493	0.16272439	0.082977	0	0	0	0.077607654	0	0	0	0	0	0	0	0	0	0	0	0.16805336	0	0	0	0	0	0.21951212	0	0.1320157	0	0	0
0	0	0	0	0	0	0	0	0	0.03285528	0	0	0	0	0	0	0	0	0	0.37430143	0.048546597	0.1473641	0.07449971	0	0	0	0.08745656	0	0	0	0	0	0	0	0	0	0	0	0.16602649	0	0	0	0	0	0.2112983	0	0.121026754	0	0	0
0	0	0	0	0	0	0	0	0	0.11610043	0	0	0	0	0	0.10894921	0	0	0	0.28882074	0.0031197232	0.11307432	0.10436305	0	0	0	0.046946473	0	0	0	0	0	0	0	0	0	0	0	0.15351768	0	0	0	0	0	0.23590112	0	0.09118133	0	0	0
0	0	0	0	0	0	0	0	0	0.11944616	0	0	0	0	0	0.06154909	0	0	0	0.33094323	0.03669978	0.09691411	0.087368	0	0	0	0.042695865	0	0	0	0	0	0	0	0	0	0	0	0.15023379	0	0	0	0	0	0.22005354	0	0.09672737	0	0	0
0	0	0	0	0	0	0	0	0	0.11230811	0	0	0	0	0	0.020862171	0	0	0	0.36065254	0.058669243	0.09402279	0.06876425	0	0	0	0.049956556	0	0	0	0	0	0	0	0	0	0	0	0.1422861	0	0	0	0	0	0.2091995	0	0.10588775	0	0	0
0	0	0	0	0	0	0	0	0	0.095680624	0	0	0	0	0	0	0	0	0	0.3877511	0.058521226	0.0834307	0.04007772	0	0	0	0.054842196	0	0	0	0	0	0	0	0	0	0	0	0.15209988	0	0	0	0	0	0.19064656	0	0.10286697	0	0	0
0	0	0	0	0	0	0	0	0	0.121362835	0	0.051376972	0	0	0	0.0214879	0	0	0	0.2915592	0.0692662	0.2247593	0.086809196	0	0	0	0	0	0	0	0	0	0	0	0	0	0	0	0.13088274	0	0	0	0.018081559	0	0.1180022	0	0.14203186	0	0	0
0	0	0	0	0	0	0	0	0	0.1006791	0	0.052929673	0	0	0	0	0	0	0	0.31891227	0.044063833	0.21822801	0.09390232	0	0	0	0	0	0	0	0	0	0	0	0	0	0	0	0.12159543	0	0	0	0	0	0.13853137	0	0.16862038	0	0	0
0	0	0	0	0	0	0	0	0	0.059624493	0	0.06855227	0	0	0	0	0	0	0	0.3587273	0	0.21420132	0.11283785	0	0	0	0.008738506	0	0	0	0	0	0	0	0	0	0	0	0.11762123	0	0	0	0	0	0.1622815	0	0.19508041	0	0	0
0	0	0	0	0	0	0	0	0	0.12649931	0	0	0	0	0	0.087431446	0	0	0	0.25766343	0.08671836	0.24741493	0.06498452	0	0	0.020194115	0	0	0	0	0	0	0	0	0	0	0	0	0.14253387	0	0	0	0.04477135	0	0.1459465	0	0.13303784	0	0	0
0	0	0	0	0	0	0	0	0	0.13236818	0	0	0	0	0	0.04283308	0	0	0	0.2855997	0.11240711	0.22940756	0.0671441	0	0	0.017566208	0.0018814565	0	0	0	0	0	0	0	0	0	0	0	0.13450661	0	0	0	0.025825124	0	0.15761004	0	0.12121308	0	0	0
0	0	0	0	0	0	0	0	0	0.12846105	0	0	0	0	0	0.013504197	0	0	0	0.30404493	0.08969502	0.21688122	0.062993735	0	0	0.015547497	0.0011362693	0	0	0	0	0	0	0	0	0	0	0	0.13921647	0	0	0	0.0087709725	0	0.19372103	0	0.12734552	0	0	0
0	0	0	0	0	0	0	0	0	0.10505963	0	0	0	0	0	0	0	0	0	0.33787197	0.06774422	0.20165747	0.08439651	0	0	0	0.02090721	0	0	0	0	0	0	0	0	0	0	0	0.13314737	0	0	0	0	0	0.20730436	0	0.13984612	0	0	0
0	0	0	0	0	0	0	0	0	0.08443319	0	0	0	0	0	0.092750885	0	0	0	0.23777029	0.02732861	0.24294254	0.07477472	0	0	0.03291185	0	0	0	0	0	0	0	0	0	0	0	0	0.15723117	0	0.0006770915	0	0.06311128	0	0.22915705	0	0.13858692	0	0	0
0	0	0	0	0	0	0	0	0	0.06705983	0	0	0	0	0	0.06471418	0	0	0	0.26491734	0.060331322	0.22738805	0.0680516	0	0	0.02977675	0	0	0	0	0	0	0	0	0	0	0	0	0.13819242	0	0.0075346385	0	0.049482152	0	0.22479987	0	0.13806452	0	0	0
0	0	0	0	0	0	0	0	0	0.07218269	0	0	0	0	0	0.056477264	0	0	0	0.28229946	0.078357406	0.21891297	0.056924038	0	0	0.019113397	0.0068190712	0	0	0	0	0	0	0	0	0	0	0	0.12645674	0	0.0020300318	0	0.027269952	0	0.22333638	0	0.14552227	0	0	0
0	0	0	0	0	0	0	0	0	0.06403899	0	0	0	0	0	0.042480312	0	0	0	0.29866898	0.07791387	0.19978693	0.06978628	0	0	0.0007440043	0.024738895	0	0	0	0	0	0	0	0	0	0	0	0.1251883	0	0	0	0	0	0.20936377	0	0.16132505	0	0	0
0	0	0	0	0	0	0	0	0	0.1628004	0	0	0	0	0	0	0	0	0	0.3417061	0.01753954	0.14794244	0.11018369	0	0	0	0.06628515	0	0	0	0	0	0	0	0	0	0	0	0.21078217	0	0	0	0.014753579	0	0.14146033	0	0.14838836	0	0	0
0	0	0	0	0	0	0	0	0	0.14129068	0	0	0	0	0	0	0	0	0	0.3671335	0.018021636	0.12842682	0.10770527	0	0	0	0.07447754	0	0	0	0	0	0	0	0	0	0	0	0.21202256	0	0	0	0	0	0.13116372	0	0.13871536	0	0	0
0	0	0	0	0	0	0	0	0	0.14291787	0	0	0	0	0	0	0	0	0	0.3841209	0.010516203	0.14079346	0.12358608	0	0	0	0.093356945	0	0	0	0	0	0	0	0	0	0	0	0.19102305	0	0	0	0	0	0.13104017	0	0.09058775	0	0	0.010750965
0	0	0	0	0	0	0	0	0	0.124887705	0	0	0	0	0	0.034531426	0	0	0	0.30593306	0	0.1830239	0.117726624	0	0	0	0.06938261	0	0	0	0	0	0	0	0	0	0	0	0.16827299	0	0	0	0.042861417	0	0.15264428	0	0.18606317	0	0	0.010584791
0	0	0	0	0	0	0	0	0	0.09952553	0	0	0	0	0	0.0007714212	0	0	0	0.330074	0.016546084	0.16141129	0.12090374	0	0	0	0.09654507	0	0	0	0	0	0	0	0	0	0	0	0.15334198	0	0	0	0.023113094	0	0.13087468	0	0.18286917	0	0	0.007369194
0	0	0	0	0	0	0	0	0	0.08322744	0	0	0	0	0	0.00424024	0	0	0	0.35468015	0.01612318	0.15411046	0.13296185	0	0	0	0.11085212	0	0	0	0	0	0	0	0	0	0	0	0.14551854	0	0	0	0.0013846207	0	0.121395215	0	0.16299638	0	0	0.015943535
0	0	0	0	0	0	0	0	0	0.08641394	0	0	0	0	0	0.015315487	0	0	0	0.37242594	0.022118017	0.17166515	0.13933915	0	0	0	0.1430522	0	0	0	0	0	0	0	0	0	0	0	0.11510143	0	0	0	0.003924855	0	0.12280414	0	0.09733712	0	0	0.043888338
0	0	0	0	0	0	0	0	0	0.13457195	0	0	0	0	0	0.041173805	0	0	0	0.282106	0.060970835	0.16612987	0.15401414	0	0	0	0.0716636	0	0	0	0	0	0	0	0	0	0	0	0.13915093	0	0	0	0	0	0.1757886	0	0.18951738	0	0	0.022660958
0	0	0	0	0	0	0	0	0	0.1207917	0	0	0	0	0	0.012529148	0	0	0	0.29990044	0.05292552	0.15023237	0.16540249	0	0	0	0.08334586	0	0	0	0	0	0	0	0	0	0	0	0.11759916	0	0	0	0.0001959301	0	0.1676482	0	0.17978428	0	0	0.022396421
0	0	0	0	0	0	0	0	0	0.121482044	0	0	0	0	0	0.003730501	0	0	0	0.32312167	0.03410145	0.1461642	0.16757923	0	0	0	0.106403194	0	0	0	0	0	0	0	0	0	0	0	0.103984766	0	0	0	0	0	0.15346768	0	0.15915567	0	0	0.026737515
0	0	0	0	0	0	0	0	0	0.118434355	0	0	0	0	0	0.0015302411	0	0	0	0.3465039	0.025176173	0.16209167	0.17161335	0	0	0	0.14737155	0	0	0	0	0	0	0	0	0	0	0	0.081134364	0	0	0	0.01959707	0	0.13833316	0	0.100766756	0	0	0.04158191
0	0	0	0	0	0	0	0	0	0.09269228	0	0	0	0	0	0.014818238	0	0	0	0.3240517	0.051032975	0.18287332	0.16450597	0	0	0	0.103301145	0	0	0	0	0	0	0	0	0	0	0	0.08878816	0	0	0	0.04041275	0	0.14966036	0	0.1658132	0	0	0.0040167547
0	0	0	0	0	0	0	0	0	0.07967295	0	0	0	0	0	0	0	0	0	0.3544845	0.0458142	0.18140006	0.15711896	0	0	0	0.13018088	0	0	0	0	0	0	0	0	0	0	0	0.091035254	0	0	0	0.04127622	0	0.13157399	0	0.14842904	0	0	0
0	0	0	0	0	0	0	0	0	0.083076715	0	0	0	0	0	0.0054587456	0	0	0	0.3581987	0.040334627	0.1837612	0.14421009	0	0	0	0.16136043	0	0	0	0	0	0	0	0	0	0	0	0.09266177	0	0	0	0.043286823	0	0.1224854	0	0.08574253	0	0	0
0	0	0	0	0	0	0	0	0	0.15902679	0	0.032164957	0	0	0	0.16633822	0	0	0	0.23171194	0	0.3157752	0.1906598	0	0	0	0.03903757	0	0	0	0	0	0	0	0	0	0	0	0.13022092	0	0	0	0.022852976	0	0.1671915	0	0.15100105	0	0	0
0	0	0	0	0	0	0	0	0	0.1315054	0	0.045364488	0	0	0	0.11304189	0	0	0	0.27176553	0	0.31008142	0.19715834	0	0	0	0.05628032	0	0	0	0	0	0	0	0	0	0	0	0.11379074	0	0	0	0.009562641	0	0.17609872	0	0.155907	0	0	0
0	0	0	0	0	0	0	0	0	0.09795204	0	0.055296965	0	0	0	0.057797205	0	0	0	0.30807135	0	0.29065156	0.18406266	0	0	0	0.07635188	0	0	0	0	0	0	0	0	0	0	0	0.10660146	0	0	0	0	0	0.1965867	0	0.17516172	0	0	0
0	0	0	0	0	0	0	0	0	0.059559155	0	0.061038416	0	0	0	0.015647823	0	0	0	0.35171998	0	0.26763725	0.18534188	0	0	0	0.10448758	0	0	0	0	0	0	0	0	0	0	0	0.10825531	0	0	0	0	0	0.19726273	0	0.20322947	0	0	0.017905932
0	0	0	0	0	0	0	0	0	0.17981729	0	0.011847454	0	0	0	0.049886003	0	0	0	0.28549698	0	0.2830286	0.11386861	0	0	0	0.04878093	0	0	0	0	0	0	0	0	0	0	0	0.23330931	0	0	0	0.011693526	0	0.18077059	0	0.11811766	0	0	0.005508049
0	0	0	0	0	0	0	0	0	0.1565869	0	0.020175567	0	0	0	0.032479234	0	0	0	0.3037178	0	0.27597067	0.11961214	0	0	0	0.054672197	0	0	0	0	0	0	0	0	0	0	0	0.21005385	0	0	0	0	0	0.1801079	0	0.12289012	0	0	0.0058448846
0	0	0	0	0	0	0	0	0	0.13873115	0	0.027937345	0	0	0	0.011017764	0	0	0	0.32596466	0	0.25570875	0.11472542	0	0	0	0.06566786	0	0	0	0	0	0	0	0	0	0	0	0.19188517	0	0	0	0	0	0.18077216	0	0.14161232	0	0	0.007990727
0	0	0	0	0	0	0	0	0	0.104242675	0	0.045466382	0	0	0	0	0	0	0	0.3487815	0	0.24107146	0.12600899	0	0	0	0.08426199	0	0	0	0	0	0	0	0	0	0	0	0.1758041	0	0	0	0	0	0.17731981	0	0.15281588	0	0	0.033384707
0	0	0	0	0	0	0	0	0	0.1747593	0	0.0061569693	0	0	0	0	0	0	0	0.32578924	0	0.20949626	0.08576295	0	0	0	0.04748505	0	0	0	0	0	0	0	0	0	0	0	0.21915767	0	0	0	0	0	0.1532906	0	0.13017108	0	0	0.031664956
0	0	0	0	0	0	0	0	0	0.14956227	0	0.007857171	0	0	0	0	0	0	0	0.33972383	0	0.20960881	0.08401814	0	0	0	0.060787503	0	0	0	0	0	0	0	0	0	0	0	0.20612343	0	0	0	0	0	0.14858317	0	0.13360165	0	0	0.027165085
0	0	0	0	0	0	0	0	0	0.14087513	0	0.012625464	0	0	0	0	0	0	0	0.35859802	0	0.21456836	0.0924793	0	0	0	0.08406121	0	0	0	0	0	0	0	0	0	0	0	0.18195802	0	0	0	0	0	0.14171883	0	0.11147123	0	0	0.042497467
0	0	0	0	0	0	0	0	0	0.15643758	0	0.04156069	0	0	0	0.1413012	0	0	0	0.24605937	0.0002961626	0.28185955	0.13010821	0	0	0	0.0034109838	0	0	0	0	0	0	0	0	0	0	0	0.11457971	0	0	0	0.028359184	0	0.11331655	0	0.14205042	0	0	0
0	0	0	0	0	0	0	0	0	0.12873988	0	0.051635183	0	0	0	0.09864586	0	0	0	0.28823915	0.005904427	0.27772084	0.1327652	0	0	0	0.025409522	0	0	0	0	0	0	0	0	0	0	0	0.11124378	0	0	0	0.027284889	0	0.10894918	0	0.14013727	0	0	0
0	0	0	0	0	0	0	0	0	0.10075231	0	0.065006584	0	0	0	0.048890032	0	0	0	0.32755664	0	0.26799968	0.14421363	0	0	0	0.06176626	0	0	0	0	0	0	0	0	0	0	0	0.097029336	0	0	0	0.005454509	0	0.12430636	0	0.16165279	0	0	0
0	0	0	0	0	0	0	0	0	0.06792381	0	0.08309867	0	0	0	0.011840983	0	0	0	0.384362	0	0.24493808	0.16685873	0	0	0.010681155	0.087967284	0	0	0	0	0	0	0	0	0	0	0	0.08310285	0	0	0	0	0	0.13183604	0	0.18263355	0	0	0
0	0	0	0	0	0	0	0	0	0	0	0	0	0	0	0.055895846	0	0	0	0.27340627	0	0.20790209	0.07239966	0	0	0.021540571	0.03557773	0	0	0	0	0	0	0	0	0	0	0	0.18659146	0	0	0	0.05342545	0	0.28254953	0	0.12054775	0	0	0
0	0	0	0	0	0	0	0	0	0	0	0	0	0	0	0.019167885	0	0	0	0.30777368	0.031898744	0.18727313	0.07981005	0	0	0.015519601	0.050882235	0	0	0	0	0	0	0	0	0	0	0	0.16431235	0	0	0	0.032396123	0	0.2652351	0	0.148357	0	0	0
0	0	0	0	0	0	0	0	0	0	0	0	0	0	0	0	0	0	0	0.3288188	0.053401392	0.16463304	0.09260996	0	0	0.01639754	0.068532065	0	0	0	0	0	0	0	0	0	0	0	0.13962536	0	0	0	0.021016756	0	0.2534842	0	0.17025974	0	0	0
0	0	0	0	0	0	0	0	0	0	0	0	0	0	0	0	0	0	0	0.33048686	0.06555846	0.14711416	0.12564218	0	0	0.0028212867	0.07180966	0	0	0	0	0	0	0	0	0	0	0	0.12538885	0	0	0	0.0027703699	0	0.24225672	0	0.19221401	0	0	0
0	0	0	0	0	0	0	0	0	0	0	0	0	0	0	0.03352682	0	0	0	0.31170332	0.059188083	0.19611713	0.0857232	0	0	0	0.0842095	0	0	0	0	0	0	0	0	0	0	0	0.17709884	0	0	0	0	0	0.26117358	0	0.105558	0	0	0
0	0	0	0	0	0	0	0	0	0	0	0	0	0	0	0.019259084	0	0	0	0.34113175	0.07743461	0.18612918	0.09250188	0	0	0	0.095652685	0	0	0	0	0	0	0	0	0	0	0	0.16310564	0	0	0	0	0	0.26113653	0	0.12090754	0	0	0
0	0	0	0	0	0	0	0	0	0	0	0	0	0	0	0	0	0	0	0.3447481	0.08211667	0.17467196	0.108971134	0	0	0	0.098490156	0	0	0	0	0	0	0	0	0	0	0	0.15501016	0	0	0	0	0	0.24987416	0	0.13658631	0	0	0
0	0	0	0	0	0	0	0	0	0	0	0	0	0	0	0.09503267	0	0	0	0.29280338	0	0.18077838	0.10991803	0	0	0	0.073725544	0	0	0	0	0	0	0	0	0	0	0	0.16782282	0	0	0	0.014097745	0	0.23403361	0	0.12137286	0	0	0
0	0	0	0	0	0	0	0	0	0.0006980602	0	0	0	0	0	0.05229979	0	0	0	0.33593422	0.015217119	0.16896039	0.11593555	0	0	0	0.08216716	0	0	0	0	0	0	0	0	0	0	0	0.15407945	0	0	0	0	0	0.21740064	0	0.1313472	0	0	0
0	0	0	0	0	0	0	0	0	0.0012683284	0	0	0	0	0	0.020868463	0	0	0	0.36927038	0.04889245	0.16468835	0.10386924	0	0	0	0.09625138	0	0	0	0	0	0	0	0	0	0	0	0.14923163	0	0	0	0	0	0.21390612	0	0.12429009	0	0	0
0	0	0	0	0	0	0	0	0	0	0	0	0	0	0	0	0	0	0	0.38956565	0.05990993	0.15544264	0.090970874	0	0	0	0.10001796	0	0	0	0	0	0	0	0	0	0	0	0.1430475	0	0	0	0	0	0.2047926	0	0.105902046	0	0	0
0	0	0	0	0	0	0	0	0	0.11169408	0	0	0	0	0	0.09414797	0	0	0	0.31490117	0	0.10376197	0.124855705	0	0	0	0.061714534	0	0	0	0	0	0	0	0	0	0	0	0.14029397	0	0	0	0	0	0.24868156	0	0.07943172	0	0	0
0	0	0	0	0	0	0	0	0	0.11451181	0	0	0	0	0	0.050638426	0	0	0	0.3462934	0.03584686	0.09254294	0.11511852	0	0	0	0.05597956	0	0	0	0	0	0	0	0	0	0	0	0.12370021	0	0	0	0	0	0.22271302	0	0.091281414	0	0	0
0	0	0	0	0	0	0	0	0	0.10112428	0	0	0	0	0	0.021341689	0	0	0	0.3726316	0.054206483	0.09579554	0.09700018	0	0	0	0.06318585	0	0	0	0	0	0	0	0	0	0	0	0.11433979	0	0	0	0	0	0.20285682	0	0.09813286	0	0	0
0	0	0	0	0	0	0	0	0	0.079478234	0	0	0	0	0	0	0	0	0	0.39661807	0.06285216	0.08589994	0.07500631	0	0	0	0.057457887	0	0	0	0	0	0	0	0	0	0	0	0.12300345	0	0	0	0	0	0.19148041	0	0.090297356	0	0	0
0	0	0	0	0	0	0	0	0	0.11369357	0	0.04814916	0	0	0	0.0207386	0	0	0	0.29806152	0.051220592	0.24078906	0.09213541	0	0	0	0	0	0	0	0	0	0	0	0	0	0	0	0.13333265	0	0	0	0.018024089	0	0.1341553	0	0.1299134	0	0	0
0	0	0	0	0	0	0	0	0	0.09041275	0	0.055336595	0	0	0	0	0	0	0	0.31790233	0.03578251	0.2360372	0.109833226	0	0	0	0	0	0	0	0	0	0	0	0	0	0	0	0.11626498	0	0	0	0.0038966616	0	0.1485171	0	0.15692586	0	0	0
0	0	0	0	0	0	0	0	0	0.049957793	0	0.053465124	0	0	0	0	0	0	0	0.3671302	0	0.21848951	0.12889391	0	0	0	0.035259753	0	0	0	0	0	0	0	0	0	0	0	0.112886995	0	0	0	0	0	0.17397982	0	0.18270916	0	0	0
0	0	0	0	0	0	0	0	0	0.12072506	0	0	0	0	0	0.06509943	0	0	0	0.26082835	0.07347078	0.25327554	0.08846397	0	0	0.018076014	0.01123632	0	0	0	0	0	0	0	0	0	0	0	0.13354163	0	0	0	0.034666408	0	0.17774773	0	0.12052317	0	0	0
0	0	0	0	0	0	0	0	0	0.11158817	0	0	0	0	0	0.023796123	0	0	0	0.28660432	0.09515897	0.23575999	0.08758612	0	0	0.017345393	0.025552597	0	0	0	0	0	0	0	0	0	0	0	0.12849757	0	0	0	0.017589848	0	0.18635477	0	0.105417386	0	0	0
0	0	0	0	0	0	0	0	0	0.096390374	0	0	0	0	0	0.0004393383	0	0	0	0.3019741	0.08103064	0.22154285	0.08569477	0	0	0.0122272475	0.030035501	0	0	0	0	0	0	0	0	0	0	0	0.13101889	0	0	0	0	0	0.20901595	0	0.11312407	0	0	0
0	0	0	0	0	0	0	0	0	0.072981805	0	0	0	0	0	0	0	0	0	0.32940188	0.07300074	0.2082044	0.101004876	0	0	0	0.05594728	0	0	0	0	0	0	0	0	0	0	0	0.12865172	0	0	0	0	0	0.21325491	0	0.13042943	0	0	0
0	0	0	0	0	0	0	0	0	0.057209026	0	0	0	0	0	0.05911544	0	0	0	0.25050876	0.0020276178	0.2341079	0.09056602	0	0	0.024646109	0.01507454	0	0	0	0	0	0	0	0	0	0	0	0.16398336	0	0	0	0.048671916	0	0.2573808	0	0.14016195	0	0	0
0	0	0	0	0	0	0	0	0	0.035469543	0	0	0	0	0	0.03995041	0	0	0	0.27485222	0.031954903	0.22269374	0.084399186	0	0	0.023099933	0.027674623	0	0	0	0	0	0	0	0	0	0	0	0.14701301	0	0	0	0.0335406	0	0.2471375	0	0.13885969	0	0	0
0	0	0	0	0	0	0	0	0	0.027035953	0	0	0	0	0	0.028831713	0	0	0	0.28923935	0.057937853	0.21387336	0.07953065	0	0	0.012006129	0.038020086	0	0	0	0	0	0	0	0	0	0	0	0.13611203	0	0	0	0.016879734	0	0.2377965	0	0.1527227	0	0	0
0	0	0	0	0	0	0	0	0	0.020849898	0	0	0	0	0	0.015357831	0	0	0	0.30716765	0.06694527	0.19675209	0.09409022	0	0	0	0.044737812	0	0	0	0	0	0	0	0	0	0	0	0.12849823	0	0	0	0	0	0.21559392	0	0.16707335	0	0	0
0	0	0	0	0	0	0	0	0	0.17934558	0	0	0	0	0	0.007906853	0	0	0	0.332322	0.016798649	0.16221593	0.11415532	0	0	0	0.07060994	0	0	0	0	0	0	0	0	0	0	0	0.1983202	0	0	0	0.014721968	0	0.15585932	0	0.12264863	0	0	0
0	0	0	0	0	0	0	0	0	0.16213429	0	0	0	0	0	0.016584931	0	0	0	0.3513877	0.013370645	0.15263537	0.11716469	0	0	0	0.07864388	0	0	0	0	0	0	0	0	0	0	0	0.19539063	0	0	0	0	0	0.14032759	0	0.11447874	0	0	0.0012079647
0	0	0	0	0	0	0	0	0	0.15748708	0	0	0	0	0	0.019615358	0	0	0	0.37459442	0.0073749134	0.15868072	0.13626081	0	0	0	0.10025976	0	0	0	0	0	0	0	0	0	0	0	0.1736265	0	0	0	0	0	0.12875289	0	0.08157481	0	0	0.015717255
0	0	0	0	0	0	0	0	0	0.13294536	0	0	0	0	0	0.06269289	0	0	0	0.30262128	0	0.19157085	0.13111949	0	0	0	0.07232485	0	0	0	0	0	0	0	0	0	0	0	0.14963566	0	0	0	0.041309632	0	0.1719397	0	0.15363212	0	0	0.008370295
0	0	0	0	0	0	0	0	0	0.12773988	0	0	0	0	0	0.047998797	0	0	0	0.31927413	0.00805583	0.1721998	0.14125212	0	0	0	0.08919646	0	0	0	0	0	0	0	0	0	0	0	0.13935049	0	0	0	0.0276129	0	0.14754659	0	0.15378445	0	0	0.0052537825
0	0	0	0	0	0	0	0	0	0.10660728	0	0	0	0	0	0.043061025	0	0	0	0.34078702	0.02475183	0.17542051	0.14678168	0	0	0	0.11857001	0	0	0	0	0	0	0	0	0	0	0	0.12900652	0	0	0	0.013958816	0	0.12840994	0	0.1417663	0	0	0.014134777
0	0	0	0	0	0	0	0	0	0.09674372	0	0	0	0	0	0.0429038	0	0	0	0.36355683	0.025627088	0.18841706	0.15223818	0	0	0	0.16675313	0	0	0	0	0	0	0	0	0	0	0	0.09900528	0	0	0	0.020332756	0	0.12929352	0	0.10423455	0	0	0.027151937
0	0	0	0	0	0	0	0	0	0.1344017	0	0	0	0	0	0.056264754	0	0	0	0.27872306	0.07740841	0.17912082	0.16941705	0	0	0	0.08744959	0	0	0	0	0	0	0	0	0	0	0	0.11449098	0	0	0	0.008171358	0	0.19790156	0	0.17245586	0	0	0.023918143
0	0	0	0	0	0	0	0	0	0.13267691	0	0	0	0	0	0.037677225	0	0	0	0.2937186	0.07128357	0.15790199	0.1798202	0	0	0	0.10101521	0	0	0	0	0	0	0	0	0	0	0	0.09855395	0	0	0	0.008987575	0	0.18390329	0	0.16366343	0	0	0.027032321
0	0	0	0	0	0	0	0	0	0.1383036	0	0	0	0	0	0.027331129	0	0	0	0.3204981	0.055654578	0.15605204	0.17753363	0	0	0	0.12879375	0	0	0	0	0	0	0	0	0	0	0	0.08426652	0	0	0	0.010286466	0	0.16222098	0	0.15145457	0	0	0.028754352
0	0	0	0	0	0	0	0	0	0.10904194	0	0	0	0	0	0.040433507	0	0	0	0.30015853	0.05778305	0.21629971	0.15292625	0	0	0	0.13368353	0	0	0	0	0	0	0	0	0	0	0	0.09027772	0	0	0	0.04046328	0	0.18002473	0	0.1658031	0	0	0.011913086
0	0	0	0	0	0	0	0	0	0.11025171	0	0	0	0	0	0.026735192	0	0	0	0.31516218	0.06445812	0.20665307	0.15919763	0	0	0	0.14566378	0	0	0	0	0	0	0	0	0	0	0	0.07980539	0	0	0	0.047425367	0	0.16162029	0	0.15925284	0	0	0.00429705
0	0	0	0	0	0	0	0	0	0.10723135	0	0	0	0	0	0.011182587	0	0	0	0.34273568	0.05821385	0.2051407	0.14650771	0	0	0	0.17012763	0	0	0	0	0	0	0	0	0	0	0	0.084718555	0	0	0	0.0483481	0	0.14080901	0	0.14504392	0	0	0
0	0	0	0	0	0	0	0	0	0.0981751	0	0	0	0	0	0.012825499	0	0	0	0.35584354	0.038728263	0.2039747	0.12509182	0	0	0	0.19053827	0	0	0	0	0	0	0	0	0	0	0	0.09130727	0	0	0	0.05055819	0	0.1218112	0	0.09587314	0	0	0
0	0	0	0	0	0	0	0	0	0.1609257	0	0.02762486	0	0	0	0.14932084	0	0	0	0.23594783	0	0.3134423	0.18832403	0	0	0	0.0484345	0	0	0	0	0	0	0	0	0	0	0	0.13053644	0	0	0	0.017108371	0	0.17902489	0	0.1366182	0	0	0
0	0	0	0	0	0	0	0	0	0.13595808	0	0.04345226	0	0	0	0.10665146	0	0	0	0.2684664	0	0.31148565	0.19530547	0	0	0	0.060155887	0	0	0	0	0	0	0	0	0	0	0	0.10832718	0	0	0	0.006399423	0	0.18772167	0	0.14057261	0	0	0
0	0	0	0	0	0	0	0	0	0.10020984	0	0.048754197	0	0	0	0.061919916	0	0	0	0.3029683	0	0.2969568	0.1965072	0	0	0	0.083736815	0	0	0	0	0	0	0	0	0	0	0	0.09083462	0	0	0	0	0	0.208532	0	0.159213	0	0	0.010332786
0	0	0	0	0	0	0	0	0	0.064032875	0	0.06648325	0	0	0	0.01732378	0	0	0	0.33817557	0	0.28010333	0.2003385	0	0	0	0.10252148	0	0	0	0	0	0	0	0	0	0	0	0.07911087	0	0	0	0	0	0.21010715	0	0.19489554	0	0	0.033283588
0	0	0	0	0	0	0	0	0	0.17817092	0	0.008277382	0	0	0	0.04067839	0	0	0	0.28570467	0	0.28541753	0.11905912	0	0	0	0.054114077	0	0	0	0	0	0	0	0	0	0	0	0.22041449	0	0	0	0.017441055	0	0.19960894	0	0.10209614	0	0	0.014557418
0	0	0	0	0	0	0	0	0	0.15974055	0	0.019528514	0	0	0	0.032298222	0	0	0	0.29171568	0	0.2814498	0.13321057	0	0	0	0.060029797	0	0	0	0	0	0	0	0	0	0	0	0.19756688	0	0	0	0.0063849674	0	0.19953787	0	0.10662364	0	0	0.022153376
0	0	0	0	0	0	0	0	0	0.1155894	0	0.038146682	0	0	0	0.020166134	0	0	0	0.33415562	0	0.2538003	0.13575557	0	0	0	0.09260582	0	0	0	0	0	0	0	0	0	0	0	0.16050631	0	0	0	0	0	0.18496688	0	0.14032583	0	0	0.042988244
0	0	0	0	0	0	0	0	0	0.18785687	0	0	0	0	0	0	0	0	0	0.32573125	0	0.22804743	0.07166343	0	0	0	0.07212528	0	0	0	0	0	0	0	0	0	0	0	0.21374087	0	0	0	0.0042144996	0	0.18498805	0	0.10212234	0	0	0.015475829
0	0	0	0	0	0	0	0	0	0.18573926	0	0	0	0	0	0.0048341686	0	0	0	0.3230867	0	0.22337365	0.084020376	0	0	0	0.06232268	0	0	0	0	0	0	0	0	0	0	0	0.20584096	0	0	0	0.0022126255	0	0.16999003	0	0.105051614	0	0	0.031021794
0	0	0	0	0	0	0	0	0	0.17195117	0	0.004881089	0	0	0	0.014744139	0	0	0	0.3266602	0	0.22196847	0.08728558	0	0	0	0.072852656	0	0	0	0	0	0	0	0	0	0	0	0.1851695	0	0	0	0	0	0.15757072	0	0.11165373	0	0	0.03282952
0	0	0	0	0	0	0	0	0	0.15693821	0	0.008244021	0	0	0	0.016200121	0	0	0	0.34439844	0	0.23006047	0.09445819	0	0	0	0.099278875	0	0	0	0	0	0	0	0	0	0	0	0.15982915	0	0	0	0	0	0.14661069	0	0.09912307	0	0	0.047851834
0	0	0	0	0	0	0	0	0	0.15656358	0	0.042403203	0	0	0	0.13351364	0	0	0	0.25715646	0	0.2893843	0.14390399	0	0	0	0.009255299	0	0	0	0	0	0	0	0	0	0	0	0.10446566	0	0	0	0.026566181	0	0.12783565	0	0.1266606	0	0	0
0	0	0	0	0	0	0	0	0	0.13219051	0	0.044961046	0	0	0	0.0979321	0	0	0	0.29062155	0.0077742757	0.29002607	0.15196069	0	0	0	0.038979273	0	0	0	0	0	0	0	0	0	0	0	0.0940175	0	0	0	0.019217782	0	0.12809357	0	0.12269331	0	0	0
0	0	0	0	0	0	0	0	0	0.10536064	0	0.046580456	0	0	0	0.05492156	0	0	0	0.32621095	0	0.28259015	0.16380408	0	0	0	0.08013919	0	0	0	0	0	0	0	0	0	0	0	0.081887886	0	0	0	0.0004984145	0	0.13678977	0	0.13894191	0	0	0
0	0	0	0	0	0	0	0	0	0.07817606	0	0.072106175	0	0	0	0.01969541	0	0	0	0.37189794	0	0.26201752	0.17893511	0	0	0.0040976433	0.10736961	0	0	0	0	0	0	0	0	0	0	0	0.061439987	0	0	0	0	0	0.14467472	0	0.15556338	0	0	0
0	0	0	0	0	0	0	0	0	0	0	0	0	0	0	0.035528786	0	0	0	0.28037757	0.0029268556	0.21150279	0.07095766	0	0	0.014931456	0.044597704	0	0	0	0	0	0	0	0	0	0	0	0.1879761	0	0	0	0.04066395	0	0.29278412	0	0.10903392	0	0	0
0	0	0	0	0	0	0	0	0	0	0	0	0	0	0	0.07843325	0	0	0	0.27445975	0.016913421	0.20446911	0.06388731	0	0	0	0.0631089	0	0	0	0	0	0	0	0	0	0	0	0.19287786	0	0	0	0	0	0.25426665	0	0.10270967	0	0	0
0	0	0	0	0	0	0	0	0	0.13674231	0	0.049282875	0	0	0	0.060297165	0	0	0	0.25188446	0.06696207	0.2433775	0.087443195	0	0	0	0	0	0	0	0	0	0	0	0	0	0	0	0.1469708	0	0	0	0.019444577	0	0.11034089	0	0.14180788	0	0	0
0	0	0	0	0	0	0	0	0	0.18043217	0	0	0	0	0	0	0	0	0	0.33195627	0.001409069	0.16994849	0.10777274	0	0	0	0.07041011	0	0	0	0	0	0	0	0	0	0	0	0.20997822	0	0	0	0.036575004	0	0.1636828	0	0.15589255	0	0	0
0	0	0	0	0	0	0	0	0	0.10697964	0	0	0	0	0	0.03597905	0	0	0	0.3037623	0.04638304	0.196967	0.1615149	0	0	0	0.09754469	0	0	0	0	0	0	0	0	0	0	0	0.10285432	0	0	0	0.03298225	0	0.16946709	0	0.17937677	0	0	0.015680237
0	0	0	0	0	0	0	0	0	0.18767565	0	0	0	0	0	0	0	0	0	0.32595095	0	0.21389572	0.072048	0	0	0	0.05124989	0	0	0	0	0	0	0	0	0	0	0	0.22103989	0	0	0	0.00850157	0	0.15864426	0	0.13056949	0	0	0.016552418
0	0	0	0	0	0	0	0	0	0	0	0	0	0	0	0.06403547	0	0	0	0.28774846	0.022976983	0.20600206	0.074921094	0	0	0	0.067222506	0	0	0	0	0	0	0	0	0	0	0	0.20057264	0	0	0	0	0	0.27516678	0	0.09091944	0	0	0
0	0	0	0	0	0	0	0	0	0.12898335	0	0.04508994	0	0	0	0.061796606	0	0	0	0.26293442	0.04907322	0.26104227	0.092130706	0	0	0	0	0	0	0	0	0	0	0	0	0	0	0	0.14786609	0	0	0	0.018552676	0	0.13440923	0	0.12567653	0	0	0
0	0	0	0	0	0	0	0	0	0.18578576	0	0	0	0	0	0.013220536	0	0	0	0.32677808	0	0.17554425	0.11127818	0	0	0	0.079160444	0	0	0	0	0	0	0	0	0	0	0	0.20114236	0	0	0	0.032755516	0	0.18049027	0	0.13825591	0	0	0
0	0	0	0	0	0	0	0	0	0.13156182	0	0	0	0	0	0.024279077	0	0	0	0.35056093	0.039288763	0.1707288	0.18203905	0	0	0	0.16784866	0	0	0	0	0	0	0	0	0	0	0	0.067707986	0	0	0	0.035350002	0	0.14834663	0	0.10297682	0	0	0.03556953
0	0	0	0	0	0	0	0	0	0.13900407	0	0.021422664	0	0	0	0.028925449	0	0	0	0.31077778	0	0.26792842	0.12862231	0	0	0	0.071798645	0	0	0	0	0	0	0	0	0	0	0	0.17305367	0	0	0	0	0	0.19058691	0	0.12173529	0	0	0.025615113
0	0	0	0	0	0	0	0	0	0	0	0	0	0	0	0.012262133	0	0	0	0.30565184	0.037321784	0.19075525	0.07909647	0	0	0.008775715	0.05902846	0	0	0	0	0	0	0	0	0	0	0	0.16875386	0	0	0	0.02152103	0	0.2756573	0	0.13347058	0	0	0
0	0	0	0	0	0	0	0	0	0.10233453	0	0	0	0	0	0.08304134	0	0	0	0.32810396	0	0.09945371	0.12498005	0	0	0.013098306	0.0710071	0	0	0	0	0	0	0	0	0	0	0	0.1237369	0	0	0	0	0	0.26180637	0	0.06909828	0	0	0
0	0	0	0	0	0	0	0	0	0.07821447	0	0	0	0	0	0	0	0	0	0.3168862	0.06726762	0.20724075	0.119332224	0	0	0	0.06471795	0	0	0	0	0	0	0	0	0	0	0	0.11760598	0	0	0	0	0	0.22146162	0	0.11852304	0	0	0
0	0	0	0	0	0	0	0	0	0.14676157	0	0	0	0	0	0.064038135	0	0	0	0.3322944	0.030585116	0.17393507	0.15518184	0	0	0	0.10749637	0	0	0	0	0	0	0	0	0	0	0	0.11814699	0	0	0	0.018093767	0	0.14293972	0	0.15383387	0	0	0.018408172
0	0	0	0	0	0	0	0	0	0.13794175	0	0.050417863	0	0	0	0.09923202	0	0	0	0.25968796	0	0.3127363	0.18773067	0	0	0	0.06760923	0	0	0	0	0	0	0	0	0	0	0	0.089753926	0	0	0	0.0020198275	0	0.20384285	0	0.12233386	0	0	0
0	0	0	0	0	0	0	0	0	0.14653008	0	0.047260575	0	0	0	0.13165374	0	0	0	0.24677454	0.011610226	0.2903703	0.14583467	0	0	0	0.014491425	0	0	0	0	0	0	0	0	0	0	0	0.07543758	0	0	0	0.02070777	0	0.14726458	0	0.109467804	0	0	0
0	0	0	0	0	0	0	0	0	0	0	0	0	0	0	0.007354921	0	0	0	0.34069905	0.094449766	0.18051848	0.111157715	0	0	0	0.09532671	0	0	0	0	0	0	0	0	0	0	0	0.13503759	0	0	0	0	0	0.25549465	0	0.10717345	0	0	0
0	0	0	0	0	0	0	0	0	0	0	0	0	0	0	0	0	0	0	0.3157517	0.060965523	0.17744887	0.096051954	0	0	0.011006577	0.07110025	0	0	0	0	0	0	0	0	0	0	0	0.14178228	0	0	0	0.015355207	0	0.25415805	0	0.15376422	0	0	0
0	0	0	0	0	0	0	0	0	0	0	0	0	0	0	0	0	0	0	0.32523596	0.070748575	0.15368992	0.13212901	0	0	0.011148323	0.072524495	0	0	0	0	0	0	0	0	0	0	0	0.121520326	0	0	0	0	0	0.24368651	0	0.17426983	0	0	0
0	0	0	0	0	0	0	0	0	0	0	0	0	0	0	0.06315737	0	0	0	0.2879839	0.031910688	0.21051913	0.07926241	0	0	0	0.06394666	0	0	0	0	0	0	0	0	0	0	0	0.19444437	0	0	0	0	0	0.29075846	0	0.059994068	0	0	0
0	0	0	0	0	0	0	0	0	0	0	0	0	0	0	0.03595503	0	0	0	0.3058849	0.06745878	0.20915915	0.09025847	0	0	0	0.08631281	0	0	0	0	0	0	0	0	0	0	0	0.17018256	0	0	0	0	0	0.27455202	0	0.08468756	0	0	0
0	0	0	0	0	0	0	0	0	0	0	0	0	0	0	0.0149923945	0	0	0	0.33073068	0.08791995	0.2045775	0.09787491	0	0	0	0.104173414	0	0	0	0	0	0	0	0	0	0	0	0.14976527	0	0	0	0	0	0.271522	0	0.10264224	0	0	0
0	0	0	0	0	0	0	0	0	0	0	0	0	0	0	0	0	0	0	0.34359333	0.09006836	0.18432067	0.11771935	0	0	0	0.104153	0	0	0	0	0	0	0	0	0	0	0	0.1363353	0	0	0	0	0	0.2562476	0	0.120580144	0	0	0
0	0	0	0	0	0	0	0	0	0	0	0	0	0	0	0.088128135	0	0	0	0.30419824	0	0.17368507	0.12091549	0	0	0	0.07891527	0	0	0	0	0	0	0	0	0	0	0	0.1629505	0	0	0	0.0045801136	0	0.24387746	0	0.109643616	0	0	0
0	0	0	0	0	0	0	0	0	0.0032258064	0	0	0	0	0	0.04573994	0	0	0	0.3469297	0.023403762	0.16307575	0.11996747	0	0	0.0015160186	0.08975413	0	0	0	0	0	0	0	0	0	0	0	0.15305674	0	0	0	0	0	0.22447373	0	0.11070763	0	0	0
0	0	0	0	0	0	0	0	0	0.00991622	0	0	0	0	0	0.02048265	0	0	0	0.37757272	0.05465389	0.15590085	0.1144568	0	0	0	0.10001782	0	0	0	0	0	0	0	0	0	0	0	0.14190139	0	0	0	0	0	0.21296278	0	0.10351805	0	0	0
0	0	0	0	0	0	0	0	0	0.009448055	0	0	0	0	0	0	0	0	0	0.39701748	0.063071586	0.15509367	0.10132266	0	0	0	0.10284089	0	0	0	0	0	0	0	0	0	0	0	0.1337488	0	0	0	0	0	0.19826119	0	0.08638692	0	0	0
0	0	0	0	0	0	0	0	0	0.10273328	0	0	0	0	0	0.04892506	0	0	0	0.35853773	0.032415655	0.089841954	0.11552085	0	0	0.007137806	0.06719344	0	0	0	0	0	0	0	0	0	0	0	0.1153833	0	0	0	0	0	0.23058978	0	0.08032539	0	0	0
0	0	0	0	0	0	0	0	0	0.09008225	0	0	0	0	0	0.02125025	0	0	0	0.3804655	0.058686767	0.09370654	0.10560049	0	0	0.0040480383	0.06362345	0	0	0	0	0	0	0	0	0	0	0	0.10139684	0	0	0	0	0	0.20524116	0	0.086494215	0	0	0
0	0	0	0	0	0	0	0	0	0.07450214	0	0	0	0	0	0	0	0	0	0.39686075	0.066786155	0.083493516	0.08795654	0	0	0	0.045781396	0	0	0	0	0	0	0	0	0	0	0	0.10889341	0	0	0	0	0	0.19404604	0	0.08126048	0	0	0
0	0	0	0	0	0	0	0	0	0.118976876	0	0.039475672	0	0	0	0.07419376	0	0	0	0.25743216	0.030879937	0.27345836	0.107384324	0	0	0	0	0	0	0	0	0	0	0	0	0	0	0	0.14190981	0	0	0	0.013158931	0	0.15075897	0	0.10921973	0	0	0
0	0	0	0	0	0	0	0	0	0.0992632	0	0.038140528	0	0	0	0.0361499	0	0	0	0.28835815	0.039680146	0.26310256	0.10629711	0	0	0	0	0	0	0	0	0	0	0	0	0	0	0	0.13037121	0	0	0	0.0112477355	0	0.15240169	0	0.11169093	0	0	0
0	0	0	0	0	0	0	0	0	0.08556421	0	0.03378672	0	0	0	0.01466042	0	0	0	0.30841795	0.041350387	0.26116455	0.118966796	0	0	0	0.0056241797	0	0	0	0	0	0	0	0	0	0	0	0.11916127	0	0	0	1.4903361E-05	0	0.16568457	0	0.12579776	0	0	0
0	0	0	0	0	0	0	0	0	0.046156645	0	0.040934898	0	0	0	0	0	0	0	0.35791907	0.009938154	0.23671879	0.14426929	0	0	0	0.052934203	0	0	0	0	0	0	0	0	0	0	0	0.09882418	0	0	0	0	0	0.17236689	0	0.15745497	0	0	0
0	0	0	0	0	0	0	0	0	0.12591043	0	0	0	0	0	0.068626195	0	0	0	0.26181287	0.041827645	0.25404134	0.09088782	0	0	0.006868857	0.01583548	0	0	0	0	0	0	0	0	0	0	0	0.1371372	0	0	0	0.021759268	0	0.20833889	0	0.10108692	0	0	0
0	0	0	0	0	0	0	0	0	0.1093803	0	0	0	0	0	0.028945731	0	0	0	0.27370548	0.08053341	0.24838845	0.095897704	0	0	0.011800859	0.027864585	0	0	0	0	0	0	0	0	0	0	0	0.12886718	0	0	0	0.005398061	0	0.20845854	0	0.08613449	0	0	0
0	0	0	0	0	0	0	0	0	0.09636527	0	0	0	0	0	0.0008385732	0	0	0	0.28792122	0.070870824	0.2336145	0.10114	0	0	0.009752877	0.04278426	0	0	0	0	0	0	0	0	0	0	0	0.13038966	0	0	0	0	0	0.22287957	0	0.09215406	0	0	0
0	0	0	0	0	0	0	0	0	0.04163382	0	0	0	0	0	0.044508465	0	0	0	0.24361561	0	0.23504677	0.0893892	0	0	0.022884633	0.021951297	0	0	0	0	0	0	0	0	0	0	0	0.16359897	0	0	0	0.032675445	0	0.26802838	0	0.1246436	0	0	0
0	0	0	0	0	0	0	0	0	0.024106314	0	0	0	0	0	0.03261832	0	0	0	0.26541722	0.021596506	0.22731447	0.086461894	0	0	0.018035753	0.037516844	0	0	0	0	0	0	0	0	0	0	0	0.14910728	0	0	0	0.015432775	0	0.2617452	0	0.1314505	0	0	0
0	0	0	0	0	0	0	0	0	0.012768416	0	0	0	0	0	0.027417924	0	0	0	0.28000173	0.04161334	0.22342661	0.07934883	0	0	0.01562718	0.042262536	0	0	0	0	0	0	0	0	0	0	0	0.14313243	0	0	0	0.011414197	0	0.24514163	0	0.14077087	0	0	0
0	0	0	0	0	0	0	0	0	0.011714149	0	0	0	0	0	0.016958542	0	0	0	0.29568043	0.057470556	0.20269443	0.10182302	0	0	0.0016447395	0.041412264	0	0	0	0	0	0	0	0	0	0	0	0.12862836	0	0	0	0	0	0.2249761	0	0.15910062	0	0	0
0	0	0	0	0	0	0	0	0	0.20392859	0	0	0	0	0	0.026649874	0	0	0	0.32632607	0.008537996	0.16837105	0.108805224	0	0	0	0.07987037	0	0	0	0	0	0	0	0	0	0	0	0.1968708	0	0	0	0.02173694	0	0.191871	0	0.1241491	0	0	0.005524095
0	0	0	0	0	0	0	0	0	0.20000367	0	0	0	0	0	0.030444337	0	0	0	0.32085884	0.02411396	0.16350809	0.11035401	0	0	0	0.068805575	0	0	0	0	0	0	0	0	0	0	0	0.19349425	0	0	0	0.012666387	0	0.16440147	0	0.12033074	0	0	0.013507534
0	0	0	0	0	0	0	0	0	0.18388829	0	0	0	0	0	0.03036703	0	0	0	0.33621117	0.034501262	0.15538815	0.12263299	0	0	0	0.07606592	0	0	0	0	0	0	0	0	0	0	0	0.18135534	0	0	0	0.0014531112	0	0.14327002	0	0.11976099	0	0	0.014980051
0	0	0	0	0	0	0	0	0	0.16745827	0	0	0	0	0	0.03803197	0	0	0	0.36384374	0.024300506	0.17377888	0.13637036	0	0	0	0.10213518	0	0	0	0	0	0	0	0	0	0	0	0.16610262	0	0	0	0	0	0.13021006	0	0.08764058	0	0	0.031129478
0	0	0	0	0	0	0	0	0	0.1705541	0	0	0	0	0	0.07204056	0	0	0	0.30117828	0	0.17777361	0.14071098	0	0	0	0.061465416	0	0	0	0	0	0	0	0	0	0	0	0.12519802	0	0	0	0.040414073	0	0.18757088	0	0.15317364	0	0	0.010440145
0	0	0	0	0	0	0	0	0	0.16403092	0	0	0	0	0	0.066241324	0	0	0	0.31121388	0.017631123	0.17609544	0.14682746	0	0	0	0.07482242	0	0	0	0	0	0	0	0	0	0	0	0.1227458	0	0	0	0.032278527	0	0.16374686	0	0.15518749	0	0	0.011771373
0	0	0	0	0	0	0	0	0	0.12379974	0	0	0	0	0	0.06572992	0	0	0	0.3557341	0.047339194	0.19281486	0.17166838	0	0	0	0.15947142	0	0	0	0	0	0	0	0	0	0	0	0.092496455	0	0	0	0.025486963	0	0.14106336	0	0.116126455	0	0	0.035993338
0	0	0	0	0	0	0	0	0	0.13706475	0	0	0	0	0	0.06936011	0	0	0	0.27213198	0.10651187	0.18280312	0.16778377	0	0	0	0.0779647	0	0	0	0	0	0	0	0	0	0	0	0.09934236	0	0	0	0.007434521	0	0.20726924	0	0.16464856	0	0	0.019131942
0	0	0	0	0	0	0	0	0	0.14044534	0	0	0	0	0	0.04920374	0	0	0	0.29087886	0.10014105	0.17239621	0.17093699	0	0	0	0.09911283	0	0	0	0	0	0	0	0	0	0	0	0.088344194	0	0	0	0.012708764	0	0.19062902	0	0.15974736	0	0	0.023206428
0	0	0	0	0	0	0	0	0	0.15218057	0	0	0	0	0	0.04173039	0	0	0	0.3236758	0.08044947	0.16392611	0.17346355	0	0	0	0.12303622	0	0	0	0	0	0	0	0	0	0	0	0.083446056	0	0	0	0.01591426	0	0.1703703	0	0.15562396	0	0	0.02057457
0	0	0	0	0	0	0	0	0	0.1331817	0	0	0	0	0	0.039904997	0	0	0	0.35363078	0.054293685	0.17767408	0.17613383	0	0	0	0.15964277	0	0	0	0	0	0	0	0	0	0	0	0.07596481	0	0	0	0.041411098	0	0.15560207	0	0.10786864	0	0	0.038374312
0	0	0	0	0	0	0	0	0	0.11623485	0	0	0	0	0	0.040434208	0	0	0	0.30460915	0.09263213	0.21131372	0.15129077	0	0	0	0.14293829	0	0	0	0	0	0	0	0	0	0	0	0.077132955	0	0	0	0.0357108	0	0.19384457	0	0.17472641	0	0	0.004416461
0	0	0	0	0	0	0	0	0	0.122151166	0	0	0	0	0	0.024907082	0	0	0	0.31593806	0.09902511	0.20924208	0.14497802	0	0	0	0.16244176	0	0	0	0	0	0	0	0	0	0	0	0.06142134	0	0	0	0.037263136	0	0.1736904	0	0.16614707	0	0	0.0013095811
0	0	0	0	0	0	0	0	0	0.11561336	0	0	0	0	0	0.014297097	0	0	0	0.34305507	0.08187336	0.20836657	0.12981936	0	0	0	0.17951816	0	0	0	0	0	0	0	0	0	0	0	0.06916776	0	0	0	0.038589247	0	0.14416723	0	0.16091213	0	0	0
0	0	0	0	0	0	0	0	0	0.10293447	0	0	0	0	0	0.008697181	0	0	0	0.36461267	0.05414393	0.20345685	0.11648375	0	0	0	0.20218016	0	0	0	0	0	0	0	0	0	0	0	0.07535736	0	0	0	0.045560513	0	0.12686795	0	0.11772234	0	0	0
0	0	0	0	0	0	0	0	0	0.15724522	0	0.036445834	0	0	0	0.14869419	0	0	0	0.23781069	0	0.30999857	0.16807376	0	0	0	0.050486512	0	0	0	0	0	0	0	0	0	0	0	0.11830968	0	0	0	0.01010245	0	0.19033296	0	0.1164401	0	0	0
0	0	0	0	0	0	0	0	0	0.1103867	0	0.05581961	0	0	0	0.061202858	0	0	0	0.2838045	0	0.3054767	0.18505266	0	0	0	0.08832021	0	0	0	0	0	0	0	0	0	0	0	0.070234284	0	0	0	0	0	0.21723455	0	0.14765248	0	0	0.0186328
0	0	0	0	0	0	0	0	0	0.07123084	0	0.07462977	0	0	0	0.028077522	0	0	0	0.3137531	0	0.28795052	0.19677722	0	0	0	0.10636991	0	0	0	0	0	0	0	0	0	0	0	0.057473697	0	0	0	0	0	0.22018822	0	0.18796906	0	0	0.03980614
0	0	0	0	0	0	0	0	0	0.1884303	0	0.003316881	0	0	0	0.036561448	0	0	0	0.28865921	0	0.27058062	0.11091186	0	0	0	0.0573192	0	0	0	0	0	0	0	0	0	0	0	0.20967762	0	0	0	0.009408641	0	0.2098835	0	0.09431821	0	0	0.010936276
0	0	0	0	0	0	0	0	0	0.17203212	0	0.012037258	0	0	0	0.037239436	0	0	0	0.28676125	0	0.27779767	0.12217219	0	0	0	0.062644	0	0	0	0	0	0	0	0	0	0	0	0.18933666	0	0	0	0.0041563944	0	0.2021259	0	0.09783831	0	0	0.025399588
0	0	0	0	0	0	0	0	0	0.15373644	0	0.018452175	0	0	0	0.03753778	0	0	0	0.29462534	0	0.26529	0.119427666	0	0	0	0.07613202	0	0	0	0	0	0	0	0	0	0	0	0.16765836	0	0	0	0	0	0.1960054	0	0.12318026	0	0	0.032122847
0	0	0	0	0	0	0	0	0	0.1316853	0	0.03563094	0	0	0	0.03221724	0	0	0	0.3188379	0	0.25511217	0.13110693	0	0	0	0.08598711	0	0	0	0	0	0	0	0	0	0	0	0.15853363	0	0	0	0	0	0.17846833	0	0.14575782	0	0	0.047603987
0	0	0	0	0	0	0	0	0	0.21077554	0	0	0	0	0	0	0	0	0	0.32019982	0	0.21943834	0.06962736	0	0	0	0.08340616	0	0	0	0	0	0	0	0	0	0	0	0.19490474	0	0	0	0.0017793073	0	0.19491151	0	0.08270464	0	0	0.017916031
0	0	0	0	0	0	0	0	0	0.20680045	0	0	0	0	0	0.0029108606	0	0	0	0.31599686	0.0071838205	0.22209424	0.080891	0	0	0	0.078244776	0	0	0	0	0	0	0	0	0	0	0	0.19022493	0	0	0	0	0	0.17838925	0	0.09347609	0	0	0.029215774
0	0	0	0	0	0	0	0	0	0.19029799	0	0	0	0	0	0.016767222	0	0	0	0.31457984	0.017836522	0.22633627	0.08412143	0	0	0	0.08954508	0	0	0	0	0	0	0	0	0	0	0	0.17471588	0	0	0	0	0	0.15972449	0	0.10733926	0	0	0.031998027
0	0	0	0	0	0	0	0	0	0.16920741	0	0.0004514419	0	0	0	0.02475641	0	0	0	0.33563867	0.012716729	0.2335323	0.09594162	0	0	0	0.106746815	0	0	0	0	0	0	0	0	0	0	0	0.15134342	0	0	0	0	0	0.14095789	0	0.09959341	0	0	0.048081666
0	0	0	0	0	0	0	0	0	0.124020115	0	0.047466468	0	0	0	0.09479804	0	0	0	0.27723926	0.02577726	0.29195693	0.15416957	0	0	0	0.044682287	0	0	0	0	0	0	0	0	0	0	0	0.06685418	0	0	0	0.011393566	0	0.15069017	0	0.10230139	0	0	0
0	0	0	0	0	0	0	0	0	0.09349172	0	0.04517191	0	0	0	0.060887527	0	0	0	0.31059483	0.017849917	0.28913876	0.16297331	0	0	0.011371259	0.09001448	0	0	0	0	0	0	0	0	0	0	0	0.052316595	0	0	0	0	0	0.15395798	0	0.11052098	0	0	0
0	0	0	0	0	0	0	0	0	0.060334	0	0.062330507	0	0	0	0.024385797	0	0	0	0.3646967	0	0.2681395	0.17929177	0	0	0.011019568	0.12510851	0	0	0	0	0	0	0	0	0	0	0	0.039043065	0	0	0	0	0	0.15710624	0	0.13416779	0	0	0
0	0	0	0	0	0	0	0	0	0	0	0	0	0	0	0.034991022	0	0	0	0.2728538	0.0032478906	0.21588789	0.055812284	0	0	0.004524891	0.043506045	0	0	0	0	0	0	0	0	0	0	0	0.19082506	0	0	0	0.02895197	0	0.3000579	0	0.08904923	0	0	0
0	0	0	0	0	0	0	0	0	0	0	0	0	0	0	0.01587342	0	0	0	0.29458973	0.052313212	0.20221494	0.065025285	0	0	0.0065418803	0.062446065	0	0	0	0	0	0	0	0	0	0	0	0.17018412	0	0	0	0.004781268	0	0.28066283	0	0.11016772	0	0	0
0	0	0	0	0	0	0	0	0	0	0	0	0	0	0	0.0015635671	0	0	0	0.30759332	0.08214615	0.18609814	0.085899614	0	0	0.0100916615	0.065687716	0	0	0	0	0	0	0	0	0	0	0	0.14430103	0	0	0	0.0018992233	0	0.2610762	0	0.13387495	0	0	0
0	0	0	0	0	0	0	0	0	0	0	0	0	0	0	0	0	0	0	0.31070313	0.09039153	0.15945387	0.12047377	0	0	0.005126934	0.061904494	0	0	0	0	0	0	0	0	0	0	0	0.12384619	0	0	0	0	0	0.24204467	0	0.16006102	0	0	0
0	0	0	0	0	0	0	0	0	0	0	0	0	0	0	0.06981574	0	0	0	0.2823331	0.028078092	0.2142294	0.06281919	0	0	0	0.064133756	0	0	0	0	0	0	0	0	0	0	0	0.18649572	0	0	0	0	0	0.2863961	0	0.050122917	0	0	0
0	0	0	0	0	0	0	0	0	0	0	0	0	0	0	0.04759105	0	0	0	0.29702717	0.06771113	0.21026939	0.07504535	0	0	0	0.085419	0	0	0	0	0	0	0	0	0	0	0	0.16559823	0	0	0	0	0	0.2744108	0	0.07025494	0	0	0
0	0	0	0	0	0	0	0	0	0	0	0	0	0	0	0.020740183	0	0	0	0.32236898	0.09038515	0.20187879	0.09131485	0	0	0	0.10052215	0	0	0	0	0	0	0	0	0	0	0	0.14529313	0	0	0	0	0	0.27228454	0	0.0957255	0	0	0
0	0	0	0	0	0	0	0	0	0.008825061	0	0	0	0	0	0.08339963	0	0	0	0.30745664	0	0.1666397	0.10254718	0	0	0.017268337	0.0775854	0	0	0	0	0	0	0	0	0	0	0	0.1597154	0	0	0	0	0	0.24760665	0	0.099292934	0	0	0
0	0	0	0	0	0	0	0	0	0.022024654	0	0	0	0	0	0.050621126	0	0	0	0.33761314	0.038295973	0.15304847	0.10181555	0	0	0.017453812	0.08856989	0	0	0	0	0	0	0	0	0	0	0	0.14896096	0	0	0	0	0	0.23411666	0	0.096086465	0	0	0
0	0	0	0	0	0	0	0	0	0.029460087	0	0	0	0	0	0.023903307	0	0	0	0.36907136	0.0627498	0.1491079	0.10383987	0	0	0.019485945	0.091876864	0	0	0	0	0	0	0	0	0	0	0	0.1298513	0	0	0	0	0	0.21882027	0	0.08668775	0	0	0
0	0	0	0	0	0	0	0	0	0.025237303	0	0	0	0	0	0.0002210092	0	0	0	0.3908899	0.062887944	0.14506395	0.09432814	0	0	0	0.084999055	0	0	0	0	0	0	0	0	0	0	0	0.127719	0	0	0	0	0	0.20879	0	0.07872721	0	0	0
0	0	0	0	0	0	0	0	0	0.10563758	0	0	0	0	0	0.08099543	0	0	0	0.32433316	0	0.09330013	0.123216376	0	0	0.017630775	0.062248286	0	0	0	0	0	0	0	0	0	0	0	0.11091383	0	0	0	0.0028319254	0	0.2665314	0	0.07095808	0	0	0
0	0	0	0	0	0	0	0	0	0.09582069	0	0	0	0	0	0.04234035	0	0	0	0.35383114	0.026016196	0.076933265	0.12116798	0	0	0.029929534	0.05967186	0	0	0	0	0	0	0	0	0	0	0	0.10305347	0	0	0	0	0	0.24155107	0	0.081500664	0	0	0
0	0	0	0	0	0	0	0	0	0.100799605	0	0	0	0	0	0.023771219	0	0	0	0.3747196	0.053029593	0.07313772	0.10169036	0	0	0.025112728	0.04155424	0	0	0	0	0	0	0	0	0	0	0	0.097250886	0	0	0	0	0	0.21828899	0	0.08175235	0	0	0
0	0	0	0	0	0	0	0	0	0.09215733	0	0	0	0	0	0.012506563	0	0	0	0.3908662	0.06540599	0.07546173	0.080302835	0	0	0	0.026765788	0	0	0	0	0	0	0	0	0	0	0	0.113663726	0	0	0	0	0	0.1976154	0	0.07515095	0	0	0
0	0	0	0	0	0	0	0	0	0.11066926	0	0.029882781	0	0	0	0.07253178	0	0	0	0.24970241	0.011824682	0.2763621	0.09839571	0	0	0	0	0	0	0	0	0	0	0	0	0	0	0	0.12249224	0	0	0	0.011108131	0	0.16356523	0	0.08777683	0	0	0
0	0	0	0	0	0	0	0	0	0.097027645	0	0.024045255	0	0	0	0.03384531	0	0	0	0.27392414	0.026015762	0.27243614	0.099743836	0	0	0	0	0	0	0	0	0	0	0	0	0	0	0	0.11194466	0	0	0	0.0041644904	0	0.16040981	0	0.09695641	0	0	0
0	0	0	0	0	0	0	0	0	0.08010095	0	0.024267025	0	0	0	0.0108991	0	0	0	0.30041215	0.030980172	0.26547587	0.11264483	0	0	0	0.016654488	0	0	0	0	0	0	0	0	0	0	0	0.093704216	0	0	0	0	0	0.16882114	0	0.11774438	0	0	0
0	0	0	0	0	0	0	0	0	0.05451798	0	0.031472456	0	0	0	0	0	0	0	0.34525493	0.022703236	0.2460987	0.1464318	0	0	0	0.05951145	0	0	0	0	0	0	0	0	0	0	0	0.08495761	0	0	0	0	0	0.16885875	0	0.14345828	0	0	0
0	0	0	0	0	0	0	0	0	0.12597506	0	0	0	0	0	0.06577012	0	0	0	0.24948157	0.037872326	0.24969006	0.07320972	0	0	0.0010202007	0.016556261	0	0	0	0	0	0	0	0	0	0	0	0.1267119	0	0	0	0.017159676	0	0.21032596	0	0.07648415	0	0	0
0	0	0	0	0	0	0	0	0	0.11574302	0	0	0	0	0	0.036411736	0	0	0	0.2558833	0.06969109	0.2519406	0.08295596	0	0	0	0.02712809	0	0	0	0	0	0	0	0	0	0	0	0.11880341	0	0	0	0	0	0.20646764	0	0.070741564	0	0	0
0	0	0	0	0	0	0	0	0	0.104774885	0	0	0	0	0	0.009305926	0	0	0	0.27002063	0.07464145	0.23790145	0.09632081	0	0	0	0.044175148	0	0	0	0	0	0	0	0	0	0	0	0.1132325	0	0	0	0	0	0.22137427	0	0.072823316	0	0	0
0	0	0	0	0	0	0	0	0	0.09349184	0	0	0	0	0	0.0004742426	0	0	0	0.29772186	0.08720642	0.21548223	0.11447479	0	0	0	0.068468034	0	0	0	0	0	0	0	0	0	0	0	0.11854665	0	0	0	0	0	0.21881379	0	0.09502254	0	0	0
0	0	0	0	0	0	0	0	0	0.056777865	0	0	0	0	0	0.046769854	0	0	0	0.22381885	0	0.23652427	0.07147492	0	0	0.0109319445	0.027078664	0	0	0	0	0	0	0	0	0	0	0	0.16880657	0	0	0	0.020066336	0	0.2734293	0	0.111756414	0	0	0
0	0	0	0	0	0	0	0	0	0.047629043	0	0	0	0	0	0.043656077	0	0	0	0.2370832	0.02619253	0.23073742	0.07510084	0	0	0.0060199834	0.03610367	0	0	0	0	0	0	0	0	0	0	0	0.15167877	0	0	0	0.0046983724	0	0.2654894	0	0.118835	0	0	0
0	0	0	0	0	0	0	0	0	0.04893998	0	0	0	0	0	0.039898325	0	0	0	0.25289154	0.04455686	0.22337206	0.06832971	0	0	0.0025808404	0.03105027	0	0	0	0	0	0	0	0	0	0	0	0.15165436	0	0	0	0	0	0.2510426	0	0.13112132	0	0	0
0	0	0	0	0	0	0	0	0	0.039100252	0	0	0	0	0	0.034096535	0	0	0	0.27893585	0.06558121	0.19957007	0.09455957	0	0	0	0.026159257	0	0	0	0	0	0	0	0	0	0	0	0.14341514	0	0	0	0	0	0.23452094	0	0.14649607	0	0	0
1	0	0	0	0.04444018	0	0	0.04277202	0	0.1250568	0	0	0	0.07645533	0.027912974	0	0	0.057938434	0	0.15304808	0.24560238	0	0.017962867	0	0	0.06758888	0.24728946	0	0	0	0	0	0	0	0	0	0	0	0	0	0.002221236	0	0.14582996	0	0.21423279	0	0	0.0030481413	0	0.0044821054
1	0	0	0	0	0	0	0	0	0.13963404	0	0	0	0.0057688076	0.037595086	0.12244384	0	0.10702326	0	0.21346615	0.14278999	0	0.09602456	0	0	0.09717014	0.21408671	0	0	0	0	0	0	0	0	0	0	0	0	0	0.0030157098	0	0.2665237	0	0.13453929	0	0.16685389	0	0	0
1	0	0	0	0	0	0	0	0	0.12627693	0	0	0	0	0.025160216	0	0	0.19888085	0	0.082805194	0.22668402	0	0.074861415	0	0	0	0	0	0	0	0	0	0	0	0	0	0	0	0	0	0	0	0.2708605	0	0.18051675	0	0.22107148	0	0	0.111980684
1	0	0	0	0.010256273	0	0	0	0	0.09794902	0	0	0	0	0.027495135	0	0	0.23874578	0	0.17455572	0.30872285	0	0	0	0	0.053692132	0.17978393	0	0	0	0	0	0	0	0	0	0	0	0	0	0	0	0.14556992	0	0.10367778	0	0	0	0	0
1	0	0	0	0.116433695	0	0	0	0	0.10301635	0	0	0	0.16581355	0.09753324	0	0	0.21569894	0	0.17512394	0.24829288	0	0.05456274	0	0	0.068761595	0.27206254	0	0	0	0	0	0	0	0	0	0	0	0	0	0.016532129	0	0.12179293	0	0.2672001	0	0	0	0	0.07302886
1	0	0	0	0	0	0	0	0	0.19709721	0	0	0	0	0.12869762	0	0	0.103477605	0	0.25975874	0.29143286	0	0	0	0	0.08040974	0.19639276	0	0	0	0	0	0	0	0	0	0	0	0	0	0	0	0.006249293	0	0.24095269	0	0	0.008334149	0	0
1	0	0	0	0.014892481	0	0	0	0	0.1525216	0	0	0	0	0.10919911	0	0	0.08647077	0	0.25851038	0.34638575	0	0	0	0	0.07711413	0.16558047	0	0	0	0	0	0	0	0	0	0	0	0	0	0	0	0.0019105457	0	0.22639622	0	0	0	0	0
1	0	0	0	0	0	0	0	0	0.13267933	0	0	0	0.06724467	0.057702284	0	0	0.056813806	0	0.23694311	0.30382472	0	0	0	0	0.11899092	0.3205662	0	0	0	0	0	0	0	0	0	0	0	0	0	0	0	0.08504698	0	0.17718224	0	0.029360179	0.028619649	0	0
1	0	0	0	0	0	0	0	0	0.14684121	0	0	0	0.038183786	0.11487928	0	0	0.086788915	0	0.23097996	0.32291618	0	0	0	0	0.10409536	0.24634737	0	0	0	0	0	0	0	0	0	0	0	0	0	0.016733125	0	0.109339826	0	0.17501192	0	0	0.039584447	0	0
1	0	0	0	0	0	0	0	0	0.11690787	0	0	0	0	0.11646705	0	0	0.12444513	0	0.25434914	0.36092296	0	0	0	0	0.11303948	0.22021645	0	0	0	0	0	0	0	0	0	0	0	0	0	0.035632346	0	0.093904495	0	0.16732095	0	0	0.019466328	0	0
1	0	0	0	0.014285503	0	0	0	0	0.06365004	0	0	0	0	0.08142924	0	0	0.1518121	0	0.23293747	0.40081266	0	0	0	0	0.10601162	0.2147369	0	0	0	0	0	0	0	0	0	0	0	0	0	0.031274274	0	0.09707153	0	0.14920928	0	0	0	0	0
1	0	0	0	0	0	0	0	0	0.20884532	0	0	0	0	0.046464015	0	0	0.086883955	0	0.17523046	0.24252158	0	0	0	0	0.037568063	0.25675857	0	0	0	0	0	0	0	0	0	0	0	0	0	0	0	0.17735396	0	0.11292451	0	0.08412718	0.044270635	0	0
1	0	0	0	0	0	0	0	0	0.22083317	0	0	0	0	0.09036876	0	0	0.10903566	0	0.15206681	0.24514773	0	0	0	0	0.021133099	0.17180084	0	0	0	0	0	0	0	0	0	0	0	0	0	0	0	0.1918263	0	0.11738433	0	0.06031807	0.052805558	0	0
1	0	0	0	0.02543185	0	0	0	0	0.10932725	0	0	0	0	0.047100745	0	0	0.18366987	0	0.19084762	0.32742885	0	0	0	0	0.051262222	0.19437714	0	0	0	0	0	0	0	0	0	0	0	0	0	0	0	0.13172643	0	0.11279408	0	0	0	0	0
1	0	0	0	0	0	0	0	0	0.09932519	0	0	0	0.026682593	0.1050229	0	0	0.13957651	0	0.04320393	0.37158635	0	0.019413477	0	0	0.11501147	0.21552259	0	0	0	0	0	0	0	0	0	0	0	0	0	0	0	0	0	0.10802103	0	0	0	0	0
1	0	0	0	0	0	0	0	0	0.1368158	0	0	0	0.025168005	0.13788588	0	0	0.14896797	0	0.06115949	0.37315094	0	0	0	0	0.10277392	0.15426606	0	0	0	0	0	0	0	0	0	0	0	0	0	0	0	0	0	0.13513437	0	0	0	0	0
1	0	0	0	0	0	0	0	0	0.111975536	0	0	0	0	0.14967018	0	0	0.12725335	0	0.1319547	0.41004628	0	0	0	0	0.11182844	0.14975616	0	0	0	0	0	0	0	0	0	0	0	0	0	0	0	0	0	0.1557192	0	0	0	0	0
1	0	0	0	0	0	0	0	0	0.056575343	0	0	0	0	0.12985925	0	0	0.086278595	0	0.14177743	0.4478083	0	0	0	0	0.10581724	0.12855946	0	0	0	0	0	0	0	0	0	0	0	0	0	0	0	0.02045814	0	0.17822045	0	0	0	0	0
1	0	0	0	0	0	0	0	0	0.21811499	0	0	0	0.039539583	0.084738	0.09897863	0	0.18105248	0	0.17075913	0.18178093	0	0	0	0	0.10241866	0.2795938	0	0	0	0	0	0	0	0	0	0	0	0	0	0	0	0.15718661	0	0.0772457	0	0	0.089128315	0	0
1	0	0	0	0	0	0	0	0	0.18748699	0	0	0	0.017546222	0.08756839	0.083120406	0	0.2097897	0	0.18816248	0.19321203	0	0	0	0	0.120540895	0.21081994	0	0	0	0	0	0	0	0	0	0	0	0	0	0	0	0.12915906	0	0.09281434	0	0	0.073961735	0	0
1	0	0	0	0	0	0	0	0	0.15174547	0	0	0	0	0.08017623	0.021775577	0	0.2133517	0	0.1934294	0.273815	0	0	0	0	0.13145098	0.19900656	0	0	0	0	0	0	0	0	0	0	0	0	0	0	0	0.09148853	0	0.11261767	0	0	0.05550093	0	0
1	0	0	0	0	0	0	0	0	0.12282873	0	0	0	0	0.037465513	0	0	0.19403523	0	0.1741038	0.32278907	0	0	0	0	0.079040796	0.19860905	0	0	0	0	0	0	0	0	0	0	0	0	0	0	0	0.06543632	0	0.13064094	0	0	0.035749428	0	0
1	0	0	0	0	0	0	0	0	0.24525371	0	0	0	0	0.09765277	0.064917706	0.0109660085	0.16248323	0	0.063880816	0.20009658	0	0	0	0	0.14199609	0.25854698	0	0	0	0	0	0	0	0	0	0	0	0	0	0	0	0.12404828	0	0.1150955	0	0	0.020143064	0	0
1	0	0	0	0	0	0	0	0	0.2264538	0	0	0	0	0.10127337	0.063911356	0	0.1687303	0	0.085830726	0.20548293	0	0	0	0	0.15130344	0.21195465	0	0	0	0	0	0	0	0	0	0	0	0	0	0	0	0.0845747	0	0.10914266	0	0	0.012829944	0	0
1	0	0	0	0	0	0	0	0	0.15573564	0	0	0	0	0.046600133	0.01404933	0	0.16820344	0	0.09063168	0.33048776	0	0	0	0	0.15046354	0.17855619	0	0	0	0	0	0	0	0	0	0	0	0	0	0	0	0.017695602	0	0.12536207	0	0	0	0	0
1	0	0	0	0	0	0	0	0	0.24170178	0	0	0	0	0.09069852	0.032055613	0.016454257	0.13929684	0	0.03879999	0.21981516	0	0	0	0	0.15095608	0.23001195	0	0	0	0	0	0	0	0	0	0	0	0	0	0	0	0.11461663	0	0.12600654	0	0	0	0	0
1	0	0	0	0	0	0	0	0	0.20879164	0	0	0	0	0.08746789	0.022466175	0	0.12290175	0	0.07383516	0.22724515	0	0	0	0	0.15008019	0.23903854	0	0	0	0	0	0	0	0	0	0	0	0	0	0	0	0.05971015	0	0.14519294	0	0	0	0	0
1	0	0	0	0	0	0	0	0	0.15661909	0	0	0	0	0.061322458	0	0	0.12403186	0	0.10796676	0.28765088	0	0	0	0	0.16248205	0.24705325	0	0	0	0	0	0	0	0	0	0	0	0	0	0	0	0.031137262	0	0.14226018	0	0	0	0	0
1	0	0	0	0	0	0	0	0	0.1347139	0	0	0	0	0.008027652	0	0	0.102164805	0	0.09096334	0.34509233	0	0	0	0	0.1433264	0.23798975	0	0	0	0	0	0	0	0	0	0	0	0	0	0	0	0.009477921	0	0.13717306	0	0	0	0	0.0019018247
1	0	0	0	0	0	0	0	0	0.21445514	0	0	0	0.0062843943	0.032195523	0.016919302	0	0.084998585	0	0.061795894	0.23300438	0.03052111	0.0011364615	0.020917322	0	0.15503564	0.22874548	0	0	0	0.0004545243	0	0	0	0	0	0	0	0	0	0	0	0.08016273	0	0.14435126	0	0	0	0	0
1	0	0	0	0	0	0	0	0	0.2023127	0	0	0	0	0.021055156	0.011237597	0	0.07816426	0	0.10048466	0.2339788	0	0	0.056951907	0	0.1536242	0.22726022	0	0	0	0.00392478	0	0	0	0	0	0	0	0	0	0	0	0.024569096	0	0.14106947	0	0	0	0	0
1	0	0	0	0	0	0	0	0	0.16896506	0	0	0	0	0	0	0	0.080413096	0	0.12985614	0.28775585	0	0	0.062062647	0	0.15971239	0.23424374	0	0	0	0.0050010392	0	0	0	0	0	0	0	0	0	0	0	0.0011854421	0	0.12632723	0	0	0	0	0
1	0	0	0	0	0	0	0	0	0.16058281	0	0	0	0	0	0	0	0.06755015	0	0.11807921	0.32819018	0	0	0.032980584	0	0.14762147	0.21138214	0	0	0	0	0	0	0	0	0	0	0	0	0	0	0	0	0	0.12260651	0	0	0	0	0
1	0	0	0	0	0	0	0	0	0.13387401	0	0	0	0.094283834	0.12603107	0	0	0.1262578	0	0.15671642	0.27583104	0	0	0	0	0.114406474	0.22695668	0	0	0	0	0	0	0	0	0	0	0	0	0	0	0	0.112737976	0	0.15703428	0	0	0.020660004	0	0
1	0	0	0	0	0	0	0	0	0.1423632	0	0	0	0.073455036	0.14374074	0	0	0.122681506	0	0.1577791	0.28165042	0	0	0	0	0.08756178	0.16389358	0	0	0	0	0	0	0	0	0	0	0	0	0	0	0	0.11838214	0	0.18916821	0	0	0.031071324	0	0
1	0	0	0	0	0	0	0	0	0.046213634	0	0	0	0	0.12653208	0	0	0.087617695	0	0.16170749	0.39686605	0	0	0	0	0.050226048	0.15086174	0	0	0	0	0	0	0	0	0	0	0	0	0	0	0	0.064498715	0	0.22846374	0	0	0	0	0
1	0	0	0	0	0	0	0	0	0.13033886	0	0	0	0.047242347	0.053406008	0.0525498	0	0.09945534	0	0.22133197	0.18184672	0	0	0	0	0.10801661	0.27549252	0	0	0	0	0	0	0	0	0	0	0	0	0	0	0	0.14054275	0	0.13360171	0	0	0.07213866	0	0
1	0	0	0	0	0	0	0	0	0.120792635	0	0	0	0.04305475	0.07798428	0.040497955	0	0.114039294	0	0.22938621	0.18535905	0	0	0	0	0.11028588	0.2118822	0	0	0	0	0	0	0	0	0	0	0	0	0	0	0	0.1289373	0	0.16003554	0	0	0.06476829	0	0
1	0	0	0	0	0	0	0	0	0.08596735	0	0	0	0.013086532	0.07590486	0	0	0.12957783	0	0.24339084	0.25545102	0	0	0	0	0.1391963	0.19753869	0	0	0	0	0	0	0	0	0	0	0	0	0	0	0	0.093959235	0	0.17405063	0	0	0.038036987	0	0
1	0	0	0	0	0	0	0	0	0.03731307	0	0	0	0	0.05420892	0	0	0.1275811	0	0.22663815	0.3433295	0	0	0	0	0.11467319	0.18744686	0	0	0	0	0	0	0	0	0	0	0	0	0	0	0	0.044965304	0	0.1836158	0	0	0.012960876	0	0
1	0	0	0	0	0	0	0	0	0.19761354	0	0	0	0.06502208	0.06797168	0.065356	0	0.106471665	0	0.21964563	0.19529387	0	0	0	0	0.09004772	0.27882493	0	0	0	0	0	0	0	0	0	0	0	0	0	0	0	0.14888342	0	0.105081074	0	0	0.112171955	0	0
1	0	0	0	0	0	0	0	0	0.18864073	0	0	0	0.038035408	0.08334797	0.057632703	0	0.11938643	0	0.23029108	0.19810541	0	0	0	0	0.09494539	0.20475875	0	0	0	0	0	0	0	0	0	0	0	0	0	0	0	0.14509147	0	0.12069011	0	0	0.10744895	0	0
1	0	0	0	0	0	0	0	0	0.15995309	0	0	0	0	0.076852806	0	0	0.110796094	0	0.26159003	0.2729314	0	0	0	0	0.11414991	0.19983447	0	0	0	0	0	0	0	0	0	0	0	0	0	0	0	0.10900023	0	0.14416303	0	0	0.0903276	0	0
1	0	0	0	0	0	0	0	0	0.123344414	0	0	0	0	0.038714707	0	0	0.104867496	0	0.2359921	0.3351841	0	0	0	0	0.08096855	0.20229511	0	0	0	0	0	0	0	0	0	0	0	0	0	0	0	0.0693936	0	0.16879264	0	0	0.06203645	0	0
1	0	0	0	0	0	0	0	0	0.17388111	0	0	0	0	0.07931746	0.053956438	0	0.12396531	0	0.1154875	0.20487642	0	0.010977837	0	0	0.036954638	0.19949163	0	0	0	0	0	0	0	0	0	0	0	0	0	0	0	0.23319548	0	0.07616842	0	0.060865216	0.02728571	0	0
1	0	0	0	0	0	0	0	0	0.1865211	0	0	0	0	0.084528424	0.069552876	0	0.13033721	0	0.1175634	0.2055157	0	0	0	0	0.011673119	0.13655427	0	0	0	0	0	0	0	0	0	0	0	0	0	0	0	0.23439457	0	0.07239323	0	0.050106578	0.028605359	0	0
1	0	0	0	0	0	0	0	0	0.15826362	0	0	0	0	0.049273264	0.010449971	0	0.15271397	0	0.1498095	0.25232688	0	0.0011355096	0	0	0.035274714	0.14741385	0	0	0	0	0	0	0	0	0	0	0	0	0	0	0	0.20830084	0	0.07569408	0	0	0.013409879	0	0
1	0	0	0	0.038785283	0	0	0	0	0.15066436	0	0	0	0.10824137	0.12275435	0	0	0.1241617	0	0.15963644	0.19906057	0	0.027060313	0	0	0.049238816	0.24614629	0	0	0	0	0	0	0	0	0	0	0	0	0	0.028936753	0	0.16466936	0	0.2072819	0	0	0.03569105	0	0.017225724
1	0	0	0	0	0	0	0	0	0.18456618	0	0	0	0	0.08573216	0	0	0.15414333	0	0.18413222	0.29318488	0	0	0	0	0.047221687	0.16031674	0	0	0	0	0	0	0	0	0	0	0	0	0	0	0	0.16490616	0	0.10204947	0	0	0.02561719	0	0
1	0	0	0	0	0	0	0	0	0.18487091	0	0	0	0	0.09303492	0.02121997	0	0.1878209	0	0.10505418	0.26583487	0	0	0	0	0.17157492	0.19753973	0	0	0	0	0	0	0	0	0	0	0	0	0	0	0	0.04699971	0	0.12293825	0	0	0	0	0
1	0	0	0	0	0	0	0	0	0.105197184	0	0	0	0.01600438	0.15058948	0	0	0.115459844	0	0.17921673	0.33703342	0	0	0	0	0.079576805	0.1482299	0	0	0	0	0	0	0	0	0	0	0	0	0	0	0	0.09703566	0	0.20012097	0	0	0.024340201	0	0
1	0	0	0	0.082559645	0	0	0.01796946	0	0.11164346	0	0	0	0.10803454	0.06119442	0	0	0.12278663	0	0.15529063	0.22168536	0	0.042350758	0	0	0.05593821	0.26101562	0	0	0	0	0	0	0	0	0	0	0	0	0	0.004794333	0	0.14295788	0	0.2495451	0	0	0.0002214299	0	0.04747594
1	0	0	0	0	0	0	0.0062908963	0	0.088518344	0	0	0	0	0.04165928	0	0	0.095237084	0	0.192695	0.29847133	0	0.023364322	0	0	0.015441954	0.20578854	0	0	0	0	0	0	0	0	0	0	0	0	0	0	0	0.17029624	0	0.10836082	0	0	0	0	0
1	0	0	0	0	0	0	0	0	0.13573526	0	0	0	0	0.047169294	0	0	0.12378237	0	0.09800357	0.29003057	0	0	0	0	0.08839147	0.19675761	0	0	0	0	0	0	0	0	0	0	0	0	0	0	0	0.06686931	0	0.14270535	0	0	0.017958136	0	0
1	0	0	0	0	0	0	0	0	0.074679	0	0	0	0	0.10221125	0	0	0.05971577	0	0.1492118	0.339614	0	0	0	0	0.053078044	0.17284821	0	0	0	0	0	0	0	0	0	0	0	0	0	0	0	0.089405335	0	0.20966853	0	0	0.016011752	0	0
1	0	0	0	0	0	0	0.02349024	0	0.10222714	0	0	0	0	0.003702571	0	0	0.13631858	0	0.1477107	0.2805911	0	0.02273163	0	0	0.054100852	0.1470699	0	0	0	0	0	0	0	0	0	0	0	0	0	0	0	0.21656649	0	0.06888292	0	0	0	0	0
1	0	0	0	0	0	0	0.0064342404	0	0.14807029	0	0	0	0.04073444	0.06465924	0	0	0.03987017	0	0.2152976	0.26315433	0	0	0	0	0.060220227	0.2932708	0	0	0	0	0	0	0	0	0	0	0	0	0	0	0	0	0	0.23266119	0	0.007206236	0.042268936	0	0
1	0	0	0	0	0	0	0	0	0.1829291	0	0	0	0.014303698	0.10710133	0	0	0.07128967	0	0.22893076	0.25459275	0	0	0	0	0.05050128	0.24360742	0	0	0	0	0	0	0	0	0	0	0	0	0	0	0	0.023346523	0	0.237357	0	0	0.034599826	0	0
1	0	0	0	0	0	0	0	0	0.15460767	0	0	0	0	0.10465364	0	0	0.07910641	0	0.25202355	0.2927911	0	0	0	0	0.071581595	0.21830463	0	0	0	0	0	0	0	0	0	0	0	0	0	0	0	0.03564509	0	0.23223826	0	0	0.011371289	0	0
1	0	0	0	0	0	0	0	0	0.11714718	0	0	0	0	0.06855431	0	0	0.04911847	0	0.2470338	0.33580655	0	0	0	0	0.06110536	0.1938194	0	0	0	0	0	0	0	0	0	0	0	0	0	0	0	0.031680126	0	0.22413154	0	0	0	0	0
1	0	0	0	0	0	0	0	0	0.11700873	0	0	0	0.06542967	0.056433424	0	0	0.027475808	0	0.23529047	0.29384533	0	0	0	0	0.12117595	0.32950345	0	0	0	0	0	0	0	0	0	0	0	0	0	0	0	0.09894622	0	0.18402576	0	0.022978153	0.025991822	0	0
1	0	0	0	0	0	0	0	0	0.113353975	0	0	0	0.033986475	0.08737063	0	0	0.04848562	0	0.2475261	0.29852265	0	0	0	0	0.10313249	0.26987404	0	0	0	0	0	0	0	0	0	0	0	0	0	0	0	0.13788079	0	0.17508836	0	0.017448906	0.044336602	0	0
1	0	0	0	0	0	0	0	0	0.06967319	0	0	0	0	0.08262613	0	0	0.06316458	0	0.2695547	0.33287984	0	0	0	0	0.10827935	0.24779855	0	0	0	0	0	0	0	0	0	0	0	0	0	0.013658792	0	0.13600747	0	0.16582103	0	0.006322814	0.021567898	0	0
1	0	0	0	0.00534271	0	0	0.0020158326	0	0.027128076	0	0	0	0	0.04372584	0	0	0.0856124	0	0.24920209	0.3749217	0	0	0	0	0.08747709	0.2335407	0	0	0	0	0	0	0	0	0	0	0	0	0	0.0020368353	0	0.13474494	0	0.15732282	0	0	0	0	0
1	0	0	0	0	0	0	0	0	0.1753718	0	0	0	0	0.04694745	0	0	0.04522861	0	0.16782658	0.23318495	0	0.0062569766	0	0	0.023590092	0.2900171	0	0	0	0	0	0	0	0	0	0	0	0	0	0	0	0.16385806	0	0.12451431	0	0.072830245	0.048420113	0	0
1	0	0	0	0	0	0	0	0	0.18422712	0	0	0	0	0.063152164	0	0	0.05792123	0	0.14403296	0.22469488	0	0	0	0	0.002283779	0.21727411	0	0	0	0	0	0	0	0	0	0	0	0	0	0	0	0.1979439	0	0.112433404	0	0.06820275	0.055158187	0	0
1	0	0	0	0	0	0	0	0	0.14675541	0	0	0	0	0.06422862	0	0	0.087044075	0	0.16756175	0.25844488	0	0.017902428	0	0	0.019467523	0.20169759	0	0	0	0	0	0	0	0	0	0	0	0	0	0	0	0.19624522	0	0.10001438	0	0.023996042	0.03470806	0	0
1	0	0	0	0	0	0	0	0	0.11871868	0	0	0	0.0049182563	0.10416038	0	0	0.1217319	0	0.019085096	0.3496138	0	0.043028917	0	0	0.11056309	0.21013814	0	0	0	0	0	0	0	0	0	0	0	0	0	0	0	0	0	0.10988806	0	0	0	0	0
1	0	0	0	0	0	0	0	0	0.14828458	0	0	0	0	0.11034078	0	0	0.1300252	0	0.05646872	0.34174874	0	0.0073805824	0	0	0.1045362	0.16545855	0	0	0	0	0	0	0	0	0	0	0	0	0	0	0	0.011987468	0	0.12351059	0	0	0	0	0
1	0	0	0	0	0	0	0	0	0.10407745	0	0	0	0	0.10320072	0	0	0.10616182	0	0.13403006	0.3737404	0	0.016864395	0	0	0.1216606	0.16434567	0	0	0	0	0	0	0	0	0	0	0	0	0	0	0	0.04261454	0	0.13752832	0	0	0	0	0
1	0	0	0	0	0	0	0	0	0.04138731	0	0	0	0	0.07687428	0	0	0.06483797	0	0.14238998	0.40588808	0	0.022686422	0	0	0.124446124	0.15611026	0	0	0	0	0	0	0	0	0	0	0	0	0	0	0	0.055295393	0	0.16398363	0	0	0	0	0
1	0	0	0	0	0	0	0	0	0.16652568	0	0	0	0	0.064353615	0.06542255	0	0.12609482	0	0.1455234	0.15505606	0	0	0	0	0.09410077	0.26611546	0	0	0	0	0	0	0	0	0	0	0	0	0	0	0	0.19724627	0	0.08121835	0	0	0.10539945	0	0
1	0	0	0	0	0	0	0	0	0.14690214	0	0	0	0	0.079308785	0.02897562	0	0.14112744	0	0.16284189	0.15588531	0	0	0	0	0.11682271	0.19158602	0	0	0	0	0	0	0	0	0	0	0	0	0	0	0	0.18411149	0	0.110747255	0	0	0.096477255	0	0
1	0	0	0	0	0	0	0	0	0.11223309	0	0	0	0	0.05790982	0	0	0.11589564	0	0.18385366	0.22222905	0	0	0	0	0.11134901	0.20167468	0	0	0	0	0	0	0	0	0	0	0	0	0	0	0	0.13949676	0	0.14990163	0	0	0.0864172	0	0
1	0	0	0	0	0	0	0	0	0.08552947	0	0	0	0	0.023767516	0	0	0.11717108	0	0.16302806	0.30272248	0	0	0	0	0.063772574	0.21940649	0	0	0	0	0	0	0	0	0	0	0	0	0	0	0	0.114102915	0	0.16354515	0	0	0.06536914	0	0
1	0	0	0	0	0	0	0	0	0.2530429	0	0	0	0	0.07055304	0.046906773	0	0.1061801	0	0.048188556	0.18904386	0	0.02706597	0	0	0.08327699	0.25004122	0	0	0	0	0	0	0	0	0	0	0	0	0	0	0	0.17922568	0	0.09667724	0	0	0.044819947	0	0
1	0	0	0	0	0	0	0	0	0.21892259	0	0	0	0	0.08822667	0.025031637	0	0.12853244	0	0.06986978	0.18620749	0	0	0	0	0.09645621	0.2129477	0	0	0	0	0	0	0	0	0	0	0	0	0	0	0	0.15305491	0	0.11249276	0	0	0.035894822	0	0
1	0	0	0	0	0	0	0	0	0.1709984	0	0	0	0	0.08821498	0	0	0.13352618	0	0.08789605	0.22871597	0	0.003036522	0	0	0.11231462	0.20024538	0	0	0	0	0	0	0	0	0	0	0	0	0	0	0	0.1093501	0	0.14185448	0	0	0.027350111	0	0
1	0	0	0	0	0	0	0	0	0.20336078	0	0	0	0	0.07678255	0.03685382	0	0.1049471	0	0.010815621	0.17335324	0	0.044424415	0	0	0.11795816	0.22730795	0	0	0	0	0	0	0	0	0	0	0	0	0	0	0	0.18943387	0	0.13926397	0	0	0	0	0
1	0	0	0	0	0	0	0	0	0.15492988	0	0	0	0	0.08565518	0.009424264	0	0.11668348	0	0.04313996	0.18092512	0	0	0	0	0.11976777	0.22471409	0	0	0	0	0	0	0	0	0	0	0	0	0	0	0	0.1487259	0	0.16219312	0	0	0	0	0
1	0	0	0	0	0	0	0	0	0.12548763	0	0	0	0	0.06360851	0	0	0.1024797	0	0.07158756	0.25929984	0	0	0	0	0.12575017	0.25063077	0	0	0	0	0	0	0	0	0	0	0	0	0	0	0	0.1002412	0	0.15754814	0	0	0	0	0
1	0	0	0	0	0	0	0	0	0.10991228	0	0	0	0	0.030947836	0	0	0.09254791	0	0.09220806	0.3428141	0	0	0	0	0.115698956	0.25332156	0	0	0	0	0	0	0	0	0	0	0	0	0	0	0	0.045654073	0	0.13659732	0	0	0	0	0
1	0	0	0	0	0	0	0	0	0.2122904	0	0	0	0.0015563215	0.037516493	0.011218514	0	0.061891723	0	0.03524263	0.21523346	0.025992807	0.030554637	0.01056006	0	0.15246533	0.2547741	0	0	0	0	0	0	0	0	0	0	0	0	0	0	0	0.1281043	0	0.16964181	0	0	0	0	0
1	0	0	0	0	0	0	0	0	0.18608728	0	0	0	0	0.03883463	0.014774598	0	0.06655115	0	0.06559107	0.21432751	0	0	0.059766486	0	0.1584182	0.24234203	0	0	0	0	0	0	0	0	0	0	0	0	0	0	0	0.093905196	0	0.16054231	0	0	0	0	0
1	0	0	0	0	0	0	0	0	0.14322795	0	0	0	0	0.018401522	0	0	0.0670292	0	0.09305978	0.27776062	0	0.0099851005	0.069140516	0	0.17264065	0.2531355	0	0	0	0	0	0	0	0	0	0	0	0	0	0	0	0.04319123	0	0.15051685	0	0	0	0	0
1	0	0	0	0	0	0	0	0	0.12905197	0	0	0	0	0	0	0	0.066053666	0	0.0726297	0.32835847	0	0.0044923597	0.03029787	0	0.15254804	0.23481871	0	0	0	0	0	0	0	0	0	0	0	0	0	0	0	0.019042188	0	0.12964001	0	0	0	0	0
1	0	0	0	0	0	0	0	0	0.15688577	0	0	0	0.038351595	0.11934154	0	0	0.08741078	0	0.11433165	0.2437899	0	0	0	0	0.09949471	0.22293276	0	0	0	0	0	0	0	0	0	0	0	0	0	0	0	0.12679341	0	0.14888132	0	0	0.05543092	0	0
1	0	0	0	0	0	0	0	0	0.16507272	0	0	0	0.020201173	0.12180226	0	0	0.09249011	0	0.12408594	0.2464592	0	0	0	0	0.08709491	0.17147852	0	0	0	0	0	0	0	0	0	0	0	0	0	0	0	0.13719758	0	0.1694798	0	0	0.05824497	0	0
1	0	0	0	0	0	0	0	0	0.11775686	0	0	0	0	0.12427164	0	0	0.0842094	0	0.14892122	0.293791	0	0	0	0	0.08985917	0.15445751	0	0	0	0	0	0	0	0	0	0	0	0	0	0	0	0.12534757	0	0.18010639	0	0	0.0516395	0	0
1	0	0	0	0	0	0	0	0	0.14600793	0	0	0	0.015668342	0.055765703	0.032797106	0	0.089362316	0	0.17163663	0.19739428	0	0	0	0	0.10490687	0.25059393	0	0	0	0	0	0	0	0	0	0	0	0	0	0	0	0.15939513	0	0.13272598	0	0	0.0863279	0	0
1	0	0	0	0	0	0	0	0	0.13780263	0	0	0	0	0.06414697	0	0	0.10609335	0	0.17949863	0.20109636	0	0	0	0	0.11277351	0.2040435	0	0	0	0	0	0	0	0	0	0	0	0	0	0	0	0.15797955	0	0.14753762	0	0	0.08372247	0	0
1	0	0	0	0	0	0	0	0	0.08626584	0	0	0	0	0.0512785	0	0	0.10940659	0	0.21410869	0.25485617	0	0	0	0	0.1292934	0.19672738	0	0	0	0	0	0	0	0	0	0	0	0	0	0	0	0.12397492	0	0.17095715	0	0	0.06558144	0	0
1	0	0	0	0	0	0	0	0	0.047027454	0	0	0	0	0.02472615	0	0	0.089628115	0	0.2267331	0.32042626	0	0	0	0	0.085493244	0.22329341	0	0	0	0	0	0	0	0	0	0	0	0	0	0	0	0.07808612	0	0.18596616	0	0	0.0465209	0	0
1	0	0	0	0	0	0	0	0	0.1745817	0	0	0	0.02330652	0.057947475	0.04676839	0	0.08115332	0	0.19420302	0.18679744	0	0	0	0	0.08956739	0.27677536	0	0	0	0	0	0	0	0	0	0	0	0	0	0	0	0.17410852	0	0.11089947	0	0	0.12264791	0	0
1	0	0	0	0	0	0	0	0	0.15370853	0	0	0	0	0.054412648	0.006866451	0	0.08265949	0	0.23175295	0.18680376	0	0	0	0	0.09579308	0.22517577	0	0	0	0	0	0	0	0	0	0	0	0	0	0	0	0.15966201	0	0.13011794	0	0	0.11681448	0	0
1	0	0	0	0	0	0	0	0	0.12711056	0	0	0	0	0.036811706	0	0	0.077405795	0	0.25379843	0.2590352	0	0	0	0	0.10411422	0.21687572	0	0	0	0	0	0	0	0	0	0	0	0	0	0	0	0.12651406	0	0.1486514	0	0	0.111453794	0	0
1	0	0	0	0	0	0	0	0	0.09515879	0	0	0	0	0.009925873	0	0	0.07018677	0	0.23696494	0.3136361	0	0	0	0	0.06343222	0.22143127	0	0	0	0	0	0	0	0	0	0	0	0	0	0	0	0.10338141	0	0.17725353	0	0	0.08316271	0	0
1	0	0	0	0	0	0	0	0	0.17625634	0	0	0	0	0.06559637	0.048906215	0	0.06843394	0	0.14051922	0.18931535	0	0.005578	0	0	0.022339698	0.23035496	0	0	0	0	0	0	0	0	0	0	0	0	0	0	0	0.23331481	0	0.07892881	0	0.050197754	0.02148448	0	0
1	0	0	0	0	0	0	0	0	0.18465088	0	0	0	0	0.06333058	0.05291994	0	0.082077384	0	0.1357113	0.1942609	0	0	0	0	0.003293504	0.17095843	0	0	0	0	0	0	0	0	0	0	0	0	0	0	0	0.23390564	0	0.081103824	0	0.047294818	0.010667448	0	0
1	0	0	0	0	0	0	0	0	0.1481917	0	0	0	0	0.044385433	0.0132177025	0	0.109626584	0	0.154013	0.23244934	0	0.01687407	0	0	0.035547115	0.15724467	0	0	0	0	0	0	0	0	0	0	0	0	0	0	0	0.22493038	0	0.07203989	0	0.0012174957	0	0	0
1	0	0	0	0	0	0	0	0	0.22787628	0	0	0	0	0.098316856	0.102663785	0	0.10752182	0	0.08008911	0.21456212	0	0	0	0	0	0.15096311	0	0	0	0	0	0	0	0	0	0	0	0	0	0	0	0.2460745	0	0.050946068	0	0.012622035	0.064090475	0	0
1	0	0	0	0	0	0	0	0	0.2379841	0	0	0	0	0.086778626	0.10512365	0	0.11340244	0	0.09717118	0.21432939	0	0	0	0	0	0.104439124	0	0	0	0	0	0	0	0	0	0	0	0	0	0	0	0.22241521	0	0.0466157	0	0	0.050552126	0	0
1	0	0	0	0	0	0	0	0	0.19680512	0	0	0	0	0.031113973	0.02909568	0	0.10754336	0	0.15200175	0.25111854	0	0	0	0	0.013662558	0.14313398	0	0	0	0	0	0	0	0	0	0	0	0	0	0	0	0.19631726	0	0.06471971	0	0	0.022159768	0	0
1	0	0	0	0.022721969	0	0	0.010818601	0	0.14505655	0	0	0	0	0	0	0	0.11834466	0	0.14735834	0.27658263	0	1.314605E-06	0	0	0.026417546	0.18181609	0	0	0	0	0	0	0	0	0	0	0	0	0	0	0	0.19923702	0	0.0919123	0	0	0	0	0
1	0	0	0	0	0	0	0	0	0.23623748	0	0	0	0	0.11402661	0.076990366	0	0.07663131	0	0.099148795	0.20873545	0	0.040659122	0	0	0	0.20238319	0	0	0	0	0	0	0	0	0	0	0	0	0	0	0	0.21626846	0	0.09602371	0	0.035482854	0.056570582	0	0
1	0	0	0	0	0	0	0	0	0.22069594	0	0	0	0.007131805	0.09425317	0.07104312	0	0.07572952	0	0.11932023	0.21794824	0	0.015384382	0	0	0.0073433975	0.1829789	0	0	0	0	0	0	0	0	0	0	0	0	0	0	0	0.20043562	0	0.092780836	0	0.021776658	0.052730605	0	0
1	0	0	0	0	0	0	0	0	0.16431639	0	0	0	0.015788421	0.05654953	0.018534552	0	0.07137193	0	0.15303108	0.25332057	0	0.018081067	0	0	0.056479987	0.21959664	0	0	0	0	0	0	0	0	0	0	0	0	0	0	0	0.19405438	0	0.107312925	0	0	0.026924891	0	0
1	0	0	0	0.040469103	0	0	0.031188784	0	0.124299385	0	0	0	0.02455259	0.03325622	0	0	0.0988423	0	0.12662637	0.27442586	0	0.02239624	0	0	0.062806286	0.22707666	0	0	0	0	0	0	0	0	0	0	0	0	0	0	0	0.20729615	0	0.13623427	0	0	0	0	0
1	0	0	0	0	0	0	0	0	0.23411459	0	0	0	0.047083434	0.11749296	0.025855819	0	0.07200611	0	0.16085878	0.14148678	0	0.028283278	0	0	0	0.21888134	0	0	0	0	0	0	0	0	0	0	0	0	0	0	0	0.21460968	0	0.14263502	0	0.028329747	0.05925365	0	0
1	0	0	0	0	0	0	0	0	0.20160481	0	0	0	0.07003695	0.121518165	0.00285009	0	0.06243905	0	0.1826442	0.16956334	0	0.011805787	0	0	0	0.21511245	0	0	0	0	0	0	0	0	0	0	0	0	0	0.025012033	0	0.1850556	0	0.1556336	0	0.006538272	0.042444788	0	0
1	0	0	0	0	0	0	0	0	0.15226704	0	0	0	0.07126105	0.08646762	0	0	0.06928204	0	0.18982066	0.21986124	0	0.015539199	0	0	0.067886904	0.23494576	0	0	0	0	0	0	0	0	0	0	0	0	0	0.03296704	0	0.16331339	0	0.17604499	0	0	0.027560199	0	0
1	0	0	0	0	0	0	0.0001103625	0	0.17561966	0	0	0	0.011879328	0.062589936	0	0	0.04345287	0	0.21962976	0.22878647	0	0	0	0	0.06487907	0.27025953	0	0	0	0	0	0	0	0	0	0	0	0	0	0	0	0.031084538	0	0.22865365	0	0.02969864	0.02300723	0	0
1	0	0	0	0	0	0	0	0	0.1820788	0	0	0	0	0.087802514	0	0	0.055615094	0	0.2458581	0.23014894	0	0	0	0	0.06093727	0.22915447	0	0	0	0	0	0	0	0	0	0	0	0	0	0	0	0.06528454	0	0.2199169	0	0.014739262	0.020177918	0	0
1	0	0	0	0	0	0	0.0041777147	0	0.15659973	0	0	0	0	0.07313465	0	0	0.036825426	0	0.26987806	0.25749648	0	0	0	0	0.06551465	0.21256463	0	0	0	0	0	0	0	0	0	0	0	0	0	0	0	0.0793994	0	0.21622205	0	0.0071254955	0	0	0
1	0	0	0	0	0	0	0.014156833	0	0.113578014	0	0	0	0	0.03750499	0	0	0.009841198	0	0.24939662	0.28587335	0	0	0	0	0.06696248	0.1913932	0	0	0	0	0	0	0	0	0	0	0	0	0	0	0	0.10530585	0	0.19858268	0	0	0	0	0
1	0	0	0	0	0	0	0	0	0.16342954	0	0	0	0.02317227	0.036951374	0	0	0.019100284	0	0.24440148	0.25574696	0	0	0	0	0.11175661	0.3216684	0	0	0	0	0	0	0	0	0	0	0	0	0	0	0	0.11705296	0	0.17539348	0	0.0363543	0.039124623	0	0
1	0	0	0	0	0	0	0	0	0.13457888	0	0	0	0	0.06889985	0	0	0.031974837	0	0.24675483	0.25715348	0	0	0	0	0.101313375	0.26410913	0	0	0	0	0	0	0	0	0	0	0	0	0	0	0	0.16037427	0	0.1614137	0	0.040836133	0.035070065	0	0
1	0	0	0	0	0	0	0.027784776	0	0.08493571	0	0	0	0	0.05938154	0	0	0.042364065	0	0.26449308	0.2905284	0	0	0	0	0.10711449	0.25300014	0	0	0	0	0	0	0	0	0	0	0	0	0	0.004471869	0	0.16152476	0	0.14184889	0	0.033461306	0.014680042	0	0
1	0	0	0	0.02423382	0	0	0.05167225	0	0.03971821	0	0	0	0	0.01843035	0	0	0.063726336	0	0.24771303	0.32436436	0	0.01435383	0	0	0.102646776	0.23649967	0	0	0	0	0	0	0	0	0	0	0	0	0	0	0	0.17147978	0	0.1379748	0	0.0063529895	0	0	0
1	0	0	0	0	0	0	0	0	0.18506062	0	0	0	0	0.0145546505	0	0	0	0	0.16342273	0.2145718	0	0.032510348	0	0	0.012941438	0.29540852	0	0	0	0	0	0	0	0	0	0	0	0	0	0	0	0.17860994	0	0.11872379	0	0.09289429	0.041391127	0	0
1	0	0	0	0	0	0	0	0	0.1798161	0	0	0	0	0.039436735	0	0	0.02644633	0	0.16094647	0.21546309	0	0.017625868	0	0	0.012358777	0.23322725	0	0	0	0	0	0	0	0	0	0	0	0	0	0	0	0.20999378	0	0.101417385	0	0.0762764	0.023860458	0	0
1	0	0	0	0	0	0	0	0	0.13369179	0	0	0	0	0.047995884	0	0	0.045266937	0	0.18503274	0.2439827	0	0.035213273	0	0	0.024137536	0.22362864	0	0	0	0	0	0	0	0	0	0	0	0	0	0	0	0.20200036	0	0.09727871	0	0.030203693	0.022371823	0	0
1	0	0	0	0	0	0	0.0032728293	0	0.12910765	0	0	0	0	0.08561307	0	0	0.0976115	0	0.025537403	0.31168467	0	0.066286005	0	0	0.117202215	0.21686219	0	0	0	0	0	0	0	0	0	0	0	0	0	0	0	0.0070953937	0	0.10529946	0	0.00909273	0	0	0
1	0	0	0	0	0	0	0	0	0.12976278	0	0	0	0	0.078786775	0	0	0.09828057	0	0.07150283	0.31062645	0	0.044372402	0	0	0.12733972	0.17542757	0	0	0	0	0	0	0	0	0	0	0	0	0	0	0	0.05470671	0	0.103091545	0	0	0	0	0
1	0	0	0	0	0	0	0.041290015	0	0.083064735	0	0	0	0	0.06723794	0	0	0.07690231	0	0.14399977	0.33246785	0	0.050455194	0	0	0.14967786	0.18682523	0	0	0	0	0	0	0	0	0	0	0	0	0	0	0	0.079352744	0	0.12928014	0	0	0	0	0
1	0	0	0	0	0	0	0.025332753	0	0.039036896	0	0	0	0	0.04275997	0	0	0.048806228	0	0.1477609	0.36151752	0	0.060811114	0	0	0.14288671	0.18212391	0	0	0	0	0	0	0	0	0	0	0	0	0	0	0	0.09390552	0	0.13160473	0	0	0	0	0
1	0	0	0	0	0	0	0	0	0.13129614	0	0	0	0	0.049134944	0.04082431	0	0.09188062	0	0.13135675	0.14732687	0	0.013831985	0	0	0.13696538	0.2781297	0	0	0	0	0	0	0	0	0	0	0	0	0	0	0	0.21437868	0	0.075392604	0	0	0.10507238	0	0
1	0	0	0	0	0	0	0	0	0.1182355	0	0	0	0	0.052200444	0	0	0.090754375	0	0.14937522	0.15527177	0	0.0059087896	0	0	0.1427244	0.21708865	0	0	0	0	0	0	0	0	0	0	0	0	0	0	0	0.21443726	0	0.08936548	0	0.0027845432	0.10765764	0	0
1	0	0	0	0	0	0	0	0	0.086734444	0	0	0	0	0.03264582	0	0	0.071653284	0	0.16021752	0.21763852	0	0.015209086	0	0	0.12778911	0.22050214	0	0	0	0	0	0	0	0	0	0	0	0	0	0	0	0.17662355	0	0.122696705	0	0.007993233	0.10195762	0	0
1	0	0	0	0	0	0	0.006710531	0	0.078302406	0	0	0	0	0.0039801057	0	0	0.060941733	0	0.15290527	0.28894782	0	0	0	0	0.062247884	0.22973853	0	0	0	0	0	0	0	0	0	0	0	0	0	0	0	0.14852397	0	0.11507239	0	0	0.088101424	0	0
1	0	0	0	0	0	0	0	0	0.21497111	0	0	0	0	0.065363616	0.04380915	0	0.08875662	0	0.05416803	0.16868328	0	0.033112258	0	0	0.088600144	0.24123208	0	0	0	0	0	0	0	0	0	0	0	0	0	0	0	0.19820514	0	0.06824393	0	0	0.05484241	0	0
1	0	0	0	0	0	0	0	0	0.18298426	0	0	0	0	0.08266147	0.012542207	0	0.093385726	0	0.064413026	0.15282835	0	0.021430736	0	0	0.10965126	0.19273251	0	0	0	0	0	0	0	0	0	0	0	0	0	0	0	0.19838983	0	0.09410476	0	0.0039367895	0.041738145	0	0
1	0	0	0	0	0	0	0	0	0.14150913	0	0	0	0	0.06953965	0	0	0.10029243	0	0.082788296	0.20509504	0	0.04133908	0	0	0.123288825	0.1928985	0	0	0	0	0	0	0	0	0	0	0	0	0	0	0	0.1487918	0	0.124188766	0	0.009885225	0.029131668	0	0
1	0	0	0	0	0	0	0.0014389898	0	0.19115686	0	0	0	0	0.04285687	0.009329851	0	0.08084263	0	0	0.16088898	0	0.048613943	0	0	0.12035459	0.2184978	0	0	0	0	0	0	0	0	0	0	0	0	0	0	0	0.22037496	0	0.109065734	0	0	0.021625204	0	0
1	0	0	0	0	0	0	0	0	0.14473726	0	0	0	0	0.054213885	0	0	0.09533113	0	0.026233004	0.16394754	0	0.02073051	0	0	0.11607169	0.20201011	0	0	0	0	0	0	0	0	0	0	0	0	0	0	0	0.1963185	0	0.12600799	0	0	0.0023509087	0	0
1	0	0	0	0	0	0	0	0	0.10622902	0	0	0	0	0.03681227	0	0	0.08957607	0	0.063538626	0.2316164	0	0.026538236	0	0	0.12774011	0.22198458	0	0	0	0	0	0	0	0	0	0	0	0	0	0	0	0.14174116	0	0.14203003	0	0	0	0	0
1	0	0	0	0	0	0	0.023910666	0	0.10313541	0	0	0	0	0.01872629	0	0	0.06194109	0	0.07716327	0.31767875	0	0	0	0	0.1140912	0.23417643	0	0	0	0	0	0	0	0	0	0	0	0	0	0	0	0.10373342	0	0.12840453	0	0	0	0	0
1	0	0	0	0	0	0	0	0	0.1731702	0	0	0	0	0.028226918	0.022020899	0	0.06581119	0	0.029353758	0.20690617	0.011281511	0.048181765	0.008907442	0	0.1647953	0.24397244	0	0	0	0	0	0	0	0	0	0	0	0	0	0	0	0.17711301	0	0.15222856	0	0	0	0	0
1	0	0	0	0	0	0	0	0	0.12547313	0	0	0	0	0.038300086	0	0	0.09011859	0	0.061548658	0.21773046	0	0.024931222	0.050829824	0	0.1698806	0.22860548	0	0	0	0	0	0	0	0	0	0	0	0	0	0	0	0.14121975	0	0.15549283	0	0	0	0	0
1	0	0	0	0	0	0	0	0	0.10449722	0	0	0	0	0.02546703	0	0	0.08251888	0	0.08354441	0.27096078	0	0.032554366	0.06712419	0	0.17480083	0.2403649	0	0	0	0	0	0	0	0	0	0	0	0	0	0	0	0.080645084	0	0.15636933	0	0	0	0	0
1	0	0	0	0	0	0	0	0	0.100402	0	0	0	0	0	0	0	0.07147575	0	0.06992625	0.33168763	0	0.0077754767	0.024573952	0	0.1604785	0.2478914	0	0	0	0	0	0	0	0	0	0	0	0	0	0	0	0.041648243	0	0.12799887	0	0	0	0	0
1	0	0	0	0	0	0	0	0	0.16947784	0	0	0	0.015097241	0.10674052	0	0	0.06543677	0	0.10036685	0.21163402	0	0	0	0	0.124638826	0.19797662	0	0	0	0	0	0	0	0	0	0	0	0	0	0	0	0.15963201	0	0.13544346	0	0.0037866721	0.061540153	0	0
1	0	0	0	0	0	0	0	0	0.16969714	0	0	0	0	0.10883738	0	0	0.06616803	0	0.108832166	0.22173314	0	0	0	0	0.11914666	0.14543879	0	0	0	0	0	0	0	0	0	0	0	0	0	0	0	0.17717788	0	0.13898295	0	0	0.06561137	0	0
1	0	0	0	0	0	0	0.011694322	0	0.122878455	0	0	0	0	0.09925664	0	0	0.049696527	0	0.13507666	0.27206635	0	0	0	0	0.1212972	0.13900676	0	0	0	0	0	0	0	0	0	0	0	0	0	0	0	0.16377936	0	0.15525906	0	0	0.051585115	0	0
1	0	0	0	0	0	0	0.0071633053	0	0.14347199	0	0	0	0	0.047714356	0.024296682	0	0.048802692	0	0.15921979	0.17432083	0	0	0	0	0.14260817	0.23646697	0	0	0	0	0	0	0	0	0	0	0	0	0	0	0	0.19544207	0	0.122453414	0	0.022378284	0.09413788	0	0
1	0	0	0	0	0	0	0	0	0.13666777	0	0	0	0	0.045851562	0	0	0.06701732	0	0.15820888	0.17857319	0	0	0	0	0.13841887	0.19296543	0	0	0	0	0	0	0	0	0	0	0	0	0	0	0	0.20126416	0	0.12923065	0	0.014384845	0.10224235	0	0
1	0	0	0	0	0	0	0.0064103184	0	0.09593603	0	0	0	0	0.036232743	0	0	0.06868036	0	0.1834704	0.24011761	0	0	0	0	0.13215794	0.203647	0	0	0	0	0	0	0	0	0	0	0	0	0	0	0	0.17106636	0	0.15338668	0	0.009173212	0.08536304	0	0
1	0	0	0	0	0	0	0.014269493	0	0.06143384	0	0	0	0	0.0069287173	0	0	0.050865375	0	0.18552536	0.30901375	0	0	0	0	0.09057277	0.21669818	0	0	0	0	0	0	0	0	0	0	0	0	0	0	0	0.12607226	0	0.14951864	0	0	0.06972292	0	0
1	0	0	0	0	0	0	0	0	0.17518692	0	0	0	0.0054351436	0.052179705	0.047187854	0	0.05156916	0	0.183015	0.17784101	0	0	0	0	0.11138895	0.269035	0	0	0	0	0	0	0	0	0	0	0	0	0	0	0	0.18605924	0	0.10081773	0	0.006418412	0.122117	0	0
1	0	0	0	0	0	0	0	0	0.16922666	0	0	0	0	0.042860877	0.013696798	0	0.03944594	0	0.20576668	0.1935193	0	0	0	0	0.113122754	0.22695056	0	0	0	0	0	0	0	0	0	0	0	0	0	0	0	0.18862543	0	0.112012595	0	0.0062492164	0.12366838	0	0
1	0	0	0	0	0	0	0	0	0.13784097	0	0	0	0	0.019401468	0	0	0.031521477	0	0.22141437	0.24456485	0	0	0	0	0.105258636	0.22784331	0	0	0	0	0	0	0	0	0	0	0	0	0	0	0	0.1611758	0	0.13726538	0	0.005828581	0.11073527	0	0
1	0	0	0	0	0	0	0	0	0.1001598	0	0	0	0	0	0	0	0.012549638	0	0.21417205	0.2835548	0	0	0	0	0.05470785	0.23437521	0	0	0	0	0	0	0	0	0	0	0	0	0	0	0	0.13604437	0	0.15300383	0	0.016033173	0.09388995	0	0
1	0	0	0	0	0	0	0	0	0.18657397	0	0	0	0	0.037984554	0.054392453	0	0.05901025	0	0.17200929	0.17045191	0	0.0014732803	0	0	0.030458534	0.2180961	0	0	0	0	0	0	0	0	0	0	0	0	0	0	0	0.23106495	0	0.073539495	0	0.06866033	0.009652799	0	0
1	0	0	0	0	0	0	0	0	0.18248849	0	0	0	0	0.037853844	0.045426138	0	0.059394773	0	0.15876326	0.1888418	0	0.013198295	0	0	0.027593443	0.16209276	0	0	0	0	0	0	0	0	0	0	0	0	0	0	0	0.2351548	0	0.07444499	0	0.057010945	0	0	0
1	0	0	0	0	0	0	0.01854762	0	0.14287354	0	0	0	0	0.018301148	0.00814067	0	0.08512258	0	0.16525829	0.21446797	0	0.0288618	0	0	0.052881967	0.15384084	0	0	0	0	0	0	0	0	0	0	0	0	0	0	0	0.22391787	0	0.073319696	0	0.026068415	0	0	0
1	0	0	0	0	0	0	0	0	0.22211485	0	0	0	0	0.08460656	0.13028249	0	0.09270166	0	0.13169646	0.18301466	0	0	0	0	0.0029235042	0.15018043	0	0	0	0	0	0	0	0	0	0	0	0	0	0	0	0.25267056	0	0.028894817	0	0.044105817	0.025575276	0	0
1	0	0	0	0	0	0	0	0	0.22333924	0	0	0	0	0.07166661	0.10946255	0	0.108784646	0	0.14178012	0.19483918	0	0	0	0	0.014375998	0.084779255	0	0	0	0	0	0	0	0	0	0	0	0	0	0	0	0.22637187	0	0.026462967	0	0.005831246	0.01241086	0	0
1	0	0	0	0	0	0	0	0	0.18902999	0	0	0	0	0.022639452	0.04222319	0	0.114522755	0	0.17021698	0.22444397	0	0	0	0	0.05046257	0.10051106	0	0	0	0	0	0	0	0	0	0	0	0	0	0	0	0.20246884	0	0.05159582	0	0	0	0	0
1	0	0	0	0.041749883	0	0	0.01209781	0	0.16922723	0	0	0	0	0	0.0024952227	0	0.11385853	0	0.13897577	0.25552246	0	0	0	0	0.037005827	0.14312948	0	0	0	0	0	0	0	0	0	0	0	0	0	0	0	0.20084329	0	0.070379555	0	0	0	0	0
1	0	0	0	0	0	0	0	0	0.24652763	0	0	0	0	0.09949135	0.09120913	0	0.05075003	0	0.1378374	0.17743227	0	0.01744322	0	0	0.0007504525	0.21882771	0	0	0	0	0	0	0	0	0	0	0	0	0	0	0	0.20823815	0	0.09555317	0	0.040202796	0.06640842	0	0
1	0	0	0	0	0	0	0	0	0.2164793	0	0	0	0	0.09758368	0.07458873	0	0.054110534	0	0.1547356	0.20425482	0	0.0076243537	0	0	0.01572911	0.18939279	0	0	0	0	0	0	0	0	0	0	0	0	0	0.0008290903	0	0.19966058	0	0.08629537	0	0.021574713	0.0398714	0	0
1	0	0	0	0	0	0	0	0	0.1776083	0	0	0	0.00511629	0.05969467	0.032889996	0	0.06572691	0	0.15702882	0.23931903	0	0.02288974	0	0	0.059832025	0.1939077	0	0	0	0	0	0	0	0	0	0	0	0	0	0	0	0.19937913	0	0.102832265	0	0	0.012683104	0	0
1	0	0	0	0.042465974	0	0	0.026591038	0	0.15649752	0	0	0	0	0.018010383	0.00259471	0	0.08197622	0	0.105713926	0.2683236	0	0.013994926	0	0	0.052890807	0.20441325	0	0	0	0	0	0	0	0	0	0	0	0	0	0	0	0.20849475	0	0.12332302	0	0	0	0	0
1	0	0	0	0	0	0	0	0	0.2612337	0	0	0	0.03880462	0.09919612	0.049899213	0	0.033019256	0	0.19827938	0.13402113	0	0.014763424	0	0	0.0015391192	0.19239587	0	0	0	0	0	0	0	0	0	0	0	0	0	0.0047027254	0	0.2182156	0	0.16457058	0	0	0.052363884	0	0
1	0	0	0	0	0	0	0	0	0.24449898	0	0	0	0.047464047	0.111514024	0.024244033	0	0.0426765	0	0.20686841	0.19454832	0	0.0036094002	0	0	0.040155433	0.16869077	0	0	0	0	0	0	0	0	0	0	0	0	0	0.05862923	0	0.18233489	0	0.15386717	0	0	0.036181614	0	0
1	0	0	0	0	0	0	0	0	0.20646542	0	0	0	0.031932123	0.07323545	0	0	0.046572287	0	0.19416761	0.2228114	0	0.012492987	0	0	0.09110285	0.18396908	0	0	0	0	0	0	0	0	0	0	0	0	0	0.049099214	0	0.14212854	0	0.18001221	0	0	0.030414516	0	0
1	0	0	0	0	0	0	0	0	0.1634919	0	0	0	0.017262368	0.054345652	0	0	0.05987411	0	0.2464596	0.19483972	0	0	0	0	0.09446984	0.2571199	0	0	0	0	0	0	0	0	0	0	0	0	0	0	0	0.050791193	0	0.2044925	0	0.08446538	0	0	0
1	0	0	0	0	0	0	0	0	0.16351067	0	0	0	0	0.08144	0	0	0.0689481	0	0.279235	0.19035916	0	0	0	0	0.09462779	0.21497521	0	0	0	0	0	0	0	0	0	0	0	0	0	0	0	0.09138141	0	0.2024463	0	0.072991416	0	0	0
1	0	0	0	0	0	0	0.0009445337	0	0.13444723	0	0	0	0	0.075525865	0	0	0.044065528	0	0.2961628	0.22523844	0	0	0	0	0.10111382	0.1942546	0	0	0	0	0	0	0	0	0	0	0	0	0	0	0	0.12289597	0	0.19355777	0	0.046341438	0	0	0
1	0	0	0	0	0	0	0.05138845	0	0.10003481	0	0	0	0	0.038570106	0	0	0	0	0.26479363	0.24629092	0	0.016594034	0	0	0.08550306	0.17363912	0	0	0	0	0	0	0	0	0	0	0	0	0	0	0	0.16284195	0	0.16078684	0	0.044067618	0	0	0
1	0	0	0	0	0	0	0	0	0.15096693	0	0	0	0.016831918	0.03945879	0	0	0.02401115	0	0.25943735	0.21115519	0	0	0	0	0.13690265	0.30064487	0	0	0	0	0	0	0	0	0	0	0	0	0	0	0	0.15810543	0	0.15966752	0	0.09192222	0.039059877	0	0
1	0	0	0	0	0	0	0	0	0.11411034	0	0	0	0	0.061457917	0	0	0.025660437	0	0.25799862	0.215377	0	0	0	0	0.11831547	0.23961122	0	0	0	0	0	0	0	0	0	0	0	0	0	0	0	0.20558292	0	0.14601521	0	0.083498925	0.0328935	0	0
1	0	0	0	0	0	0	0.055975735	0	0.07394213	0	0	0	0	0.04616265	0	0	0.035162944	0	0.25482592	0.2380053	0	0.018309373	0	0	0.11902989	0.22083744	0	0	0	0	0	0	0	0	0	0	0	0	0	0.015804356	0	0.21500821	0	0.14060433	0	0.08587179	0.01405223	0	0
1	0	0	0	0.011637184	0	0	0.086128585	0	0.0452089	0	0	0	0	0.0071602967	0	0	0.047960453	0	0.2294735	0.2545847	0	0.052565902	0	0	0.11691308	0.20628309	0	0	0	0	0	0	0	0	0	0	0	0	0	0.010211188	0	0.22816911	0	0.12641804	0	0.06881953	0	0	0
1	0	0	0	0	0	0	0	0	0.16786699	0	0	0	0	0.01537092	0.0044164127	0	0	0	0.18738152	0.16068865	0	0.04936211	0	0	0.032467797	0.26998076	0	0	0	0	0	0	0	0	0	0	0	0	0	0	0	0.21166004	0	0.11428376	0	0.13048944	0.018822052	0	0
1	0	0	0	0	0	0	0	0	0.14629085	0	0	0	0	0.063746735	0.048411023	0	0.0641257	0	0.058106817	0.15392783	0	0.06749811	0.012538222	0	0.17209332	0.2097916	0	0	0	0	0	0	0	0	0	0	0	0	0	0	0	0.23736747	0	0.057334308	0	0	0.03691725	0	0
1	0	0	0	0.0066883387	0	0	0.044855595	0	0.08379868	0	0	0	0	0.02798592	0	0	0.06811371	0	0.16364332	0.26878947	0	0.053974174	0	0	0.031477574	0.20243664	0	0	0	0	0	0	0	0	0	0	0	0	0	0	0	0.2027058	0	0.08221301	0	0.013242129	0	0	0
1	0	0	0	0	0	0	0.0080996035	0	0.13679309	0	0	0	0	0.02581638	0	0	0.08328668	0	0.09459554	0.27162415	0	0.024347417	0	0	0.0907453	0.20716242	0	0	0	0	0	0	0	0	0	0	0	0	0	0	0	0.10577385	0	0.12390645	0	0	0.019328723	0	0
1	0	0	0	0	0	0	0.024052447	0	0.07882259	0	0	0	0	0.07459292	0	0	0.041400317	0	0.13564025	0.31256697	0	0	0	0	0.08242776	0.16848996	0	0	0	0	0	0	0	0	0	0	0	0	0	0	0	0.14045022	0	0.15961726	0	0	0.02846044	0	0
1	0	0	0	0.022172773	0	0	0.061795857	0	0.1270378	0	0	0	0	0	0	0	0.09465747	0	0.1448505	0.25464636	0	0.037848268	0	0	0.043270342	0.14771734	0	0	0	0	0	0	0	0	0	0	0	0	0	0	0	0.2281708	0	0.064205855	0	0	0	0	0
1	0	0	0	0.05711504	0	0	0.0024084686	0	0.19869286	0	0	0	0.03228247	0.022115437	0	0	0.048440546	0	0.1287999	0.24348314	0	0.005730808	0	0	0.09045877	0.19998553	0	0	0	0	0	0	0	0	0	0	0	0	0	0.000881193	0	0.13590641	0	0.20894755	0	0	0	0	0
1	0	0	0	0	0	0	0.022596402	0	0.025753904	0	0	0	0	0.043622665	0	0	0.10072975	0	0.17158285	0.3257025	0	0.07402826	0	0	0.1592241	0.25119075	0	0	0	0	0	0	0	0	0	0	0	0	0	0	0	0.25046054	0	0.09858962	0	0.06525215	0.021546468	0	0
1	0	0	0	0	0	0	0	0	0.09109122	0	0	0	0	0.04699121	0	0	0.01131686	0	0.13949603	0.19090196	0	0.09108367	0.0015342803	0	0.21326317	0.19665262	0	0	0	0	0	0	0	0	0	0	0	0	0	0.012859293	0	0.26032442	0	0.07146961	0	0.08340188	0.01885777	0	0
1	0	0	0	0	0	0	0	0	0.079341516	0	0	0	0	0.037296284	0	0	0.013742512	0	0.14457212	0.222574	0	0.10771968	0	0	0.19781132	0.20183246	0	0	0	0	0	0	0	0	0	0	0	0	0	0	0	0.23101231	0	0.09783937	0	0.08032008	0	0	0
1	0	0	0	0	0	0	0.036236968	0	0.07813709	0	0	0	0	0.031705976	0	0	0.039299894	0	0.1324254	0.28802785	0	0.10970184	0	0	0.15791139	0.21983936	0	0	0	0	0	0	0	0	0	0	0	0	0	0	0	0.2228078	0	0.09723861	0	0.056810685	0	0	0
1	0	0	0	0	0	0	0	0	0.111549	0	0	0	0	0.038339052	0.010647631	0.017864412	0.043365516	0	0.060665026	0.21625115	0	0.053158052	0.000983011	0	0.18477347	0.14865273	0	0	0	0	0	0	0	0	0	0	0	0	0	0.028924137	0	0.25824487	0	0.06533544	0	0.004553665	0	0	0
1	0	0	0	0	0	0	0	0	0.08275895	0	0	0	0	0.05294222	0	0	0.055521715	0	0.096515305	0.24294564	0	0.076974906	0	0	0.18713456	0.14908414	0	0	0	0	0	0	0	0	0	0	0	0	0	0.021222474	0	0.2439943	0	0.079066664	0	0.017860562	0	0	0
1	0	0	0	0	0	0	0.021041568	0	0.05179804	0	0	0	0	0.051915314	0	0	0.041901153	0	0.115202814	0.30404145	0	0.08556829	0	0	0.1711681	0.18728068	0	0	0	0	0	0	0	0	0	0	0	0	0	0.01750725	0	0.2178525	0	0.086882256	0	0.02655253	0	0	0
1	0	0	0	0	0	0	0.08861526	0	0.04435776	0	0	0	0	0.01968483	0	0	0.03745547	0	0.121961795	0.3694913	0	0.069144726	0	0	0.15056135	0.23024037	0.0013134386	0	0	0	0	0	0	0	0	0	0	0	0	0	0	0.19483851	0	0.078171566	0	0.03622175	0	0	0
1	0	0	0	0	0	0	0	0	0.05053643	0	0	0	0	0.034780137	0	0	0.0014343592	0	0.08083273	0.25160986	0	0.066293806	0.038181275	0	0.24917333	0.1486821	0.0006645826	0	0	0	0	0	0	0	0	0	0	0	0	0.013638684	0	0.2171077	0	0.107040696	0	0	0	0	0
1	0	0	0	0	0	0	0	0	0.033958457	0	0	0	0	0.04905514	0	0	0.018245125	0	0.10489754	0.2772337	0	0.066070214	0.011021425	0	0.24502935	0.14285737	0.018263867	0	0	0.0078208	0	0	0	0	0	0	0	0	0	0.0021583915	0	0.17918694	0	0.101398736	0	0	0	0	0
1	0	0	0	0	0	0	0.010919155	0	0.029802881	0	0	0	0	0.05332383	0	0	0.019430306	0	0.12350115	0.3243146	0	0.062333707	0	0	0.23104084	0.16912977	0.040137734	0	0	0	0	0	0	0	0	0	0	0	0	0	0	0.14494286	0	0.11339969	0	0	0	0	0
1	0	0	0	0	0	0	0.06459454	0	0.019881453	0	0	0	0	0.03216508	0	0	0.030661369	0	0.13386145	0.40165782	0	0.05359136	0	0	0.21483779	0.22182512	0.046648275	0	0	0	0	0	0	0	0	0	0	0	0	0	0	0.1275695	0	0.0954955	0	0	0	0	0
1	0	0	0	0	0	0	0	0	0.09141098	0	0	0	0	0.09668089	0	0	0.1315086	0	0.13002086	0.17102745	0	0	0	0	0.20284298	0.13037127	0	0	0	0	0	0	0	0	0	0	0	0	0	0	0	0.26118138	0	0.098428346	0	0.05886042	0	0	0
1	0	0	0	0	0	0	0	0	0.066170506	0	0	0	0	0.07527335	0	0	0.11556621	0	0.16266572	0.21188532	0	0.027366405	0	0	0.19010277	0.12146717	0	0	0	0	0	0	0	0	0	0	0	0	0	0.0004293156	0	0.25894713	0	0.12661585	0	0.06329267	0	0	0
1	0	0	0	0	0	0	0.006175941	0	0.057866838	0	0	0	0	0.043395482	0	0	0.083835624	0	0.15442874	0.27526623	0	0.07068238	0	0	0.15055424	0.14825942	0	0	0	0	0	0	0	0	0	0	0	0	0	0	0	0.23913032	0	0.12981917	0	0.10358355	0	0	0.010361458
1	0	0	0	0	0	0	0	0	0.11193562	0	0	0	0	0.044669203	0.028522937	0	0.11740487	0	0.13124202	0.15795013	0	0	0	0	0.22901702	0.19348975	0	0	0	0	0	0	0	0	0	0	0	0	0	0	0	0.22704682	0	0.072504275	0	0.07431748	0.05250612	0	0
1	0	0	0	0	0	0	0	0	0.072583824	0	0	0	0	0.058881134	0	0	0.11739778	0	0.16244914	0.16955782	0	0	0	0	0.22173451	0.17077988	0	0	0	0	0	0	0	0	0	0	0	0	0	0	0	0.23546138	0	0.10404294	0	0.074928954	0.059718784	0	0
1	0	0	0	0	0	0	0.023561118	0	0.048675247	0	0	0	0	0.051803734	0	0	0.1051735	0	0.17184272	0.2101757	0	0.0072634052	0	0	0.20457502	0.17731778	0	0	0	0	0	0	0	0	0	0	0	0	0	0	0	0.22853711	0	0.12631781	0	0.081255674	0.05657592	0	0
1	0	0	0	0	0	0	0.03198177	0	0.051379412	0	0	0	0	0.018668534	0	0	0.093111254	0	0.16667663	0.27536783	0	0.03245224	0	0	0.16068563	0.20856416	0	0	0	0	0	0	0	0	0	0	0	0	0	0	0	0.20783006	0	0.123443	0	0.09233033	0.037577603	0	0
1	0	0	0	0	0	0	0	0	0.11096196	0	0	0	0	0.06748673	0.038014367	0	0.055476125	0	0.19047031	0.17609535	0	0.024309736	0	0	0.20131694	0.23805463	0	0	0	0	0	0	0	0	0	0	0	0	0	0.0008271287	0	0.2294413	0	0.081694774	0	0.08084798	0.08362213	0	0
1	0	0	0	0	0	0	0	0	0.098676234	0	0	0	0	0.07255536	0	0	0.05003549	0	0.20745103	0.20400847	0	0.035016984	0	0	0.19607514	0.20821293	0	0	0	0	0	0	0	0	0	0	0	0	0	0.002013828	0	0.24093378	0	0.10238338	0	0.081184834	0.08892126	0	0
1	0	0	0	0	0	0	0.018647483	0	0.08705768	0	0	0	0	0.055783704	0	0	0.044708382	0	0.20044842	0.2465228	0	0.0499167	0	0	0.15859695	0.21575496	0	0	0	0	0	0	0	0	0	0	0	0	0	0	0	0.22761513	0	0.1281224	0	0.08315647	0.0875463	0	0
1	0	0	0	0	0	0	0.028440144	0	0.09803266	0	0	0	0	0.02775115	0	0	0.054353263	0	0.1821106	0.3141292	0	0.04773106	0	0	0.109474234	0.24171905	0	0	0	0	0	0	0	0	0	0	0	0	0	0	0	0.2152103	0	0.12789115	0	0.07205034	0.05999217	0	0
1	0	0	0	0	0	0	0	0	0.15526134	0	0	0	0	0.06409263	0.10186438	0	0.15230191	0	0.18157834	0.1416892	0	0.031644367	0	0	0.08595277	0.104866564	0	0	0	0	0	0	0	0	0	0	0	0	0	0.06680445	0	0.31325755	0	0.07093216	0	0.124428056	0	0	0
1	0	0	0	0	0	0	0	0	0.13880704	0	0	0	0	0.04541504	0.067573324	0	0.17699419	0	0.19644639	0.17994131	0	0.022820376	0	0	0.08040874	0.11267134	0	0	0	0	0	0	0	0	0	0	0	0	0	0.07868318	0	0.28531593	0	0.08873921	0	0.086048774	0	0	0
1	0	0	0	0.05506671	0	0	0	0	0.13955879	0	0	0	0	0	0.042449076	0	0.1928009	0	0.17956813	0.22506374	0	0.015069687	0	0	0.040056393	0.1523826	0	0	0	0	0	0	0	0	0	0	0	0	0	0.057736047	0	0.27031007	0	0.061938975	0	0.052946363	0	0	0
1	0	0	0	0	0	0	0	0	0.15274991	0	0	0	0.012029389	0.030215811	0.14696845	0	0.14491156	0	0.19287615	0.15684967	0	0	0	0	0.09169387	0.14797126	0	0	0	0	0	0	0	0	0	0	0	0	0	0.033602178	0	0.29836014	0	0.008814979	0	0.12718193	0	0	0
1	0	0	0	0	0	0	0	0	0.16871317	0	0	0	0.0027311537	0.055458367	0.12840089	0	0.17645162	0	0.19423291	0.18963052	0	0	0	0	0.11486041	0.09145009	0	0	0	0	0	0	0	0	0	0	0	0	0	0.06101959	0	0.25260955	0	0.018802179	0	0.06919611	0	0	0
1	0	0	0	0	0	0	0	0	0.1383033	0	0	0	0	0.04513571	0.07811801	0	0.20084216	0	0.20123509	0.2401978	0	0	0	0	0.13792671	0.11114543	0	0	0	0	0	0	0	0	0	0	0	0	0	0.068823494	0	0.23779222	0	0.044721853	0	0.02991418	0	0	0
1	0	0	0	0.079488985	0	0	0	0	0.16067828	0	0	0	0	0	0.05407881	0	0.18919045	0	0.19972993	0.25654423	0	0	0	0	0.10629496	0.14130552	0	0	0	0	0	0	0	0	0	0	0	0	0	0.029443916	0	0.23709308	0	0.046998117	0	0	0	0	0
1	0	0	0	0	0	0	0	0	0.19293095	0	0	0	0	0.034902878	0.14412962	0	0.08459132	0	0.1562096	0.16777675	0	0.03951332	0	0	0.08302816	0.1785443	0	0	0	0	0	0	0	0	0	0	0	0	0	0.07378424	0	0.30518055	0	0.04021562	0	0.09310695	0.004558814	0	0.0024939603
1	0	0	0	0	0	0	0	0	0.1798973	0	0	0	0	0.063897155	0.13582294	0	0.12352133	0	0.16072024	0.19660327	0	0.02768305	0	0	0.12469473	0.108049415	0	0	0	0	0	0	0	0	0	0	0	0	0	0.09271505	0	0.28405014	0	0.0344072	0	0.035575535	0	0	0.0044308715
1	0	0	0	0	0	0	0	0	0.17001615	0	0	0	0	0.061667234	0.08882387	0	0.15638444	0	0.16272958	0.25469658	0	0.022264922	0	0	0.14891161	0.13153023	0	0	0	0	0	0	0	0	0	0	0	0	0	0.081379496	0	0.2591	0	0.06693395	0	0.00500118	0	0	0.007661624
1	0	0	0	0.07332782	0	0	0	0	0.18904656	0	0	0	0	0.0016806382	0.08570687	0	0.16261283	0	0.12852955	0.27777627	0	0.005481229	0	0	0.10858089	0.17982617	0	0	0	0	0	0	0	0	0	0	0	0	0	0.023175023	0	0.25327116	0	0.06298672	0	0	0	0	0.010859548
1	0	0	0	0	0	0	0	0	0.23862505	0	0	0	0	0.081295826	0.059072647	0	0.11303162	0	0.17997892	0.19531602	0	0.046471428	0	0	0.15444146	0.09134854	0	0	0	0	0	0	0	0	0	0	0	0	0	0.122793354	0	0.22557276	0	0.0872259	0	0	0	0	0.02131624
1	0	0	0	0	0	0	0	0	0.22205333	0	0	0	0	0.05809037	0	0	0.13418043	0	0.1712524	0.23830038	0	0.044536475	0	0	0.17636433	0.108816	0	0	0	0	0	0	0	0	0	0	0	0	0	0.084558114	0	0.18931183	0	0.120313145	0	0	0	0	0.01665847
1	0	0	0	0.085999824	0	0	0	0	0.24466453	0	0	0	0	0	0	0	0.12371741	0	0.12221209	0.2613772	0	0	0	0	0.12726106	0.15977289	0	0	0	0	0	0	0	0	0	0	0	0	0	0.018631222	0	0.18386263	0	0.13520445	0	0	0	0	0.024053745
1	0	0	0	0	0	0	0	0	0.121300876	0	0	0	0.06762252	0.046278406	0.035655566	0	0.18279563	0	0.23005648	0.17133403	0	0.06884527	0	0	0.16017634	0.21050592	0	0	0	0	0	0	0	0	0	0	0	0	0	0	0	0.11448769	0	0.19216213	0	0.13382597	0	0	0
1	0	0	0	0	0	0	0	0	0.10838263	0	0	0	0.035436332	0.06645873	0	0	0.18706563	0	0.26642117	0.16126253	0	0.051558703	0	0	0.16542512	0.18286924	0	0	0	0	0	0	0	0	0	0	0	0	0	0	0	0.15012915	0	0.20532669	0	0.13775085	0	0	0
1	0	0	0	0	0	0	0	0	0.08188449	0	0	0	0.0024767576	0.06392685	0	0	0.16682665	0	0.3022661	0.18700299	0	0.06349912	0	0	0.15519044	0.17697312	0	0	0	0	0	0	0	0	0	0	0	0	0	0.015247417	0	0.16900383	0	0.20658861	0	0.12773842	0	0	0
1	0	0	0	0	0	0	0	0	0.086608	0	0	0	0	0.04311111	0	0	0.13746831	0	0.309527	0.19623648	0	0.09743932	0	0	0.124968216	0.17284444	0	0	0	0	0	0	0	0	0	0	0	0	0	0	0	0.20052281	0	0.18061744	0	0.13060035	0	0	0
1	0	0	0	0	0	0	0	0	0.1240934	0	0	0	0.09208438	0.053112537	0.07230025	0	0.12676615	0	0.27769968	0.18146595	0	0.029787876	0	0	0.18537529	0.2396002	0	0	0	0	0	0	0	0	0	0	0	0	0	0.027854426	0	0.21451896	0	0.17243713	0	0.15764269	0	0	0
1	0	0	0	0	0	0	0	0	0.11082218	0	0	0	0.05269775	0.08807434	0.02950357	0	0.1441637	0	0.27022845	0.1894541	0	0.024409339	0	0	0.18653792	0.1952302	0	0	0	0	0	0	0	0	0	0	0	0	0	0.07506967	0	0.24053031	0	0.17009133	0	0.12415562	0	0	0
1	0	0	0	0	0	0	0	0	0.086157896	0	0	0	0.014438689	0.07633685	0	0	0.15139496	0	0.2631891	0.21418488	0	0.031771254	0	0	0.17265527	0.18790247	0	0	0	0	0	0	0	0	0	0	0	0	0	0.09279228	0	0.2416341	0	0.17443275	0	0.105709836	0	0	0
1	0	0	0	0.05822154	0	0	0	0	0.109530695	0	0	0	0	0.026934562	0	0	0.15694425	0	0.23833086	0.22831582	0	0.059855893	0	0	0.13012385	0.18872285	0	0	0	0	0	0	0	0	0	0	0	0	0	0.07054613	0	0.26164648	0	0.15116587	0	0.08829153	0	0	0
1	0	0	0	0	0	0	0	0	0.15210414	0	0	0	0	0.080865815	0.10735074	0	0.123575054	0	0.21914269	0.14545563	0	0.0654627	0	0	0.09419904	0.18229043	0	0	0	0	0	0	0	0	0	0	0	0	0	0.04104726	0	0.2711682	0	0.12768506	0	0.12625296	0	0	0
1	0	0	0	0.018574493	0	0	0	0	0.13928893	0	0	0	0	0.059380963	0.06142655	0	0.13661213	0	0.24300876	0.17199017	0	0.051073868	0	0	0.08103921	0.19365004	0	0	0	0	0	0	0	0	0	0	0	0	0	0.059711136	0	0.26128274	0	0.13063507	0	0.085358314	0	0	0
1	0	0	0	0.08051635	0	0	0	0	0.1466386	0	0	0	0	0.0046237726	0.03675361	0	0.1541684	0	0.20484658	0.1932027	0	0.058544382	0	0	0.06503416	0.19961545	0	0	0	0	0	0	0	0	0	0	0	0	0	0.05849916	0	0.27005428	0	0.10111948	0	0.05582372	0	0	0
1	0	0	0	0	0	0	0	0	0.07383351	0	0	0	0	0.049554892	0	0	0.1524029	0	0.11231271	0.22916174	0	0.1440725	0	0	0.23056939	0.20040344	0	0	0	0	0	0	0	0	0	0	0	0	0	0	0	0.0810527	0	0.08463283	0	0.09632081	0	0	0
1	0	0	0	0	0	0	0	0	0.06523965	0	0	0	0	0.053286556	0	0	0.15524255	0	0.15339144	0.22565046	0	0.12247576	0	0	0.23403536	0.16115393	0	0	0	0	0	0	0	0	0	0	0	0	0	0	0	0.13049108	0	0.10687881	0	0.106352404	0	0	0
1	0	0	0	0	0	0	0	0	0.033560324	0	0	0	0	0.02111008	0	0	0.13520315	0	0.20312373	0.25181615	0	0.1255454	0	0	0.23684724	0.16454168	0	0	0	0	0	0	0	0	0	0	0	0	0	0.025565028	0	0.15120819	0	0.11766983	0	0.096188106	0	0	0
1	0	0	0	0	0	0	0	0	0.045487974	0	0	0	0	0	0	0	0.1280796	0	0.23118496	0.28076327	0	0.12615393	0	0	0.20529228	0.16701609	0	0	0	0	0	0	0	0	0	0	0	0	0	0.03222221	0	0.16571197	0	0.09999396	0	0.111290485	0	0	0.021245142
1	0	0	0	0	0	0	0	0	0.061723687	0	0	0	0	0.06550049	0.029935403	0	0.09725667	0	0.17853989	0.20619129	0	0.06010987	0.03358998	0.01138729	0.23674308	0.23782326	0	0	0	0.0027909763	0	0	0	0	0	0	0	0	0	0.018212723	0	0.25868762	0	0.10341334	0	0.03822865	0.03928313	0	0
1	0	0	0	0	0	0	0	0	0.054536305	0	0	0	0	0.07612979	0	0	0.11972827	0	0.18212177	0.2401768	0	0.053690538	0	0	0.22611646	0.22086842	0	0	0	0.0033382825	0	0	0	0	0	0	0	0	0	0.004486958	0	0.25774723	0	0.10430636	0	0.04672263	0.046722636	0	0
1	0	0	0	0	0	0	0	0	0.043092936	0	0	0	0	0.076104335	0	0	0.13189341	0	0.185708	0.28513706	0	0.06406836	0	0	0.20465341	0.23583864	0	0	0	0	0	0	0	0	0	0	0	0	0	0	0	0.251046	0	0.11766676	0	0.046520453	0.025507353	0	0
1	0	0	0	0	0	0	0	0	0.041765004	0	0	0	0	0.07114278	0	0	0.14265965	0	0.18752229	0.32896388	0	0.07364929	0	0	0.13347009	0.2743225	0	0	0	0	0	0	0	0	0	0	0	0	0	0	0	0.25589526	0	0.11180656	0	0.051697016	0	0	0
1	0	0	0	0	0	0	0	0	0.0955357	0	0	0	0	0.0424388	0	0	0.006990045	0	0.123222925	0.18295746	0	0.07286416	0.017087288	0.0022521387	0.21781535	0.21102943	0	0	0	0	0	0	0	0	0	0	0	0	0	0.019229235	0	0.25823054	0	0.048288994	0	0.06379761	0.024701383	0	0
1	0	0	0	0	0	0	0	0	0.12980552	0	0	0	0	0.098378174	0.02476353	0	0.12559408	0	0.09842612	0.15962183	0	0	0	0	0.20988578	0.1630371	0	0	0	0	0	0	0	0	0	0	0	0	0	0	0	0.21252663	0	0.07701044	0	0.064584814	0	0	0
1	0	0	0	0	0	0	0	0	0.14259414	0	0	0	0.008262312	0.03229215	0.12461662	0	0.14947812	0	0.18372186	0.12949489	0	0.047777113	0	0	0.08609619	0.1546338	0	0	0	0	0	0	0	0	0	0	0	0	0	0.037997834	0	0.33092692	0	0.05737835	0	0.17025422	0	0	0
1	0	0	0	0	0	0	0	0	0.27111045	0	0	0	0	0.07523059	0.09310805	0	0.08291544	0	0.18157187	0.15080637	0	0.050886855	0	0	0.106043704	0.16137461	0	0	0	0	0	0	0	0	0	0	0	0	0	0.09167945	0	0.26576802	0	0.09404988	0	0	0.011133158	0	0.005006638
1	0	0	0	0	0	0	0	0	0.09441001	0	0	0	0	0.0617395	0	0	0.051089928	0	0.15311708	0.21278386	0	0.086369164	0.01719998	0	0.2070266	0.19778658	0	0	0	0	0	0	0	0	0	0	0	0	0	0.021968527	0	0.26113057	0	0.08793712	0	0.07751603	0	0	0
1	0	0	0	0	0	0	0	0	0.08851756	0	0	0	0	0.052473266	0	0	0.057558037	0	0.16225837	0.24590874	0	0.10235884	0	0	0.18586217	0.21553805	0	0	0	0	0	0	0	0	0	0	0	0	0	0.009178645	0	0.24256484	0	0.10889031	0	0.07845509	0	0	0
1	0	0	0	0	0	0	0	0	0.08118175	0	0	0	0	0.046438966	0	0	0.06310407	0	0.15894066	0.29772338	0	0.113107815	0	0	0.13016064	0.24750867	0	0	0	0	0	0	0	0	0	0	0	0	0	0	0	0.23569326	0	0.11889561	0	0.06988859	0	0	0
1	0	0	0	0	0	0	0	0	0.095569566	0	0	0	0	0.05715338	0.049255833	0.06322484	0.045808557	0	0.08883602	0.24225011	0	0.062374078	0.0239538	0	0.17237304	0.15602101	0	0	0	0	0	0	0	0	0	0	0	0	0	0.058174312	0	0.2456442	0	0.06741091	0	0.015520812	0	0	0
1	0	0	0	0	0	0	0	0	0.07905362	0	0	0	0	0.06924457	0	0.021664737	0.054355673	0	0.11838037	0.26746958	0	0.06951844	0	0	0.17752792	0.16397236	0	0	0	0	0	0	0	0	0	0	0	0	0	0.04363794	0	0.23812886	0	0.07133001	0	0.027080541	0	0	0
1	0	0	0	0	0	0	0	0	0.07164726	0	0	0	0	0.0635256	0	0	0.05182468	0	0.13148823	0.31676885	0	0.0800133	0	0	0.15913886	0.19936042	0	0	0	0	0	0	0	0	0	0	0	0	0	0.031542312	0	0.219695	0	0.09043717	0	0.032612205	0	0	0
1	0	0	0	0	0	0	0.04873573	0	0.060153432	0	0	0	0	0.050426017	0	0	0.044854477	0	0.1429523	0.388729	0	0.06771643	0	0	0.11388117	0.25390765	0	0	0	0	0	0	0	0	0	0	0	0	0	0	0	0.19597901	0	0.090485826	0	0.040245898	0	0	0
1	0	0	0	0	0	0	0	0	0.017545048	0	0	0	0	0.04992076	0.012352372	0.04688617	0.020638106	0	0.10388705	0.26690462	0	0.06257837	0.038730018	0	0.217189	0.16701528	0.008393765	0	0	0	0	0	0	0	0	0	0	0	0	0.0340148	0	0.21643366	0	0.112530656	0	0	0	0	0.005062987
1	0	0	0	0	0	0	0	0	0.030818999	0	0	0	0	0.064319454	0	0.016342765	0.024924941	0	0.13242266	0.29832587	0	0.059196893	0.009075683	0	0.21254407	0.16803147	0.02159741	0	0	0	0	0	0	0	0	0	0	0	0	0.015107688	0	0.18336107	0	0.11192641	0	0	0	0	0
1	0	0	0	0	0	0	0	0	0.042184412	0	0	0	0	0.078883044	0	0	0.036067218	0	0.1377114	0.34601134	0	0.06605367	0	0	0.198094	0.18801469	0.045973815	0	0	0	0	0	0	0	0	0	0	0	0	0	0	0.16010973	0	0.1269236	0	0	0	0	0
1	0	0	0	0	0	0	0.029156469	0	0.025239617	0	0	0	0	0.07207622	0	0	0.034067683	0	0.13909738	0.42239618	0	0.057048805	0	0	0.16601095	0.23297624	0.058140296	0	0	0	0	0	0	0	0	0	0	0	0	0	0	0.14353816	0	0.12253048	0	0	0	0	0
1	0	0	0	0	0	0	0	0	0.081994064	0	0	0	0	0.096398704	0	0	0.17715763	0	0.13690138	0.18347208	0	0.017926151	0	0	0.21850711	0.10416988	0	0	0	0	0	0	0	0	0	0	0	0	0	0.021786682	0	0.2541622	0	0.08896313	0	0.055077832	0	0	0
1	0	0	0	0	0	0	0	0	0.06275576	0	0	0	0	0.06362734	0	0	0.14576195	0	0.16335718	0.23116168	0	0.04338074	0	0	0.18951266	0.11676246	0	0	0	0	0	0	0	0	0	0	0	0	0	0.041952617	0	0.25177976	0	0.115897916	0	0.063552074	0	0	0.0007498335
1	0	0	0	0	0	0	0	0	0.066183686	0	0	0	0	0.037961777	0	0	0.12115293	0	0.15603767	0.27297178	0	0.08927336	0	0	0.13633206	0.13052815	0	0	0	0	0	0	0	0	0	0	0	0	0	0.03793665	0	0.24553008	0	0.13791545	0	0.12132694	0	0	0.03733803
1	0	0	0	0	0	0	0	0	0.11176735	0	0	0	0	0.050514054	0.039308827	0	0.14232205	0	0.13807616	0.17421551	0	0	0	0	0.20644881	0.19816585	0	0	0	0	0	0	0	0	0	0	0	0	0	0	0	0.22658268	0	0.07109939	0	0.0803771	0.03831323	0	0
1	0	0	0	0	0	0	0	0	0.0690014	0	0	0	0	0.06649519	0	0	0.14008035	0	0.17571193	0.19401748	0	0	0	0	0.2111846	0.17899194	0	0	0	0	0	0	0	0	0	0	0	0	0	0	0	0.22974403	0	0.10058287	0	0.08008514	0.04368734	0	0
1	0	0	0	0	0	0	0.010132718	0	0.02955956	0	0	0	0	0.049436465	0	0	0.12683664	0	0.18690503	0.23874037	0	0.010206117	0	0	0.19505453	0.19715829	0	0	0	0	0	0	0	0	0	0	0	0	0	0	0	0.22549732	0	0.12557444	0	0.086448446	0.041009884	0	0
1	0	0	0	0	0	0	0	0	0.057758857	0	0	0	0	0.032248292	0	0	0.11858436	0	0.16568488	0.27893737	0	0.043835867	0	0	0.13781726	0.2222441	0	0	0	0	0	0	0	0	0	0	0	0	0	0	0	0.22216526	0	0.137403	0	0.10778155	0.014884006	0	0
1	0	0	0	0	0	0	0	0	0.08701584	0	0	0	0	0.081334114	0.052533012	0	0.081637286	0	0.20010567	0.17335539	0	0.040325206	0	0	0.18455677	0.24444032	0	0	0	0	0	0	0	0	0	0	0	0	0	0.026440257	0	0.24199297	0	0.09754785	0	0.09955125	0.0636853	0	0
1	0	0	0	0	0	0	0	0	0.076845184	0	0	0	0	0.08224079	0	0	0.08140077	0	0.22290485	0.21165077	0	0.03625441	0	0	0.18361296	0.22419031	0	0	0	0	0	0	0	0	0	0	0	0	0	0.02353033	0	0.25034487	0	0.10728009	0	0.08979036	0.06960111	0	0
1	0	0	0	0	0	0	0	0	0.075979374	0	0	0	0	0.07236192	0	0	0.08864583	0	0.21407235	0.25778207	0	0.047204155	0	0	0.15371369	0.22391273	0	0	0	0	0	0	0	0	0	0	0	0	0	0.013845432	0	0.23866065	0	0.13286033	0	0.07972213	0.06392242	0	0
1	0	0	0	0	0	0	0	0	0.10380456	0	0	0	0	0.050321266	0	0	0.10197197	0	0.1921205	0.3086364	0	0.050702628	0	0	0.09131436	0.24949518	0	0	0	0	0	0	0	0	0	0	0	0	0	0	0	0.22845541	0	0.13737398	0	0.08090056	0.02939224	0	0
1	0	0	0	0	0	0	0	0	0.1528027	0	0	0	0.030713638	0.04870891	0.12468779	0	0.19772011	0	0.22665519	0.15467925	0	0	0	0	0.114848904	0.13813251	0	0	0	0	0	0	0	0	0	0	0	0	0	0.10170324	0	0.2887498	0	0.09174603	0	0.086144276	0	0	0
1	0	0	0	0	0	0	0	0	0.12940261	0	0	0	0.0080647515	0.03254856	0.09683457	0	0.22773243	0	0.238018	0.19476534	0	0	0	0	0.11424445	0.15970945	0	0	0	0	0	0	0	0	0	0	0	0	0	0.1171768	0	0.26412612	0	0.09213371	0	0.05876291	0	0	0
1	0	0	0	0.06975582	0	0	0.0013388512	0	0.1074578	0	0	0	0	0	0.07686792	0	0.24049431	0	0.21845205	0.21697079	0	0	0	0	0.06708366	0.20838071	0	0	0	0	0	0	0	0	0	0	0	0	0	0.093734324	0	0.27075633	0	0.07039206	0	0.049828753	0	0	0
1	0	0	0	0	0	0	0	0	0.14681801	0	0	0	0.033166394	0.017146586	0.15735798	0	0.18931542	0	0.22569072	0.17106566	0	0	0	0	0.106753685	0.172247	0	0	0	0	0	0	0	0	0	0	0	0	0	0.056318074	0	0.2894451	0	0.025927054	0	0.10920486	0	0	0
1	0	0	0	0	0	0	0	0	0.13542585	0	0	0	0.02041871	0.044626985	0.1309945	0	0.20327866	0	0.2335711	0.20053405	0	0	0	0	0.12726128	0.13756903	0	0	0	0	0	0	0	0	0	0	0	0	0	0.09286967	0	0.2541317	0	0.035570297	0	0.06655279	0	0	0
1	0	0	0	0.019426044	0	0	0	0	0.1248113	0	0	0	0.018799718	0.023508297	0.08089431	0	0.22558516	0	0.2549154	0.23684241	0	0	0	0	0.13535933	0.16888104	0	0	0	0	0	0	0	0	0	0	0	0	0	0.09445054	0	0.23033625	0	0.062836476	0	0.03479869	0	0	0
1	0	0	0	0.10620174	0	0	0.013170453	0	0.12463351	0	0	0	0	0	0.061978705	0	0.22303386	0	0.22808754	0.24614754	0	0	0	0	0.09414277	0.22393514	0	0	0	0	0	0	0	0	0	0	0	0	0	0.04909333	0	0.24944772	0	0.0589168	0	0.01732239	0	0	0
1	0	0	0	0	0	0	0	0	0.18709385	0	0	0	0.0072940527	0.035811786	0.17722137	0	0.13928181	0	0.15913603	0.19118948	0	0.015799966	0	0	0.11441236	0.16251172	0	0	0	0	0	0	0	0	0	0	0	0	0	0.11744414	0	0.30897075	0	0.03093375	0	0.0714256	0	0	0
1	0	0	0	0	0	0	0	0	0.17147966	0	0	0	0.008338526	0.05682712	0.15050146	0	0.15581156	0	0.1893697	0.2133518	0	0	0	0	0.1346123	0.13996394	0	0	0	0	0	0	0	0	0	0	0	0	0	0.13621064	0	0.28337935	0	0.040544223	0	0.035737626	0	0	0.002533119
1	0	0	0	0.02915485	0	0	0	0	0.16083272	0	0	0	0.020743124	0.04016379	0.12301266	0	0.19604214	0	0.20649543	0.25073817	0	0	0	0	0.14832133	0.18018302	0	0	0	0	0	0	0	0	0	0	0	0	0	0.11754123	0	0.2685851	0	0.064032085	0	0.010882568	0	0	0.010729794
1	0	0	0	0.102277875	0	0	0	0	0.18560354	0	0	0	0	0	0.12378183	0	0.21544202	0	0.16159752	0.25197735	0	0	0	0	0.10896151	0.2380236	0	0	0	0	0	0	0	0	0	0	0	0	0	0.036964968	0	0.27186573	0	0.06935661	0	0	0	0	0.019193476
1	0	0	0	0	0	0	0	0	0.24176913	0	0	0	0	0.073888354	0.08524399	0	0.14264357	0	0.21628502	0.19528991	0	0.03704202	0	0	0.15870526	0.12921678	0	0	0	0	0	0	0	0	0	0	0	0	0	0.1467557	0	0.24219915	0	0.101355426	0	0	0	0	0.017713694
1	0	0	0	0.0384623	0	0	0	0	0.22090265	0	0	0	0	0.042769298	0.027575238	0	0.16356081	0	0.20999688	0.2524023	0	0.034415714	0	0	0.18021302	0.15182762	0	0	0	0	0	0	0	0	0	0	0	0	0	0.11776955	0	0.20807695	0	0.1296954	0	0	0	0	0.020867486
1	0	0	0	0.11428612	0	0	0	0	0.23930083	0	0	0	0	0	0.033881065	0	0.1504204	0	0.1470042	0.25484043	0	0	0	0	0.13032569	0.20392415	0	0	0	0	0	0	0	0	0	0	0	0	0	0.03573128	0	0.20685641	0	0.14446586	0	0	0	0	0.024363328
1	0	0	0	0	0	0	0	0	0.12721804	0	0	0	0.06198982	0.033144444	0.05410735	0	0.20244654	0	0.23855211	0.17904526	0	0.06286938	0	0	0.16193882	0.1812362	0	0	0	0	0	0	0	0	0	0	0	0	0	0	0	0.12792093	0	0.18351616	0	0.122417666	0	0	0
1	0	0	0	0	0	0	0	0	0.11346681	0	0	0	0.03721612	0.047401424	0.0011126078	0	0.19285794	0	0.26409155	0.18112555	0	0.048492156	0	0	0.15970221	0.16861562	0	0	0	0	0	0	0	0	0	0	0	0	0	0.011697776	0	0.15005602	0	0.20253663	0	0.12592375	0	0	0
1	0	0	0	0	0	0	0	0	0.08716553	0	0	0	0.029094428	0.04092818	0	0	0.19008054	0	0.30958793	0.204374	0	0.047727868	0	0	0.15447325	0.168228	0	0	0	0	0	0	0	0	0	0	0	0	0	0.04745455	0	0.1646627	0	0.20623973	0	0.10759444	0	0	0
1	0	0	0	0	0	0	0	0	0.072540276	0	0	0	0	0.010359694	0	0	0.16708584	0	0.3156916	0.21220821	0	0.07362383	0	0	0.122784555	0.18676814	0	0	0	0	0	0	0	0	0	0	0	0	0	0.027726335	0	0.20667516	0	0.18923314	0	0.13055326	0	0	0
1	0	0	0	0.0024992994	0	0	0	0	0.11707929	0	0	0	0.10727959	0.0424811	0.11159898	0	0.16628674	0	0.26114753	0.18034601	0	0.016476016	0	0	0.20138544	0.23224826	0	0	0	0	0	0	0	0	0	0	0	0	0	0.06066939	0	0.215514	0	0.17738925	0	0.13615066	0	0	0
1	0	0	0	0	0	0	0	0	0.11100052	0	0	0	0.07723931	0.06983145	0.06444909	0	0.16928442	0	0.26811963	0.19848734	0	0.001166005	0	0	0.1901252	0.20698132	0	0	0	0	0	0	0	0	0	0	0	0	0	0.10106868	0	0.2276503	0	0.18636508	0	0.11050051	0	0	0
1	0	0	0	0.01813312	0	0	0	0	0.08354732	0	0	0	0.059322756	0.063159	0.01710993	0	0.19299303	0	0.26863465	0.21953681	0	0.011490082	0	0	0.18032497	0.21671493	0	0	0	0	0	0	0	0	0	0	0	0	0	0.11907251	0	0.23030986	0	0.19405994	0	0.09575994	0	0	0
1	0	0	0	0.08145171	0	0	0	0	0.11126321	0	0	0	0.004931779	0.00767094	0.01895679	0	0.19791584	0	0.2522592	0.21859476	0	0.039035976	0	0	0.12237136	0.22505912	0	0	0	0	0	0	0	0	0	0	0	0	0	0.07950588	0	0.2504877	0	0.17585003	0	0.09096968	0	0	0
1	0	0	0	0.013250332	0	0	0	0	0.15509209	0	0	0	0.02373529	0.07068762	0.12158595	0	0.17049077	0	0.23105825	0.15564361	0	0.042583074	0	0	0.10745907	0.19478829	0	0	0	0	0	0	0	0	0	0	0	0	0	0.07939657	0	0.25917473	0	0.14177494	0	0.10229581	0	0	0
1	0	0	0	0.05814706	0	0	0	0	0.13036712	0	0	0	0.014841484	0.0505349	0.08945844	0	0.19907962	0	0.26376143	0.1727677	0	0.022988891	0	0	0.10843668	0.22773156	0	0	0	0	0	0	0	0	0	0	0	0	0	0.09715622	0	0.25550547	0	0.13779107	0	0.07037493	0	0	0
1	0	0	0	0.11574071	0	0	0	0	0.12915435	0	0	0	0	0	0.076853506	0	0.21069477	0	0.23651733	0.17154947	0	0.042141568	0	0	0.06894285	0.25004235	0	0	0	0	0	0	0	0	0	0	0	0	0	0.08508934	0	0.27489594	0	0.11190848	0	0.056055136	0	0	0
1	0	0	0	0	0	0	0	0	0.061913066	0	0	0	0	0.045068096	0	0	0.17796426	0	0.13614237	0.24134363	0	0.15402052	0	0	0.23529752	0.16916832	0	0	0	0	0	0	0	0	0	0	0	0	0	0.022701489	0	0.09505945	0	0.09514289	0	0.08166876	0	0	0
1	0	0	0	0	0	0	0	0	0.045128204	0	0	0	0	0.044985633	0	0	0.16573052	0	0.17879692	0.24128433	0	0.13368621	0	0	0.23428448	0.14626488	0	0	0	0	0	0	0	0	0	0	0	0	0	0.03664176	0	0.12594563	0	0.11598946	0	0.09712976	0	0	0.0034929418
1	0	0	0	0	0	0	0	0	0.01628352	0	0	0	0	0.004836088	0	0	0.14078057	0	0.23923707	0.2514768	0	0.13236701	0	0	0.23439683	0.16814853	0	0	0	0	0	0	0	0	0	0	0	0	0	0.04820151	0	0.1352448	0	0.12497081	0	0.09833717	0	0	0.000354768
1	0	0	0	0	0	0	0	0	0.03820403	0	0	0	0	0	0	0	0.13426422	0	0.25862524	0.26023513	0	0.15107033	0	0	0.19360726	0.17226303	0	0	0	0	0	0	0	0	0	0	0	0	0	0.04737228	0	0.16856189	0	0.11800227	0	0.13709636	0	0	0.027355466
1	0	0	0	0	0	0	0	0	0.06170254	0	0	0	0	0.07553409	0.064274795	0.044861276	0.13069709	0	0.19532833	0.18986018	0	0.04910578	0.03584312	0.005341876	0.20704463	0.23833355	0	0	0	0	0	0	0	0	0	0	0	0	0	0.019956185	0	0.24951963	0	0.12240444	0	0.034819975	0.011430518	0	0
1	0	0	0	0	0	0	0	0	0.052627463	0	0	0	0	0.078398086	0.022255782	0.029597826	0.15302096	0	0.20689252	0.22186874	0	0.038287938	0	0	0.2051415	0.23265085	0	0	0	0	0	0	0	0	0	0	0	0	0	0.0071349633	0	0.24461184	0	0.12079047	0	0.043765027	0.014134391	0	0
1	0	0	0	0	0	0	0	0	0.046724446	0	0	0	0	0.07402209	0	0.008129061	0.16225138	0	0.20726804	0.2694237	0	0.052611824	0	0	0.17700146	0.2548145	0	0	0	0	0	0	0	0	0	0	0	0	0	0	0	0.24282457	0	0.12628853	0	0.045488507	0	0	0
1	0	0	0	0	0	0	0	0	0.054244444	0	0	0	0	0.0649932	0	0	0.16018504	0	0.19443484	0.3170369	0	0.07837659	0	0	0.10507083	0.28845385	0	0	0	0	0	0	0	0	0	0	0	0	0	0	0	0.265015	0	0.12670764	0	0.05047624	0	0	0
1	0	0	0	0	0	0	0	0	0.08147976	0	0	0	0	0.06244882	0.02866952	0.010921096	0.08411281	0	0.16664644	0.20657098	0	0.08276856	0.022360964	0	0.16777202	0.21754938	0	0	0	0	0	0	0	0	0	0	0	0	0	0.004597797	0	0.24792667	0	0.11690571	0	0.089774325	0	0	0
1	0	0	0	0	0	0	0	0	0.078688115	0	0	0	0	0.05232299	0	0	0.086060725	0	0.17161474	0.24832217	0	0.10104703	0	0	0.1520601	0.24471413	0	0	0	0	0	0	0	0	0	0	0	0	0	0	0	0.23606983	0	0.1345134	0	0.09229104	0	0	0
1	0	0	0	0	0	0	0	0	0.07336903	0	0	0	0	0.056333333	0	0	0.09843185	0	0.1635486	0.3073495	0	0.10898447	0	0	0.10060997	0.2839118	0	0	0	0	0	0	0	0	0	0	0	0	0	0	0	0.23581383	0	0.12739651	0	0.08777792	0	0	0.0008712218
1	0	0	0	0	0	0	0	0	0.079239115	0	0	0	0	0.0700327	0.07441406	0.07470051	0.0738067	0	0.119768076	0.24479698	0	0.057582736	0.018060159	0	0.14406605	0.16326478	0	0	0	0	0	0	0	0	0	0	0	0	0	0.055445496	0	0.2318369	0	0.09906062	0	0.015668938	0	0	0
1	0	0	0	0	0	0	0	0	0.07580839	0	0	0	0	0.0780863	0.0186519	0.050529137	0.0835493	0	0.13347912	0.2736261	0	0.05902122	0	0	0.14452331	0.18714288	0	0	0	0	0	0	0	0	0	0	0	0	0	0.037545037	0	0.22310928	0	0.09951466	0	0.029196553	0	0	0
1	0	0	0	0	0	0	0	0	0.074400775	0	0	0	0	0.07323435	0	0.01288538	0.08562214	0	0.1580301	0.3189174	0	0.073425576	0	0	0.12821054	0.23050056	0	0	0	0	0	0	0	0	0	0	0	0	0	0.022894267	0	0.20848997	0	0.111387126	0	0.03604781	0	0	0
1	0	0	0	0	0	0	0.02991088	0	0.058137655	0	0	0	0	0.06299331	0	0	0.067902245	0	0.16309276	0.3871043	0	0.063278	0	0	0.06787355	0.2821467	0	0	0	0	0	0	0	0	0	0	0	0	0	0	0	0.19440486	0	0.11551439	0	0.042222194	0	0	0.02076924
1	0	0	0	0	0	0	0	0	0.020716034	0	0	0	0	0.07129403	0.062048748	0.08194336	0.05675526	0	0.11451503	0.25838125	0	0.055278346	0.038216114	0	0.16743234	0.17033155	0.0012584563	0	0	0	0	0	0	0	0	0	0	0	0	0.03809534	0	0.21980698	0	0.14019103	0	0	0	0	0.0025264767
1	0	0	0	0	0	0	0	0	0.035437666	0	0	0	0	0.08251175	0	0.056075796	0.06258767	0	0.14396796	0.29549417	0	0.040117703	0.006751912	0	0.16025157	0.18463871	0.007866936	0	0	0	0	0	0	0	0	0	0	0	0	0.013073075	0	0.19062492	0	0.1399847	0	0	0	0	0
1	0	0	0	0	0	0	0	0	0.04641347	0	0	0	0	0.08588429	0	0.013907196	0.07074546	0	0.15012261	0.34886125	0	0.05438129	0	0	0.1591782	0.20479402	0.032138016	0	0	0	0	0	0	0	0	0	0	0	0	0.003170676	0	0.17832695	0	0.14744382	0	0	0	0	0.0013931296
1	0	0	0	0	0	0	0.011475894	0	0.035246566	0	0	0	0	0.08446806	0	0	0.06380456	0	0.14009285	0.41744798	0	0.057301357	0	0	0.11247741	0.24861436	0.04548082	0	0	0	0	0	0	0	0	0	0	0	0	0	0	0.16374074	0	0.14810006	0	0	0	0	0.023588592
1	0	0	0	0	0	0	0	0	0.07640955	0	0	0	0	0.070626184	0	0	0.18635975	0	0.16297376	0.1820809	0	0.03658247	0	0	0.2163458	0.103436284	0	0	0	0	0	0	0	0	0	0	0	0	0	0.034576837	0	0.23672737	0	0.0932237	0	0.06654815	0	0	0
1	0	0	0	0	0	0	0	0	0.05535483	0	0	0	0	0.038501587	0	0	0.16859017	0	0.18992913	0.22658701	0	0.05339447	0	0	0.17988077	0.13094914	0	0	0	0	0	0	0	0	0	0	0	0	0	0.044917796	0	0.2313347	0	0.12437518	0	0.074720666	0	0	0.0005261491
1	0	0	0	0	0	0	0	0	0.06307238	0	0	0	0	0.01437224	0	0	0.15373607	0	0.18667711	0.25507244	0	0.09511264	0	0	0.12236061	0.15942323	0	0	0	0	0	0	0	0	0	0	0	0	0	0.0411459	0	0.23759449	0	0.14522514	0	0.13673088	0	0	0.045176174
1	0	0	0	0	0	0	0	0	0.10758308	0	0	0	0	0.057279993	0.064768896	0	0.16407502	0	0.1618272	0.1832841	0	0	0	0	0.19085523	0.19625074	0	0	0	0	0	0	0	0	0	0	0	0	0	0	0	0.21044914	0	0.07619869	0	0.07335794	0.0054717376	0	0
1	0	0	0	0	0	0	0	0	0.07435826	0	0	0	0	0.05752847	0.0029812953	0	0.156634	0	0.18578434	0.20574157	0	0	0	0	0.19163075	0.18484789	0	0	0	0	0	0	0	0	0	0	0	0	0	0.0001191708	0	0.2122727	0	0.10309693	0	0.078881525	0.009674319	0	0
1	0	0	0	0	0	0	0	0	0.034586668	0	0	0	0	0.042289622	0	0	0.15782522	0	0.19662324	0.2402635	0	0.010161507	0	0	0.17319006	0.2093979	0	0	0	0	0	0	0	0	0	0	0	0	0	0	0	0.21230778	0	0.12959349	0	0.09382352	0	0	0
1	0	0	0	0	0	0	0	0	0.052653052	0	0	0	0	0.029988103	0	0	0.1507027	0	0.17194414	0.281684	0	0.048055086	0	0	0.10183296	0.24659143	0	0	0	0	0	0	0	0	0	0	0	0	0	0	0	0.22708197	0	0.1359626	0	0.12747842	0	0	0
1	0	0	0	0	0	0	0	0	0.084324926	0	0	0	0	0.084042616	0.07240292	0.005041466	0.123787604	0	0.21451797	0.16927762	0	0.02067588	0.008260373	0	0.16095294	0.23127739	0	0	0	0	0	0	0	0	0	0	0	0	0	0.033562392	0	0.23656437	0	0.10029657	0	0.09001558	0.037198193	0	0
1	0	0	0	0	0	0	0	0	0.07227468	0	0	0	0	0.08108746	0.016618177	0	0.12246998	0	0.23206802	0.20210765	0	0.014315811	0	0	0.15170528	0.23112372	0	0	0	0	0	0	0	0	0	0	0	0	0	0.02125787	0	0.23985608	0	0.116535656	0	0.0959569	0.039692704	0	0
1	0	0	0	0	0	0	0	0	0.06376276	0	0	0	0	0.06770897	0	0	0.13147303	0	0.23286217	0.24531443	0	0.031156953	0	0	0.13214311	0.24592373	0	0	0	0	0	0	0	0	0	0	0	0	0	0.023135401	0	0.23257129	0	0.1452221	0	0.08251897	0.01825219	0	0
1	0	0	0	0	0	0	0	0	0.09909619	0	0	0	0	0.056190018	0	0	0.13424061	0	0.20953739	0.29433477	0	0.04370559	0	0	0.06265084	0.2731764	0	0	0	0	0	0	0	0	0	0	0	0	0	0.0042558354	0	0.23542736	0	0.1514566	0	0.090197094	0	0	0
1	0	0	0	0	0	0	0	0	0.15179709	0	0	0	0.06250011	0.036993086	0.12644632	0	0.21544704	0	0.23607422	0.157522	0	0	0	0	0.09126004	0.15029392	0	0	0	0	0	0	0	0	0	0	0	0	0	0.11829728	0	0.26161084	0	0.11297237	0	0.08783645	0	0	0
1	0	0	0	0.007163295	0	0	0	0	0.10775114	0	0	0	0.04319007	0.02725452	0.10052289	0	0.23585841	0	0.26156756	0.18791911	0	0	0	0	0.10373808	0.18135506	0	0	0	0	0	0	0	0	0	0	0	0	0	0.13202609	0	0.25198573	0	0.11867659	0	0.05758565	0	0	0
1	0	0	0	0.06271864	0	0	0	0	0.08729807	0	0	0	0	0	0.08285268	0	0.25724065	0	0.22640505	0.20870018	0	0	0	0	0.057286114	0.2292658	0	0	0	0	0	0	0	0	0	0	0	0	0	0.09907232	0	0.2666623	0	0.094339795	0	0.05434708	0	0	0
1	0	0	0	0	0	0	0	0	0.15654841	0	0	0	0.043178346	0.018469376	0.16901532	0	0.18774103	0	0.22945192	0.17351547	0	0	0	0	0.070156544	0.19023788	0	0	0	0	0	0	0	0	0	0	0	0	0	0.07309321	0	0.2930492	0	0.059045073	0	0.1284444	0	0	0
1	0	0	0	0	0	0	0	0	0.13691507	0	0	0	0.03802289	0.042477477	0.13182902	0	0.20014638	0	0.24253954	0.20692173	0	0	0	0	0.09637536	0.17029783	0	0	0	0	0	0	0	0	0	0	0	0	0	0.107026875	0	0.25518262	0	0.07494484	0	0.091594845	0	0	0
1	0	0	0	0.040859867	0	0	0	0	0.1119182	0	0	0	0.03895619	0.020739451	0.087648354	0	0.21523795	0	0.2625775	0.23206307	0	0	0	0	0.10636539	0.21434744	0	0	0	0	0	0	0	0	0	0	0	0	0	0.10652584	0	0.23809302	0	0.09663135	0	0.061706588	0	0	0
1	0	0	0	0.102016866	0	0	0	0	0.12322805	0	0	0	0.00295401	0	0.07849784	0	0.23052965	0	0.22304393	0.24622667	0	0	0	0	0.06748603	0.25940305	0	0	0	0	0	0	0	0	0	0	0	0	0	0.048807397	0	0.26429957	0	0.07362369	0	0.04180221	0	0	0
1	0	0	0	0	0	0	0	0	0.19425741	0	0	0	0.028535536	0.040377114	0.21420553	0	0.16150182	0	0.17839868	0.17056087	0	0.013784471	0	0	0.08221959	0.16350746	0	0	0	0	0	0	0	0	0	0	0	0	0	0.12845492	0	0.3187555	0	0.05965099	0	0.07793799	0	0	0
1	0	0	0	0.01942487	0	0	0	0	0.1594222	0	0	0	0.021268854	0.060790576	0.16545586	0	0.1717548	0	0.21081637	0.21073116	0	0	0	0	0.10992072	0.15511833	0	0	0	0	0	0	0	0	0	0	0	0	0	0.15939982	0	0.2826252	0	0.06724274	0	0.052391637	0	0	0.010458713
1	0	0	0	0.053004973	0	0	0	0	0.14076327	0	0	0	0.035555493	0.038058363	0.13603841	0	0.20063655	0	0.22513606	0.24274367	0	0	0	0	0.11346505	0.21432455	0	0	0	0	0	0	0	0	0	0	0	0	0	0.12394887	0	0.28183392	0	0.08778407	0	0.035497867	0	0	0.020594507
1	0	0	0	0	0	0	0	0	0.28954315	0	0	0	0.0100928135	0.06475875	0.1269913	0.0031504757	0.11286111	0	0.21370621	0.16028619	0	0.03218467	0	0	0.08514064	0.18856983	0	0	0	0	0	0	0	0	0	0	0	0	0	0.115585975	0	0.28168353	0	0.13231209	0	0.0048838435	0.023169292	0	0.0059162164
1	0	0	0	0.0055001094	0	0	0	0	0.24260873	0	0	0	0	0.072854005	0.09119441	0	0.14366187	0	0.24239643	0.20690696	0	0.016677793	0	0	0.12028551	0.17129858	0	0	0	0	0	0	0	0	0	0	0	0	0	0.15294638	0	0.24241662	0	0.12985393	0	0	0	0	0.020307293
1	0	0	0	0.046827614	0	0	0	0	0.22084796	0	0	0	0	0.030422717	0.042053025	0	0.16864505	0	0.24240401	0.26296046	0	0.013548645	0	0	0.14645824	0.20378512	0	0	0	0	0	0	0	0	0	0	0	0	0	0.12470591	0	0.22093172	0	0.13845858	0	0	0	0	0.027194649
1	0	0	0	0.12361317	0	0	0	0	0.22444734	0	0	0	0	0	0.039691262	0	0.14763486	0	0.1919909	0.24999157	0	0	0	0	0.10424666	0.2661419	0	0	0	0	0	0	0	0	0	0	0	0	0	0.0409613	0	0.219802	0	0.15017773	0	0	0	0	0.03294257
1	0	0	0	0	0	0	0	0	0.14500642	0	0	0	0.062464625	0.038599238	0.08203602	0	0.22131683	0	0.21645813	0.19472316	0	0.058328986	0	0	0.14582798	0.15108842	0	0	0	0	0	0	0	0	0	0	0	0	0	0.0147464955	0	0.16665696	0	0.17422774	0	0.111166574	0	0	0
1	0	0	0	0	0	0	0	0	0.12933968	0	0	0	0.03879326	0.047158588	0.03359291	0	0.20112538	0	0.25812814	0.18580577	0	0.041475993	0	0	0.13186365	0.14901009	0	0	0	0	0	0	0	0	0	0	0	0	0	0.032056972	0	0.17984037	0	0.18839924	0	0.12194248	0	0	0
1	0	0	0	0	0	0	0	0	0.10402819	0	0	0	0.03082611	0.026812598	0	0	0.18465601	0	0.3014688	0.205876	0	0.037939332	0	0	0.11973782	0.15852962	0	0	0	0	0	0	0	0	0	0	0	0	0	0.046596903	0	0.17965022	0	0.20201312	0	0.11300435	0	0	0
1	0	0	0	0	0	0	0	0	0.07147962	0	0	0	0	0	0	0	0.17353654	0	0.3075193	0.21155821	0	0.06705282	0	0	0.08540054	0.17898676	0	0	0	0	0	0	0	0	0	0	0	0	0	0.02335989	0	0.22138834	0	0.19053714	0	0.14092343	0	0	0
1	0	0	0	0	0	0	0	0	0.13979931	0	0	0	0.11661085	0.02963778	0.117016695	0	0.18236403	0	0.23011361	0.18820417	0	0.00495614	0	0	0.18805727	0.20101245	0	0	0	0	0	0	0	0	0	0	0	0	0	0.082021184	0	0.22413553	0	0.17995854	0	0.11814949	0	0	0
1	0	0	0	0	0	0	0	0	0.124574006	0	0	0	0.09540789	0.05249557	0.08212305	0	0.17951934	0	0.25229555	0.19781384	0	0	0	0	0.17081226	0.18760735	0	0	0	0	0	0	0	0	0	0	0	0	0	0.11727051	0	0.22865655	0	0.19135949	0	0.107600264	0	0	0
1	0	0	0	0.07755108	0	0	0	0	0.089332335	0	0	0	0.028658785	0	0.051152557	0	0.21944769	0	0.24622233	0.21102779	0	0.027391452	0	0	0.09812232	0.2285474	0	0	0	0	0	0	0	0	0	0	0	0	0	0.08872449	0	0.25591582	0	0.18613668	0	0.09733518	0	0	0
1	0	0	0	0.0019197109	0	0	0	0	0.17347036	0	0	0	0.07729053	0.026799629	0.16463101	0	0.18511462	0	0.2153355	0.15830274	0	0.04821031	0	0	0.09481418	0.21291186	0	0	0	0	0	0	0	0	0	0	0	0	0	0.06010563	0	0.2643312	0	0.15101118	0	0.122846164	0	0	0
1	0	0	0	0.014941766	0	0	0	0	0.16815467	0	0	0	0.05295125	0.05342923	0.13663587	0	0.18057413	0	0.24118558	0.15194255	0	0.024432033	0	0	0.08562561	0.19460347	0	0	0	0	0	0	0	0	0	0	0	0	0	0.08989293	0	0.25939503	0	0.15275122	0	0.10444288	0	0	0
1	0	0	0	0.058731478	0	0	0	0	0.13019371	0	0	0	0.045407306	0.037027072	0.10226773	0	0.2147872	0	0.27693498	0.16715735	0	0.011660897	0	0	0.09287814	0.23546	0	0	0	0	0	0	0	0	0	0	0	0	0	0.10311221	0	0.2590515	0	0.14335631	0	0.073867984	0	0	0
1	0	0	0	0.09915928	0	0	0	0	0.115410365	0	0	0	0	0	0.10089482	0	0.23510876	0	0.25051698	0.15566702	0	0.032125287	0	0	0.059314694	0.2648482	0	0	0	0	0	0	0	0	0	0	0	0	0	0.095441155	0	0.2802692	0	0.12573388	0	0.07801224	0	0	0
1	0	0	0	0	0	0	0	0	0.08380951	0	0	0	0	0.054111872	0	0	0.18356642	0	0.14058663	0.23663951	0	0.15666337	0	0	0.2200837	0.130377	0	0	0	0	0	0	0	0	0	0	0	0	0	0.039429557	0	0.11528074	0	0.09779306	0	0.081622854	0	0	0
1	0	0	0	0	0	0	0	0	0.064097896	0	0	0	0	0.04590337	0	0	0.16123497	0	0.1893584	0.23319696	0	0.14226432	0	0	0.21458781	0.12081588	0	0	0	0	0	0	0	0	0	0	0	0	0	0.04466362	0	0.13064067	0	0.11494035	0	0.10066571	0	0	0.0011213253
1	0	0	0	0	0	0	0	0	0.03163549	0	0	0	0	0.0053930427	0	0	0.14302464	0	0.2611816	0.24952102	0	0.13906522	0	0	0.21456812	0.14526792	0	0	0	0	0	0	0	0	0	0	0	0	0	0.054491233	0	0.13960299	0	0.13130328	0	0.10128595	0	0	0
1	0	0	0	0	0	0	0	0	0.04858032	0	0	0	0	0	0	0	0.14054212	0	0.2686082	0.23946364	0	0.16481256	0	0	0.16821082	0.1450216	0	0	0	0	0	0	0	0	0	0	0	0	0	0.033438027	0	0.17947096	0	0.12112475	0	0.14767514	0	0	0.030269183
1	0	0	0	0	0	0	0	0	0.07395745	0	0	0	0	0.08762622	0.07902518	0.06444865	0.14704563	0	0.20072176	0.18912604	0	0.04180314	0.027205633	0	0.17406622	0.22540846	0	0	0	0	0	0	0	0	0	0	0	0	0	0.02546453	0	0.25088635	0	0.12252461	0	0.036040254	0	0	0
1	0	0	0	0	0	0	0	0	0.07961259	0	0	0	0	0.072285965	0.06431937	0.027617937	0.04717346	0	0.1354404	0.19216712	0	0.08895841	0.052995376	0	0.21707915	0.2009872	0	0	0	0	0	0	0	0	0	0	0	0	0	0.028550489	0	0.25949064	0	0.07935423	0	0.06600663	0.0035969787	0	0
1	0	0	0	0	0	0	0	0	0.1036659	0	0	0	0	0.09376191	0.033855192	0	0.1762745	0	0.11431282	0.17307588	0	0.010973347	0	0	0.22696777	0.1345835	0	0	0	0	0	0	0	0	0	0	0	0	0	0	0	0.222399	0	0.07188803	0	0.06269151	0	0	0
1	0	0	0	0	0	0	0	0	0.15563777	0	0	0	0.043249726	0.027322153	0.15455082	0	0.20785864	0	0.20834608	0.13938716	0	0.0076916683	0	0	0.11011591	0.1638711	0	0	0	0	0	0	0	0	0	0	0	0	0	0.07664588	0	0.31111938	0	0.0643117	0	0.12365193	0	0	0
1	0	0	0	0	0	0	0	0	0.2790836	0	0	0	0	0.06425793	0.10957182	0	0.10934433	0	0.19570842	0.15128058	0	0.047197036	0	0	0.1283897	0.15398158	0	0	0	0	0	0	0	0	0	0	0	0	0	0.11396766	0	0.28389847	0	0.10043522	0	0	0.01851144	0	0.007978526
1	0	0	0	0.0037699523	0	0	0	0	0.14793761	0	0	0	0.045288507	0.044500653	0.1477187	0	0.15692239	0	0.21785954	0.15642509	0	0.0677183	0	0	0.10272163	0.2292362	0	0	0	0	0	0	0	0	0	0	0	0	0	0.044128876	0	0.25819388	0	0.14951622	0	0.13563874	0	0	0
1	0	0	0	0	0	0	0	0	0.07431455	0	0	0	0	0.073108874	0.08562565	0.041749854	0.08254536	0	0.14874813	0.1919055	0	0.09092575	0.055951122	0	0.17698832	0.20976347	0	0	0	0	0	0	0	0	0	0	0	0	0	0.012721266	0	0.25253603	0	0.11526521	0	0.07055283	0	0	0
1	0	0	0	0	0	0	0	0	0.093498655	0	0	0	0	0.07758829	0.038465224	0	0.1897701	0	0.13692673	0.1673432	0	0.034992732	0	0	0.22675252	0.124021426	0	0	0	0	0	0	0	0	0	0	0	0	0	0.017863633	0	0.21729681	0	0.07916673	0	0.06667006	0	0	0
1	0	0	0	0	0	0	0	0	0.17004015	0	0	0	0.071561106	0.01809102	0.14781097	0	0.23440863	0	0.21024032	0.14869413	0	0	0	0.013191137	0.08653489	0.16807367	0	0	0	0	0	0	0	0	0	0	0	0	0	0.09425981	0	0.28576988	0	0.07933646	0	0.10641227	0	0	0
1	0	0	0	0.11059016	0	0	0	0	0.16648345	0	0	0	0.0014982893	0	0.1327846	0	0.21038584	0	0.17137392	0.23831314	0	0	0	0	0.08194506	0.27612755	0	0	0	0	0	0	0	0	0	0	0	0	0	0.046258066	0	0.2916968	0	0.08114653	0	0.0028879012	0	0	0.03813354
1	0	0	0	0.017289791	0	0	0	0	0.09086796	0	0	0	0.08779799	0.03984246	0.042267058	0	0.2028749	0	0.26506576	0.2154407	0	0	0	0	0.15367848	0.20824833	0	0	0	0	0	0	0	0	0	0	0	0	0	0.12533464	0	0.22593056	0	0.20361815	0	0.09847845	0	0	0
1	0	0	0	0	0	0	0	0	0.05772725	0	0	0	0	0.08540317	0.04994899	0.045363396	0.15440834	0	0.21062346	0.208684	0	0.037029818	0.0072068907	0	0.17254604	0.23180433	0	0	0	0	0	0	0	0	0	0	0	0	0	0.011409024	0	0.2448077	0	0.12712312	0	0.054221056	0	0	0
1	0	0	0	0	0	0	0	0	0.059936874	0	0	0	0	0.08097994	0.08013377	0.07731733	0.07066546	0	0.116211966	0.25517544	0	0.057452418	0.024458695	0	0.12099586	0.15463299	0	0	0	0	0	0	0	0	0	0	0	0	0	0.03158624	0	0.23754969	0	0.16543509	0	0	0	0	0
1	0	0	0	0	0	0	0	0	0.031228352	0	0	0	0	0.025517652	0	0	0.17156406	0	0.1714315	0.2723596	0	0.06383982	0	0	0.0760211	0.2567606	0	0	0	0	0	0	0	0	0	0	0	0	0	0	0	0.22309569	0	0.13296442	0	0.14950016	0	0	0
1	0	0	0	0.04495979	0	0	0	0	0.13048777	0	0	0	0.058086373	0.019363074	0.108139224	0	0.21467693	0	0.26232046	0.23574321	0	0	0	0	0.064727806	0.22413006	0	0	0	0	0	0	0	0	0	0	0	0	0	0.102604896	0	0.25528708	0	0.11975832	0	0.0623428	0	0	0
1	0	0	0	0	0	0	0	0	0.16548797	0	0	0	0.036072664	0.04378326	0.037315585	0	0.18618749	0	0.25819808	0.20058526	0	0.03785045	0	0	0.09255496	0.14766581	0	0	0	0	0	0	0	0	0	0	0	0	0	0.02363475	0	0.18455477	0	0.19532159	0	0.105026335	0	0	0
1	0	0	0	0	0	0	0	0	0.12194252	0	0	0	0	0.05106364	0	0	0.17498682	0	0.1381196	0.2414873	0	0.15556133	0	0	0.17890698	0.11857515	0	0	0	0	0	0	0	0	0	0	0	0	0	0.0387963	0	0.12686756	0	0.09991459	0	0.08778319	0	0	0
1	0	0	0	0	0	0	0	0	0.076143496	0	0	0	0	0.039550852	0.023201602	0	0.12993278	0	0.13156803	0.28530145	0	0.09443067	0	0	0.05783321	0.2639385	0	0	0	0	0	0	0	0	0	0	0	0	0	0	0	0.25030938	0	0.15665106	0	0.08544914	0	0	0.011568334
1	0	0	0	0	0	0	0	0	0.044576135	0	0	0	0	0.07738079	0.009097536	0.024499984	0.17481017	0	0.21507762	0.25770456	0	0.05728915	0	0	0.14880383	0.25937238	0	0	0	0	0	0	0	0	0	0	0	0	0	0.005691115	0	0.24532045	0	0.13639241	0	0.0530356	0	0	0
1	0	0	0	0	0	0	0	0	0.0556562	0	0	0	0	0.062222622	0	0	0.16811511	0	0.18464847	0.30764762	0	0.08090829	0	0	0.07257679	0.29188094	0	0	0	0	0	0	0	0	0	0	0	0	0	0	0	0.27032053	0	0.13148126	0	0.055127695	0	0	0
1	0	0	0	0	0	0	0	0	0.078995734	0	0	0	0	0.0784713	0.095106296	0.046731304	0.09918233	0	0.15370652	0.19617455	0	0.0847757	0.045988325	0	0.14630349	0.19011007	0	0	0	0	0	0	0	0	0	0	0	0	0	0.017527193	0	0.25481728	0	0.12713598	0	0.06603709	0	0	0
1	0	0	0	0	0	0	0	0	0.0836107	0	0	0	0	0.06536744	0.05834454	0.035318658	0.10520143	0	0.17130853	0.20925617	0	0.078449644	0.03072962	0	0.14164428	0.21891192	0	0	0	0	0	0	0	0	0	0	0	0	0	0.004715813	0	0.24623778	0	0.13427135	0	0.08988994	0	0	0
1	0	0	0	0	0	0	0	0	0.075692326	0	0	0	0	0.059552077	0.02185235	0.021902004	0.11595758	0	0.1713698	0.24896233	0	0.09664951	0.004948159	0	0.13361497	0.24144927	0	0	0	0	0	0	0	0	0	0	0	0	0	0	0	0.23750785	0	0.15163152	0	0.09320952	0	0	0
1	0	0	0	0	0	0	0	0	0.067182966	0	0	0	0	0.04793204	0.007234792	0	0.11083576	0	0.15664464	0.29828897	0	0.09643348	0	0	0.07693211	0.287789	0	0	0	0	0	0	0	0	0	0	0	0	0	0	0	0.24981482	0	0.13295946	0	0.08905894	0	0	0.01301246
1	0	0	0	0	0	0	0	0	0.10066236	0	0	0	0	0.068588495	0.08514389	0.051550128	0.09099048	0	0.11633873	0.23067781	0	0.06478855	0	0	0.096310906	0.13768965	0	0	0	0	0	0	0	0	0	0	0	0	0	0.040614683	0	0.24287497	0	0.118650794	0	0.031093232	0	0	0
1	0	0	0	0	0	0	0	0	0.09903944	0	0	0	0	0.059747275	0.04030476	0.026338223	0.09522182	0	0.13794754	0.24415408	0	0.07138161	0	0	0.09206261	0.18166466	0	0	0	0	0	0	0	0	0	0	0	0	0	0.02163172	0	0.22820158	0	0.13212304	0	0.046262957	0	0	0
1	0	0	0	0	0	0	0	0	0.08029627	0	0	0	0	0.061536904	0	0.0012723831	0.11376818	0	0.16289213	0.29919264	0	0.08390217	0	0	0.086952254	0.2378216	0	0	0	0	0	0	0	0	0	0	0	0	0	0.012754373	0	0.20925415	0	0.14017926	0	0.049222466	0	0	0
1	0	0	0	0	0	0	0.01713257	0	0.065653294	0	0	0	0	0.045340415	0	0	0.08368496	0	0.15254752	0.35751268	0	0.08360884	0	0	0.032894995	0.2753578	0	0	0	0	0	0	0	0	0	0	0	0	0	0	0	0.21209364	0	0.14440681	0	0.049760103	0	0	0.036285177
1	0	0	0	0	0	0	0	0	0.074422486	0	0	0	0	0.08332316	0.042734705	0.04859085	0.074913874	0	0.13442077	0.27919924	0	0.053688087	0	0	0.110340476	0.18601435	0	0	0	0	0	0	0	0	0	0	0	0	0	0.017998256	0	0.22182623	0	0.1643123	0	0	0	0	0.0033084273
1	0	0	0	0	0	0	0	0	0.07054325	0	0	0	0	0.08317319	0	0.017300187	0.08068691	0	0.15812033	0.33743623	0	0.07342929	0	0	0.10802748	0.22400448	0.0002720074	0	0	0	0	0	0	0	0	0	0	0	0	0	0	0.2057399	0	0.17925447	0	0	0	0	0.024518386
1	0	0	0	0	0	0	0.019956963	0	0.056851264	0	0	0	0	0.05746405	0	0	0.06802328	0	0.1392751	0.3999156	0	0.08698557	0	0	0.06646651	0.25558132	0.017178122	0	0	0	0	0	0	0	0	0	0	0	0	0	0	0.1999841	0	0.18274876	0	0.00862884	0	0	0.038406447
1	0	0	0	0	0	0	0	0	0.11581403	0	0	0	0.011539835	0.07233978	0.06743243	0	0.19026299	0	0.14486574	0.15581791	0	0.053833827	0	0	0.20928192	0.08120024	0	0	0	0	0	0	0	0	0	0	0	0	0	0.015058597	0	0.22512068	0	0.09157819	0	0.06520769	0	0	0
1	0	0	0	0	0	0	0	0	0.0913967	0	0	0	0	0.053582445	0.0064344625	0	0.17709683	0	0.1792553	0.17286757	0	0.05236636	0	0	0.18459488	0.09152892	0	0	0	0	0	0	0	0	0	0	0	0	0	0.02842367	0	0.23274888	0	0.10291133	0	0.078060485	0	0	0
1	0	0	0	0	0	0	0	0	0.055025917	0	0	0	0	0.017331349	0	0	0.18055174	0	0.21352123	0.22059497	0	0.071960606	0	0	0.15958507	0.12979236	0	0	0	0	0	0	0	0	0	0	0	0	0	0.035083473	0	0.22723685	0	0.12682961	0	0.08828519	0	0	0
1	0	0	0	0	0	0	0	0	0.054923825	0	0	0	0	0	0	0	0.16840294	0	0.19128574	0.23401959	0	0.1186466	0	0	0.10033237	0.15230922	0	0	0	0	0	0	0	0	0	0	0	0	0	0.023557601	0	0.24762328	0	0.14046559	0	0.15880895	0	0	0.042813342
1	0	0	0	0	0	0	0	0	0.11275211	0	0	0	0	0.05834545	0.07153364	0	0.18185914	0	0.16913202	0.17235515	0	0	0.0037384543	0	0.16586526	0.16680564	0	0	0	0	0	0	0	0	0	0	0	0	0	0.009319048	0	0.19690806	0	0.08194955	0	0.07954112	0	0	0
1	0	0	0	0	0	0	0	0	0.07718883	0	0	0	0	0.04603734	0.02090819	0	0.16692916	0	0.19113755	0.18653369	0	0.007104383	0	0	0.16517182	0.16842175	0	0	0	0	0	0	0	0	0	0	0	0	0	0.004190495	0	0.19220755	0	0.11009268	0	0.099918224	0	0	0
1	0	0	0	0	0	0	0	0	0.032147694	0	0	0	0	0.032746173	0	0	0.17331786	0	0.20155677	0.22727828	0	0.032263402	0	0	0.13830501	0.21859351	0	0	0	0	0	0	0	0	0	0	0	0	0	0	0	0.19582164	0	0.12561357	0	0.11616253	0	0	0
1	0	0	0	0	0	0	0	0	0.101741135	0	0	0	0	0.07837152	0.0871937	0.015888603	0.15239128	0	0.21684322	0.1550149	0	0.02261785	0.02358408	0	0.12997884	0.2111868	0	0	0	0	0	0	0	0	0	0	0	0	0	0.029282652	0	0.235602	0	0.1077827	0	0.082181044	0.011046704	0	0
1	0	0	0	0	0	0	0	0	0.07733987	0	0	0	0	0.0699299	0.038704123	0.013141264	0.14599884	0	0.22872512	0.17919399	0	0.014444592	0.001689333	0	0.121825725	0.2199463	0	0	0	0	0	0	0	0	0	0	0	0	0	0.021889394	0	0.23052333	0	0.12197646	0	0.09867014	0.009682099	0	0
1	0	0	0	0	0	0	0	0	0.05356813	0	0	0	0	0.063658096	0.004405063	0.0114664845	0.15641576	0	0.23992254	0.22744763	0	0.04093687	0	0	0.104955725	0.2495933	0	0	0	0	0	0	0	0	0	0	0	0	0	0.020658823	0	0.22845891	0	0.14862093	0	0.087221675	0	0	0
1	0	0	0	0	0	0	0	0	0.08709944	0	0	0	0	0.050023556	0	0	0.15577495	0	0.2093225	0.2763345	0	0.05803983	0	0	0.035655946	0.27445123	0	0	0	0	0	0	0	0	0	0	0	0	0	0.0029735619	0	0.24284266	0	0.15795891	0	0.09251735	0	0	0
1	0	0	0	0	0	0	0	0	0.18069956	0	0	0	0.07875758	0.01709238	0.1515542	0	0.23121546	0	0.20656307	0.16647097	0	0	0	0.0125207165	0.03427342	0.16513579	0	0	0	0	0	0	0	0	0	0	0	0	0	0.10670604	0	0.28714278	0	0.10279111	0	0.11140582	0	0	0
1	0	0	0	0	0	0	0	0	0.15691605	0	0	0	0.06697669	0.037825316	0.13840786	0	0.21688715	0	0.23844863	0.17801078	0	0	0	0	0.036761712	0.14727032	0	0	0	0	0	0	0	0	0	0	0	0	0	0.11970015	0	0.26419526	0	0.12938511	0	0.09237283	0	0	0
1	0	0	0	0.0024641168	0	0	0	0	0.10695094	0	0	0	0.05749606	0.030303916	0.111269854	0	0.24238402	0	0.2710489	0.20199354	0	0	0	0	0.053899396	0.17524946	0	0	0	0	0	0	0	0	0	0	0	0	0	0.12484963	0	0.25694543	0	0.14396456	0	0.06419773	0	0	0
1	0	0	0	0.033943795	0	0	0	0	0.08838467	0	0	0	0	0	0.09208973	0	0.2595143	0	0.21794227	0.21853484	0	0	0	0	0.017764382	0.22577971	0	0	0	0	0	0	0	0	0	0	0	0	0	0.092778064	0	0.28310978	0	0.11584032	0	0.06434074	0	0	0
1	0	0	0	0	0	0	0	0	0.18314771	0	0	0	0.06834456	0.021470154	0.18145087	0	0.19364654	0	0.22745214	0.1801913	0	0	0	0	0.02564086	0.1990314	0	0	0	0	0	0	0	0	0	0	0	0	0	0.07311417	0	0.296233	0	0.095937446	0	0.13380069	0	0	0
1	0	0	0	0.0036474522	0	0	0	0	0.15917335	0	0	0	0.060817685	0.04538804	0.14856857	0	0.19813845	0	0.24620536	0.22224408	0	0	0	0	0.038967144	0.1884887	0	0	0	0	0	0	0	0	0	0	0	0	0	0.10252388	0	0.26095292	0	0.09976977	0	0.100469775	0	0	0
1	0	0	0	0.080614924	0	0	0	0	0.13816153	0	0	0	0.014629956	0	0.09824838	0	0.22439301	0	0.21429954	0.2556332	0	0	0	0	0.029763572	0.2756223	0	0	0	0	0	0	0	0	0	0	0	0	0	0.04211729	0	0.2859725	0	0.081484795	0	0.05294361	0	0	0.00627459
1	0	0	0	0.02579289	0	0	0	0	0.21422385	0	0	0	0.060587667	0.037042644	0.24738522	0.017750256	0.17476603	0	0.1786509	0.1530047	0	0.026380181	0	0	0.023920618	0.19957541	0	0	0	0	0	0	0	0	0	0	0	0	0	0.10333799	0	0.33952156	0	0.095181674	0	0.10781696	0	0	0.0103341695
1	0	0	0	0.038003553	0	0	0	0	0.17731714	0	0	0	0.045092136	0.0591183	0.20911524	0	0.17400385	0	0.20829967	0.20051329	0	0	0	0	0.0418837	0.18919875	0	0	0	0	0	0	0	0	0	0	0	0	0	0.14552994	0	0.31423792	0	0.09264725	0	0.09450361	0	0	0.027315693
1	0	0	0	0.06807166	0	0	0	0	0.13901424	0	0	0	0.060627945	0.022572676	0.14899702	0	0.18491305	0	0.24036627	0.2379994	0	0	0	0	0.072343	0.25978723	0	0	0	0	0	0	0	0	0	0	0	0	0	0.11082305	0	0.29502997	0	0.11615038	0	0.05897586	0	0	0.035917785
1	0	0	0	0.093367174	0	0	0	0	0.16797659	0	0	0	0.018113777	0	0.14801879	0	0.18089016	0	0.17092654	0.22948915	0	0	0	0	0.02882761	0.29400468	0	0	0	0	0	0	0	0	0	0	0	0	0	0.03516238	0	0.3077546	0	0.09806522	0	0.028452083	0	0	0.067550935
1	0	0	0	0.028123656	0	0	0	0	0.29822308	0	0	0	0.03909759	0.06823791	0.13920249	0.057064954	0.10985446	0	0.22353846	0.16188915	0	0.01956936	0	0	0.022930954	0.25627542	0	0	0	0	0	0	0	0	0	0	0	0	0	0.104594335	0	0.28451493	0	0.14357786	0	0.02738463	0.008112672	0	0.024314616
1	0	0	0	0.032711055	0	0	0	0	0.24814275	0	0	0	0.016128495	0.07702146	0.09154481	0.023614943	0.13114528	0	0.25390846	0.22003257	0	0.0016912144	0	0	0.058215123	0.24377157	0	0	0	0	0	0	0	0	0	0	0	0	0	0.13012457	0	0.26137373	0	0.15021418	0	0	0	0	0.04557155
1	0	0	0	0.05433853	0	0	0	0	0.20712894	0	0	0	0.016566293	0.024558742	0.03575457	0	0.14995736	0	0.2653647	0.27652222	0	0	0	0	0.10213471	0.26746413	0	0	0	0	0	0	0	0	0	0	0	0	0	0.112540856	0	0.23712593	0	0.15746595	0	0	0	0	0.044389095
1	0	0	0	0.08645511	0	0	0	0	0.21512629	0	0	0	0.0034612329	0	0.037825625	0	0.097983494	0	0.2187995	0.26169834	0	0	0	0	0.04928842	0.32606706	0	0	0	0	0	0	0	0	0	0	0	0	0	0.032112103	0	0.22819231	0	0.1558505	0	0	0	0	0.049828887
1	0	0	0	0	0	0	0	0	0.17703706	0	0	0	0.05350247	0.03424324	0.08724267	0	0.20656043	0	0.21855931	0.20873256	0	0.050481904	0	0	0.105182	0.15702003	0	0	0	0	0	0	0	0	0	0	0	0	0	0.0017808645	0	0.17532296	0	0.1770877	0	0.09587141	0	0	0
1	0	0	0	0	0	0	0	0	0.13108832	0	0	0	0.029234301	0.024430152	0	0	0.1812194	0	0.30411622	0.21450979	0	0.037465762	0	0	0.08694887	0.15879478	0	0	0	0	0	0	0	0	0	0	0	0	0	0.04297744	0	0.18684034	0	0.20626655	0	0.1051887	0	0	0
1	0	0	0	0	0	0	0	0	0.08616634	0	0	0	0	0	0	0	0.18085597	0	0.29873738	0.21311197	0	0.06944285	0	0	0.048287623	0.16482504	0	0	0	0	0	0	0	0	0	0	0	0	0	0.0121980915	0	0.22516496	0	0.20576064	0	0.14386243	0	0	0
1	0	0	0	0	0	0	0	0	0.17776975	0	0	0	0.12629278	0.015966857	0.13163668	0	0.19701782	0	0.21964727	0.19635239	0	0	0	0	0.1481905	0.18591282	0	0	0	0	0	0	0	0	0	0	0	0	0	0.07581971	0	0.22479305	0	0.18978304	0	0.108493745	0	0	0
1	0	0	0	0	0	0	0	0	0.15260871	0	0	0	0.118214056	0.039531663	0.08393798	0	0.18428169	0	0.24887975	0.20106709	0	0	0	0	0.12732822	0.17994332	0	0	0	0	0	0	0	0	0	0	0	0	0	0.11562403	0	0.22179829	0	0.21031153	0	0.103512146	0	0	0
1	0	0	0	0.025206937	0	0	0	0	0.115485884	0	0	0	0.107596636	0.03025941	0.06936858	0	0.20847102	0	0.2657253	0.22484247	0	0	0	0	0.11853765	0.20072465	0	0	0	0	0	0	0	0	0	0	0	0	0	0.13187814	0	0.23051889	0	0.20540519	0	0.09727202	0	0	0
1	0	0	0	0.05512136	0	0	0	0	0.085309066	0	0	0	0.035043374	0	0.062768765	0	0.2303085	0	0.2404936	0.2278472	0	0.02223607	0	0	0.058920603	0.22769067	0	0	0	0	0	0	0	0	0	0	0	0	0	0.08802294	0	0.26792175	0	0.18469092	0	0.10792088	0	0	0
1	0	0	0	0	0	0	0	0	0.20203719	0	0	0	0.07256838	0.014060543	0.16359608	0	0.17994341	0	0.21819942	0.15097433	0	0.035173416	0	0	0.069479115	0.20360498	0	0	0	0	0	0	0	0	0	0	0	0	0	0.06428587	0	0.27032998	0	0.15193434	0	0.12197643	0	0	0
1	0	0	0	0.008189459	0	0	0	0	0.18426739	0	0	0	0.056986928	0.045220204	0.13534121	0	0.18828216	0	0.23860411	0.15195364	0	0.016169397	0	0	0.062340405	0.18822356	0	0	0	0	0	0	0	0	0	0	0	0	0	0.09192699	0	0.26385298	0	0.15734474	0	0.108733	0	0	0
1	0	0	0	0.049473166	0	0	0	0	0.1348831	0	0	0	0.05995478	0.034291886	0.1072787	0	0.21616781	0	0.2717954	0.16771568	0	0.012571626	0	0	0.07103402	0.23284578	0	0	0	0	0	0	0	0	0	0	0	0	0	0.10050277	0	0.26322344	0	0.1590326	0	0.086411834	0	0	0
1	0	0	0	0.07724439	0	0	0	0	0.12337791	0	0	0	0	0	0.10249957	0	0.23721568	0	0.24248767	0.16206355	0	0.031071393	0	0	0.032127835	0.26108155	0	0	0	0	0	0	0	0	0	0	0	0	0	0.0842958	0	0.29469308	0	0.14751746	0	0.08381256	0	0	0
1	0	0	0	0	0	0	0	0	0.10268341	0	0	0	0	0.047471147	0	0	0.15276378	0	0.19231954	0.23818864	0	0.14332289	0	0	0.16982238	0.11180782	0	0	0	0	0	0	0	0	0	0	0	0	0	0.04858442	0	0.14575773	0	0.12121506	0	0.1080553	0	0	0
1	0	0	0	0	0	0	0	0	0.073899455	0	0	0	0	0.010730843	0	0	0.14655288	0	0.26289248	0.24938823	0	0.14821574	0	0	0.1809383	0.12854254	0	0	0	0	0	0	0	0	0	0	0	0	0	0.060981058	0	0.1549805	0	0.1393523	0	0.102026716	0	0	0.0013116255
1	0	0	0	0	0	0	0	0	0.07076621	0	0	0	0	0	0	0	0.1347181	0	0.2623931	0.22655109	0	0.17586114	0	0	0.12510027	0.1333726	0	0	0	0	0	0	0	0	0	0	0	0	0	0.024716524	0	0.19388923	0	0.13718678	0	0.15596314	0	0	0.026152046
1	0	0	0	0	0	0	0	0	0.07512206	0	0	0	0	0.09219465	0.1058653	0.08417034	0.15248853	0	0.18854131	0.19850406	0	0.042589206	0.03894549	0	0.16011749	0.1845066	0	0	0	4.5188175E-05	0	0	0	0	0	0	0	0	0	0.03230298	0	0.2584249	0	0.12663874	0	0.035236128	0	0	0
1	0	0	0	0	0	0	0	0	0.06291454	0	0	0	0	0.088881694	0.082119614	0.066149585	0.16031833	0	0.19816849	0.21485335	0	0.042825583	0.0133018745	0	0.14681326	0.20721415	0	0	0	0	0	0	0	0	0	0	0	0	0	0.016105352	0	0.2563595	0	0.14120656	0	0.058092795	0	0	0
1	0	0	0	0	0	0	0	0	0.049263824	0	0	0	0	0.08537615	0.041844837	0.03439612	0.18518634	0	0.19339702	0.26240596	0	0.065800026	0	0	0.13060156	0.24928933	0	0	0	0	0	0	0	0	0	0	0	0	0	0.007046543	0	0.26007152	0	0.14962092	0	0.05649979	0	0	0
1	0	0	0	0	0	0	0	0	0.06150537	0	0	0	0	0.057695195	0.023331068	0	0.17658399	0	0.15093577	0.2893874	0	0.088558085	0	0	0.057482503	0.28405938	0	0	0	0	0	0	0	0	0	0	0	0	0	0	0	0.2839673	0	0.14874506	0	0.07214988	0	0	0.009754183
1	0	0	0.017073382	0	0	0	0	0	0.08340144	0	0	0	0	0.07943363	0.10757562	0.057823244	0.099212065	0	0.14869744	0.19738185	0	0.07952049	0.048786364	0	0.13827352	0.14212419	0	0	0	0	0	0	0	0	0	0	0	0	0	0.031340748	0	0.26596707	0	0.13544603	0	0.052832358	0	0	0
1	0	0	0	0	0	0	0	0	0.0854548	0	0	0	0	0.07188221	0.074863285	0.052750897	0.111640476	0	0.15820332	0.20241375	0	0.06826269	0.028989749	0	0.12629585	0.18008702	0	0	0	0	0	0	0	0	0	0	0	0	0	0.011444494	0	0.25320983	0	0.15181924	0	0.07852075	0	0	0
1	0	0	0	0	0	0	0	0	0.07571885	0	0	0	0	0.06446909	0.03689236	0.026637267	0.1351086	0	0.16303909	0.24313825	0	0.08608599	0.007654215	0	0.124095544	0.21996474	0	0	0	0	0	0	0	0	0	0	0	0	0	0	0	0.2362815	0	0.16963173	0	0.08378625	0	0	0
1	0	0	0	0	0	0	0	0	0.13744771	0	0	0	0	0.07656348	0.11219231	0.051824592	0.10799433	0	0.09861757	0.2414258	0	0.051575117	0	0	0.08847162	0.113781	0	0	0	0	0	0	0	0	0	0	0	0	0	0.0595114	0	0.26736915	0	0.12715201	0	0.027762184	0	0	0
1	0	0	0	0	0	0	0	0	0.12604603	0	0	0	0	0.07391019	0.07041953	0.02832488	0.11895993	0	0.1286296	0.25275436	0	0.06390414	0	0	0.090921625	0.15187195	0	0	0	0	0	0	0	0	0	0	0	0	0	0.045582406	0	0.24866746	0	0.15414712	0	0.038309317	0	0	0
1	0	0	0	0	0	0	0	0	0.10488313	0	0	0	0	0.052854713	0.004647231	0	0.120000616	0	0.15686885	0.29966822	0	0.08290811	0	0	0.0753854	0.22032999	0	0	0	0	0	0	0	0	0	0	0	0	0	0.0311673	0	0.22876501	0	0.17382292	0	0.038082372	0	0	0.008297263
1	0	0	0	0	0	0	0.016212862	0	0.08697744	0	0	0	0	0.027744446	0	0	0.102221675	0	0.132971	0.35189968	0	0.10364158	0	0	0.03145123	0.24676387	0	0	0	0	0	0	0	0	0	0	0	0	0	0	0	0.22796357	0	0.17381667	0	0.04456556	0	0	0.032642182
1	0	0	0	0	0	0	0	0	0.11014677	0	0	0	0	0.08357517	0.105288275	0.063880764	0.070375636	0	0.11238989	0.26717398	0	0.06520323	0.0026423556	0	0.10214117	0.12604418	0	0	0	0	0	0	0	0	0	0	0	0	0	0.048389368	0	0.2599327	0	0.17610204	0	0	0	0	0.0010038216
1	0	0	0	0	0	0	0	0	0.10336536	0	0	0	0	0.074903846	0.067485414	0.03595	0.07464418	0	0.14658207	0.2955581	0	0.05841821	0	0	0.08591877	0.1686314	0	0	0	0	0	0	0	0	0	0	0	0	0	0.04336242	0	0.24531972	0	0.18412298	0	0	0	0	0.009726656
1	0	0	0	0	0	0	0	0	0.09311355	0	0	0	0	0.06690804	0.010438952	0	0.08898964	0	0.16739315	0.3480095	0	0.08190191	0	0	0.097147055	0.20185076	0	0	0	0	0	0	0	0	0	0	0	0	0	0.021790525	0	0.23221631	0	0.19201599	0	0	0	0	0.033423368
1	0	0	0	0	0	0	0.021558309	0	0.072990894	0	0	0	0	0.033508893	0	0	0.073125735	0	0.13910706	0.40830228	0	0.09565938	0	0	0.056681637	0.23491643	0.000774009	0	0	0	0	0	0	0	0	0	0	0	0	0	0	0.23148055	0	0.19976464	0	0.0026073873	0	0	0.044226237
1	0	0	0	0	0	0	0	0	0.13554947	0	0	0	0.008514127	0.064467035	0.06801425	0	0.18350509	0	0.14410418	0.16166721	0	0.05874538	0	0	0.17940585	0.054423556	0	0	0	0	0	0	0	0	0	0	0	0	0	0.022969708	0	0.2224527	0	0.10719325	0	0.060468175	0	0	0
1	0	0	0	0	0	0	0	0	0.11280895	0	0	0	0	0.054229964	0.02034066	0	0.17477196	0	0.17956716	0.17812672	0	0.05805084	0	0	0.15160397	0.07380418	0	0	0	0	0	0	0	0	0	0	0	0	0	0.027207104	0	0.2324153	0	0.12026309	0	0.070179306	0	0	0
1	0	0	0	0	0	0	0	0	0.07577609	0	0	0	0	0.025029924	0	0	0.18266138	0	0.20196939	0.20952804	0	0.08441238	0	0	0.13188662	0.10634997	0	0	0	0	0	0	0	0	0	0	0	0	0	0.032856364	0	0.23518284	0	0.13758643	0	0.09484791	0	0	0.0003034336
1	0	0	0	0	0	0	0	0	0.06914367	0	0	0	0	0.0034988509	0	0	0.16692173	0	0.19080517	0.20764744	0	0.13656528	0	0	0.077005155	0.13405257	0	0	0	0	0	0	0	0	0	0	0	0	0	0.0070217648	0	0.25540125	0	0.16278683	0	0.17874132	0	0	0.044796802
1	0	0	0	0	0	0	0	0	0.11276408	0	0	0	0.016314426	0.06250939	0.07884998	0.007825138	0.18709388	0	0.18052037	0.17653897	0	0	0	0	0.13581319	0.16048408	0	0	0	0	0	0	0	0	0	0	0	0	0	0.015783953	0	0.19359334	0	0.102031514	0	0.08498733	0	0	0
1	0	0	0	0	0	0	0	0	0.090797834	0	0	0	0.0013345114	0.060796104	0.04048546	0.005396784	0.17447402	0	0.18645667	0.18876415	0	0.008183943	0	0	0.13336404	0.16005312	0	0	0	0	0	0	0	0	0	0	0	0	0	0.018394882	0	0.19698602	0	0.122961804	0	0.09883663	0	0	0
1	0	0	0	0	0	0	0	0	0.052096106	0	0	0	0	0.044332027	0.0043385993	0.012985322	0.18626107	0	0.20223694	0.21968843	0	0.050272074	0	0	0.11188396	0.2087052	0	0	0	0	0	0	0	0	0	0	0	0	0	0.0046887407	0	0.20522693	0	0.1379549	0	0.11721524	0	0	0
1	0	0	0	0	0	0	0	0	0.03456368	0	0	0	0	0.030946765	0	0	0.17331128	0	0.16520724	0.24487948	0	0.08418301	0	0	0.044266652	0.23859926	0	0	0	0	0	0	0	0	0	0	0	0	0	0	0	0.23387018	0	0.14923093	0	0.16606133	0	0	0
1	0	0	0	0	0	0	0	0	0.09393372	0	0	0	0	0.087562636	0.09425998	0.044936124	0.15924197	0	0.21333563	0.16880846	0	0.026647462	0.036840867	0	0.123759516	0.19365722	0	0	0	0	0	0	0	0	0	0	0	0	0	0.040106095	0	0.24758242	0	0.11761238	0	0.08152463	0	0	0
1	0	0	0	0	0	0	0	0	0.07138033	0	0	0	0	0.07525746	0.04713896	0.037453886	0.15482551	0	0.22908482	0.18386495	0	0.02409047	0.009370495	0	0.10676665	0.20887487	0	0	0	0	0	0	0	0	0	0	0	0	0	0.02398409	0	0.23226377	0	0.13724822	0	0.0965726	0	0	0
1	0	0	0	0	0	0	0	0	0.054833062	0	0	0	0	0.066490166	0.016302325	0.029886985	0.16288139	0	0.23653866	0.23066288	0	0.049210563	0	0	0.08051032	0.24895532	0	0	0	0	0	0	0	0	0	0	0	0	0	0.027092945	0	0.23391952	0	0.14741582	0	0.09788135	0	0	0
1	0	0	0	0	0	0	0	0	0.06466044	0	0	0	0	0.051007487	0.0034851932	0.012396166	0.15039645	0	0.19277571	0.26631916	0	0.061764017	0	0	0.013373311	0.26372615	0	0	0	0	0	0	0	0	0	0	0	0	0	0.0015370048	0	0.26222712	0	0.1635231	0	0.11657637	0	0	0
2	0	0	0	0	0	0	0	0	0.25030443	0	0	0	0.09739779	0.085622214	0.13720551	0	0.0501405	0	0.19221215	0.24309258	0.19224177	0.032717828	0	0	0.0669523	0.14283574	0	0	0	0	0	0	0	0	0	0	0	0.17388846	0	0.133193	0	0.013772477	0	0.10235476	0	0	0	0	0.03596941
2	0	0	0	0	0	0	0	0	0.19328187	0	0	0	0.06552896	0.00914873	0.11408181	0	0.058678806	0	0.23887497	0.24747416	0.11281546	0.022794105	0	0	0.20546068	0.05552228	0	0	0	0	0	0	0	0	0	0	0	0.13433577	0	0.22655489	0	0.13695872	0	0.08010783	0	0	0	0	0
2	0	0	0	0	0	0	0	0	0.19133955	0	0.0001814004	0	0.031491227	0.02038877	0	0	0.015763924	0	0.35677257	0.27307782	0.15897848	0.032748185	0	0	0.055774417	0.08369003	0	0	0	0	0	0	0	0	0	0	0	0.095578596	0	0.22245969	0	0.023070082	0	0.13281412	0	0	0	0	0.03837184
2	0	0	0	0	0	0	0	0	0.12950131	0	0	0	0.03482024	0	0.11499881	0	0.10763188	0	0.24358715	0.2748311	0.1963394	0	0	0	0.064251855	0.12169538	0	0	0	0	0	0	0	0	0	0	0	0.19250551	0	0.14685036	0	0.025833003	0	0.028948765	0	0.051842365	0	0	0.025491664
2	0	0	0	0	0	0	0	0	0.22427599	0	0	0	0.08159206	0.02578297	0.098657995	0	0.08121627	0	0.22243732	0.22958434	0.18970393	0.062691726	0	0	0.021329153	0.16133603	0	0	0	0	0	0	0	0	0	0	0	0.15308316	0	0.10689108	0	0.029565101	0	0.1190122	0	0.046819933	0	0	0.03541355
2	0	0	0	0	0	0	0	0	0.18543263	0	0	0	0.06452927	0	0.002376931	0	0.031562477	0	0.3502032	0.19152835	0.2831262	0.05468236	0	0	0.049250692	0.07016256	0	0	0	0	0	0	0	0	0	0	0	0.16024858	0	0.10575879	0	0	0	0.14990313	0	0.046651296	0	0	0
2	0	0	0	0	0	0	0	0	0.18612593	0	0.0007246052	0	0.046848185	0	0	0	0	0	0.32783735	0.2047127	0.2667964	0.04436012	0	0	0.026643017	0.0771647	0	0	0	0	0	0	0	0	0	0	0	0.17162332	0	0.08782921	0	0	0	0.14501889	0	0.029190615	0	0	0.009648614
2	0	0	0	0	0	0	0	0	0.20415409	0	0	0	0.0647191	0	0.08434167	0	0.051318772	0	0.29704556	0.16898228	0.24630442	0.0828049	0	0	0.076317206	0.09907766	0	0	0	0	0	0	0	0	0	0	0	0.16147338	0	0.10623396	0	0.08296264	0	0.1828789	0	0.13402057	0	0	0
2	0	0	0	0	0	0	0	0	0.19407955	0	0	0	0.052033365	0	0.07491851	0	0.05636868	0	0.30390203	0.21163048	0.2464307	0.08167865	0	0	0.07823931	0.0788727	0	0	0	0	0	0	0	0	0	0	0	0.15968026	0	0.10873901	0	0.06090099	0	0.15983531	0	0.11062008	0	0	0.0042075743
2	0	0	0	0	0	0	0	0	0.19554085	0	0	0	0.04183558	0	0.054138497	0	0.04844319	0	0.29520077	0.21917506	0.22972964	0.053484023	0	0	0.04882794	0.060387917	0	0	0	0	0	0	0	0	0	0	0	0.16384996	0	0.113157526	0	0.033753704	0	0.14350009	0	0.07646758	0	0	0.020606795
2	0	0	0	0	0	0	0	0	0.1824677	0	0.036302246	0	0.02340439	0	0.016912855	0	0.03546054	0	0.26966557	0.2245214	0.21427321	0.029142084	0	0	0.020563295	0.0717992	0	0	0	0	0	0	0	0	0	0	0	0.16025503	0	0.09160477	0	0.010017112	0	0.116035186	0	0.05873755	0	0	0.023494806
2	0	0	0	0	0	0	0	0	0.19042115	0	0	0	0	0	0.055858694	0	0	0	0.27353832	0.20423397	0.23108251	0.12166183	0	0	0.08757487	0.09690204	0	0	0	0	0	0	0	0	0	0	0	0.16753073	0	0.15958647	0	0.1567944	0	0.14623956	0	0.13218886	0	0	0
2	0	0	0	0	0	0	0	0	0.17481256	0	0	0	0	0	0.0767897	0	0.026545336	0	0.26204115	0.24955009	0.23282345	0.10617031	0	0	0.08601665	0.06793917	0	0	0	0	0	0	0	0	0	0	0	0.16060507	0	0.1673172	0	0.1191033	0	0.1050314	0	0.11988589	0	0	0.0109335175
2	0	0	0	0	0	0	0	0	0.169153	0	0.0261987	0	0.0101952385	0	0.054302342	0	0.06259389	0	0.23991728	0.2643623	0.20032457	0.018581597	0	0	0.04162372	0.071716204	0	0	0	0	0	0	0	0	0	0	0	0.15574774	0	0.12783504	0	0.017864462	0	0.04845552	0	0.03927316	0	0	0.03538691
2	0	0	0	0	0	0	0	0	0.08737867	0	0	0	0.13573597	0.05551167	0	0	0.13704757	0	0.30202067	0.1326535	0.20869169	0.11588607	0	0	0.12763128	0.14172502	0	0	0	0	0	0	0	0	0	0	0	0.050394215	0	0.086427726	0	0	0	0.1677395	0	0.0016608108	0	0	0
2	0	0	0	0	0	0	0	0	0.09676447	0	0	0	0.11251218	0.05295115	0	0	0.123925276	0	0.33493775	0.16612141	0.21381304	0.114270315	0	0	0.13564892	0.12303136	0	0	0	0	0	0	0	0	0	0	0	0.046003576	0	0.096772596	0	0	0	0.16337165	0	0	0	0	0
2	0	0	0	0	0	0	0	0	0.11979442	0	0	0	0.10479529	0.05365659	0	0	0.115405284	0	0.3426896	0.17921486	0.22663273	0.097859696	0	0	0.13903643	0.121282645	0	0	0	0	0	0	0	0	0	0	0	0.049041405	0	0.11319467	0	0	0	0.1546752	0	0	0	0	0
2	0	0	0	0	0	0	0	0	0.12876342	0	0.0047681076	0	0.09192472	0.03259085	0	0	0.08031615	0	0.34615263	0.2022348	0.23650216	0.074048355	0	0	0.13807298	0.13682179	0	0	0	0	0	0	0	0	0	0	0	0.04427833	0	0.11379235	0	0	0	0.15396881	0	0	0	0	0
2	0	0	0	0	0	0	0	0	0.18791603	0	0	0	0.049508683	0	0.08781418	0	0.09738794	0	0.24314113	0.0778659	0.22597806	0.14666219	0	0	0.122858346	0.073108084	0	0	0	0.024300355	0	0	0	0	0.0813544	0	0	0.1420092	0	0.24406289	0	0.14780739	0	0.10085739	0	0.124589235	0	0	0
2	0	0	0	0	0	0	0	0	0.19798167	0	0	0	0.04239802	0.013295319	0.06770633	0	0.117158875	0	0.25687543	0.13869734	0.21368682	0.14494215	0	0	0.14107123	0.056607205	0	0	0	0.0036151027	0	0	0	0	0.041182943	0	0	0.12461393	0	0.2533371	0	0.107232995	0	0.09804422	0	0.104312435	0	0	0
2	0	0	0	0	0	0	0	0	0.223241	0	0	0	0.032511715	0.025347492	0.061996307	0	0.11948518	0	0.26546702	0.16493016	0.20708783	0.12360703	0	0	0.12527856	0.03939425	0	0	0	0	0	0	0	0	0	0	0	0.1278508	0	0.25365067	0	0.062041353	0	0.09221792	0	0.08603211	0	0	0
2	0	0	0	0	0	0	0	0	0.22688256	0	0	0	0.006041271	0.012619798	0.045226768	0	0.10277187	0	0.2838332	0.20110594	0.18561015	0.10634852	0	0	0.09809464	0.05800879	0	0	0	0	0	0	0	0	0	0	0	0.13121025	0	0.22845037	0	0.020721136	0	0.08350357	0	0.075495325	0	0	0
2	0	0	0	0	0	0	0	0	0.22064762	0	0	0	0.07558543	0	0.10176078	0	0.113451876	0	0.21634956	0.06244482	0.18257663	0.19318895	0	0	0.10266468	0.06931553	0	0	0	0	0	0	0	0	0.14137845	0	0	0.12979905	0	0.22945298	0	0.12777784	0	0.10174344	0	0.14466614	0	0	0
2	0	0	0	0	0	0	0	0	0.22027685	0	0	0	0.06574517	0.007820752	0.07940136	0	0.13292322	0	0.23207197	0.12722856	0.15783872	0.18363118	0	0	0.12369445	0.06165866	0	0	0	0	0	0	0	0	0.1172923	0	0	0.115983576	0	0.22638641	0	0.084474884	0	0.09823312	0	0.12546872	0	0	0
2	0	0	0	0	0	0	0	0	0.24276616	0	0	0	0.043229535	0	0.043735076	0	0.11598062	0	0.24034466	0.1907668	0.09303913	0.12552331	0	0	0.10656157	0.07586876	0	0	0	0	0	0	0	0	0	0	0	0.12410404	0	0.1823224	0	0	0	0.112810984	0	0.07899807	0	0	0
2	0	0	0	0	0	0	0	0	0.21100499	0	0	0	0.060345	0	0.06375212	0	0.08280789	0	0.2125672	0.05570471	0.07816262	0.15732338	0	0	0.055879366	0.06816158	0	0	0	0	0	0	0	0	0.1470828	0	0	0.13065718	0	0.14163245	0	0.10701118	0	0.121174425	0	0.1914307	0	0	0
2	0	0	0	0	0	0	0	0	0.21558566	0	0	0	0.051797863	0.0003951931	0.034271132	0	0.08580716	0	0.22469486	0.105057836	0.058737025	0.15712155	0	0	0.07067054	0.066576965	0	0	0	0	0	0	0	0	0.113083124	0	0	0.11766521	0	0.16225223	0	0.07433653	0	0.10066982	0	0.18852985	0	0	0
2	0	0	0	0	0	0	0	0	0.22546309	0	0	0	0.042855963	0.011753952	0.004393442	0	0.079597816	0	0.23150092	0.1424542	0.055372883	0.13713591	0	0	0.07189946	0.072677314	0	0	0	0	0	0	0	0	0.054748256	0	0	0.12240286	0	0.18212372	0	0.030981822	0	0.09057193	0	0.16556008	0	0	0
2	0	0	0	0	0	0	0	0	0.21247414	0	0	0	0.039029486	0	0	0	0.074737914	0	0.23330739	0.19911891	0.032805145	0.110426724	0	0	0.097594686	0.09751579	0	0	0	0	0	0	0	0	0	0	0	0.119258665	0	0.16367395	0	0	0	0.1110085	0	0.1294664	0	0	0
2	0	0	0	0	0	0	0	0	0.27705425	0	0	0	0.08538108	0	0.064243466	0	0.11286706	0	0.17405471	0.043221846	0.09041978	0.1456475	0	0	0.061173167	0.07736835	0	0	0	0	0	0	0	0	0.06899252	0	0	0.097206116	0	0.123276025	0	0.11249398	0	0.15506047	0	0.15275475	0	0	0
2	0	0	0	0	0	0	0	0	0.28474647	0	0	0	0.08272217	0	0.034322985	0	0.10723604	0	0.18871859	0.08805444	0.07047535	0.13337938	0	0	0.07054725	0.06320637	0	0	0	0	0	0	0	0	0.022489764	0	0	0.07558385	0	0.13872385	0	0.09012027	0	0.12902385	0	0.15513125	0	0	0
2	0	0	0	0	0	0	0	0	0.29389593	0	0	0	0.081912786	0	0.002811844	0	0.094103605	0	0.19590619	0.11641096	0.05798937	0.101324424	0	0	0.074180365	0.05290278	0	0	0	0	0	0	0	0	0	0	0	0.07515004	0	0.1505176	0	0.05569452	0	0.10610145	0	0.13322212	0	0	0
2	0	0	0	0	0	0	0	0	0.26842034	0	0	0	0.07956209	0	0	0	0.07219097	0	0.21660565	0.18087631	0.021758076	0.07060363	0	0	0.09096658	0.06512233	0	0	0	0	0	0	0	0	0	0	0	0.08900083	0	0.14459355	0	0.003787414	0	0.098038584	0	0.122482665	0	0	0
2	0	0	0	0	0	0	0	0	0.15102081	0	0	0	0.08875571	0.060141116	0	0	0.13762923	0	0.32590497	0.19307365	0.19631012	0.09125718	0	0	0.0842297	0.15282844	0	0	0	0	0	0	0	0	0	0	0	0.09843932	0	0.21035184	0	0.064515434	0	0.1286737	0	0.037183695	0	0	0.01149931
2	0	0	0	0	0	0	0	0	0.14554577	0	0	0	0.06825515	0.07627046	0	0	0.1311435	0	0.34645292	0.22965886	0.20489916	0.099109925	0	0	0.095990054	0.13606282	0	0	0	0	0	0	0	0	0	0	0	0.0561519	0	0.23080324	0	0.061547715	0	0.12239632	0	0.022011817	0	0	0.032071266
2	0	0	0	0	0	0	0	0	0.15614805	0	0	0	0.04419678	0.06303543	0	0	0.08250717	0	0.3464191	0.2572252	0.21986097	0.056947608	0	0	0.07212072	0.11938405	0	0	0	0	0	0	0	0	0	0	0	0.019507375	0	0.24236995	0	0.032255232	0	0.09972761	0	0	0	0	0.064852364
2	0	0	0	0	0	0	0	0	0.2326657	0	0	0	0.10012627	0.087044984	0.024697294	0	0.14945106	0	0.2878762	0.12428097	0.19235078	0.07061102	0	0	0.049762	0.098090924	0	0	0	0	0	0	0	0	0	0	0	0.12165268	0	0.26027846	0	0.15730481	0	0.107859366	0	0.04306004	0	0	0
2	0	0	0	0	0	0	0	0	0.22353007	0	0	0	0.07850074	0.09695545	0	0	0.15598136	0	0.3014731	0.1766786	0.19783252	0.07072262	0	0	0.05676968	0.095896155	0	0	0	0	0	0	0	0	0	0	0	0.08892574	0	0.26688585	0	0.13961686	0	0.10337849	0	0.021766549	0	0	0.013544269
2	0	0	0	0	0	0	0	0	0.22764803	0	0	0	0.0612398	0.09878369	0	0	0.14925136	0	0.3054886	0.20292361	0.20334679	0.05204919	0	0	0.054756757	0.0879812	0	0	0	0	0	0	0	0	0	0	0	0.06778213	0	0.27417588	0	0.118700564	0	0.093610525	0	0	0	0	0.03337706
2	0	0	0	0	0	0	0	0	0.22612464	0	0	0	0.023026498	0.07298924	0	0	0.1316201	0	0.31614634	0.23691945	0.21118304	0.02383139	0	0	0.051101256	0.10140147	0	0	0	0	0	0	0	0	0	0	0	0.05144422	0	0.25341377	0	0.09675472	0	0.071848676	0	0	0	0	0.04187802
2	0	0	0	0	0	0	0	0	0.23348592	0	0	0	0.08061796	0.0078517655	0.084491774	0	0.10949596	0	0.25727051	0.054289334	0.2313084	0.09132954	0	0	0.06743576	0.098981954	0	0	0	0	0	0	0	0	0.0033255827	0	0	0.17634343	0	0.22238937	0	0.1356367	0	0.09950522	0	0.10885931	0	0	0
2	0	0	0	0	0	0	0	0	0.23320435	0	0	0	0.055470448	0.022883764	0.054773092	0	0.12494108	0	0.2721073	0.102430195	0.227859	0.090813026	0	0	0.07802371	0.079487845	0	0	0	0	0	0	0	0	0	0	0	0.15403795	0	0.23877329	0	0.11217837	0	0.09120166	0	0.09654355	0	0	0
2	0	0	0	0	0	0	0	0	0.24435154	0	0	0	0.036365815	0.021752208	0.041675843	0	0.11583208	0	0.27912927	0.11085014	0.23472184	0.06606772	0	0	0.057902172	0.058093466	0	0	0	0	0	0	0	0	0	0	0	0.15121946	0	0.23479983	0	0.08513402	0	0.07921381	0	0.08925327	0	0	0
2	0	0	0	0	0	0	0	0	0.24330239	0	0	0	0.02177563	0.012508698	0.052279543	0	0.10427168	0	0.28701118	0.14373161	0.24432878	0.038938843	0	0	0.032272533	0.058253564	0	0	0	0	0	0	0	0	0	0	0	0.14888893	0	0.21391772	0	0.053463142	0	0.0658193	0	0.059844874	0	0	0.019034415
2	0	0	0	0	0	0	0	0	0.09956393	0	0	0	0	0.013002516	0.11626202	0	0.043017376	0	0.29349843	0.25833315	0.19802321	0.04398092	0	0	0.094266884	0.15149437	0	0	0	0	0	0	0	0	0.033373103	0	0	0.16449545	0	0.16637097	0	0.1094033	0	0.083530076	0	0.10886742	0	0	0
2	0	0	0	0	0	0	0	0	0.09235894	0	0	0	0	0.027427679	0.13814645	0	0.08018538	0	0.26647636	0.28847146	0.19428839	0.030663861	0	0	0.09766173	0.12884185	0	0	0	0	0	0	0	0	0	0	0	0.1649594	0	0.17964803	0	0.07108433	0	0.058808155	0	0.08886646	0	0	0
2	0	0	0	0	0	0	0	0	0.12026694	0	0	0	0.014937117	0.028950248	0.16071442	0	0.115696274	0	0.23515609	0.28027672	0.19804786	0.0044549545	0	0	0.086026035	0.110297784	0	0	0	0	0	0	0	0	0	0	0	0.17512035	0	0.16776259	0	0.037697643	0	0.04243153	0	0.049383804	0	0	0
2	0	0	0	0	0	0	0	0	0.23563954	0	0	0	0.081605464	0.110237375	0.1487723	0	0.070039816	0	0.20646614	0.20291375	0.21580206	0.07495557	0	0	0.044991903	0.14342335	0	0	0	0	0	0	0	0	0	0	0	0.1228829	0	0.16314213	0	0.047688194	0	0.16507415	0	0.024219817	0	0	0.027825153
2	0	0	0	0	0	0	0	0	0.18525726	0	0.009647761	0	0.0018796218	0	0.0763919	0	0.04919097	0	0.25110793	0.26418555	0.22430949	0.06178364	0	0	0.06720467	0.058264043	0	0	0	0	0	0	0	0	0	0	0	0.15881895	0	0.16350284	0	0.07116295	0	0.07622444	0	0.07576172	0	0	0.022224952
2	0	0	0	0	0	0	0	0	0.23825209	0	0	0	0.057058312	0.015953217	0.06130802	0	0.14104627	0	0.2330949	0.1557298	0.13075136	0.15434541	0	0	0.11589256	0.06172529	0	0	0	0	0	0	0	0	0.054783825	0	0	0.11455721	0	0.21816666	0	0.030333506	0	0.097403035	0	0.10099662	0	0	0
2	0	0	0	0	0	0	0	0	0.15560119	0	0	0	0.06396769	0.08107454	0	0	0.12961075	0	0.3440742	0.23958072	0.21881817	0.08756665	0	0	0.08143119	0.11749182	0	0	0	0	0	0	0	0	0	0	0	0.03213672	0	0.25372687	0	0.05028422	0	0.11002722	0	0	0	0	0.053490914
2	0	0	0	0	0	0	0	0	0.2283647	0	0	0	0.09499056	0.05580399	0.13247468	0	0.058120314	0	0.20258507	0.23819533	0.19315468	0.04576197	0	0	0.050781116	0.1457113	0	0	0	0	0	0	0	0	0	0	0	0.17342205	0	0.13126269	0	0.01745925	0	0.11720583	0	0.011725671	0	0	0.037484862
2	0	0	0	0	0	0	0	0	0.19132544	0	0.029450674	0	0.008548342	0	0.090575166	0	0.085786834	0	0.21218768	0.27306175	0.2017464	0.018811544	0	0	0.056183953	0.05467035	0	0	0	0	0	0	0	0	0	0	0	0.13135318	0	0.12644175	0	0.024443313	0	0.026529767	0	0	0	0	0.018729541
2	0	0	0	0	0	0	0	0	0.22359711	0	0	0	0.041377503	0.01896531	0.05520094	0	0.09644012	0	0.25219378	0.19872284	0.10918326	0.08844132	0	0	0.11186086	0.07801195	0	0	0	0	0	0	0	0	0	0	0	0.12583596	0	0.19004124	0	0	0	0.08689176	0	0.044522364	0	0	0
2	0	0	0	0	0	0	0	0	0.17063868	0	0	0	0.054268554	0.06776223	0	0	0.086343415	0	0.3342246	0.26535732	0.21082376	0.060547132	0	0	0.09102039	0.105345026	0	0	0	0	0	0	0	0	0	0	0	0.019101104	0	0.23262322	0	0.030386835	0	0.06720409	0	0	0	0	0.061967075
2	0	0	0	0	0	0	0	0	0.17638177	0	0	0	0.008348768	0.0060211737	0.12547623	0	0.11817027	0	0.20447716	0.2955075	0.16930185	0	0	0	0.097048275	0.10004155	0	0	0	0	0	0	0	0	0	0	0	0.15428685	0	0.17042047	0	0.029062003	0	0.009256073	0	0	0	0	0
2	0	0	0	0	0	0	0	0	0.17147182	0	0	0	0.10012929	0.0145969475	0.022889055	0	0.062996395	0	0.3361881	0.17826647	0.27631497	0.060308218	0	0	0.10183074	0.1274369	0	0	0	0	0	0	0	0	0	0	0	0.14460751	0	0.09096508	0	0	0	0.1580255	0	0.032178286	0	0	0
2	0	0	0	0	0	0	0	0	0.1750937	0	0	0	0.084110074	0.0033358296	0.020187603	0	0.0559424	0	0.34449655	0.20427817	0.28136182	0.05664972	0	0	0.09457294	0.10214686	0	0	0	0	0	0	0	0	0	0	0	0.15233341	0	0.09446837	0	0	0	0.15241885	0	0.026011523	0	0	0
2	0	0	0	0	0	0	0	0	0.19398552	0	0	0	0.072141856	0	0.0027085533	0	0.037909478	0	0.34450418	0.2150537	0.27528992	0.05042095	0	0	0.076331586	0.09057866	0	0	0	0	0	0	0	0	0	0	0	0.16355686	0	0.09616319	0	0	0	0.14751658	0	0.008354475	0	0	0
2	0	0	0	0	0	0	0	0	0.20980999	0	0	0	0.062044386	0	0	0	0	0	0.33022565	0.2067607	0.25898245	0.05003677	0	0	0.06447065	0.07030276	0	0	0	0	0	0	0	0	0	0	0	0.17239352	0	0.08637788	0	0	0	0.13885361	0	0	0	0	0
2	0	0	0	0	0	0	0	0	0.20588696	0	0	0	0.06685761	0.01347822	0.09338845	0	0.06704623	0	0.29115945	0.20264451	0.24045232	0.07187811	0	0	0.09230419	0.11714688	0	0	0	0	0	0	0	0	0	0	0	0.14740647	0	0.11627548	0	0.08589929	0	0.15954825	0	0.08001383	0	0	0
2	0	0	0	0	0	0	0	0	0.2029579	0	0	0	0.06144668	0.0060394504	0.09295683	0	0.08150475	0	0.28900656	0.22569866	0.23537777	0.068323396	0	0	0.08279597	0.09321847	0	0	0	0	0	0	0	0	0	0	0	0.14650252	0	0.10772253	0	0.053549662	0	0.14295326	0	0.05391938	0	0	0
2	0	0	0	0	0	0	0	0	0.2120728	0	0	0	0.053919703	0	0.074716195	0	0.075181216	0	0.27342513	0.22142626	0.22356972	0.047794	0	0	0.058376096	0.06930471	0	0	0	0	0	0	0	0	0	0	0	0.15849856	0	0.09796716	0	0.023767406	0	0.12928112	0	0.025744027	0	0	0
2	0	0	0	0	0	0	0	0	0.2027905	0	0.027056003	0	0.030016178	0	0.031293515	0	0.048184577	0	0.25968975	0.21923788	0.20784172	0.03684358	0	0	0.044632822	0.0631634	0	0	0	0	0	0	0	0	0	0	0	0.15321825	0	0.08319974	0	0.0025306197	0	0.11459534	0	0.009198171	0	0	0.0008630998
2	0	0	0	0	0	0	0	0	0.20745543	0	0	0	0.016592506	0.004330765	0.09146875	0	0.024709739	0	0.25702143	0.22500809	0.22106881	0.09876068	0	0	0.09863618	0.110856764	0	0	0	0	0	0	0	0	0	0	0	0.14607204	0	0.1623805	0	0.14019768	0	0.12769967	0	0.09000858	0	0	0
2	0	0	0	0	0	0	0	0	0.19916299	0	0	0	0.012751767	0.0001904918	0.11087309	0	0.048566226	0	0.23658513	0.25890598	0.22172531	0.08999434	0	0	0.08874696	0.07747757	0	0	0	0	0	0	0	0	0	0	0	0.14349312	0	0.16129686	0	0.106161766	0	0.09423797	0	0.07074043	0	0	0
2	0	0	0	0	0	0	0	0	0.20188919	0	0.003161468	0	0.01838399	0	0.11506723	0	0.07012424	0	0.22421688	0.26678127	0.21230376	0.048225015	0	0	0.06729542	0.058114093	0	0	0	0	0	0	0	0	0	0	0	0.14268777	0	0.1590623	0	0.066023685	0	0.060992885	0	0.02982331	0	0	0.0001280289
2	0	0	0	0	0	0	0	0	0.08880863	0	0	0	0.11818659	0.06751747	0	0	0.12422663	0	0.30615693	0.18947248	0.20188376	0.11235012	0	0	0.17519908	0.15920585	0	0	0	0	0	0	0	0	0	0	0	0.028242923	0	0.08951259	0	0	0	0.15144043	0	0	0	0	0
2	0	0	0	0	0	0	0	0	0.09950366	0	0	0	0.106214866	0.06303466	0	0	0.11557013	0	0.32580188	0.2128836	0.20897873	0.108225405	0	0	0.17494556	0.14964907	0	0	0	0	0	0	0	0	0	0	0	0.028836975	0	0.103944235	0	0	0	0.14544384	0	0	0	0	0
2	0	0	0	0	0	0	0	0	0.1255302	0	0	0	0.1017389	0.06257549	0	0	0.1060498	0	0.32739362	0.21499354	0.21685168	0.098560415	0	0	0.16798325	0.12869327	0	0	0	0	0	0	0	0	0	0	0	0.029907474	0	0.121714905	0	0	0	0.14055744	0	0	0	0	0
2	0	0	0	0	0	0	0	0	0.14941183	0	0.0011865392	0	0.08407805	0.038181067	0	0	0.06980151	0	0.33397102	0.22185804	0.23138104	0.08561395	0	0	0.15231112	0.12583286	0	0	0	0	0	0	0	0	0	0	0	0.03980269	0	0.120646484	0	0	0	0.12788236	0	0	0	0	0
2	0	0	0	0	0	0	0	0	0.20164932	0	0	0	0.019995604	0.027230212	0.08591656	0	0.09156427	0	0.23209028	0.13098492	0.21834473	0.11239297	0	0	0.13337137	0.086023904	0	0	0	0.03947855	0	0	0	0	0.047569863	0	0	0.12886943	0	0.23611566	0	0.119606905	0	0.0950751	0	0.07741249	0	0	0
2	0	0	0	0	0	0	0	0	0.20509683	0	0	0	0.01871011	0.04490913	0.082909614	0	0.10543277	0	0.23922907	0.1689952	0.20238873	0.11315853	0	0	0.1365422	0.06076013	0	0	0	0.017312255	0	0	0	0	0.014144652	0	0	0.117783844	0	0.2396008	0	0.07791938	0	0.08974906	0	0.06170598	0	0	0
2	0	0	0	0	0	0	0	0	0.21978307	0	0	0	0.016849846	0.05253271	0.06821539	0	0.10838711	0	0.25602528	0.18823956	0.19458023	0.10065743	0	0	0.12856531	0.049049698	0	0	0	0	0	0	0	0	0	0	0	0.11925504	0	0.24466299	0	0.04569266	0	0.08115858	0	0.046495475	0	0	0
2	0	0	0	0	0	0	0	0	0.22516994	0	0	0	0	0.030806348	0.046885867	0	0.07958179	0	0.2793831	0.20509194	0.19192825	0.08511884	0	0	0.08670748	0.060757287	0	0	0	0	0	0	0	0	0	0	0	0.13889214	0	0.23103358	0	0.026571047	0	0.06595158	0	0.051655803	0	0	0
2	0	0	0	0	0	0	0	0	0.21206759	0	0	0	0.0766727	0.016646216	0.11171119	0	0.09979892	0	0.21206036	0.11647476	0.17871511	0.14378732	0	0	0.12992269	0.0888119	0	0	0	0.02944355	0	0	0	0	0.10587087	0	0	0.12523104	0	0.22071688	0	0.09598475	0	0.095839955	0	0.09295155	0	0	0
2	0	0	0	0	0	0	0	0	0.20722668	0	0	0	0.06825183	0.03572397	0.08315577	0	0.11357146	0	0.23022889	0.17214155	0.1538835	0.13121058	0	0	0.1457178	0.08111293	0	0	0	0.020182976	0	0	0	0	0.0823888	0	0	0.10760863	0	0.22936405	0	0.047406968	0	0.08790317	0	0.07491519	0	0	0
2	0	0	0	0	0	0	0	0	0.22589193	0	0	0	0.060510654	0.034593303	0.072885506	0	0.11935113	0	0.23706362	0.17999052	0.13313529	0.11038222	0	0	0.13043457	0.0678911	0	0	0	0	0	0	0	0	0.014737564	0	0	0.1147368	0	0.21767999	0	0.0074196486	0	0.08500616	0	0.062661625	0	0	0
2	0	0	0	0	0	0	0	0	0.20321037	0	0	0	0.062483314	0.002388142	0.06837638	0	0.074442625	0	0.21289961	0.11642702	0.093644656	0.12824965	0	0	0.1065201	0.07785	0	0	0	0	0	0	0	0	0.12795407	0	0	0.112843685	0	0.16089055	0	0.0743501	0	0.10302943	0	0.14227872	0	0	0
2	0	0	0	0	0	0	0	0	0.20039774	0	0	0	0.05797929	0.018815678	0.04637915	0	0.078870565	0	0.22838919	0.16016467	0.07805219	0.11977372	0	0	0.11086959	0.07928372	0	0	0	0	0	0	0	0	0.09986138	0	0	0.105075955	0	0.17994404	0	0.037578918	0	0.08287056	0	0.13963805	0	0	0
2	0	0	0	0	0	0	0	0	0.21091147	0	0	0	0.055493392	0.023104835	0.028975843	0	0.06706673	0	0.23042154	0.18272899	0.07745124	0.10351654	0	0	0.10579795	0.08540178	0	0	0	0	0	0	0	0	0.03670737	0	0	0.11514828	0	0.18667811	0	0.006672922	0	0.075849675	0	0.118152745	0	0	0
2	0	0	0	0	0	0	0	0	0.20366722	0	0	0	0.050972603	0.011162752	0.012503527	0	0.04424194	0	0.23694995	0.2145811	0.05908576	0.07646874	0	0	0.10600968	0.09437875	0	0	0	0	0	0	0	0	0	0	0	0.1316279	0	0.16507371	0	0	0	0.07920807	0	0.08980589	0	0	0
2	0	0	0	0	0	0	0	0	0.27952403	0	0	0	0.079596296	0.003737516	0.06509797	0	0.08083512	0	0.17292349	0.116875574	0.094292656	0.11613243	0	0	0.09276548	0.06919438	0	0	0	0	0	0	0	0	0.06055005	0	0	0.10241468	0	0.136449	0	0.10910349	0	0.10566278	0	0.13437216	0	0	0
2	0	0	0	0	0	0	0	0	0.28110448	0	0	0	0.0830285	0.013241095	0.03950553	0	0.068953454	0	0.18346392	0.15384682	0.07743166	0.10704227	0	0	0.10107152	0.061931282	0	0	0	0	0	0	0	0	0.033578545	0	0	0.08937727	0	0.15055484	0	0.08054267	0	0.09176198	0	0.12895478	0	0	0
2	0	0	0	0	0	0	0	0	0.28172567	0	0	0	0.084030114	0.016704936	0.011418316	0	0.05704258	0	0.18986382	0.17387365	0.069297336	0.080494374	0	0	0.10199577	0.058711685	0	0	0	0	0	0	0	0	0	0	0	0.091019556	0	0.15927547	0	0.04550563	0	0.0775461	0	0.11402339	0	0	0
2	0	0	0	0	0	0	0	0	0.26764476	0	0	0	0.08505543	0.0069084717	0	0	0.04686783	0	0.20224932	0.21686949	0.03510443	0.04293884	0	0	0.12357695	0.06422213	0	0	0	0	0	0	0	0	0	0	0	0.09785119	0	0.13990608	0	0	0	0.0729453	0	0.08696125	0	0	0
2	0	0	0	0	0	0	0	0	0.12736902	0	0	0	0.08120586	0.07721814	0	0	0.14106278	0	0.3243501	0.25002527	0.17645042	0.06595229	0	0	0.14062673	0.1552682	0	0	0	0	0	0	0	0	0	0	0	0.07016786	0	0.22197297	0	0.05772571	0	0.110207506	0	0	0	0	0
2	0	0	0	0	0	0	0	0	0.13251545	0	0	0	0.064971216	0.086417355	0	0	0.13653252	0	0.3325431	0.26437375	0.18363725	0.08255813	0	0	0.13316295	0.13911806	0	0	0	0	0	0	0	0	0	0	0	0.046474673	0	0.23644067	0	0.05868457	0	0.10129837	0	0	0	0	0.015743917
2	0	0	0	0	0	0	0	0	0.15236999	0	0	0	0.061300967	0.08925261	0	0	0.12816025	0	0.33066845	0.2610357	0.20039958	0.07629454	0	0	0.1192554	0.11100688	0	0	0	0	0	0	0	0	0	0	0	0.023901738	0	0.25338727	0	0.048894115	0	0.08653091	0	0	0	0	0.041921627
2	0	0	0	0	0	0	0	0	0.22491324	0	0	0	0.08709379	0.100841455	0.028245933	0	0.16895491	0	0.27208716	0.1748297	0.18381336	0.041197907	0	0	0.09372708	0.10272407	0	0	0	0	0	0	0	0	0	0	0	0.087127715	0	0.25227404	0	0.14827685	0	0.09828814	0	0	0	0	0
2	0	0	0	0	0	0	0	0	0.22143532	0	0	0	0.07022275	0.11584052	0.005710315	0	0.16839315	0	0.27947518	0.21996081	0.18544346	0.043552786	0	0	0.09309187	0.0911762	0	0	0	0	0	0	0	0	0	0	0	0.06623524	0	0.260395	0	0.13041793	0	0.08881734	0	0	0	0	0
2	0	0	0	0	0	0	0	0	0.22469595	0	0	0	0.055784333	0.11948701	0	0	0.1658282	0	0.28330085	0.22897251	0.19519034	0.029688986	0	0	0.08182674	0.07618217	0	0	0	0	0	0	0	0	0	0	0	0.050791007	0	0.27034378	0	0.111187056	0	0.07460092	0	0	0	0	0.02671069
2	0	0	0	0	0	0	0	0	0.2242498	0	0	0	0.023463277	0.09944339	0	0	0.14487207	0	0.28988504	0.24885452	0.20509978	0.0225414	0	0	0.06780245	0.08857605	0	0	0	0	0	0	0	0	0	0	0	0.04398238	0	0.2464682	0	0.08898501	0	0.059611246	0	0	0	0	0.047240667
2	0	0	0	0	0	0	0	0	0.22940068	0	0	0	0.063057624	0.037480835	0.09304449	0	0.13273874	0	0.2457032	0.1038576	0.2157312	0.061588675	0	0	0.11302895	0.0914483	0	0	0	0.018111495	0	0	0	0	0	0	0	0.14650816	0	0.20982824	0	0.12790512	0	0.084731646	0	0.052857645	0	0	0
2	0	0	0	0	0	0	0	0	0.23191956	0	0	0	0.04439832	0.05564112	0.07163258	0	0.14128336	0	0.2517332	0.1405897	0.20968561	0.06320119	0	0	0.11468578	0.06447372	0	0	0	0.0072188587	0	0	0	0	0	0	0	0.13472466	0	0.21726869	0	0.09584338	0	0.08038439	0	0.03833011	0	0	0
2	0	0	0	0	0	0	0	0	0.24521726	0	0	0	0.033992555	0.062264204	0.06067514	0	0.13055818	0	0.25650814	0.14636052	0.22149238	0.051982626	0	0	0.08194541	0.05263579	0	0	0	0	0	0	0	0	0	0	0	0.13129729	0	0.21509571	0	0.0654041	0	0.073391564	0	0.028095463	0	0	0
2	0	0	0	0	0	0	0	0	0.24471483	0	0	0	0.021244505	0.04516009	0.051868044	0	0.11149298	0	0.26735353	0.17838818	0.22976245	0.046207167	0	0	0.051512238	0.07107785	0	0	0	0	0	0	0	0	0	0	0	0.123443134	0	0.19801283	0	0.041820504	0	0.0689404	0	0.027749112	0	0	0.02598301
2	0	0	0	0	0	0	0	0	0.116925195	0	0	0	0.007493064	0.051298086	0.1295117	0	0.06449889	0	0.2633955	0.28672788	0.17466427	0.043945257	0	0	0.14093396	0.15464363	0	0	0	0	0	0	0	0	0.046271145	0	0	0.13056931	0	0.19028272	0	0.11383929	0	0.081935346	0	0.07275282	0	0	0
2	0	0	0	0	0	0	0	0	0.12407018	0	0	0	0.0023031535	0.060529627	0.14670041	0	0.09295265	0	0.24222447	0.3051306	0.17345224	0.033714436	0	0	0.13178964	0.12745835	0	0	0	0	0	0	0	0	0.0035530499	0	0	0.13387455	0	0.20205909	0	0.08309733	0	0.05592199	0	0.060712982	0	0	0
2	0	0	0	0	0	0	0	0	0.14489609	0	0	0	0.006410424	0.052101415	0.15146172	0	0.1236627	0	0.21290335	0.2990109	0.18024899	0.011325694	0	0	0.11526979	0.10370905	0	0	0	0	0	0	0	0	0	0	0	0.1453649	0	0.19287476	0	0.052776005	0	0.032131467	0	0.021944832	0	0	0
2	0	0	0	0	0	0	0	0	0.1770902	0	0	0	0.0031812503	0.08106855	0.13311899	0	0.0067150807	0	0.24080938	0.23319305	0.16999626	0.04562312	0	0	0.08790718	0.16950715	0	0	0	0	0	0	0	0	0.009241225	0	0	0.12963638	0	0.19205576	0	0.124177165	0	0.10554467	0	0.06919711	0	0	0
2	0	0	0	0	0	0	0	0	0.1764564	0	0	0	0.02060186	0.084097326	0.16006655	0	0.05161839	0	0.2274453	0.2463067	0.16886608	0.041549742	0	0	0.09869657	0.1397867	0	0	0	0	0	0	0	0	0	0	0	0.14874172	0	0.2123357	0	0.088411584	0	0.08330999	0	0.05670224	0	0	0
2	0	0	0	0	0	0	0	0	0.19626626	0	0	0	0.031979702	0.07284461	0.16435014	0	0.07289324	0	0.20956852	0.23789167	0.17563415	0.012515815	0	0	0.07957114	0.12094147	0	0	0	0	0	0	0	0	0	0	0	0.16184178	0	0.20993282	0	0.057069715	0	0.058852524	0	0.02024074	0	0	0
2	0	0	0	0	0	0	0	0	0.21193361	0	0	0	0.033041544	0.034167476	0.13282146	0	0.07045148	0	0.2013023	0.2523035	0.17496052	0	0	0	0.06515251	0.12809332	0	0	0	0	0	0	0	0	0	0	0	0.15933435	0	0.18545271	0	0.03978485	0	0.036216933	0	0	0	0	0.021424586
2	0	0	0	0	0	0	0	0	0.2194285	0	0	0	0	0.1351155	0.1268827	0	0.0002868479	0	0.21369645	0.19208351	0.17870316	0.08733081	0	0	0.045945257	0.15254639	0	0	0	0	0	0	0	0	0.013849095	0	0	0.0919815	0	0.18744205	0	0.11115666	0	0.1696987	0	0.06262134	0	0	0
2	0	0	0	0	0	0	0	0	0.22400725	0	0	0	0.0077176164	0.13491312	0.1485017	0	0.021986471	0	0.20281018	0.21559818	0.18016529	0.07639804	0	0	0.0729528	0.12723228	0	0	0	0	0	0	0	0	0	0	0	0.113173984	0	0.20143393	0	0.09187028	0	0.14030483	0	0.042199045	0	0	0
2	0	0	0	0	0	0	0	0	0.24082728	0	0	0	0.035075877	0.12453918	0.14210239	0	0.05015193	0	0.19488952	0.21202292	0.17274882	0.045624632	0	0	0.068174936	0.11326759	0	0	0	0	0	0	0	0	0	0	0	0.13755278	0	0.19623417	0	0.060790967	0	0.10984684	0	0.015197134	0	0	0
2	0	0	0	0	0	0	0	0	0.24683835	0	0	0	0.056710068	0.08031885	0.12942691	0	0.04882075	0	0.19361043	0.22077936	0.15198465	0.02390637	0	0	0.07274676	0.115153365	0	0	0	0	0	0	0	0	0	0	0	0.16384837	0	0.1464741	0	0.034885827	0	0.07619614	0	0	0	0	0.016108433
2	0	0	0	0	0	0	0	0	0.23677465	0	0	0	0.061870478	0.1486526	0.12957302	0	0.0030586426	0	0.2195262	0.15632732	0.20258369	0.07731567	0	0	0.002065315	0.20054564	0	0	0	0	0	0	0	0	0	0	0	0.08372896	0	0.14618306	0	0.06946016	0	0.20566964	0	0.04908225	0	0	0
2	0	0	0	0	0	0	0	0	0.24430294	0	0	0	0.06555004	0.15224645	0.14561684	0	0.029468533	0	0.19929822	0.19085641	0.21350418	0.06935819	0	0	0.037972264	0.16913883	0	0	0	0	0	0	0	0	0	0	0	0.10237723	0	0.17334989	0	0.059189785	0	0.17920355	0	0.030022917	0	0	0
2	0	0	0	0	0	0	0	0	0.24879411	0	0	0	0.079239905	0.13580544	0.1422806	0	0.047230825	0	0.18768084	0.21330358	0.21700196	0.05315675	0	0	0.049287904	0.14811932	0	0	0	0	0	0	0	0	0	0	0	0.13133046	0	0.17828329	0	0.039659783	0	0.14797556	0	0.0029134504	0	0	0.01056173
2	0	0	0	0	0	0	0	0	0.15883493	0	0	0	0.10767533	0.04250053	0.04119831	0	0.057539523	0	0.31403145	0.19842511	0.27751094	0.051526885	0	0	0.1357375	0.10830016	0	0	0	0	0	0	0	0	0	0	0	0.13400206	0	0.11859533	0	0.008084746	0	0.15968487	0	0.0129567385	0	0	0
2	0	0	0	0	0	0	0	0	0.17225441	0	0	0	0.092701495	0.029324232	0.03158994	0	0.048509408	0	0.32135743	0.21493591	0.27460214	0.049510967	0	0	0.12862538	0.08434862	0	0	0	0	0	0	0	0	0	0	0	0.14429513	0	0.11646337	0	0	0	0.15149756	0	0.0035135446	0	0	0
2	0	0	0	0	0	0	0	0	0.1994206	0	0	0	0.078360274	0.023315571	0.010506252	0	0.03138065	0	0.32301077	0.21629824	0.26866856	0.04964958	0	0	0.10914845	0.0665918	0	0	0	0	0	0	0	0	0	0	0	0.15573157	0	0.12225111	0	0	0	0.14109436	0	0	0	0	0
2	0	0	0	0	0	0	0	0	0.21826583	0	0.017283257	0	0.05323349	0	0	0	0	0	0.31805968	0.20045364	0.24969712	0.04913373	0	0	0.09051302	0.047461577	0	0	0	0	0	0	0	0	0	0	0	0.16716912	0	0.11095982	0	0	0	0.11987762	0	0	0	0	0
2	0	0	0	0	0	0	0	0	0.19977237	0	0	0	0.080206625	0.019335613	0.110065326	0	0.0739529	0	0.27838364	0.20444696	0.23739819	0.059747014	0	0	0.12775496	0.09716775	0	0	0	0	0	0	0	0	0	0	0	0.13987225	0	0.1293984	0	0.08197062	0	0.16223408	0	0.04415324	0	0	0
2	0	0	0	0	0	0	0	0	0.19783385	0	0	0	0.07425928	0.01457523	0.11300929	0	0.098472826	0	0.27043292	0.2186082	0.23202465	0.05432856	0	0	0.12600926	0.06724903	0	0	0	0	0	0	0	0	0	0	0	0.14288804	0	0.12289097	0	0.054977156	0	0.13833633	0	0.019224403	0	0	0
2	0	0	0	0	0	0	0	0	0.21483615	0	0.006751916	0	0.062433843	0	0.09542101	0	0.088651225	0	0.25745147	0.21735573	0.22023414	0.04667867	0	0	0.10137727	0.04240879	0	0	0	0	0	0	0	0	0	0	0	0.15408322	0	0.11089163	0	0.033450436	0	0.12248645	0	0	0	0	0
2	0	0	0	0	0	0	0	0	0.22343817	0	0.04981363	0	0.03456281	0	0.054347727	0	0.058635313	0	0.24522933	0.20910138	0.20489484	0.040015306	0	0	0.074993886	0.03450886	0	0	0	0	0	0	0	0	0	0	0	0.14847006	0	0.09878747	0	0.0141157145	0	0.09968386	0	0	0	0	0.0006617444
2	0	0	0	0	0	0	0	0	0.19053394	0	0	0	0.045232985	0.021363216	0.12338413	0	0.049671102	0	0.24014229	0.23531315	0.2061491	0.08149091	0	0	0.14232725	0.09198857	0	0	0	0	0	0	0	0	0	0	0	0.14237198	0	0.18906744	0	0.13610055	0	0.1184325	0	0.048345637	0	0	0
2	0	0	0	0	0	0	0	0	0.19277689	0	0	0	0.0387961	0.023246579	0.12822047	0	0.06429635	0	0.21897471	0.26627344	0.20145413	0.072510056	0	0	0.13112827	0.07054276	0	0	0	0	0	0	0	0	0	0	0	0.14211544	0	0.1873478	0	0.10459126	0	0.085154876	0	0.030708322	0	0	0
2	0	0	0	0	0	0	0	0	0.1966679	0	0.0054018805	0	0.03850981	0.019056613	0.1320017	0	0.083759025	0	0.20559122	0.26773256	0.19886014	0.04490628	0	0	0.10841409	0.04574261	0	0	0	0	0	0	0	0	0	0	0	0.14340076	0	0.18701522	0	0.0719718	0	0.054727208	0	0	0	0	0
2	0	0	0	0	0	0	0	0	0.105425775	0	0	0	0.1016015	0.084736295	0.0068844096	0	0.12186426	0	0.28625873	0.2264356	0.18954676	0.10112687	0	0	0.19300753	0.12498858	0	0	0	0	0	0	0	0	0	0	0	0.022817515	0	0.103923194	0	0	0	0.12836085	0	0	0	0	0
2	0	0	0	0	0	0	0	0	0.12541763	0	0	0	0.08842006	0.07610843	0	0	0.1153425	0	0.30197367	0.2427028	0.19441137	0.100367896	0	0	0.18726389	0.11640945	0	0	0	0	0	0	0	0	0	0	0	0.025328314	0	0.12299536	0	0	0	0.11822279	0	0	0	0	0
2	0	0	0	0	0	0	0	0	0.14503206	0	0	0	0.09400177	0.07164017	0	0	0.11908119	0	0.3003045	0.23978285	0.20655309	0.10006457	0	0	0.17319113	0.10089741	0	0	0	0	0	0	0	0	0	0	0	0.028024677	0	0.13405055	0	0	0	0.1171694	0	0	0	0	0
2	0	0	0	0	0	0	0	0	0.18138584	0	0.02544169	0	0.0715358	0.038622864	0	0	0.06847097	0	0.31501904	0.23054771	0.22532	0.089345515	0	0	0.14595048	0.093670405	0	0	0	0	0	0	0	0	0	0	0	0.042089116	0	0.13066354	0	0	0	0.09891429	0	0	0	0	0
2	0	0	0	0	0	0	0	0	0.20047522	0	0	0	0	0.04653842	0.05621808	0	0.080339536	0	0.22984068	0.17747274	0.21421729	0.0754731	0	0	0.15856218	0.098473564	0	0	0	0.03590255	0	0	0	0	0.009951501	0	0	0.10602943	0	0.24332847	0	0.10184602	0	0.09725466	0	0.044198435	0	0	0
2	0	0	0	0	0	0	0	0	0.20695263	0	0	0	0	0.06253058	0.045009162	0	0.086334385	0	0.23639375	0.21154083	0.19880193	0.07900668	0	0	0.14783022	0.07576445	0	0	0	0.013316539	0	0	0	0	0	0	0	0.0952117	0	0.25711313	0	0.07545841	0	0.07683942	0	0.036896784	0	0	0
2	0	0	0	0	0	0	0	0	0.21691835	0	0	0	0	0.06764842	0.03731032	0	0.07763284	0	0.24851902	0.21945034	0.1977094	0.07197805	0	0	0.118648656	0.06121202	0	0	0	0	0	0	0	0	0	0	0	0.10849823	0	0.258757	0	0.04293361	0	0.068738446	0	0.033724725	0	0	0
2	0	0	0	0	0	0	0	0	0.22194515	0	0	0	0	0.04903345	0.025737654	0	0.048411265	0	0.2633935	0.22528267	0.19277544	0.07396112	0	0	0.07469497	0.0701437	0	0	0	0	0	0	0	0	0	0	0	0.118940234	0	0.23865165	0	0.0256795	0	0.05576473	0	0.04509095	0	0	0
2	0	0	0	0	0	0	0	0	0.20444101	0	0	0	0.059973273	0.027626248	0.069359705	0	0.07180067	0	0.22162747	0.14158586	0.15682566	0.09785509	0	0	0.13833676	0.11890917	0	0	0	0.02898391	0	0	0	0	0.080147974	0	0	0.09928365	0	0.23598011	0	0.069665685	0	0.097897165	0	0.05765206	0	0	0
2	0	0	0	0	0	0	0	0	0.20585477	0	0	0	0.051179986	0.034798685	0.050375737	0	0.074145645	0	0.2352408	0.17379515	0.13213703	0.08364711	0	0	0.13035022	0.0994186	0	0	0	0.019296808	0	0	0	0	0.056524646	0	0	0.08804493	0	0.24346764	0	0.029298738	0	0.08080811	0	0.053781215	0	0	0
2	0	0	0	0	0	0	0	0	0.21292804	0	0	0	0.046252266	0.037755307	0.04565948	0	0.078800336	0	0.24507086	0.18674655	0.12859137	0.059902765	0	0	0.11372377	0.090208896	0	0	0	0	0	0	0	0	0.0002394406	0	0	0.10268362	0	0.24094576	0	0	0	0.06812529	0	0.03684537	0	0	0
2	0	0	0	0	0	0	0	0	0.20478402	0	0	0	0.039610896	0.010759457	0.04908001	0	0.028890349	0	0.21032907	0.15371491	0.09478625	0.09783211	0	0	0.11768678	0.104207754	0	0	0	0	0	0	0	0	0.09992814	0	0	0.09922158	0	0.18119775	0	0.054412242	0	0.09343407	0	0.11524558	0	0	0
2	0	0	0	0	0	0	0	0	0.20657817	0	0	0	0.036903508	0.024739914	0.03373078	0	0.033641286	0	0.2191081	0.18707106	0.08239043	0.095728494	0	0	0.12752324	0.088270746	0	0	0	0	0	0	0	0	0.06927206	0	0	0.09024907	0	0.20213461	0	0.03088539	0	0.07665034	0	0.10502884	0	0	0
2	0	0	0	0	0	0	0	0	0.20658351	0	0	0	0.033707984	0.02650772	0.016594268	0	0.02280717	0	0.22569364	0.20187649	0.07931751	0.08282361	0	0	0.117219694	0.08666884	0	0	0	0	0	0	0	0	0.015261866	0	0	0.10584129	0	0.20623522	0	0.006598274	0	0.06579855	0	0.09358165	0	0	0
2	0	0	0	0	0	0	0	0	0.2015777	0	0	0	0.03304877	0.008426961	8.143732E-05	0	0	0	0.23880398	0.22410832	0.05674011	0.06014508	0	0	0.12014584	0.09171298	0	0	0	0	0	0	0	0	0	0	0	0.122519344	0	0.17576449	0	0	0	0.066603936	0	0.069839776	0	0	0
2	0	0	0	0	0	0	0	0	0.2662001	0	0	0	0.084756345	0.015604352	0.0657292	0	0.027210027	0	0.18197948	0.16527723	0.10178051	0.08185435	0	0	0.11771422	0.08423001	0	0	0	0	0	0	0	0	0.05583549	0	0	0.105114	0	0.15728296	0	0.08320528	0	0.0904514	0	0.11000331	0	0	0
2	0	0	0	0	0	0	0	0	0.26956278	0	0	0	0.09037888	0.033178635	0.04899981	0	0.028144829	0	0.18087937	0.19556227	0.08578937	0.07921674	0	0	0.1299107	0.0712389	0	0	0	0	0	0	0	0	0.02991177	0	0	0.09835466	0	0.16719578	0	0.052912276	0	0.07750501	0	0.100275144	0	0	0
2	0	0	0	0	0	0	0	0	0.27053887	0	0	0	0.099290416	0.03884551	0.024164619	0	0.02612714	0	0.18982998	0.2072464	0.080171466	0.058927856	0	0	0.13418259	0.06540894	0	0	0	0	0	0	0	0	0	0	0	0.097945176	0	0.16986771	0	0.019591808	0	0.07239879	0	0.07899096	0	0	0
2	0	0	0	0	0	0	0	0	0.2559289	0	0	0	0.086218044	0.028711904	0	0	0.0105408	0	0.20582575	0.2473016	0.05031761	0.031625785	0	0	0.13837308	0.07043881	0	0	0	0	0	0	0	0	0	0	0	0.09881342	0	0.16095735	0	0	0	0.05650119	0	0.0616348	0	0	0
2	0	0	0	0	0	0	0	0	0.13721484	0	0	0	0.0818318	0.09352272	0	0	0.12055775	0	0.29721615	0.2721743	0.16058113	0.0651187	0	0	0.16259164	0.13539095	0	0	0	0	0	0	0	0	0	0	0	0.071906395	0	0.22031635	0	0.062298406	0	0.11034048	0	0	0	0	0
2	0	0	0	0	0	0	0	0	0.14955871	0	0	0	0.069234535	0.10106963	0	0	0.1290898	0	0.30450988	0.27567714	0.17434692	0.08151295	0	0	0.14560495	0.117804274	0	0	0	0	0	0	0	0	0	0	0	0.050676163	0	0.2317132	0	0.057118047	0	0.09636584	0	0	0	0	0.0006898216
2	0	0	0	0	0	0	0	0	0.16656384	0	0	0	0.06329845	0.10135335	0	0	0.11429131	0	0.31411666	0.2742839	0.19303511	0.08034191	0	0	0.11660107	0.10608122	0	0	0	0	0	0	0	0	0	0	0	0.039435852	0	0.25092876	0	0.047314458	0	0.083464794	0	0	0	0	0.033278055
2	0	0	0	0	0	0	0	0	0.23586637	0	0	0	0.09618086	0.10311978	0.04700701	0	0.1478066	0	0.2694778	0.20827688	0.1722143	0.013578285	0	0	0.1218894	0.09290604	0	0	0	0	0	0	0	0	0	0	0	0.09342553	0	0.22936597	0	0.12427101	0	0.098396584	0	0	0	0	0
2	0	0	0	0	0	0	0	0	0.22778827	0	0	0	0.079561785	0.11723646	0.013772304	0	0.15605621	0	0.27747825	0.24510087	0.17087643	0.017678425	0	0	0.12557153	0.085306436	0	0	0	0	0	0	0	0	0	0	0	0.06640498	0	0.24421622	0	0.1118081	0	0.08743205	0	0	0	0	0
2	0	0	0	0	0	0	0	0	0.23355134	0	0	0	0.06278172	0.1187041	0	0	0.14903578	0	0.2803188	0.2550067	0.19156367	0.016278308	0	0	0.104131185	0.06928375	0	0	0	0	0	0	0	0	0	0	0	0.057818092	0	0.25221577	0	0.0963532	0	0.07534376	0	0	0	0	0.023336573
2	0	0	0	0	0	0	0	0	0.23755513	0	0	0	0.021518232	0.10013942	0	0	0.11736332	0	0.28303066	0.2679603	0.20700893	0.022002434	0	0	0.07250865	0.08499444	0	0	0	0	0	0	0	0	0	0	0	0.04943827	0	0.24493738	0	0.0890954	0	0.057995964	0	0	0	0	0.04732374
2	0	0	0	0	0	0	0	0	0.2196458	0	0	0	0.05433925	0.04785428	0.0669659	0	0.104683325	0	0.25251016	0.14794171	0.18985073	0.024055576	0	0	0.14415807	0.09941636	0	0	0	0.02557075	0	0	0	0	0	0	0	0.1324097	0	0.20530301	0	0.1021423	0	0.08196054	0	0.022744011	0	0	0
2	0	0	0	0	0	0	0	0	0.23376735	0	0	0	0.03753625	0.06212481	0.05203324	0	0.11516176	0	0.24933259	0.17180136	0.18421933	0.029660482	0	0	0.13768245	0.069605686	0	0	0	0.012092699	0	0	0	0	0	0	0	0.12233646	0	0.2107015	0	0.08319059	0	0.070536375	0	0.010786141	0	0	0
2	0	0	0	0	0	0	0	0	0.24158247	0	0	0	0.025606705	0.073099434	0.044793475	0	0.115647554	0	0.24833418	0.18077752	0.20322801	0.037871365	0	0	0.11215823	0.05325812	0	0	0	0	0	0	0	0	0	0	0	0.121675745	0	0.22212902	0	0.05637839	0	0.069901645	0	0.0024684398	0	0	0
2	0	0	0	0	0	0	0	0	0.25171015	0	0	0	0.00472738	0.057880227	0.04023687	0	0.091623135	0	0.2576866	0.2012365	0.22115427	0.049936738	0	0	0.07381419	0.062122926	0	0	0	0	0	0	0	0	0	0	0	0.119990975	0	0.20455849	0	0.042758554	0	0.059556045	0	0.0021660663	0	0	0.02932183
2	0	0	0	0	0	0	0	0	0.15202905	0	0	0	0.011904011	0.072805926	0.11342686	0	0.06908772	0	0.24021974	0.29459426	0.15387523	0.034355294	0	0	0.15568541	0.13223791	0	0	0	0	0	0	0	0	0.027853684	0	0	0.12976024	0	0.2254442	0	0.11505526	0	0.05537824	0	0.042165216	0	0	0
2	0	0	0	0	0	0	0	0	0.16417226	0	0	0	0.0065326574	0.07683158	0.12916914	0	0.09863263	0	0.21417515	0.31533903	0.14992057	0.029711835	0	0	0.155406	0.103956416	0	0	0	0	0	0	0	0	0	0	0	0.13177283	0	0.22812343	0	0.09027979	0	0.027800322	0	0.02111328	0	0	0
2	0	0	0	0	0	0	0	0	0.1906164	0	0	0	0.01537719	0.0644487	0.13814673	0	0.12246492	0	0.19636275	0.3002717	0.15488185	0.011209964	0	0	0.13917185	0.08642844	0	0	0	0	0	0	0	0	0	0	0	0.14355972	0	0.21385373	0	0.061436385	0	0.014140395	0	0	0	0	0
2	0	0	0	0	0	0	0	0	0.19897409	0	0	0	0.0021475845	0.11040711	0.124720134	0	0.032611255	0	0.21895702	0.24903376	0.16680247	0.047320608	0	0	0.112819985	0.13943195	0	0	0	0	0	0	0	0	0.0075308066	0	0	0.11275646	0	0.2248079	0	0.118640006	0	0.0918531	0	0.026102798	0	0	0
2	0	0	0	0	0	0	0	0	0.19674993	0	0	0	0.008507825	0.112678126	0.14550237	0	0.066740416	0	0.20621726	0.26908553	0.1586392	0.04779271	0	0	0.120881386	0.11831361	0	0	0	0	0	0	0	0	0	0	0	0.12380391	0	0.2451186	0	0.09744001	0	0.058979087	0	0.02025193	0	0	0
2	0	0	0	0	0	0	0	0	0.22409135	0	0	0	0.025183728	0.098979995	0.16097394	0	0.08935523	0	0.1863726	0.25748453	0.17199746	0.03285488	0	0	0.10002099	0.10371705	0	0	0	0	0	0	0	0	0	0	0	0.14082077	0	0.23191619	0	0.06647931	0	0.03916501	0	0	0	0	0
2	0	0	0	0	0	0	0	0	0.23165303	0	0	0	0.024766598	0.047771778	0.1285644	0	0.06826287	0	0.19027144	0.26755744	0.16606463	0.005133061	0	0	0.07833927	0.1153409	0	0	0	0	0	0	0	0	0	0	0	0.14263488	0	0.20350648	0	0.0487771	0	0.021318708	0	0	0	0	0.018719692
2	0	0	0	0	0	0	0	0	0.24390036	0	0	0	0.010941634	0.162806	0.14619166	0	0.03535629	0	0.19063543	0.17677522	0.1876881	0.081782304	0	0	0.061299864	0.12186443	0	0	0	0	0	0	0	0	0	0	0	0.09762088	0	0.20265085	0	0.099840865	0	0.14892308	0	0.015976537	0	0	0
2	0	0	0	0	0	0	0	0	0.24656196	0	0	0	0.025240824	0.16417935	0.15704659	0	0.058146074	0	0.18269455	0.20597412	0.1835272	0.08193832	0	0	0.08882298	0.10363689	0	0	0	0	0	0	0	0	0	0	0	0.11589268	0	0.21380502	0	0.08078376	0	0.12302878	0	0.0024438032	0	0	0
2	0	0	0	0	0	0	0	0	0.25651205	0	0	0	0.043587886	0.14928722	0.14324903	0	0.066423714	0	0.18826137	0.21332303	0.1795356	0.06006754	0	0	0.084232606	0.10818931	0	0	0	0	0	0	0	0	0	0	0	0.13085812	0	0.21098499	0	0.058532428	0	0.09754838	0	0	0	0	0
2	0	0	0	0	0	0	0	0	0.2595511	0	0	0	0.059073027	0.09367885	0.11426327	0	0.049444	0	0.20092009	0.22962908	0.1544946	0.04038982	0	0	0.09314721	0.11540089	0	0	0	0	0	0	0	0	0	0	0	0.14802617	0	0.16564462	0	0.027708413	0	0.0709953	0	0	0	0	0.027359601
2	0	0	0	0	0	0	0	0	0.252155	0	0	0	0.061361086	0.1854283	0.14269294	0	0.043670658	0	0.19209424	0.15670133	0.2082083	0.06349695	0	0	0.023031369	0.1560082	0	0	0	0	0	0	0	0	0	0	0	0.10387546	0	0.17303947	0	0.06272425	0	0.17392346	0	0.014233465	0	0	0
2	0	0	0	0	0	0	0	0	0.25834194	0	0	0	0.07673947	0.18072271	0.14885649	0	0.06579237	0	0.18850274	0.189326	0.2057534	0.06266503	0	0	0.05362621	0.13996246	0	0	0	0	0	0	0	0	0	0	0	0.120726846	0	0.18231958	0	0.04903906	0	0.1502893	0	0	0	0	0
2	0	0	0	0	0	0	0	0	0.26146495	0	0	0	0.09075955	0.15929776	0.13231675	0	0.072155245	0	0.19388771	0.2083624	0.2087229	0.05212965	0	0	0.060861453	0.13542667	0	0	0	0	0	0	0	0	0	0	0	0.14133625	0	0.18538247	0	0.024721881	0	0.12908104	0	0	0	0	0.009907887
2	0	0	0	0	0	0	0	0	0.16396765	0	0	0	0.100588344	0.031799607	0.027952623	0	0.035250485	0	0.29613015	0.2083903	0.2531813	0.05442262	0	0	0.14132881	0.09957194	0	0	0	0	0	0	0	0	0	0	0	0.13876532	0	0.12942241	0	0.004404811	0	0.1684661	0	2.0271186E-06	0	0	0
2	0	0	0	0	0	0	0	0	0.16859695	0	0	0	0.08191981	0.024599688	0.0140389595	0	0.04001376	0	0.3025079	0.21820252	0.24883308	0.054302067	0	0	0.13918191	0.07342685	0	0	0	0	0	0	0	0	0	0	0	0.14146519	0	0.12818213	0	0	0	0.15766388	0	0	0	0	0
2	0	0	0	0	0	0	0	0	0.19267225	0	0	0	0.06757753	0.015781539	0	0	0.024932941	0	0.30684352	0.2221491	0.24765462	0.05597938	0	0	0.12845217	0.05525628	0	0	0	0	0	0	0	0	0	0	0	0.15357268	0	0.13324375	0	0	0	0.15094303	0	0	0	0	0
2	0	0	0	0	0	0	0	0	0.21832699	0	0.024096724	0	0.04483212	0	0	0	0	0	0.30929586	0.19995213	0.23208454	0.057196796	0	0	0.112661414	0.03576996	0	0	0	0	0	0	0	0	0	0	0	0.16924733	0	0.119247004	0	0	0	0.12037577	0	0	0	0	0
2	0	0	0	0	0	0	0	0	0.21841545	0	0	0	0.08578348	0.03170923	0.12668234	0	0.07028106	0	0.25876975	0.19205031	0.21247284	0.04276494	0	0	0.13729362	0.066856876	0	0	0	0	0	0	0	0	0	0	0	0.15038572	0	0.14428617	0	0.08030118	0	0.1594735	0	0.0118657015	0	0	0
2	0	0	0	0	0	0	0	0	0.22503828	0	0	0	0.07586044	0.02521175	0.11905329	0	0.08554469	0	0.25791568	0.21232092	0.20381416	0.043434095	0	0	0.1401077	0.03835454	0	0	0	0	0	0	0	0	0	0	0	0.1455046	0	0.14595544	0	0.06367981	0	0.13348737	0	0	0	0	0
2	0	0	0	0	0	0	0	0	0.24117884	0	0.023092385	0	0.06338195	0.0055050557	0.09840694	0	0.0765577	0	0.25398788	0.20727997	0.19669221	0.0431028	0	0	0.120831974	0.02272999	0	0	0	0	0	0	0	0	0	0	0	0.154992	0	0.13320158	0	0.04350066	0	0.11396863	0	0	0	0	0
2	0	0	0	0	0	0	0	0	0.25125757	0	0.06063811	0	0.0364622	0	0.06733271	0	0.054761898	0	0.24478306	0.2012688	0.18513963	0.049585775	0	0	0.10196376	0.0049417596	0	0	0	0	0	0	0	0	0	0	0	0.15371051	0	0.11232291	0	0.026897224	0	0.092736766	0	0	0	0	0.0024171164
2	0	0	0	0	0	0	0	0	0.19688132	0	0	0	0.039405994	0.032315772	0.1321464	0	0.060566697	0	0.21775742	0.2270959	0.19363032	0.062394824	0	0	0.1562462	0.061890535	0	0	0	0	0	0	0	0	0	0	0	0.14564133	0	0.22049595	0	0.13776635	0	0.10735127	0	0.012442633	0	0	0
2	0	0	0	0	0	0	0	0	0.2033582	0	0	0	0.04769038	0.050210398	0.047101874	0	0.07262287	0	0.2282373	0.17103958	0.15951672	0.057712894	0	0	0.17866436	0.12837753	0	0	0	0.034904506	0	0	0	0	0.044253048	0	0	0.08479141	0	0.25478157	0	0.0583949	0	0.09479878	0	0.004544361	0	0	0
2	0	0	0	0	0	0	0	0	0.19405183	0	0.04597442	0	0.024019942	0	0.109289214	0	0.08946084	0	0.2005467	0.25209078	0.18664946	0.017245052	0	0	0.083251715	0.03298743	0	0	0	0	0	0	0	0	0	0	0	0.14771953	0	0.15479061	0	0.043617122	0	0.022934878	0	0	0	0	0.024324995
2	0	0	0	0	0	0	0	0	0.21280952	0	0	0	0.027901053	0.02009323	0.033787645	0	0.046926342	0	0.2532816	0.2084853	0.11909794	0.057711326	0	0	0.10617058	0.0850055	0	0	0	0	0	0	0	0	0	0	0	0.12808189	0	0.21247621	0	0	0	0.05966795	0	0.025987096	0	0	0
2	0	0	0	0	0	0	0	0	0.18868291	0	0	0	0.040214196	0.069556974	0	0	0.07076779	0	0.3267874	0.2685272	0.2096084	0.06873782	0	0	0.07910265	0.10192526	0	0	0	0	0	0	0	0	0	0	0	0.030506935	0	0.24276996	0	0.03641497	0	0.065103	0	0	0	0	0.063172475
2	0	0	0	0	0	0	0	0	0.21080737	0	0	0	0.0060414076	0.01441347	0.11239629	0	0.113587916	0	0.19651255	0.29166725	0.1569373	0	0	0	0.11222636	0.08783789	0	0	0	0	0	0	0	0	0	0	0	0.14880453	0	0.18502736	0	0.035268944	0	0	0	0	0	0	0
2	0	0	0	0	0	0	0	0	0.25571388	0	0	0	0.0928904	0.10403003	0.10222489	0	0.05961335	0	0.21593171	0.24930082	0.18129237	0.038869355	0	0	0.08242638	0.14222096	0	0	0	0	0	0	0	0	0	0	0	0.1706555	0	0.15148993	0	0	0	0.09957693	0	0	0	0	0.038997073
2	0	0	0	0	0	0	0	0	0.21618086	0	0	0	0.012727456	0.060197033	0.025184022	0	0.06634752	0	0.27127606	0.2725303	0.19704385	0.079372086	0	0	0.17364435	0.07431586	0	0	0	0	0	0	0	0	0	0	0	0.08110508	0	0.22857518	0	0.002962415	0	0.07658585	0	0	0	0	0
2	0	0	0	0	0	0	0	0	0.18766715	0	0	0	0.048869383	0.06596216	0.049619533	0	0.06695663	0	0.248981	0.23951237	0.14962876	0.050736353	0	0	0.21321988	0.12750326	0	0	0	0.0003979765	0	0	0	0	0	0	0	0.057952896	0	0.24872206	0	0.01985283	0	0.086011685	0	0	0	0	0
2	0	0	0	0	0	0	0	0	0.19014232	0	0	0	0.052357335	0.06017881	0.045436002	0	0.05653168	0	0.2599791	0.24738677	0.14679714	0.043862123	0	0	0.19389576	0.11612721	0	0	0	0	0	0	0	0	0	0	0	0.0795267	0	0.24910054	0	0	0	0.092771545	0	0	0	0	0
2	0	0	0	0	0	0	0	0	0.19057885	0	0	0	0.059567273	0.031434216	0.036420304	0	0.02884738	0	0.2801906	0.26031926	0.118466	0.04798542	0	0	0.16644329	0.11701896	0	0	0	0	0	0	0	0	0	0	0	0.10261419	0	0.20181878	0	0	0	0.11092016	0	0	0	0	0
2	0	0	0	0	0	0	0	0	0.2055356	0	0	0	0.0036026554	0.060969062	0.03314827	0	0.0240671	0	0.25226328	0.23396438	0.09522404	0.07487154	0	0	0.20320424	0.1317138	0	0	0	0	0	0	0	0	0	0	0	0.035805292	0	0.21910833	0	0.060166225	0	0.082250826	0	0	0	0	0
2	0	0	0	0	0	0	0	0	0.19326292	0	0	0	0.029227741	0.06528107	0.044005953	0	0.042445436	0	0.2589785	0.2617275	0.07260136	0.07712651	0	0	0.21295236	0.11045324	0	0	0	0	0	0	0	0	0	0	0	0.040302366	0	0.21368188	0	0.025216065	0	0.08860744	0	0	0	0	0
2	0	0	0	0	0	0	0	0	0.19193573	0	0	0	0.039459627	0.054262504	0.038090825	0	0.04035956	0	0.2615992	0.2629606	0.05830821	0.063518435	0	0	0.20091453	0.10661663	0	0	0	0	0	0	0	0	0	0	0	0.05963201	0	0.19930108	0	0	0	0.093137726	0	0	0	0	0
2	0	0	0	0	0	0	0	0	0.18108131	0	0	0	0.053921413	0.022978317	0.010896945	0	0.0027119487	0	0.2730426	0.27632532	0.028991334	0.040929787	0	0	0.18035032	0.12061398	0	0	0	0	0	0	0	0	0	0	0	0.08846013	0	0.15804987	0	0	0	0.101044625	0	0	0	0	0
2	0	0	0	0	0	0	0	0	0.2528975	0	0	0	0.052014858	0.08211004	0.04109775	0	0.04164338	0	0.21438177	0.26888996	0.076773494	0.058186103	0	0	0.19027983	0.09320774	0	0	0	0	0	0	0	0	0	0	0	0.030472847	0	0.20550346	0	0.081454635	0	0.04795806	0	0	0	0	0
2	0	0	0	0	0	0	0	0	0.22033165	0	0	0	0.05690488	0.09427906	0.025281658	0	0.041814514	0	0.23658644	0.30854657	0.05548306	0.054234236	0	0	0.20590025	0.094525136	0	0	0	0	0	0	0	0	0	0	0	0.032826763	0	0.21247008	0	0.040264674	0	0.040043253	0	0.003067912	0	0	0
2	0	0	0	0	0	0	0	0	0.21548104	0	0	0	0.06657033	0.08216339	0.003127702	0	0.034712818	0	0.25031704	0.314397	0.04425104	0.03176637	0	0	0.1965612	0.107691444	0	0	0	0	0	0	0	0	0	0	0	0.040153366	0	0.19543818	0	0	0	0.043148477	0	0	0	0	0
2	0	0	0	0	0	0	0	0	0.1982483	0	0	0	0.06359987	0.051516555	0	0	0.0145526035	0	0.27385888	0.3262547	0.007657258	0.009373814	0	0	0.19254275	0.1252043	0	0	0	0	0	0	0	0	0	0	0	0.057316367	0	0.14791116	0	0	0	0.051163137	0	0	0	0	0
2	0	0	0	0	0	0	0	0	0.18043752	0	0	0	0.048898578	0.088780776	0	0	0.079600334	0	0.27370602	0.2897057	0.12730719	0.08350248	0	0	0.17427494	0.085896984	0	0	0	0	0	0	0	0	0	0	0	0.03532075	0	0.2564986	0	0.09817813	0	0.061779253	0	0	0	0	0
2	0	0	0	0	0	0	0	0	0.19283248	0	0	0	0.05470724	0.095746785	0	0	0.09519322	0	0.2951196	0.2873954	0.1390876	0.08955124	0	0	0.1530805	0.075559355	0	0	0	0	0	0	0	0	0	0	0	0.031997226	0	0.27145365	0	0.08388999	0	0.056779757	0	0	0	0	0.008604874
2	0	0	0	0	0	0	0	0	0.1902879	0	0	0	0.05500256	0.07461277	0	0	0.07733445	0	0.33048433	0.28057608	0.16097856	0.086916484	0	0	0.11849443	0.08074331	0	0	0	0	0	0	0	0	0	0	0	0.02898601	0	0.2602887	0	0.059744477	0	0.058458522	0	0	0	0	0.043633893
2	0	0	0	0	0	0	0	0	0.26743063	0	0	0	0.07220685	0.12350108	0.058697935	0	0.11288253	0	0.2260201	0.25861484	0.12796865	0	0	0	0.13832206	0.047742903	0	0	0	0	0	0	0	0	0	0	0	0.08267786	0	0.24122025	0	0.14082737	0	0.078858964	0	0	0	0	0
2	0	0	0	0	0	0	0	0	0.25995505	0	0	0	0.061175752	0.12707609	0.044855427	0	0.11114822	0	0.2497208	0.27862003	0.12705989	0.0065383366	0	0	0.14946535	0.039850246	0	0	0	0	0	0	0	0	0	0	0	0.07181156	0	0.25742254	0	0.12493061	0	0.074105725	0	0	0	0	0
2	0	0	0	0	0	0	0	0	0.26829994	0	0	0	0.05397202	0.13016859	0.04368505	0	0.124081574	0	0.2567381	0.2669233	0.14687318	0.02331899	0	0	0.13478018	0.026460858	0	0	0	0	0	0	0	0	0	0	0	0.059009764	0	0.27429432	0	0.11250117	0	0.06457564	0	0	0	0	0.020592643
2	0	0	0	0	0	0	0	0	0.26547214	0	0	0	0.028490689	0.11793216	0.019034373	0	0.12531903	0	0.27842292	0.25865972	0.16715658	0.058959126	0	0	0.11914768	0.047262985	0	0	0	0	0	0	0	0	0	0	0	0.045453247	0	0.27286205	0	0.10365703	0	0.074983895	0	0	0	0	0.05852082
2	0	0	0	0	0	0	0	0	0.23780672	0	0	0	0.027497623	0.07532526	0.05084773	0	0.07021566	0	0.2296903	0.23095737	0.16562137	0.0038585942	0	0	0.21376102	0.052118227	0	0	0	0	0	0	0	0	0	0	0	0.08752285	0	0.24026474	0	0.12324003	0	0.080989875	0	0	0	0	0
2	0	0	0	0	0	0	0	0	0.23417225	0	0	0	0.01200657	0.08269594	0.03335769	0	0.06991868	0	0.2436677	0.2573603	0.14810498	0.01921131	0	0	0.21446918	0.043750703	0	0	0	0	0	0	0	0	0	0	0	0.084115386	0	0.24243051	0	0.10376039	0	0.07544835	0	0	0	0	0
2	0	0	0	0	0	0	0	0	0.24651745	0	0	0	0.0053169555	0.082683146	0.04014401	0	0.076757036	0	0.25524563	0.24951038	0.15566957	0.031416826	0	0	0.19299667	0.033875626	0	0	0	0	0	0	0	0	0	0	0	0.083783254	0	0.25331223	0	0.08495069	0	0.07114558	0	0	0	0	0
2	0	0	0	0	0	0	0	0	0.26377898	0	0	0	0.015214506	0.064153254	0.0439685	0	0.06913047	0	0.2762773	0.23169693	0.18262176	0.06652561	0	0	0.16096851	0.04683571	0	0	0	0	0	0	0	0	0	0	0	0.09667088	0	0.2338021	0	0.064496405	0	0.0837923	0	0	0	0	0.036269378
2	0	0	0	0	0	0	0	0	0.14484744	0	0	0	0.010464594	0.015551365	0.025730865	0	0.05159567	0	0.260523	0.3113543	0.06221402	0.028313264	0	0	0.19114453	0.13639523	0	0	0	0	0	0	0	0	0	0	0	0.14816755	0	0.23996001	0	0.08063802	0	0.030853653	0	0.0155774355	0	0	0
2	0	0	0	0	0	0	0	0	0.18986832	0	0	0	0.0139458245	0.00980677	0.04097936	0	0.073178776	0	0.25251353	0.2982123	0.081721246	0.022567539	0	0	0.17865889	0.11271454	0	0	0	0	0	0	0	0	0	0	0	0.1485118	0	0.21567285	0	0.051390532	0	0.020866737	0	0	0	0	0
2	0	0	0	0	0	0	0	0	0.21803351	0	0	0	0.015564846	0	0.044144467	0	0.07856806	0	0.2671024	0.27587718	0.08674511	0.00961775	0	0	0.15784724	0.107963935	0	0	0	0	0	0	0	0	0	0	0	0.15024815	0	0.15959218	0	0.015333967	0	0.021964006	0	0	0	0	0
2	0	0	0	0	0	0	0	0	0.19829765	0	0	0	0	0.05010503	0.05418137	0	0.017167417	0	0.21469507	0.27949557	0.10878273	0.06970088	0	0	0.13345152	0.1456105	0	0	0	0	0	0	0	0	0	0	0	0.118471086	0	0.24827391	0	0.1128746	0	0.061538056	0	0.0077207433	0	0	0
2	0	0	0	0	0	0	0	0	0.18373944	0	0	0	0.008763679	0.04851293	0.08125297	0	0.05706938	0	0.22030827	0.3053954	0.115159415	0.05980283	0	0	0.15425095	0.13778548	0	0	0	0	0	0	0	0	0	0	0	0.123674355	0	0.2393122	0	0.08377594	0	0.041939925	0	0	0	0	0
2	0	0	0	0	0	0	0	0	0.22037426	0	0	0	0.021781797	0.049411844	0.10922363	0	0.07509293	0	0.20853402	0.2915863	0.1369938	0.054525238	0	0	0.13834652	0.12144868	0	0	0	0	0	0	0	0	0	0	0	0.1264064	0	0.21744479	0	0.05878578	0	0.036828015	0	0	0	0	0
2	0	0	0	0	0	0	0	0	0.23938537	0	0	0	0.015869772	0.020368945	0.08341345	0	0.045013458	0	0.22332732	0.27459618	0.13076824	0.057613134	0	0	0.12894247	0.12885363	0	0	0	0	0	0	0	0	0	0	0	0.13173193	0	0.17816238	0	0.034026813	0	0.048378766	0	0	0	0	0.002557963
2	0	0	0	0	0	0	0	0	0.23325872	0	0	0	0.012071116	0.12483354	0.07456302	0	0.02536202	0	0.20861654	0.2017101	0.1464186	0.09356027	0	0	0.11349213	0.12364665	0	0	0	0	0	0	0	0	0	0	0	0.08825043	0	0.21305107	0	0.11856722	0	0.09372319	0	0	0	0	0
2	0	0	0	0	0	0	0	0	0.22790751	0	0	0	0.032801878	0.12344264	0.08143587	0	0.04260552	0	0.21979702	0.23073211	0.14196473	0.10039169	0	0	0.14918797	0.12357905	0	0	0	0	0	0	0	0	0	0	0	0.08737142	0	0.21483321	0	0.09108805	0	0.08831873	0	0	0	0	0
2	0	0	0	0	0	0	0	0	0.24888961	0	0	0	0.045688506	0.10861534	0.077804595	0	0.045720197	0	0.22170606	0.24195875	0.13643052	0.092676565	0	0	0.15467826	0.12749776	0	0	0	0	0	0	0	0	0	0	0	0.08530957	0	0.2024828	0	0.06570676	0	0.09351356	0	0	0	0	0
2	0	0	0	0	0	0	0	0	0.24884193	0	0	0	0.041435495	0.051428147	0.055614468	0	0.007779953	0	0.23662813	0.24882387	0.119834304	0.08691162	0	0	0.16194598	0.13908733	0	0	0	0	0	0	0	0	0	0	0	0.09648425	0	0.15553164	0	0.028408222	0	0.11059196	0	0	0	0	0.011663485
2	0	0	0	0	0	0	0	0	0.28138527	0	0	0	0.047350116	0.13821779	0.055389393	0	0.07984358	0	0.22283578	0.21785566	0.1413476	0.10629883	0	0	0.11828544	0.13343744	0	0	0	0	0	0	0	0	0	0	0	0.09352222	0	0.19344725	0	0.06546308	0	0.115721114	0	0	0	0	0
2	0	0	0	0	0	0	0	0	0.29253975	0	0	0	0.05155769	0.11347537	0.05383382	0	0.073154554	0	0.23304486	0.22663252	0.15475465	0.11024387	0	0	0.13546288	0.1235215	0	0	0	0	0	0	0	0	0	0	0	0.10890221	0	0.17558469	0	0.024884181	0	0.1315208	0	0	0	0	0
2	0	0	0	0	0	0	0	0	0.26583666	0	0	0	0.052281942	0.059711978	0.023150047	0	0.024238342	0	0.26471886	0.25312513	0.14694701	0.11352267	0	0	0.15476228	0.14158407	0	0	0	0	0	0	0	0	0	0	0	0.12959284	0	0.121246465	0	0	0	0.15226308	0	0	0	0	0.035296652
2	0	0	0	0	0	0	0	0	0.18198983	0	0	0	0.08046029	0	0.036222793	0	0.0369181	0	0.27469116	0.23359175	0.17814481	0.04780385	0	0	0.16271333	0.04851331	0	0	0	0	0	0	0	0	0	0	0	0.10679613	0	0.13468896	0	0.049394745	0	0.14101146	0	0	0	0	0
2	0	0	0	0	0	0	0	0	0.17166184	0	0	0	0.079123706	0	0.025790105	0	0.044766497	0	0.3029281	0.24865566	0.18042202	0.0470132	0	0	0.17947155	0.052869707	0	0	0	0	0	0	0	0	0	0	0	0.1084932	0	0.13422662	0	0.027814986	0	0.13871714	0	0	0	0	0
2	0	0	0	0	0	0	0	0	0.19530192	0	0.0173417	0	0.07279157	0	0.023452673	0	0.058743924	0	0.3116942	0.24725167	0.19002487	0.054622456	0	0	0.1766414	0.039684895	0	0	0	0	0	0	0	0	0	0	0	0.11574883	0	0.14050266	0	0.0040059034	0	0.1370433	0	0	0	0	0
2	0	0	0	0	0	0	0	0	0.20893247	0	0.028960066	0	0.052614454	0	0	0	0.025415102	0	0.32463527	0.22868744	0.20319608	0.06816556	0	0	0.16627671	0.03275586	0	0	0	0	0	0	0	0	0	0	0	0.14141296	0	0.11816773	0	0	0	0.13802724	0	0	0	0	0
2	0	0	0	0	0	0	0	0	0.23447146	0	0.008220325	0	0.07396561	0	0.062410504	0	0.028762564	0	0.25402808	0.22551903	0.1491274	0.03335438	0	0	0.16846776	0.066542394	0	0	0	0	0	0	0	0	0	0	0	0.1284768	0	0.15497509	0	0.09374864	0	0.16975933	0	0	0	0	0
2	0	0	0	0	0	0	0	0	0.22100893	0	0.016357977	0	0.07529732	0	0.061135914	0	0.038693383	0	0.2756175	0.23757719	0.13632625	0.0314696	0	0	0.18697926	0.069944136	0	0	0	0	0	0	0	0	0	0	0	0.13469885	0	0.15067275	0	0.06796284	0	0.1566692	0	0	0	0	0
2	0	0	0	0	0	0	0	0	0.24375993	0	0.03767848	0	0.06387307	0	0.0757054	0	0.056496587	0	0.27930158	0.23545812	0.13494712	0.044807155	0	0	0.1859742	0.04492525	0	0	0	0	0	0	0	0	0	0	0	0.13236997	0	0.13781385	0	0.047270898	0	0.14502455	0	0	0	0	0
2	0	0	0	0	0	0	0	0	0.25560167	0	0.037145395	0	0.041799538	0	0.056625973	0	0.06406542	0	0.2939284	0.22293766	0.13971847	0.06316412	0	0	0.18635666	0.045662723	0	0	0	0	0	0	0	0	0	0	0	0.12719144	0	0.10615107	0	0.020060416	0	0.12778673	0	0	0	0	0
2	0	0	0	0	0	0	0	0	0.1901318	0	0.008464419	0	0.05470323	0.008889015	0.119366996	0	0.07785444	0	0.2433112	0.27530342	0.106793486	0.019973457	0	0	0.20907429	0.03697478	0	0	0	0	0	0	0	0	0	0	0	0.14210835	0	0.21800373	0	0.10455792	0	0.062013138	0	0	0	0	0
2	0	0	0	0	0	0	0	0	0.21215086	0	0.029646987	0	0.054523	0.005494217	0.12026534	0	0.09844116	0	0.2442506	0.2766753	0.11237516	0.021196228	0	0	0.1897279	0.028360574	0	0	0	0	0	0	0	0	0	0	0	0.14146763	0	0.19859661	0	0.0657065	0	0.050175432	0	0	0	0	0
2	0	0	0	0	0	0	0	0	0.20800488	0	0.032689556	0	0.032643966	0	0.082128465	0	0.10234389	0	0.26001567	0.2753997	0.12390827	0.024877079	0	0	0.17343988	0.048122674	0	0	0	0	0	0	0	0	0	0	0	0.13557504	0	0.16471529	0	0.029307887	0	0.04727794	0	0	0	0	0
2	0	0	0	0	0	0	0	0	0.15549146	0	0.0005557006	0	0.07406098	0.053899106	0.014864657	0	0.05940527	0	0.245866	0.25659728	0.1589098	0.1182544	0	0	0.17601463	0.06801645	0	0	0	0	0	0	0	0	0	0	0	0.0062822234	0	0.13283017	0	0.049031433	0	0.07998789	0	0	0	0	0
2	0	0	0	0	0	0	0	0	0.14096878	0	0	0	0.07220221	0.04133316	0	0	0.060130663	0	0.29193553	0.25975317	0.14192475	0.119375445	0	0	0.18524015	0.07747905	0	0	0	0	0	0	0	0	0	0	0	0.018421192	0	0.14965886	0	0.032500315	0	0.08513606	0	0	0	0	0
2	0	0	0	0	0	0	0	0	0.14849937	0	0.005242283	0	0.07804641	0.040927146	0	0	0.07400294	0	0.3134309	0.24849977	0.16411014	0.12775849	0	0	0.17092058	0.077122	0	0	0	0	0	0	0	0	0	0	0	0.03145789	0	0.15394251	0	0.011850281	0	0.09622761	0	0	0	0	0
2	0	0	0	0	0	0	0	0	0.1573212	0	0.022135515	0	0.07522953	0.027544059	0	0	0.05121348	0	0.33247757	0.23469983	0.18670389	0.13467689	0	0	0.16384839	0.07250301	0	0	0	0	0	0	0	0	0	0	0	0.038887564	0	0.13131872	0	0	0	0.10650239	0	0	0	0	0
2	0	0	0	0	0	0	0	0	0.20957138	0	0	0	0	0.0583819	0.023347788	0	0.05497953	0	0.24433848	0.25673023	0.19539307	0.061574344	0	0	0.22890157	0.062339086	0	0	0	0	0	0	0	0	0	0	0	0.04667023	0	0.27531683	0	0.13349155	0	0.08524241	0	0	0	0	0
2	0	0	0	0	0	0	0	0	0.18751663	0	0	0	0.002571716	0.0647319	0.016245674	0	0.06710218	0	0.2590503	0.28945088	0.17902614	0.06312559	0	0	0.23617183	0.07283769	0	0	0	0	0	0	0	0	0	0	0	0.053071234	0	0.27856904	0	0.091378585	0	0.07985352	0	0	0	0	0
2	0	0	0	0	0	0	0	0	0.19444482	0	0	0	0.012959801	0.071812324	0.029318813	0	0.08918599	0	0.26814646	0.28987417	0.17915232	0.06676188	0	0	0.21932279	0.06986817	0	0	0	0	0	0	0	0	0	0	0	0.05447513	0	0.27250275	0	0.047428906	0	0.074857205	0	0	0	0	0
2	0	0	0	0	0	0	0	0	0.20097098	0	0	0	0.027094789	0.060136553	0.035578534	0	0.08387251	0	0.28236362	0.28317776	0.18769763	0.085173145	0	0	0.19468088	0.08768566	0	0	0	0	0	0	0	0	0	0	0	0.0656869	0	0.22709736	0	0.0048629143	0	0.09106043	0	0	0	0	0
2	0	0	0	0	0	0	0	0	0.19655724	0	0	0	0.04333833	0.068467796	0.053257562	0	0.06139312	0	0.23236577	0.20610017	0.17449953	0.04675057	0	0	0.21446337	0.13619067	0	0	0	0.006006817	0	0	0	0	0	0	0	0.055444688	0	0.2505452	0	0.054191437	0	0.0948174	0	0	0	0	0
2	0	0	0	0	0	0	0	0	0.18488114	0	0	0	0.045403846	0.08161248	0	0	0.076943636	0	0.23655453	0.27977526	0.12922654	0.06797918	0	0	0.18072316	0.07695203	0	0	0	0	0	0	0	0	0	0	0	0.032582752	0	0.24158117	0	0.11663613	0	0.06454607	0	0	0	0	0
2	0	0	0	0	0	0	0	0	0.14119431	0	0	0	0	0.012873601	0.0008679866	0	0.025116263	0	0.2603134	0.29405418	0.056921676	0.037260946	0	0	0.17638399	0.15617192	0	0	0	0	0	0	0	0	0	0	0	0.13835986	0	0.25142053	0	0.10957197	0	0.04850796	0	0.03215116	0	0	0
2	0	0	0	0	0	0	0	0	0.27895114	0	0	0	0.025405206	0.14720437	0.035897966	0	0.049803216	0	0.20912652	0.1943543	0.14234944	0.10343007	0	0	0.07836725	0.14135918	0	0	0	0	0	0	0	0	0	0	0	0.082864985	0	0.19923729	0	0.098659456	0	0.1178307	0	0	0	0	0
2	0	0	0	0	0	0	0	0	0.15672065	0	0	0	0.042531304	0.05223215	0.036781017	0	0.05448308	0	0.27242163	0.2594303	0.15809385	0.06959307	0	0	0.22460523	0.13864224	0	0	0	0	0	0	0	0	0	0	0	0.047660705	0	0.27398747	0	0.039652962	0	0.11517474	0	0	0	0	0
2	0	0	0	0	0	0	0	0	0.16612333	0	0	0	0.06035522	0.047314394	0.035959255	0	0.05704398	0	0.28214318	0.26796982	0.14510609	0.058689963	0	0	0.20489697	0.13872112	0	0	0	0	0	0	0	0	0	0	0	0.07055909	0	0.260732	0	0	0	0.12008038	0	0	0	0	0
2	0	0	0	0	0	0	0	0	0.17237279	0	0	0	0.07937457	0.019220714	0.041740067	0	0.037440024	0	0.29930013	0.27735275	0.11956199	0.06456658	0	0	0.18568437	0.13894726	0	0	0	0	0	0	0	0	0	0	0	0.100802585	0	0.19876716	0	0	0	0.14381854	0	0	0	0	0
2	0	0	0	0	0	0	0	0	0.19785129	0	0	0	0	0.055712402	0.04479447	0	0.02600246	0	0.26003075	0.24067035	0.102223665	0.10277938	0	0	0.22733738	0.12167229	0	0	0	0	0	0	0	0	0.0028141206	0	0	0.018345326	0	0.22736488	0	0.08138692	0	0.10291743	0	0	0	0	0
2	0	0	0	0	0	0	0	0	0.16176613	0	0	0	0.02578226	0.052023474	0.037801053	0	0.03332948	0	0.28330237	0.28154674	0.06803295	0.10308519	0	0	0.24661095	0.12490236	0	0	0	0	0	0	0	0	0	0	0	0.027816674	0	0.21684313	0	0.038884353	0	0.11302504	0	0	0	0	0
2	0	0	0	0	0	0	0	0	0.16891535	0	0	0	0.05230655	0.043186378	0.042443354	0	0.044201296	0	0.28768015	0.27770406	0.052998584	0.08746165	0	0	0.22868654	0.12347644	0	0	0	0	0	0	0	0	0	0	0	0.04611932	0	0.19540754	0	0	0	0.12292485	0	0	0	0	0
2	0	0	0	0	0	0	0	0	0.16272232	0	0	0	0.08119463	0.018202078	0.03168051	0	0.011838422	0	0.3023766	0.27952638	0.02348314	0.057782404	0	0	0.19656347	0.13982871	0	0	0	0	0	0	0	0	0	0	0	0.084844835	0	0.14800097	0	0	0	0.13601361	0	0	0	0	0
2	0	0	0	0	0	0	0	0	0.23605694	0	0	0	0.0480375	0.07003693	0.02643315	0	0.026470087	0	0.25396565	0.28467155	0.065091394	0.06999406	0	0	0.19736983	0.10382438	0	0	0	0	0	0	0	0	0	0	0	0.013986617	0	0.20271297	0	0.08086422	0	0.06945222	0	0.006510992	0	0	0
2	0	0	0	0	0	0	0	0	0.19554557	0	0	0	0.0637232	0.08027128	0.0076225	0	0.030913357	0	0.28380263	0.3283182	0.03724213	0.06380946	0	0	0.22441179	0.11008794	0	0	0	0	0	0	0	0	0	0	0	0.014147763	0	0.20331167	0	0.031362448	0	0.06043657	0	0.0058605815	0	0	0
2	0	0	0	0	0	0	0	0	0.18799593	0	0	0	0.077514715	0.07809675	0.0029719686	0	0.027176248	0	0.29108778	0.3319998	0.025756832	0.043774948	0	0	0.21285754	0.11931462	0	0	0	0	0	0	0	0	0	0	0	0.03331391	0	0.18805091	0	0	0	0.066916905	0	0	0	0	0
2	0	0	0	0	0	0	0	0	0.1724555	0	0	0	0.07962147	0.0633298	0	0	0.018300503	0	0.3049651	0.34780598	0	0.026387578	0	0	0.20612964	0.1357909	0	0	0	0	0	0	0	0	0	0	0	0.047255	0	0.14758179	0	0	0	0.07607183	0	0	0	0	0
2	0	0	0	0	0	0	0	0	0.15978192	0	0	0	0.035799876	0.06355662	0	0	0.06482142	0	0.28883785	0.31017318	0.107228406	0.08095915	0	0	0.18516031	0.09260862	0	0	0	0	0	0	0	0	0	0	0	0.025595257	0	0.25954577	0	0.1018894	0	0.060910866	0	0	0	0	0
2	0	0	0	0	0	0	0	0	0.16823055	0	0	0	0.047692437	0.07209448	0	0	0.09091922	0	0.3165619	0.30148822	0.12588891	0.09028162	0	0	0.16142085	0.09094715	0	0	0	0	0	0	0	0	0	0	0	0.026233507	0	0.2678523	0	0.080614604	0	0.05775043	0	0	0	0	0
2	0	0	0	0	0	0	0	0	0.1699159	0	0	0	0.05562891	0.058375303	0	0	0.07970993	0	0.34837675	0.28578433	0.15497833	0.08661627	0	0	0.1263326	0.097526506	0	0	0	0	0	0	0	0	0	0	0	0.030806992	0	0.2594199	0	0.053610105	0	0.060933556	0	0	0	0	0.029638274
2	0	0	0	0	0	0	0	0	0.25920895	0	0	0	0.06380695	0.105526716	0.038046464	0	0.09353176	0	0.23978388	0.27067712	0.110635564	0	0	0	0.14318883	0.052452005	0	0	0	0	0	0	0	0	0	0	0	0.06856373	0	0.25206476	0	0.1508224	0	0.07851978	0	0	0	0	0
2	0	0	0	0	0	0	0	0	0.23580875	0	0	0	0.049980454	0.106229305	0.017731737	0	0.09285034	0	0.26958925	0.30349672	0.10656947	0.012188356	0	0	0.1617004	0.056894507	0	0	0	0	0	0	0	0	0	0	0	0.060561944	0	0.2729424	0	0.12696443	0	0.07902721	0	0	0	0	0
2	0	0	0	0	0	0	0	0	0.2448472	0	0	0	0.052096013	0.11394239	0.026304608	0	0.1125838	0	0.28623432	0.281195	0.12833114	0.029932838	0	0	0.15323785	0.041290607	0	0	0	0	0	0	0	0	0	0	0	0.053073604	0	0.28403866	0	0.103938155	0	0.07781978	0	0	0	0	0.004460193
2	0	0	0	0	0	0	0	0	0.25456497	0	0	0	0.029490676	0.10151979	0.008735113	0	0.105068505	0	0.3026705	0.2665	0.15770033	0.061771993	0	0	0.13078712	0.055296417	0	0	0	0	0	0	0	0	0	0	0	0.0546553	0	0.27807647	0	0.09620763	0	0.082531184	0	0	0	0	0.04963207
2	0	0	0	0	0	0	0	0	0.23337318	0	0	0	0.02887751	0.06647368	0.049820416	0	0.04679769	0	0.24284181	0.26319736	0.15515007	0.0029996338	0	0	0.20971853	0.056353353	0	0	0	0	0	0	0	0	0	0	0	0.07389941	0	0.25280857	0	0.14052789	0	0.08897542	0	0	0	0	0
2	0	0	0	0	0	0	0	0	0.22345334	0	0	0	0.019756548	0.0773261	0.03009325	0	0.05540379	0	0.26155365	0.28851682	0.13610603	0.018181508	0	0	0.22413228	0.05672938	0	0	0	0	0	0	0	0	0	0	0	0.07405827	0	0.25070906	0	0.11208241	0	0.09280905	0	0	0	0	0
2	0	0	0	0	0	0	0	0	0.23852126	0	0	0	0.022314213	0.08105701	0.050978716	0	0.06708147	0	0.27283964	0.2721497	0.14953056	0.031208992	0	0	0.2096515	0.04759454	0	0	0	0	0	0	0	0	0	0	0	0.08362371	0	0.2588737	0	0.08094452	0	0.09290859	0	0	0	0	0
2	0	0	0	0	0	0	0	0	0.26105285	0	0	0	0.038366947	0.07306304	0.06640651	0	0.072884224	0	0.2899062	0.24491288	0.17889474	0.06886092	0	0	0.17837515	0.051695522	0	0	0	0	0	0	0	0	0	0	0	0.097722426	0	0.23529765	0	0.050609987	0	0.10543896	0	0	0	0	0.040296994
2	0	0	0	0	0	0	0	0	0.12165489	0	0	0	0.0055891937	0	0	0	0.03728356	0	0.2925584	0.29887146	0.04543273	0.014389395	0	0	0.20069708	0.17449342	0	0	0	0	0	0	0	0	0	0	0	0.15668583	0	0.2389581	0	0.08203633	0	0.05280349	0	0.02286313	0	0	0
2	0	0	0	0	0	0	0	0	0.15787277	0	0	0	0.01593754	0	0	0	0.059497118	0	0.28732678	0.28645158	0.06372968	0.007923466	0	0	0.18937343	0.15594482	0	0	0	0	0	0	0	0	0	0	0	0.15085441	0	0.2175815	0	0.05286347	0	0.049842022	0	0	0	0	0
2	0	0	0	0	0	0	0	0	0.18797599	0	0	0	0.016738795	0	0.0071245343	0	0.069768	0	0.29801184	0.2589236	0.0737258	0.003980363	0	0	0.16746777	0.15082331	0	0	0	0	0	0	0	0	0	0	0	0.14731158	0	0.16262327	0	0.01795101	0	0.049207736	0	0	0	0	0
2	0	0	0	0	0	0	0	0	0.15574078	0	0	0	0	0.0032287766	0	0	0	0	0.2605795	0.26239672	0.084773965	0.053769488	0	0	0.1438239	0.1938926	0	0	0	0	0	0	0	0	0	0	0	0.13051505	0	0.2428076	0	0.09900368	0	0.080928735	0	0.035346817	0	0	0
2	0	0	0	0	0	0	0	0	0.14311428	0	0	0	0	0.009141999	0.01967912	0	0.030669348	0	0.2609408	0.28981093	0.09854379	0.047514517	0	0	0.16363774	0.18580362	0	0	0	0	0	0	0	0	0	0	0	0.13370708	0	0.23426773	0	0.079937264	0	0.06166198	0	0.009679768	0	0	0
2	0	0	0	0	0	0	0	0	0.18146618	0	0	0	0.011566027	0.010093515	0.052267533	0	0.05118735	0	0.24703032	0.27471858	0.121350944	0.041483644	0	0	0.14874755	0.1776887	0	0	0	0	0	0	0	0	0	0	0	0.13461268	0	0.21449177	0	0.06062333	0	0.058581475	0	0	0	0	0
2	0	0	0	0	0	0	0	0	0.20251988	0	0	0	0.009156638	0	0.043221742	0	0.04553491	0	0.25706786	0.2577248	0.11828497	0.052599616	0	0	0.13512366	0.18127696	0	0	0	0	0	0	0	0	0	0	0	0.1312486	0	0.17107095	0	0.031495202	0	0.07207466	0	0	0	0	0
2	0	0	0	0	0	0	0	0	0.19781087	0	0	0	0.009064258	0.07490729	0.035106976	0	0.018784389	0	0.24687104	0.19191347	0.13550957	0.080507815	0	0	0.1065396	0.16157997	0	0	0	0	0	0	0	0	0	0	0	0.09287236	0	0.21550356	0	0.11342336	0	0.1118155	0	0	0	0	0
2	0	0	0	0	0	0	0	0	0.19307826	0	0	0	0.028756233	0.0773568	0.044463407	0	0.034857925	0	0.25114056	0.22356439	0.12991625	0.088178985	0	0	0.14132789	0.1633226	0	0	0	0	0	0	0	0	0	0	0	0.09430177	0	0.21239148	0	0.08931511	0	0.10922792	0	0	0	0	0
2	0	0	0	0	0	0	0	0	0.21477424	0	0	0	0.034622926	0.06716597	0.03582687	0	0.03993625	0	0.25570044	0.23328888	0.12662973	0.083190344	0	0	0.1502796	0.16501206	0	0	0	0	0	0	0	0	0	0	0	0.09201142	0	0.19739161	0	0.056995504	0	0.116450265	0	0	0	0	0
2	0	0	0	0	0	0	0	0	0.21776782	0	0	0	0.030612867	0.026879225	0.024521394	0	0.014734438	0	0.26516497	0.24107154	0.11464338	0.089066304	0	0	0.16036487	0.1715094	0	0	0	0	0	0	0	0	0	0	0	0.09302099	0	0.15009157	0	0.03001248	0	0.13223363	0	0	0	0	0.0054274187
2	0	0	0	0	0	0	0	0	0.26607555	0	0	0	0.033220593	0.09577822	0.023587767	0	0.07360958	0	0.24386269	0.21705922	0.123441786	0.11404456	0	0	0.12478759	0.15613899	0	0	0	0	0	0	0	0	0	0	0	0.0861833	0	0.1910052	0	0.07542747	0	0.13680752	0	0	0	0	0
2	0	0	0	0	0	0	0	0	0.26994258	0	0	0	0.040532064	0.07980959	0.022418976	0	0.07422376	0	0.25545633	0.22518438	0.14240278	0.115912214	0	0	0.14150691	0.15373416	0	0	0	0	0	0	0	0	0	0	0	0.092284106	0	0.17130405	0	0.031262092	0	0.1535619	0	0	0	0	0
2	0	0	0	0	0	0	0	0	0.23886172	0	0	0	0.043292955	0.03832499	0.014358041	0	0.03615266	0	0.27750146	0.24419211	0.14871162	0.11276334	0	0	0.15067546	0.16963272	0	0	0	0	0	0	0	0	0	0	0	0.11113603	0	0.1079801	0	0	0	0.16285759	0	0	0	0	0.026119865
2	0	0	0	0	0	0	0	0	0.17239803	0	0	0	0.07325034	0	0	0	0.034308642	0	0.29346928	0.23726675	0.16126971	0.038722306	0	0	0.17059103	0.07301132	0	0	0	0	0	0	0	0	0	0	0	0.09824901	0	0.12853603	0	0.0555746	0	0.1484241	0	0	0	0	0
2	0	0	0	0	0	0	0	0	0.16535802	0	0	0	0.06685257	0	0	0	0.050356906	0	0.3253965	0.24987204	0.15735334	0.040136386	0	0	0.18894248	0.078825906	0	0	0	0	0	0	0	0	0	0	0	0.09504951	0	0.13195547	0	0.035823703	0	0.14645974	0	0	0	0	0
2	0	0	0	0	0	0	0	0	0.1843921	0	0	0	0.061924357	0	0	0	0.06452771	0	0.3366776	0.25092173	0.17025119	0.042833358	0	0	0.18598148	0.06579224	0	0	0	0	0	0	0	0	0	0	0	0.09957103	0	0.14547735	0	0.010807812	0	0.14548314	0	0	0	0	0
2	0	0	0	0	0	0	0	0	0.2013285	0	0.008538701	0	0.04176975	0	0	0	0.035974596	0	0.33904633	0.23378685	0.18640667	0.05812998	0	0	0.17522983	0.05726742	0	0	0	0	0	0	0	0	0	0	0	0.11367814	0	0.11748018	0	0	0	0.14790228	0	0	0	0	0
2	0	0	0	0	0	0	0	0	0.21029618	0	0.0044452315	0	0.068263136	0	0.010199574	0	0.014588257	0	0.28660452	0.22073777	0.1382372	0.023335949	0	0	0.17069206	0.09794841	0	0	0	0	0	0	0	0	0	0	0	0.13457546	0	0.15271308	0	0.08301988	0	0.18895887	0	0.0034058942	0	0	0
2	0	0	0	0	0	0	0	0	0.19841993	0	0.008508065	0	0.07253996	0	0.014485307	0	0.024342405	0	0.30739203	0.23005745	0.1329697	0.01727893	0	0	0.19042714	0.10821013	0	0	0	0	0	0	0	0	0	0	0	0.14313358	0	0.15042336	0	0.056947447	0	0.18258801	0	0	0	0	0
2	0	0	0	0	0	0	0	0	0.22963078	0	0.028520824	0	0.06320411	0	0.027470063	0	0.04399551	0	0.30959472	0.22829384	0.13546532	0.022348894	0	0	0.19162111	0.0875369	0	0	0	0	0	0	0	0	0	0	0	0.1335193	0	0.13707651	0	0.039432563	0	0.17122588	0	0	0	0	0
2	0	0	0	0	0	0	0	0	0.23743932	0	0.02366268	0	0.03481026	0	0.015693761	0	0.049274813	0	0.31991547	0.22266196	0.13395043	0.049944486	0	0	0.18889584	0.08272243	0	0	0	0	0	0	0	0	0	0	0	0.12557377	0	0.10024086	0	0.017086525	0	0.16175345	0	0	0	0	0
2	0	0	0	0	0	0	0	0	0.17775674	0	0	0	0.05402206	0	0.06769353	0	0.04812177	0	0.2840471	0.26863703	0.09493377	0.007039754	0	0	0.20632216	0.08736614	0	0	0	0	0	0	0	0	0	0	0	0.14840071	0	0.21787933	0	0.099181734	0	0.087657176	0	0	0	0	0
2	0	0	0	0	0	0	0	0	0.19592142	0	0.018128183	0	0.054358747	0	0.063135736	0	0.07443301	0	0.28600538	0.27552202	0.1045944	0.015013733	0	0	0.20028006	0.07050201	0	0	0	0	0	0	0	0	0	0	0	0.14388055	0	0.20915332	0	0.06789912	0	0.08499824	0	0	0	0	0
2	0	0	0	0	0	0	0	0	0.18367435	0	0.008976279	0	0.030825134	0	0.03903179	0	0.08986275	0	0.30693746	0.2665572	0.11406883	0.021418035	0	0	0.18426092	0.087301455	0	0	0	0	0	0	0	0	0	0	0	0.13453521	0	0.17014185	0	0.027622525	0	0.08595889	0	0	0	0	0
2	0	0	0	0	0	0	0	0	0.14236738	0	0.0002980676	0	0.052481163	0.026832256	0	0	0.032138955	0	0.2725782	0.26506498	0.14225118	0.101423316	0	0	0.17639749	0.094397835	0	0	0	0	0	0	0	0	0	0	0	0.0040336014	0	0.1397632	0	0.05134163	0	0.08482027	0	0	0	0	0
2	0	0	0	0	0	0	0	0	0.12304767	0	0	0	0.05203197	0.0187588	0	0	0.041507922	0	0.3173158	0.26622382	0.12628421	0.10471414	0	0	0.19372804	0.10427472	0	0	0	0	0	0	0	0	0	0	0	0.009481845	0	0.15529987	0	0.03315924	0	0.09235175	0	0	0	0	0
2	0	0	0	0	0	0	0	0	0.13828537	0	0	0	0.059573755	0.01573262	0	0	0.062244765	0	0.33567822	0.25496227	0.14861262	0.111955695	0	0	0.18186836	0.103419125	0	0	0	0	0	0	0	0	0	0	0	0.01830655	0	0.15877318	0	0.018524125	0	0.10192403	0	0	0	0	0
2	0	0	0	0	0	0	0	0	0.15180069	0	0.0010030799	0	0.05492394	0.0044010803	0	0	0.040227674	0	0.35645527	0.24377003	0.1706585	0.118030064	0	0	0.17243145	0.09316976	0	0	0	0	0	0	0	0	0	0	0	0.02036741	0	0.13653985	0	0.0008113534	0	0.11526819	0	0	0	0	0
2	0	0	0	0	0	0	0	0	0.19278215	0	0	0	0	0.029401612	0.0072260364	0	0.04227938	0	0.26105016	0.25761408	0.17950803	0.057047945	0	0	0.23206678	0.09405828	0	0	0	0	0	0	0	0	0	0	0	0.0481714	0	0.29381615	0	0.14839815	0	0.11418508	0	0	0	0	0
2	0	0	0	0	0	0	0	0	0.17009726	0	0	0	0.0032941313	0.033154458	0	0	0.05183295	0	0.28102332	0.30277288	0.15684609	0.059335146	0	0	0.24361831	0.1096692	0	0	0	0	0	0	0	0	0	0	0	0.056992665	0	0.2913633	0	0.09678574	0	0.11121248	0	0	0	0	0
2	0	0	0	0	0	0	0	0	0.18659708	0	0	0	0.02165726	0.04451288	0.01693329	0	0.08217165	0	0.28859195	0.29572117	0.1655737	0.061308514	0	0	0.22918957	0.105529696	0	0	0	0	0	0	0	0	0	0	0	0.057942946	0	0.2768512	0	0.05614041	0	0.1118761	0	0	0	0	0
2	0	0	0	0	0	0	0	0	0.19386108	0	0	0	0.03217737	0.042255294	0.02340286	0	0.08284836	0	0.30599585	0.29598933	0.16948608	0.07992304	0	0	0.20372528	0.11536704	0	0	0	0	0	0	0	0	0	0	0	0.070781365	0	0.22463596	0	0.015391491	0	0.12703621	0	0	0	0	0
2	0	0	0	0	0	0	0	0	0.14181598	0	0	0	0.03219273	0.019213531	0.0048868456	0	0.030946534	0	0.29168904	0.26793936	0.13948417	0.065631844	0	0	0.22339804	0.16837999	0	0	0	0	0	0	0	0	0	0	0	0.051286798	0	0.28138524	0	0.05398784	0	0.14060387	0	0	0	0	0
2	0	0	0	0	0	0	0	0	0.16123407	0	0	0	0.04144526	0.01908006	0.012911359	0	0.039718498	0	0.30187267	0.26366714	0.13081174	0.061221395	0	0	0.1989592	0.15968001	0	0	0	0	0	0	0	0	0	0	0	0.07541759	0	0.2615051	0	0.016605701	0	0.15026921	0	0	0	0	0
2	0	0	0	0	0	0	0	0	0.15376502	0	0	0	0.06872531	0.0019125646	0.015567853	0	0.022090932	0	0.32362884	0.2835509	0.10968438	0.05955905	0	0	0.1786036	0.17248413	0	0	0	0	0	0	0	0	0	0	0	0.10664613	0	0.19852555	0	0	0	0.17009409	0	0	0	0	0
2	0	0	0	0	0	0	0	0	0.168572	0	0	0	0	0.023267476	0.021980032	0	0	0	0.27001855	0.23309527	0.09434572	0.11883548	0	0	0.236066	0.12959577	0	0	0	0	0	0	0	0	0.012693755	0	0	0.017039819	0	0.23430163	0	0.10296613	0	0.14521764	0	0.012490141	0	0	0
2	0	0	0	0	0	0	0	0	0.1330106	0	0	0	0.024926394	0.027419861	0.014503922	0	0.002137012	0	0.2985853	0.27455217	0.057916775	0.113784425	0	0	0.25752404	0.14052564	0	0	0	0	0	0	0	0	0	0	0	0.03381124	0	0.22076656	0	0.057013486	0	0.14829658	0	0	0	0	0
2	0	0	0	0	0	0	0	0	0.13612148	0	0	0	0.049757175	0.018924369	0.017819393	0	0.008735003	0	0.30630678	0.27337503	0.039985962	0.09310666	0	0	0.24386728	0.14401233	0	0	0	0	0	0	0	0	0	0	0	0.05483441	0	0.19161583	0	0.0089045055	0	0.1605276	0	0	0	0	0
2	0	0	0	0	0	0	0	0	0.13536581	0	0	0	0.07785793	0.0035950178	0.011502247	0	0	0	0.32365683	0.27673793	0.009836656	0.06874404	0	0	0.20935607	0.15827194	0	0	0	0	0	0	0	0	0	0	0	0.08081991	0	0.14369711	0	0	0	0.15461181	0	0	0	0	0
2	0	0	0	0	0	0	0	0	0.22137128	0	0	0	0.0365989	0.042126838	0	0	0	0	0.2785542	0.27228928	0.049708378	0.07747323	0	0	0.19633394	0.11236668	0	0	0	0	0	0	0	0	0	0	0	0	0	0.20982514	0	0.1055215	0	0.108938105	0	0.039851315	0	0	0
2	0	0	0	0	0	0	0	0	0.18273905	0	0	0	0.06108556	0.05990388	0	0	0	0	0.30719003	0.3251534	0.020898359	0.07102048	0	0	0.23126867	0.12735161	0	0	0	0	0	0	0	0	0	0	0	0.004183416	0	0.2084222	0	0.05188665	0	0.10447181	0	0.023151523	0	0	0
2	0	0	0	0	0	0	0	0	0.18201493	0	0	0	0.074490875	0.062374312	0	0	0.0027181227	0	0.3161235	0.32910663	0.0087601645	0.05092951	0	0	0.22489868	0.13650729	0	0	0	0	0	0	0	0	0	0	0	0.021359548	0	0.19217838	0	0	0	0.112091474	0	0	0	0	0
2	0	0	0	0	0	0	0	0	0.16571316	0	0	0	0.07844867	0.056386262	0	0	0.0074350485	0	0.3286076	0.342184	0	0.041901298	0	0	0.21706827	0.15937078	0	0	0	0	0	0	0	0	0	0	0	0.03500195	0	0.14982118	0	0	0	0.11339523	0	0	0	0	0
2	0	0	0	0	0	0	0	0	0.144908	0	0	0	0.04050338	0.03591884	0	0	0.06337782	0	0.30926082	0.31261274	0.096553594	0.066795595	0	0	0.19244038	0.11237961	0	0	0	0	0	0	0	0	0	0	0	0.031904604	0	0.26339388	0	0.09699463	0	0.07917539	0	0	0	0	0
2	0	0	0	0	0	0	0	0	0.15214346	0	0	0	0.047419626	0.0391127	0	0	0.08261666	0	0.33644563	0.30101186	0.11621871	0.07572695	0	0	0.16772683	0.112724796	0	0	0	0	0	0	0	0	0	0	0	0.029088592	0	0.26813367	0	0.076329045	0	0.07243841	0	0	0	0	0
2	0	0	0	0	0	0	0	0	0.14848185	0	0	0	0.046173736	0.026603632	0	0	0.05972204	0	0.38060704	0.28889	0.14093469	0.07612203	0	0	0.12525849	0.12432089	0	0	0	0	0	0	0	0	0	0	0	0.029324431	0	0.25927323	0	0.051322896	0	0.07553339	0	0	0	0	0.02294426
2	0	0	0	0	0	0	0	0	0.2379908	0	0	0	0.04892767	0.06863311	0	0	0.06938933	0	0.26682812	0.2870812	0.091880016	0	0	0	0.15944675	0.08776377	0	0	0	0	0	0	0	0	0	0	0	0.061660573	0	0.26126984	0	0.14733092	0	0.09390429	0	0	0	0	0
2	0	0	0	0	0	0	0	0	0.22046243	0	0	0	0.039310884	0.06634106	0	0	0.07087204	0	0.29601082	0.30897146	0.08778897	0.017198527	0	0	0.18040617	0.090006955	0	0	0	0	0	0	0	0	0	0	0	0.05748937	0	0.2799721	0	0.12186666	0	0.10024557	0	0	0	0	0
2	0	0	0	0	0	0	0	0	0.23269458	0	0	0	0.044549644	0.07792585	0	0	0.09044299	0	0.31540057	0.29307133	0.11446583	0.028423747	0	0	0.17427361	0.07445274	0	0	0	0	0	0	0	0	0	0	0	0.048576843	0	0.29290262	0	0.10140302	0	0.09763762	0	0	0	0	0
2	0	0	0	0	0	0	0	0	0.23964067	0	0	0	0.03218362	0.07160284	0	0	0.09738421	0	0.33922306	0.2648163	0.14619851	0.054225806	0	0	0.15505457	0.079754345	0	0	0	0	0	0	0	0	0	0	0	0.05377726	0	0.2804948	0	0.09453788	0	0.10801966	0	0	0	0	0.04014791
2	0	0	0	0	0	0	0	0	0.22683221	0	0	0	0.035414636	0.043709233	0.026449483	0	0.036767323	0	0.25725085	0.26725426	0.13891867	0.011001553	0	0	0.2151443	0.07412367	0	0	0	0	0	0	0	0	0	0	0	0.07896784	0	0.25919533	0	0.14991751	0	0.1143278	0	0	0	0	0
2	0	0	0	0	0	0	0	0	0.20821714	0	0	0	0.024567554	0.052816723	0.008547788	0	0.046065263	0	0.27605176	0.29667342	0.120312065	0.025655488	0	0	0.23687752	0.08135183	0	0	0	0	0	0	0	0	0	0	0	0.07659831	0	0.25506952	0	0.114804745	0	0.12119891	0	0	0	0	0
2	0	0	0	0	0	0	0	0	0.2238092	0	0	0	0.023049345	0.059088476	0.0176446	0	0.061194967	0	0.2931451	0.28976053	0.13304591	0.032143287	0	0	0.22290589	0.07462182	0	0	0	0	0	0	0	0	0	0	0	0.07611623	0	0.25927103	0	0.08282649	0	0.12153253	0	0	0	0	0
2	0	0	0	0	0	0	0	0	0.24799465	0	0	0	0.044050287	0.05574183	0.035929102	0	0.06451197	0	0.31385142	0.2675638	0.16888563	0.06244995	0	0	0.19716763	0.08446806	0	0	0	0	0	0	0	0	0	0	0	0.094576545	0	0.23409782	0	0.05270947	0	0.13975902	0	0	0	0	0.032929637
2	0	0	0	0	0	0	0	0	0.115747966	0	0	0	0.0070637376	0	0	0	0.022113215	0	0.30973715	0.29082367	0.038941946	0	0	0	0.20260696	0.20059928	0	0	0	0	0	0	0	0	0	0	0	0.1556207	0	0.23308823	0	0.074821435	0	0.06926641	0	0.02937479	0	0	0
2	0	0	0	0	0	0	0	0	0.15064035	0	0	0	0.026176265	0	0	0	0.04455232	0	0.30399314	0.27318716	0.056994293	0	0	0	0.19016717	0.18277109	0	0	0	0	0	0	0	0	0	0	0	0.15648046	0	0.20495096	0	0.045696862	0	0.07236966	0	0	0	0	0
2	0	0	0	0	0	0	0	0	0.17356402	0	0	0	0.03368451	0	0	0	0.067340165	0	0.31185696	0.24969253	0.06858255	0	0	0	0.172312	0.18083437	0	0	0	0	0	0	0	0	0	0	0	0.1515344	0	0.155337	0	0.022200707	0	0.06659147	0	0	0	0	0
2	0	0	0	0	0	0	0	0	0.14429674	0	0	0	0	0	0	0	0	0	0.2741776	0.2479963	0.07964574	0.03283682	0	0	0.14314444	0.21713117	0	0	0	0	0	0	0	0	0	0	0	0.12743883	0	0.23497479	0	0.10110707	0	0.08797292	0	0.041422404	0	0	0
2	0	0	0	0	0	0	0	0	0.13032179	0	0	0	0.0074968855	0	0	0	0.018564044	0	0.27800995	0.2719327	0.08612511	0.027026616	0	0	0.16750833	0.21857737	0	0	0	0	0	0	0	0	0	0	0	0.1357671	0	0.2292888	0	0.083766125	0	0.07351199	0	0.024746262	0	0	0
2	0	0	0	0	0	0	0	0	0.16392538	0	0	0	0.026876554	0	0.036038354	0	0.043417905	0	0.27085984	0.25576368	0.104846865	0.015096349	0	0	0.1497877	0.21113613	0	0	0	0	0	0	0	0	0	0	0	0.13751033	0	0.20253988	0	0.057268064	0	0.07215982	0	0	0	0	0
2	0	0	0	0	0	0	0	0	0.18360642	0	0	0	0.020104952	0	0.040632628	0	0.03805977	0	0.27678105	0.24260263	0.113741174	0.029955707	0	0	0.1225723	0.21487038	0	0	0	0	0	0	0	0	0	0	0	0.14007357	0	0.16061561	0	0.03250924	0	0.0816911	0	0	0	0	0.0033220088
2	0	0	0	0	0	0	0	0	0.17885374	0	0	0	0.0005549938	0.04280999	0.020045487	0	0.013746293	0	0.27087757	0.18153834	0.11891814	0.07139984	0	0	0.092406765	0.17514287	0	0	0	0	0	0	0	0	0	0	0	0.09764199	0	0.20606647	0	0.11742141	0	0.12367054	0	0.021439314	0	0	0
2	0	0	0	0	0	0	0	0	0.17357214	0	0	0	0.027776465	0.04733319	0.03206029	0	0.034144633	0	0.27449074	0.21241081	0.11804093	0.07148073	0	0	0.122632384	0.18366288	0	0	0	0	0	0	0	0	0	0	0	0.10254484	0	0.20515122	0	0.08812884	0	0.1190502	0	0.0077430177	0	0	0
2	0	0	0	0	0	0	0	0	0.2029664	0	0	0	0.040912926	0.043975938	0.040501095	0	0.047329687	0	0.27397048	0.2146419	0.11914537	0.071583994	0	0	0.13115132	0.17541294	0	0	0	0	0	0	0	0	0	0	0	0.09818624	0	0.18237108	0	0.056887545	0	0.12350092	0	0	0	0	0
2	0	0	0	0	0	0	0	0	0.26188907	0	0	0	0.017091673	0.07634657	0.011778835	0	0.055332694	0	0.24404347	0.19116253	0.111425534	0.1096624	0	0	0.07831065	0.15958272	0	0	0	0	0	0	0	0	0	0	0	0.0788835	0	0.18448429	0	0.116262294	0	0.14234056	0	0	0	0	0
2	0	0	0	0	0	0	0	0	0.25772476	0	0	0	0.03979137	0.076750316	0.020228025	0	0.080037706	0	0.26175714	0.21624415	0.10906848	0.1094453	0	0	0.11403777	0.16724913	0	0	0	0	0	0	0	0	0	0	0	0.08268084	0	0.18169582	0	0.08133853	0	0.14588283	0	0	0	0	0
2	0	0	0	0	0	0	0	0	0.26126412	0	0	0	0.049667135	0.06891134	0.026019694	0	0.09261121	0	0.26843563	0.22394559	0.12828374	0.11240755	0	0	0.12652421	0.16567984	0	0	0	0	0	0	0	0	0	0	0	0.08529996	0	0.16127197	0	0.040016748	0	0.15932806	0	0	0	0	0
2	0	0	0	0	0	0	0	0	0.23106447	0	0	0	0.056719203	0.035584882	0.0344377	0	0.059342578	0	0.2817077	0.24164908	0.14312257	0.108022094	0	0	0.1349304	0.18389533	0	0	0	0	0	0	0	0	0	0	0	0.10546599	0	0.10100572	0	0.010688892	0	0.16862027	0	0	0	0	0.025860604
2	0	0	0	0	0	0	0	0	0.18157962	0	0	0	0.06554076	0	0	0	0.039656382	0	0.3034094	0.23679824	0.14291482	0.01698619	0	0	0.1683142	0.082092516	0	0	0	0	0	0	0	0	0	0	0	0.08192012	0	0.11871368	0	0.06597467	0	0.15666763	0	0	0	0	0
2	0	0	0	0	0	0	0	0	0.16488352	0	0	0	0.062441643	0	0	0	0.056205545	0	0.33054078	0.25450402	0.13619034	0.023844067	0	0	0.1887686	0.096344866	0	0	0	0	0	0	0	0	0	0	0	0.078488715	0	0.12774844	0	0.044926856	0	0.15730198	0	0	0	0	0
2	0	0	0	0	0	0	0	0	0.17479822	0	0	0	0.05614388	0	0	0	0.072547	0	0.34390146	0.25090456	0.14861743	0.034011938	0	0	0.19516902	0.086166896	0	0	0	0	0	0	0	0	0	0	0	0.07889502	0	0.13031913	0	0.019540347	0	0.16179214	0	0	0	0	0
2	0	0	0	0	0	0	0	0	0.18595931	0	0	0	0.04494589	0	0	0	0.048143	0	0.35135618	0.2307546	0.17295837	0.04506307	0	0	0.17550509	0.082872264	0	0	0	0	0	0	0	0	0	0	0	0.10294283	0	0.10530722	0	0	0	0.16776676	0	0	0	0	0
2	0	0	0	0	0	0	0	0	0.20229834	0	0.0059347753	0	0.06540785	0	0	0	0.015755696	0	0.302659	0.2060624	0.12484633	0	0	0	0.16054338	0.10524504	0	0	0	0	0	0	0	0	0	0	0	0.12970082	0	0.13838184	0	0.08656314	0	0.19854426	0	0	0	0	0
2	0	0	0	0	0	0	0	0	0.18405843	0	0.001482731	0	0.06683146	0	0	0	0.016264329	0	0.3233908	0.22165053	0.12192014	0	0	0	0.18217362	0.12806252	0	0	0	0	0	0	0	0	0	0	0	0.13201004	0	0.13632034	0	0.062846705	0	0.19525462	0	0	0	0	0
2	0	0	0	0	0	0	0	0	0.21404739	0	0.010822376	0	0.03347131	0	0	0	0.041072283	0	0.33364826	0.21131337	0.121197075	0.031638864	0	0	0.18922676	0.11322886	0	0	0	0	0	0	0	0	0	0	0	0.122487806	0	0.09017667	0	0.022031995	0	0.18595715	0	0	0	0	0
2	0	0	0	0	0	0	0	0	0.17769772	0	0	0	0.06437128	0	0.023197353	0	0.0318786	0	0.3042403	0.24154873	0.076693736	0	0	0	0.18659334	0.123860046	0	0	0	0	0	0	0	0	0	0	0	0.13386546	0	0.21417056	0	0.13204323	0	0.11800226	0	0	0	0	0
2	0	0	0	0	0	0	0	0	0.16252963	0	0	0	0.057522237	0	0.03186704	0	0.041558906	0	0.30516925	0.26989055	0.08415049	0	0	0	0.20274241	0.118671566	0	0	0	0	0	0	0	0	0	0	0	0.14325966	0	0.20744455	0	0.09798025	0	0.11138391	0	0	0	0	0
2	0	0	0	0	0	0	0	0	0.18399854	0	0	0	0.063851856	0	0.047155026	0	0.0695305	0	0.30773205	0.270999	0.099825844	0	0	0	0.19231497	0.099034086	0	0	0	0	0	0	0	0	0	0	0	0.14273284	0	0.19441257	0	0.066617064	0	0.104550645	0	0	0	0	0
2	0	0	0	0	0	0	0	0	0.16778567	0	0	0	0.04604047	0	0.026530176	0	0.08335384	0	0.32843846	0.25951293	0.105105795	0.009949606	0	0	0.1815772	0.11297318	0	0	0	0	0	0	0	0	0	0	0	0.13633972	0	0.16024151	0	0.028126232	0	0.108031906	0	0	0	0	0
2	0	0	0	0	0	0	0	0	0.14142127	0	0	0	0.037283137	0.008925715	0	0	0.020408114	0	0.27551204	0.27800006	0.12979808	0.07729821	0	0	0.17239185	0.09127818	0	0	0	0	0	0	0	0	0	0	0	0.0069631776	0	0.14262709	0	0.055643953	0	0.08794722	0	0	0	0	0
2	0	0	0	0	0	0	0	0	0.12793937	0	0	0	0.04116749	0.0051688096	0	0	0.03204802	0	0.31016245	0.28133982	0.11762188	0.082373045	0	0	0.197629	0.11013474	0	0	0	0	0	0	0	0	0	0	0	0.00791638	0	0.16162741	0	0.038515467	0	0.0978965	0	0	0	0	0
2	0	0	0	0	0	0	0	0	0.14300068	0	0	0	0.051448934	0.004368921	0	0	0.053252712	0	0.33310765	0.2690851	0.13480558	0.091965735	0	0	0.1877515	0.10658934	0	0	0	0	0	0	0	0	0	0	0	0.016743788	0	0.16590728	0	0.026764622	0	0.100352064	0	0	0	0	0
2	0	0	0	0	0	0	0	0	0.14965913	0	0	0	0.050162517	0	0	0	0.03244061	0	0.3622831	0.25065112	0.15267292	0.09845518	0	0	0.18184075	0.10515963	0	0	0	0	0	0	0	0	0	0	0	0.017450996	0	0.1397357	0	0	0	0.123137124	0	0	0	0	0
2	0	0	0	0	0	0	0	0	0.18776682	0	0	0	0	0.014445267	0.011470773	0	0.041813985	0	0.26305154	0.2528818	0.1664759	0.052675206	0	0	0.22934018	0.09002897	0	0	0	0	0	0	0	0	0	0	0	0.062346343	0	0.28760672	0	0.1453788	0	0.13414025	0	0	0	0	0
2	0	0	0	0	0	0	0	0	0.18387926	0	0	0	0.023683649	0.04893704	0.03604997	0	0.042599913	0	0.25673243	0.21950719	0.18565565	0.06622876	0	0	0.20735367	0.13580781	0	0	0	0	0	0	0	0	0	0	0	0.039783478	0	0.27404398	0	0.07596875	0	0.11344757	0	0	0	0	0
2	0	0	0	0	0	0	0	0	0.1692763	0	0	0	0.030715508	0.06282743	0	0	0.061164517	0	0.25023448	0.30526334	0.11271707	0.0637809	0	0	0.19131948	0.0859355	0	0	0	0	0	0	0	0	0	0	0	0.021997053	0	0.24806236	0	0.12119544	0	0.06067733	0	0	0	0	0
2	0	0	0	0	0	0	0	0	0.1273494	0	0	0	0	0	0	0	0.005635762	0	0.29207212	0.27833486	0.031223774	0.023308216	0	0	0.1812247	0.18860948	0	0	0	0	0	0	0	0	0	0	0	0.15282302	0	0.25165284	0	0.10719974	0	0.06404374	0	0.047034428	0	0	0
2	0	0	0	0	0	0	0	0	0.26340064	0	0	0	0.011758502	0.098805025	0.0058923257	0	0.049382024	0	0.23259997	0.19750164	0.121690266	0.11013404	0	0	0.08541568	0.15999417	0	0	0	0	0	0	0	0	0	0	0	0.07997861	0	0.19705658	0	0.10253758	0	0.13268358	0	0	0	0	0
2	0	0	0	0	0	0	0	0	0.18346336	0	0	0	0.060547065	0	0.056158196	0	0.02888208	0	0.28311265	0.23782907	0.092731185	0.0116183935	0	0	0.19632949	0.10368213	0	0	0	0	0	0	0	0	0	0	0	0.13926291	0	0.223934	0	0.13331097	0	0.10341195	0	0	0	0	0
2	0	0	0	0	0	0	0	0	0.17899302	0	0	0	0.014192818	0.011106853	0.017163703	0	0.023952993	0	0.27642143	0.21221468	0.17028333	0.07185183	0	0	0.20759659	0.14604025	0	0	0	0	0	0	0	0	0	0	0	0.040970646	0	0.2852506	0	0.106071815	0	0.14235516	0	0	0	0	0
2	0	0	0	0	0	0	0	0	0.16373807	0	0	0	0.035083503	0.034836035	0	0	0.05382927	0	0.2674838	0.3065761	0.101706766	0.05810352	0	0	0.18785436	0.097278595	0	0	0	0	0	0	0	0	0	0	0	0.032153774	0	0.24624747	0	0.117593475	0	0.07631362	0	0	0	0	0
2	0	0	0	0	0	0	0	0	0.12034944	0	0	0	0	0	0	0	0	0	0.31408203	0.2686475	0.02410538	0	0	0	0.18286589	0.20258872	0	0	0	0	0	0	0	0	0	0	0	0.14953105	0	0.24405783	0	0.1045311	0	0.07751065	0	0.04518344	0	0	0
2	0	0	0	0	0	0	0	0	0.20421307	0	0	0	0.03469297	0.017334219	0.033407096	0	0.025788164	0	0.27949402	0.22587666	0.10917943	0.07750824	0	0	0.13703722	0.18485077	0	0	0	0	0	0	0	0	0	0	0	0.099684775	0	0.14268117	0	0.036952365	0	0.13861234	0	0	0	0	0.0031404947
2	0	0	0	0	0	0	0	0	0.21212184	0	0.014628921	0	0.05757017	0	0	0	0.037979133	0	0.32350737	0.22274004	0.124347754	0	0	0	0.18921463	0.11053353	0	0	0	0	0	0	0	0	0	0	0	0.12584974	0	0.123561196	0	0.043432232	0	0.18830752	0	0	0	0	0
2	0	0	0	0	0	0	0	0	0.16267194	0	0	0	0.00669469	0.02282628	0	0	0.0383134	0	0.28415054	0.29634574	0.14614782	0.04982235	0	0	0.24516693	0.1214337	0	0	0	0	0	0	0	0	0	0	0	0.074628145	0	0.28796968	0	0.09692889	0	0.13667835	0	0	0	0	0
2	0	0	0	0	0	0	0	0	0.21089506	0	0	0	0.027980704	0.03559138	0.011676575	0	0	0	0.27888194	0.24827242	0.059556767	0.07506364	0	0	0.16868317	0.09995302	0	0	0	0	0	0	0	0	0	0	0	0	0	0.20880191	0	0.12684463	0	0.131604	0	0.055805456	0	0	0
2	0	0	0	0	0	0	0	0	0.22087078	0	0	0	0.038253944	0.055970807	0	0	0.088602744	0	0.3616543	0.25585157	0.13249876	0.04345991	0	0	0.1656563	0.09970491	0	0	0	0	0	0	0	0	0	0	0	0.066345185	0	0.2769423	0	0.09574173	0	0.12570108	0	0	0	0	0.039287645
2	0	0	0	0	0	0	0	0	0.18146616	0	0	0	0.013548673	0	0.04009226	0	0.019397683	0	0.27560222	0.24857505	0.08288612	0.0002969375	0	0	0.11620583	0.19339648	0	0	0	0	0	0	0	0	0	0	0	0.14397314	0	0.20819297	0	0.06686658	0	0.06504992	0	0.0030058678	0	0	0
2	0	0	0	0	0	0	0	0	0.18795533	0	0	0	0.0561627	0	0	0	0.03170348	0	0.31361443	0.25908083	0.13088492	0.0091199055	0	0	0.16890013	0.083078444	0	0	0	0	0	0	0	0	0	0	0	0.07506774	0	0.13088152	0	0.05118673	0	0.15878098	0	0	0	0	0
2	0	0	0	0	0	0	0	0	0.16139667	0	0	0	0.041558195	0.00595837	0	0	0.009285399	0	0.24187306	0.2892809	0.121413544	0.056942698	0	0	0.16318879	0.0714742	0	0	0	0	0	0	0	0	0	0	0	6.887351E-05	0	0.12543885	0	0.061114166	0	0.0840185	0	0	0	0	0
2	0	0	0	0	0	0	0	0	0.13868533	0	0	0	0.09026584	0	0.04149701	0	0	0	0.32944715	0.24438173	0.09551232	0.019403286	0	0	0.14992587	0.16445638	0	0	0	0	0	0	0	0	0	0	0	0.16452058	0	0.17450523	0	0	0	0.19261909	0	0	0	0	0
2	0	0	0	0	0	0	0	0	0.18255977	0	0	0	0.01999969	0.024186648	0	0	0.058284447	0	0.29533377	0.2926833	0.15210374	0.050587386	0	0	0.22682631	0.12250543	0	0	0	0	0	0	0	0	0	0	0	0.08342945	0	0.27015498	0	0.054576933	0	0.14343612	0	0	0	0	0
2	0	0	0	0	0	0	0	0	0.19272457	0	0	0	0.050464634	0.032958847	0.018496202	0	0.07140939	0	0.31622252	0.28787756	0.1650486	0.062292416	0	0	0.19917664	0.13474593	0	0	0	0	0	0	0	0	0	0	0	0.09027184	0	0.21913846	0	0.014002818	0	0.14857577	0	0	0	0	0
2	0	0	0	0	0	0	0	0	0.1701349	0	0	0	0.018479843	0	0.021929156	0	0.01751376	0	0.27800673	0.19712411	0.16086616	0.064269595	0	0	0.18514976	0.14544155	0	0	0	0	0	0	0	0	0	0	0	0.058549173	0	0.27444488	0	0.109069906	0	0.16035096	0	0	0	0	0
2	0	0	0	0	0	0	0	0	0.13367206	0	0	0	0.03651459	0.0032457965	0.007885371	0	0.017602736	0	0.29610252	0.24607164	0.13314793	0.06298651	0	0	0.21052702	0.17088264	0	0	0	0	0	0	0	0	0	0	0	0.07606948	0	0.26862162	0	0.06273549	0	0.16423604	0	0	0	0	0
2	0	0	0	0	0	0	0	0	0.14728281	0	0	0	0.053491514	0.0015339303	0.019002972	0	0.024665434	0	0.31003687	0.24732324	0.122280605	0.053162843	0	0	0.19246046	0.17095484	0	0	0	0	0	0	0	0	0	0	0	0.10253147	0	0.23800546	0	0.021001961	0	0.17684677	0	0	0	0	0
2	0	0	0	0	0	0	0	0	0.13660887	0	0	0	0.075213514	0	0.019590527	0	0.007068416	0	0.3314155	0.2644526	0.11090953	0.047055054	0	0	0.16582221	0.18573283	0	0	0	0	0	0	0	0	0	0	0	0.13246736	0	0.18316367	0	0	0	0.19073358	0	0	0	0	0
2	0	0	0	0	0	0	0	0	0.15595427	0	0	0	0	0.011875758	0.030100565	0	0	0	0.26582313	0.20929246	0.09720555	0.115227126	0	0	0.21540262	0.11822857	0	0	0	0	0	0	0	0	0.020337932	0	0	0.020273712	0	0.22992018	0	0.12986071	0	0.15969676	0	0.020525273	0	0	0
2	0	0	0	0	0	0	0	0	0.11004529	0	0	0	0.023205306	0.017288819	0.012343165	0	0	0	0.29703972	0.25906363	0.06212943	0.10987975	0	0	0.2530222	0.14627376	0	0	0	0	0	0	0	0	0	0	0	0.03459186	0	0.21644452	0	0.079393536	0	0.16318758	0	0.006989788	0	0	0
2	0	0	0	0	0	0	0	0	0.120697595	0	0	0	0.05317443	0.007965291	0.014359838	0	2.4278344E-05	0	0.31506774	0.25856268	0.04005413	0.0887504	0	0	0.23758133	0.15405886	0	0	0	0	0	0	0	0	0	0	0	0.059811223	0	0.18422504	0	0.029769892	0	0.16998605	0	0	0	0	0
2	0	0	0	0	0	0	0	0	0.12239179	0	0	0	0.092404634	0	0.028030235	0	0	0	0.33855352	0.2575894	0.007902491	0.063362926	0	0	0.20457299	0.1648888	0	0	0	0	0	0	0	0	0	0	0	0.08982012	0	0.13263252	0	0	0	0.17266273	0	0	0	0	0
2	0	0	0	0	0	0	0	0	0.16835046	0	0	0	0.057297215	0.057381082	0	0	0	0	0.31342092	0.30359444	0.02321053	0.069045655	0	0	0.21596606	0.12705858	0	0	0	0	0	0	0	0	0	0	0	0.004500558	0	0.20932119	0	0.0710176	0	0.12993902	0	0.038374368	0	0	0
2	0	0	0	0	0	0	0	0	0.17514595	0	0	0	0.07977816	0.057928525	0	0	0.004608741	0	0.32576713	0.3120163	0.013205814	0.054849792	0	0	0.2185126	0.1387304	0	0	0	0	0	0	0	0	0	0	0	0.016107846	0	0.19046192	0	0.017348174	0	0.13117282	0	0.011958227	0	0	0
2	0	0	0	0	0	0	0	0	0.16833583	0	0	0	0.10895433	0.060493927	0	0	0.007859422	0	0.34367272	0.32770574	0.006364535	0.041641366	0	0	0.20348684	0.16819184	0	0	0	0	0	0	0	0	0	0	0	0.0373429	0	0.14570676	0	0	0	0.13604426	0	0	0	0	0
2	0	0	0	0	0	0	0	0	0.1575283	0	0	0	0.019140879	0.015777903	0	0	0.057137225	0	0.27775124	0.29850334	0.10234202	0.049182054	0	0	0.18017036	0.09692212	0	0	0	0	0	0	0	0	0	0	0	0.044142544	0	0.24734347	0	0.12525067	0	0.08517867	0	0	0	0	0
2	0	0	0	0	0	0	0	0	0.14193077	0	0	0	0.027260024	0.014791712	0	0	0.054965314	0	0.3157303	0.3044917	0.09267229	0.05597232	0	0	0.18925756	0.11320512	0	0	0	0	0	0	0	0	0	0	0	0.04434176	0	0.2696735	0	0.10251668	0	0.09465663	0	0	0	0	0
2	0	0	0	0	0	0	0	0	0.1417168	0	0	0	0.037551794	0.012135514	0	0	0.06764665	0	0.35189715	0.28907138	0.10178751	0.059919663	0	0	0.16722603	0.12932315	0	0	0	0	0	0	0	0	0	0	0	0.040392492	0	0.27209708	0	0.07639788	0	0.093100026	0	0	0	0	0
2	0	0	0	0	0	0	0	0	0.13756739	0	0	0	0.041193765	0.0118160825	0	0	0.059983224	0	0.39703074	0.27982602	0.12537281	0.061735105	0	0	0.1289667	0.14308971	0	0	0	0	0	0	0	0	0	0	0	0.036819547	0	0.2580561	0	0.047968544	0	0.0908214	0	0	0	0	0.014186791
2	0	0	0	0	0	0	0	0	0.22344555	0	0	0	0.033929907	0.0553676	0	0	0.0658418	0	0.27235502	0.27978283	0.08292583	0.0033580086	0	0	0.15526584	0.094690904	0	0	0	0	0	0	0	0	0	0	0	0.06772725	0	0.26057994	0	0.15870574	0	0.1086569	0	0	0	0	0
2	0	0	0	0	0	0	0	0	0.20702706	0	0	0	0.032112777	0.05133454	0	0	0.05824337	0	0.3046396	0.29525235	0.07832709	0.0195822	0	0	0.1849451	0.09646343	0	0	0	0	0	0	0	0	0	0	0	0.071478665	0	0.2824506	0	0.13144358	0	0.117739156	0	0	0	0	0
2	0	0	0	0	0	0	0	0	0.21470341	0	0	0	0.040172398	0.055970628	0	0	0.07296719	0	0.33007538	0.2820286	0.102687925	0.02251002	0	0	0.18407132	0.08615333	0	0	0	0	0	0	0	0	0	0	0	0.066416815	0	0.2891649	0	0.109067366	0	0.11711675	0	0	0	0	0
2	0	0	0	0	0	0	0	0	0.22342455	0	0	0	0.038014174	0.040759083	0.030149613	0	0.04330989	0	0.259546	0.25645682	0.12444552	0.016368935	0	0	0.212417	0.07319946	0	0	0	0	0	0	0	0	0	0	0	0.082887895	0	0.24620712	0	0.16216713	0	0.13933945	0	0	0	0	0
2	0	0	0	0	0	0	0	0	0.19263053	0	0	0	0.026113687	0.041523278	0.003510503	0	0.04594285	0	0.2838029	0.28871122	0.10365573	0.022382952	0	0	0.23539372	0.092518784	0	0	0	0	0	0	0	0	0	0	0	0.08655293	0	0.24587671	0	0.125533	0	0.1467926	0	0	0	0	0
2	0	0	0	0	0	0	0	0	0.21501543	0	0	0	0.02893063	0.049774863	0.023224423	0	0.058705322	0	0.2949967	0.2789387	0.12590805	0.034859415	0	0	0.2287051	0.08208381	0	0	0	0	0	0	0	0	0	0	0	0.090567715	0	0.24188453	0	0.091073066	0	0.14564559	0	0	0	0	0
2	0	0	0	0	0	0	0	0	0.22302014	0	0	0	0.043024033	0.04371406	0.0341849	0	0.06623247	0	0.32074535	0.2691441	0.1606948	0.057309054	0	0	0.20849021	0.10363833	0	0	0	0	0	0	0	0	0	0	0	0.10546339	0	0.2172137	0	0.057831667	0	0.16198604	0	0	0	0	0.03167171
2	0	0	0	0	0	0	0	0	0.15313524	0	0	0	0	0	0	0	0	0	0.30143252	0.2803598	0.018631233	0	0	0	0.1600402	0.1910647	0	0	0	0	0	0	0	0	0	0	0	0.14245763	0	0.23533458	0	0.106843956	0	0.071102165	0	0.037550263	0	0	0
2	0	0	0	0	0	0	0	0	0.14509259	0	0	0	0.00851647	0	0	0	0.0061995713	0	0.2982939	0.30240643	0.027799161	0	0	0	0.17690459	0.18300848	0	0	0	0	0	0	0	0	0	0	0	0.15559258	0	0.22841677	0	0.07585629	0	0.068663016	0	0.024445219	0	0	0
2	0	0	0	0	0	0	0	0	0.17360784	0	0	0	0.024155578	0	0	0	0.03357213	0	0.2954083	0.2813254	0.044189222	0	0	0	0.16413149	0.16896622	0	0	0	0	0	0	0	0	0	0	0	0.15713814	0	0.19518672	0	0.047252655	0	0.06964416	0	0	0	0	0
2	0	0	0	0	0	0	0	0	0.1817344	0	0	0	0.042260762	0	0.029506564	0	0.052934516	0	0.3080914	0.24652292	0.06386671	0	0	0	0.1404332	0.1768483	0	0	0	0	0	0	0	0	0	0	0	0.16829866	0	0.14506282	0	0.02179953	0	0.06916438	0	0	0	0	0
2	0	0	0	0	0	0	0	0	0.16433448	0	0	0	0	0	0	0	0	0	0.27181873	0.24401635	0.061926	0.018666225	0	0	0.11247132	0.20288774	0	0	0	0	0	0	0	0	0	0	0	0.12496527	0	0.23521005	0	0.11112282	0	0.07990273	0	0.050114706	0	0	0
2	0	0	0	0	0	0	0	0	0.15545729	0	0	0	0	0	0.009495121	0	0.0014304366	0	0.2766006	0.2668439	0.06900796	0.014446773	0	0	0.13367859	0.19674982	0	0	0	0	0	0	0	0	0	0	0	0.13910076	0	0.23354809	0	0.09209242	0	0.06679131	0	0.031778388	0	0	0
2	0	0	0	0	0	0	0	0	0.20093538	0	0	0	0.024884397	0	0.058400687	0	0.022185117	0	0.27985668	0.22737366	0.091699995	0.011034203	0	0	0.0983203	0.21475849	0	0	0	0	0	0	0	0	0	0	0	0.1480333	0	0.14976546	0	0.03679294	0	0.077544	0	0	0	0	0
2	0	0	0	0	0	0	0	0	0.199554	0	0	0	0	0.0454132	0.019795815	0	0	0	0.2729523	0.17769583	0.093439095	0.05472532	0	0	0.057236284	0.17373239	0	0	0	0	0	0	0	0	0	0	0	0.084106386	0	0.20550618	0	0.13799158	0	0.117644854	0	0.036191445	0	0	0
2	0	0	0	0	0	0	0	0	0.1947044	0	0	0	0.014272084	0.04910279	0.041688684	0	0.020155247	0	0.27493048	0.20923033	0.09352948	0.051168777	0	0	0.090521745	0.172768	0	0	0	0	0	0	0	0	0	0	0	0.10223487	0	0.20719612	0	0.10314445	0	0.10848446	0	0.02537459	0	0	0
2	0	0	0	0	0	0	0	0	0.21853931	0	0	0	0.035090115	0.048940163	0.056650493	0	0.03417247	0	0.26998034	0.21110907	0.101118945	0.050750572	0	0	0.09639107	0.16208807	0	0	0	0	0	0	0	0	0	0	0	0.10408953	0	0.1932332	0	0.069029346	0	0.112201415	0	0	0	0	0
2	0	0	0	0	0	0	0	0	0.22650594	0	0	0	0.035358097	0.0257386	0.06322266	0	0.01391917	0	0.2721598	0.2214528	0.09904312	0.067072794	0	0	0.10991323	0.17813872	0	0	0	0	0	0	0	0	0	0	0	0.11095677	0	0.14539497	0	0.048960984	0	0.13193335	0	0	0	0	0.0049426225
2	0	0	0	0	0	0	0	0	0.27808377	0	0	0	0.013942832	0.07738216	0.03253509	0	0.044821344	0	0.23395109	0.19057432	0.10295679	0.09707161	0	0	0.058652397	0.15300992	0	0	0	0	0	0	0	0	0	0	0	0.07507348	0	0.18282306	0	0.13511188	0	0.13051929	0	0.005884938	0	0	0
2	0	0	0	0	0	0	0	0	0.2796149	0	0	0	0.036257856	0.07624721	0.04438712	0	0.06902586	0	0.24911909	0.20914271	0.10299242	0.09899405	0	0	0.09068757	0.14943087	0	0	0	0	0	0	0	0	0	0	0	0.090327404	0	0.1767352	0	0.0964852	0	0.1344729	0	0	0	0	0
2	0	0	0	0	0	0	0	0	0.2875553	0	0	0	0.04813658	0.06737786	0.05382747	0	0.08062439	0	0.25567856	0.21297702	0.12078011	0.09443167	0	0	0.10512276	0.14761688	0	0	0	0	0	0	0	0	0	0	0	0.09911291	0	0.16336171	0	0.05621091	0	0.1493852	0	0	0	0	0
2	0	0	0	0	0	0	0	0	0.26947516	0	0	0	0.061333615	0.036973484	0.07174103	0	0.06108808	0	0.2653277	0.22852771	0.1359193	0.09305321	0	0	0.11364184	0.16284811	0	0	0	0	0	0	0	0	0	0	0	0.11408633	0	0.100208715	0	0.024315543	0	0.15672281	0	0	0	0	0.021127049
2	0	0	0	0	0	0	0	0	0.19694157	0	0	0	0.05744308	0	0	0	0.024091879	0	0.2844794	0.24066254	0.13390951	0	0	0	0.15473779	0.056642298	0	0	0	0	0	0	0	0	0	0	0	0.07039769	0	0.11819887	0	0.07887648	0	0.15370916	0	0	0	0	0
2	0	0	0	0	0	0	0	0	0.1984316	0	0	0	0.062210884	0	0	0	0.049979676	0	0.32512403	0.25488666	0.14995971	0.019372664	0	0	0.17090794	0.07590997	0	0	0	0	0	0	0	0	0	0	0	0.08326215	0	0.12518926	0	0.025537537	0	0.16096543	0	0	0	0	0
2	0	0	0	0	0	0	0	0	0.20376654	0	0	0	0.05343989	0	0	0	0.0286442	0	0.33694327	0.22970752	0.16612038	0.027067406	0	0	0.16225179	0.084402665	0	0	0	0	0	0	0	0	0	0	0	0.112880655	0	0.09452016	0	0	0	0.17335244	0	0	0	0	0
2	0	0	0	0	0	0	0	0	0.21196462	0	0.017961672	0	0.053100057	0	0	0	0.006773307	0	0.29038736	0.20085885	0.107357174	0	0	0	0.13660619	0.08500663	0	0	0	0	0	0	0	0	0	0	0	0.120367534	0	0.13853207	0	0.10009241	0	0.19620039	0	0	0	0	0
2	0	0	0	0	0	0	0	0	0.19915348	0	0.012573334	0	0.06113604	0	0	0	0.005965534	0	0.31204584	0.22385156	0.103951596	0	0	0	0.15553816	0.11036974	0	0	0	0	0	0	0	0	0	0	0	0.12685373	0	0.13593818	0	0.06911924	0	0.19262289	0	0	0	0	0
2	0	0	0	0	0	0	0	0	0.21847828	0	0.027390752	0	0.05952914	0	0	0	0.021216568	0	0.31417495	0.22360806	0.107865125	0	0	0	0.16486736	0.102040425	0	0	0	0	0	0	0	0	0	0	0	0.12372081	0	0.120303705	0	0.0477654	0	0.18975873	0	0	0	0	0
2	0	0	0	0	0	0	0	0	0.21376288	0	0.010823714	0	0.03996383	0	0	0	0.036566626	0	0.3291437	0.21994743	0.11848267	0.004134057	0	0	0.16501603	0.12031995	0	0	0	0	0	0	0	0	0	0	0	0.12390847	0	0.081471	0	0.018064268	0	0.18386978	0	0	0	0	0
2	0	0	0	0	0	0	0	0	0.19433549	0	0	0	0.046102293	0	0.022604845	0	0.029758254	0	0.29201698	0.26189834	0.049028944	0	0	0	0.16288882	0.104470186	0	0	0	0	0	0	0	0	0	0	0	0.11840111	0	0.209764	0	0.14049114	0	0.10980329	0	0	0	0	0
2	0	0	0	0	0	0	0	0	0.17699066	0	0	0	0.050606735	0	0.040410224	0	0.036290966	0	0.29885447	0.2904021	0.055211846	0	0	0	0.17358062	0.1007046	0	0	0	0	0	0	0	0	0	0	0	0.1336376	0	0.20065148	0	0.100623846	0	0.10188336	0	0	0	0	0
2	0	0	0	0	0	0	0	0	0.19085366	0	0	0	0.062114406	0	0.06235843	0	0.058056492	0	0.30280843	0.28554967	0.07331593	0	0	0	0.16337311	0.090155445	0	0	0	0	0	0	0	0	0	0	0	0.14083129	0	0.18300435	0	0.06410025	0	0.094792396	0	0	0	0	0
2	0	0	0	0	0	0	0	0	0.18096219	0	0	0	0.058065765	0	0.053219937	0	0.070298344	0	0.32587823	0.26292068	0.09264978	0	0	0	0.14929436	0.11509808	0	0	0	0	0	0	0	0	0	0	0	0.14785066	0	0.14906482	0	0.02355196	0	0.10538113	0	0	0	0	0
2	0	0	0	0	0	0	0	0	0.14986026	0	0	0	0.040558185	0.002406183	0	0	0.01888603	0	0.2842523	0.2935675	0.112574026	0.06028667	0	0	0.17470999	0.09746435	0	0	0	0	0	0	0	0	0	0	0	0.008426581	0	0.15618572	0	0.04379002	0	0.09010032	0	0	0	0	0
2	0	0	0	0	0	0	0	0	0.1613779	0	0	0	0.048187215	0.0008956528	0	0	0.037927814	0	0.31066892	0.2799646	0.12573722	0.06871183	0	0	0.17148925	0.105083704	0	0	0	0	0	0	0	0	0	0	0	0.020607714	0	0.15807478	0	0.031808384	0	0.095851496	0	0	0	0	0
2	0	0	0	0	0	0	0	0	0.17090528	0	0	0	0.055021454	0	0	0	0.019595765	0	0.34613416	0.25190917	0.1555934	0.07558506	0	0	0.15465073	0.10068559	0	0	0	0	0	0	0	0	0	0	0	0.035406437	0	0.13317373	0	0	0	0.1150892	0	0	0	0	0
2	0	0	0	0	0	0	0	0	0.2002169	0	0	0	0.0011029136	0.0353755	0.042042565	0	0.03648591	0	0.24461627	0.24866898	0.15420195	0.051779293	0	0	0.2060833	0.057857182	0	0	0	0	0	0	0	0	0	0	0	0.0675129	0	0.28038928	0	0.149351	0	0.13108024	0	0	0	0	0
2	0	0	0	0	0	0	0	0	0.1787592	0	0	0	0.008705895	0.042693246	0.014587649	0	0.03561769	0	0.26840523	0.2963574	0.13211311	0.048914157	0	0	0.22634399	0.09227239	0	0	0	0	0	0	0	0	0	0	0	0.07743804	0	0.2819805	0	0.104267	0	0.13209286	0	0	0	0	0
2	0	0	0	0	0	0	0	0	0.19560976	0	0	0	0.025644628	0.043999232	0.027304621	0	0.04480166	0	0.28287485	0.29496095	0.13653533	0.04281995	0	0	0.21369974	0.09944633	0	0	0	0	0	0	0	0	0	0	0	0.09189998	0	0.26127636	0	0.053873368	0	0.13568509	0	0	0	0	0
2	0	0	0	0	0	0	0	0	0.20803072	0	0	0	0.06096569	0.03890331	0.04090784	0	0.05009528	0	0.3054915	0.2835857	0.14681163	0.049942266	0	0	0.19790876	0.109628156	0	0	0	0	0	0	0	0	0	0	0	0.10226691	0	0.20655672	0	0.015456604	0	0.15321985	0	0	0	0	0
2	0	0	0	0	0	0	0	0	0.1826724	0	0	0	0.0241238	0.008525981	0.058118135	0	0	0	0.26591533	0.19305196	0.15234475	0.059826136	0	0	0.1606009	0.109275475	0	0	0	0	0	0	0	0	0.0015393236	0	0	0.075061694	0	0.26503268	0	0.11126989	0	0.16269365	0	0	0	0	0
2	0	0	0	0	0	0	0	0	0.13929312	0	0	0	0.037671838	0.015597445	0.03299302	0	0	0	0.29163507	0.24813208	0.12044786	0.047421046	0	0	0.18667634	0.14388202	0	0	0	0	0	0	0	0	0	0	0	0.095499344	0	0.2621607	0	0.056626823	0	0.16537523	0	0	0	0	0
2	0	0	0	0	0	0	0	0	0.1427854	0	0	0	0.05829082	0.013407755	0.037239492	0	0	0	0.30296314	0.24690722	0.10354896	0.033171505	0	0	0.17958029	0.14786738	0	0	0	0	0	0	0	0	0	0	0	0.12493178	0	0.23245046	0	0.013539574	0	0.17821899	0	0	0	0	0
2	0	0	0	0	0	0	0	0	0.16693898	0	0	0	0	0.029811775	0.060381815	0	0	0	0.25005457	0.19832088	0.1008253	0.0946225	0	0	0.1705439	0.06942768	0	0	0	0	0	0	0	0	0.047005013	0	0	0.04370421	0	0.2435443	0	0.14332628	0	0.1453855	0	0.025615541	0	0	0
2	0	0	0	0	0	0	0	0	0.12376569	0	0	0	0.012522627	0.035524365	0.034812037	0	0	0	0.2908296	0.2528513	0.05942856	0.08695421	0	0	0.21138814	0.10770859	0	0	0	0	0	0	0	0	0.030024575	0	0	0.049320076	0	0.2333223	0	0.09518907	0	0.14567292	0	0.01850549	0	0	0
2	0	0	0	0	0	0	0	0	0.1311445	0	0	0	0.05348906	0.033509854	0.035394825	0	0	0	0.30406162	0.2678612	0.03277838	0.06298118	0	0	0.2104964	0.121473595	0	0	0	0	0	0	0	0	0	0	0	0.07541319	0	0.20210804	0	0.045769237	0	0.14829451	0	0	0	0	0
2	0	0	0	0	0	0	0	0	0.13679302	0	0	0	0.09291815	0.015047766	0.04075581	0	0	0	0.3374448	0.25982362	0.0034199774	0.037067555	0	0	0.18129274	0.13359797	0	0	0	0	0	0	0	0	0	0	0	0.11722987	0	0.15097699	0	0	0	0.16194707	0	0	0	0	0
2	0	0	0	0	0	0	0	0	0.21989019	0	0	0	0.027298907	0.05266704	0.04460837	0	0	0	0.26024976	0.23905557	0.068442345	0.06998481	0	0	0.12977302	0.07252773	0	0	0	0	0	0	0	0	0	0	0	0.020288125	0	0.20400144	0	0.13685532	0	0.124779366	0	0.061990805	0	0	0
2	0	0	0	0	0	0	0	0	0.18330836	0	0	0	0.058869805	0.07140267	0.028892579	0	0	0	0.30089736	0.29695526	0.02440558	0.061051693	0	0	0.18171556	0.09901617	0	0	0	0	0	0	0	0	0	0	0	0.02998552	0	0.2083154	0	0.0874239	0	0.12278697	0	0.056093976	0	0	0
2	0	0	0	0	0	0	0	0	0.19283618	0	0	0	0.094463654	0.07208629	0.036329634	0	0	0	0.31466055	0.30919513	0.012085792	0.037544943	0	0	0.19954997	0.11264271	0	0	0	0	0	0	0	0	0	0	0	0.055678837	0	0.19926488	0	0.03521541	0	0.12552097	0	0.02798437	0	0	0
2	0	0	0	0	0	0	0	0	0.1946723	0	0	0	0.124592125	0.06668849	0.042419046	0	0	0	0.3366494	0.3146079	0.009928112	0.023135547	0	0	0.1820437	0.14410894	0	0	0	0	0	0	0	0	0	0	0	0.08593053	0	0.15747778	0	0	0	0.13261643	0	0.00976475	0	0	0
2	0	0	0	0	0	0	0	0	0.17469065	0	0	0	0.011654666	0.011751642	0	0	0.042399414	0	0.24949154	0.303357	0.10334235	0.040303327	0	0	0.15911481	0.07579042	0	0	0	0	0	0	0	0	0	0	0	0.049609892	0	0.24732603	0	0.13316193	0	0.081703335	0	0	0	0	0
2	0	0	0	0	0	0	0	0	0.16209434	0	0	0	0.02960381	0.010442994	0	0	0.04617258	0	0.289234	0.3133004	0.09749213	0.042742267	0	0	0.16985965	0.10147112	0	0	0	0	0	0	0	0	0	0	0	0.05501676	0	0.26223013	0	0.10528764	0	0.0918106	0	0	0	0	0
2	0	0	0	0	0	0	0	0	0.162626	0	0	0	0.03731452	0.013192642	0	0	0.05553692	0	0.32438484	0.29818213	0.10808403	0.04735833	0	0	0.15314847	0.11242299	0	0	0	0	0	0	0	0	0	0	0	0.053487845	0	0.2673085	0	0.08388499	0	0.089155175	0	0	0	0	0
2	0	0	0	0	0	0	0	0	0.14858058	0	0	0	0.04347265	0.014549599	0	0	0.04988601	0	0.37755862	0.28029966	0.12243383	0.043198325	0	0	0.119298086	0.1274935	0	0	0	0	0	0	0	0	0	0	0	0.05517878	0	0.25703445	0	0.04953194	0	0.09263098	0	0	0	0	0.013803074
2	0	0	0	0	0	0	0	0	0.23917788	0	0	0	0.043335635	0.08366757	0	0	0.06918347	0	0.23998286	0.28073892	0.07656642	0.005749539	0	0	0.1278673	0.0661831	0	0	0	0	0	0	0	0	0	0	0	0.07333956	0	0.24876478	0	0.1766294	0	0.10905405	0	0	0	0	0
2	0	0	0	0	0	0	0	0	0.22032757	0	0	0	0.043719888	0.07780688	0	0	0.05856461	0	0.28181064	0.3007584	0.06835532	0.012768832	0	0	0.15602742	0.08272309	0	0	0	0	0	0	0	0	0	0	0	0.07892161	0	0.2700106	0	0.14028686	0	0.11805443	0	0	0	0	0
2	0	0	0	0	0	0	0	0	0.23303533	0	0	0	0.048017856	0.0760655	0	0	0.065430425	0	0.30813807	0.28403112	0.093387924	0.015991334	0	0	0.1596203	0.07181452	0	0	0	0	0	0	0	0	0	0	0	0.08353834	0	0.27684274	0	0.11394946	0	0.11765496	0	0	0	0	0
2	0	0	0	0	0	0	0	0	0.2282014	0	0	0	0.04510072	0.066256925	0	0	0.077108525	0	0.34173143	0.25725186	0.12315081	0.02810867	0	0	0.15207365	0.08335236	0	0	0	0	0	0	0	0	0	0	0	0.08592232	0	0.2705152	0	0.09208487	0	0.13277766	0	0	0	0	0.033395104
2	0	0	0	0	0	0	0	0	0.23708916	0	0	0	0.04553306	0.06180506	0.073767215	0	0.04844875	0	0.23734708	0.24641855	0.12484642	0.005495116	0	0	0.19259225	0.052861743	0	0	0	0	0	0	0	0	0	0	0	0.08811442	0	0.23882627	0	0.15993796	0	0.13335863	0	0	0	0	0
2	0	0	0	0	0	0	0	0	0.20699607	0	0	0	0.032363612	0.05668424	0.04416186	0	0.041967217	0	0.26954556	0.28181356	0.104368545	0.018369414	0	0	0.21721601	0.076666065	0	0	0	0	0	0	0	0	0	0	0	0.09594402	0	0.2401753	0	0.12800819	0	0.13875858	0	0	0	0	0
2	0	0	0	0	0	0	0	0	0.22047682	0	0	0	0.034321386	0.058769662	0.0550531	0	0.053423308	0	0.28070953	0.27909335	0.12731905	0.028663134	0	0	0.21448427	0.077134505	0	0	0	0	0	0	0	0	0	0	0	0.10355173	0	0.23061255	0	0.09118575	0	0.14505759	0	0	0	0	0
2	0	0	0	0	0	0	0	0	0.23197965	0	0	0	0.052693762	0.04136405	0.06553692	0	0.049283896	0	0.31095555	0.25234234	0.15953772	0.04245848	0	0	0.18962064	0.08789338	0	0	0	0	0	0	0	0	0	0	0	0.12473229	0	0.2045584	0	0.051759675	0	0.15859596	0	0	0	0	0.026677582
3	0	0	0	0	0	0	0	0	0.33587143	0	0	0	0.04479539	0	0.018307133	0	0	0	0.28255102	0.17090128	0	0	0	0	0	0.19248663	0	0	0	0	0	0	0	0	0	0	0	0.0591211	0	0	0	0.0837876	0	0.034708027	0	0	0.020932492	0	0.029773116
3	0	0	0	0	0	0	0	0	0.35595876	0	0	0	0	0	0	0	0	0	0.32348648	0.012028606	0	0	0	0	0	0.1780924	0	0	0	0	0	0	0	0	0	0	0	0	0	0	0	0.09867171	0	0.04272927	0	0	0	0	0
3	0	0	0	0	0	0	0	0	0.39362082	0	0	0	0	0	0.055181086	0	0	0	0.17034757	0	0	0	0	0	0	0.03021102	0	0	0	0	0	0	0	0	0	0	0	0.022068404	0	0	0	0.04467105	0	0.094829515	0	0	0	0	0
3	0	0	0	0	0	0	0	0	0.35824743	0	0	0	0.01497929	0	0.1279776	0	0	0	0.29034704	0.030957455	0	0	0	0	0	0.10413033	0	0	0	0	0	0	0	0	0	0	0	0.12754908	0	0	0	0.050065856	0	0.0014585597	0	0	0	0	0
3	0	0	0	0.03660056	0	0	0	0	0.39070517	0	0	0	0.07646247	0	0.09971316	0	0	0	0.27797252	0.107517846	0	0	0	0	0	0.15214469	0	0	0	0	0	0	0	0	0	0	0	0.10472573	0	0	0	0.11880898	0	0.060309093	0	0	0.02020132	0	0.075868286
3	0	0	0	0	0	0	0	0	0.38515866	0	0	0	0	0	0.07107719	0	0	0	0.26724067	0.09839138	0.0061758156	0	0	0	0	0.11652534	0	0	0	0	0	0	0	0	0	0	0	0.015992604	0	0	0	0.041500457	0	0.06799321	0	0	0	0	0
3	0	0	0	0	0	0	0	0	0.38498402	0	0	0	0	0	0.07215094	0	0	0	0.29524177	0.09123288	0	0	0	0	0	0.11155173	0	0	0	0	0	0	0	0	0	0	0	0.011461672	0	0	0	0.052011333	0	0.058564845	0	0	0	0	0
3	0	0	0	0	0	0	0	0	0.31987637	0	0	0	0	0	0	0	0	0	0.22402194	0.09086671	0.0068510934	0	0	0	0	0.2643523	0	0	0	0	0	0	0	0	0	0	0	0.029442968	0	0	0	0.06614995	0	0.044058837	0	0	0	0	0
3	0	0	0	0	0	0	0	0	0.35034844	0	0	0	0	0	0.029516451	0	0	0	0.24541692	0.10522108	0	0	0	0	0	0.22412112	0	0	0	0	0	0	0	0	0	0	0	0.01682562	0	0	0	0.044304963	0	0.062247325	0	0	0	0	0
3	0	0	0	0	0	0	0	0	0.39548373	0	0	0	0	0	0.045166783	0	0	0	0.2415636	0.1063823	0	0	0	0	0	0.17154768	0	0	0	0	0	0	0	0	0	0	0	0.012806627	0	0	0	0.041309785	0	0.050839316	0	0	0	0	0
3	0	0	0	0	0	0	0	0	0.40881827	0	0	0	0	0	0.03698328	0	0	0	0.24666455	0.09233686	0	0	0	0	0	0.14246525	0	0	0	0	0	0	0	0	0	0	0	0.022092631	0	0	0	0.049533933	0	0.05078094	0	0	0	0	0
3	0	0	0	0	0	0	0	0	0.33118096	0	0	0	0	0	0.048560206	0	0	0	0.2498821	0.054309547	0	0	0	0	0	0.2513405	0	0	0	0	0	0	0	0	0	0	0	0.099904135	0	0	0	0.055325273	0	0.010280541	0	0.022823706	0	0.01266092	0
3	0	0	0	0	0	0	0	0	0.3535011	0	0	0	0	0	0.083773926	0	0	0	0.25916603	0.0525644	0	0	0	0	0	0.18446547	0	0	0	0	0	0	0	0	0	0	0	0.080332026	0	0	0	0.053746402	0	0.0011208089	0	0	0	0	0
3	0	0	0	0	0	0	0	0	0.3753546	0	0	0	0	0	0.10944543	0	0	0	0.27886078	0.02508757	0	0	0	0	0	0.11134228	0	0	0	0	0	0	0	0	0	0	0	0.10590117	0	0	0	0.04267478	0	0.006243068	0	0	0	0	0
3	0	0	0	0	0	0	0	0	0.26668027	0	0	0	0	0	0	0	0	0	0.1943142	0.013582067	0	0	0	0	0	0.25379518	0	0	0	0	0	0	0	0	0	0	0	0.0074007497	0	0	0	0	0	0.030888513	0	0	0	0.0032404682	0
3	0	0	0	0	0	0	0	0	0.29586756	0	0	0	0	0	0.007979925	0	0	0	0.2708875	0.02133617	0	0	0	0	0	0.20607045	0	0	0	0	0	0	0	0	0	0	0	0	0	0	0	0	0	0.04964766	0	0	0	0	0
3	0	0	0	0	0	0	0	0	0.3245032	0	0	0	0	0	0.019446328	0	0	0	0.3320155	0.02140124	0	0	0	0	0	0.17016183	0	0	0	0	0	0	0	0	0	0	0	0	0	0	0	0.028684141	0	0.045494728	0	0	0	0	0
3	0	0	0	0	0	0	0	0	0.35057247	0	0	0	0	0	0.038575124	0	0	0	0.33395717	0	0	0	0	0	0	0.15882266	0	0	0	0	0	0	0	0	0	0	0	0	0	0	0	0.03837917	0	0.035779666	0	0	0	0	0
3	0	0	0	0	0	0	0	0	0.31546426	0	0	0	0	0	0.088531174	0.0058277985	0.030730527	0	0.2450377	0	0	0.0063475557	0	0	0	0.28165776	0	0	0	0	0	0	0	0	0	0	0	0.063379675	0	0	0	0.16760187	0	0.08132327	0	0.07969865	0	0	0
3	0	0	0	0	0	0	0	0	0.34481066	0	0	0	0	0	0.060862582	0.0074949046	0.022615964	0	0.2567697	0	0	0	0	0	0	0.24158588	0	0	0	0	0	0	0	0	0	0	0	0.031674266	0	0	0	0.122082055	0	0.07110123	0	0.068628676	0.0045370683	0	0
3	0	0	0	0	0	0	0	0	0.37271988	0	0	0	0	0	0.02967271	0	0.01492277	0	0.2554561	0	0	0	0	0	0	0.19638759	0	0	0	0	0	0	0	0	0	0	0	0.022367835	0	0	0	0.097820826	0	0.06944806	0	0.03585135	0.035046156	0	0
3	0	0	0	0	0	0	0	0	0.38684413	0	0	0	0	0	0.018787047	0.0001335197	0	0	0.2681234	0	0	0	0	0	0	0.196023	0	0	0	0	0	0	0	0	0	0	0	0.05758441	0	0	0	0.09767532	0	0.07429461	0	0.0150122205	0.019064853	0	0
3	0	0	0	0	0	0	0	0	0.32271674	0	0	0	0	0	0.066704966	0.039250102	0.06166362	0	0.20146327	0	0	0.045877844	0	0	0	0.2769002	0	0	0	0	0	0	0	0	0	0	0	0.06274519	0	0	0	0.20173424	0	0.09519127	0	0.106347404	0.009486238	0	0
3	0	0	0	0	0	0	0	0	0.35333288	0	0	0	0	0	0.029638778	0.037146024	0.051025547	0	0.19999628	0	0	0	0	0	0	0.24779685	0	0	0	0	0	0	0	0	0	0	0	0.038888235	0	0	0	0.14346278	0	0.083316304	0	0.12004391	0.017484153	0	0
3	0	0	0	0	0	0	0	0	0.37716994	0	0	0	0	0	0	0	0.033576224	0	0.19067298	0	0	0	0	0	0	0.21858415	0	0	0	0	0	0	0	0	0	0	0	0.058778033	0	0	0	0.10535311	0	0.0872824	0	0.03593188	0.047518287	0	0
3	0	0	0	0	0	0	0	0	0.37118337	0	0	0	0	0	0.047571335	0.06952011	0.040762104	0	0.16776682	0	0	0.05380554	0	0	0	0.23076266	0	0	0	0	0	0	0	0	0	0	0	0.053203035	0	0	0	0.20120236	0	0.15207049	0	0.05392289	0.018462619	0.10018058	0
3	0	0	0	0	0	0	0	0	0.37190726	0	0	0	0	0	0.016096195	0.07759263	0.035670325	0	0.18328758	0	0	0.013702562	0	0	0	0.24610381	0	0	0	0	0	0	0	0	0	0	0	0.02378068	0	0	0	0.13991402	0	0.14046986	0	0.0676819	0.01965244	0.091785334	0.01870789
3	0	0	0	0	0	0	0	0	0.3845419	0	0	0	0	0	0	0.045812123	0.034849387	0	0.16535488	0	0	0.0001144066	0	0	0	0.23208952	0	0	0	0	0	0	0	0	0	0	0	0	0	0	0	0.10753738	0	0.14300936	0	0.04735458	0.033905685	0.03125352	0.015791938
3	0	0	0	0	0	0	0	0	0.392838	0	0	0	0	0.003262367	0	0.023343384	0.021892644	0	0.1680045	0	0	0	0	0	0	0.2177702	0	0	0	0	0	0	0	0	0	0	0	0.023311669	0	0	0	0.11772635	0	0.13722628	0	0.0019526515	0.03324208	0	0.028966924
3	0	0	0	0	0	0	0	0	0.36349493	0	0	0	0.016517134	0	0.061657514	0.11647168	0.03775428	0	0.14685982	0	0	0.04580437	0	0	0	0.23373361	0	0	0	0	0	0	0	0	0	0	0	0.047650304	0	0	0	0.19124155	0	0.1700499	0	0.016133433	0.05498428	0.12277401	0.013745889
3	0	0	0	0	0	0	0	0	0.35312426	0	0	0	0	0	0.042388525	0.11740506	0.037900165	0	0.17702974	0	0	0.022360176	0	0	0	0.24263461	0	0	0	0	0	0	0	0	0	0	0	0.020955069	0	0	0	0.15136585	0	0.16364527	0	0.02833536	0.04157227	0.1123086	0.05471084
3	0	0	0	0	0	0	0	0	0.36032197	0	0	0	0	0	0.012337372	0.10592709	0.044189222	0	0.17288102	0	0	0.0071110195	0	0	0	0.23491316	0	0	0	0	0	0	0	0	0	0	0	0	0	0	0	0.12342293	0	0.16199586	0	0.013921252	0.043230407	0.08613137	0.070390165
3	0	0	0	0	0	0	0	0	0.37789124	0	0	0	0	0	0	0.079786256	0.051662147	0	0.13962083	0.064643994	0	0	0	0	0	0.21563083	0	0	0	0	0	0	0	0	0	0	0	0	0	0	0	0.1373576	0	0.1579067	0	0	0.05544184	0.04776435	0.08014218
3	0	0	0	0	0	0	0	0	0.34112236	0	0	0	0	0	0.022845237	0	0	0	0.21194912	0	0	0	0	0	0	0.16551434	0	0	0	0	0	0	0	0	0	0	0	0.05922364	0	0	0	0.07459343	0	0.05577708	0	0	0	0	0
3	0	0	0	0	0	0	0	0	0.34592968	0	0	0	0	0.024028521	0.026764398	0	0	0	0.26384047	0	0	0	0	0	0	0.12620544	0	0	0	0	0	0	0	0	0	0	0	0.038995877	0	0	0	0.086135514	0	0.070861354	0	0	0	0	0
3	0	0	0	0	0	0	0	0	0.4087937	0	0	0	0	0.031496488	0.06675499	0	0	0	0.2676044	0	0	0	0	0	0	0.062276576	0	0	0	0	0	0	0	0	0	0	0	0.043691624	0	0	0	0.10333111	0	0.046734862	0	0	0	0	0
3	0	0	0	0	0	0	0	0	0.36842805	0	0	0	0	0	0.0341436	0	0	0	0.22858222	0	0	0	0	0	0	0.23861256	0	0	0	0	0	0	0	0	0	0	0	0.051392376	0	0	0	0.11615939	0	0.090399474	0	0	0	0	0
3	0	0	0	0	0	0	0	0	0.39185047	0	0	0	0	0.023436485	0.03920217	0	0	0	0.24940224	0	0	0	0	0	0	0.17445444	0	0	0	0	0	0	0	0	0	0	0	0.0067639602	0	0	0	0.11727188	0	0.09485781	0	0	0.021064105	0	0
3	0	0	0	0	0	0	0	0	0.41637546	0	0	0	0	0.034614474	0.02519177	0	0	0	0.2640572	0.006280894	0	0	0	0	0	0.13634925	0	0	0	0	0	0	0	0	0	0	0	0	0	0	0	0.11549472	0	0.10451012	0	0	0.016134173	0	0
3	0	0	0	0	0	0	0	0	0.45179668	0	0	0	0	0.022454342	0.03559741	0	0	0	0.24389915	0	0	0	0	0	0	0.11058808	0	0	0	0	0	0	0	0	0	0	0	0	0	0	0	0.111618154	0	0.09263506	0	0	0	0	0
3	0	0	0	0	0	0	0	0	0.33217221	0	0	0	0	0	0.076163396	0	0.0037652778	0	0.2516155	0	0	0	0	0	0	0.29669908	0	0	0	0	0	0	0	0	0	0	0	0.051815767	0	0	0	0.15470053	0	0.085942015	0	0.05353805	0.00785494	0	0
3	0	0	0	0	0	0	0	0	0.34485054	0	0	0	0	0	0.07399373	0	0	0	0.27046978	0	0	0	0	0	0	0.24097157	0	0	0	0	0	0	0	0	0	0	0	0.017947515	0	0	0	0.13060835	0	0.07727401	0	0.033423368	0.027643997	0	0
3	0	0	0	0	0	0	0	0	0.35577178	0	0	0	0	0	0.05174011	0	0	0	0.2700122	0	0	0	0	0	0	0.20423564	0	0	0	0	0	0	0	0	0	0	0	0	0	0	0	0.11460904	0	0.08863327	0	0.014135096	0.035713412	0	0
3	0	0	0	0	0	0	0	0	0.3743692	0	0	0	0	0	0.0369956	0	0	0	0.26390782	0	0	0	0	0	0	0.17654583	0	0	0	0	0	0	0	0	0	0	0	0	0	0	0	0.11975108	0	0.08713398	0	0.01310576	0.020029217	0	0
3	0	0	0	0	0	0	0	0	0.3347192	0	0	0	0	0	0.0634714	0	0	0	0.23132221	0.006482776	0	0	0	0	0	0.16351625	0	0	0	0	0	0	0	0	0	0	0	0.06408359	0	0	0	0.08518564	0	0.012449108	0	0.004098424	0	0	0
3	0	0	0	0	0	0	0	0	0.35471776	0	0	0	0	0	0.083705045	0	0	0	0.24333537	0.029333077	0	0	0	0	0	0.12047184	0	0	0	0	0	0	0	0	0	0	0	0.04898573	0	0	0	0.061210286	0	0.0014719839	0	0	0	0	0
3	0	0	0	0	0	0	0	0	0.34599882	0	0	0	0.018934444	0	0.1301759	0	0	0	0.28682497	0.06559305	0	0	0	0	0	0.09899411	0	0	0	0	0	0	0	0	0	0	0	0.0911527	0	0	0	0.032967694	0	0	0	0	0	0	0
3	0	0	0	0	0	0	0	0	0.39768544	0	0	0	0.07090683	0	0.08011814	0	0	0	0.2714184	0.12690061	0	0	0	0	0	0.14073044	0	0	0	0	0	0	0	0	0	0	0	0.04026044	0	0	0	0.13712633	0	0.047826394	0	0	0.0093044005	0	0.020328144
3	0	0	0	0	0	0	0	0	0.35931304	0	0	0	0	0	0.111291744	0	0	0	0.27424774	0.04605252	0	0	0	0	0	0.14048591	0	0	0	0	0	0	0	0	0	0	0	0.089026615	0	0	0	0.03848481	0	0	0	0	0	0	0
3	0	0	0	0	0	0	0	0	0.36745277	0	0	0	0	0	0.000547713	0.005716763	0.04895136	0	0.18512858	0	0	0	0	0	0	0.22237879	0	0	0	0	0	0	0	0	0	0	0	0.025890626	0	0	0	0.10806588	0	0.076321065	0	0.08443883	0.04159953	0	0
3	0	0	0	0	0	0	0	0	0.36351532	0	0	0	0	0.035064913	0.03858642	0	0	0	0.2850357	0	0	0	0	0	0	0.09348921	0	0	0	0	0	0	0	0	0	0	0	0.02985826	0	0	0	0.09060866	0	0.064476356	0	0	0	0	0
3	0	0	0	0.006853241	0	0	0	0	0.35530663	0	0	0	0.081662916	0	0.06797172	0	0	0	0.30077624	0.14643803	0	0	0	0	0	0.16810039	0	0	0	0	0	0	0	0	0	0	0	0.08245764	0	0	0	0.09713864	0	0.03951923	0	0	0.026252342	0	0.05431322
3	0	0	0	0	0	0	0	0	0.37773588	0	0	0	0	0	0.089232855	0	0	0	0.2733486	0.04197857	0	0	0	0	0	0.084756464	0	0	0	0	0	0	0	0	0	0	0	0.08348108	0	0	0	0.040947855	0	0	0	0	0	0	0
3	0	0	0	0	0	0	0	0	0.3639352	0	0	0	0	0	0	0	0	0	0.2111963	0	0	0	0	0	0	0.19813475	0	0	0	0	0	0	0	0	0	0	0	0.032108217	0	0	0	0.08393879	0	0.109111816	0	0	0.027421538	0	0
3	0	0	0	0	0	0	0	0	0.39712855	0	0	0	0	0.020813465	0.047670018	0	0	0	0.28080478	0	0	0	0	0	0	0.052689873	0	0	0	0	0	0	0	0	0	0	0	0.009149603	0	0	0	0.093804315	0	0.05744473	0	0	0	0	0
3	0	0	0	0	0	0	0	0	0.34726053	0	0	0	0	0	0.07903329	0	0	0	0.30901724	0.096555285	0	0	0	0	0	0.120969124	0	0	0	0	0	0	0	0	0	0	0	0.08710105	0	0	0	0.054113127	0	0	0	0	0	0	0
3	0	0	0	0	0	0	0	0	0.31699464	0	0	0	0	0	0.01618307	0	0	0	0.20737177	0.09821868	0	0	0	0	0	0.184845	0	0	0	0	0	0	0	0	0	0	0	0.07914654	0	0	0	0.008342541	0	0.06429001	0	0	0	0.0014964782	0
3	0	0	0	0	0	0	0	0	0.3656826	0	0	0	0	0	0.04276948	0	0	0	0.24815735	0.08155045	0	0	0	0	0	0.13247685	0	0	0	0	0	0	0	0	0	0	0	0.048647363	0	0	0	0.017041732	0	0.075044245	0	0	0	0	0
3	0	0	0	0	0	0	0	0	0.37878755	0	0	0	0	0	0.047245048	0	0	0	0.28800082	0.10673997	0	0	0	0	0	0.11613857	0	0	0	0	0	0	0	0	0	0	0	0.028039467	0	0	0	0.03490771	0	0.07940337	0	0	0	0	0
3	0	0	0	0.0049313097	0	0	0	0	0.38568527	0	0	0	0	0	0.03681183	0.017576857	0	0	0.30376178	0.089373715	0	0	0	0	0	0.10616837	0	0	0	0	0	0	0	0	0	0	0	0.011231683	0	0	0	0.05331494	0	0.05879657	0	0	0	0	0
3	0	0	0	0	0	0	0	0	0.31111467	0	0	0	0	0	0	0	0	0	0.23453556	0.09521643	0	0	0	0	0	0.26903507	0	0	0	0	0	0	0	0	0	0	0	0.022242416	0	0	0	0.06096654	0	0.03325512	0	0	0	0	0
3	0	0	0	0	0	0	0	0	0.35062125	0	0	0	0	0	0	0	0	0	0.25330362	0.09801912	0	0	0	0	0	0.21304019	0	0	0	0	0	0	0	0	0	0	0	0.0060168765	0	0	0	0.044953045	0	0.038057983	0	0	0	0	0
3	0	0	0	0	0	0	0	0	0.3842725	0	0	0	0	0	0.006831793	0	0	0	0.27226514	0.10754992	0	0	0	0	0	0.16629535	0	0	0	0	0	0	0	0	0	0	0	0.017510246	0	0	0	0.022344561	0	0.052106548	0	0	0	0	0
3	0	0	0	0	0	0	0	0	0.3941712	0	0	0	0	0	0	0	0	0	0.26273537	0.097554564	0	0	0	0	0	0.136938	0	0	0	0	0	0	0	0	0	0	0	0.023148635	0	0	0	0.02715694	0	0.052333772	0	0	0	0	0
3	0	0	0	0	0	0	0	0	0.3162488	0	0	0	0	0	0	0	0	0	0.26225945	0.061579607	0	0	0	0	0	0.23416798	0	0	0	0	0	0	0	0	0	0	0	0.059317276	0	0	0	0.069840245	0	0	0	0	0	0.02057731	0
3	0	0	0	0	0	0	0	0	0.3517177	0	0	0	0	0	0.05082446	0	0	0	0.26566014	0.07102328	0	0	0	0	0	0.15214834	0	0	0	0	0	0	0	0	0	0	0	0.049948137	0	0	0	0.061751872	0	0	0	0	0	0	0
3	0	0	0	0	0	0	0	0	0.35554028	0	0	0	0	0	0.09389606	0	0	0	0.2921551	0.067392334	0	0	0	0	0	0.109314635	0	0	0	0	0	0	0	0	0	0	0	0.07483152	0	0	0	0.039121266	0	0	0	0	0	0	0
3	0	0	0	0	0	0	0	0	0.2717825	0	0	0	0	0	0	0	0	0	0.18856665	0.027134107	0	0	0	0	0	0.24828893	0	0	0	0	0	0	0	0	0	0	0	0.012191774	0	0	0	0	0	0.013563676	0	0	0	0.027088039	0
3	0	0	0	0	0	0	0	0	0.30351925	0	0	0	0	0	0	0	0	0	0.27005878	0.032681648	0	0	0	0	0	0.1889269	0	0	0	0	0	0	0	0	0	0	0	0	0	0	0	0	0	0.021467019	0	0	0	0.011422868	0
3	0	0	0	0	0	0	0	0	0.3350734	0	0	0	0	0	0.015549897	0	0	0	0.31611332	0.02370951	0	0	0	0	0	0.15223244	0	0	0	0	0	0	0	0	0	0	0	0	0	0	0	0.017603368	0	0.023438502	0	0	0	0	0
3	0	0	0	0	0	0	0	0	0.3607637	0	0	0	0	0	0.03472227	0	0	0	0.31908002	0	0	0	0	0	0	0.12632513	0	0	0	0	0	0	0	0	0	0	0	0	0	0	0	0.044246692	0	0.0192407	0	0	0	0	0
3	0	0	0	0	0	0	0	0	0.3137102	0	0	0	0	0	0.071635306	0.02146993	0	0	0.2511357	0	0	0.013197571	0	0	0	0.28587502	0	0	0	0	0	0	0	0	0	0	0	0.05391153	0	0	0	0.1426991	0	0.11829521	0	0.015834123	0	0	0
3	0	0	0	0	0	0	0	0	0.33373693	0	0	0	0	0	0.035346247	0	0	0	0.26461008	0	0	0	0	0	0	0.2267988	0	0	0	0	0	0	0	0	0	0	0	0.014723188	0	0	0	0.10986707	0	0.09655989	0	0.0004000425	0	0	0
3	0	0	0	0	0	0	0	0	0.34134042	0	0	0	0	0	0.010280094	0	0	0	0.28123537	0	0	0	0	0	0	0.19655357	0	0	0	0	0	0	0	0	0	0	0	0.009638114	0	0	0	0.07477177	0	0.103432365	0	0	0.0050287074	0	0
3	0	0	0	0	0	0	0	0	0.3611435	0	0	0	0	0	0.0008306819	0	0	0	0.27848655	0	0	0	0	0	0	0.1832141	0	0	0	0	0	0	0	0	0	0	0	0.032305464	0	0	0	0.08421599	0	0.099368975	0	0	0.012980896	0	0
3	0	0	0	0	0	0	0	0	0.31876072	0	0	0	0	0	0.06797364	0.02613352	0.040121835	0	0.19275585	0	0	0.05396623	0	0	0	0.27306265	0	0	0	0	0	0	0	0	0	0	0	0.006515849	0	0	0	0.21081874	0	0.1000808	0	0.07848982	0.0059927157	0.015240479	0
3	0	0	0	0	0	0	0	0	0.341769	0	0	0	0	0	0	0	0.0034231558	0	0.21669473	0	0	0.018090334	0	0	0	0.24714936	0	0	0	0	0	0	0	0	0	0	0	0	0	0	0	0.14165086	0	0.101403154	0	0.07985909	0.011761824	0	0
3	0	0	0	0	0	0	0	0	0.35120416	0	0	0	0	0	0	0	0.0022503792	0	0.22446638	0	0	0	0	0	0	0.22456793	0	0	0	0	0	0	0	0	0	0	0	0	0	0	0	0.09092361	0	0.108389385	0	0.042092007	0.031369433	0	0
3	0	0	0	0	0	0	0	0	0.34449336	0	0	0	0	0	0.01799005	0.038752604	0.0041221487	0	0.15072766	0	0	0.07249509	0	0	0	0.22130427	0	0	0	0	0	0	0	0	0	0	0	0	0	0	0	0.21535031	0	0.1359174	0	0.051044527	0.038221274	0.047172703	0
3	0	0	0	0	0	0	0	0	0.34863114	0	0	0	0	0	0	0.034588955	0.003767653	0	0.17702723	0	0	0.034111504	0	0	0	0.23342508	0	0	0	0	0	0	0	0	0	0	0	0	0	0	0	0.1374311	0	0.12573802	0	0.04028137	0.04179156	0.054899354	0
3	0	0	0	0	0	0	0	0	0.34309557	0	0	0	0	0	0	0.006512998	0	0	0.1861011	0	0	0.00897819	0	0	0	0.23009206	0	0	0	0	0	0	0	0	0	0	0	0	0	0	0	0.08657751	0	0.1436001	0	0.024222363	0.056162283	0.028940327	0
3	0	0	0	0	0	0	0	0	0.34974098	0	0	0	0	0	0	0	0	0	0.17322524	0	0	0	0	0	0	0.20741738	0	0	0	0	0	0	0	0	0	0	0	0	0	0	0	0.08945542	0	0.14741078	0	0	0.052546114	0	0.0039154906
3	0	0	0	0	0	0	0	0	0.3400495	0	0	0	0.008418981	0	0.01859046	0.0772261	0.0071822517	0	0.1619621	0	0	0.05421639	0	0	0	0.2284795	0	0	0	0	0	0	0	0	0	0	0	0.022717904	0	0	0	0.195714	0	0.18209758	0	0.008165246	0.07876728	0.14801498	0.005527985
3	0	0	0	0	0	0	0	0	0.33927608	0	0	0	0	0	0	0.06974218	0.005407282	0	0.1766702	0	0	0.032339144	0	0	0	0.2411475	0	0	0	0	0	0	0	0	0	0	0	0	0	0	0	0.14481902	0	0.17298307	0	0.018250024	0.06477242	0.14197679	0.023452302
3	0	0	0	0	0	0	0	0	0.33947277	0	0	0	0	0	0	0.053199537	0.020384261	0	0.17652245	0	0	0.008938775	0	0	0	0.23676598	0	0	0	0	0	0	0	0	0	0	0	0	0	0	0	0.11704433	0	0.17711183	0	0.000080781	0.07152231	0.11569772	0.033726443
3	0	0	0	0	0	0	0	0	0.34989786	0	0	0	0	0	0	0.037465453	0.038728163	0	0.16669016	0.053445455	0	0	0	0	0	0.22769578	0	0	0	0	0	0	0	0	0	0	0	0	0	0	0	0.11832802	0	0.1777241	0	0	0.07344448	0.07755397	0.04565046
3	0	0	0	0	0	0	0	0	0.31857038	0	0	0	0	0.013320484	0	0	0	0	0.22220449	0	0	0	0	0	0	0.1619218	0	0	0	0	0	0	0	0	0	0	0	0.03331282	0	0	0	0.061078597	0	0.03786699	0	0	0	0	0
3	0	0	0	0	0	0	0	0	0.32819024	0	0	0	0	0.03255704	0	0	0	0	0.27469406	0.0040102582	0	0	0	0	0	0.10983818	0	0	0	0	0	0	0	0	0	0	0	0.007596064	0	0	0	0.07157908	0	0.058462147	0	0	0	0	0
3	0	0	0	0	0	0	0	0	0.34734738	0	0	0	0	0.03554253	0.00928229	0	0	0	0.30429056	0	0	0	0	0	0	0.08905113	0	0	0	0	0	0	0	0	0	0	0	0.0017409457	0	0	0	0.06732084	0	0.05798431	0	0	0	0	0
3	0	0	0	0	0	0	0	0	0.3412686	0	0	0	0	0	0	0	0	0	0.24674116	0.012718659	0	0	0	0	0	0.26079667	0	0	0	0	0	0	0	0	0	0	0	0.016700108	0	0	0	0.11829279	0	0.0923186	0	0	0	0	0
3	0	0	0	0	0	0	0	0	0.3651394	0	0	0	0	0.00955529	0	0	0	0	0.27922657	0.022907002	0	0	0	0	0	0.19544205	0	0	0	0	0	0	0	0	0	0	0	0	0	0	0	0.10377459	0	0.08778696	0	0	0.014700078	0	0
3	0	0	0	0	0	0	0	0	0.37813666	0	0	0	0	0.020516057	0	0	0	0	0.30386576	0.03396769	0	0	0	0	0	0.156441	0	0	0	0	0	0	0	0	0	0	0	0	0	0	0	0.078084044	0	0.099335454	0	0	0.014891738	0	0
3	0	0	0	0	0	0	0	0	0.42668572	0	0	0	0	0.015647214	0	0	0	0	0.2724456	0.023289861	0	0	0	0	0	0.12971723	0	0	0	0	0	0	0	0	0	0	0	0	0	0	0	0.07266223	0	0.10673009	0	0	0.006414409	0	0
3	0	0	0	0	0	0	0	0	0.3067479	0	0	0	0	0	0.06859097	0	0.010296137	0	0.25246763	0	0	0	0	0	0	0.29983333	0	0	0	0	0	0	0	0	0	0	0	0.02890702	0	0	0	0.14516492	0	0.10785171	0	0	0	0	0
3	0	0	0	0	0	0	0	0	0.32423645	0	0	0	0	0	0.05207172	0	0.0014277115	0	0.28715807	0	0	0	0	0	0	0.23745899	0	0	0	0	0	0	0	0	0	0	0	0	0	0	0	0.13267462	0	0.095212355	0	0	0.022206055	0	0
3	0	0	0	0	0	0	0	0	0.33234364	0	0	0	0	0	0.029615397	0	0	0	0.2926538	0	0	0	0	0	0	0.19673704	0	0	0	0	0	0	0	0	0	0	0	0	0	0	0	0.1067408	0	0.10068851	0	0	0.02431009	0	0
3	0	0	0	0	0	0	0	0	0.35934973	0	0	0	0	0	0.014873158	0	0	0	0.27057233	0	0	0	0	0	0	0.1583158	0	0	0	0	0	0	0	0	0	0	0	0	0	0	0	0.100198	0	0.1052402	0	0	0.011971131	0	0
3	0	0	0	0	0	0	0	0	0.32595703	0	0	0	0	0	0.043168418	0	0	0	0.22600543	0.00234463	0	0	0	0	0	0.15824392	0	0	0	0	0	0	0	0	0	0	0	0.015867233	0	0	0	0.097328186	0	0	0	0	0	0	0
3	0	0	0	0	0	0	0	0	0.34715712	0	0	0	0	0	0.07026397	0	0	0	0.24944647	0.02801935	0	0	0	0	0	0.10673826	0	0	0	0	0	0	0	0	0	0	0	0	0	0	0	0.074802645	0	0	0	0	0	0	0
3	0	0	0	0	0	0	0	0	0.3426838	0	0	0	0	0	0.08988276	0	0.006523144	0	0.28625348	0.06511586	0	0	0	0	0	0.09230765	0	0	0	0	0	0	0	0	0	0	0	0.03706761	0	0	0	0.056745503	0	0	0	0	0	0	0
3	0	0	0	0	0	0	0	0	0.33873418	0	0	0	0	0	0.056873914	0	0	0	0.24133599	0.063758284	0	0	0	0	0	0.19852947	0	0	0	0	0	0	0	0	0	0	0	0.07472396	0	0	0	0.0989023	0	0.054168824	0	0	0.0055082925	0.04992261	0
3	0	0	0	0	0	0	0	0	0.3640122	0	0	0	0	0	0.08133906	0	0	0	0.24553907	0.08114692	0	0	0	0	0	0.15406322	0	0	0	0	0	0	0	0	0	0	0	0.03091495	0	0	0	0.08298714	0	0.029278908	0	0	0.0068725795	0	0
3	0	0	0	0	0	0	0	0	0.36104202	0	0	0	0	0	0.105659865	0	0	0	0.27335587	0.100134835	0	0	0	0	0	0.14447892	0	0	0	0	0	0	0	0	0	0	0	0.039541766	0	0	0	0.07123732	0	0	0	0	0	0	0
3	0	0	0	0	0	0	0	0	0.34963202	0	0	0	0	0	0.12109004	0	0	0	0.29378107	0.09842279	0	0	0	0	0	0.1599136	0	0	0	0	0	0	0	0	0	0	0	0.09004107	0	0	0	0.07171377	0	0	0	0	0	0	0.009563118
3	0	0	0	0	0	0	0	0	0.36787918	0	0	0	0	0	0.067385994	0.021114051	0	0	0.18046251	0.057213057	0	0	0	0	0	0.22272882	0	0	0	0	0	0	0	0	0	0	0	0.02914042	0	0	0	0.16221869	0	0.048554037	0	0	0	0	0
3	0	0	0	0	0	0	0	0	0.3747532	0	0	0	0	0	0.08238237	0	0	0	0.18502319	0.112137854	0	0	0	0	0	0.19370915	0	0	0	0	0	0	0	0	0	0	0	0	0	0	0	0.12079618	0	0.030801564	0	0	0	0	0
3	0	0	0	0	0	0	0	0	0.36709154	0	0	0	0.024082914	0	0.09781289	0	0	0	0.22874671	0.14501014	0	0	0	0	0	0.17279708	0	0	0	0	0	0	0	0	0	0	0	0.020925619	0	0	0	0.08845631	0	0	0	0	0.019882748	0	0
3	0	0	0	0	0	0	0	0	0.33426315	0	0	0	0.038955484	0	0.1139824	0	0	0	0.25496882	0.15677106	0	0	0	0	0	0.19833735	0	0	0	0	0	0	0	0	0	0	0	0.08018432	0	0	0	0.07385419	0	0	0	0	0.027408304	0	0.035484932
3	0	0	0	0	0	0	0	0	0.41955593	0	0	0	0.0042926846	0	0.021846969	0.017370071	0	0	0.15925872	0.08552953	0	0.034553234	0	0	0	0.19536008	0	0	0	0	0	0	0	0	0	0	0	0.029424652	0	0	0	0.18781114	0	0.08267158	0	0	0.0038399058	0	0
3	0	0	0	0	0	0	0	0	0.40390357	0	0	0	0.016683038	0	0.037354343	0	0	0	0.18567717	0.113498315	0	0	0	0	0	0.16476014	0	0	0	0	0	0	0	0	0	0	0	0	0	0	0	0.15677811	0	0.067682765	0	0	0	0	0
3	0	0	0	0	0	0	0	0	0.38780507	0	0	0	0.04212353	0	0.03180311	0	0	0	0.24065985	0.14594394	0	0	0	0	0	0.14268994	0	0	0	0	0	0	0	0	0	0	0	0	0	0	0	0.11860985	0	0.038589776	0	0	0.0010840008	0	0
3	0	0	0	0	0	0	0	0	0.30552095	0	0	0	0	0	0	0	0	0	0.21990682	0.05885666	0	0	0	0	0	0.20895934	0	0	0	0	0	0	0	0	0	0	0	0.060446125	0	0	0	0.005589614	0	0.078002095	0	0	0	0	0
3	0	0	0	0	0	0	0	0	0.3618357	0	0	0	0	0	0.016252954	0	0	0	0.2544642	0.05609536	0	0	0	0	0	0.14983842	0	0	0	0	0	0	0	0	0	0	0	0.014238279	0	0	0	0.018689463	0	0.08910533	0	0	0	0	0
3	0	0	0	0	0	0	0	0	0.37181488	0	0	0	0	0	0.027971912	0	0	0	0.29776618	0.075339675	0	0	0	0	0	0.13023625	0	0	0	0	0	0	0	0	0	0	0	0.0013319136	0	0	0	0.030241989	0	0.09452752	0	0	0	0	0
3	0	0	0	0.008304609	0	0	0	0	0.37712693	0	0	0	0	0	0.031617258	0.02238636	0	0	0.30721843	0.06740269	0	0	0	0	0	0.10168711	0	0	0	0	0	0	0	0	0	0	0	0.0034452577	0	0	0	0.047330204	0	0.08775455	0	0	0	0	0
3	0	0	0	0	0	0	0	0	0.3238389	0	0	0	0	0	0	0	0	0	0.22761373	0.078265235	0	0	0	0	0	0.2430135	0	0	0	0	0	0	0	0	0	0	0	0	0	0	0	0.07494292	0	0.03168764	0	0	0	0	0
3	0	0	0	0	0	0	0	0	0.36114597	0	0	0	0	0	0	0	0	0	0.2492715	0.08111567	0	0	0	0	0	0.18179205	0	0	0	0	0	0	0	0	0	0	0	0	0	0	0	0.053842224	0	0.047607724	0	0	0	0	0
3	0	0	0	0	0	0	0	0	0.3846787	0	0	0	0	0	0	0	0	0	0.27677193	0.10245576	0	0	0	0	0	0.14035991	0	0	0	0	0	0	0	0	0	0	0	0	0	0	0	0.03152917	0	0.06273369	0	0	0	0	0
3	0	0	0	0.031641934	0	0	0	0	0.37790602	0	0	0	0	0	0	0	0	0	0.2804267	0.108742684	0	0	0	0	0	0.12874612	0	0	0	0	0	0	0	0	0	0	0	0	0	0	0	0.034957416	0	0.044421267	0	0	0	0	0
3	0	0	0	0	0	0	0	0	0.32508972	0	0	0	0	0	0	0	0	0	0.26127744	0.063238524	0	0	0	0	0	0.23492287	0	0	0	0	0	0	0	0	0	0	0	0.010301601	0	0	0	0.08000655	0	0	0	0	0	0.008832971	0
3	0	0	0	0	0	0	0	0	0.3530811	0	0	0	0	0	0.028684681	0	0	0	0.27668506	0.07212217	0	0	0	0	0	0.13442247	0	0	0	0	0	0	0	0	0	0	0	0.012830943	0	0	0	0.066868655	0	0	0	0	0	0	0
3	0	0	0	0	0	0	0	0	0.3609838	0	0	0	0	0	0.07268843	0	0	0	0.29281715	0.08010921	0	0	0	0	0	0.08871948	0	0	0	0	0	0	0	0	0	0	0	0.035217755	0	0	0	0.05097755	0	0	0	0	0	0	0
3	0	0	0	0	0	0	0	0	0.2597088	0	0	0	0	0	0	0	0	0	0.19437224	0.013717287	0	0	0	0	0	0.25515893	0	0	0	0	0	0	0	0	0	0	0	0	0	0	0	0	0	0	0	0	0	0.0325482	0
3	0	0	0	0	0	0	0	0	0.29807517	0	0	0	0	0	0	0	0	0	0.28964093	0.024395822	0	0	0	0	0	0.20536837	0	0	0	0	0	0	0	0	0	0	0	0	0	0	0	0.0078985905	0	0.0021893505	0	0	0	0.019342171	0
3	0	0	0	0	0	0	0	0	0.32332382	0	0	0	0	0	0	0	0	0	0.32682204	0.023896001	0	0	0	0	0	0.16738345	0	0	0	0	0	0	0	0	0	0	0	0	0	0	0	0.032363277	0	0.007976259	0	0	0	0	0
3	0	0	0	0	0	0	0	0	0.36883783	0	0	0	0	0	0.016940378	0	0	0	0.32438076	0	0	0	0	0	0	0.12125738	0	0	0	0	0	0	0	0	0	0	0	0	0	0	0	0.050022826	0	0.0003682568	0	0	0	0	0
3	0	0	0	0	0	0	0	0	0.3064728	0	0	0	0	0	0.048703905	0.017778413	0	0	0.26721877	0	0	0.021823773	0	0	0	0.27471372	0	0	0	0	0	0	0	0	0	0	0	0.010281275	0	0	0	0.14722839	0	0.11609941	0	0	0	0	0
3	0	0	0	0	0	0	0	0	0.3203435	0	0	0	0	0	0.013941909	0	0.002452766	0	0.2854126	0	0	0	0	0	0	0.19706744	0	0	0	0	0	0	0	0	0	0	0	0	0	0	0	0.11844152	0	0.09181742	0	0	0	0	0
3	0	0	0	0	0	0	0	0	0.317003	0	0	0	0	0	0	0	0.009617566	0	0.29520297	0	0	0	0	0	0	0.17409654	0	0	0	0	0	0	0	0	0	0	0	0	0	0	0	0.07501079	0	0.08928386	0	0	0	0	0
3	0	0	0	0	0	0	0	0	0.33474985	0	0	0	0	0	0	0	0	0	0.2855164	0	0	0	0	0	0	0.16231564	0	0	0	0	0	0	0	0	0	0	0	0	0	0	0	0.067563705	0	0.08852628	0	0	0.007429243	0	0
3	0	0	0	0	0	0	0	0	0.31834972	0	0	0	0	0	0.042559635	0.027822755	0.02461488	0	0.20853838	0	0	0.04491407	0	0	0	0.27162138	0	0	0	0	0	0	0	0	0	0	0	0	0	0	0	0.18392639	0	0.11669517	0	0.011236653	0	0.03013604	0
3	0	0	0	0	0	0	0	0	0.34495422	0	0	0	0	0	0	0	0.0073980656	0	0.23235153	0	0	0.0041473983	0	0	0	0.22236595	0	0	0	0	0	0	0	0	0	0	0	0	0	0	0	0.13201705	0	0.117146015	0	0.008045767	0.010829614	0	0
3	0	0	0	0	0	0	0	0	0.3532157	0	0	0	0	0	0	0	0	0	0.24822184	0	0	0	0	0	0	0.21476483	0	0	0	0	0	0	0	0	0	0	0	0	0	0	0	0.06648949	0	0.13052244	0	0	0.014140605	0	0
3	0	0	0	0	0	0	0	0	0.31594008	0	0	0	0	0	0.009133125	0.049435508	0.012243622	0	0.16500281	0	0	0.07851646	0	0	0	0.2347548	0	0	0	0	0	0	0	0	0	0	0	0	0	0	0	0.22425449	0	0.12748021	0	0	0.014278196	0.03953532	0
3	0	0	0	0	0	0	0	0	0.32745597	0	0	0	0	0	0	0.004702751	0	0	0.21444781	0	0	0.04593024	0	0	0	0.23150793	0	0	0	0	0	0	0	0	0	0	0	0	0	0	0	0.12329277	0	0.1433559	0	0	0.01621794	0.042770185	0
3	0	0	0	0	0	0	0	0	0.31636783	0	0	0	0	0	0	0	0	0	0.23146062	0	0	0.008721469	0	0	0	0.2282262	0	0	0	0	0	0	0	0	0	0	0	0	0	0	0	0.053330284	0	0.1555938	0	0	0.027997654	0.042828586	0
3	0	0	0	0	0	0	0	0	0.31104833	0	0	0	0	0	0	0	0	0	0.20695832	0	0	0	0	0	0	0.19191626	0	0	0	0	0	0	0	0	0	0	0	0	0	0	0	0.050600976	0	0.17077863	0	0	0.014896756	0	0
3	0	0	0	0	0	0	0	0	0.31466246	0	0	0	0	0	0	0.04660407	0	0	0.15211236	0	0	0.08792795	0	0	0	0.21687812	0	0	0	0	0	0	0	0	0	0	0	0	0	0	0	0.22721018	0	0.15507005	0	0	0.08070695	0.0993823	0
3	0	0	0	0	0	0	0	0	0.3101404	0	0	0	0	0	0	0.019158188	0	0	0.20105316	0	0	0.063603975	0	0	0	0.22074854	0	0	0	0	0	0	0	0	0	0	0	0	0	0	0	0.15446606	0	0.1691925	0	0	0.07262464	0.110426135	0.0009189636
3	0	0	0	0	0	0	0	0	0.2971551	0	0	0	0	0	0	0.023796773	0	0	0.21826826	0	0	0.02306377	0	0	0	0.23847272	0	0	0	0	0	0	0	0	0	0	0	0	0	0	0	0.08638533	0	0.18412454	0	0	0.07338636	0.118647866	0.011154331
3	0	0	0	0	0	0	0	0	0.30462268	0	0	0	0	0	0	0	0.0064628134	0	0.19145854	0.039711613	0	0	0	0	0	0.21970657	0	0	0	0	0	0	0	0	0	0	0	0	0	0	0	0.08358493	0	0.19496025	0	0	0.06960111	0.092276946	0.024136748
3	0	0	0	0	0	0	0	0	0.28555098	0	0	0	0	0.01679699	0	0	0	0	0.21859041	0	0	0	0	0	0	0.17317174	0	0	0	0	0	0	0	0	0	0	0	0.000998615	0	0	0	0.047316015	0	0.013435878	0	0	0	0	0
3	0	0	0	0	0	0	0	0	0.30793896	0	0	0	0	0.02920425	0	0	0	0	0.26696905	0	0	0	0	0	0	0.11554207	0	0	0	0	0	0	0	0	0	0	0	0	0	0	0	0.05729454	0	0.044189956	0	0	0	0	0
3	0	0	0	0	0	0	0	0	0.31834576	0	0	0	0	0.03573672	0	0	0	0	0.30693465	0	0	0	0	0	0	0.100275815	0	0	0	0	0	0	0	0	0	0	0	0	0	0	0	0.07205997	0	0.045503307	0	0	0	0	0
3	0	0	0	0	0	0	0	0	0.33040732	0	0	0	0	0	0	0	0.0011846657	0	0.22644335	0.0069938935	0	0	0	0	0	0.24304347	0	0	0	0	0	0	0	0	0	0	0	0	0	0	0	0.12639272	0	0.06575695	0	0	0	0	0
3	0	0	0	0	0	0	0	0	0.34642357	0	0	0	0	0.023316542	0	0	0.009846094	0	0.27101853	0.0039314097	0	0	0	0	0	0.18043831	0	0	0	0	0	0	0	0	0	0	0	0	0	0	0	0.111615025	0	0.08725396	0	0	0.008508628	0	0
3	0	0	0	0	0	0	0	0	0.3611668	0	0	0	0	0.03471441	0	0	0	0	0.30392507	0.020485519	0	0	0	0	0	0.15490149	0	0	0	0	0	0	0	0	0	0	0	0	0	0	0	0.09145939	0	0.09420857	0	0	0.008474373	0	0
3	0	0	0	0	0	0	0	0	0.4037096	0	0	0	0	0.020441452	0	0	0	0	0.27512115	0.026892167	0	0	0	0	0	0.12270347	0	0	0	0	0	0	0	0	0	0	0	0	0	0	0	0.0627679	0	0.099728405	0	0	0.010035231	0	0
3	0	0	0	0	0	0	0	0	0.31070027	0	0	0	0	0	0.045789767	0	0.045191325	0	0.23608574	0	0	0	0	0	0	0.2681468	0	0	0	0	0	0	0	0	0	0	0	0	0	0	0	0.15009634	0	0.08040664	0	0	0	0	0
3	0	0	0	0	0	0	0	0	0.32092443	0	0	0	0	0	0.027124627	0	0.04707366	0	0.27349788	0	0	0	0	0	0	0.19557904	0	0	0	0	0	0	0	0	0	0	0	0	0	0	0	0.13366424	0	0.091323234	0	0	0.022102615	0	0
3	0	0	0	0	0	0	0	0	0.31281403	0	0	0	0	0	0.006922523	0	0.029735455	0	0.28883216	0	0	0	0	0	0	0.18108112	0	0	0	0	0	0	0	0	0	0	0	0	0	0	0	0.10619527	0	0.09521932	0	0	0.033696648	0	0
3	0	0	0	0	0	0	0	0	0.33518457	0	0	0	0	0	0	0	0	0	0.27467105	0	0	0	0	0	0	0.16136488	0	0	0	0	0	0	0	0	0	0	0	0	0	0	0	0.08889379	0	0.11573014	0	0	0.019877495	0	0
3	0	0	0	0	0	0	0	0	0.31680152	0	0	0	0	0	0.019091375	0	0	0	0.26711255	0	0	0	0	0	0	0.16808237	0	0	0	0	0	0	0	0	0	0	0	0	0	0	0	0.114626676	0	0	0	0	0	0.007565591	0
3	0	0	0	0	0	0	0	0	0.3365513	0	0	0	0	0	0.06673169	0	0	0	0.28287607	0.024441412	0	0	0	0	0	0.09988118	0	0	0	0	0	0	0	0	0	0	0	0	0	0	0	0.08264075	0	0	0	0	0	0	0
3	0	0	0	0	0	0	0	0	0.3431071	0	0	0	0	0	0.08324967	0	0.024079533	0	0.2945479	0.06905126	0	0	0	0	0	0.06937184	0	0	0	0	0	0	0	0	0	0	0	0	0	0	0	0.06165198	0	0	0	0	0	0	0
3	0	0	0	0	0	0	0	0	0.32784018	0	0	0	0	0	0.0041874032	0	0	0	0.24976878	0.03908522	0	0	0	0	0	0.20282027	0	0	0	0	0	0	0	0	0	0	0	0.013191619	0	0	0	0.13499999	0	0.033496182	0	0	0.0022199717	0.024080018	0
3	0	0	0	0	0	0	0	0	0.34946364	0	0	0	0	0	0.04255671	0	0	0	0.25911102	0.072215125	0	0	0	0	0	0.14895053	0	0	0	0	0	0	0	0	0	0	0	0	0	0	0	0.10139121	0	0.030811636	0	0	0.0060017984	0	0
3	0	0	0	0	0	0	0	0	0.34985802	0	0	0	0	0	0.08136879	0	0	0	0.264912	0.10732298	0	0	0	0	0	0.12110111	0	0	0	0	0	0	0	0	0	0	0	0	0	0	0	0.08325323	0	0	0	0	0	0	0
3	0	0	0	0	0	0	0	0	0.35301438	0	0	0	0	0	0.08008844	0	0	0	0.27714947	0.12961532	0	0	0	0	0	0.14341609	0	0	0	0	0	0	0	0	0	0	0	0.03121047	0	0	0	0.09129733	0	0	0	0	0	0	0
3	0	0	0	0	0	0	0	0	0.360414	0	0	0	0	0	0.004995287	0	0	0	0.16463636	0.09109868	0	0	0	0	0	0.23436075	0	0	0	0	0	0	0	0	0	0	0	0	0	0	0	0.15283385	0	0.047605485	0	0	0.0025196166	0	0
3	0	0	0	0	0	0	0	0	0.3706164	0	0	0	0	0	0.040729858	0	0	0	0.17099103	0.13865101	0	0	0	0	0	0.18546988	0	0	0	0	0	0	0	0	0	0	0	0	0	0	0	0.11180452	0	0.037960764	0	0	0.008562123	0	0
3	0	0	0	0	0	0	0	0	0.3576057	0	0	0	0	0	0.06615279	0	0	0	0.20926814	0.16653456	0	0	0	0	0	0.17415133	0	0	0	0	0	0	0	0	0	0	0	0	0	0	0	0.08274877	0	0	0	0	0.028105512	0	0
3	0	0	0	0	0	0	0	0	0.33746782	0	0	0	0	0	0.07970578	0	0	0	0.22308314	0.17751512	0	0	0	0	0	0.1876643	0	0	0	0	0	0	0	0	0	0	0	0.034343466	0	0	0	0.07092023	0	0	0	0	0.03776628	0	0.03269866
3	0	0	0	0	0	0	0	0	0.4116975	0	0	0	0.0073281126	0	0	0	0	0	0.15720357	0.10542769	0	0.034350093	0	0	0	0.2310322	0	0	0	0	0	0	0	0	0	0	0	0	0	0	0	0.15978591	0	0.09642495	0	0	0.0053100004	0	0
3	0	0	0	0	0	0	0	0	0.4043902	0	0	0	0.005178292	0	0	0	0	0	0.16174628	0.1536387	0	0	0	0	0	0.18444136	0	0	0	0	0	0	0	0	0	0	0	0	0	0	0	0.122968	0	0.07780215	0	0	0.01157833	0	0
3	0	0	0	0	0	0	0	0	0.40310243	0	0	0	0.014298035	0	0	0	0	0	0.20020331	0.18740301	0	0	0	0	0	0.15410589	0	0	0	0	0	0	0	0	0	0	0	0	0	0	0	0.10065694	0	0.037412148	0	0	0.020557882	0	0
3	0	0	0	0	0	0	0	0	0.3143847	0	0	0	0	0	0	0	0	0	0.24449974	0.04123857	0	0	0	0	0	0.19651623	0	0	0	0	0	0	0	0	0	0	0	0.012112295	0	0	0	0.024234062	0	0.06288878	0	0	0	0	0
3	0	0	0	0	0	0	0	0	0.3568453	0	0	0	0	0	0	0	0.0020865733	0	0.2661448	0.04506542	0	0	0	0	0	0.140436	0	0	0	0	0	0	0	0	0	0	0	0	0	0	0	0.025388224	0	0.09975354	0	0	0	0	0
3	0	0	0	0	0	0	0	0	0.3746962	0	0	0	0	0	0	0	0.0059202574	0	0.30256698	0.06939557	0	0	0	0	0	0.12285497	0	0	0	0	0	0	0	0	0	0	0	0	0	0	0	0.036781974	0	0.101912096	0	0	0	0	0
3	0	0	0	0	0	0	0	0	0.38591304	0	0	0	0	0	0	0	0	0	0.31487077	0.057501554	0	0	0	0	0	0.0935685	0	0	0	0	0	0	0	0	0	0	0	0	0	0	0	0.05702399	0	0.08195553	0	0	0	0	0
3	0	0	0	0	0	0	0	0	0.31403998	0	0	0	0	0	0	0	0	0	0.25164396	0.050571352	0	0	0	0	0	0.23732589	0	0	0	0	0	0	0	0	0	0	0	0	0	0	0	0.091050446	0	0.04739817	0	0	0	0	0
3	0	0	0	0	0	0	0	0	0.34627756	0	0	0	0	0	0	0	0	0	0.27045786	0.0744001	0	0	0	0	0	0.16445065	0	0	0	0	0	0	0	0	0	0	0	0	0	0	0	0.053843316	0	0.07693717	0	0	0	0	0
3	0	0	0	0	0	0	0	0	0.36826727	0	0	0	0	0	0	0	0	0	0.2833248	0.08991246	0	0	0	0	0	0.13142163	0	0	0	0	0	0	0	0	0	0	0	0	0	0	0	0.02972984	0	0.07335368	0	0	0	0	0
3	0	0	0	0.052313905	0	0	0	0	0.38362232	0	0	0	0	0	0	0	0	0	0.28346467	0.083165	0	0	0	0	0	0.11473329	0	0	0	0	0	0	0	0	0	0	0	0	0	0	0	0.044288	0	0.053885367	0	0	0	0	0
3	0	0	0	0	0	0	0	0	0.32644182	0	0	0	0	0	0	0	0	0	0.26562396	0.038126413	0	0	0	0	0	0.20954935	0	0	0	0	0	0	0	0	0	0	0	0	0	0	0	0.101901434	0	0	0	0	0	0	0
3	0	0	0	0	0	0	0	0	0.31143144	0	0	0	0	0	0.01797455	0.024542874	0.019716538	0	0.21914552	0	0	0.061127815	0	0	0	0.2442591	0	0	0	0	0	0	0	0	0	0	0	0	0	0	0	0.16660061	0	0.08315425	0	0	0.0119904075	0	0
3	0	0	0	0	0	0	0	0	0.37085357	0	0	0	0	0	0.045368403	0	0	0	0.28743836	0.08595134	0	0	0	0	0	0.09668711	0	0	0	0	0	0	0	0	0	0	0	0.041152798	0	0	0	0.04899022	0	0	0	0	0	0	0
3	0	0	0	0	0	0	0	0	0.3629023	0	0	0	0	0	0	0	0	0	0.2205416	0	0	0	0	0	0	0.16678378	0	0	0	0	0	0	0	0	0	0	0	0	0	0	0	0.06168806	0	0.11369174	0	0	0.023019567	0	0
3	0	0	0	0	0	0	0	0	0.38020375	0	0	0	0	0.019928196	0.011068946	0	0	0	0.29201818	0	0	0	0	0	0	0.058926098	0	0	0	0	0	0	0	0	0	0	0	0	0	0	0	0.09755403	0	0.03589456	0	0	0	0	0
3	0	0	0	0	0	0	0	0	0.3592928	0	0	0	0	0	0.06381546	0	0	0	0.30888638	0.104737826	0	0	0	0	0	0.10927292	0	0	0	0	0	0	0	0	0	0	0	0.048857607	0	0	0	0.059437137	0	0	0	0	0	0	0
3	0	0	0	0	0	0	0	0	0.36138776	0	0	0	0.009675315	0	0	0	0	0	0.2380495	0.19651958	0	0	0	0	0	0.18456694	0	0	0	0	0	0	0	0	0	0	0	0	0	0	0	0.07856718	0	0.027542517	0	0	0.03284677	0	0.018805444
3	0	0	0	0	0	0	0	0	0.33370098	0	0	0	0	0	0	0	0	0	0.33041382	0.0030413896	0	0	0	0	0	0.15569474	0	0	0	0	0	0	0	0	0	0	0	0	0	0	0	0.03973471	0	0.09830481	0	0	0	0	0
3	0	0	0	0	0	0	0	0	0.337591	0	0	0	0	0	0	0	0	0	0.26045185	0	0	0.021363154	0	0	0	0.17329614	0	0	0	0	0	0	0	0	0	0	0	0	0	0	0	0.08778619	0	0.08054099	0	0	0.058842063	0	0
3	0	0	0	0	0	0	0	0	0.3525783	0	0	0	0	0	0	0	0	0	0.26455876	0	0	0	0	0	0	0.16610071	0	0	0	0	0	0	0	0	0	0	0	0	0	0	0	0.047371868	0	0.0875407	0	0	0.0351179	0	0
3	0	0	0	0	0	0	0	0	0.36380348	0	0	0	0	0	0	0	0	0	0.27436385	0	0	0	0	0	0	0.1576001	0	0	0	0	0	0	0	0	0	0	0	0	0	0	0	0.016149146	0	0.09993171	0	0	0.0048792437	0	0
3	0	0	0	0	0	0	0	0	0.34692925	0	0	0	0	0	0	0.0015849189	0	0	0.18948878	0	0	0.10673552	0	0	0	0.19157292	0	0	0	0	0	0	0	0	0	0	0	0	0	0	0	0.16089821	0	0.11772148	0	0	0.009630925	0	0
3	0	0	0	0	0	0	0	0	0.35818565	0	0	0	0	0	0	0	0	0	0.21765299	0	0	0.083239324	0	0	0	0.15296353	0	0	0	0	0	0	0	0	0	0	0	0	0	0	0	0.09384599	0	0.12919909	0	0	0.009789579	0.0023893758	0
3	0	0	0	0	0	0	0	0	0.34269023	0	0	0	0	0.013712922	0	0	0	0	0.26209694	0.026312158	0	0.030220382	0	0	0	0.19137569	0	0	0	0	0	0	0	0	0	0	0	0	0	0	0	0.036944024	0	0.13265757	0	0	0.0013175374	0.030257948	0
3	0	0	0	0	0	0	0	0	0.32833287	0	0	0	0	0.020876355	0	0.0032860318	0	0	0.26117924	0.07940897	0	0	0	0	0	0.20052746	0	0	0	0	0	0	0	0	0	0	0	0	0	0	0	0.0027555346	0	0.13300195	0	0	0	0.05247974	0
3	0	0	0	0	0	0	0	0	0.28566006	0	0	0	0	0	0	0.014198542	0	0	0.2137172	0	0	0.11020385	0	0	0	0.23116106	0	0	0	0	0	0	0	0	0	0	0	0	0	0	0	0.14125778	0	0.110979624	0	0	0.072203614	0.056618042	0.020373605
3	0	0	0	0	0	0	0	0	0.29590183	0	0	0	0	0	0	0	0	0	0.25124842	0	0	0.09500229	0	0	0	0.1885096	0	0	0	0	0	0	0	0	0	0	0	0	0	0	0	0.08545327	0	0.14121392	0	0	0.08142442	0.08217554	0.02239194
3	0	0	0	0	0	0	0	0	0.28780985	0	0	0	0	0.019774705	0	0	0	0	0.2747465	0.057085406	0	0.03434836	0	0	0	0.19903344	0	0	0	0	0	0	0	0	0	0	0	0	0	0	0	0.036915	0	0.15534449	0	0	0.05670856	0.12371403	0.003060316
3	0	0	0	0.0029608838	0	0	0	0	0.27118072	0	0	0	0	0.017279513	0	0	0	0	0.27820292	0.10233014	0	0	0	0	0	0.18211794	0	0	0	0	0	0	0	0	0	0	0	0	0	0	0	0.01638537	0	0.17973846	0	0	0	0.1673495	0
3	0	0	0	0	0	0	0	0	0.3029222	0	0	0	0	0	0	0	0	0	0.29927638	0	0	0	0	0	0	0.10427862	0	0	0	0	0	0	0	0	0	0	0	0	0	0	0	0.04854179	0	0.0069570686	0	0	0	0	0
3	0	0	0	0	0	0	0	0	0.3188258	0	0	0	0	0.004010267	0	0	0	0	0.34901	0.003041314	0	0	0	0	0	0.11710846	0	0	0	0	0	0	0	0	0	0	0	0	0	0	0	0.047353987	0	0.021507282	0	0	0	0	0
3	0	0	0	0	0	0	0	0	0.3592756	0	0	0	0	0	0	0	0	0	0.3644979	0	0	0	0	0	0	0.10569334	0	0	0	0	0	0	0	0	0	0	0	0	0	0	0	0.04552474	0	0.033477385	0	0	0	0	0
3	0	0	0	0	0	0	0	0	0.31247595	0	0	0	0	0	0	0	0	0	0.25809196	0.002644023	0	0	0	0	0	0.1649401	0	0	0	0	0	0	0	0	0	0	0	0	0	0	0	0.1251518	0	0.024338348	0	0	0.026764126	0	0
3	0	0	0	0	0	0	0	0	0.32393116	0	0	0	0	0.005680051	0	0	0.025972461	0	0.32162455	0.03631225	0	0	0	0	0	0.13019708	0	0	0	0	0	0	0	0	0	0	0	0	0	0	0	0.095948376	0	0.070294455	0	0	0.05285651	0	0
3	0	0	0	0	0	0	0	0	0.3338439	0	0	0	0	0.024036864	0	0	0.041923188	0	0.34915647	0.04611922	0	0	0	0	0	0.14147875	0	0	0	0	0	0	0	0	0	0	0	0	0	0	0	0.06879399	0	0.106656045	0	0	0.066384725	0	0
3	0	0	0	0	0	0	0	0	0.3642941	0	0	0	0	0.0027822885	0	0	0	0	0.35557172	0.045847036	0	0	0	0	0	0.14309096	0	0	0	0	0	0	0	0	0	0	0	0	0	0	0	0.03880731	0	0.11419576	0	0	0.06843573	0	0
3	0	0	0	0	0	0	0	0	0.33346063	0	0	0	0	0	0	0	0	0	0.2737852	0	0	0	0	0	0	0.19576605	0	0	0	0	0	0	0	0	0	0	0	0	0	0	0	0.13055736	0	0.042729747	0	0	0.03840628	0	0
3	0	0	0	0	0	0	0	0	0.32514358	0	0	0	0	0	0	0	0.020089723	0	0.3170816	0	0	0	0	0	0	0.17476694	0	0	0	0	0	0	0	0	0	0	0	0	0	0	0	0.09800061	0	0.07778182	0	0	0.06468548	0	0
3	0	0	0	0	0	0	0	0	0.3261554	0	0	0	0	0	0	0	0.018847242	0	0.3412279	0.011390115	0	0	0	0	0	0.18384224	0	0	0	0	0	0	0	0	0	0	0	0	0	0	0	0.068854265	0	0.10832925	0	0	0.08309936	0	0
3	0	0	0	0	0	0	0	0	0.32743827	0	0	0	0	0	0	0	0	0	0.35187185	0.026052391	0	0	0	0	0	0.19328643	0	0	0	0	0	0	0	0	0	0	0	0	0	0	0	0.03945109	0	0.11458945	0	0	0.059384767	0	0
3	0	0	0	0	0	0	0	0	0.3386028	0	0	0	0	0	0	0	0	0	0.3330847	0	0	0	0	0	0	0.11501003	0	0	0	0	0	0	0	0	0	0	0	0	0	0	0	0.093345225	0	0.024073351	0	0	0.038608085	0	0
3	0	0	0	0	0	0	0	0	0.35056335	0	0	0	0	0	0.007999801	0	0.02599263	0	0.333928	0.01917241	0	0	0	0	0	0.08924355	0	0	0	0	0	0	0	0	0	0	0	0	0	0	0	0.071045704	0	0	0	0	0.020272898	0	0
3	0	0	0	0	0	0	0	0	0.37543362	0	0	0	0	0	0.023255015	0	0.0032477726	0	0.3251545	0.06944749	0	0	0	0	0	0.0976837	0	0	0	0	0	0	0	0	0	0	0	0.0015790449	0	0	0	0.074595325	0	0	0	0	0	0	0
3	0	0	0	0	0	0	0	0	0.3404968	0	0	0	0	0	0	0	0	0	0.30669847	0.0006365741	0	0	0	0	0	0.19886027	0	0	0	0	0	0	0	0	0	0	0	0	0	0	0	0.14612067	0	0.005666467	0	0	0.050118957	0.03130799	0
3	0	0	0	0	0	0	0	0	0.36246878	0	0	0	0	0	0	0	0	0	0.29789668	0.027535988	0	0	0	0	0	0.14283344	0	0	0	0	0	0	0	0	0	0	0	0	0	0	0	0.09579483	0	0.023880912	0	0	0.036313068	0	0
3	0	0	0	0	0	0	0	0	0.36057213	0	0	0	0	0	0	0	0.023430256	0	0.29881257	0.054831997	0	0	0	0	0	0.11266215	0	0	0	0	0	0	0	0	0	0	0	0	0	0	0	0.06821549	0	0	0	0	0.012225379	0	0
3	0	0	0	0	0	0	0	0	0.36406502	0	0	0	0	0	0.030040039	0	0	0	0.30228606	0.07207267	0	0	0	0	0	0.12098704	0	0	0	0	0	0	0	0	0	0	0	0.0141514735	0	0	0	0.07157747	0	0	0	0	0	0.021278126	0
3	0	0	0	0	0	0	0	0	0.3413136	0	0	0	0	0	0	0	0	0	0.25290054	0.06589789	0	0	0	0	0	0.20369801	0	0	0	0	0	0	0	0	0	0	0	0	0	0	0	0.17079791	0	0.007996001	0	0	0.026629902	0	0
3	0	0	0	0	0	0	0	0	0.3532018	0	0	0	0	0	0	0	0	0	0.24895939	0.114373945	0	0	0	0	0	0.15420182	0	0	0	0	0	0	0	0	0	0	0	0	0	0	0	0.13189457	0	0.027802862	0	0	0.02343867	0	0
3	0	0	0	0	0	0	0	0	0.35195783	0	0	0	0	0	0	0	0	0	0.239227	0.1291895	0	0	0	0	0	0.11912496	0	0	0	0	0	0	0	0	0	0	0	0	0	0	0	0.11266566	0	0.0009790797	0	0	0.023242837	0	0
3	0	0	0	0	0	0	0	0	0.35232398	0	0	0	0	0	0	0	0	0	0.22329386	0.16342153	0	0	0	0	0	0.14510588	0	0	0	0	0	0	0	0	0	0	0	0	0	0	0	0.11238977	0	0	0	0	0.0005684448	0	0
3	0	0	0	0	0	0	0	0	0.40026152	0	0	0	0	0	0	0	0.021247322	0	0.18798423	0.10699741	0	0	0	0	0	0.14600815	0	0	0	0	0	0	0	0	0	0	0	0	0	0	0	0.12808363	0	0.07419571	0	0	0.04104522	0	0
3	0	0	0	0	0	0	0	0	0.41276723	0	0	0	0	0	0	0	0.04887402	0	0.1935416	0.14183025	0	0	0	0	0	0.10409449	0	0	0	0	0	0	0	0	0	0	0	0	0	0	0	0.10651456	0	0.047162082	0	0	0.023880338	0	0
3	0	0	0	0	0	0	0	0	0.3864686	0	0	0	0	0	0	0	0.002822963	0	0.1978357	0.18262103	0	0	0	0	0	0.13744394	0	0	0	0	0	0	0	0	0	0	0	0	0	0	0	0.08617838	0	0.019861111	0	0	0	0	0
3	0	0	0	0	0	0	0	0	0.33322147	0	0	0	0	0	0	0	0	0	0.25950795	0.001709347	0	0	0	0	0	0.13600975	0	0	0	0	0	0	0	0	0	0	0	0	0	0	0	0.05411309	0	0.09571475	0	0	0	0	0
3	0	0	0	0	0	0	0	0	0.35198465	0	0	0	0	0	0	0	0	0	0.2873231	0.018826572	0	0	0	0	0	0.102437496	0	0	0	0	0	0	0	0	0	0	0	0	0	0	0	0.0490839	0	0.12278571	0	0	0	0	0
3	0	0	0	0	0	0	0	0	0.3486967	0	0	0	0	0	0	0	0.0041646105	0	0.3318568	0.034661036	0	0	0	0	0	0.11315352	0	0	0	0	0	0	0	0	0	0	0	0	0	0	0	0.027882636	0	0.13122013	0	0	0	0	0
3	0	0	0	0	0	0	0	0	0.35328788	0	0	0	0	0	0	0	0	0	0.35490337	0.057215128	0	0	0	0	0	0.122568674	0	0	0	0	0	0	0	0	0	0	0	0	0	0	0	0.013388278	0	0.10234093	0	0	0	0	0
3	0	0	0	0	0	0	0	0	0.3353278	0	0	0	0	0	0	0	0	0	0.30381873	0.019708974	0	0	0	0	0	0.1636316	0	0	0	0	0	0	0	0	0	0	0	0	0	0	0	0.08599945	0	0.102957465	0	0	0.013688602	0	0
3	0	0	0	0	0	0	0	0	0.35426915	0	0	0	0	0	0	0	0	0	0.32043424	0.052301873	0	0	0	0	0	0.10983098	0	0	0	0	0	0	0	0	0	0	0	0	0	0	0	0.05056948	0	0.12672745	0	0	0.036882434	0	0
3	0	0	0	0	0	0	0	0	0.35668033	0	0	0	0	0	0	0	0	0	0.33480373	0.066854715	0	0	0	0	0	0.10225376	0	0	0	0	0	0	0	0	0	0	0	0	0	0	0	0.02286493	0	0.12576698	0	0	0.030452752	0	0
3	0	0	0	0.022730479	0	0	0	0	0.35503212	0	0	0	0	0	0	0	0	0	0.32952216	0.06510166	0	0	0	0	0	0.115446836	0	0	0	0	0	0	0	0	0	0	0	0	0	0	0	0.026639298	0	0.09404488	0	0	0	0	0
3	0	0	0	0	0	0	0	0	0.36334106	0	0	0	0	0	0	0	0	0	0.33192903	0.04443866	0	0	0	0	0	0.10089907	0	0	0	0	0	0	0	0	0	0	0	0	0	0	0	0.072128974	0	0.05481969	0	0	0	0	0
3	0	0	0	0	0	0	0	0	0.3755081	0	0	0	0	0	0	0	0.013081198	0	0.33954456	0.06869587	0	0	0	0	0	0.06246313	0	0	0	0	0	0	0	0	0	0	0	0	0	0	0	0.053187285	0	0.043819264	0	0	0	0	0
3	0	0	0	0	0	0	0	0	0.3754496	0	0	0	0	0	0	0	0	0	0.3472682	0.088120446	0	0	0	0	0	0.07180728	0	0	0	0	0	0	0	0	0	0	0	0.011038964	0	0	0	0.058156554	0	0.0043331	0	0	0	0	0
3	0	0	0	0	0	0	0	0	0.2822249	0	0	0	0	0	0	0	0	0	0.2647594	0	0	0	0	0	0	0.21332647	0	0	0	0	0	0	0	0	0	0	0	0	0	0	0	0.0005501565	0	0	0	0	0	0.02207441	0
3	0	0	0	0	0	0	0	0	0.29445043	0	0	0	0	0	0	0	0	0	0.32879975	0	0	0	0	0	0	0.18118995	0	0	0	0	0	0	0	0	0	0	0	0	0	0	0	0	0	0.009073629	0	0	0	0.0016642909	0
3	0	0	0	0	0	0	0	0	0.30854625	0	0	0	0	0	0	0	0	0	0.3626773	0.0014869897	0	0	0	0	0	0.17657243	0	0	0	0	0	0	0	0	0	0	0	0	0	0	0	0.0058149463	0	0.0289064	0	0	0	0	0
3	0	0	0	0	0	0	0	0	0.3172244	0	0	0	0	0	0	0	0	0	0.39767066	0	0	0	0	0	0	0.15553682	0	0	0	0	0	0	0	0	0	0	0	0	0	0	0	0.0028516364	0	0.037361823	0	0	0	0	0
3	0	0	0	0	0	0	0	0	0.33448526	0	0	0	0	0	0	0	0	0	0.2596533	0	0	0.025691299	0	0	0	0.16548114	0	0	0	0	0	0	0	0	0	0	0	0	0	0	0	0.11944375	0	0.089057796	0	0	0.022296395	0	0
3	0	0	0	0	0	0	0	0	0.3265148	0	0	0	0	0	0	0	0	0	0.29938003	0	0	0	0	0	0	0.13105027	0	0	0	0	0	0	0	0	0	0	0	0	0	0	0	0.08444283	0	0.08498335	0	0	0.03501704	0	0
3	0	0	0	0	0	0	0	0	0.31935298	0	0	0	0	0	0	0	0	0	0.33073238	0	0	0	0	0	0	0.13984506	0	0	0	0	0	0	0	0	0	0	0	0	0	0	0	0.050049786	0	0.08871188	0	0	0.03416829	0	0
3	0	0	0	0	0	0	0	0	0.30403906	0	0	0	0	0	0	0	0	0	0.3443906	0.036900084	0	0	0	0	0	0.17571045	0	0	0	0	0	0	0	0	0	0	0	0	0	0	0	0.034768634	0	0.09844597	0	0	0.00843308	0.010660513	0
3	0	0	0	0	0	0	0	0	0.33224332	0	0	0	0	0	0	0	0	0	0.23953108	0	0	0.06608865	0	0	0	0.21341226	0	0	0	0	0	0	0	0	0	0	0	0	0	0	0	0.124094814	0	0.065551795	0	0	0.04067945	0	0
3	0	0	0	0	0	0	0	0	0.2930263	0	0	0	0	0	0	0	0	0	0.23786518	0	0	0	0	0	0	0.14669845	0	0	0	0	0	0	0	0	0	0	0	0	0	0	0	0.058276378	0	0	0	0	0	0	0
3	0	0	0	0	0	0	0	0	0.33727714	0	0	0	0	0	0	0	0	0	0.3260023	0	0	0	0	0	0	0.15678854	0	0	0	0	0	0	0	0	0	0	0	0	0	0	0	0.13582717	0	0.0031862382	0	0	0.028737912	0	0
3	0	0	0	0	0	0	0	0	0.38417205	0	0	0	0	0	0	0	0.0042376607	0	0.17642924	0.058607224	0	0.012990944	0	0	0	0.2039552	0	0	0	0	0	0	0	0	0	0	0	0	0	0	0	0.17285906	0	0.07552306	0	0	0.055539634	0	0
3	0	0	0	0	0	0	0	0	0.3268394	0	0	0	0	0	0	0	0	0	0.286418	0	0	0.008030901	0	0	0	0.15179484	0	0	0	0	0	0	0	0	0	0	0	0	0	0	0	0.07776969	0	0.098234504	0	0	0.064699	0	0
3	0	0	0	0	0	0	0	0	0.3238894	0	0	0	0	0	0	0	0	0	0.30185378	0	0	0	0	0	0	0.1487372	0	0	0	0	0	0	0	0	0	0	0	0	0	0	0	0.033416923	0	0.10909114	0	0	0.039910812	0	0
3	0	0	0	0	0	0	0	0	0.3417178	0	0	0	0	0	0	0	0	0	0.28364325	0.023942858	0	0	0	0	0	0.15830743	0	0	0	0	0	0	0	0	0	0	0	0	0	0	0	0.023514032	0	0.09426307	0	0	0.009877297	0.020727117	0
3	0	0	0	0	0	0	0	0	0.35063103	0	0	0	0	0	0	0	0	0	0.19547363	0	0	0.08261977	0	0	0	0.17308103	0	0	0	0	0	0	0	0	0	0	0	0	0	0	0	0.13585581	0	0.14044063	0	0	0.0202194	0.001266146	0
3	0	0	0	0	0	0	0	0	0.34009433	0	0	0	0	0	0	0	0	0	0.2378447	0	0	0.05623086	0	0	0	0.16033238	0	0	0	0	0	0	0	0	0	0	0	0	0	0	0	0.08828698	0	0.15442762	0	0	0.020339191	0.012986651	0
3	0	0	0	0	0	0	0	0	0.32491666	0	0	0	0	0.012774833	0	0	0	0	0.28072745	0.032540057	0	0.007365488	0	0	0	0.19011971	0	0	0	0	0	0	0	0	0	0	0	0	0	0	0	0.04480193	0	0.15289424	0	0	0.0055604405	0.032139994	0
3	0	0	0	0	0	0	0	0	0.31257638	0	0	0	0	0.008572217	0	0	0	0	0.27401304	0.09905541	0	0	0	0	0	0.21265206	0	0	0	0	0	0	0	0	0	0	0	0	0	0	0	0.017094286	0	0.14678729	0	0	0	0.060173642	0
3	0	0	0	0	0	0	0	0	0.29482225	0	0	0	0	0.0011326222	0	0	0	0	0.20376083	0	0	0.10514166	0	0	0	0.19491525	0	0	0	0	0	0	0	0	0	0	0	0	0	0	0	0.119722486	0	0.14727585	0	0	0.08756548	0.05239653	0
3	0	0	0	0	0	0	0	0	0.29146624	0	0	0	0	0	0	0	0	0	0.23981632	0	0	0.0777672	0	0	0	0.16510384	0	0	0	0	0	0	0	0	0	0	0	0	0	0	0	0.077494465	0	0.16779023	0	0	0.084600545	0.08305304	0.0024556685
3	0	0	0	0	0	0	0	0	0.28148106	0	0	0	0	0.014730136	0	0	0	0	0.2743983	0.050366025	0	0.029401315	0	0	0	0.17038798	0	0	0	0	0	0	0	0	0	0	0	0	0	0	0	0.031017542	0	0.18043463	0	0	0.060245022	0.12586388	0
3	0	0	0	0.01041329	0	0	0	0	0.26195613	0	0	0	0	0.017112648	0	0	0	0	0.27337644	0.1251393	0	0	0	0	0	0.17858222	0	0	0	0	0	0	0	0	0	0	0	0	0	0	0	0.011976841	0	0.19791266	0	0	0	0.17401055	0
3	0	0	0	0	0	0	0	0	0.2934289	0	0	0	0	0	0	0	0	0	0.29644167	0	0	0	0	0	0	0.10675492	0	0	0	0	0	0	0	0	0	0	0	0	0	0	0	0.029537179	0	0.028156232	0	0	0	0	0
3	0	0	0	0	0	0	0	0	0.30091217	0	0	0	0	0	0	0	0	0	0.33167666	0	0	0	0	0	0	0.111363426	0	0	0	0	0	0	0	0	0	0	0	0	0	0	0	0.031493764	0	0.034946077	0	0	0	0	0
3	0	0	0	0	0	0	0	0	0.32423544	0	0	0	0	0	0	0	0	0	0.36171368	0	0	0	0	0	0	0.10227458	0	0	0	0	0	0	0	0	0	0	0	0	0	0	0	0.033823106	0	0.032893475	0	0	0	0	0
3	0	0	0	0	0	0	0	0	0.2993146	0	0	0	0	0	0	0	0	0	0.27342135	0	0	0	0	0	0	0.16193464	0	0	0	0	0	0	0	0	0	0	0	0	0	0	0	0.108942315	0	0.04930236	0	0	0.030489849	0	0
3	0	0	0	0	0	0	0	0	0.29242095	0	0	0	0	0	0	0	0	0	0.3360629	0.014799963	0	0	0	0	0	0.13032714	0	0	0	0	0	0	0	0	0	0	0	0	0	0	0	0.07473992	0	0.095975235	0	0	0.057857744	0	0
3	0	0	0	0	0	0	0	0	0.30901867	0	0	0	0	0.009825575	0	0	0.0005516759	0	0.3606731	0.033558235	0	0	0	0	0	0.14214233	0	0	0	0	0	0	0	0	0	0	0	0	0	0	0	0.050689355	0	0.12404025	0	0	0.07952609	0	0
3	0	0	0	0	0	0	0	0	0.3307644	0	0	0	0	0	0	0	0	0	0.3624575	0.049432598	0	0	0	0	0	0.14620909	0	0	0	0	0	0	0	0	0	0	0	0	0	0	0	0.030041602	0	0.11706999	0	0	0.08301509	0	0
3	0	0	0	0	0	0	0	0	0.31874308	0	0	0	0	0	0	0	0	0	0.28505227	0	0	0	0	0	0	0.1891496	0	0	0	0	0	0	0	0	0	0	0	0	0	0	0	0.11589675	0	0.055059083	0	0	0.057586815	0	0
3	0	0	0	0	0	0	0	0	0.31018126	0	0	0	0	0	0	0	0	0	0.32689548	0	0	0	0	0	0	0.17730899	0	0	0	0	0	0	0	0	0	0	0	0	0	0	0	0.09080039	0	0.08380102	0	0	0.07249064	0	0
3	0	0	0	0	0	0	0	0	0.30433053	0	0	0	0	0	0	0	0	0	0.35507807	0.0009482465	0	0	0	0	0	0.18358356	0	0	0	0	0	0	0	0	0	0	0	0	0	0	0	0.053141505	0	0.11323483	0	0	0.07682319	0	0
3	0	0	0	0	0	0	0	0	0.29670343	0	0	0	0	0	0	0	0	0	0.3629575	0.04010227	0	0	0	0	0	0.20034079	0	0	0	0	0	0	0	0	0	0	0	0	0	0	0	0.033688314	0	0.11556532	0	0	0.06003586	0	0
3	0	0	0	0	0	0	0	0	0.32043806	0	0	0	0	0	0	0	0	0	0.3357609	0.0058731223	0	0	0	0	0	0.1310788	0	0	0	0	0	0	0	0	0	0	0	0	0	0	0	0.08980941	0	0.042008664	0	0	0.057959475	0	0
3	0	0	0	0	0	0	0	0	0.33902615	0	0	0	0	0	0	0	0	0	0.33089125	0.03170914	0	0	0	0	0	0.10863722	0	0	0	0	0	0	0	0	0	0	0	0	0	0	0	0.0759497	0	0.016850568	0	0	0.046272192	0	0
3	0	0	0	0	0	0	0	0	0.3539059	0	0	0	0	0	0	0	0	0	0.319576	0.07910134	0	0	0	0	0	0.11247469	0	0	0	0	0	0	0	0	0	0	0	0	0	0	0	0.09921517	0	0	0	0	0	0	0
3	0	0	0	0	0	0	0	0	0.32733774	0	0	0	0	0	0	0	0	0	0.32283843	0	0	0	0	0	0	0.20349549	0	0	0	0	0	0	0	0	0	0	0	0.010996735	0	0	0	0.13349995	0	0.01755631	0	0	0.052487828	0.029300714	0
3	0	0	0	0	0	0	0	0	0.34208295	0	0	0	0	0	0	0	0	0	0.31642026	0.0064809457	0	0	0	0	0	0.15247424	0	0	0	0	0	0	0	0	0	0	0	0	0	0	0	0.08921598	0	0.038461473	0	0	0.048912283	0	0
3	0	0	0	0	0	0	0	0	0.34626064	0	0	0	0	0	0	0	0.016173145	0	0.30782187	0.026929053	0	0	0	0	0	0.1303871	0	0	0	0	0	0	0	0	0	0	0	0	0	0	0	0.06729101	0	0.005716933	0	0	0.033120245	0	0
3	0	0	0	0	0	0	0	0	0.34388512	0	0	0	0	0	0.014949177	0	0	0	0.31475243	0.06668709	0	0	0	0	0	0.14514089	0	0	0	0	0	0	0	0	0	0	0	0.009946921	0	0	0	0.08581852	0	0	0	0	0	0.014065546	0
3	0	0	0	0	0	0	0	0	0.33356783	0	0	0	0	0	0	0	0	0	0.2551105	0.043830715	0	0	0	0	0	0.20057747	0	0	0	0	0	0	0	0	0	0	0	0	0	0	0	0.17282557	0	0.02358923	0	0	0.044121627	0	0
3	0	0	0	0	0	0	0	0	0.33596733	0	0	0	0	0	0	0	0	0	0.26469114	0.071284354	0	0	0	0	0	0.15714002	0	0	0	0	0	0	0	0	0	0	0	0	0	0	0	0.12872423	0	0.04222728	0	0	0.039063588	0	0
3	0	0	0	0	0	0	0	0	0.3345496	0	0	0	0	0	0	0	0	0	0.2572618	0.08913991	0	0	0	0	0	0.13476229	0	0	0	0	0	0	0	0	0	0	0	0	0	0	0	0.11047853	0	0.010328802	0	0	0.041336507	0	0
3	0	0	0	0	0	0	0	0	0.33806401	0	0	0	0	0	0	0	0	0	0.23278938	0.12688015	0	0	0	0	0	0.14201821	0	0	0	0	0	0	0	0	0	0	0	0	0	0	0	0.116739854	0	0	0	0	0.012937001	0	0
3	0	0	0	0	0	0	0	0	0.38393614	0	0	0	0	0	0	0	0.022913244	0	0.20895869	0.08407463	0	0.0032624477	0	0	0	0.15210065	0	0	0	0	0	0	0	0	0	0	0	0	0	0	0	0.1465529	0	0.079818666	0	0	0.060968835	0	0
3	0	0	0	0	0	0	0	0	0.39685485	0	0	0	0	0	0	0	0.041728947	0	0.21484853	0.11043413	0	0	0	0	0	0.11938157	0	0	0	0	0	0	0	0	0	0	0	0	0	0	0	0.120170146	0	0.050203305	0	0	0.052085992	0	0
3	0	0	0	0	0	0	0	0	0.35858607	0	0	0	0	0	0	0	0.0070948177	0	0.2220181	0.16326039	0	0	0	0	0	0.154362	0	0	0	0	0	0	0	0	0	0	0	0	0	0	0	0.099769615	0	0.021012047	0	0	0.020291895	0	0
3	0	0	0	0	0	0	0	0	0.31813344	0	0	0	0	0	0	0	0	0	0.27614686	0	0	0	0	0	0	0.1294135	0	0	0	0	0	0	0	0	0	0	0	0.01366966	0	0	0	0.03297794	0	0.101339236	0	0	0	0	0
3	0	0	0	0	0	0	0	0	0.3328072	0	0	0	0	0	0	0	0	0	0.30416307	0.0036214746	0	0	0	0	0	0.10766349	0	0	0	0	0	0	0	0	0	0	0	0	0	0	0	0.029362442	0	0.12883534	0	0	0.013622305	0	0
3	0	0	0	0	0	0	0	0	0.32820505	0	0	0	0	0	0	0	0	0	0.33304062	0.014993582	0	0	0	0	0	0.11270928	0	0	0	0	0	0	0	0	0	0	0	0	0	0	0	0.020262234	0	0.12472182	0	0	0.0068223113	0	0
3	0	0	0	0	0	0	0	0	0.32181177	0	0	0	0	0	0.0009914194	0	0	0	0.36342582	0.044293486	0	0	0	0	0	0.115654685	0	0	0	0	0	0	0	0	0	0	0	0	0	0	0	0.009680682	0	0.09687884	0	0	0	0	0
3	0	0	0	0	0	0	0	0	0.33045503	0	0	0	0	0	0	0	0	0	0.30153084	0.022225872	0	0	0	0	0	0.14991565	0	0	0	0	0	0	0	0	0	0	0	0	0	0	0	0.07042053	0	0.10962109	0	0	0.023486314	0	0
3	0	0	0	0	0	0	0	0	0.33427054	0	0	0	0	0	0	0	0	0	0.32240993	0.045496386	0	0	0	0	0	0.1086053	0	0	0	0	0	0	0	0	0	0	0	0	0	0	0	0.039353333	0	0.13955058	0	0	0.04828793	0	0
3	0	0	0	0	0	0	0	0	0.33819693	0	0	0	0	0	0	0	0	0	0.32632002	0.053076815	0	0	0	0	0	0.10930706	0	0	0	0	0	0	0	0	0	0	0	0	0	0	0	0.019188145	0	0.13256861	0	0	0.043572795	0	0
3	0	0	0	0	0	0	0	0	0.33385155	0	0	0	0	0	0	0	0	0	0.32026485	0.0596498	0	0	0	0	0	0.115443185	0	0	0	0	0	0	0	0	0	0	0	0	0	0	0	0.02690953	0	0.0921558	0	0	0	0	0
3	0	0	0	0	0	0	0	0	0.33962038	0	0	0	0	0	0	0	0	0	0.34458056	0.023514608	0	0	0	0	0	0.12729451	0	0	0	0	0	0	0	0	0	0	0	0	0	0	0	0.075603895	0	0.07513672	0	0	0.010510255	0	0
3	0	0	0	0	0	0	0	0	0.3515598	0	0	0	0	0	0	0	0	0	0.3472556	0.04381896	0	0	0	0	0	0.09229758	0	0	0	0	0	0	0	0	0	0	0	0	0	0	0	0.06198757	0	0.058183182	0	0	0.0063993563	0	0
3	0	0	0	0	0	0	0	0	0.34404284	0	0	0	0	0	0	0	0	0	0.34882107	0.06750013	0	0	0	0	0	0.098891	0	0	0	0	0	0	0	0	0	0	0	0	0	0	0	0.07301922	0	0.009810504	0	0	0	0	0
3	0	0	0	0	0	0	0	0	0.27011114	0	0	0	0	0	0	0	0	0	0.2731521	0	0	0	0	0	0	0.19318756	0	0	0	0	0	0	0	0	0	0	0	0.021314003	0	0	0	0	0	0	0	0	0	0.02195576	0
3	0	0	0	0	0	0	0	0	0.2694044	0	0	0	0	0	0	0	0	0	0.338433	0	0	0	0	0	0	0.1740268	0	0	0	0	0	0	0	0	0	0	0	0	0	0	0	0	0	0.026687335	0	0	0	0.0062725614	0
3	0	0	0	0	0	0	0	0	0.27740932	0	0	0	0	0	0	0	0	0	0.3665111	0	0	0	0	0	0	0.17105964	0	0	0	0	0	0	0	0	0	0	0	0	0	0	0	0.0025186737	0	0.035345912	0	0	0	0	0
3	0	0	0	0	0	0	0	0	0.27843896	0	0	0	0	0	0	0	0	0	0.40589797	0	0	0	0	0	0	0.14936896	0	0	0	0	0	0	0	0	0	0	0	0	0	0	0	0.006881731	0	0.03429899	0	0	0	0.0034637302	0
3	0	0	0	0	0	0	0	0	0.31085646	0	0	0	0	0	0	0	0	0	0.2772375	0	0	0	0	0	0	0.16472381	0	0	0	0	0	0	0	0	0	0	0	0	0	0	0	0.1084839	0	0.10168488	0	0	0.03674354	0	0
3	0	0	0	0	0	0	0	0	0.28881866	0	0	0	0	0	0	0	0	0	0.3124099	0	0	0	0	0	0	0.13896503	0	0	0	0	0	0	0	0	0	0	0	0	0	0	0	0.07562665	0	0.10804246	0	0	0.055593267	0	0
3	0	0	0	0	0	0	0	0	0.28026462	0	0	0	0	0	0	0	0	0	0.32778305	0	0	0	0	0	0	0.14133124	0	0	0	0	0	0	0	0	0	0	0	0	0	0	0	0.048395485	0	0.11012984	0	0	0.066734664	0	0
3	0	0	0	0	0	0	0	0	0.25963277	0	0	0	0	0	0	0	0	0	0.33828798	0.04750327	0	0	0	0	0	0.18533763	0	0	0	0	0	0	0	0	0	0	0	0	0	0	0	0.037499607	0	0.09467956	0	0	0.041144077	0	0
3	0	0	0	0	0	0	0	0	0.30725864	0	0	0	0	0	0	0	0	0	0.2999927	0	0	0	0	0	0	0.1399834	0	0	0	0	0	0	0	0	0	0	0	0	0	0	0	0.07052805	0	0.120973386	0	0	0.061449688	0	0
3	0	0	0	0	0	0	0	0	0.30288982	0	0	0	0	0	0	0	0	0	0.29864672	0	0	0	0	0	0	0.13715027	0	0	0	0	0	0	0	0	0	0	0	0	0	0	0	0.03698609	0	0.114937715	0	0	0.046789784	0.0013977895	0
3	0	0	0	0	0	0	0	0	0.30914074	0	0	0	0	0	0	0	0	0	0.2789786	0.03621696	0	0	0	0	0	0.15086314	0	0	0	0	0	0	0	0	0	0	0	0	0	0	0	0.029301088	0	0.09325728	0	0	0.030771853	0.020675927	0
3	0	0	0	0	0	0	0	0	0.32745206	0	0	0	0	0.001696204	0	0	0	0	0.19245669	0	0	0.05840577	0	0	0	0.16395918	0	0	0	0	0	0	0	0	0	0	0	0	0	0	0	0.128603	0	0.15062447	0	0	0.03682995	0	0
3	0	0	0	0	0	0	0	0	0.31353682	0	0	0	0	0.0032080947	0	0	0	0	0.23124701	0	0	0.033404186	0	0	0	0.155705	0	0	0	0	0	0	0	0	0	0	0	0	0	0	0	0.09003256	0	0.16075116	0	0	0.043887142	0.019967493	0
3	0	0	0	0	0	0	0	0	0.31000045	0	0	0	0	0.008065521	0	0	0	0	0.2611706	0.032884352	0	0	0	0	0	0.1662429	0	0	0	0	0	0	0	0	0	0	0	0	0	0	0	0.05196787	0	0.16168904	0	0	0.037766468	0.03541065	0
3	0	0	0	0	0	0	0	0	0.30371022	0	0	0	0	0	0	0	0	0	0.25018668	0.10872113	0	0	0	0	0	0.19313258	0	0	0	0	0	0	0	0	0	0	0	0	0	0	0	0.045384273	0	0.1449411	0	0	0.016142877	0.0602159	0
3	0	0	0	0	0	0	0	0	0.292947	0	0	0	0	0	0	0	0	0	0.20280832	0	0	0.10610869	0	0	0	0.18411946	0	0	0	0	0	0	0	0	0	0	0	0	0	0	0	0.12244486	0	0.17450796	0	0	0.08680579	0.048599284	0
3	0	0	0	0	0	0	0	0	0.27592015	0	0	0	0	0	0	0	0	0	0.24180166	0	0	0.071211584	0	0	0	0.1626042	0	0	0	0	0	0	0	0	0	0	0	0	0	0	0	0.08841456	0	0.19108962	0	0	0.081242666	0.080278665	0
3	0	0	0	0	0	0	0	0	0.2629248	0	0	0	0	0.0015147908	0	0	0	0	0.2604241	0.038683586	0	0.023121772	0	0	0	0.16951247	0	0	0	0	0	0	0	0	0	0	0	0	0	0	0	0.048656117	0	0.1971193	0	0	0.06006754	0.11405841	0
3	0	0	0	0	0	0	0	0	0.25570428	0	0	0	0	0.002162036	0	0	0	0	0.2628316	0.11117797	0	0	0	0	0	0.1703898	0	0	0	0	0	0	0	0	0	0	0	0	0	0	0	0.033999983	0	0.21259256	0	0	0.0016447648	0.14103515	0
3	0	0	0	0	0	0	0	0	0.27877963	0	0	0	0	0	0	0	0	0	0.3008737	0	0	0	0	0	0	0.10756	0	0	0	0	0	0	0	0	0	0	0	0	0	0	0	0.02921189	0	0.050268866	0	0	0	0	0
3	0	0	0	0	0	0	0	0	0.28238922	0	0	0	0	0	0	0	0	0	0.3314004	0	0	0	0	0	0	0.107643455	0	0	0	0	0	0	0	0	0	0	0	0	0	0	0	0.025671236	0	0.042425264	0	0	0	0	0
3	0	0	0	0	0	0	0	0	0.30857113	0	0	0	0	0	0	0	0	0	0.3464975	0	0	0	0	0	0	0.10408469	0	0	0	0	0	0	0	0	0	0	0	0	0	0	0	0.035574242	0	0.032788627	0	0	0	0	0
3	0	0	0	0	0	0	0	0	0.28396267	0	0	0	0	0	0	0	0	0	0.28563827	0	0	0	0	0	0	0.15744506	0	0	0	0	0	0	0	0	0	0	0	0	0	0	0	0.09052744	0	0.073383436	0	0	0.053699404	0	0
3	0	0	0	0	0	0	0	0	0.2719498	0	0	0	0	0.00464625	0	0	0	0	0.34435305	0	0	0	0	0	0	0.13372251	0	0	0	0	0	0	0	0	0	0	0	0	0	0	0	0.06776471	0	0.11283516	0	0	0.07262823	0	0
3	0	0	0	0	0	0	0	0	0.28646678	0	0	0	0	0.004642056	0	0	0	0	0.36411408	0.020741649	0	0	0	0	0	0.14817151	0	0	0	0	0	0	0	0	0	0	0	0	0	0	0	0.03699384	0	0.1284385	0	0	0.09071054	0	0
3	0	0	0	0	0	0	0	0	0.29395792	0	0	0	0	0	0	0	0	0	0.36732027	0.05021664	0	0	0	0	0	0.16120827	0	0	0	0	0	0	0	0	0	0	0	0	0	0	0	0.02901581	0	0.10964353	0	0	0.08114844	0	0
3	0	0	0	0	0	0	0	0	0.28367457	0	0	0	0	0	0	0	0	0	0.29933798	0	0	0	0	0	0	0.1965206	0	0	0	0	0	0	0	0	0	0	0	0	0	0	0	0.1088633	0	0.06476185	0	0	0.06777429	0	0
3	0	0	0	0	0	0	0	0	0.27855262	0	0	0	0	0	0	0	0	0	0.34040552	0	0	0	0	0	0	0.18064356	0	0	0	0	0	0	0	0	0	0	0	0	0	0	0	0.079517275	0	0.09429266	0	0	0.07134632	0	0
3	0	0	0	0	0	0	0	0	0.27774537	0	0	0	0	0	0	0	0	0	0.34838498	0	0	0	0	0	0	0.17688426	0	0	0	0	0	0	0	0	0	0	0	0	0	0	0	0.04475517	0	0.117757015	0	0	0.08317154	0	0
3	0	0	0	0	0	0	0	0	0.25744295	0	0	0	0	0	0	0	0	0	0.35446215	0.039619528	0	0	0	0	0	0.19971004	0	0	0	0	0	0	0	0	0	0	0	0	0	0	0	0.032854956	0	0.10831676	0	0	0.064698614	0	0
3	0	0	0	0	0	0	0	0	0.30416057	0	0	0	0	0	0	0	0	0	0.33553526	0.023407344	0	0	0	0	0	0.13911363	0	0	0	0	0	0	0	0	0	0	0	0	0	0	0	0.07347376	0	0.046698224	0	0	0.074589744	0	0
3	0	0	0	0	0	0	0	0	0.32371038	0	0	0	0	0	0	0	0	0	0.32539093	0.043233406	0	0	0	0	0	0.118931	0	0	0	0	0	0	0	0	0	0	0	0	0	0	0	0.06374063	0	0.037276074	0	0	0.0632104	0	0
3	0	0	0	0	0	0	0	0	0.3238635	0	0	0	0	0	0	0	0	0	0.31968695	0.09362335	0	0	0	0	0	0.12871836	0	0	0	0	0	0	0	0	0	0	0	0	0	0	0	0.090671554	0	0.0045254417	0	0	0.007983881	0	0
3	0	0	0	0	0	0	0	0	0.30993792	0	0	0	0	0	0	0	0	0	0.33897716	0.00961252	0	0	0	0	0	0.20338477	0	0	0	0	0	0	0	0	0	0	0	0.011763362	0	0	0	0.12159284	0	0.013732862	0	0	0.054630987	0.012188111	0
3	0	0	0	0	0	0	0	0	0.3167539	0	0	0	0	0	0	0	0	0	0.3358935	0.014719153	0	0	0	0	0	0.173969	0	0	0	0	0	0	0	0	0	0	0	0	0	0	0	0.0837528	0	0.034776546	0	0	0.057393897	0	0
3	0	0	0	0	0	0	0	0	0.32431322	0	0	0	0	0	0	0	0.0075635207	0	0.31607792	0.028954837	0	0	0	0	0	0.15159062	0	0	0	0	0	0	0	0	0	0	0	0	0	0	0	0.06622438	0	0.00852772	0	0	0.04722522	0	0
3	0	0	0	0	0	0	0	0	0.32638645	0	0	0	0	0	0.0056166453	0	0	0	0.3166793	0.07373523	0	0	0	0	0	0.15558472	0	0	0	0	0	0	0	0	0	0	0	0.0002106269	0	0	0	0.0773616	0	0	0	0	0.008855046	0	0
3	0	0	0	0	0	0	0	0	0.3264273	0	0	0	0	0	0	0	0	0	0.2504457	0.03247363	0	0	0	0	0	0.20077868	0	0	0	0	0	0	0	0	0	0	0	0	0	0	0	0.16711968	0	0.028917376	0	0	0.053148735	0	0
3	0	0	0	0	0	0	0	0	0.32099602	0	0	0	0	0	0	0	0	0	0.26584542	0.067461036	0	0	0	0	0	0.18097086	0	0	0	0	0	0	0	0	0	0	0	0	0	0	0	0.12845534	0	0.049970623	0	0	0.06361283	0	0
3	0	0	0	0	0	0	0	0	0.3333437	0	0	0	0	0	0	0	0	0	0.25499162	0.07938691	0	0	0	0	0	0.14877746	0	0	0	0	0	0	0	0	0	0	0	0	0	0	0	0.11495958	0	0.030078184	0	0	0.06539088	0	0
3	0	0	0	0	0	0	0	0	0.38861397	0	0	0	0	0	0	0	0.028650215	0	0.20541011	0.03946092	0	0	0	0	0	0.1866326	0	0	0	0	0	0	0	0	0	0	0	0	0	0	0	0.20070812	0	0.07857682	0	0	0.07266365	0	0
3	0	0	0	0	0	0	0	0	0.38045812	0	0	0	0	0	0	0	0.049904075	0	0.21892697	0.08553635	0	0	0	0	0	0.16856723	0	0	0	0	0	0	0	0	0	0	0	0	0	0	0	0.15973724	0	0.084344976	0	0	0.07262366	0	0
3	0	0	0	0	0	0	0	0	0.3885118	0	0	0	0	0	0	0	0.040387474	0	0.2203558	0.11733288	0	0	0	0	0	0.14155793	0	0	0	0	0	0	0	0	0	0	0	0	0	0	0	0.12966692	0	0.057406697	0	0	0.07896008	0	0
3	0	0	0	0	0	0	0	0	0.35150778	0	0	0	0	0	0	0	0.0050323545	0	0.22200967	0.15721075	0	0	0	0	0	0.16334389	0	0	0	0	0	0	0	0	0	0	0	0	0	0	0	0.11218494	0	0.02883025	0	0	0.047067612	0	0
3	0	0	0	0	0	0	0	0	0.30962336	0	0	0	0	0	0	0	0	0	0.27993947	0.0016078603	0	0	0	0	0	0.1349379	0	0	0	0	0	0	0	0	0	0	0	0.031185964	0	0	0	0.018959736	0	0.09437884	0	0	0.004539957	0	0
3	0	0	0	0	0	0	0	0	0.32147193	0	0	0	0	0	0	0	0	0	0.29999477	0.009096052	0	0	0	0	0	0.122024894	0	0	0	0	0	0	0	0	0	0	0	0	0	0	0	0.01226655	0	0.12443114	0	0	0.02874103	0	0
3	0	0	0	0	0	0	0	0	0.31828284	0	0	0	0	0	0	0	0	0	0.322526	0.014807663	0	0	0	0	0	0.12878723	0	0	0	0	0	0	0	0	0	0	0	0	0	0	0	0	0	0.120787226	0	0	0.018783683	0	0
3	0	0	0	0	0	0	0	0	0.308623	0	0	0	0	0	0.027785517	0	0	0	0.34187153	0.04280537	0	0	0	0	0	0.13068333	0	0	0	0	0	0	0	0	0	0	0	0	0	0	0	0	0	0.09740424	0	0	0	0	0
3	0	0	0	0	0	0	0	0	0.3278164	0	0	0	0	0	0	0	0	0	0.3002096	0.019102052	0	0	0	0	0	0.1467594	0	0	0	0	0	0	0	0	0	0	0	0	0	0	0	0.055564836	0	0.103578165	0	0	0.031697568	0	0
3	0	0	0	0	0	0	0	0	0.3256033	0	0	0	0	0	0	0	0	0	0.31952134	0.035323594	0	0	0	0	0	0.12499731	0	0	0	0	0	0	0	0	0	0	0	0	0	0	0	0.020957602	0	0.14177269	0	0	0.05569724	0	0
3	0	0	0	0	0	0	0	0	0.3215926	0	0	0	0	0	0.009253846	0	0	0	0.30354074	0.065712884	0	0	0	0	0	0.13351274	0	0	0	0	0	0	0	0	0	0	0	0	0	0	0	0.01516819	0	0.098238766	0	0	0.017916057	0	0
3	0	0	0	0	0	0	0	0	0.31798494	0	0	0	0	0	0	0	0	0	0.34420526	0.015651051	0	0	0	0	0	0.19344833	0	0	0	0	0	0	0	0	0	0	0	0	0	0	0	0.08563808	0	0.06611199	0	0	0.012716986	0	0
3	0	0	0	0	0	0	0	0	0.32226607	0	0	0	0	0	0	0	0	0	0.3487007	0.027275864	0	0	0	0	0	0.1450615	0	0	0	0	0	0	0	0	0	0	0	0	0	0	0	0.06917282	0	0.08157461	0	0	0.03667784	0	0
3	0	0	0	0	0	0	0	0	0.33193383	0	0	0	0	0	0	0	0.0076545593	0	0.34302768	0.044068497	0	0	0	0	0	0.118630834	0	0	0	0	0	0	0	0	0	0	0	0	0	0	0	0.050615072	0	0.067811646	0	0	0.02868424	0	0
3	0	0	0	0	0	0	0	0	0.32467622	0	0	0	0	0	0	0	0	0	0.3330452	0.07005287	0	0	0	0	0	0.1244528	0	0	0	0	0	0	0	0	0	0	0	0	0	0	0	0.06546498	0	0.025443345	0	0	0.0034938925	0	0
3	0	0	0	0	0	0	0	0	0.26220655	0	0	0	0	0	0	0	0	0	0.26139337	0	0	0	0	0	0	0.18190312	0	0	0	0	0	0	0	0	0	0	0	0	0	0	0	0	0	0	0	0	0	0.003946958	0
3	0	0	0	0	0	0	0	0	0.26246053	0	0	0	0	0	0	0	0	0	0.33101696	0	0	0	0	0	0	0.17386958	0	0	0	0	0	0	0	0	0	0	0	0	0	0	0	0	0	0.028061189	0	0	0	0	0
3	0	0	0	0	0	0	0	0	0.26879087	0	0	0	0	0	0	0	0	0	0.35761842	0	0	0	0	0	0	0.16665967	0	0	0	0	0	0	0	0	0	0	0	0	0	0	0	0	0	0.04607923	0	0	0	0	0
3	0	0	0	0	0	0	0	0	0.26407	0	0	0	0	0	0	0	0	0	0.3888049	0	0	0	0	0	0	0.14446235	0	0	0	0	0	0	0	0	0	0	0	0	0	0	0	0.009764074	0	0.044723384	0	0.002379189	0	0.0024325112	0
3	0	0	0	0	0	0	0	0	0.30543333	0	0	0	0	0	0	0	0	0	0.27778983	0	0	0	0	0	0	0.16525096	0	0	0	0	0	0	0	0	0	0	0	0	0	0	0	0.10070263	0	0.120374456	0	0	0.03465953	0	0
3	0	0	0	0	0	0	0	0	0.33687174	0	0	0	0	0	0	0	0	0	0.25504434	0	0	0.048982926	0	0	0	0.18731388	0	0	0	0	0	0	0	0	0	0	0	0	0	0	0	0.11137313	0	0.09081339	0	0	0.04229817	0	0
3	0	0	0	0	0	0	0	0	0.29455644	0	0	0	0	0	0	0	0	0	0.24200515	0	0	0	0	0	0	0.14322138	0	0	0	0	0	0	0	0	0	0	0	0.0011841491	0	0	0	0.04753755	0	0	0	0	0	0	0
3	0	0	0	0	0	0	0	0	0.3132157	0	0	0	0	0	0	0	0	0	0.3331957	0	0	0	0	0	0	0.16100067	0	0	0	0	0	0	0	0	0	0	0	0	0	0	0	0.11940461	0	0.014435474	0	0	0.052160762	0	0
3	0	0	0	0	0	0	0	0	0.38210565	0	0	0	0	0	0	0	0.002836981	0	0.20475797	0.040162064	0	0.003743836	0	0	0	0.19130611	0	0	0	0	0	0	0	0	0	0	0	0	0	0	0	0.19150136	0	0.07136825	0	0	0.06998106	0	0
3	0	0	0	0	0	0	0	0	0.34045073	0	0	0	0	0	0	0	0	0	0.33395988	0.019268004	0	0	0	0	0	0.18652159	0	0	0	0	0	0	0	0	0	0	0	0	0	0	0	0.09184408	0	0.050677672	0	0	0	0	0
3	0	0	0	0	0	0	0	0	0.31614873	0	0	0	0	0	0	0	0	0	0.2694872	0	0	0.026748294	0	0	0	0.17991227	0	0	0	0	0	0	0	0	0	0	0	0	0	0	0	0.10184686	0	0.11314846	0	0	0.037855703	0	0
3	0	0	0	0	0	0	0	0	0.2898185	0	0	0	0	0	0	0	0	0	0.24703875	0	0	0	0	0	0	0.13396004	0	0	0	0	0	0	0	0	0	0	0	0.019273285	0	0	0	0.027860122	0	0.0201541	0	0	0	0	0
3	0	0	0	0	0	0	0	0	0.3070984	0	0	0	0	0	0	0	0	0	0.32420036	0	0	0	0	0	0	0.15961224	0	0	0	0	0	0	0	0	0	0	0	0	0	0	0	0.10993653	0	0.02312549	0	0	0.056344405	0	0
3	0	0	0	0	0	0	0	0	0.3323847	0	0	0	0	0	0	0	0	0	0.24359652	0.13394856	0	0	0	0	0	0.15728284	0	0	0	0	0	0	0	0	0	0	0	0	0	0	0	0.10517327	0	0.004251633	0	0	0.03286561	0	0
3	0	0	0	0	0	0	0	0	0.32461014	0	0	0	0	0	0	0	0	0	0.31811357	0.043556545	0	0	0	0	0	0.1326051	0	0	0	0	0	0	0	0	0	0	0	0	0	0	0	0.0062704026	0	0.12755847	0	0	0.049237233	0	0
3	0	0	0	0	0	0	0	0	0.28594735	0	0	0	0	0	0	0	0	0	0.3028043	0	0	0	0	0	0	0.15092935	0	0	0	0	0	0	0	0	0	0	0	0	0	0	0	0.07877101	0	0.12579249	0	0	0.06024962	0	0
3	0	0	0	0	0	0	0	0	0.29972118	0	0	0	0	0	0	0	0	0	0.18795943	0	0	0.0956882	0	0	0	0.16937901	0	0	0	0	0	0	0	0	0	0	0	0	0	0	0	0.11991599	0	0.19935142	0	0	0.07057428	0.058802407	0
3	0	0	0	0	0	0	0	0	0.26869315	0	0	0	0	0	0	0	0	0	0.34919852	0.060889896	0	0	0	0	0	0.17565662	0	0	0	0	0	0	0	0	0	0	0	0	0	0	0	0.028487515	0	0.12619826	0	0	0.083583646	0	0
3	0	0	0	0	0	0	0	0	0.32262874	0	0	0	0	0	0.0059615546	0	0.01289666	0	0.30318764	0.05439856	0	0	0	0	0	0.16644442	0	0	0	0	0	0	0	0	0	0	0	0.00423149	0	0	0	0.048781093	0	0.013070596	0	0	0.050174028	0.005800963	0
3	0	0	0	0	0	0	0	0	0.32641816	0	0	0	0	0	0	0	0	0	0.2902672	0.012379655	0	0	0	0	0	0.13953468	0	0	0	0	0	0	0	0	0	0	0	0	0	0	0	0.0012403606	0	0.120113984	0	0	0.029381257	0	0
3	0	0	0	0	0	0	0	0	0.2843225	0	0	0	0	0	0	0	0	0	0.26387727	0	0	0	0	0	0	0.18295673	0	0	0	0	0	0	0	0	0	0	0	0.011209358	0	0	0	0	0	0	0	0	0	0.01752381	0
3	0	0	0	0	0	0	0	0	0.2833309	0	0	0	0	0	0	0	0	0	0.25300777	0.060414158	0	0	0	0	0	0.15933363	0	0	0	0	0	0	0	0	0	0	0	0	0	0	0	0.013731626	0	0.12659188	0	0	0.016848166	0.028640758	0
3	0	0	0	0	0	0	0	0	0.2736018	0	0	0	0	0	0	0	0	0	0.31227085	0	0	0	0	0	0	0.1527775	0	0	0	0	0	0	0	0	0	0	0	0	0	0	0	0.048936147	0	0.12278831	0	0	0.069006614	0	0
3	0	0	0	0	0	0	0	0	0.25000528	0	0	0	0	0	0	0	0	0	0.3072428	0.07027164	0	0	0	0	0	0.19527896	0	0	0	0	0	0	0	0	0	0	0	0	0	0	0	0.0426799	0	0.09755987	0	0	0.05189156	0	0
3	0	0	0	0	0	0	0	0	0.31122714	0	0	0	0	0	0.0030041854	0	0	0	0.25587055	0	0	0.023845365	0	0	0	0.15739562	0	0	0	0	0	0	0	0	0	0	0	0	0	0	0	0.107179016	0	0.13467084	0	0	0.031517323	0	0
3	0	0	0	0	0	0	0	0	0.29078144	0	0	0	0	0	0	0	0	0	0.2897855	0	0	0	0	0	0	0.14120354	0	0	0	0	0	0	0	0	0	0	0	0	0	0	0	0.07831097	0	0.1314085	0	0	0.046244137	0	0
3	0	0	0	0	0	0	0	0	0.29049	0	0	0	0	0	0	0	0	0	0.28585082	0.0069200634	0	0	0	0	0	0.13132986	0	0	0	0	0	0	0	0	0	0	0	0	0	0	0	0.046078186	0	0.12560214	0	0	0.045679633	0	0
3	0	0	0	0	0	0	0	0	0.2874268	0	0	0	0	0	0	0	0	0	0.26790464	0.058846988	0	0	0	0	0	0.1517307	0	0	0	0	0	0	0	0	0	0	0	0	0	0	0	0.03009008	0	0.11147431	0	0	0.02901066	0.010861565	0
3	0	0	0	0	0	0	0	0	0.3246394	0	0	0	0	0	0	0	0	0	0.17173149	0	0	0.061868314	0	0	0	0.14757131	0	0	0	0	0	0	0	0	0	0	0	0	0	0	0	0.12723367	0	0.16079518	0	0	0.03423731	0	0
3	0	0	0	0	0	0	0	0	0.3162011	0	0	0	0	0	0	0	0	0	0.21722221	0	0	0.038787957	0	0	0	0.14279133	0	0	0	0	0	0	0	0	0	0	0	0	0	0	0	0.104619466	0	0.17375822	0	0	0.0354898	0.0303012	0
3	0	0	0	0	0	0	0	0	0.30961764	0	0	0	0	0.0053625847	0	0	0	0	0.23519136	0.028855136	0	0	0	0	0	0.15145373	0	0	0	0	0	0	0	0	0	0	0	0	0	0	0	0.06476914	0	0.1714071	0	0	0.038603462	0.057456926	0
3	0	0	0	0	0	0	0	0	0.30487806	0	0	0	0	0.003020117	0	0	0	0	0.21887939	0.103481255	0	0	0	0	0	0.15828958	0	0	0	0	0	0	0	0	0	0	0	0	0	0	0	0.047927454	0	0.1582326	0	0	0.013450068	0.07450285	0
3	0	0	0	0	0	0	0	0	0.27943748	0	0	0	0	0	0	0	0	0	0.213713	0	0	0.0700443	0	0	0	0.14387538	0	0	0	0	0	0	0	0	0	0	0	0	0	0	0	0.09303711	0	0.22124973	0	0	0.060327478	0.089547284	0
3	0	0	0	0	0	0	0	0	0.25948173	0	0	0	0	0.000941804	0	0	0	0	0.2264411	0.018408965	0	0.028610295	0	0	0	0.15974218	0	0	0	0	0	0	0	0	0	0	0	0	0	0	0	0.056329694	0	0.22071344	0	0	0.05004627	0.119448714	0
3	0	0	0	0	0	0	0	0	0.25178212	0	0	0	0	0.011085178	0	0	0	0	0.2272464	0.11277592	0	0	0	0	0	0.16185497	0	0	0	0	0	0	0	0	0	0	0	0	0	0	0	0.036311038	0	0.22856726	0	0	0.0024432424	0.13903855	0
3	0	0	0	0	0	0	0	0	0.28883073	0	0	0	0	0	0	0	0	0	0.24033761	0	0	0	0	0	0	0.13240793	0	0	0	0	0	0	0	0	0	0	0	0.018789824	0	0	0	0.01611411	0	0.02686199	0	0	0	0	0
3	0	0	0	0	0	0	0	0	0.27155867	0	0	0	0	0	0	0	0	0	0.29002663	0	0	0	0	0	0	0.11750292	0	0	0	0	0	0	0	0	0	0	0	0	0	0	0	0.011102931	0	0.05862694	0	0	0	0	0
3	0	0	0	0	0	0	0	0	0.28002635	0	0	0	0	0	0	0	0	0	0.31516805	0	0	0	0	0	0	0.11983497	0	0	0	0	0	0	0	0	0	0	0	0	0	0	0	0.016959168	0	0.05044012	0	0	0	0	0
3	0	0	0	0	0	0	0	0	0.30547285	0	0	0	0	0	0	0	0	0	0.3288103	0	0	0	0	0	0	0.10814643	0	0	0	0	0	0	0	0	0	0	0	0	0	0	0	0.024531726	0	0.041852478	0	0	0	0	0
3	0	0	0	0	0	0	0.0039293743	0	0.27986172	0	0	0	0	0	0	0	0	0	0.28006548	0	0	0	0	0	0	0.15535402	0	0	0	0	0	0	0	0	0	0	0	0	0	0	0	0.088474296	0	0.087861985	0	0	0.064082764	0	0
3	0	0	0	0	0	0	0	0	0.25781265	0	0	0	0	0.0063623847	0	0	0	0	0.3442893	0.0016193591	0	0	0	0	0	0.151582	0	0	0	0	0	0	0	0	0	0	0	0	0	0	0	0.066315785	0	0.12545817	0	0	0.08800863	0	0
3	0	0	0	0	0	0	0	0	0.260854	0	0	0	0	0.00826761	0	0	0	0	0.35799894	0.027153663	0	0	0	0	0	0.16739391	0	0	0	0	0	0	0	0	0	0	0	0	0	0	0	0.043882962	0	0.13426605	0	0	0.102791265	0	0
3	0	0	0	0	0	0	0	0	0.28388423	0	0	0	0	0	0.01222809	0	0	0	0.30695114	0	0	0	0	0	0	0.20035784	0	0	0	0	0	0	0	0	0	0	0	0	0	0	0	0.09148259	0	0.07453035	0	0	0.060385305	0	0
3	0	0	0	0	0	0	0	0	0.27809447	0	0	0	0	0	0	0	0	0	0.333685	0	0	0	0	0	0	0.1813814	0	0	0	0	0	0	0	0	0	0	0	0	0	0	0	0.05467978	0	0.106273055	0	0	0.07020515	0	0
3	0	0	0	0	0	0	0	0	0.27159268	0	0	0	0	0	0	0	0	0	0.3320772	0	0	0	0	0	0	0.17652279	0	0	0	0	0	0	0	0	0	0	0	0	0	0	0	0.030086525	0	0.11772243	0	0	0.08054988	0	0
3	0	0	0	0	0	0	0	0	0.25594962	0	0	0	0	0	0	0	0	0	0.33059824	0.043739736	0	0	0	0	0	0.19236238	0	0	0	0	0	0	0	0	0	0	0	0	0	0	0	0.027598938	0	0.10039371	0	0	0.06262822	0	0
3	0	0	0	0	0	0	0	0	0.30146736	0	0	0	0	0	0	0	0	0	0.32442677	0	0	0	0	0	0	0.18336165	0	0	0	0	0	0	0	0	0	0	0	0	0	0	0	0.08887127	0	0.02836922	0	0.028216202	0.0512113	0	0
3	0	0	0	0	0	0	0	0	0.30423534	0	0	0	0	0	0	0	0.0031138507	0	0.32663083	0.03654263	0	0	0	0	0	0.1607737	0	0	0	0	0	0	0	0	0	0	0	0	0	0	0	0.05978098	0	0.04888357	0	0	0.07426159	0	0
3	0	0	0	0	0	0	0	0	0.31986454	0	0	0	0	0	0	0	0.013540031	0	0.31412157	0.053413708	0	0	0	0	0	0.13515097	0	0	0	0	0	0	0	0	0	0	0	0	0	0	0	0.041852396	0	0.0499947	0	0	0.06652745	0	0
3	0	0	0	0	0	0	0	0	0.31869838	0	0	0	0	0	0.011658348	0	0	0	0.30040485	0.1074568	0	0	0	0	0	0.14141244	0	0	0	0	0	0	0	0	0	0	0	0	0	0	0	0.06886679	0	0.026724575	0	0	0.010609911	0	0
3	0	0	0	0	0	0	0	0	0.30599567	0	0	0	0	0	0	0	0	0	0.33073914	0.02720302	0	0	0	0	0	0.2011074	0	0	0	0	0	0	0	0	0	0	0	0.012236599	0	0	0	0.1024106	0	0.012333744	0	0.013434952	0.05881014	0.024055932	0
3	0	0	0	0	0	0	0	0	0.31657228	0	0	0	0	0	0	0	0.003432823	0	0.32314962	0.037311185	0	0	0	0	0	0.18203653	0	0	0	0	0	0	0	0	0	0	0	0.006689853	0	0	0	0.06868432	0	0.020973172	0	0	0.06263253	0.019261844	0
3	0	0	0	0	0	0	0	0	0.32768098	0	0	0	0	0	0.013293866	0	0	0	0.29691687	0.09119083	0	0	0	0	0	0.1645178	0	0	0	0	0	0	0	0	0	0	0	0.0035988057	0	0	0	0.064082265	0	0	0	0	0.014608269	0.019722521	0
3	0	0	0	0	0	0	0	0	0.3408505	0	0	0	0	0	0	0	0	0	0.23383266	0.030064972	0	0	0	0	0	0.2050501	0	0	0	0	0	0	0	0	0	0	0	0	0	0	0	0.1556065	0	0.028486716	0	0	0.06011676	0	0
3	0	0	0	0	0	0	0	0	0.3272809	0	0	0	0	0	0	0	0	0	0.2553569	0.071984	0	0	0	0	0	0.19913535	0	0	0	0	0	0	0	0	0	0	0	0	0	0	0	0.11749558	0	0.040256944	0	0	0.070728354	0	0
3	0	0	0	0	0	0	0	0	0.3514409	0	0	0	0	0	0	0	0	0	0.23415947	0.096078485	0	0	0	0	0	0.17140351	0	0	0	0	0	0	0	0	0	0	0	0	0	0	0	0.096497245	0	0.024110591	0	0	0.07469136	0	0
3	0	0	0	0	0	0	0	0	0.3326491	0	0	0	0	0	0	0	0	0	0.2370817	0.15161966	0	0	0	0	0	0.17493293	0	0	0	0	0	0	0	0	0	0	0	0	0	0	0	0.092557095	0	0.008581304	0	0	0.049501088	0	0
3	0	0	0	0	0	0	0	0	0.40090972	0	0	0	0	0	0	0	0.057875633	0	0.18683077	0.042947214	0	0.008253027	0	0	0	0.18746187	0	0	0	0	0	0	0	0	0	0	0	0	0	0	0	0.20608516	0	0.06470078	0	0	0.06887428	0	0
3	0	0	0	0	0	0	0	0	0.3929825	0	0	0	0	0	0	0	0.06648674	0	0.19715872	0.08263613	0	0.0031376851	0	0	0	0.17610125	0	0	0	0	0	0	0	0	0	0	0	0	0	0	0	0.16268198	0	0.07143489	0	0	0.08220488	0	0
3	0	0	0	0	0	0	0	0	0.39532587	0	0	0	0	0	0	0	0.039499734	0	0.20863968	0.119734906	0	0	0	0	0	0.15893902	0	0	0	0	0	0	0	0	0	0	0	0	0	0	0	0.1277749	0	0.05537044	0	0	0.087478034	0	0
3	0	0	0	0.0028558127	0	0	0	0	0.35942772	0	0	0	0	0	0	0	0	0	0.21530344	0.1729987	0	0	0	0	0	0.16447872	0	0	0	0	0	0	0	0	0	0	0	0	0	0	0	0.1160871	0	0.034488745	0	0	0.055324756	0	0
3	0	0	0	0	0	0	0	0	0.31469595	0	0	0	0	0	0	0	0	0	0.27773032	0.014361022	0	0	0	0	0	0.14995302	0	0	0	0	0	0	0	0	0	0	0	0.033009738	0	0	0	0.016933624	0	0.086486444	0	0	0.006975219	0	0
3	0	0	0	0	0	0	0	0	0.3211908	0	0	0	0	0	0.029234672	0	0	0	0.29919675	0.024263136	0	0	0	0	0	0.1409675	0	0	0	0	0	0	0	0	0	0	0	0	0	0	0	0	0	0.11970645	0	0	0.020854453	0	0
3	0	0	0	0	0	0	0	0	0.3050272	0	0	0	0	0	0.0365027	0	0	0	0.32984352	0.06144691	0	0	0	0	0	0.14835507	0	0	0	0	0	0	0	0	0	0	0	0	0	0	0	0	0	0.11007443	0	0	0	0	0
3	0	0	0	0	0	0	0	0	0.32977945	0	0	0	0	0	0	0	0	0	0.3112504	0.019514428	0	0	0	0	0	0.15949471	0	0	0	0	0	0	0	0	0	0	0	0	0	0	0	0.029876005	0	0.1101779	0	0	0.040894736	0	0
3	0	0	0	0	0	0	0	0	0.32283008	0	0	0	0	0	0	0	0	0	0.31623292	0.038523007	0	0	0	0	0	0.15072748	0	0	0	0	0	0	0	0	0	0	0	0	0	0	0	0.00844301	0	0.14276433	0	0	0.06547195	0	0
3	0	0	0	0	0	0	0	0	0.3225926	0	0	0	0	0	0	0	0	0	0.30373076	0.051503863	0	0	0	0	0	0.14880078	0	0	0	0	0	0	0	0	0	0	0	0	0	0	0	0	0	0.13845839	0	0	0.06345286	0	0
3	0	0	0	0	0	0	0	0	0.30799145	0	0	0	0	0	0.009224137	0	0	0	0.29607746	0.081577025	0	0	0	0	0	0.15974912	0	0	0	0	0	0	0	0	0	0	0	0	0	0	0	0	0	0.10949654	0	0	0.027435347	0	0
3	0	0	0	0	0	0	0	0	0.3141545	0	0	0	0	0	0	0	0	0	0.34579322	0.0019502415	0	0	0	0	0	0.19924693	0	0	0	0	0	0	0	0	0	0	0	0	0	0	0	0.07770952	0	0.07510633	0	0	0.01992936	0	0
3	0	0	0	0	0	0	0	0	0.32576907	0	0	0	0	0	0	0	0.0029858244	0	0.34025365	0.02547252	0	0	0	0	0	0.16922711	0	0	0	0	0	0	0	0	0	0	0	0	0	0	0	0.056017153	0	0.09083815	0	0	0.045815926	0	0
3	0	0	0	0	0	0	0	0	0.3383741	0	0	0	0	0	0	0	0.017837048	0	0.32290438	0.041983716	0	0	0	0	0	0.14632176	0	0	0	0	0	0	0	0	0	0	0	0	0	0	0	0.028185718	0	0.08352252	0	0	0.04560887	0	0
3	0	0	0	0	0	0	0	0	0.31520584	0	0	0	0	0	0	0	0.0041584615	0	0.31160447	0.08287175	0	0	0	0	0	0.15484901	0	0	0	0	0	0	0	0	0	0	0	0	0	0	0	0.045119382	0	0.03866772	0	0	0.0171575	0	0
3	0	0	0	0	0	0	0	0	0.27437884	0	0	0	0	0	0	0	0	0	0.32398114	0	0	0	0	0	0	0.1709464	0	0	0	0	0	0	0	0	0	0	0	0	0	0	0	0	0	0.02684142	0	0	0	0.01081251	0
3	0	0	0	0	0	0	0	0	0.26723966	0	0	0	0	0	0	0	0	0	0.35154048	0	0	0	0	0	0	0.17535603	0	0	0	0	0	0	0	0	0	0	0	0	0	0	0	0	0	0.050675124	0	0	0	0	0
3	0	0	0	0	0	0	0	0	0.25630566	0	0	0	0	0	0	0	0	0	0.37444466	0	0	0	0	0	0	0.17403176	0	0	0	0	0	0	0	0	0	0	0	0	0	0	0	0	0	0.063667126	0	0.0005973657	0	0.0009911176	0
3	0	0	0	0	0	0	0	0	0.31564265	0	0	0	0	0	0.024845392	0	0	0	0.26654205	0	0	0	0	0	0	0.1800431	0	0	0	0	0	0	0	0	0	0	0	0	0	0	0	0.078784436	0	0.12304749	0	0	0.041930657	0	0
3	0	0	0	0	0	0	0	0	0.30062622	0	0	0	0	0	0	0	0	0	0.2859059	0	0	0	0	0	0	0.16419731	0	0	0	0	0	0	0	0	0	0	0	0	0	0	0	0.057571657	0	0.13488838	0	0	0.061649755	0.009512267	0
3	0	0	0	0	0	0	0	0	0.279257	0	0	0	0	0	0	0	0	0	0.2913138	0.001655005	0	0	0	0	0	0.16618384	0	0	0	0	0	0	0	0	0	0	0	0	0	0	0	0.03208798	0	0.13219509	0	0	0.07364851	0.007325834	0
3	0	0	0	0	0	0	0	0	0.25716314	0	0	0	0	0	0	0	0	0	0.28241107	0.071515575	0	0	0	0	0	0.20319149	0	0	0	0	0	0	0	0	0	0	0	0	0	0	0	0.02712281	0	0.11168892	0	0	0.04536852	0.0009472289	0
3	0	0	0	0	0	0	0	0	0.3152703	0	0	0	0	0	0.024438137	0	0	0	0.24136157	0	0	0.0041703	0	0	0	0.16247934	0	0	0	0	0	0	0	0	0	0	0	0	0	0	0	0.0968191	0	0.14221582	0	0	0.039403174	0	0
3	0	0	0	0	0	0	0	0	0.3024402	0	0	0	0	0	0	0	0	0	0.2615839	0	0	0	0	0	0	0.14440113	0	0	0	0	0	0	0	0	0	0	0	0	0	0	0	0.06566141	0	0.14317119	0	0	0.046978958	0.009460111	0
3	0	0	0	0	0	0	0	0	0.2936437	0	0	0	0	0	0	0	0	0	0.26416117	0	0	0	0	0	0	0.14476268	0	0	0	0	0	0	0	0	0	0	0	0	0	0	0	0.032532595	0	0.1425576	0	0	0.035299547	0.022507608	0
3	0	0	0	0	0	0	0	0	0.32853228	0	0	0	0	0	0.016728979	0	0	0	0.17987294	0	0	0.05311591	0	0	0	0.15022296	0	0	0	0	0	0	0	0	0	0	0	0	0	0	0	0.101916306	0	0.1737252	0	0	0.026557695	0.03497592	0
3	0	0	0	0	0	0	0	0	0.31791985	0	0	0	0	0	0	0	0	0	0.20559794	0	0	0.03328046	0	0	0	0.14193161	0	0	0	0	0	0	0	0	0	0	0	0	0	0	0	0.08565879	0	0.18378459	0	0	0.027660878	0.057090353	0
3	0	0	0	0	0	0	0	0	0.31235176	0	0	0	0	0	0	0	0	0	0.21122618	0.020062624	0	0	0	0	0	0.15208395	0	0	0	0	0	0	0	0	0	0	0	0	0	0	0	0.048925698	0	0.18488231	0	0	0.031465963	0.08470992	0
3	0	0	0	0	0	0	0	0	0.31257355	0	0	0	0	0.0020070195	0	0	0	0	0.19089371	0.08971543	0	0	0	0	0	0.15779993	0	0	0	0	0	0	0	0	0	0	0	0	0	0	0	0.033495266	0	0.18164381	0	0	0	0.09601001	0
3	0	0	0	0	0	0	0	0	0.31031373	0	0	0	0	0	0.031415183	0	0	0	0.16708604	0	0	0.07449725	0	0	0	0.1657985	0	0	0	0	0	0	0	0	0	0	0	0	0	0	0	0.084070064	0	0.20530957	0	0	0.051488366	0.09107334	0
3	0	0	0	0	0	0	0	0	0.28999808	0	0	0	0	0	0	0	0	0	0.18936858	0	0	0.05630577	0	0	0	0.14644057	0	0	0	0	0	0	0	0	0	0	0	0	0	0	0	0.058305375	0	0.23693168	0	0	0.033099752	0.121541865	0
3	0	0	0	0.012409803	0	0	0	0	0.27741283	0	0	0	0	0	0	0	0	0	0.19564095	0.0022674913	0	0.018176924	0	0	0	0.15084586	0	0	0	0	0	0	0	0	0	0	0	0	0	0	0	0.03237263	0	0.23461826	0	0	0.01598368	0.14271928	0
3	0	0	0	0.025207525	0	0	0	0	0.27230877	0	0	0	0	0.0002630111	0	0	0	0	0.19300367	0.090958074	0	0	0	0	0	0.15331061	0	0	0	0	0	0	0	0	0	0	0	0	0	0	0	0.017041005	0.0009903682	0.24462257	0	0	0	0.14973655	0
3	0	0	0	0	0	0	0	0	0.30750766	0	0	0	0	0	0	0	0	0	0.23199716	0	0	0	0	0	0	0.14158908	0	0	0	0	0	0	0	0	0	0	0	0.021350715	0	0	0	0.0020435199	0	0.038627937	0	0	0	0	0
3	0	0	0	0	0	0	0	0	0.29079092	0	0	0	0	0	0	0	0	0	0.26914367	0	0	0	0	0	0	0.12073238	0	0	0	0	0	0	0	0	0	0	0	0	0	0	0	0.0052010184	0	0.06791351	0	0	0	0	0
3	0	0	0	0	0	0	0	0	0.29003698	0	0	0	0	0.00511145	0	0	0	0	0.29693863	0	0	0	0	0	0	0.1336506	0	0	0	0	0	0	0	0	0	0	0	0	0	0	0	0.0010878068	0	0.069744796	0	0	0	0	0
3	0	0	0	0	0	0	0	0	0.30073118	0	0	0	0	0	0	0	0	0	0.30862653	0	0	0	0	0	0	0.13628657	0	0	0	0	0	0	0	0	0	0	0	0	0	0	0	0.003396611	0	0.0576075	0	0	0	0	0
3	0	0	0	0	0	0	0.013212557	0	0.29234135	0	0	0	0	0	0	0	0	0	0.2846617	0	0	0	0	0	0	0.1649089	0	0	0	0	0	0	0	0	0	0	0	0	0	0	0	0.07044356	0	0.0848243	0	0	0.0633036	0	0
3	0	0	0	0	0	0	0	0	0.27376622	0	0	0	0	0.011228666	0	0	0	0	0.3367119	0.010148622	0	0	0	0	0	0.16803928	0	0	0	0	0	0	0	0	0	0	0	0	0	0	0	0.046336018	0	0.119165264	0	0	0.086092345	0	0
3	0	0	0	0	0	0	0	0	0.27089283	0	0	0	0	0.020114567	0	0	0	0	0.33892313	0.034964863	0	0	0	0	0	0.18306132	0	0	0	0	0	0	0	0	0	0	0	0	0	0	0	0.028379928	0	0.13275518	0	0	0.09701747	0	0
3	0	0	0	0	0	0	0	0	0.27331823	0	0	0	0	0	0	0	0	0	0.3329516	0.065809295	0	0	0	0	0	0.199046	0	0	0	0	0	0	0	0	0	0	0	0	0	0	0	0.015124722	0	0.13513896	0	0	0.07633497	0	0
3	0	0	0	0	0	0	0	0	0.29176274	0	0	0	0	0	0.0438434	0	0	0	0.31454468	0	0	0	0	0	0	0.21582332	0	0	0	0	0	0	0	0	0	0	0	0.0016886768	0	0	0	0.0552944	0	0.07658772	0	0	0.052209023	0	0
3	0	0	0	0	0	0	0	0	0.2866706	0	0	0	0	0	0	0	0	0	0.33476397	0	0	0	0	0	0	0.19341365	0	0	0	0	0	0	0	0	0	0	0	0	0	0	0	0.017486513	0	0.10903751	0	0	0.055870276	0	0
3	0	0	0	0	0	0	0	0	0.29088894	0	0	0	0	0	0	0	0	0	0.3190278	0	0	0	0	0	0	0.18715832	0	0	0	0	0	0	0	0	0	0	0	0	0	0	0	0.0051410086	0	0.11581304	0	0	0.0646632	0	0
3	0	0	0	0	0	0	0	0	0.27805945	0	0	0	0	0	0	0	0	0	0.31405315	0.056961462	0	0	0	0	0	0.21092905	0	0	0	0	0	0	0	0	0	0	0	0	0	0	0	0.0037573397	0	0.11200107	0	0	0.051454287	0	0
4	0	0	0	0	0	0	0	0	0.100695744	0	0	0	0	0	0	0	0	0	0.2546053	0.27394322	0.016385837	0.103339374	0	0	0.10137934	0.27347124	0	0	0	0	0	0	0	0	0	0	0	0.007798532	0	0.06644795	0	0	0	0.26683232	0	0.010695012	0	0	0
4	0	0	0	0	0	0	0	0	0.20603965	0	0	0	0	0	0	0	0	0	0.30572253	0.30505398	0	0.08175953	0	0	0.16788399	0.23938164	0	0	0	0	0	0	0	0	0	0	0	0.02428798	0	0.09122512	0	0.033195138	0	0.2161917	0	0.044303134	0	0	0
4	0	0	0	0	0	0	0	0	0	0	0	0	0	0	0	0	0	0	0.34618488	0.14510098	0	0.13915029	0	0	0.12585755	0.18347365	0	0	0	0	0	0	0	0	0	0	0	0	0	0	0	0	0	0.27811402	0	0.075961135	0	0	0
4	0	0	0	0	0	0	0	0	0.09296965	0	0	0	0	0	0	0	0.08916945	0	0.18990684	0.29111013	0.0013153129	0.06966074	0	0	0.19500028	0.21646392	0	0	0	0	0	0	0	0	0	0	0	0.034817934	0	0.10727336	0	0	0	0.19577351	0	0.000802949	0	0	0
4	0	0	0	0	0	0	0	0	0.08739378	0	0	0	0	0	0	0	0	0	0.2689934	0.24924755	0.08215617	0.14062983	0	0	0.085951276	0.24242678	0	0	0	0	0	0	0	0	0	0	0	0.075864	0	0.0771096	0	0.005192855	0	0.22412685	0	0.08305046	0	0	0
4	0	0	0	0	0	0	0	0	0.1532349	0	0	0	0	0	0	0	0	0	0.24821551	0.19162668	0.08769831	0.041470952	0	0	0.2007596	0.17476737	0	0	0	0	0	0	0	0	0	0	0	0	0	0.021221489	0	0	0	0.22629619	0	0	0	0	0
4	0	0	0	0	0	0	0	0	0.1326183	0	0	0	0	0	0	0	0	0	0.2809677	0.14364244	0.059501197	0.03724346	0	0	0.17276634	0.16018263	0	0	0	0	0	0	0	0	0	0	0	0	0	0.0071771042	0	0	0	0.24049428	0	0	0	0	0
4	0	0	0	0	0	0	0	0	0.23593436	0	0	0	0	0	0	0	0	0	0.2038936	0.23214734	0.095269546	0.056984082	0	0	0.19068092	0.22759654	0	0	0	0	0	0	0	0	0	0	0	0.06542512	0	0.033616874	0	0	0	0.23674725	0	0	0	0	0
4	0	0	0	0	0	0	0	0	0.19934246	0	0	0	0	0	0	0	0	0	0.23197745	0.21843223	0.075163774	0.06809521	0	0	0.18690121	0.21334912	0	0	0	0	0	0	0	0	0	0	0	0.042109843	0	0.045130614	0	0	0	0.24714954	0	0	0	0	0
4	0	0	0	0	0	0	0	0	0.20430431	0	0	0	0	0	0	0	0	0	0.22771038	0.21047027	0.070092656	0.062341653	0	0	0.17287828	0.18613032	0	0	0	0	0	0	0	0	0	0	0	0.03852675	0	0.037477493	0	0	0	0.23723657	0	0	0	0	0
4	0	0	0	0	0	0	0	0	0.1976555	0	0	0	0	0	0	0	0	0	0.24480689	0.16960749	0.05443631	0.05049981	0	0	0.14134336	0.15723251	0	0	0	0	0	0	0	0	0	0	0	0.04389183	0	0.029030623	0	0	0	0.23433147	0	0	0	0	0
4	0	0	0	0	0	0	0	0	0.18729684	0	0	0	0	0	0	0	0	0	0.19623025	0.2845847	0.048146583	0.1243549	0	0	0.19628887	0.24107903	0	0	0	0	0	0	0	0	0	0	0	0.08588972	0	0.08726495	0	0	0	0.23812695	0	0.007527182	0	0	0
4	0	0	0	0	0	0	0	0	0.14078967	0	0	0	0	0	0	0	0.042347357	0	0.19346556	0.28944203	0.040997088	0.1210458	0	0	0.21129213	0.2348742	0	0	0	0	0	0	0	0	0	0	0	0.049724326	0	0.11028618	0	0	0	0.23138268	0	0.0003565089	0	0	0
4	0	0	0	0	0	0	0	0	0.1446538	0	0	0	0	0	0	0	0.053079702	0	0.1771902	0.25990614	0.050645716	0.08692264	0	0	0.18842821	0.20595028	0	0	0	0	0	0	0	0	0	0	0	0.032703448	0	0.10043643	0	0	0	0.21422777	0	0	0	0	0
4	0	0	0	0	0	0	0	0	0.11615766	0	0	0	0.04867043	0.061277665	0	0	0.15192427	0	0.15828374	0.23331977	0.1779425	0.09914646	0.1152912	0	0.25857586	0.20566927	0	0	0	0	0	0	0	0	0	0	0	0	0	0.007006676	0	0	0	0.25103053	0	0	0	0	0
4	0	0	0	0	0	0	0	0	0.096356876	0	0	0	0.047016874	0.04080165	0	0	0.15320794	0	0.20717165	0.22817503	0.16721368	0.11565961	0.09618556	0	0.25111187	0.21432097	0	0	0	0	0	0	0	0	0	0	0	0	0	0.031044569	0	0	0	0.26988953	0	0	0	0	0
4	0	0	0	0	0	0	0	0	0.102487154	0	0	0	0.051496275	0.034487363	0	0	0.13166142	0	0.22821419	0.22421788	0.1622179	0.11913399	0.061348937	0	0.23429197	0.21407682	0	0	0	0	0	0	0	0	0	0	0	0	0	0.03712765	0	0	0	0.274695	0	0	0	0	0
4	0	0	0	0	0	0	0	0	0.09482794	0	0	0	0.044223934	0.024297573	0	0	0.11483293	0	0.24430327	0.21264155	0.1466638	0.11809843	0.019230645	0	0.21989389	0.20526119	0	0	0	0	0	0	0	0	0	0	0	0	0	0.043047406	0	0	0	0.27306193	0	0	0	0	0
4	0	0	0	0	0	0	0	0	0.102053866	0	0	0	0	0	0.004580453	0	0.033483185	0	0.2391682	0.116304904	0.15559985	0.098952085	0.017221784	0	0.18889226	0.27214044	0	0	0	0	0	0	0	0	0	0	0	0.07413684	0	0.028483812	0	0	0	0.33617866	0	0.006059099	0	0	0
4	0	0	0	0	0	0	0	0	0.0739111	0	0	0	0	0	0	0	0.041315597	0	0.27968928	0.14689064	0.120988354	0.09453868	0	0	0.19073719	0.27890876	0	0	0	0	0	0	0	0	0	0	0	0.06228818	0	0.0369867	0	0	0	0.34012356	0	0	0	0	0
4	0	0	0	0	0	0	0	0	0.05193402	0	0	0	0.015618187	0	0	0	0.06506391	0	0.31419107	0.1527843	0.09193312	0.082080506	0	0	0.16584395	0.2838388	0	0	0	0	0	0	0	0	0	0	0	0.062099244	0	0.021890767	0	0	0	0.33852032	0	0	0	0	0
4	0	0	0	0	0	0	0	0	0.058420327	0	0	0	0.02658375	0	0	0	0.07614285	0	0.32740054	0.12766278	0.07644193	0.074225366	0	0	0.1157315	0.27913412	0	0	0	0	0	0	0	0	0	0	0	0.065359876	0	0	0	0	0	0.3337385	0	0	0	0	0
4	0	0	0	0	0	0	0	0	0.12472148	0	0	0	0.04495543	0.0022288137	0	0	0.09241726	0	0.23059604	0.11680547	0.09576934	0.18344924	0.045345537	0	0.21883324	0.25979444	0	0	0	0	0	0	0	0	0.0024049676	0	0	0.03197023	0	0	0	0	0	0.3340075	0	0	0	0	0
4	0	0	0	0	0	0	0	0	0.09443572	0	0	0	0.03593062	0	0	0	0.10197625	0	0.2667202	0.15252352	0.0533068	0.17644808	0.047387466	0	0.21997668	0.26106915	0	0	0	0	0	0	0	0	0	0	0	0.036314987	0	0	0	0	0	0.34404513	0	0	0	0	0
4	0	0	0	0	0	0	0	0	0.07218953	0	0	0	0.06032711	0	0	0	0.1047098	0	0.31471187	0.13741454	0	0.1489357	0.0019255332	0	0.16232571	0.2705626	0	0	0	0	0	0	0	0	0	0	0	0.028084556	0	0	0	0	0	0.33423227	0	0	0	0	0
4	0	0	0	0	0	0	0	0	0.18504758	0	0	0	0.034250077	0	0	0	0.05719547	0	0.23032285	0.15916505	0.07883138	0.2156811	0.07151541	0	0.18704551	0.2556714	0	0	0	0	0	0	0	0	0	0	0	0.056785017	0	0	0	0	0	0.31802008	0	0.0187991	0	0	0
4	0	0	0	0	0	0	0	0	0.14556713	0	0	0	0.036878966	0	0	0	0.05173473	0	0.25343457	0.16753654	0.038528055	0.20909533	0.060719397	0	0.19242193	0.27328327	0	0	0	0	0	0	0	0	0	0	0	0.042225294	0	0.0002438567	0	0	0	0.327991	0	0.024745515	0	0	0
4	0	0	0	0	0	0	0	0	0.11248769	0	0	0	0.036137167	0	0	0	0.06762945	0	0.2649776	0.18534125	0.010659088	0.18840536	0.03380378	0	0.17073587	0.27091077	0	0	0	0	0	0	0	0	0	0	0	0.01932563	0	0	0	0	0	0.3189491	0	0.0042585838	0	0	0
4	0	0	0	0	0	0	0	0	0.10806053	0	0	0	0.032905433	0	0	0	0.08440845	0	0.26664683	0.17011495	0	0.16614507	0.009379283	0	0.13856441	0.27270654	0	0	0	0	0	0	0	0	0	0	0	0.0065587843	0	0	0	0	0	0.32072634	0	0	0	0	0
4	0	0	0	0	0	0	0	0	0.22998442	0	0	0	0.017151957	0	0	0	0.0230293	0	0.21267064	0.13303216	0.031542785	0.21237633	0.070995376	0	0.15740101	0.2688557	0	0	0	0	0	0	0	0	0	0	0	0	0	0	0	0	0	0.31137708	0	0.013369554	0	0	0
4	0	0	0	0	0	0	0	0	0.17738993	0	0	0	0.013614213	0	0	0	0.011916613	0	0.24557348	0.15375395	0	0.20666336	0.0649894	0	0.17279705	0.28917798	0	0	0	0	0	0	0	0	0	0	0	0	0	0	0	0	0	0.31592202	0	0.023011426	0	0	0
4	0	0	0	0	0	0	0	0	0.14675096	0	0	0	0	0	0	0	0.019356677	0	0.25422695	0.1728119	0	0.19615464	0.026013015	0	0.16808724	0.27723917	0	0	0	0	0	0	0	0	0	0	0	0	0	0	0	0	0	0.30824012	0	0.009876154	0	0	0
4	0	0	0	0	0	0	0	0	0.1616047	0	0	0	0	0	0	0	0.04178356	0	0.25599468	0.18228029	0	0.18184203	0	0	0.14899428	0.2608664	0	0	0	0	0	0	0	0	0	0	0	0	0	0	0	0	0	0.289613	0	0	0	0	0
4	0	0	0	0	0	0	0	0	0.18149091	0	0	0	0.013747834	0	0	0	0.038582355	0	0.18182649	0.19924754	0.15368174	0.096053116	0	0	0.23233254	0.20467603	0	0	0	0	0	0	0	0	0	0	0	0	0	0.052060176	0	0	0	0.30177462	0	0	0	0	0
4	0	0	0	0	0	0	0	0	0.15787996	0	0	0	0.0151149705	0	0	0	0.03522127	0	0.2334956	0.21070984	0.12909733	0.11210785	0	0	0.2171924	0.21670704	0	0	0	0	0	0	0	0	0	0	0	0	0	0.05224559	0	0	0	0.3038456	0	0	0	0	0
4	0	0	0	0	0	0	0	0	0.1493656	0	0	0	0.031539597	0	0	0	0.0128754	0	0.28164914	0.17859659	0.093529075	0.10621946	0	0	0.16348122	0.20167023	0	0	0	0	0	0	0	0	0	0	0	0	0	0.023295978	0	0	0	0.27506396	0	0	0	0	0
4	0	0	0	0	0	0	0	0	0.16934603	0	0	0	0	0	0	0	0.04491945	0	0.21023583	0.1824284	0.12490905	0.07883551	0	0	0.19358914	0.22383733	0	0	0	0	0	0	0	0	0	0	0	0.040224444	0	0.044350892	0	0	0	0.3006126	0	0	0	0	0
4	0	0	0	0	0	0	0	0	0.1447015	0	0	0	0.009036099	0	0	0	0.043937255	0	0.26134554	0.19245866	0.10787857	0.09119334	0	0	0.18032035	0.23018946	0	0	0	0	0	0	0	0	0	0	0	0.041041713	0	0.05255623	0	0	0	0.3141646	0	0	0	0	0
4	0	0	0	0	0	0	0	0	0.14178437	0	0	0	0.026576834	0	0	0	0.041663773	0	0.2779257	0.17871109	0.0935129	0.096127145	0	0	0.1551441	0.21727557	0	0	0	0	0	0	0	0	0	0	0	0.05091072	0	0.035365026	0	0	0	0.31286117	0	0	0	0	0
4	0	0	0	0	0	0	0	0	0.15909238	0	0	0	0.02220103	0	0	0	0.015917996	0	0.28729418	0.135949	0.071375996	0.09778009	0	0	0.110776395	0.18885544	0	0	0	0	0	0	0	0	0	0	0	0.04866378	0	0.012763433	0	0	0	0.30230597	0	0	0	0	0
4	0	0	0	0	0	0	0	0	0.1565517	0	0	0	0	0	0	0	0.051457565	0	0.20197332	0.17227295	0.13302574	0.08017789	0	0	0.19190913	0.24339303	0	0	0	0	0	0	0	0	0	0	0	0.052049138	0	0.022061309	0	0	0	0.3196582	0	0	0	0	0
4	0	0	0	0	0	0	0	0	0.12164536	0	0	0	0.0053185113	0	0	0	0.043795083	0	0.24774012	0.2039554	0.108238176	0.08472551	0	0	0.18794107	0.25621927	0	0	0	0	0	0	0	0	0	0	0	0.040429443	0	0.042607646	0	0	0	0.33096865	0	0	0	0	0
4	0	0	0	0	0	0	0	0	0.11806507	0	0	0	0.01726444	0	0	0	0.04987091	0	0.27145657	0.19222733	0.08913352	0.08869061	0	0	0.15603285	0.25153702	0	0	0	0	0	0	0	0	0	0	0	0.047894433	0	0.024210472	0	0	0	0.3266095	0	0	0	0	0
4	0	0	0	0	0	0	0	0	0.111776814	0	0	0	0.014529124	0	0	0	0.04153366	0	0.29683638	0.13484962	0.07524696	0.086091116	0	0	0.109457955	0.24223109	0	0	0	0	0	0	0	0	0	0	0	0.052218758	0	0	0	0	0	0.32172596	0	0	0	0	0
4	0	0	0	0	0	0	0	0	0.1345641	0	0	0	0	0	0	0	0.045501396	0	0.2184622	0.32261807	0	0.08584037	0	0	0.2013458	0.2736646	0	0	0	0	0	0	0	0	0.030466426	0	0	0.07559054	0	0.12407446	0	0	0	0.2197076	0	0.0019526937	0	0	0
4	0	0	0	0	0	0	0	0	0.09926008	0	0	0	0	0	0	0	0.089210846	0	0.21400876	0.3445224	0	0.083833836	0	0	0.20898253	0.26664716	0	0	0	0	0	0	0	0	0	0	0	0.043241095	0	0.13649796	0	0	0	0.21396126	0	0	0	0	0
4	0	0	0	0	0	0	0	0	0.1108688	0	0	0	0	0	0	0	0.107484445	0	0.2012145	0.35106453	0	0.0704872	0	0	0.20147489	0.24024734	0	0	0	0	0	0	0	0	0	0	0	0.033775445	0	0.1351572	0	0	0	0.20340729	0	0	0	0	0
4	0	0	0	0	0	0	0	0	0.0648103	0	0	0	0	0.027866697	0	0	0	0	0.27135545	0.2714694	0.08500898	0.121098265	0	0	0.081813276	0.31637093	0	0	0	0	0	0	0	0	0	0	0	0.011678354	0	0.11992205	0	0.0015116932	0	0.25733334	0	0.062211897	0	0	0
4	0	0	0	0	0	0	0	0	0.15419221	0	0	0	0	0	0	0	0.06634643	0	0.17595004	0.29369816	0.052440118	0.1124675	0	0	0.20384079	0.21443173	0	0	0	0	0	0	0	0	0	0	0	0.024774097	0	0.1116064	0	0	0	0.20951235	0	0	0	0	0
4	0	0	0	0	0	0	0	0	0.064511836	0	0	0	0.04219367	0	0	0	0.10507238	0	0.30018285	0.16446976	0.015218241	0.16714121	0.028877985	0	0.19190626	0.2745647	0	0	0	0	0	0	0	0	0	0	0	0.02838908	0	0	0	0	0	0.34154013	0	0	0	0	0
4	0	0	0	0	0	0	0	0	0.1616923	0	0	0	0.023422515	0	0	0	0.028541649	0	0.25535658	0.20516753	0.11120788	0.115799814	0	0	0.19838078	0.2105136	0	0	0	0	0	0	0	0	0	0	0	0	0	0.045367364	0	0	0	0.2973017	0	0	0	0	0
4	0	0	0	0	0	0	0	0	0.101875745	0	0	0	0	0	0	0	0	0	0.2577441	0.24704325	0.062309217	0.114750095	0	0	0.07603642	0.26578462	0	0	0	0	0	0	0	0	0	0	0	0.0566082	0	0.06435452	0	0	0	0.25383875	0	0.037952106	0	0	0
4	0	0	0	0	0	0	0	0	0.14466771	0	0	0	0	0	0	0	0.050501186	0	0.18332125	0.29020137	0.020329023	0.079914205	0	0	0.18682104	0.205702	0	0	0	0	0	0	0	0	0	0	0	0.020400291	0	0.08675188	0	0	0	0.21372366	0	0	0	0	0
4	0	0	0	0	0	0	0	0	0.097876355	0	0	0	0.029241715	0	0	0	0.077698074	0	0.3267781	0.17076576	0	0.14873305	0	0	0.14495987	0.27676174	0	0	0	0	0	0	0	0	0	0	0	0.010405303	0	0	0	0	0	0.29796934	0	0	0	0	0
4	0	0	0	0	0	0	0	0	0.1494678	0	0	0	0.030925665	0	0	0	0.010105225	0	0.2718362	0.2007133	0.047690228	0.10091411	0	0	0.17383997	0.19755869	0	0	0	0	0	0	0	0	0	0	0	0	0	0	0	0	0	0.2650384	0	0	0	0	0
4	0	0	0	0	0	0	0	0	0.11056861	0	0	0	0	0	0	0	0.08364958	0	0.21277827	0.35863608	0	0.039884504	0	0	0.17834267	0.22949392	0	0	0	0	0	0	0	0	0	0	0	0.004105775	0	0.09685721	0	0	0	0.1974924	0	0	0	0	0
4	0	0	0	0	0	0	0	0	0.21899082	0	0	0	0	0	0	0	0	0	0.17182036	0.24115746	0.05454895	0.038081665	0	0	0.21505348	0.17910613	0	0	0	0	0	0	0	0	0	0	0	0	0	0	0	0	0	0.20428202	0	0	0	0	0
4	0	0	0	0	0	0	0	0	0.18308629	0	0	0	0	0	0	0	0	0	0.20873949	0.24348614	0.05695247	0.04232559	0	0	0.21786572	0.1965513	0	0	0	0	0	0	0	0	0	0	0	0	0	0	0	0	0	0.21431918	0	0	0	0	0
4	0	0	0	0	0	0	0	0	0.18647398	0	0	0	0	0	0	0	0	0	0.23047177	0.222446	0.060482644	0.039773565	0	0	0.2124883	0.18459924	0	0	0	0	0	0	0	0	0	0	0	0	0	0	0	0	0	0.21524453	0	0	0	0	0
4	0	0	0	0	0	0	0	0	0.16315024	0	0	0	0	0	0	0	0	0	0.27249247	0.17837697	0.041339543	0.041597717	0	0	0.17826101	0.1809932	0	0	0	0	0	0	0	0	0	0	0	0	0	0	0	0	0	0.22622128	0	0	0	0	0
4	0	0	0	0	0	0	0	0	0.24270366	0	0	0	0	0	0	0	0	0	0.20017065	0.25900462	0.041436177	0.055204455	0	0	0.20814863	0.2315857	0	0	0	0	0	0	0	0	0	0	0	0.033426844	0	0.005949304	0	0	0	0.23559697	0	0	0	0	0
4	0	0	0	0	0	0	0	0	0.21583855	0	0	0	0	0	0	0	0	0	0.21741945	0.25823563	0.036187917	0.059692767	0	0	0.20507142	0.21577045	0	0	0	0	0	0	0	0	0	0	0	0.023131784	0	0.01661436	0	0	0	0.24214327	0	0	0	0	0
4	0	0	0	0	0	0	0	0	0.21612741	0	0	0	0	0	0	0	0	0	0.2246602	0.24238051	0.040569834	0.044803422	0	0	0.18827544	0.19405675	0	0	0	0	0	0	0	0	0	0	0	0.027553696	0	0.009619063	0	0	0	0.22733672	0	0	0	0	0
4	0	0	0	0	0	0	0	0	0.20618129	0	0	0	0	0	0	0	0	0	0.25075448	0.19225352	0.028295202	0.042817883	0	0	0.15681332	0.16320786	0	0	0	0	0	0	0	0	0	0	0	0.043568674	0	0.01075829	0	0	0	0.22295564	0	0	0	0	0
4	0	0	0	0	0	0	0	0	0.2013494	0	0	0	0	0	0	0	0.0014687934	0	0.17738241	0.32913464	0.018280301	0.110027485	0	0	0.21088387	0.2219991	0	0	0	0	0	0	0	0	0	0	0	0.0636429	0	0.07411171	0	0	0	0.2370029	0	0	0	0	0
4	0	0	0	0	0	0	0	0	0.17284103	0	0	0	0	0	0	0	0.048949055	0	0.17195764	0.3453815	0.026721729	0.11256061	0	0	0.21772008	0.20765385	0	0	0	0	0	0	0	0	0	0	0	0.036894552	0	0.090566754	0	0	0	0.2248151	0	0	0	0	0
4	0	0	0	0	0	0	0	0	0.16630326	0	0	0	0	0	0	0	0.065694116	0	0.16866761	0.3355559	0.034320056	0.104181334	0	0	0.2094603	0.20179564	0	0	0	0	0	0	0	0	0	0	0	0.017801557	0	0.10313873	0	0	0	0.2153345	0	0	0	0	0
4	0	0	0	0	0	0	0	0	0.13734096	0	0	0	0.026620697	0.045901876	0	0	0.115359865	0	0.16748549	0.2598324	0.113912754	0.08223591	0.10227393	0	0.25853252	0.23688425	0	0	0	0	0	0	0	0	0	0	0	0	0	0	0	0	0	0.23869291	0	0	0	0	0
4	0	0	0	0	0	0	0	0	0.117827654	0	0	0	0.039890673	0.029898124	0	0	0.11672202	0	0.21428934	0.25974748	0.1125068	0.10607704	0.08340255	0	0.25120473	0.24492419	0	0	0	0	0	0	0	0	0	0	0	0	0	0.006660859	0	0	0	0.26150295	0	0	0	0	0
4	0	0	0	0	0	0	0	0	0.1254725	0	0	0	0.05668298	0.024280211	0	0	0.11191759	0	0.23230948	0.25315255	0.1142609	0.11176455	0.052458443	0	0.23902093	0.2402529	0	0	0	0	0	0	0	0	0	0	0	0	0	0.02449024	0	0	0	0.26399466	0	0	0	0	0
4	0	0	0	0	0	0	0	0	0.10583345	0	0	0	0.059522953	0.011394939	0	0	0.10524111	0	0.25830665	0.22527163	0.110717595	0.11275267	0.015906872	0	0.22875972	0.22625832	0	0	0	0	0	0	0	0	0	0	0	0	0	0.022570113	0	0	0	0.26951313	0	0	0	0	0
4	0	0	0	0	0	0	0	0	0.09643209	0	0	0	0	0	0	0	0.0074563413	0	0.2536422	0.18985496	0.09409349	0.07612099	0.00987974	0	0.21148527	0.2853581	0	0	0	0	0	0	0	0	0	0	0	0.025869576	0	0.028229134	0	0	0	0.30468854	0	0	0	0	0
4	0	0	0	0	0	0	0	0	0.054236177	0	0	0	0	0	0	0	0.022887342	0	0.28353417	0.2408872	0.057540357	0.08002252	0	0	0.21150349	0.2822797	0	0	0	0	0	0	0	0	0	0	0	0.012299266	0	0.04225243	0	0	0	0.2903974	0	0	0	0	0
4	0	0	0	0	0	0	0	0	0.055186745	0	0	0	0	0	0	0	0.032337464	0	0.30813485	0.23822175	0.04011665	0.08218953	0	0	0.17819983	0.28171083	0	0	0	0	0	0	0	0	0	0	0	0.018186878	0	0.0285332	0	0	0	0.29063058	0	0	0	0	0
4	0	0	0	0	0	0	0	0	0.066586845	0	0	0	0	0	0	0	0.039028227	0	0.32866222	0.19142443	0.04219675	0.08679524	0	0	0.12568866	0.28058073	0	0	0	0	0	0	0	0	0	0	0	0.030722983	0	0	0	0	0	0.28740022	0	0	0	0	0
4	0	0	0	0	0	0	0	0	0.14659318	0	0	0	0.007903295	0	0	0	0.06745342	0	0.2395846	0.15299001	0.05864715	0.16282278	0.062697634	0	0.22610667	0.26407176	0	0	0	0	0	0	0	0	0	0	0	0.016901473	0	0	0	0	0	0.30077183	0	0	0	0	0
4	0	0	0	0	0	0	0	0	0.1082614	0	0	0	0	0	0	0	0.078394376	0	0.26962888	0.2005392	0.022083724	0.16519785	0.0637891	0	0.22324409	0.2729017	0	0	0	0	0	0	0	0	0	0	0	0.008707072	0	0.010399285	0	0	0	0.29888174	0	0	0	0	0
4	0	0	0	0	0	0	0	0	0.09055499	0	0	0	0.0035095997	0	0	0	0.08006723	0	0.3021667	0.20273848	0	0.15848026	0.02908044	0	0.18942359	0.27487087	0	0	0	0	0	0	0	0	0	0	0	0.005892324	0	0	0	0	0	0.30000815	0	0	0	0	0
4	0	0	0	0	0	0	0	0	0.19885555	0	0	0	0	0	0	0	0.0026618936	0	0.24262919	0.18838459	0.036242343	0.20788686	0.060043205	0	0.17961714	0.26310533	0	0	0	0	0	0	0	0	0	0	0	0.012666902	0	0	0	0	0	0.30163428	0	0.03695167	0	0	0
4	0	0	0	0	0	0	0	0	0.1565285	0	0	0	0	0	0	0	0.0049178437	0	0.26432028	0.2132301	0.0038101464	0.20217197	0.04988591	0	0.18075503	0.27529374	0	0	0	0	0	0	0	0	0	0	0	0	0	0	0	0	0	0.3023893	0	0.032686796	0	0	0
4	0	0	0	0	0	0	0	0	0.13011946	0	0	0	0	0	0	0	0.018429378	0	0.27588776	0.22715059	0	0.18505071	0.013901714	0	0.1517666	0.28283712	0	0	0	0	0	0	0	0	0	0	0	0	0	0	0	0	0	0.28266343	0	0.008899108	0	0	0
4	0	0	0	0	0	0	0	0	0.1104765	0	0	0	0	0	0	0	0.026606658	0	0.28266627	0.20912921	0	0.15803324	0	0	0.11746322	0.29729316	0	0	0	0	0	0	0	0	0	0	0	0	0	0	0	0	0	0.28131282	0	0	0	0	0
4	0	0	0	0	0	0	0	0	0.2210009	0	0	0	0	0	0	0	0	0	0.2245143	0.18224439	0.011452425	0.21931711	0.046756297	0	0.17758003	0.24832636	0	0	0	0	0	0	0	0	0	0	0	0	0	0	0	0	0	0.28079548	0	0.014239478	0	0	0
4	0	0	0	0	0	0	0	0	0.17632265	0	0	0	0	0	0	0	0	0	0.24470806	0.20844647	0	0.21085206	0.039167516	0	0.17905936	0.26237813	0	0	0	0	0	0	0	0	0	0	0	0	0	0	0	0	0	0.28140548	0	0.013852073	0	0	0
4	0	0	0	0	0	0	0	0	0.1674551	0	0	0	0	0	0	0	0	0	0.25081798	0.22312103	0	0.18800624	0.006297412	0	0.1622975	0.25919476	0	0	0	0	0	0	0	0	0	0	0	0	0	0	0	0	0	0.26435673	0	0	0	0	0
4	0	0	0	0	0	0	0	0	0.17482287	0	0	0	0	0	0	0	0.005530804	0	0.25664333	0.21995568	0	0.15861484	0	0	0.13806373	0.2672846	0	0	0	0	0	0	0	0	0	0	0	0	0	0	0	0	0	0.24910426	0	0	0	0	0
4	0	0	0	0	0	0	0.014831886	0	0.17407817	0	0	0	0	0	0	0	0.03218353	0	0.19882455	0.23000777	0.07968877	0.082913004	0	0	0.2405675	0.20897222	0	0	0	0	0	0	0	0	0	0	0	0	0	0.02779395	0	0	0	0.28701738	0	0	0	0	0
4	0	0	0	0	0	0	0	0	0.15860607	0	0	0	0.007233815	0	0	0	0.028581059	0	0.23715717	0.24159013	0.06528212	0.10051328	0	0	0.23278646	0.21141231	0	0	0	0	0	0	0	0	0	0	0	0	0	0.028822016	0	0	0	0.2930363	0	0	0	0	0
4	0	0	0	0	0	0	0	0	0.157752	0	0	0	0.026452586	0	0	0	0.032420564	0	0.25499403	0.23998858	0.05913226	0.105648234	0	0	0.2113411	0.21317045	0	0	0	0	0	0	0	0	0	0	0	0	0	0.021845788	0	0	0	0.286778	0	0	0	0	0
4	0	0	0	0	0	0	0	0	0.14960103	0	0	0	0	0	0	0	0.0027821525	0	0.24057072	0.21169113	0.06996871	0.047685612	0	0	0.19425789	0.2231294	0	0	0	0	0	0	0	0	0	0	0	0.030739635	0	0.011603401	0	0	0	0.28660765	0	0	0	0	0
4	0	0	0	0	0	0	0	0	0.12215956	0	0	0	0	0	0	0	0.0037885676	0	0.28487462	0.2206765	0.057164077	0.06953961	0	0	0.1761744	0.23208362	0	0	0	0	0	0	0	0	0	0	0	0.034762766	0	0.018275198	0	0	0	0.30169737	0	0	0	0	0
4	0	0	0	0	0	0	0	0	0.1350597	0	0	0	0	0	0	0	0.014415903	0	0.29183012	0.20664382	0.055794366	0.09139069	0	0	0.15780735	0.21282567	0	0	0	0	0	0	0	0	0	0	0	0.033429574	0	0.012482148	0	0	0	0.3066207	0	0	0	0	0
4	0	0	0	0	0	0	0	0	0.1568191	0	0	0	0.0102186	0	0	0	0	0	0.29510322	0.15932392	0.03671249	0.097122476	0	0	0.11594838	0.18898378	0	0	0	0	0	0	0	0	0	0	0	0.035056062	0	0	0	0	0	0.30197236	0	0	0	0	0
4	0	0	0	0	0	0	0	0	0.13111831	0	0	0	0	0	0	0	0	0	0.23131476	0.22049937	0.09541027	0.04911837	0	0	0.19115815	0.2545201	0	0	0	0	0	0	0	0	0	0	0	0.035100274	0	0.029105369	0	0	0	0.3021774	0	0	0	0	0
4	0	0	0	0	0	0	0	0	0.102073565	0	0	0	0	0	0	0	0.0074319993	0	0.2629338	0.24780224	0.07038245	0.06508179	0	0	0.19183868	0.2531645	0	0	0	0	0	0	0	0	0	0	0	0.024619643	0	0.0370601	0	0	0	0.3029438	0	0	0	0	0
4	0	0	0	0	0	0	0	0	0.10259275	0	0	0	0	0	0	0	0.019141607	0	0.27846166	0.23976186	0.054977335	0.071592495	0	0	0.1655397	0.24929103	0	0	0	0	0	0	0	0	0	0	0	0.03020596	0	0.022564821	0	0	0	0.29828477	0	0	0	0	0
4	0	0	0	0	0	0	0	0	0.11201399	0	0	0	0	0	0	0	0.00824984	0	0.29498985	0.18705727	0.04813166	0.08456561	0	0	0.11972967	0.24010848	0	0	0	0	0	0	0	0	0	0	0	0.037395574	0	0.005355971	0	0	0	0.2940103	0	0	0	0	0
4	0	0	0	0	0	0	0	0	0.11955196	0	0	0	0	0	0	0	0.037678637	0	0.22067276	0.36216488	0	0.076145485	0	0	0.22394316	0.27365324	0	0	0	0	0	0	0	0	0.02302837	0	0	0.04668298	0	0.106552124	0	0	0	0.2226695	0	0	0	0	0
4	0	0	0	0	0	0	0	0	0.08794725	0	0	0	0	0	0	0	0.07755342	0	0.22946274	0.37900692	0	0.06939517	0	0	0.22441594	0.26738024	0	0	0	0	0	0	0	0	0	0	0	0.031146238	0	0.11638602	0	0	0	0.21722767	0	0	0	0	0
4	0	0	0	0	0	0	0	0	0.110733606	0	0	0	0	0	0	0	0.095815934	0	0.21980888	0.3853523	0	0.059740156	0	0	0.21103424	0.2450458	0	0	0	0	0	0	0	0	0	0	0	0.016800461	0	0.11382645	0	0	0	0.2056384	0	0	0	0	0
4	0	0	0	0	0	0	0	0	0.12874939	0	0	0	0	0	0	0	0	0	0.24012877	0.31562033	0	0.076877855	0.00589744	0	0.16328838	0.29637176	0	0	0	0	0	0	0	0	0	0	0	0.09362469	0	0.09777968	0	0	0	0.2386937	0	0.010084151	0	0	0
4	0	0	0	0	0	0	0	0	0.08716327	0	0	0	0	0	0	0	0.011615743	0	0.24752957	0.32446477	0	0.07935326	0	0	0.17134124	0.30598986	0	0	0	0	0	0	0	0	0	0	0	0.07957612	0	0.11088741	0	0	0	0.2388524	0	0.0015113491	0	0	0
4	0	0	0	0	0	0	0	0	0.11650505	0	0	0	0	0	0	0	0.017654777	0	0.24294528	0.32701004	0	0.07773955	0	0	0.1476928	0.29601872	0	0	0	0	0	0	0	0	0	0	0	0.051027115	0	0.10774257	0	0	0	0.24264835	0	0	0	0	0
4	0	0	0	0	0	0	0	0	0.13273153	0	0	0	0	0	0	0	0.011807663	0	0.24465539	0.2925855	0	0.059183467	0	0	0.120688595	0.28288472	0	0	0	0	0	0	0	0	0	0	0	0.030943014	0	0.067574725	0	0	0	0.23631574	0	0	0	0	0
4	0	0	0	0	0	0	0	0	0.10076861	0	0	0	0	0.0064341603	0	0	0	0	0.2508821	0.27657285	0.05131339	0.12841581	0	0	0.09949269	0.28532857	0	0	0	0	0	0	0	0	0.06781896	0	0	0.051827136	0	0.106317066	0	0	0	0.29509377	0	0.025647582	0	0	0
4	0	0	0	0	0	0	0	0	0.068240725	0	0	0	0	0.000979733	0	0	0	0	0.25325674	0.29499203	0.041708827	0.13030805	0	0	0.1199593	0.30245247	0	0	0	0	0	0	0	0	0.03235686	0	0	0.028783157	0	0.11750933	0	0	0	0.29195464	0	0.020511104	0	0	0
4	0	0	0	0	0	0	0	0	0.09392461	0	0	0	0	0	0	0	0	0	0.23998381	0.29449034	0.024333313	0.12470986	0	0	0.11314022	0.30248418	0	0	0	0	0	0	0	0	0	0	0	0.012992135	0	0.10542067	0	0	0	0.29700032	0	0.0013240088	0	0	0
4	0	0	0	0	0	0	0	0	0.1059171	0	0	0	0	0	0	0	0	0	0.22630246	0.26482794	0.0047851144	0.10805355	0	0	0.09673117	0.30343458	0	0	0	0	0	0	0	0	0	0	0	0	0	0.06186935	0	0	0	0.28534272	0	0	0	0	0
4	0	0	0	0	0	0	0	0	0.08386266	0	0	0	0	0.03515696	0	0	0	0	0.2441846	0.27972314	0.05481623	0.092971146	0	0	0.05396995	0.33935443	0	0	0	0	0	0	0	0	0.041535378	0	0	0.0009260745	0	0.12786092	0	0	0	0.2680141	0	0.037276465	0.007107227	0	0
4	0	0	0	0	0	0	0	0	0.04319431	0	0	0	0	0.029647024	0	0	0	0	0.2509764	0.30763572	0.048621655	0.10457876	0	0	0.09494722	0.32970324	0	0	0	0	0	0	0	0	0.01811155	0	0	0	0	0.12301938	0	0	0	0.2660556	0	0.046441726	0	0	0
4	0	0	0	0	0	0	0	0	0.067906946	0	0	0	0	0.027298924	0	0	0	0	0.2497764	0.312827	0.036136948	0.10586167	0	0	0.10539052	0.31348124	0	0	0	0	0	0	0	0	0	0	0	0	0	0.10454663	0	0	0	0.2738721	0	0.027449122	0	0	0
4	0	0	0	0	0	0	0.0036404256	0	0.19660649	0	0	0	0	0	0	0	0	0	0.20454283	0.24702659	0.008938191	0.057881847	0	0	0.21635711	0.20167914	0	0	0	0	0	0	0	0	0	0	0	0	0	0	0	0	0	0.2197239	0	0	0	0	0
4	0	0	0	0	0	0	0	0	0.17295593	0	0	0	0	0	0	0	0	0	0.23767148	0.24977924	0.015830655	0.060451202	0	0	0.2247485	0.2134713	0	0	0	0	0	0	0	0	0	0	0	0	0	0	0	0	0	0.23317823	0	0	0	0	0
4	0	0	0	0	0	0	0	0	0.18610036	0	0	0	0	0	0	0	0	0	0.25616664	0.22998343	0.018094292	0.055290986	0	0	0.21352689	0.2061666	0	0	0	0	0	0	0	0	0	0	0	0	0	0	0	0	0	0.2417707	0	0	0	0	0
4	0	0	0	0	0	0	0	0	0.1639558	0	0	0	0	0	0	0	0	0	0.29166734	0.18529294	0.002621582	0.054566298	0	0	0.19277646	0.19727463	0	0	0	0	0	0	0	0	0	0	0	0	0	0	0	0	0	0.23914921	0	0	0	0	0
4	0	0	0	0	0	0	0	0	0.21793407	0	0	0	0	0	0	0	0	0	0.21587084	0.27472836	0.006186117	0.05914263	0	0	0.21847123	0.24615452	0	0	0	0	0	0	0	0	0	0	0	0.01810682	0	0	0	0	0	0.2386387	0	0	0	0	0
4	0	0	0	0	0	0	0	0	0.19192076	0	0	0	0	0	0	0	0	0	0.23487556	0.28062308	0.009590037	0.063926056	0	0	0.21308088	0.2323409	0	0	0	0	0	0	0	0	0	0	0	0.013141176	0	0	0	0	0	0.24247386	0	0	0	0	0
4	0	0	0	0	0	0	0	0	0.21202862	0	0	0	0	0	0	0	0	0	0.24218155	0.24939063	0.013981964	0.050584625	0	0	0.18803327	0.20940009	0	0	0	0	0	0	0	0	0	0	0	0.023661926	0	0	0	0	0	0.23796132	0	0	0	0	0
4	0	0	0	0	0	0	0	0	0.2095455	0	0	0	0	0	0	0	0	0	0.26024368	0.20318246	0	0.045892913	0	0	0.16031906	0.17950518	0	0	0	0	0	0	0	0	0	0	0	0.030237345	0	0	0	0	0	0.22334541	0	0	0	0	0
4	0	0	0	0	0	0	0	0	0.17920835	0	0	0	0	0	0	0	0.009645908	0	0.17588413	0.35393932	0	0.107332446	0	0	0.22605203	0.223882	0	0	0	0	0	0	0	0	0	0	0	0.022099884	0	0.054892983	0	0	0	0.24465588	0	0	0	0	0
4	0	0	0	0	0	0	0	0	0.15405497	0	0	0	0	0	0	0	0.047894403	0	0.18080372	0.36706236	0.0012488039	0.11411651	0	0	0.22754297	0.20120849	0	0	0	0	0	0	0	0	0	0	0	0.016056448	0	0.07496407	0	0	0	0.2386488	0	0	0	0	0
4	0	0	0	0	0	0	0	0	0.15763453	0	0	0	0	0	0	0	0.060810823	0	0.18119715	0.3556496	0.002881096	0.10114535	0	0	0.21234816	0.1891215	0	0	0	0	0	0	0	0	0	0	0	0	0	0.08035691	0	0	0	0.2241129	0	0	0	0	0
4	0	0	0	0	0	0	0	0	0.12716106	0	0	0	0	0.019120986	0	0	0.0682357	0	0.21191208	0.27687418	0.05256168	0.07427496	0.06672696	0	0.26250276	0.26349953	0	0	0	0	0	0	0	0	0	0	0	0	0	0	0	0	0	0.2266234	0	0	0	0	0
4	0	0	0	0	0	0	0	0	0.10824776	0	0	0	0.011227466	0.0062474217	0	0	0.07701295	0	0.25524002	0.28009367	0.050154515	0.0940897	0.05579276	0	0.253525	0.2767856	0	0	0	0	0	0	0	0	0	0	0	0	0	0	0	0	0	0.2460121	0	0	0	0	0
4	0	0	0	0	0	0	0	0	0.11995639	0	0	0	0.03170808	0.0031883095	0	0	0.06922391	0	0.27358407	0.2667271	0.052316513	0.09727658	0.018938372	0	0.24099234	0.27376047	0	0	0	0	0	0	0	0	0	0	0	0	0	0	0	0	0	0.26204073	0	0	0	0	0
4	0	0	0	0	0	0	0	0	0.10001942	0	0	0	0.018614812	0	0	0	0.06805577	0	0.2922197	0.23882632	0.045595143	0.10689688	0	0	0.23840524	0.25820312	0	0	0	0	0	0	0	0	0	0	0	0	0	0.0075222687	0	0	0	0.2712908	0	0	0	0	0
4	0	0	0	0	0	0	0	0	0.085049994	0	0	0	0	0	0	0	0	0	0.25252017	0.2446343	0.04055675	0.07249222	0.0015235842	0	0.22846682	0.25348914	0	0	0	0	0	0	0	0	0	0	0	0	0	0.015242191	0	0	0	0.27439123	0	0	0	0	0
4	0	0	0	0	0	0	0	0	0.04280264	0	0	0	0	0	0	0	0	0	0.2692652	0.27973953	0.008789863	0.076524206	0	0	0.21990886	0.26011616	0	0	0	0	0	0	0	0	0	0	0	0	0	0.024102643	0	0	0	0.2718268	0	0	0	0	0
4	0	0	0	0	0	0	0	0	0.048786744	0	0	0	0	0	0	0	0	0	0.28873026	0.270184	0	0.06927601	0	0	0.18124522	0.27046776	0	0	0	0	0	0	0	0	0	0	0	0	0	0.009472658	0	0	0	0.2755305	0	0	0	0	0
4	0	0	0	0	0	0	0	0	0.060463976	0	0	0	0	0	0	0	0	0	0.31440833	0.2172359	0.0002143761	0.078999214	0	0	0.12794575	0.27976927	0	0	0	0	0	0	0	0	0	0	0	0.010015096	0	0	0	0	0	0.27271494	0	0	0	0	0
4	0	0	0	0	0	0	0	0	0.13773626	0	0	0	0	0	0	0	0.026408492	0	0.2516413	0.21427359	0.017723205	0.16187508	0.058100853	0	0.24419108	0.24252369	0	0	0	0	0	0	0	0	0.0016781104	0	0	0	0	0.004153114	0	0	0	0.27606997	0	0	0	0	0
4	0	0	0	0	0	0	0	0	0.10102336	0	0	0	0	0	0	0	0.019198818	0	0.28185824	0.2390133	0	0.16062756	0.04786106	0	0.22248876	0.25722823	0	0	0	0	0	0	0	0	0	0	0	0	0	0.010703695	0	0	0	0.281466	0	0	0	0	0
4	0	0	0	0	0	0	0	0	0.09261396	0	0	0	0	0	0	0	0.0230875	0	0.30924684	0.23759937	0	0.15125993	0.011677876	0	0.18645553	0.2638393	0	0	0	0	0	0	0	0	0	0	0	0	0	0	0	0	0	0.27768087	0	0	0	0	0
4	0	0	0	0	0	0	0	0	0.2012243	0	0	0	0	0	0	0	0	0	0.22874738	0.2325225	0.014682846	0.21156448	0.06205169	0	0.20382568	0.24585699	0	0	0	0	0	0	0	0	0	0	0	0	0	0.014601847	0	0	0	0.26440093	0	0.013876895	0	0	0
4	0	0	0	0	0	0	0	0	0.15432361	0	0	0	0	0	0	0	0	0	0.2506148	0.2534313	0	0.19902214	0.04842631	0	0.19408432	0.2637548	0	0	0	0	0	0	0	0	0	0	0	0	0	0.020364702	0	0	0	0.26768172	0	0.0020256245	0	0	0
4	0	0	0	0	0	0	0	0	0.1368677	0	0	0	0	0	0	0	0.0036765363	0	0.25997874	0.2556357	0	0.17812166	0.017565658	0	0.1612306	0.28382182	0	0	0	0	0	0	0	0	0	0	0	0	0	0.0005693012	0	0	0	0.25887495	0	0	0	0	0
4	0	0	0	0	0	0	0	0	0.11899538	0	0	0	0	0	0	0	0.0019892335	0	0.27554262	0.23033033	0	0.15202147	0	0	0.12076865	0.3076486	0	0	0	0	0	0	0	0	0	0	0	0	0	0	0	0	0	0.2546962	0	0	0	0	0
4	0	0	0	0	0	0	0	0	0.22525276	0	0	0	0	0	0	0	0	0	0.2265587	0.21099566	0	0.204047	0.032947853	0	0.17294823	0.24088956	0	0	0	0	0	0	0	0	0	0	0	0	0	0	0	0	0	0.24549758	0	0.0143275885	0	0	0
4	0	0	0	0	0	0	0	0	0.19157714	0	0	0	0	0	0	0	0	0	0.23806262	0.24202484	0	0.1950246	0.021648189	0	0.1774135	0.24055502	0	0	0	0	0	0	0	0	0	0	0	0	0	0	0	0	0	0.24945721	0	0.002996979	0	0	0
4	0	0	0	0	0	0	0	0	0.17940892	0	0	0	0	0	0	0	0	0	0.2516425	0.25442466	0	0.16528283	0	0	0.1505755	0.2527141	0	0	0	0	0	0	0	0	0	0	0	0	0	0	0	0	0	0.23441002	0	0	0	0	0
4	0	0	0	0	0	0	0	0	0.17569703	0	0	0	0	0	0	0	0	0	0.2622313	0.25078568	0	0.13864815	0	0	0.11762386	0.27455872	0	0	0	0	0	0	0	0	0	0	0	0	0	0	0	0	0	0.2160474	0	0	0	0	0
4	0	0	0	0	0	0	0.03218597	0	0.16616651	0	0	0	0	0	0	0	0.010842419	0	0.20664577	0.23578323	0.027358716	0.0807742	0	0	0.23611759	0.20547156	0	0	0	0	0	0	0	0	0	0	0	0	0	0.004218119	0	0	0	0.27796865	0	0	0	0	0
4	0	0	0	0	0	0	0.0010669851	0	0.15034151	0	0	0	0	0	0	0	0.01465635	0	0.2398299	0.24410962	0.024056138	0.097944066	0	0	0.22703375	0.22276504	0	0	0	0	0	0	0	0	0	0	0	0	0	0.007962599	0	0	0	0.28853986	0	0	0	0	0
4	0	0	0	0	0	0	0	0	0.15973926	0	0	0	0.012543147	0	0	0	0.015196208	0	0.2608566	0.23816748	0.010315145	0.10288197	0	0	0.20974948	0.22808819	0	0	0	0	0	0	0	0	0	0	0	0	0	0.008394178	0	0	0	0.28229433	0	0	0	0	0
4	0	0	0	0	0	0	0	0	0.13153212	0	0	0	0	0	0	0	0	0	0.26062194	0.23626779	0.02614724	0.052936375	0	0	0.19601904	0.22509782	0	0	0	0	0	0	0	0	0	0	0	0.028331408	0	0	0	0	0	0.26895544	0	0	0	0	0
4	0	0	0	0	0	0	0	0	0.10202112	0	0	0	0	0	0	0	0	0	0.2929721	0.24123308	0.017887665	0.07531416	0	0	0.18685384	0.23094584	0	0	0	0	0	0	0	0	0	0	0	0.018018357	0	0	0	0	0	0.28736112	0	0	0	0	0
4	0	0	0	0	0	0	0	0	0.12601386	0	0	0	0	0	0	0	0	0	0.29661027	0.22031666	0.014357706	0.08897394	0	0	0.1589193	0.22193731	0	0	0	0	0	0	0	0	0	0	0	0.017842053	0	0	0	0	0	0.3021044	0	0	0	0	0
4	0	0	0	0	0	0	0	0	0.13967201	0	0	0	0	0	0	0	0	0	0.28499714	0.17601669	0.0034369929	0.10121995	0	0	0.11262689	0.216909	0	0	0	0	0	0	0	0	0	0	0	0.018135505	0	0	0	0	0	0.29027966	0	0	0	0	0
4	0	0	0	0	0	0	0	0	0.11001854	0	0	0	0	0	0	0	0	0	0.24841861	0.25010815	0.034155015	0.053853165	0	0	0.20890868	0.2506455	0	0	0	0	0	0	0	0	0	0	0	0	0	0	0	0	0	0.27792713	0	0.0023571644	0	0	0
4	0	0	0	0	0	0	0	0	0.085998975	0	0	0	0	0	0	0	0	0	0.275038	0.27621046	0.014564755	0.06497992	0	0	0.20401612	0.25388747	0	0	0	0	0	0	0	0	0	0	0	0	0	0.008164059	0	0	0	0.28465506	0	0	0	0	0
4	0	0	0	0	0	0	0	0	0.10160065	0	0	0	0	0	0	0	0	0	0.2778964	0.24823707	0.0043807076	0.07386322	0	0	0.18439165	0.23829587	0	0	0	0	0	0	0	0	0	0	0	0	0	0	0	0	0	0.28836378	0	0	0	0	0
4	0	0	0	0	0	0	0	0	0.110337876	0	0	0	0	0	0	0	0	0	0.28423655	0.20740972	0.0034279418	0.08649105	0	0	0.14112402	0.2395532	0	0	0	0	0	0	0	0	0	0	0	0.008555676	0	0	0	0	0	0.28558654	0	0	0	0	0
4	0	0	0	0	0	0	0	0	0.10813836	0	0	0	0	0	0	0	0	0	0.26012516	0.3555871	0	0.082197055	0	0	0.21111901	0.2902303	0	0	0	0	0	0	0	0	0.02166144	0	0	0.043966908	0	0.09705767	0	0	0	0.22596739	0	0.00047275	0	0	0
4	0	0	0	0	0	0	0	0	0.07472241	0	0	0	0	0	0	0	0.029177852	0	0.27137646	0.37026063	0	0.074912645	0	0	0.20796618	0.28425965	0	0	0	0	0	0	0	0	0	0	0	0.03230102	0	0.10532121	0	0	0	0.2147791	0	0	0	0	0
[truncated: 11,026 more rows]
[truncated: 79 more columns]
