# Supplementary material for: Estimating and abstracting the 3D structure of feline bones using neural networks on X-ray (2D) images
Source: Commun Biol. 2020 Jun 30;3:337. doi: 10.1038/s42003-020-1057-3 (PMC7326932; doi:10.1038/s42003-020-1057-3)
Supplement: Supplementary file 3 — Supplementary Software 1 [file 42003_2020_1057_MOESM3_ESM.zip]

Archive with 30 entries (23 files):
- supplementary_software/
- supplementary_software/CODE_MeVisLab/
- supplementary_software/CODE_MeVisLab/Draw_scaling_object/
- supplementary_software/CODE_MeVisLab/Draw_scaling_object/Draw_scaling_object.mlab
- supplementary_software/CODE_MeVisLab/Draw_scaling_object/compute_scaling_factors.py
- supplementary_software/CODE_MeVisLab/Draw_scaling_object/scale_imgs_by_factor.py
- supplementary_software/CODE_MeVisLab/MeVisLab_Module_for_PNG_dataset_generation_from_DICOM/
- supplementary_software/CODE_MeVisLab/MeVisLab_Module_for_PNG_dataset_generation_from_DICOM/DRRfeline.def
- supplementary_software/CODE_MeVisLab/MeVisLab_Module_for_PNG_dataset_generation_from_DICOM/DRRfeline.mlab
- supplementary_software/CODE_MeVisLab/MeVisLab_Module_for_PNG_dataset_generation_from_DICOM/DRRfeline.py
- supplementary_software/CODE_MeVisLab/MeVisLab_Module_for_PNG_dataset_generation_from_DICOM/DRRfeline.script
- supplementary_software/CODE_MeVisLab/README
- supplementary_software/CODE_Neural_Networks_and_Classifiers/
- supplementary_software/CODE_Neural_Networks_and_Classifiers/README
- supplementary_software/CODE_Neural_Networks_and_Classifiers/classify_images.py
- supplementary_software/CODE_Neural_Networks_and_Classifiers/docker_container_setup.md
- supplementary_software/CODE_Neural_Networks_and_Classifiers/start_training.sh
- supplementary_software/CODE_Neural_Networks_and_Classifiers/train_and_evaluate.sh
- supplementary_software/CODE_Neural_Networks_and_Classifiers/train_sklearn_classifier.py
- supplementary_software/CODE_Neural_Networks_and_Classifiers/tripletloss.py
- supplementary_software/CODE_Neural_Networks_and_Classifiers/tripletloss_train_dir/
- supplementary_software/LICENSE
- supplementary_software/README
- supplementary_software/helper_scripts/
- supplementary_software/helper_scripts/blur_images.py
- supplementary_software/helper_scripts/merge_AP_ML.py
- supplementary_software/helper_scripts/plot_history.py
- supplementary_software/helper_scripts/png_to_jpg.sh
- supplementary_software/helper_scripts/resize.sh
- supplementary_software/helper_scripts/split_train_test_valid.py
