# Supplementary material for: Estimating and abstracting the 3D structure of feline bones using neural networks on X-ray (2D) images
Source: Commun Biol. 2020 Jun 30;3:337. doi: 10.1038/s42003-020-1057-3 (PMC7326932; doi:10.1038/s42003-020-1057-3)
Supplement: Supplementary file 3 — Supplementary Software 1 [file 42003_2020_1057_MOESM3_ESM.zip › supplementary_software/CODE_MeVisLab/Draw_scaling_object/Draw_scaling_object.mlab]

// MDL v1 utf8
mevislabVersion = 3.1
network  {
  watchlist = ""
}
module SoView2DOverlayMPR {
  internal  {
    frame = "497 101 160 56"
    moduleGroupName = ""
    windows  {
      window _default {
        geometry = "781 319 411 650"
        sizeHint = "373 650"
        wasOpen = no
      }
    }
  }
  fields  {
    instanceName = SoView2DOverlayMPR
    interactionProviderID = ""
    drawingOn = TRUE
    editingOn = TRUE
    fixZOn = TRUE
    color = "1 1 1"
    selectionTolerance = 4
    needsValidVoxel = TRUE
    button1 = IGNORED
    button2 = IGNORED
    button3 = IGNORED
    shift = IGNORED
    control = IGNORED
    alt = IGNORED
    wantsAllEvents = FALSE
    wantsKeyEvents = FALSE
    wantsMouseWheelEvents = FALSE
    setEventHandled = FALSE
    ignoreHandledEvents = FALSE
    createNewMode = FALSE
    renderOnSlab = TRUE
    clipToSlice = TRUE
    cursorShape = UNDEFINED_CURSOR
    overlayName = ""
    blendMode = BLEND_REPLACE
    overwriteCurrentTimePoint = FALSE
    timePoint = 0
    useInputResolutionIfAxisAligned = FALSE
    filterMode = FILTER_LINEAR
    inheritFilterMode = TRUE
    lutPrecision = VIEW2D_LUT_AUTO
    fillValue = 1
    fillValueMode = IMAGE_MIN_VALUE
    resampleInterpolation = MPR_TRILINEAR
    resampleBorderHandling = MPR_CLAMP_TO_EDGE
    memoryAccess = GLOBAL
    slabSize = 1
    slabMode = USE_VIEW2D_SLAB_SIZE
    depthSlabRenderMode = MPR_MAXIMUM
    timeSlabRenderMode = MPR_AVERAGE
    timeSlabSize = 1
    alphaFactor = 0.63
    baseColor = "1 1 1"
    applyLut = TRUE
    renderBoundingBox = FALSE
    boundingBoxColor = "1 1 1"
  }
}
module DrawVoxels3DPreview {
  internal  {
    frame = "793 213 160 56"
    moduleGroupName = ""
    windows  {
      window _default {
        geometry = "101 523 267 203"
        sizeHint = "247 203"
        wasOpen = no
      }
      window _automatic {
        geometry = "717 329 500 600"
        sizeHint = "260 223"
        wasOpen = no
      }
    }
  }
  fields  {
    instanceName = DrawVoxels3DPreview
    drawMode = Sphere
    sizeCoordinateSystem = World
    drawSize = 10
    drawThickness = 11
    color = "1 1 1"
    hidePreviewOnInteraction = FALSE
  }
}
module OrthoView2D {
  internal  {
    frame = "429 -163 120 56"
    moduleGroupName = ""
    windows  {
      window _default {
        geometry = "1139 29 781 1015"
        sizeHint = "400 432"
        wasOpen = yes
      }
    }
  }
  fields  {
    instanceName = OrthoView2D
    inventorInputOn = TRUE
    inventorOutputOn = FALSE
    synchronizePosition = TRUE
    layout = LAYOUT_CUBE_EQUAL
    filterMode = FILTER_LINEAR
    synchronizeZoom = TRUE
    synchronizePanning = FALSE
    useGlobalInputImage = TRUE
    snapToCenter = FALSE
    alternCubeLayout = FALSE
    timePoint = 0
    useManagedInteraction = FALSE
    enableSlicing = TRUE
    borderOn = TRUE
    borderColor = "0.899999976158142 0.899999976158142 0.899999976158142"
    grayWidth = 1600
    grayCenter = 1524
    annotationOn = TRUE
    annotationSizeMode = ANNO_SHOW_SHORT
    annotationFontSize = ANNO_SIZE_AUTO
    valueHighPrecision = TRUE
    annoCoords = Voxel
    showCurrentPos = TRUE
    worldPosition = "-24.699686050415 142.662292480469 -14754.916015625"
    coloredMode = FALSE
  }
}
module SoGroup {
  internal  {
    frame = "681 -11 128 56"
    moduleGroupName = ""
    windows  {
      window _viewer {
        geometry = "763 368 400 400"
        sizeHint = "400 400"
        wasOpen = no
      }
    }
  }
  fields  {
    instanceName = SoGroup
  }
}
module DrawVoxels3D {
  internal  {
    frame = "513 269 112 56"
    moduleGroupName = ""
    windows  {
      window _default {
        geometry = "4 638 471 374"
        sizeHint = "468 374"
        wasOpen = yes
      }
      window _automatic {
        geometry = "400 332 500 600"
        sizeHint = "260 223"
        wasOpen = no
      }
    }
  }
  fields  {
    instanceName = DrawVoxels3D
    memoryMode = WholeVolume
    voxelPosition = "66 47 28"
    cDimensionPosition = 0
    tDimensionPosition = 0
    uDimensionPosition = 0
    voxelWriteValue = 4096
    drawMode = Sphere
    drawSize = 10
    drawThickness = 11
    sizeCoordinateSystem = World
    updateMode = CopyInput
  }
}
module UndoManager {
  internal  {
    frame = "729 397 112 56"
    moduleGroupName = ""
    windows  {
      window _default {
        geometry = "889 584 156 92"
        sizeHint = "156 92"
        wasOpen = no
      }
    }
  }
  fields  {
    instanceName = UndoManager
    maxNumberUndoSteps = -1
  }
}
module SoView2DDrawVoxels3D {
  internal  {
    frame = "701 101 168 56"
    moduleGroupName = ""
    windows  {
      window _default {
        geometry = "802 542 330 177"
        sizeHint = "330 177"
        wasOpen = no
      }
    }
  }
  fields  {
    instanceName = SoView2DDrawVoxels3D
    interactionProviderID = ""
    drawingOn = TRUE
    editingOn = TRUE
    fixZOn = TRUE
    color = "1 1 1"
    selectionTolerance = 4
    needsValidVoxel = FALSE
    button1 = PRESSED
    button2 = IGNORED
    button3 = IGNORED
    shift = IGNORED
    control = IGNORED
    alt = IGNORED
    wantsAllEvents = FALSE
    wantsKeyEvents = FALSE
    wantsMouseWheelEvents = FALSE
    setEventHandled = FALSE
    ignoreHandledEvents = FALSE
    createNewMode = FALSE
    renderOnSlab = FALSE
    clipToSlice = FALSE
    cursorShape = UNDEFINED_CURSOR
    alpha = 1
    width = 1
    fillColor = "0.800000011920929 0.800000011920929 0.800000011920929"
    fillAlpha = 0.30000001
  }
}
module ImageLoad {
  internal  {
    frame = "425 485 128 56"
    moduleGroupName = ""
    showNetworkPanel = true
    windows  {
      window _default {
        geometry = "0 607 558 406"
        sizeHint = "558 406"
        wasOpen = no
      }
    }
  }
  fields  {
    instanceName = ImageLoad
    filename = /media/jane/ext4_DATA/DATA/Janka/FU_Informatik/MA/DATASETS/VON_PETER/2018-08-31_NEUAUSRICHTUNG/Reformatted/02_after_block_AP/187620_Femur_Re_block_kugel_AP.dcm
    autoLoad = TRUE
    readRaw = FALSE
    rawX = 1
    rawY = 1
    rawZ = 1
    rawC = 1
    rawT = 1
    rawU = 1
    dataTypeRaw = "unsigned int8"
    planarConfig = Contiguous
    byteOrder = LittleEndian
    dataOffset = 0
    pageSizeHint = "0 0 0 0 0 0"
    suppressErrorLog = FALSE
    dicomIgnoreHalfVoxelShift = FALSE
    enableCheckSumTests = FALSE
  }
}
module Mask {
  internal  {
    frame = "333 77 120 72"
    moduleGroupName = ""
    showNetworkPanel = true
    windows  {
      window _default {
        geometry = "574 690 441 124"
        sizeHint = "353 124"
        wasOpen = no
      }
    }
  }
  fields  {
    instanceName = Mask
    mode = MaskInOriginal
    outputImageSize = InvalidateOutputIfSizesDiffer
    blending = 1
    background = 0
  }
}
module ImageSave {
  internal  {
    frame = "249 -163 96 72"
    moduleGroupName = ""
    showNetworkPanel = true
    windows  {
      window _default {
        geometry = "514 59 613 564"
        sizeHint = "471 564"
        wasOpen = no
      }
    }
  }
  fields  {
    instanceName = ImageSave
    taskVerboseLogging = FALSE
    filename = /media/jane/ext4_DATA/DATA/Janka/FU_Informatik/MA/DATASETS/VON_PETER/2018-08-31_NEUAUSRICHTUNG/Reformatted/02_after_block_AP/Hiege_Bian_192290_0002_block_kugel_AP.dcm
    format = DICOM
    comment = MeVisLab
    allowOverwrite = TRUE
    autoFilename = FALSE
    sourceName = /media/jane/ext4_DATA/DATA/Janka/FU_Informatik/MA/DATASETS/VON_PETER/2018-08-31_NEUAUSRICHTUNG/Reformatted/02_after_block_AP/187620_Femur_Re_block_kugel_AP.dcm
    postfix = .result1
    dicomNameUsed = TRUE
    dicomMetaHeader = TRUE
    dicomDerived = TRUE
    dicomDerivedImageType = "OTHER\\MEVISLAB"
    dicomDiscardTags = FrameSpecific
    dicomStoreTimeInfo = None
    dicomSetWindow = FALSE
    dicomWindowCenter = 0
    dicomWindowWidth = 0
    dicomIgnoreHalfVoxelShift = FALSE
    tiffCompression = None
    tiffTileX = 128
    tiffTileY = 128
    tiffTileXAuto = TRUE
    tiffTileYAuto = TRUE
    tiffLinearRGB = FALSE
    saveDicomHeaderOnly = FALSE
    pngCompression = Default
    pngInterlaced = FALSE
    jpegQuality = 75
    jpegProgressive = FALSE
  }
}
module View2D {
  internal  {
    frame = "109 -179 120 56"
    moduleGroupName = ""
    windows  {
      window _default {
        geometry = "665 521 400 400"
        sizeHint = "400 400"
        wasOpen = no
      }
    }
  }
  fields  {
    instanceName = View2D
    inventorInputOn = TRUE
    inventorOutputOn = FALSE
    view2DExtensionsOn = TRUE
    startSlice = 96
    numSlices = 1
    numXSlices = 1
    sliceStep = 1
    slab = 1
    blendMode = BLEND_REPLACE
    timePoint = 0
    maxTimePoint = 0
    filterMode = FILTER_LINEAR
    standardKeys = TRUE
    cineMode = CINE_ZT
    cineDirection = CINE_FORWARD
    cineRepeat = CINE_ONCE
    cineSpeed = 0.1
    cineAlwaysReset = TRUE
    snapToCenter = TRUE
    zoomMode = VIEW2D_AUTO_ZOOM
    unzoomOnImageChange = FALSE
    sliceZoom = 1
    sliceZoomSynced = 1
    baseColor = "1 1 1"
    margin = "2 2"
    sliceOrigin = "0 0"
    useShaders = TRUE
    useManagedInteraction = FALSE
    lutCenter = 1524
    lutWidth = 1600
    annotationOn = TRUE
    annotationMode = ANNO_MODE_AUTO
    annotationSizeMode = ANNO_SHOW_DETAILED
    annotationCol = "0.899999976158142 0.899999976158142 0.899999976158142"
    annotationFontSize = ANNO_SIZE_AUTO
    annoCoords = Voxel
    annoCTValue = AsIs
    borderOn = FALSE
    borderColor = "0.899999976158142 0.899999976158142 0.899999976158142"
    valueHighPrecision = TRUE
    showColorChannelValues = FALSE
    colorChannelSeparator = " / "
    maxPrecision = 4
    enableSlicing = TRUE
    useRelativeLUTIfNoInputImage = TRUE
  }
}
connections  {
  SoView2DOverlayMPR.image = DrawVoxels3D.output0
  DrawVoxels3DPreview.input0 = ImageLoad.output0
  DrawVoxels3DPreview.drawMode = DrawVoxels3D.drawMode
  DrawVoxels3DPreview.sizeCoordinateSystem = DrawVoxels3D.sizeCoordinateSystem
  DrawVoxels3DPreview.drawSize = DrawVoxels3D.drawSize
  DrawVoxels3DPreview.drawThickness = DrawVoxels3D.drawThickness
  DrawVoxels3DPreview.color = SoView2DOverlayMPR.baseColor
  OrthoView2D.image = ImageLoad.output0
  OrthoView2D.inInvPreLUT = SoGroup.self
  SoGroup.children = "SoView2DOverlayMPR.self SoView2DDrawVoxels3D.self DrawVoxels3DPreview.self"
  DrawVoxels3D.input0 = ImageLoad.output0
  DrawVoxels3D.inUndoContext = UndoManager.outUndoContext
  SoView2DDrawVoxels3D.inputDrawVoxels3D = DrawVoxels3D.outSelf
  Mask.input0 = ImageLoad.output0
  Mask.input1 = DrawVoxels3D.output0
  ImageSave.input0 = Mask.output0
  View2D.inImage = Mask.output0
}
networkModel = ""
