# Supplementary material for: Estimating and abstracting the 3D structure of feline bones using neural networks on X-ray (2D) images
Source: Commun Biol. 2020 Jun 30;3:337. doi: 10.1038/s42003-020-1057-3 (PMC7326932; doi:10.1038/s42003-020-1057-3)
Supplement: Supplementary file 3 — Supplementary Software 1 [file 42003_2020_1057_MOESM3_ESM.zip › supplementary_software/CODE_MeVisLab/Draw_scaling_object/compute_scaling_factors.py]

# Copyright Jana Cavojska, 2018

sizes_file = 'Abklaerung_Peter/NEU_APnatural_scaling_sizes.txt'
factors_file = 'Abklaerung_Peter/NEU_APnatural_scaling_factors.txt'
# Format: 
#Filename sphere_diameter_in_px shrink_by_factor
#187352_Femur_Re_block.dcm 100 ?

# Dreisatz
# big sphere diameter means small bone
# smallest sphere belongs to biggest bone, so indirect proportionality
# min_pixels ... scaling_factor=1
# pixels ....... scaling_factor=x
# scaling_factor = min_pixels / pixels
# Multiply width, height of bone with scaling_factor to shrink the bone in (indirect) proportion to its sphere diameter


# Find the diameter of the smallest sphere, in pixels
first_line = True
min_pixels = 1000000 # a number hopefully higher that the resolution of our images
with open(sizes_file, 'r') as s:
	for line in s:
		
		if first_line:
			first_line = False
			first_line_contents = line
			continue
		
		values = line.strip().split(' ')
		pixels = int(values[1])
		if pixels < min_pixels:
			min_pixels = pixels
print('min_pixels: ' + str(min_pixels))

# Compute the scaling factors relative to the smallest sphere diameter
first_line = True
with open(sizes_file, 'r') as s:
	with open(factors_file, 'w') as f:
		f.write(first_line_contents)
		for line in s:
			
			if first_line:
				first_line = False
				continue
			
			values = line.strip().split(' ')
			filename = values[0]
			pixels = int(values[1])
			
			scaling_factor = float(min_pixels) / pixels
			
			f.write(filename + ' ' + str(pixels) + ' ' + str(scaling_factor) + '\n')
