# Supplementary material for: Estimating and abstracting the 3D structure of feline bones using neural networks on X-ray (2D) images
Source: Commun Biol. 2020 Jun 30;3:337. doi: 10.1038/s42003-020-1057-3 (PMC7326932; doi:10.1038/s42003-020-1057-3)
Supplement: Supplementary file 3 — Supplementary Software 1 [file 42003_2020_1057_MOESM3_ESM.zip › supplementary_software/CODE_MeVisLab/Draw_scaling_object/scale_imgs_by_factor.py]

# Copyright Jana Cavojska, 2018

import os
import numpy as np
from scipy.misc import imread, imsave, imresize

for viewing_angle in 'AP', 'ML':
	factors_file = '<path>' + viewing_angle + '_scaling_factors.txt'
	dataset_dir = '<path>' + viewing_angle  # subdirectories must be 'train', 'test', 'valid'
	#--------------------------------------------

	dataset_dir_scaled = dataset_dir + '_kugel'
	dataset_dir_scaled = '<path>' + viewing_angle

	height, width = 800, 400

	if not os.path.exists(dataset_dir_scaled):
		os.makedirs(dataset_dir_scaled)

	# create background image to paste the resized images into

	for split in 'train', 'test', 'valid':  # ganzer Datensatz
	#if True:
		#split = 'Anterior-posterior'
		#split = 'Mediolateral'
		data_dir = os.path.join(dataset_dir, split)
		data_dir_scaled = os.path.join(dataset_dir_scaled, split)
		
		first_line = True
		with open(factors_file, 'r') as f:
			for line in f:
				if first_line:
					first_line = False
					continue
				
				line_elems = line.strip().split(' ')
				dcm = line_elems[0]
				
				if not os.path.exists(os.path.join(data_dir, dcm)): # debug
					os.makedirs(os.path.join(data_dir, dcm))
				print('scaling files in ' + str(os.path.join(data_dir, dcm)) + '...')
				
				square_edge_in_px = int(line_elems[1])
				shrink_factor = float(line_elems[2])
				#print('dcm, square_edge_in_px, shrink_factor: ' + str([dcm, square_edge_in_px, shrink_factor]))
				
				if not os.path.exists(os.path.join(data_dir_scaled, dcm)):
					os.makedirs(os.path.join(data_dir_scaled, dcm))
				
				for png in os.listdir(os.path.join(data_dir, dcm)):
					
					im = imread(os.path.join(data_dir, dcm, png))
					
					# just copy the file if no shrinking is necessary:
					if shrink_factor == 1.0:
						imsave(os.path.join(data_dir_scaled, dcm, png), im)
						continue
					
					#print('height, shrink_factor: ' + str([height, shrink_factor]))
					height_new = int(height * shrink_factor)
					width_new = int(width * shrink_factor)
					
					black_im = np.zeros((height, width))
					im_new = imresize(im, (height_new, width_new))
					
					y_offset = int((height - height_new) / 2)
					x_offset = int((width - width_new) / 2)
					
					black_im[y_offset:y_offset + height_new, x_offset:x_offset + width_new] = im_new
					
					imsave(os.path.join(data_dir_scaled, dcm, png), black_im)
				
				
