# Supplementary material for: Estimating and abstracting the 3D structure of feline bones using neural networks on X-ray (2D) images
Source: Commun Biol. 2020 Jun 30;3:337. doi: 10.1038/s42003-020-1057-3 (PMC7326932; doi:10.1038/s42003-020-1057-3)
Supplement: Supplementary file 3 — Supplementary Software 1 [file 42003_2020_1057_MOESM3_ESM.zip › supplementary_software/CODE_MeVisLab/MeVisLab_Module_for_PNG_dataset_generation_from_DICOM/DRRfeline.def]

MacroModule DRRfeline {
  author             = "   Jane"
  comment            = ""
  keywords           = ""
  seeAlso            = ""
  externalDefinition = "$(LOCAL)/DRRfeline.script"
  associatedTests    = "DRRfelineTest"
}
