# Supplementary material for: Estimating and abstracting the 3D structure of feline bones using neural networks on X-ray (2D) images
Source: Commun Biol. 2020 Jun 30;3:337. doi: 10.1038/s42003-020-1057-3 (PMC7326932; doi:10.1038/s42003-020-1057-3)
Supplement: Supplementary file 3 — Supplementary Software 1 [file 42003_2020_1057_MOESM3_ESM.zip › supplementary_software/CODE_MeVisLab/MeVisLab_Module_for_PNG_dataset_generation_from_DICOM/DRRfeline.mlab]

// MDL v1 utf8
network  {
  watchlist = ""
}
module DicomTagViewer {
  internal  {
    frame = "-303 -235 128 56"
    moduleGroupName = ""
    windows  {
      window _default {
        geometry = "377 356 438 381"
        sizeHint = "438 381"
        wasOpen = no
      }
    }
  }
  fields  {
    instanceName = DicomTagViewer
    tagName0 = ""
    tagName1 = ""
    tagName2 = ""
    tagName3 = ""
    tagName4 = ""
    tagName5 = ""
    tagName6 = ""
    tagName7 = ""
    tagName8 = ""
    maxValueLen = 80
    showPrivateTags = FALSE
    tagListSubset = AllTags
    trimSpaces = FALSE
  }
}
module View2D {
  internal  {
    frame = "-243 -3 120 56"
    moduleGroupName = ""
    windows  {
      window _default {
        geometry = "-927 121 710 1060"
        sizeHint = "400 400"
        wasOpen = no
      }
      window Settings {
        geometry = "235 315 763 841"
        sizeHint = "256 598"
        wasOpen = no
      }
      window _automatic {
        geometry = "377 279 500 600"
        sizeHint = "260 223"
        wasOpen = no
      }
    }
  }
  fields  {
    instanceName = View2D1
    inventorInputOn = TRUE
    inventorOutputOn = FALSE
    view2DExtensionsOn = TRUE
    startSlice = 0
    numSlices = 1
    numXSlices = 1
    sliceStep = 1
    slab = 1
    blendMode = BLEND_REPLACE
    timePoint = 0
    maxTimePoint = 0
    filterMode = FILTER_LINEAR
    standardKeys = TRUE
    cineMode = CINE_Z
    cineDirection = CINE_PINGPONG
    cineRepeat = CINE_ONCE
    cineSpeed = 0.1
    cineAlwaysReset = TRUE
    snapToCenter = FALSE
    zoomMode = VIEW2D_AUTO_ZOOM
    unzoomOnImageChange = FALSE
    sliceZoom = 1
    sliceZoomSynced = 1
    baseColor = "1 1 1"
    margin = "2 2"
    sliceOrigin = "0 0"
    useShaders = TRUE
    useManagedInteraction = FALSE
    lutCenter = 1525
    lutWidth = 1600
    annotationOn = FALSE
    annotationMode = ANNO_MODE_AUTO
    annotationSizeMode = ANNO_SHOW_DETAILED
    annotationCol = "0.899999976158142 0.899999976158142 0.899999976158142"
    annotationFontSize = ANNO_SIZE_AUTO
    annoCoords = Voxel
    annoCTValue = AsIs
    borderOn = TRUE
    borderColor = "0.899999976158142 0.899999976158142 0.899999976158142"
    valueHighPrecision = FALSE
    showColorChannelValues = FALSE
    colorChannelSeparator = " / "
    maxPrecision = 4
    enableSlicing = TRUE
    useRelativeLUTIfNoInputImage = TRUE
    hiResRendering = TRUE
  }
}
module Scale {
  internal  {
    frame = "-75 -315 184 72"
    moduleGroupName = ""
    showNetworkPanel = true
    windows  {
      window _default {
        geometry = "530 417 233 337"
        sizeHint = "233 337"
        wasOpen = no
      }
    }
  }
  fields  {
    instanceName = Scale
    inputMin = 0
    inputMax = 4095
    updateMode = AutoUpdateMinMaxOn
    useTrueRange = FALSE
    typeSelect = UInt8
    outputMin = 0
    outputMax = 255
  }
}
module Window {
  internal  {
    frame = "-39 -187 80 56"
    moduleGroupName = ""
    windows  {
      window _default {
        geometry = "654 424 207 64"
        sizeHint = "202 64"
        wasOpen = no
      }
    }
  }
  fields  {
    instanceName = Window
    windowCenter = 650
    windowWidth = 1300
    imageMin = 0
    imageMax = 4095
  }
}
module View2D {
  internal  {
    frame = "-11 -515 120 56"
    moduleGroupName = ""
    windows  {
      window _default {
        geometry = "1028 526 369 716"
        sizeHint = "400 400"
        wasOpen = yes
      }
      window Settings {
        geometry = "235 315 763 841"
        sizeHint = "256 598"
        wasOpen = no
      }
      window _automatic {
        geometry = "377 279 500 600"
        sizeHint = "260 223"
        wasOpen = no
      }
    }
  }
  fields  {
    instanceName = View2D2
    inventorInputOn = TRUE
    inventorOutputOn = FALSE
    view2DExtensionsOn = TRUE
    startSlice = 0
    numSlices = 1
    numXSlices = 1
    sliceStep = 1
    slab = 1
    blendMode = BLEND_REPLACE
    timePoint = 0
    maxTimePoint = 0
    filterMode = FILTER_LINEAR
    standardKeys = TRUE
    cineMode = CINE_Z
    cineDirection = CINE_PINGPONG
    cineRepeat = CINE_ONCE
    cineSpeed = 0.1
    cineAlwaysReset = TRUE
    snapToCenter = FALSE
    zoomMode = VIEW2D_AUTO_ZOOM
    unzoomOnImageChange = FALSE
    sliceZoom = 1
    sliceZoomSynced = 1
    baseColor = "1 1 1"
    margin = "2 2"
    sliceOrigin = "0 0"
    useShaders = TRUE
    useManagedInteraction = FALSE
    lutCenter = 127.5
    lutWidth = 255
    annotationOn = FALSE
    annotationMode = ANNO_MODE_AUTO
    annotationSizeMode = ANNO_SHOW_DETAILED
    annotationCol = "0.899999976158142 0.899999976158142 0.899999976158142"
    annotationFontSize = ANNO_SIZE_AUTO
    annoCoords = Voxel
    annoCTValue = AsIs
    borderOn = TRUE
    borderColor = "0.899999976158142 0.899999976158142 0.899999976158142"
    valueHighPrecision = FALSE
    showColorChannelValues = FALSE
    colorChannelSeparator = " / "
    maxPrecision = 4
    enableSlicing = TRUE
    useRelativeLUTIfNoInputImage = TRUE
    hiResRendering = TRUE
  }
}
module ImageSave {
  internal  {
    frame = "209 -395 96 72"
    moduleGroupName = ""
    showNetworkPanel = true
    windows  {
      window _default {
        geometry = "146 412 426 575"
        sizeHint = "426 575"
        wasOpen = yes
      }
    }
  }
  fields  {
    instanceName = ImageSave
    taskVerboseLogging = FALSE
    filename = /tmp/log.png
    format = PNG
    comment = MeVisLab
    allowOverwrite = TRUE
    autoFilename = FALSE
    sourceName = /media/jane/julko/DATA/Janka/FU_Informatik/MA/DATASETS/VON_PETER/2018-07-17_for_dataset_generation/part1/187650_Femur_Re_orient.dcm
    postfix = .result1
    dicomNameUsed = TRUE
    dicomMetaHeader = TRUE
    dicomDerived = TRUE
    dicomDerivedImageType = "OTHER\\MEVISLAB"
    dicomDiscardTags = FrameSpecific
    dicomStoreTimeInfo = None
    dicomSetWindow = FALSE
    dicomWindowCenter = 0
    dicomWindowWidth = 0
    dicomIgnoreHalfVoxelShift = FALSE
    tiffCompression = None
    tiffTileX = 128
    tiffTileY = 128
    tiffTileXAuto = TRUE
    tiffTileYAuto = TRUE
    saveDicomHeaderOnly = FALSE
    pngCompression = None
    pngInterlaced = FALSE
    jpegQuality = 75
    jpegProgressive = FALSE
  }
}
module DRR {
  internal  {
    frame = "-39 -11 80 56"
    moduleGroupName = ""
    windows  {
      window _default {
        geometry = "1399 368 706 873"
        sizeHint = "698 873"
        wasOpen = yes
      }
    }
  }
  fields  {
    instanceName = DRR
    inImageValid = TRUE
    beamResamplingMode = "Exact - Siddon"
    DRRMode = "Ray Casting"
    processingMode = "LUT Based Projection"
    outputShape = 0
    outputMode = 1
    outImageBitsPerPixel = 12
    outImageDimension_inPixels = "400 800"
    outImageDimension_in_mm = "100 200"
    resolutionLockMode = "Lock pixel size when resolution changes"
    outImageResolution_in_lppmm = 2
    dontAutoCalcImageSize = FALSE
    distanceSourceToDetector_in_mm = 1100
    sourceToDetectorDiameterRatio = 0
    beamPathRotationAroundZAxis = 0
    beamPathRotationAroundXAxis = 0
    inImageOffsetIn_mm = "0 0 0"
    inImageOffsetMode = "Beam Path"
    inImageSnapToDetector = FALSE
    inImageSnapToDetectorMode = "Constant In Image Radius Distance"
    autoApply = TRUE
    imageLaterality = U
    positionerType = NONE
  }
}
module DRRLUT {
  internal  {
    frame = "97 69 80 56"
    moduleGroupName = ""
    windows  {
      window _automatic {
        geometry = "164 138 258 359"
        sizeHint = "258 359"
        wasOpen = no
      }
      window _default {
        geometry = "1952 894 574 422"
        sizeHint = "553 373"
        wasOpen = yes
      }
    }
  }
  fields  {
    instanceName = DRRLUT
    LUTModel = "Logarithmic with sigmoid drop"
    useHounsfieldUnits = FALSE
    bitDepth = 12
    minimumX_RayEnergy_in_kev = 60
    maximumX_RayEnergy_in_kev = 160
    x_RayEnergy_in_kev = 120
    dropWindowCenter = 1296
    dropWindowWidth = 102
    automaticDropWindowWidth = TRUE
    maxDropWindowHeight = 0.5
  }
}
module LocalImage {
  internal  {
    frame = "-135 253 96 56"
    moduleGroupName = ""
    windows  {
      window _default {
        geometry = "230 372 724 148"
        sizeHint = "724 148"
        wasOpen = no
      }
    }
  }
  fields  {
    instanceName = LocalImage
    name = /media/jane/julko/DATA/Janka/FU_Informatik/MA/DATASETS/VON_PETER/2018-07-17_for_dataset_generation/part1/187650_Femur_Re_orient.dcm
    autoLoad = TRUE
  }
}
connections  {
  DicomTagViewer.input0 = DRR.output0
  View2D1.inImage = LocalImage.outImage
  Scale.input0 = Window.output0
  Window.input0 = DRR.output0
  View2D2.inImage = Scale.output0
  ImageSave.input0 = Scale.output0
  DRR.input0 = LocalImage.outImage
  DRR.inLUT = DRRLUT.outLUT
}
networkModel = ""
