# Supplementary material for: Estimating and abstracting the 3D structure of feline bones using neural networks on X-ray (2D) images
Source: Commun Biol. 2020 Jun 30;3:337. doi: 10.1038/s42003-020-1057-3 (PMC7326932; doi:10.1038/s42003-020-1057-3)
Supplement: Supplementary file 3 — Supplementary Software 1 [file 42003_2020_1057_MOESM3_ESM.zip › supplementary_software/CODE_MeVisLab/MeVisLab_Module_for_PNG_dataset_generation_from_DICOM/DRRfeline.py]

# Copyright Jana Cavojska, 2018

from AlgorithmMacroModule.AlgorithmMacroModule import AlgorithmMacroModule, InputObjectError, InputParameterError, InternalError
from AlgorithmModule.Definitions import StatusCode

from mevis import *
import numpy as np
import os, glob, random

class DRRfeline( AlgorithmMacroModule ):
	def __init__( self, ctx ):
		AlgorithmMacroModule.__init__( self, ctx )

	ct_dir = '<directory_containing_3D_DICOM_files>' + '/'
	png_dir = '<directory_to_store_generated_PNG_files>' + '/'

	filelist = glob.glob(ct_dir+'*.dcm')
	ctx.field("DRR.inImageOffsetIn_mm").value = [0, 0, 300]
	for filename in sorted(filelist): 
		f = filename.split('/')[-1]
		ctx.field("LocalImage.trueName").value = ct_dir+f
		if not os.path.exists(png_dir+f):
			os.makedirs(png_dir+f)
		
		# Vary rotation angles: 15*15*4 = 900 images
		for rot_x in range(70, 113, 3):
			for rot_z in range(-21, 22, 3):
				for energy in range(140, 161, 6):
					ctx.field("DRR.beamPathRotationAroundXAxis").value = rot_x
					ctx.field("DRR.beamPathRotationAroundZAxis").value = rot_z
					ctx.field("DRRLUT.x_RayEnergy_in_kev").value = energy
							
					ctx.field ("ImageSave.filename").value = png_dir+f+'/'+f+'_rotation' + str(rot_x)+ ',' + str(rot_z) + '_energy' + str(energy) + '.png'
					with open('/tmp/debug', 'a') as debug:
						debug.write(png_dir+f+'/'+f+'_rotation' + str(rot_x)+ ',' + str(rot_z) + '_energy' + str(energy) + '.png\n')
					ctx.field ("ImageSave.save").touch()
		#break
