# Supplementary material for: Estimating and abstracting the 3D structure of feline bones using neural networks on X-ray (2D) images
Source: Commun Biol. 2020 Jun 30;3:337. doi: 10.1038/s42003-020-1057-3 (PMC7326932; doi:10.1038/s42003-020-1057-3)
Supplement: Supplementary file 3 — Supplementary Software 1 [file 42003_2020_1057_MOESM3_ESM.zip › supplementary_software/CODE_MeVisLab/MeVisLab_Module_for_PNG_dataset_generation_from_DICOM/DRRfeline.script]

Interface {
  Inputs {
  }

  Outputs {
  }

  Parameters {
    #include "$(MLAB_FMEstable_ReleaseMeVis)/Projects/AlgorithmModule/AlgorithmMacroModule/Modules/Parameters.mdl"
  }
}

Commands {
  source = $(LOCAL)/DRRfeline.py
  initCommand = "*py: DRRfeline( ctx )*"
}

NetworkPanel {
  #include "$(MLAB_FMEstable_ReleaseMeVis)/Projects/AlgorithmModule/MLAlgorithmModule/Modules/NetworkPanel.mdl"
}

Window {
  Category {

    #include "$(MLAB_FMEstable_ReleaseMeVis)/Projects/AlgorithmModule/AlgorithmMacroModule/Modules/Window.mdl"
  }
}
