# Supplementary material for: Estimating and abstracting the 3D structure of feline bones using neural networks on X-ray (2D) images
Source: Commun Biol. 2020 Jun 30;3:337. doi: 10.1038/s42003-020-1057-3 (PMC7326932; doi:10.1038/s42003-020-1057-3)
Supplement: Supplementary file 3 — Supplementary Software 1 [file 42003_2020_1057_MOESM3_ESM.zip › supplementary_software/CODE_MeVisLab/README]

Tested with MeVisLab 3.1.1 GCC-5.4.0 (2018-12-17 Release) on Linux (Ubuntu 16.04) 

1.

To add the files that generate dataset of artificial 2D X-ray images from 3D DICOM files as a new MeVisLab module, follow these steps:

 - Start MeVisLab

 - Go to File - Run Project Wizard
In the Project Wizard Menu, a package needs to be created first, so select the option 'New Package', for example call the package 'Bones', and its group 'BonesGroup'. As for 'Target Directory', choose '/home/<username>/MeVisLab<version_number>/Packages'.

 - Once a package has been created, run the Project Wizard again and create an 'Algorithm Macro Module'. Call the Module 'DRRfeline' (field 'Name' in the Wizard), otherwise you'll have to rename and further edit the files the modules will consist of. Call the project 'BonesProject' and set the 'Project Path' to '/home/<your_username>/MeVisLab<version_number>/Packages/BonesGroup/Bones/Projects'. In the wizard, check the 'Add reference to example network' option.
 
 - Click next, and then add macro network file (here, navigate to the DRRfeline.mlab file in the 'MeVisLab_Module_for_PNG_dataset_generation_from_DICOM' directory).

 - Copy the DRRfeline* files (*def, *mlab, *py and *script) from 'MeVisLab_Module_for_PNG_dataset_generation_from_DICOM' into the directory of your new macromodule, overwriting the four files with the same names that are already there. For example, under Linux, the files should be in '/home/<your_username>/MeVisLab<version_number>/Packages/BonesGroup/Bones/Projects/_BonesProject/Modules'

 - Load your newly created module:
Extras - reload mevis module database (clear cache)


2.

To generate PNG files from your DICOM 3D CT volumes, first, specify the path to the directory containing the DICOM files, as well as the directory where the generated PNGs should be saved, directly in the 'DRRfeline.py' script.

Then, load the module by typing 'DRRfeline' into the 'Search Modules' bar at the top of the MeVisLab window. This will automatically load the python script and the conversion process will start.

The process can take several hours or days, depending on your computer. While the process is ongoing, an hourglass will be visible as the MeVisLab cursor. You can check on the progress by looking directly into the directory where you specified the PNG files should be saved. To stop the conversion, kill the MeVisLab process.
