# Supplementary material for: Estimating and abstracting the 3D structure of feline bones using neural networks on X-ray (2D) images
Source: Commun Biol. 2020 Jun 30;3:337. doi: 10.1038/s42003-020-1057-3 (PMC7326932; doi:10.1038/s42003-020-1057-3)
Supplement: Supplementary file 3 — Supplementary Software 1 [file 42003_2020_1057_MOESM3_ESM.zip › supplementary_software/CODE_Neural_Networks_and_Classifiers/README]

In order to perform triplet network and kNN classifier training, followed by a subsequent evaluation, first set up the necessary dependencies, for example in a docker container.

See `docker_container_setup.md` for details.
Setting up this nvidia-docker container should take under 10 minutes if nvidia-docker is already set up correctly.

Inside the correctly set up environment, navigate via terminal into the directory `CODE_Neural_Networks_and_Classifiers`, and execute the script

	train_and_evaluate.sh

For an explanation of the steps this script takes, see the comments directly in `train_and_evaluate.sh`.

The training process itself is by far the most time-consuming step and running it for the default 15 epochs on the provided dataset takes about 4 hours on an nVIDIA GTX 1070 GPU.

Note that it may be necessary to update the dataset path in `start_training.sh` depending on where you extract the dataset (24_bones_classifier_train_valid_224x224x3.zip).
This dataset can be found either in Supplementary Data 1, or at 
	https://doi.org/10.5281/zenodo.3829502
under 'PNGs/24_bones_classifier_train_valid_224x224x3'.
