# Supplementary material for: Estimating and abstracting the 3D structure of feline bones using neural networks on X-ray (2D) images
Source: Commun Biol. 2020 Jun 30;3:337. doi: 10.1038/s42003-020-1057-3 (PMC7326932; doi:10.1038/s42003-020-1057-3)
Supplement: Supplementary file 3 — Supplementary Software 1 [file 42003_2020_1057_MOESM3_ESM.zip › supplementary_software/CODE_Neural_Networks_and_Classifiers/classify_images.py]

# Copyright Jana Cavojska, 2018

# Parts of this code not written by Jana Cavojska are based on 
# the open source GitHub repository by Noel Codella:
# https://github.com/noelcodella/tripletloss-keras-tensorflow

# GLOBAL DEFINES
T_G_WIDTH = 224
T_G_HEIGHT = 224
T_G_NUMCHANNELS = 3
T_G_SEED = 1337

import pickle, sys

# Misc. Necessities
import sys
import os
import random
import shutil
import ssl # these two lines solved issues loading pretrained model
ssl._create_default_https_context = ssl._create_unverified_context
import numpy as np
from scipy.misc import imresize, imread
import cv2

np.random.seed(T_G_SEED)

# TensorFlow Includes
import tensorflow as tf
#from tensorflow.contrib.losses import metric_learning
tf.set_random_seed(T_G_SEED)

# Keras Imports & Defines 
import keras
import keras.applications
from keras import backend as K
from keras.models import Model
from keras import optimizers
import keras.layers as kl

from keras.preprocessing.image import ImageDataGenerator


# loads a set of images from a text index file
# returns imgset, a numpy array containing the keras-preprocessed images specified in flist
def t_read_image_list(flist, start, length):
	
	filenames = []

	with open(flist) as f:
		content = f.readlines() 
	content = [x.strip().split()[0] for x in content] # split() splits on ' ' and on newlines by default and always returns a list (in this case, a list of 1 element for each line - the jpg filename)

	datalen = length
	if (datalen < 0):
		datalen = len(content) # content contains the list of all files in flist

	if (start + datalen > len(content)):
		datalen = len(content) - start # making sure specified length (number of files to work on) is not longer than the list of available files (which starts at line number specified by the start variable)
 
	print('\n... in t_read_image_list: ')
	print('    T_G_HEIGHT, T_G_WIDTH, T_G_NUMCHANNELS: ' + str([T_G_HEIGHT, T_G_WIDTH, T_G_NUMCHANNELS]))
	print('    flist: ' + str(flist))
	print('    start, length: ' + str([start, length]) + '\n') # [3200, 1600]
	imgset = np.zeros((datalen, T_G_HEIGHT, T_G_WIDTH, T_G_NUMCHANNELS)) # ValueError: negative dimensions are not allowed

	for i in range(start, start+datalen):
		if ((i-start) < len(content)):
			imgset[i-start] = t_read_image(content[i])
			filenames.append(content[i])

	return imgset, filenames


# loads an image and preprocesses
def t_read_image(loc):
	#print('image location: ' + str(loc)) # debug
	t_image = cv2.imread(loc)
	#t_image = cv2.resize(t_image, (T_G_HEIGHT,T_G_WIDTH)) # no longer necessary, this is done once before training / testing starts.
	if t_image is not None:
		t_image = t_image.astype("float32")
		t_image = keras.applications.vgg16.preprocess_input(t_image, data_format='channels_last')

		return t_image
	else:
		print('ERROR: image ' + str(loc) + ' could not be opened!!!')
	return None


def file_numlines(fn):
	with open(fn) as f:
		return sum(1 for _ in f)


# Create a list of all files in directory (recursively) and save it in imglist:
def create_input_image_list(directory, imglist):
	print('\n\n\n*********directory to search for files: ' + str(directory))
	with open(imglist, 'w') as f:
		for path, directories, filenames in os.walk(directory):
			for filename in filenames:
				# Write filename incl. full path into imglist:
				print('  --------filename: ' + str(filename))
				f.write(os.path.join(path, filename) + '\n')


def generate_embeddings(DATASET, modelprefix):
	
	dataset_name = DATASET.split('/')[-1]
	print('DATASET: ' + str(DATASET))
	print('modelprefix: ' + str(modelprefix))
	imglist = modelprefix + '_' + dataset_name + '_inference_in.txt'
	outfile = modelprefix + '_' + dataset_name + '_inference_out.txt'
	
	print('\n\n\n\nmodelprefix in generate_embeddings: ' + str(modelprefix))
	print('\ndataset_name in generate_embeddings: ' + str(dataset_name))
	print('\noutfile in generate_embeddings: ' + str(outfile))
	print('\n DATASET in generate_embeddings: ' + str(DATASET))
	
	# Put all files found in DATASET into imglist, one file per line:
	create_input_image_list(DATASET, imglist)

	with open(modelprefix + '.json', "r") as json_file:
		model_json = json_file.read()

	loaded_model = keras.models.model_from_json(model_json)
	loaded_model.load_weights(modelprefix + '.h5')

	base_model = loaded_model.get_layer('base_model') # the base_model's last layer is t_emb_1_l2norm which is the normalization layer put directly on top of the dense layer with the 128-dimensional output. So base_model includes the additional layers put on top of VGG-16, but not the layers that compute distances between triplets.

	# create a new single input
	input_shape=(T_G_WIDTH,T_G_HEIGHT,T_G_NUMCHANNELS)
	input_single = kl.Input(shape=input_shape, name='input_single')
	
	# create a new model without the triple loss
	net_single = base_model(input_single)
	model = Model(input_single, net_single, name='embedding_net')

	chunksize = 1000
	total_img = file_numlines(imglist)
	total_img_ch = int(np.ceil(total_img / float(chunksize)))

	with open(outfile, 'w') as f_handle:
		# iterate over chunks:
		for i in range(0, total_img_ch):
			imgs, filenames = t_read_image_list(imglist, i*chunksize, chunksize) # (flist, start, length)
			#print('imgs.shape: ' + str(imgs.shape))  # (1000, 224, 224, 3)
			
			vals = model.predict(imgs)
			#print('vals.shape: ' + str(vals.shape))  # (1000, 128)
			
			for j in range(0, len(imgs)):
				vals_j = ''
				
				for k in range(0, len(vals[j])):
					#print('vals[j][k]: ' + str(vals[j][k]))
					vals_j += str(vals[j][k]) + ' '
					
				vals_j = vals_j.strip()
				
				f_handle.write(str(filenames[j]) + ' ' + str(vals_j) + '\n')
			#np.savetxt(f_handle, vals)
	
	return outfile


def classify_embeddings(modelprefix, outfile):
	
	classifier_filename = modelprefix.split('/')[0] + '/kNN_classifier.pkl'

	print('classifier_filename:\n' + str(classifier_filename))
	cls = pickle.load(open(classifier_filename, 'rb'))
	
	embeddings = np.loadtxt(outfile, dtype='string')
	print('\nembeddings:\n' + str(embeddings))
	print('\nembeddings.shape:\n' + str(embeddings.shape))
	#sys.exit()
	embeddings_only = embeddings[:, 1:]
	embeddings_only = embeddings_only.astype(float)
	
	print('\nembeddings_only:\n' + str(embeddings_only))
	print('\nembeddings_only.shape:\n' + str(embeddings_only.shape))
	#sys.exit()
	predictions = cls.predict(embeddings_only)
	
	print('\npredictions:\n' + str(predictions))
	print('\npredictions.shape:\n' + str(predictions.shape))
	
	predicted_images = [[embeddings[i][0], predictions[i]] for i in range(0, len(predictions))]
	#predicted_images = np.concat(embeddings[:, 0], predictions.astype('string'))
	
	return predicted_images


if __name__ == "__main__":
	
	if len(sys.argv) < 2:
		sys.exit('Usage: \n\t <Path to folder with images to classify> <Model Prefix> \n\t\tClassifies image using triplet network and kNN classifier')
	
	DATASET = sys.argv[1]
	modelprefix = sys.argv[2]
	
	
	# Generate embeddings for the input files
	outfile = generate_embeddings(DATASET, modelprefix)
	print('\n\n************\nFile containing generated embeddings: ' + str(outfile))
	
	# Classify the generated embeddings:
	predicted_images = classify_embeddings(modelprefix, outfile)
	
	# Get class index to class name mappings:
	train_dir = modelprefix.split('/')[0]
	classes_file = os.path.join(train_dir, 'list_of_classes.txt')
	mappings = []
	with open(classes_file, 'r') as cf:
		for line in cf:
			mappings.append(line.split(':')[1])
	
	# Print input file names and what they have been classified as:
	print('\nPredictions:')
	for img in predicted_images:
		#print('Image ' + str('/'.join(img[0].split('/')[-2:])) + ' was predicted as:\n' + str(mappings[ int(img[1]) ]))
		print('Image ' + str('/'.join(img[0].split('/')[-2:])) + ' was predicted as: ' + str(mappings[ int(img[1]) ]))
