# Supplementary material for: Estimating and abstracting the 3D structure of feline bones using neural networks on X-ray (2D) images
Source: Commun Biol. 2020 Jun 30;3:337. doi: 10.1038/s42003-020-1057-3 (PMC7326932; doi:10.1038/s42003-020-1057-3)
Supplement: Supplementary file 3 — Supplementary Software 1 [file 42003_2020_1057_MOESM3_ESM.zip › supplementary_software/CODE_Neural_Networks_and_Classifiers/docker_container_setup.md]

To run the code, set up an environment with the Python packages tensorflow 1.8.0 and keras 2.0.8.
Python 2.7 has been used, on Ubuntu 16.04.

One way to set up such an environment is using a docker container.

First, set up a shared directory to exchange files with the docker container:

	mkdir /data/docker_share


Create a docker container with tensorflow 1.8.0 installed
(nvidia-docker performs tensorflow computations directly on your GPU. Use an up-to-date tutorial to set up nvidia-docker correctly):

	nvidia-docker run -itd --name tensorflow_18_gpu_tripletloss -e COLUMNS=$COLUMNS -e LINES=$LINES -e TERM=$TERM -v /data/docker_share:/data/docker_share tensorflow/tensorflow:1.8.0-gpu /bin/bash

Enter the docker container that has just been created:

	nvidia-docker exec -it tensorflow_18_gpu_tripletloss /bin/bash

If you've rebooted the computer in the meantime, you may need to start the now stopped docker container before you can enter it:

	nvidia-docker start tensorflow_18_gpu_tripletloss && nvidia-docker exec -it tensorflow_18_gpu_tripletloss /bin/bash

In the container, execute:

	pip install keras==2.0.8 natsort
	
	apt-get update && apt-get install -y python-opencv

After training and/or inference, exit the container either by closing the terminal window or by executing the following command inside the container:

	exit
