# Supplementary material for: Estimating and abstracting the 3D structure of feline bones using neural networks on X-ray (2D) images
Source: Commun Biol. 2020 Jun 30;3:337. doi: 10.1038/s42003-020-1057-3 (PMC7326932; doi:10.1038/s42003-020-1057-3)
Supplement: Supplementary file 3 — Supplementary Software 1 [file 42003_2020_1057_MOESM3_ESM.zip › supplementary_software/CODE_Neural_Networks_and_Classifiers/start_training.sh]

#!/bin/bash

# Copyright Jana Cavojska, 2018

# Train a VGG-16-based neural network using triplet loss on the images stored in `img_dir`:

img_dir="../../supplementary_data/24_bones_classifier_train_valid_224x224x3"

embedding_dimension=128

batch_size=16

num_epochs=5

train_dir="tripletloss_train_dir" # where to save the trained model to

output_log="$train_dir/training.out"
error_log="$train_dir/training.err"


# Create the training directory if it does not exist:

mkdir -p "$train_dir"

chmod -R 777 "$train_dir"; chmod -R 777 .


# # Create a file with class-to-index mappings:
# 
# classes_file="$train_dir/list_of_classes.txt"
# echo "writing into classes_file: $classes_file" # debug
# echo "" >"$classes_file" # delete file contents
# idx=0
# for dcm in $(ls "$img_dir")
# do
# 	echo "$idx:$dcm" >>"$classes_file"
# 	(( idx = idx + 1 ))
# done
# # exit # debug


# Start training using the parameters defined above:

python2 tripletloss.py -learn "$img_dir" "$embedding_dimension" "$batch_size" "$num_epochs" "$train_dir" #>"$output_log" 2>"$error_log"
