# Supplementary material for: Estimating and abstracting the 3D structure of feline bones using neural networks on X-ray (2D) images
Source: Commun Biol. 2020 Jun 30;3:337. doi: 10.1038/s42003-020-1057-3 (PMC7326932; doi:10.1038/s42003-020-1057-3)
Supplement: Supplementary file 3 — Supplementary Software 1 [file 42003_2020_1057_MOESM3_ESM.zip › supplementary_software/CODE_Neural_Networks_and_Classifiers/train_and_evaluate.sh]

#!/bin/bash

# Copyright Jana Cavojska, 2018

# The folder `CODE_Neural_Networks_and_Classifiers` contains the code necessary to train a neural network using the triplet loss method, as well as to perform inference using the trained network model together with a classifier.
 
# Before starting the training process, you can edit the options in the bash script `start_training.sh`, such as the location of the directory containing training images, embedding dimension to be used, as well as the batch size and number of training epochs.
 
# The default options should work, however.

# 1. Start the training. Caution, this can take a very long time, multiple hours even on a GPU:

echo ""
echo "----------- STARTING THE TRAINING PROCESS NOW ----------"
echo ""

# Set permissions for this directory so that all scripts can write here:
chmod -R 777 .

./start_training.sh
# exit # debug

# After this step, a triplet loss-trained network will have been saved in the training directory specified in start_training.sh. 


# 2. Now, use this network to generate low-dimensional embeddings for the images in your dataset:

echo ""
echo "----------- GENERATING EMBEDDINGS FOR THE 24 IMAGE DATASET TESTING SPLIT ----------"
echo ""

classifier_dataset="../DATASETS/24_bones_classifier_test_224x224x3" # 20% of all images from the scaled images dataset. Not used for training nor validation.
	
train_dir="tripletloss_train_dir"
list_of_classes="$train_dir/list_of_classes.txt"

mkdir -p "$train_dir"
mkdir -p "$train_dir/history_plots"
mkdir -p "$train_dir/tensorboard"
mkdir -p "$train_dir/trained_models"

# chmod -R 777 "$train_dir"

trained_model="$train_dir/trained_models/${train_dir}_final"

python tripletloss.py -extract "$classifier_dataset" "$trained_model"


# 3. Get the path to where the embeddings have been saved:

# Get the name of the dataset (something meaningful, like the name of the subdirectory where the dataset resides, unless that's the name of the split: 'train', 'test', 'valid'. In that case, set dataset_name to the parent directory of the split subdirectory):
for split in "train" "test" "valid"
do
	if grep -q "^.*/$split$" <<<"$classifier_dataset"
	then
		# remove the '/split' part of the classifier_dataset path
		classifier_dataset_nosplit=$(sed -n "s|^\(.*\)/$split$|\1|p" <<<"$classifier_dataset")
		echo "classifier_dataset: $classifier_dataset" # debug
		echo "classifier_dataset_nosplit: $classifier_dataset_nosplit" # debug
	else
		classifier_dataset_nosplit="$classifier_dataset"
	fi
done

if grep -q "/" <<<"$classifier_dataset_nosplit"
# Get directory name without the full path:
then dataset_name=$(echo "$classifier_dataset_nosplit" | rev | sed -n "s|^\([^/]*\).*$|\1|p" | rev)
else dataset_name="$classifier_dataset_nosplit"
fi
# dataset_name=$(sed -n "s|/|__|gp" <<<"$classifier_dataset")
# dataset_name=$(sed -n "s|..__|../|gp" <<<"$dataset_name")
echo " classifier dataset_name: $dataset_name"

embeddings_classifier_dataset="${trained_model}_${dataset_name}_inference_out.txt"


# # 3.5. Optionally, generate embeddings for images of the five sample bones the triplet network has *not* been trained on. This step is obsolete if you intend to execute step 9. (inference for images of unknown bones), because embedding generation is part of that step.
# 
# echo ""
# echo "----------- GENERATING EMBEDDINGS FOR IMAGES OF THE FIVE SAMPLE BONES ----------"
# echo ""
#
# sample_dataset="../DATASETS/5_sample_bones_224x224x3" # 20 % of the images of the five sample bones
# 
# python tripletloss.py -extract "$sample_dataset" "$trained_model"
# 
# 
# # 5. Get path to where the embeddings have been saved:
# 
# # Get the name of the dataset (something meaningful, like the name of the subdirectory where the dataset resides, unless that's the name of the split: 'train', 'test', 'valid'. In that case, set dataset_name to the parent directory of the split subdirectory):
# for split in "train" "test" "valid"
# do
# 	if grep -q "^.*/$split$" <<<"$sample_dataset"
# 	then
# 		# remove the '/split' part of the sample_dataset path
# 		sample_dataset_nosplit=$(sed -n "s|^\(.*\)/$split$|\1|p" <<<"$sample_dataset")
# 		echo "sample_dataset: $sample_dataset" # debug
# 		echo "sample_dataset_nosplit: $sample_dataset_nosplit"
# 	else
# 		sample_dataset_nosplit="$sample_dataset"
# 	fi
# done
# 
# if grep -q "/" <<<"$sample_dataset_nosplit"
# # Get directory name without the full path:
# then dataset_name=$(echo "$sample_dataset_nosplit" | rev | sed -n "s|^\([^/]*\).*$|\1|p" | rev)
# else dataset_name="$sample_dataset_nosplit"
# fi
# # dataset_name=$(sed -n "s|/|__|gp" <<<"$sample_dataset")
# # dataset_name=$(sed -n "s|..__|../|gp" <<<"$dataset_name")
# # IOError: [Errno 2] No such file or directory: 'tripletloss_train_dir/trained_models/tripletloss_train_dir_final_../DATASETS../24_bones_classifier_test_224x224x3_inference_out.txt'
# echo " sample dataset_name: $dataset_name"
# embeddings_sample_dataset="${trained_model}_${dataset_name}_inference_out.txt"


# 4. Now, train a KNN classifier on the embeddings of the 24 bones (using images the network has not been trained on):

echo ""
echo "----------- TRAINING A KNN CLASSIFIER ON THE EMBEDDINGS OF THE 24 BONES DATASET (TEST SPLIT) ----------"
echo ""

# embeddings_classifier_dataset='tripletloss_train_dir/trained_models/tripletloss_train_dir_final_24_bones_classifier_train_224x224x3_inference_out.txt'
# 
# embeddings_sample_dataset='tripletloss_train_dir/trained_models/tripletloss_train_dir_final_5_sample_bones_224x224x3_inference_out.txt'

python train_sklearn_classifier.py "$embeddings_classifier_dataset" "$classifier_dataset" "$list_of_classes"


# 5. Generate an embedding for each test image, then load the trained sklearn classifier to classify it. In this case, the kNN classifier will classify images of the 24 bones it had learned to recognize, but the kNN has of course not been trained on these specific images of those bones:

echo ""
echo "----------- CLASSIFYING TEST EMBEDDINGS OF THE 24 BONES USING KNN ----------"
echo ""

trained_model="$train_dir/trained_models/${train_dir}_final"

dataset="../DATASETS/24_bones_classifier_train_valid_224x224x3/valid"

python classify_images.py "$dataset" "$trained_model" >test_results


# 6. Determine the total number of predictions:

echo ""
echo "Total number of predictions for images of the 24 bones: "
while read line; do if grep -q "^Image" <<<"$line" && ! [ -z "$line" ]; then prediction=$(sed -n "s/^.*predicted as: \(.*\)$/\1/p" <<<"$line"); if grep -q "Image $prediction" <<< "$line"; then echo "correct"; else echo "INCORRECT"; fi; fi; done< test_results | wc -l

# 7. Determine the number of correct predictions:

echo "Number of correct predictions: "
while read line; do if grep -q "^Image" <<<"$line" && ! [ -z "$line" ]; then prediction=$(sed -n "s/^.*predicted as: \(.*\)$/\1/p" <<<"$line"); if grep -q "Image $prediction" <<< "$line"; then echo "correct"; else echo "INCORRECT"; fi; fi; done< test_results | grep "correct" | wc -l

# 8. Determine the number of incorrect predictions:

echo "Number of incorrect predictions: "
while read line; do if grep -q "^Image" <<<"$line" && ! [ -z "$line" ]; then prediction=$(sed -n "s/^.*predicted as: \(.*\)$/\1/p" <<<"$line"); if grep -q "Image $prediction" <<< "$line"; then echo "correct"; else echo "INCORRECT"; fi; fi; done< test_results | grep "INCORRECT" | wc -l


# 9. Generate and classify the embeddings of images of the five sample bones the classifier has not been trained to recognize. This serves to find close matches (in terms of 3D shape and other similarities), not exact matches, since none of the five bones has been part of our dataset until now.

echo ""
echo "----------- CLASSIFYING THE EMBEDDINGS OF THE 5 SAMPLE BONES USING KNN ----------"
echo ""

dataset="../DATASETS/5_sample_bones_224x224x3"

python classify_images.py "$dataset" "$trained_model" >test_results_5bones

echo "Inference results for images of the five bones and a list of their nearest matches have been saved to 'test_results_5bones'."
