# Supplementary material for: Estimating and abstracting the 3D structure of feline bones using neural networks on X-ray (2D) images
Source: Commun Biol. 2020 Jun 30;3:337. doi: 10.1038/s42003-020-1057-3 (PMC7326932; doi:10.1038/s42003-020-1057-3)
Supplement: Supplementary file 3 — Supplementary Software 1 [file 42003_2020_1057_MOESM3_ESM.zip › supplementary_software/CODE_Neural_Networks_and_Classifiers/train_sklearn_classifier.py]

# Copyright Jana Cavojska, 2018

import pandas as pd
import numpy as np
import sys, os
import math
import pickle
from math import floor

from functools import reduce

from sklearn import tree
from sklearn.neural_network import MLPClassifier

from sklearn.cross_validation import train_test_split
from sklearn.tree import DecisionTreeClassifier
from sklearn.metrics import accuracy_score

from sklearn.svm import SVC, LinearSVC
from sklearn import neighbors, datasets

from sklearn.decomposition import PCA


def define_classifiers(num_classes):
	clf1 = neighbors.KNeighborsClassifier()
	#clf2 = MLPClassifier(solver='sgd', alpha=1e-5, hidden_layer_sizes=(128, 128, num_classes), random_state=1, max_iter=200) # in case of stochastic solvers like adam or sgd, max_iter specifies number of epochs
	##clf2 = MLPClassifier(solver='lbfgs', alpha=1e-5, hidden_layer_sizes=(64, 64, 64, 29), random_state=1)
	##clf2 = MLPClassifier(solver='adam', alpha=1e-5, hidden_layer_sizes=(16, 16, 16, 29), random_state=1)
	#clf3 = SVC()
	#clf4 = LinearSVC() 
	
	clf = [clf1]
	names = ['k-nearest neighbor   ']
	#clf = [clf1,clf2,clf3,clf4]
	#names = ['k-nearest neighbor   ','Multilayer perceptron','SVM rbf              ','SVM linear           ']
	
	return clf, names


def classify(X_train, y_train, X_test, y_test, num_classes):
	clf, names = define_classifiers(num_classes)
	for c,n in zip(clf,names):
		c = c.fit(X_train, y_train)
		
		# Save classifier to disk:
		classifier_filename = "tripletloss_train_dir/kNN_classifier.pkl"
		pickle.dump(c, open(classifier_filename, 'wb'))
		c = pickle.load(open(classifier_filename, 'rb'))
				
		pred = c.predict(X_test)
		print("Accuracy of " + str(n) + ": " + str(accuracy_score(pred, y_test)*100) + "%")


def classify_and_infer(X_train, y_train, X_test, y_test, embeddings_file_infer, num_classes, dirnames_to_classes_train):
	classes_to_dirnames = ['' for x in range(0, len(dirnames_to_classes_train.keys()))]
	for dirname in dirnames_to_classes_train.keys():
		classes_to_dirnames[int(dirnames_to_classes_train[dirname])] = dirname
	
	with open(embeddings_file_infer, 'r') as infer_src:
		with open(embeddings_file_infer + '_infer_results', 'w') as inffile:
			print('\nFile containing *closest* (rather than exact) shape predictions for sample bones that neither the Triplet network nor the KNN classifier were trained on:\n' + str(inffile) + '\n')
			
			inffile.write('Actual_class Predicted_closest_class\n')
			clf, names = define_classifiers(num_classes)
			for c,n in zip(clf,names):
				c = c.fit(X_train, y_train)
				
				# Save classifier to disk:
				classifier_filename = "tripletloss_train_dir/kNN_classifier.pkl"
				pickle.dump(c, open(classifier_filename, 'wb'))
				c = pickle.load(open(classifier_filename, 'rb'))
		
				pred = c.predict(X_test)
				print("\nAccuracy of " + str(n) + ": " + str(accuracy_score(pred, y_test)*100) + "%")
				
				# Infer class for each line in embeddings_file_infer
				for line in infer_src:
					values = line.strip().split(' ')
					labelname = values[0]
					labelname_fileonly = labelname.split('/')[-2]
					embedding = [np.float(x) for x in values[1:]]
					
					#print('embedding: ' + str(embedding))
					prediction = c.predict(np.asarray([embedding]))
					pred_name = classes_to_dirnames[int(prediction)]
					#print('labelname: ' + str(labelname_fileonly) + ', prediction: ' + str(prediction) + ', pred_name: ' + str(pred_name))
					inffile.write(str(labelname_fileonly) + ' ' + str(pred_name) + '\n')


def downsize_with_PCA(X_train, y_train, X_test, y_test, components):
	
	pca = PCA(n_components=components)
	pca_result_X_train = pca.fit_transform(X_train)
	
	#print('pca.explained_variance_ratio_: ' + str(pca.explained_variance_ratio_))
	pca_result_X_test = pca.transform(X_test)
	
	return pca_result_X_train, pca_result_X_test


def read_embeddings(embeddings_file, dataset_path, list_of_classes):
	
	if '_numeric' not in embeddings_file:
		embeddings_file, _ = convert_to_numeric(embeddings_file, dataset_path, list_of_classes)
	
	DATASET = np.genfromtxt(embeddings_file, delimiter=" ")
	np.random.shuffle(DATASET) # so that examples for 1 class are not always grouped together
	print('DATASET: ' + str(DATASET))
	
	num_train = int(len(DATASET) * 0.7)
	X_train = DATASET[0:num_train, 1:]  # label is at position 0
	X_test = DATASET[num_train:, 1:]
	y_train = DATASET[0:num_train, 0]
	y_test = DATASET[num_train:, 0]
	
	print('X_test: ' + str(X_test))
	print('y_test: ' + str(y_test))
	
	print('X_train.shape: ' + str(X_train.shape))
	print('y_train.shape: ' + str(y_train.shape))
	print('X_test.shape: ' + str(X_test.shape))
	print('y_test.shape: ' + str(y_test.shape))
	
	return X_train, y_train, X_test, y_test


def convert_to_numeric(embeddings_file, dataset_path, list_of_classes):
	print('\nin convert_to_numeric.') # debug
	print('dataset_path: ' + str(dataset_path))
	print('embeddings_file: ' + str(embeddings_file))
	dirnames_to_classes = {}
	class_index = 0
	
	#list_of_classes = 'tripletloss_train_dir/list_of_classes.txt'
	with open(list_of_classes, 'r') as classes:
		print('list of classes file: ' + str(list_of_classes))
		for line in classes:
			class_name = line.strip().split(':')[1]
			dirnames_to_classes[class_name] = class_index
			class_index += 1
		
	#for dirname in sorted(os.listdir(dataset_path)):
		#print('adding dirname: ' + str(dirname))
		#dirnames_to_classes[dirname] = class_index
		#class_index += 1
	print('dirnames_to_classes: ' + str(dirnames_to_classes))
	
	with open(embeddings_file, 'r') as fclasses:
		with open(embeddings_file + '_numeric', 'w') as nclasses:
			
			for line in fclasses:
				filename = line.split(' ')[0]
				embedding = ' '.join(line.split(' ')[1:])
				
				dirname = os.path.split(os.path.split(filename)[-2])[-1]
				#print('dirname from ' + str(filename) + ' that cannot be found: ' + str(dirname))
				class_index = dirnames_to_classes[dirname] # KeyError: '187352_Femur_Re_block.dcm'
				#print('++++ class index for ' + str(dirname) + ': ' + str(class_index)) # debug class index for Findling_0_188924_0001_block.dcm: 3
				nclasses.write(str(class_index) + ' ' + embedding)
	return embeddings_file + '_numeric', dirnames_to_classes


def read_train_infer_embeddings(embeddings_file_train, embeddings_file_infer, dataset_path_train, dataset_path_infer, list_of_classes):
	
	if '_numeric' not in embeddings_file_train:
		embeddings_file_train, dirnames_to_classes_train = convert_to_numeric(embeddings_file_train, dataset_path_train, list_of_classes)
	if '_numeric' not in embeddings_file_infer:
		embeddings_file_infer, dirnames_to_classes_infer = convert_to_numeric(embeddings_file_infer, dataset_path_infer, list_of_classes)
	
	DATASET = np.genfromtxt(embeddings_file_train, delimiter=" ")
	np.random.shuffle(DATASET) # so that examples for 1 class are not always next to each other
	
	num_train = int(len(DATASET) * 0.7)
	X_train = DATASET[0:num_train, 1:]  # label is at position 0
	X_test = DATASET[num_train:, 1:]
	y_train = DATASET[0:num_train, 0]
	y_test = DATASET[num_train:, 0]
	
	print('X_test: ' + str(X_test))
	print('y_test: ' + str(y_test))
	
	print('X_train.shape: ' + str(X_train.shape))
	print('y_train.shape: ' + str(y_train.shape))
	print('X_test.shape: ' + str(X_test.shape))
	print('y_test.shape: ' + str(y_test.shape))
	
	print('dirnames_to_classes_train: ' + str(dirnames_to_classes_train)) # debug
	#sys.exit() # debug
	return X_train, y_train, X_test, y_test, dirnames_to_classes_train


def read_train_embeddings(embeddings_file_train, dataset_path_train, list_of_classes):
	if '_numeric' not in embeddings_file_train:
		embeddings_file_train, dirnames_to_classes_train = convert_to_numeric(embeddings_file_train, dataset_path_train, list_of_classes)
	
	DATASET = np.genfromtxt(embeddings_file_train, delimiter=" ")
	np.random.shuffle(DATASET) # so that examples for 1 class are not always next to each other
	
	num_train = int(len(DATASET) * 0.7)
	X_train = DATASET[0:num_train, 1:]  # label is at position 0
	X_test = DATASET[num_train:, 1:]
	y_train = DATASET[0:num_train, 0]
	y_test = DATASET[num_train:, 0]
	
	print('X_test: ' + str(X_test))
	print('y_test: ' + str(y_test))
	
	print('X_train.shape: ' + str(X_train.shape))
	print('y_train.shape: ' + str(y_train.shape))
	print('X_test.shape: ' + str(X_test.shape))
	print('y_test.shape: ' + str(y_test.shape))
	
	print('dirnames_to_classes_train: ' + str(dirnames_to_classes_train)) # debug
	return X_train, y_train, X_test, y_test, dirnames_to_classes_train
	

if __name__ == "__main__":
	
	print('train_sklearn_classifier.py, len(sys.argv): ' + str(len(sys.argv)))
	
	if len(sys.argv) == 4:
		embeddings_file_train = sys.argv[1] # embeddings extracted from dataset with the 24 bones
		dataset_path_train = sys.argv[2] # dataset with the 24 bones
		list_of_classes = sys.argv[3] # file containing index-to-class mappings
		
		X_train, y_train, X_test, y_test, dirnames_to_classes_train = read_train_embeddings(embeddings_file_train, dataset_path_train, list_of_classes)
		
		num_classes = len(dirnames_to_classes_train)
		
		classify(X_train, y_train, X_test, y_test, num_classes)
		
	
	
	# do not use this, convert_to_numeric fails because the 5 sample bones do not occur as keys in dirnames_to_classes:
	elif len(sys.argv) == 5: # if we're testing how well these classifiers can find the closest, not the exact match
		embeddings_file_train = sys.argv[1] # embeddings extracted from dataset with the 24 bones
		embeddings_file_infer = sys.argv[2] # embeddings extracted from dataset with the 5 bones
		print('embeddings_file_infer, should contain Findling924 900 times: ' + str(embeddings_file_infer)) # debug
		
		
		#dataset_path_train = os.path.join(sys.argv[3], 'train') # dataset with the 24 bones
		#dataset_path_infer = os.path.join(sys.argv[4], 'train') # dataset with the 5 bones NOT in dataset_path_train
		
		dataset_path_train = sys.argv[3] # dataset with the 24 bones
		dataset_path_infer = sys.argv[4] # dataset with the 5 bones NOT in dataset_path_train
		
		
		inference_file = embeddings_file_infer + '_inference_results'
		num_classes = 24
		
		
		X_train, y_train, X_test, y_test, dirnames_to_classes_train = read_train_infer_embeddings(embeddings_file_train, embeddings_file_infer, dataset_path_train, dataset_path_infer, list_of_classes)
		
		
		classify_and_infer(X_train, y_train, X_test, y_test, embeddings_file_infer, num_classes, dirnames_to_classes_train)
	
	#else:
		
		#num_classes = 29
		
		#dataset_path = '/data/DATASETS/VON_PETER/TRAINING_DATASETS/2018-08-31_NEUAUSRICHTUNG/02_after_block_APML_PNGs_blurred_sigma1.0_traintestvalid/test' # just a quick way to get list of classes without parsing anything or passing a parameter
	
		#embeddings_file = sys.argv[1]
		
		#X_train, y_train, X_test, y_test = read_embeddings(embeddings_file, dataset_path, list_of_classes)
		
		##print('   ----- BEFORE PCA: -----')
		#classify(X_train, y_train, X_test, y_test, num_classes)
		
		##PCA only makes things worse:
		#for c in range(2, 16, 3):
			#pca_result_X_train, pca_result_X_test = downsize_with_PCA(X_train, y_train, X_test, y_test, c)
		
			#print('   ----- PCA with ' + str(c) + ' components: -----')
			#classify(pca_result_X_train, y_train, pca_result_X_test, y_test)
