# Supplementary material for: Estimating and abstracting the 3D structure of feline bones using neural networks on X-ray (2D) images
Source: Commun Biol. 2020 Jun 30;3:337. doi: 10.1038/s42003-020-1057-3 (PMC7326932; doi:10.1038/s42003-020-1057-3)
Supplement: Supplementary file 3 — Supplementary Software 1 [file 42003_2020_1057_MOESM3_ESM.zip › supplementary_software/CODE_Neural_Networks_and_Classifiers/tripletloss.py]

# Copyright Jana Cavojska, 2018

# Parts of this code not written by Jana Cavojska are written by:
# Noel C. F. Codella
# Example Triplet Loss Code for Keras / TensorFlow
# https://github.com/noelcodella/tripletloss-keras-tensorflow

# Implementing Improved Triplet Loss from:
# Zhang et al. "Tracking Persons-of-Interest via Adaptive Discriminative Features" ECCV 2016

# Got help from multiple web sources, including:
# 1) https://stackoverflow.com/questions/47727679/triplet-model-for-image-retrieval-from-the-keras-pretrained-network
# 2) https://ksaluja15.github.io/Learning-Rate-Multipliers-in-Keras/
# 3) https://keras.io/preprocessing/image/
# 4) https://github.com/keras-team/keras/issues/3386
# 5) https://github.com/keras-team/keras/issues/8130


# GLOBAL DEFINES
T_G_WIDTH = 224
T_G_HEIGHT = 224
T_G_NUMCHANNELS = 3
T_G_SEED = 1337
margin = 0.1
resized_dataset_suffix = '_' + str(T_G_WIDTH) + 'x' + str(T_G_HEIGHT) + 'x' + str(T_G_NUMCHANNELS)

# Misc. Necessities
import sys
import os
import random
import shutil
import ssl # these two lines solved issues loading pretrained model
ssl._create_default_https_context = ssl._create_unverified_context
import numpy as np
import cv2
from scipy.misc import imresize, imread
from natsort import natsorted

np.random.seed(T_G_SEED)

# TensorFlow Includes
import tensorflow as tf
#from tensorflow.contrib.losses import metric_learning
tf.set_random_seed(T_G_SEED)

# Keras Imports & Defines 
import keras
import keras.applications
from keras import backend as K
from keras.models import Model
from keras import optimizers
import keras.layers as kl

from keras.preprocessing.image import ImageDataGenerator

margin = K.constant(margin)

# Generator object for data augmentation.
# Can change values here to affect augmentation style.
datagen = ImageDataGenerator(  rotation_range=90,
								width_shift_range=0.05,
								height_shift_range=0.05,
								zoom_range=0.1,
								horizontal_flip=True,
								vertical_flip=True,
								)


# generator function for data augmentation
def createDataGen(X1, X2, X3, Y, b):

	local_seed = T_G_SEED
	genX1 = datagen.flow(X1,Y, batch_size=b, seed=local_seed, shuffle=False)
	genX2 = datagen.flow(X2,Y, batch_size=b, seed=local_seed, shuffle=False)
	genX3 = datagen.flow(X3,Y, batch_size=b, seed=local_seed, shuffle=False)
	while True:
			X1i = genX1.next()
			X2i = genX2.next()
			X3i = genX3.next()

			yield [X1i[0], X2i[0], X3i[0]], X1i[1]


def createModel(emb_size):
	
	# Initialize a VGG16_ImageNet Model
	VGG_input = kl.Input(shape=(T_G_WIDTH,T_G_HEIGHT,T_G_NUMCHANNELS))
	VGG_model = keras.applications.vgg16.VGG16(weights='imagenet', include_top=False, input_tensor=VGG_input)
	

	# New Layers over VGG16
	net = VGG_model.output

	net = kl.Flatten(name='flatten')(net) 
	net = kl.Dense(128, activation='relu', name='embed')(net)
	net = kl.Lambda(l2Norm, output_shape=[128])(net)
	net = kl.Dense(128, activation='relu', name='embed2')(net)
	net = kl.Lambda(l2Norm, output_shape=[128])(net)
	net = kl.Dense(128, activation='relu', name='embed3')(net)
	net = kl.Lambda(l2Norm, output_shape=[128])(net)

	# model creation
	base_model = Model(VGG_model.input, net, name="base_model")

	# triplet framework, shared weights
	input_shape=(T_G_WIDTH,T_G_HEIGHT,T_G_NUMCHANNELS)
	input_anchor = kl.Input(shape=input_shape, name='input_anchor')
	input_positive = kl.Input(shape=input_shape, name='input_pos')
	input_negative = kl.Input(shape=input_shape, name='input_neg')

	net_anchor = base_model(input_anchor)
	net_positive = base_model(input_positive)
	net_negative = base_model(input_negative)

	# The Lamda layer produces output using given function. Here its Euclidean distance.
	positive_dist = kl.Lambda(euclidean_distance, name='pos_dist')([net_anchor, net_positive])
	negative_dist = kl.Lambda(euclidean_distance, name='neg_dist')([net_anchor, net_negative])
	tertiary_dist = kl.Lambda(euclidean_distance, name='ter_dist')([net_positive, net_negative])

	# This lambda layer simply stacks outputs so both distances are available to the objective
	stacked_dists = kl.Lambda(lambda vects: K.stack(vects, axis=1), name='stacked_dists')([positive_dist, negative_dist, tertiary_dist])

	model = Model([input_anchor, input_positive, input_negative], stacked_dists, name='triple_siamese')
	

	# Use constant learning rate, do not refine previous layers:
	for layer in VGG_model.layers:
		# comment this out to refine earlier layers
		layer.trainable = False
	model.compile(optimizer="rmsprop", loss=triplet_loss, metrics=[accuracy])

	return model


# The y_pred parameter is there because keras requires it. But it is not needed because
# the triplet loss is computed from the distances returned by the last layer (y_pred).
#def triplet_loss_orig(y_true, y_pred):
def triplet_loss(y_true, y_pred):
	return K.mean(K.maximum(K.constant(0), K.square(y_pred[:,0,0]) - K.square(y_pred[:,1,0]) + margin))


def accuracy(y_true, y_pred):
	#return K.mean(y_pred[:,0,0] < y_pred[:,1,0]) # original accuracy formula
	# L2 norm of a vector x: ||x||_2 = sqrt( sum(x_i^2) )
	# For each embedding, there is the constraint ||x||_2 = 1
	# Objective from the facenet paper:
	# ||anchor - positive||^2_2 + margin  <  ||anchor - negative||^2_2
	# Triplet loss definition from the facenet paper:
	# L = max(0, sum_i( ||anchor_i - positive_i||^2_2  - ||anchor_i - negative_i||^2_2  +  margin ))
	#return K.mean((y_pred[:,0,0] < y_pred[:,1,0]) && (y_pred[:,0,0] < margin) && (y_pred[:,1,0] > margin))
	#return K.mean(y_pred[:,0,0] + margin < y_pred[:,1,0]) # mine, works best
	return K.mean(K.square(y_pred[:,0,0]) + margin < K.square(y_pred[:,1,0]))

def l2Norm(x):
	return  K.l2_normalize(x, axis=-1)

def euclidean_distance(vects):
	x, y = vects
	return K.sqrt(K.maximum(K.sum(K.square(x - y), axis=1, keepdims=True), K.epsilon()))


# loads an image and preprocesses
def t_read_image(loc):
	#print('image location: ' + str(loc)) # debug
	t_image = cv2.imread(loc)
	#t_image = cv2.resize(t_image, (T_G_HEIGHT,T_G_WIDTH)) # no longer necessary, this is done once before training / testing starts.
	if t_image is not None:
		t_image = t_image.astype("float32")
		t_image = keras.applications.vgg16.preprocess_input(t_image, data_format='channels_last')

		return t_image
	else:
		print('ERROR: image ' + str(loc) + ' could not be opened!!!')
	return None


# loads a set of images from a text index file
# returns imgset, a numpy array containing the keras-preprocessed images specified in flist
def t_read_image_list(flist, start, length):
	
	filenames = []

	with open(flist) as f:
		content = f.readlines() 
	content = [x.strip().split()[0] for x in content] # split() splits on ' ' and on newlines by default and always returns a list (in this case, a list of 1 element for each line - the jpg filename)

	datalen = length
	if (datalen < 0):
		datalen = len(content) # content contains the list of all files in flist

	if (start + datalen > len(content)):
		datalen = len(content) - start # making sure specified length (number of files to work on) is not longer than the list of available files (which starts at line number specified by the start variable)
 
	#print('\n... in t_read_image_list: ')
	#print('    T_G_HEIGHT, T_G_WIDTH, T_G_NUMCHANNELS: ' + str([T_G_HEIGHT, T_G_WIDTH, T_G_NUMCHANNELS]))
	#print('    flist: ' + str(flist))
	#print('    start, length: ' + str([start, length]) + '\n') # [3200, 1600]
	imgset = np.zeros((datalen, T_G_HEIGHT, T_G_WIDTH, T_G_NUMCHANNELS)) # ValueError: negative dimensions are not allowed

	for i in range(start, start+datalen):
		if ((i-start) < len(content)):
			imgset[i-start] = t_read_image(content[i])
			filenames.append(content[i])

	return imgset, filenames


def file_numlines(fn):
	with open(fn) as f:
		return sum(1 for _ in f)


def resize_dataset(DATASET):
	# Copy the dataset recursively, then preprocess the copies in-place:
	DATASET_resized = DATASET + resized_dataset_suffix
	if os.path.exists(DATASET_resized):
		print('Directory ' + str(DATASET_resized) + ' already exists, NOT resizing dataset.')
		return DATASET_resized
	
	if resized_dataset_suffix in DATASET:
		print('Directory ' + str(DATASET) + ' already contains resized imaging, so no resizing necessary.')
		return DATASET
	
	print('Directory ' + str(DATASET_resized) + ' does not exist, resizing dataset...')
	
	# Find all files in DATASET recursively, assume they are images and resize them
	for dirpath, dirnames, filenames in os.walk(DATASET):
		new_dirpath = dirpath.replace(DATASET, DATASET_resized)
		if not os.path.exists(new_dirpath):
			os.makedirs(new_dirpath)
		
		for filename in os.listdir(dirpath):
			img_path = os.path.join(dirpath, filename)
			if not os.path.isfile(img_path):
				continue # skip directories
			
			t_image = imread(img_path)
			t_image = imresize(t_image, (T_G_HEIGHT,T_G_WIDTH))
			
			# Write the new, resized image
			cv2.imwrite(os.path.join(new_dirpath, filename), t_image) # default value for CV_IMWRITE_JPEG_QUALITY is 95, good enough
	return DATASET_resized


def generate_triplet_lists(DATASET, triplets_dir, split, epoch):
	split_path = DATASET + split
	triplet_lists_path = os.path.join(os.getcwd(), triplets_dir)
	
	# File lists:
	anchors_file = os.path.join(triplet_lists_path, split + '_' + str(epoch) + '_anchors')
	positives_file = os.path.join(triplet_lists_path, split + '_' + str(epoch) + '_positives')
	negatives_file = os.path.join(triplet_lists_path, split + '_' + str(epoch) + '_negatives')
	
	# Use all images as anchors. Count all image files to get number of anchors:
	num_of_images = sum([len(files) for r, d, files in os.walk(split_path)]) # count recursively all files in split_path
	print('num_of_images in ' +str(split_path) + ': ' + str(num_of_images))
	anchors_list = ['' for x in range(0, num_of_images)]
	positives_list = ['' for x in range(0, num_of_images)]
	negatives_list = ['' for x in range(0, num_of_images)]
	subdirs_list = os.listdir(split_path)
	
	print('Creating triplets...')
	i = 0
	for subdir in os.listdir(split_path):
		print('  subdir: ' + str(subdir))
		# assuming all images are sorted into subdirectories named after their class
		imgs_in_subdir = os.listdir(os.path.join(split_path, subdir))
		
		for img in imgs_in_subdir:
			# Append current image to anchors list:
			current_img = os.path.join(split_path, subdir, img)
			anchors_list[i] = current_img
			
			# Append random image from the same class to positives list:
			list_without_current_img = list(imgs_in_subdir)
			list_without_current_img.remove(img)
			# Future plan: instead of choosing 1 random image, maybe choose all of them if resources permit and if necessary.
			positive = random.choice(list_without_current_img)
			positives_list[i] = os.path.join(split_path, subdir, positive)
			
			# Append random image NOT from this class to negatives list:
			subdirs_list_tmp = list(subdirs_list) # make copy of subdirs list
			subdirs_list_tmp.remove(subdir)
			random_subdir = random.choice(subdirs_list_tmp)
			imgs_from_another_class = os.listdir(os.path.join(split_path, random_subdir))
			random_negative = random.choice(imgs_from_another_class)
			negatives_list[i] = os.path.join(split_path, random_subdir, random_negative)
			
			#print('  ... anchor: ' + str(anchors_list[i]))
			#print('  +++++ positive: ' + str(positives_list[i]))
			#print('  ------- negative: ' + str(negatives_list[i]))
			#print('')
			i += 1
	
	# Do random shuffling of the anchors, positives and negatives based on randomly shuffled indices. Use the same indices for all three lists so as to not break apart the triplets.
	print('Shuffling images...')
	shuffled_indices = np.arange(0, num_of_images)
	np.random.shuffle(shuffled_indices)
	
	anchors_list_shuffled = ['' for x in range(0, num_of_images)]
	positives_list_shuffled = ['' for x in range(0, num_of_images)]
	negatives_list_shuffled = ['' for x in range(0, num_of_images)]
	
	i = 0
	for shuffled_i in shuffled_indices:
		anchors_list_shuffled[shuffled_i] = anchors_list[i]
		positives_list_shuffled[shuffled_i] = positives_list[i]
		negatives_list_shuffled[shuffled_i] = negatives_list[i]
		i += 1
	
	# Save shuffled lists to files:
	print('Saving image lists to files...')
	with open(anchors_file, 'w') as f:
		for img in anchors_list_shuffled:
			f.write(img + '\n')
	
	with open(positives_file, 'w') as f:
		for img in positives_list_shuffled:
			f.write(img + '\n')
	
	with open(negatives_file, 'w') as f:
		for img in negatives_list_shuffled:
			f.write(img + '\n')
	
	return anchors_file, positives_file, negatives_file


def main(argv):
	
	if len(argv) < 2: # debug
		print 'Usage: \n\t -learn <DATASET> <embedding size> <batch size> <num epochs> <output model prefix> \n\t -extract <DATASET> <Model Prefix> <Output File (TXT)> \n\t\tBuilds and scores a triplet-loss model '
		return
	
	DATASET = argv[2]
	#sys.exit() # debug
	DATASET = resize_dataset(DATASET)
	#print('+++++++++ resized dataset we will be working on is under\n' + str(DATASET))
	
	
	#if len(argv) > 5: # training
		## Save list of classes:
		#outpath = argv[6]  # name of the trained model (without extension) and directory to store training logs
		
		#classes_file = os.path.join(outpath, 'list_of_classes.txt')
		#if not os.path.exists(classes_file):
			## train_dir="tripletloss_train_dir" # outpath
			## DATASET = ../DATASETS/24_bones_224x224x3
			#print('in tripletloss.py main, list_of_classes.txt file location: ' + str(classes_file)) #debug
			#idx = 0
			#with open(classes_file, 'w') as cf:
				##print('\nlisting the dcm subdirs of ' + str(os.path.join(DATASET, 'train'))) # debug
				#for dcm in sorted(os.listdir(os.path.join(DATASET, 'train'))):
				##for dcm in sorted(os.listdir(DATASET)):
					##print('dcm being added: ' + str(dcm))
					#cf.write(str(idx) + ':' + str(dcm) + '\n')
					#idx += 1
	
	if 'learn' in argv[1]:
		learn(DATASET, argv)
	elif 'extract' in argv[1]:
		extract(DATASET, argv)

	return

# Create a list of all files in directory (recursively) and save it in imglist:
def create_input_image_list(directory, imglist):
	with open(imglist, 'w') as f:
		for path, directories, filenames in os.walk(directory):
			for filename in filenames:
				# Write filename incl. full path into imglist:
				f.write(os.path.join(path, filename) + '\n')


def extract(DATASET, argv):

	if len(argv) < 2:
		print 'Usage: \n\t <Path to dataset> <Model Prefix> \n\t\tExtracts triplet-loss model'
		return
	
	modelprefix = argv[3]
	dataset_name = DATASET.split('/')[-1]
	print('DATASET: ' + str(DATASET))
	print('modelprefix: ' + str(modelprefix))
	imglist = modelprefix + '_' + dataset_name + '_inference_in.txt'
	outfile = modelprefix + '_' + dataset_name + '_inference_out.txt'
	
	# Put all files found in DATASET into imglist, one file per line:
	create_input_image_list(DATASET, imglist)

	with open(modelprefix + '.json', "r") as json_file:
		model_json = json_file.read()

	loaded_model = keras.models.model_from_json(model_json)
	loaded_model.load_weights(modelprefix + '.h5')

	base_model = loaded_model.get_layer('base_model') # the base_model's last layer is t_emb_1_l2norm which is the normalization layer put directly on top of the dense layer with the 128-dimensional output. So base_model includes the additional layers put on top of VGG-16, but not the layers that compute distances between triplets.

	# create a new single input
	input_shape=(T_G_WIDTH,T_G_HEIGHT,T_G_NUMCHANNELS)
	input_single = kl.Input(shape=input_shape, name='input_single')
	
	# create a new model without the triple loss
	net_single = base_model(input_single)
	model = Model(input_single, net_single, name='embedding_net')

	chunksize = 1000
	total_img = file_numlines(imglist)
	total_img_ch = int(np.ceil(total_img / float(chunksize)))

	with open(outfile, 'w') as f_handle:
		# iterate over chunks:
		for i in range(0, total_img_ch):
			imgs, filenames = t_read_image_list(imglist, i*chunksize, chunksize) # (flist, start, length)
			#print('imgs.shape: ' + str(imgs.shape))  # (1000, 224, 224, 3)
			
			vals = model.predict(imgs)
			#print('vals.shape: ' + str(vals.shape))  # (1000, 128)
			
			for j in range(0, len(imgs)):
				vals_j = ''
				
				for k in range(0, len(vals[j])):
					#print('vals[j][k]: ' + str(vals[j][k]))
					vals_j += str(vals[j][k]) + ' '
					
				vals_j = vals_j.strip()
				
				f_handle.write(str(filenames[j]) + ' ' + str(vals_j) + '\n')
			#np.savetxt(f_handle, vals)

	return


def create_or_clear_directory(directory):
	if not os.path.exists(directory):
		os.makedirs(directory)
	else:
		for item in os.listdir(directory):
			item_and_path = os.path.join(directory, item)
			try:
				if os.path.isfile(item_and_path):
					os.unlink(item_and_path)
				else:
					shutil.rmtree(item_and_path)
			except Exception as e:
				print(e)


# Appends all values in 'dict_chunk' to the values (lists) in 'main_dict' for corresponding keys.
def dict_append(main_dict, dict_chunk, plot_dir, e, t):
	for key in dict_chunk.keys(): # key is either 'loss' or 'accuracy'
		
		# Write everything into a file as well in case the training is interrupted:
		with open(os.path.join(plot_dir, str(key)), 'a') as plotfile:
			plotfile.write(str(dict_chunk[key][0]) + ' ' + str(e) + ' ' + str(t) + '\n')
		
		if key in main_dict.keys():
			main_dict[key].append(dict_chunk[key][0]) # due to always training for 1 epoch only (in a loop), there is only ever 1 value in dict_chunk[key]
		else:
			main_dict[key] = [dict_chunk[key][0]]
	return main_dict


def learn(DATASET, argv):
	
	if len(argv) < 6: # debug
		print 'Usage: \n\t -learn <DATASET> <embedding size> <batch size> <num epochs> <output model prefix> \n\t\tLearns triplet-loss model'
		return
	emb_size = int(argv[3]) # 128
	batch = int(argv[4])
	numepochs = int(argv[5])
	outpath = argv[6]  # name of the trained model (without extension) and directory to store training logs
	
	
	# chunksize is the number of images we load from disk at a time
	chunksize = batch*100
	history_plots_dir = os.path.join(outpath, 'history_plots')
	tensorboard_dir = os.path.join(outpath, 'tensorboard')
	models_dir = os.path.join(outpath, 'trained_models')
	triplets_dir = os.path.join(outpath, 'triplet_lists')
	
	create_or_clear_directory(outpath)  # create directory to write the trained model, tensorboard logs, history logs and plots into, and stdout and stderr
	create_or_clear_directory(history_plots_dir)  # create directory for history plots
	create_or_clear_directory(tensorboard_dir)
	create_or_clear_directory(models_dir)
	
	# Save list of classes:
	# train_dir="tripletloss_train_dir" # outpath
	# DATASET = ../DATASETS/24_bones_224x224x3
	classes_file = os.path.join(outpath, 'list_of_classes.txt')
	#print('in tripletloss.py, list_of_classes.txt file location: ' + str(classes_file)) #debug
	idx = 0
	with open(classes_file, 'w') as cf:
		#print('\nlisting the dcm subdirs of ' + str(os.path.join(DATASET, 'train'))) # debug
		for dcm in natsorted(os.listdir(os.path.join(DATASET, 'train'))):
		#for dcm in sorted(os.listdir(DATASET)):
			#print('dcm being added: ' + str(dcm))
			cf.write(str(idx) + ':' + str(dcm) + '\n')
			idx += 1
	
	history = {} # dictionary with variables to plot (accurcy, loss, ...) as dictionary keys and a list or their values as dictionary values. This is needed to accumulate the history values because we only ever train for one epoch, albeit in a loop. Each loop (each training chunk) yields one new value per variable in history.
	
	# Logging using TensorBoard
	tensorboardCallBack = keras.callbacks.TensorBoard(log_dir=tensorboard_dir, batch_size=batch, write_graph=True)
	
	print 'Creating a model ...'
	model = createModel(emb_size)
	
	print 'Training loop ...'
	
	# manual loop over epochs to support very large sets of triplets
	for e in range(1, numepochs+1):
		
		# Generate lists (text files) containing triplets:
		in_t_a, in_t_b, in_t_c = generate_triplet_lists(DATASET, triplets_dir, '/train', e) # returns 3 lists: train anchors, train positives, train negatives
		print('training anchors list: ' + str(in_t_a))
		in_v_a, in_v_b, in_v_c = generate_triplet_lists(DATASET, triplets_dir, '/valid', e) # returns 3 lists: validation anchors, validation positives, validation negatives
		
		total_t = file_numlines(in_t_a) # number of train anchors
		total_v = file_numlines(in_v_b) # number of validation positives
		total_t_ch = int(np.ceil(total_t / float(chunksize))) # how many chunks can we build using given number of training images
		#total_v_ch = int(np.ceil(total_v / float(chunksize))) # how many chunks can we build using given number of validation images
		total_v_ch = total_t_ch # use this so that validation and training accuracy are directly comparable and can be plotted next to each other
		chunksize_v = total_v / total_t_ch # chunksize_v is smaller than training chunksize so that the number of chunks can stay the same and we can have as many evaluation steps as training steps
		
		print 'Data used in triplet epoch ' + str(e) + ' has ' + str(total_t) + ' training triplets, and ' + str(total_v) + ' validation triplets.'
		
		val_res = [0.0, 0.0]  # accumulate validation results to build an average for this epoch
		total_w = 0.0  # weigh validation results by the number of images that were actually used
		
		for t in range(1, total_t_ch+1): # number of training chunks
			
			
			# TRAINING

			print 'Epoch ' + str(e) + ': train chunk ' + str(t) + '/ ' + str(total_t_ch) + ' ...'

			print 'Reading image lists ...'
			anchors_t, _ = t_read_image_list(in_t_a, (t-1)*chunksize, chunksize)
			positives_t, _ = t_read_image_list(in_t_b, (t-1)*chunksize, chunksize)
			negatives_t, _ = t_read_image_list(in_t_c, (t-1)*chunksize, chunksize)
			Y_train = np.random.randint(2, size=(1,2,anchors_t.shape[0])).T # .T turns shape (1,2,num_training_anchors) into (1,num_training_anchors,2)

			print 'Starting to fit ...'
			# This method does NOT use data augmentation
			# model.fit([anchors_t, positives_t, negatives_t], Y_train, epochs=numepochs,  batch_size=batch)
			History_object = model.fit([anchors_t, positives_t, negatives_t], Y_train, epochs=1,  batch_size=batch, callbacks=[tensorboardCallBack])  # works

			# This method uses data augmentation but cannot be used with TensorBoard due to incompatibility with fit_generator
			#history = model.fit_generator(generator=createDataGen(anchors_t,positives_t,negatives_t,Y_train,batch), steps_per_epoch=len(Y_train) / batch, epochs=1, shuffle=False, use_multiprocessing=True)
			
			
			history = dict_append(history, History_object.history, history_plots_dir, e, t)
			
			model.save(os.path.join(models_dir, outpath + '_epoch_' + str(e) + '.h5')) # uncomment to save model after each epoch
			
			
			
			# VALIDATION
			
			print 'Loading validation image lists ...'
			print 'Epoch ' + str(e) + ': val chunk ' + str(t) + '/ ' + str(total_v_ch) + ' ...'
			anchors_v, _ = t_read_image_list(in_v_a, (t-1)*chunksize_v, chunksize_v)
			positives_v, _ = t_read_image_list(in_v_b, (t-1)*chunksize_v, chunksize_v)
			negatives_v, _ = t_read_image_list(in_v_c, (t-1)*chunksize_v, chunksize_v)
			Y_val = np.random.randint(2, size=(1,2,anchors_v.shape[0])).T

			# Weight of current validation measurement. 
			# if loaded expected number of items, this will be 1.0, otherwise < 1.0, and > 0.0.
			print('\nanchors_v.shape[0]: ' + str(anchors_v.shape[0])) # debug
			print('chunksize_v: ' + str(chunksize_v)) # debug
			print('chunksize: ' + str(chunksize)) # debug
			print('total_v: ' + str(total_v)) # debug
			print('total_t_ch: ' + str(total_t_ch)) # debug
			w = float(anchors_v.shape[0]) / float(chunksize_v)
			total_w = total_w + w

			curval = model.evaluate([anchors_v, positives_v, negatives_v], Y_val, batch_size=batch)
			# model.evaluate returns scalar test loss (if the model has a single output and no metrics) or list of scalars (if the model has multiple outputs and/or metrics). The attribute model.metrics_names will give you the display labels for the scalar outputs.
			print('   model.metrics_names returned by model.evaluate: ' + str(model.metrics_names))# assumption: curval[0] is validation loss, curval[1] is validation accuracy
			print('   len(curval): ' + str(len(curval))) # debug should be (chunksize_v,3)
			print('   curval[0]: ' + str(curval[0]))
			val_res[0] = val_res[0] + w*curval[0] # the sum of all dist(anchor, positive), weighted by w
			val_res[1] = val_res[1] + w*curval[1] # the sum of all dist(anchor, negative), weighted by w
			
			# Write validation results into a log file to be plotted later:
			with open(os.path.join(history_plots_dir, 'validation_accuracy'), 'a') as valid_log:
				valid_log.write(str(curval[1]) + ' ' + str(e) + ' ' + str(t) + '\n')
			
		
		print('val_res before division by total_w: ' + str(val_res) + ', epoch ' + str(e))
		val_res = [x / total_w for x in val_res] # each x was multiplied by its w and now has to be divided by total_w to get the average  in percent/100
		
		print('Validation Results: ' + str(val_res))
	
	print('Saving model ...')

	# Save the model and weights
	#model.save(os.path.join(models_dir, outpath + '_epoch_' + str(numepochs) + '_final.h5'))
	model.save(os.path.join(models_dir, outpath + '_final.h5'))

	# Due to some remaining Keras bugs around loading custom optimizers
	# and objectives, we save the model architecture as well
	model_json = model.to_json()
	with open(os.path.join(models_dir, outpath + '_final.json'), "w") as json_file:
		json_file.write(model_json)
	#with open(modelprefix + '.json', "w") as json_file:
		#json_file.write(model_json)
	
	print('Saving training history plots to ' + str(history_plots_dir) + '...')
	#plot_training_history(history, history_plots_dir)

	return


# Main Driver
if __name__ == "__main__":
	main(sys.argv)
