# Supplementary material for: Estimating and abstracting the 3D structure of feline bones using neural networks on X-ray (2D) images
Source: Commun Biol. 2020 Jun 30;3:337. doi: 10.1038/s42003-020-1057-3 (PMC7326932; doi:10.1038/s42003-020-1057-3)
Supplement: Supplementary file 3 — Supplementary Software 1 [file 42003_2020_1057_MOESM3_ESM.zip › supplementary_software/README]

This is the supplementary software for the article
"Estimating and abstracting the 3D structure of feline bones using neural networks on X-ray (2D) images".

If you are considering to use the approach presented in this article for 3D shape estimation on bone radiographs or to generate unique idetifiers of bones and are not sure if this is a suitable approach, please feel free to contact me at jana.cavojska.at.fu-berlin.de or jana.cavojska9.at.gmail.com.
I'll try to get back to you as soon as possible.
