# Supplementary material for: Estimating and abstracting the 3D structure of feline bones using neural networks on X-ray (2D) images
Source: Commun Biol. 2020 Jun 30;3:337. doi: 10.1038/s42003-020-1057-3 (PMC7326932; doi:10.1038/s42003-020-1057-3)
Supplement: Supplementary file 3 — Supplementary Software 1 [file 42003_2020_1057_MOESM3_ESM.zip › supplementary_software/helper_scripts/blur_images.py]

# Copyright Jana Cavojska, 2018

# This script blurs all images found in the dataset directory and saves them to the blurred_dataset directory, leaving the original images unmodified.

from scipy.ndimage.filters import gaussian_filter
from scipy.misc import imread, imsave # deprecated
#from imageio import imread, imwrite # imageio==2.4.1. needs Pillow, not PIL. Pillow was installed but could not be found. Did not work: sudo pip install --target=/usr/lib/python2.7/site-packages/ --upgrade pillow
from math import ceil
import os, random

# Parameters to be set
dataset = '/media/jane/Maxtor_NTFS/DATASETS/VON_PETER/TRAINING_DATASETS/2018-08-31_NEUAUSRICHTUNG/02_after_block_ML_PNGs'
sigma = 1.0  # value 1.0 was used for AP and ML dataset generation
#sigma = radius / 3.0  # radius - Gaussian blur radius
# End of parameters to be set


blurred_dataset = dataset + '_blurred_sigma' + str(sigma)

for subdir in os.listdir(dataset):
    print('subdir: ' + str(subdir))
    if not os.path.exists(blurred_dataset + '/' + subdir):
        os.makedirs(blurred_dataset + '/' + subdir)
    
    for jpg in os.listdir(dataset + '/' + subdir):
        img = imread(dataset + '/' + subdir + '/' + jpg)
        img = img * 1.0
        #print('type(img[0]): ' + str(type(img[0][0])))
        blurred = gaussian_filter(img, sigma=sigma) # this only works if you have floats
        imsave(blurred_dataset + '/' + subdir + '/' + jpg, blurred)
        #print('blurred ' + blurred_dataset + '/' + subdir + '/' + jpg)
    
