# Supplementary material for: Estimating and abstracting the 3D structure of feline bones using neural networks on X-ray (2D) images
Source: Commun Biol. 2020 Jun 30;3:337. doi: 10.1038/s42003-020-1057-3 (PMC7326932; doi:10.1038/s42003-020-1057-3)
Supplement: Supplementary file 3 — Supplementary Software 1 [file 42003_2020_1057_MOESM3_ESM.zip › supplementary_software/helper_scripts/merge_AP_ML.py]

# Copyright Jana Cavojska, 2018

# This script merges the AP and ML datasets into one APML dataset (of PNG images).
import os, sys
from PIL import Image


# Parameters to be set
# CUDA PC parameters:
AP = '<AP_image_directory>'
ML = '<ML_image_directory>'
APML = '<future_APML_image_directory>'
# End of parameters to be set


AP_dironly = os.path.split(AP)[1] # get last directory only
ML_dironly = os.path.split(ML)[1]
APML_dironly = os.path.split(APML)[1]
APML_path = os.path.split(APML)[0] # get everything but last directory

def makedir(newdir):
	if not os.path.exists(newdir):
		os.makedirs(newdir)

def merge_two_images(im1, im2, result):
	
	images = map(Image.open, [im1, im2])
	widths, heights = zip(*(i.size for i in images))
	
	total_width = sum(widths)
	max_height = max(heights)
	
	new_im = Image.new('RGB', (total_width, max_height))
	
	x_offset = 0
	for im in images:
		new_im.paste(im, (x_offset,0))
		x_offset += im.size[0]
	
	new_im.save(result)


makedir(APML)

# Iterate recursively over the AP directory, locate the corresponding images in the ML directory,
# merge them and save them into the APML directory:
for AP_path, directories, filenames in os.walk(AP):
	
	# AP_path contains the whole path to the files in the filenames list. directories is a list of the subdirectories where filenames can be found.
	for filename in filenames:
		
		ML_path = AP_path.replace(AP_dironly, ML_dironly)
		APML_path = AP_path.replace(AP_dironly, APML_dironly)
		makedir(APML_path)
		
		AP_file = os.path.join(AP_path, filename)
		ML_file = os.path.join(ML_path, filename.replace('_block.dcm_', '_block_ML.dcm_'))
		APML_file = os.path.join(APML_path, filename.replace('_block.dcm_', '_block_APML.dcm_'))
		
		merge_two_images(AP_file, ML_file, APML_file)
