# Supplementary material for: Estimating and abstracting the 3D structure of feline bones using neural networks on X-ray (2D) images
Source: Commun Biol. 2020 Jun 30;3:337. doi: 10.1038/s42003-020-1057-3 (PMC7326932; doi:10.1038/s42003-020-1057-3)
Supplement: Supplementary file 3 — Supplementary Software 1 [file 42003_2020_1057_MOESM3_ESM.zip › supplementary_software/helper_scripts/plot_history.py]

# Copyright Jana Cavojska, 2018

# This python script plots the contents of the log files 'accuracy', 'loss', and 'validation_accuracy' created during triplet loss training.

import os, sys, re
import matplotlib as mpl
#mpl.use('Agg') # in order to use pyplot without a display attached. CAUTION this parameter might need changing depending on the OS
mpl.use('TkAgg') # in order to use pyplot without a display attached. CAUTION this parameter might need changing depending on the OS
#mpl.use('Qt4Agg')
#mpl.use('WX') # for python >2.8
import matplotlib.pyplot as plt
import glob
import numpy as np

# Save plots in maximized form - this is not needed:
# Option 1
## QT backend
#manager = plt.get_current_fig_manager()
#manager.window.showMaximized()

# Option 2
# TkAgg backend
#manager = plt.get_current_fig_manager()
#manager.resize(*manager.window.maxsize())
#manager.window.state('withdrawn')

# Option 3
# WX backend
#manager = plt.get_current_fig_manager()
#manager.frame.Maximize(True)


def create_plot(train_acc, test_acc, loss, epochs, chunks_per_epoch):
	#chunks_per_epoch = 10  # this is 10 for the bones dataset, 2 for the AP100 dataset
	
	train_acc_x = np.linspace(0, len(train_acc)-1, len(train_acc))
	test_acc_x = np.linspace(0, len(train_acc)-1, len(test_acc)) # stretch the test_acc values to cover the same x axis interval as train_acc values
	loss_x = np.linspace(0, len(train_acc)-1, len(loss))
	
	print('train_acc_x: ' + str(train_acc_x))
	#print('epochs: ' + str(epochs))
	
	plt.plot(train_acc_x, train_acc, color='#00AA00')
	plt.plot(test_acc_x, test_acc, color='#FF8822')  # orange
	plt.plot(loss_x, loss, color='#FF0000')
	
	plt.xlabel('Number of training epochs')
	plt.ylabel('Train accuracy (%), test accuracy (%), train loss')
	plt.title('Train accuracy, test accuracy, train loss')
	plt.grid(True)
	plt.legend(['train accuracy', 'test accuracy', 'train loss'], loc=4)
	##print plt.style.available # use bmh, classic,ggplot for big pictures
	plt.style.use(['classic'])
	
	figure = plt.gcf() # get current figure
	figure.set_size_inches(12, 8)
	
	plt.ylim(0.0, 1.0) # set minimum and maximum values to show on y axis
	#plt.xlim(-5.0, 150.0)
	
	# Set distances on x axis from zero where ticks should be drawn:
	#plt.xticks([x for x in range(0, 160) if x % 10 == 0]) # generiert die Liste [0, 10, 20, 30, 40, 50, 60, 70, 80, 90, 100, 110, 120, 130, 140, 150]
	plt.xticks([x for x in range(0, (epochs * chunks_per_epoch) + 1) if x % chunks_per_epoch == 0])
	
	# Manually set tick labels to show epochs on x axis (otherwise, training chunks would be shown) 
	fig = plt.figure(1)
	axes = plt.gca()
	print('axes: ' + str(axes))
	labels = [item.get_text() for item in axes.get_xticklabels()]
	print('labels: ' + str(labels))
	#labels[1] = '0'
	labels = [str(x) for x in range(0,epochs+1)]
	axes.set_xticklabels(labels)
	
	#plt.show() # comment out to save plot to disk instead of showing it
	plt.savefig(os.path.join(directory, 'TrainTest_acc_vs_train_loss.png'), dpi = 100) # for a plot of 12x8 inches, dpi=100 will result in image of size 12*100 x 8*100 pixels.
	#plt.savefig(os.path.join(directory, 'Train_acc_vs_train_loss.png'), bbox_inches='tight') # space-saving, useful for subplots


def read_history_logs(directory):
	accuracies_path = os.path.join(directory, 'accuracy')
	losses_path = os.path.join(directory, 'loss')
	validations_path = os.path.join(directory, 'validation_accuracy')
	
	train_acc = []
	test_acc = []
	loss = []
	
	if os.path.exists(accuracies_path):
		with open(accuracies_path, 'r') as acc:
			for line in acc:
				train_acc.append(float(line.split(' ')[0]))
	else:
		sys.exit('ERROR: File ' + str(accuracies_path) + ' not found.')
	
	if os.path.exists(losses_path):
		with open(losses_path, 'r') as lossf:
			for line in lossf:
				loss.append(float(line.split(' ')[0]))
	else:
		sys.exit('ERROR: File ' + str(losses_path) + ' not found.')
	
	if os.path.exists(validations_path):
		with open(validations_path, 'r') as val:
			for line in val:
				test_acc.append(float(line.split(' ')[0]))
	else:
		sys.exit('ERROR: File ' + str(validations_path) + ' not found.')
	
	return train_acc, test_acc, loss


if __name__ == "__main__":
	#plot_graph(sys.argv)
	#augment_history_files(sys.argv)
	
	if len(sys.argv) < 3:
		print('Usage: python ' + str(sys.argv[0]) + ' <directory_with_history_logs> <actual_*ber_of_epochs> <chunks_per_epoch:10_for_APML,9_for_24_bone_dataset,2_for_AP100>')
		sys.exit(1)
	
	directory = sys.argv[1]
	epochs = int(sys.argv[2]) # number of epochs to divide data into when plotting
	chunks_per_epoch = int(sys.argv[3])
	
	train_acc, test_acc, loss = read_history_logs(directory)
	
	create_plot(train_acc, test_acc, loss, epochs, chunks_per_epoch)
