# Supplementary material for: Estimating and abstracting the 3D structure of feline bones using neural networks on X-ray (2D) images
Source: Commun Biol. 2020 Jun 30;3:337. doi: 10.1038/s42003-020-1057-3 (PMC7326932; doi:10.1038/s42003-020-1057-3)
Supplement: Supplementary file 3 — Supplementary Software 1 [file 42003_2020_1057_MOESM3_ESM.zip › supplementary_software/helper_scripts/png_to_jpg.sh]

#!/bin/bash

# Copyright Jana Cavojska, 2018

# This script converts all pngs found recursively in pngdir to jpgs, recreating any subdirectories found in pngdir under jpgdir and storing the jpgs into these subdirectories under jpgdir.

# Set parameters
pngdir="<directory_with_PNGs>"
# End of set parameters

jpgdir="${pngdir}_jpgs"

mkdir -p "$jpgdir"

for f in $(find "$pngdir" -iname "*png")
do
	oldpath=${f%/*} # get path only, without file name
	newpath=$(sed "s|$pngdir|$jpgdir|" <<< "$oldpath") # replace the png portion of the old path by the new, jpg portion
	mkdir -p "$newpath" # because oldpath may have been a subdir of pngdir so newpath does not exist yet
	filename=${f##*/} # get filename without path, with extension
	filename_noext=${filename%.*} # get filename without path, without extension
	
# 	echo "file: $f"
# 	echo "filename: $filename, filename_noext: $filename_noext"
# 	echo "  oldpath: $oldpath"
# 	echo "  newpath: $newpath"
# 	echo "    creating file $newpath/$filename_noext.jpg"
# 	echo 
	
	convert "$f" -quality 100 "$newpath/$filename_noext.jpg"
done
