# Supplementary material for: Estimating and abstracting the 3D structure of feline bones using neural networks on X-ray (2D) images
Source: Commun Biol. 2020 Jun 30;3:337. doi: 10.1038/s42003-020-1057-3 (PMC7326932; doi:10.1038/s42003-020-1057-3)
Supplement: Supplementary file 3 — Supplementary Software 1 [file 42003_2020_1057_MOESM3_ESM.zip › supplementary_software/helper_scripts/resize.sh]

#!/bin/bash

# Copyright Jana Cavojska, 2018

# Resize all images in the given path to width x height. Assumes path contains subdirectories which contain the images.
# The original directory will remain unmodified, a new directory will be created by appending '_widthxheight' to old dir name.

path='/media/jane/Maxtor_NTFS/DATASETS/VON_PETER/TRAINING_DATASETS/2018-08-31_NEUAUSRICHTUNG/scaled3/2019-05-21_for_VISUALIZATION_APMLkugel_29bones_PNGs_blurred_sigma1.0_traintestvalid/valid'

# resnet-50:
width=224
height=224

# # inception-v3:
# width=299
# height=299

path_resized="${path}_${width}x${height}"

for subdir in $(ls "$path/")
do
    mkdir -p "$path_resized/$subdir"
    echo "Writing resized images to $path_resized/$subdir"
    
    for jpg in $(ls "$path/$subdir/")
    do
        #echo "convert -quality 100  -resize "${width}"x"${height}\!" $path/$subdir/$jpg $path_resized/$subdir/$jpg"
        # the ! after resize means aspect ratio will NOT be preserved and final dimensions will be as specified.
        convert -quality 100  -resize "${width}"x"${height}"\! "$path/$subdir/$jpg" "$path_resized/$subdir/$jpg"
    done
done
