# Supplementary material for: Estimating and abstracting the 3D structure of feline bones using neural networks on X-ray (2D) images
Source: Commun Biol. 2020 Jun 30;3:337. doi: 10.1038/s42003-020-1057-3 (PMC7326932; doi:10.1038/s42003-020-1057-3)
Supplement: Supplementary file 3 — Supplementary Software 1 [file 42003_2020_1057_MOESM3_ESM.zip › supplementary_software/helper_scripts/split_train_test_valid.py]

# Copyright Jana Cavojska, 2018

# This script moves `val_num` files from each subdirectory in the `train` directory to a subdirectory of the same name in the `validation` directory. It does the same for the test split.
# The `train` directory is assumed to contain the whole dataset at the beginning, with files belonging to each class residing in a subdirectory of `train` where the subdirectory is named after the class.

import os, random, shutil

# Parameters to set
dataset = '/data/DATASETS/VON_PETER/TRAINING_DATASETS/2018-08-31_NEUAUSRICHTUNG/scaled/02_after_block_APMLkugel_PNGs_blurred_sigma1.0'

trainsplit = 0.6
valsplit = 0.2
testsplit = 0.2
# End of parameters to set

dataset_splits = dataset + '_traintestvalid'

if not os.path.exists(dataset_splits):
    os.makedirs(dataset_splits)

train = dataset_splits + '/train'
valid = dataset_splits + '/valid'
test = dataset_splits + '/test'

if trainsplit + valsplit + testsplit != 1.0:
	print('ERROR: trainsplit, valsplit and testsplit must sum up to 1.0')
	sys.exit(1)

if not os.path.exists(test):
    os.makedirs(test)
if not os.path.exists(valid):
    os.makedirs(valid)

total_num = 900 # TODO do not hardcode this
val_num = int(total_num * valsplit)   # 270 in a 70/30 split
test_num = int(total_num * testsplit)

def move_files(split, subdir, to_move):
	moved = 0
	for jpg in os.listdir(train + '/' + subdir):
		#print('check if exists: ' + train + '/' + subdir + '/' + jpg)
		os.rename(train + '/' + subdir + '/' + jpg, dataset + split + '/' + subdir + '/' + jpg)
		#print('moved jpg to ' + dataset + split + '/' + subdir + '/' + jpg)
		moved += 1
		if moved == to_move: # if we have already moved the required num of files into the split directory
			return

# Copy all the files into the train split, then move a part of those files into test and valid:
shutil.copytree(dataset, train)

for split in '/valid', '/test':
	if split == '/valid':
		to_move = val_num
	if split == '/test':
		to_move = test_num
	
	for subdir in os.listdir(train):
		print('subdir: ' + str(subdir))
		if not os.path.exists(dataset + split + '/' + subdir):
			os.makedirs(dataset + split + '/' + subdir)
		move_files(split, subdir, to_move)
