# Supplementary material for: Estimating and abstracting the 3D structure of feline bones using neural networks on X-ray (2D) images
Source: Commun Biol. 2020 Jun 30;3:337. doi: 10.1038/s42003-020-1057-3 (PMC7326932; doi:10.1038/s42003-020-1057-3)
Supplement: Supplementary file 4 — Supplementary Software 2 [file 42003_2020_1057_MOESM4_ESM.zip]

Archive with 33 entries (29 files):
- supplementary_software_-_tripletloss_train_dir/
- supplementary_software_-_tripletloss_train_dir/LICENSE
- supplementary_software_-_tripletloss_train_dir/README
- supplementary_software_-_tripletloss_train_dir/history_plots/
- supplementary_software_-_tripletloss_train_dir/history_plots/accuracy
- supplementary_software_-_tripletloss_train_dir/history_plots/loss
- supplementary_software_-_tripletloss_train_dir/history_plots/validation_accuracy
- supplementary_software_-_tripletloss_train_dir/kNN_classifier.pkl
- supplementary_software_-_tripletloss_train_dir/list_of_classes.txt
- supplementary_software_-_tripletloss_train_dir/log.err
- supplementary_software_-_tripletloss_train_dir/log.out
- supplementary_software_-_tripletloss_train_dir/tensorboard/
- supplementary_software_-_tripletloss_train_dir/tensorboard/events.out.tfevents.1570365764.04c893130776
- supplementary_software_-_tripletloss_train_dir/tensorboard/events.out.tfevents.1570365850.04c893130776
- supplementary_software_-_tripletloss_train_dir/tensorboard/events.out.tfevents.1570365934.04c893130776
- supplementary_software_-_tripletloss_train_dir/tensorboard/events.out.tfevents.1570366017.04c893130776
- supplementary_software_-_tripletloss_train_dir/tensorboard/events.out.tfevents.1570366101.04c893130776
- supplementary_software_-_tripletloss_train_dir/tensorboard/events.out.tfevents.1570366184.04c893130776
- supplementary_software_-_tripletloss_train_dir/tensorboard/events.out.tfevents.1570366268.04c893130776
- supplementary_software_-_tripletloss_train_dir/tensorboard/events.out.tfevents.1570366351.04c893130776
- supplementary_software_-_tripletloss_train_dir/tensorboard/events.out.tfevents.1570366431.04c893130776
- supplementary_software_-_tripletloss_train_dir/test_results
- supplementary_software_-_tripletloss_train_dir/test_results_5bones
- supplementary_software_-_tripletloss_train_dir/trained_models/
- supplementary_software_-_tripletloss_train_dir/trained_models/tripletloss_train_dir_epoch_1.h5
- supplementary_software_-_tripletloss_train_dir/trained_models/tripletloss_train_dir_final.json
- supplementary_software_-_tripletloss_train_dir/trained_models/tripletloss_train_dir_final_24_bones_classifier_test_224x224x3_inference_in.txt
- supplementary_software_-_tripletloss_train_dir/trained_models/tripletloss_train_dir_final_24_bones_classifier_test_224x224x3_inference_out.txt
- supplementary_software_-_tripletloss_train_dir/trained_models/tripletloss_train_dir_final_24_bones_classifier_test_224x224x3_inference_out.txt_numeric
- supplementary_software_-_tripletloss_train_dir/trained_models/tripletloss_train_dir_final_5_sample_bones_224x224x3_inference_in.txt
- supplementary_software_-_tripletloss_train_dir/trained_models/tripletloss_train_dir_final_5_sample_bones_224x224x3_inference_out.txt
- supplementary_software_-_tripletloss_train_dir/trained_models/tripletloss_train_dir_final_valid_inference_in.txt
- supplementary_software_-_tripletloss_train_dir/trained_models/tripletloss_train_dir_final_valid_inference_out.txt
