# Supplementary material for: Estimating and abstracting the 3D structure of feline bones using neural networks on X-ray (2D) images
Source: Commun Biol. 2020 Jun 30;3:337. doi: 10.1038/s42003-020-1057-3 (PMC7326932; doi:10.1038/s42003-020-1057-3)
Supplement: Supplementary file 4 — Supplementary Software 2 [file 42003_2020_1057_MOESM4_ESM.zip › supplementary_software_-_tripletloss_train_dir/README]

This directory contains a fully trained Triplet network based on VGG-16 and able to correctly classify the 24 bones from our dataset.

If you prefer not to train the triplet network yourself, you can just copy the contents of this directory into `CODE_Neural_Networks_and_Classifiers/tripletloss_train_dir`, and comment out the line

./start_training.sh

in `train_and_evaluate.sh`. Then just continue by executing `train_and_evaluate.sh`.
