# Supplementary material for: Estimating and abstracting the 3D structure of feline bones using neural networks on X-ray (2D) images
Source: Commun Biol. 2020 Jun 30;3:337. doi: 10.1038/s42003-020-1057-3 (PMC7326932; doi:10.1038/s42003-020-1057-3)
Supplement: Supplementary file 4 — Supplementary Software 2 [file 42003_2020_1057_MOESM4_ESM.zip › supplementary_software_-_tripletloss_train_dir/history_plots/loss]

0.011301866343710571 1 1
0.004056967233773321 1 2
0.0014402877213433385 1 3
0.0019446694431826473 1 4
0.0008511543972417712 1 5
0.0009353504213504494 1 6
0.0009187816036865115 1 7
0.0007676949305459857 1 8
9.941426105797291e-05 1 9
