# Supplementary material for: Estimating and abstracting the 3D structure of feline bones using neural networks on X-ray (2D) images
Source: Commun Biol. 2020 Jun 30;3:337. doi: 10.1038/s42003-020-1057-3 (PMC7326932; doi:10.1038/s42003-020-1057-3)
Supplement: Supplementary file 4 — Supplementary Software 2 [file 42003_2020_1057_MOESM4_ESM.zip › supplementary_software_-_tripletloss_train_dir/history_plots/validation_accuracy]

0.9208333333333333 1 1
0.99375 1 2
0.98125 1 3
0.9875 1 4
0.9791666666666666 1 5
0.9979166666666667 1 6
0.9875 1 7
1.0 1 8
1.0 1 9
