# Supplementary material for: Estimating and abstracting the 3D structure of feline bones using neural networks on X-ray (2D) images
Source: Commun Biol. 2020 Jun 30;3:337. doi: 10.1038/s42003-020-1057-3 (PMC7326932; doi:10.1038/s42003-020-1057-3)
Supplement: Supplementary file 4 — Supplementary Software 2 [file 42003_2020_1057_MOESM4_ESM.zip › supplementary_software_-_tripletloss_train_dir/list_of_classes.txt]

0:0
1:1
2:2
3:3
4:4
5:5
6:6
7:7
8:8
9:9
10:10
11:11
12:12
13:13
14:14
15:15
16:16
17:17
18:18
19:19
20:20
21:21
22:22
23:23
