# Supplementary material for: Estimating and abstracting the 3D structure of feline bones using neural networks on X-ray (2D) images
Source: Commun Biol. 2020 Jun 30;3:337. doi: 10.1038/s42003-020-1057-3 (PMC7326932; doi:10.1038/s42003-020-1057-3)
Supplement: Supplementary file 4 — Supplementary Software 2 [file 42003_2020_1057_MOESM4_ESM.zip › supplementary_software_-_tripletloss_train_dir/log.err]

/usr/local/lib/python2.7/dist-packages/h5py/__init__.py:36: FutureWarning: Conversion of the second argument of issubdtype from `float` to `np.floating` is deprecated. In future, it will be treated as `np.float64 == np.dtype(float).type`.
  from ._conv import register_converters as _register_converters
Using TensorFlow backend.
2019-10-06 12:42:35.088285: I tensorflow/core/platform/cpu_feature_guard.cc:140] Your CPU supports instructions that this TensorFlow binary was not compiled to use: AVX2 FMA
2019-10-06 12:42:35.170648: I tensorflow/stream_executor/cuda/cuda_gpu_executor.cc:898] successful NUMA node read from SysFS had negative value (-1), but there must be at least one NUMA node, so returning NUMA node zero
2019-10-06 12:42:35.171055: I tensorflow/core/common_runtime/gpu/gpu_device.cc:1356] Found device 0 with properties: 
name: GeForce GTX 1050 major: 6 minor: 1 memoryClockRate(GHz): 1.493
pciBusID: 0000:01:00.0
totalMemory: 3.94GiB freeMemory: 3.90GiB
2019-10-06 12:42:35.171073: I tensorflow/core/common_runtime/gpu/gpu_device.cc:1435] Adding visible gpu devices: 0
2019-10-06 12:42:35.356624: I tensorflow/core/common_runtime/gpu/gpu_device.cc:923] Device interconnect StreamExecutor with strength 1 edge matrix:
2019-10-06 12:42:35.356664: I tensorflow/core/common_runtime/gpu/gpu_device.cc:929]      0 
2019-10-06 12:42:35.356672: I tensorflow/core/common_runtime/gpu/gpu_device.cc:942] 0:   N 
2019-10-06 12:42:35.356801: I tensorflow/core/common_runtime/gpu/gpu_device.cc:1053] Created TensorFlow device (/job:localhost/replica:0/task:0/device:GPU:0 with 3633 MB memory) -> physical GPU (device: 0, name: GeForce GTX 1050, pci bus id: 0000:01:00.0, compute capability: 6.1)
WARNING:tensorflow:From /usr/local/lib/python2.7/dist-packages/keras/backend/tensorflow_backend.py:1205: calling reduce_prod (from tensorflow.python.ops.math_ops) with keep_dims is deprecated and will be removed in a future version.
Instructions for updating:
keep_dims is deprecated, use keepdims instead
WARNING:tensorflow:From /usr/local/lib/python2.7/dist-packages/keras/backend/tensorflow_backend.py:2901: calling l2_normalize (from tensorflow.python.ops.nn_impl) with dim is deprecated and will be removed in a future version.
Instructions for updating:
dim is deprecated, use axis instead
WARNING:tensorflow:From /usr/local/lib/python2.7/dist-packages/keras/backend/tensorflow_backend.py:1188: calling reduce_sum (from tensorflow.python.ops.math_ops) with keep_dims is deprecated and will be removed in a future version.
Instructions for updating:
keep_dims is deprecated, use keepdims instead
WARNING:tensorflow:From /usr/local/lib/python2.7/dist-packages/keras/backend/tensorflow_backend.py:1290: calling reduce_mean (from tensorflow.python.ops.math_ops) with keep_dims is deprecated and will be removed in a future version.
Instructions for updating:
keep_dims is deprecated, use keepdims instead
2019-10-06 12:42:46.242368: W tensorflow/core/common_runtime/bfc_allocator.cc:219] Allocator (GPU_0_bfc) ran out of memory trying to allocate 2.52GiB. The caller indicates that this is not a failure, but may mean that there could be performance gains if more memory were available.
2019-10-06 12:42:46.302033: W tensorflow/core/common_runtime/bfc_allocator.cc:219] Allocator (GPU_0_bfc) ran out of memory trying to allocate 2.52GiB. The caller indicates that this is not a failure, but may mean that there could be performance gains if more memory were available.
/usr/local/lib/python2.7/dist-packages/h5py/__init__.py:36: FutureWarning: Conversion of the second argument of issubdtype from `float` to `np.floating` is deprecated. In future, it will be treated as `np.float64 == np.dtype(float).type`.
  from ._conv import register_converters as _register_converters
Using TensorFlow backend.
WARNING:tensorflow:From /usr/local/lib/python2.7/dist-packages/keras/backend/tensorflow_backend.py:1205: calling reduce_prod (from tensorflow.python.ops.math_ops) with keep_dims is deprecated and will be removed in a future version.
Instructions for updating:
keep_dims is deprecated, use keepdims instead
WARNING:tensorflow:From /usr/local/lib/python2.7/dist-packages/keras/backend/tensorflow_backend.py:2901: calling l2_normalize (from tensorflow.python.ops.nn_impl) with dim is deprecated and will be removed in a future version.
Instructions for updating:
dim is deprecated, use axis instead
WARNING:tensorflow:From /usr/local/lib/python2.7/dist-packages/keras/backend/tensorflow_backend.py:1188: calling reduce_sum (from tensorflow.python.ops.math_ops) with keep_dims is deprecated and will be removed in a future version.
Instructions for updating:
keep_dims is deprecated, use keepdims instead
2019-10-06 12:54:19.222113: I tensorflow/core/platform/cpu_feature_guard.cc:140] Your CPU supports instructions that this TensorFlow binary was not compiled to use: AVX2 FMA
2019-10-06 12:54:19.281607: I tensorflow/stream_executor/cuda/cuda_gpu_executor.cc:898] successful NUMA node read from SysFS had negative value (-1), but there must be at least one NUMA node, so returning NUMA node zero
2019-10-06 12:54:19.282164: I tensorflow/core/common_runtime/gpu/gpu_device.cc:1356] Found device 0 with properties: 
name: GeForce GTX 1050 major: 6 minor: 1 memoryClockRate(GHz): 1.493
pciBusID: 0000:01:00.0
totalMemory: 3.94GiB freeMemory: 3.90GiB
2019-10-06 12:54:19.282186: I tensorflow/core/common_runtime/gpu/gpu_device.cc:1435] Adding visible gpu devices: 0
2019-10-06 12:54:19.728062: I tensorflow/core/common_runtime/gpu/gpu_device.cc:923] Device interconnect StreamExecutor with strength 1 edge matrix:
2019-10-06 12:54:19.728101: I tensorflow/core/common_runtime/gpu/gpu_device.cc:929]      0 
2019-10-06 12:54:19.728111: I tensorflow/core/common_runtime/gpu/gpu_device.cc:942] 0:   N 
2019-10-06 12:54:19.728543: I tensorflow/core/common_runtime/gpu/gpu_device.cc:1053] Created TensorFlow device (/job:localhost/replica:0/task:0/device:GPU:0 with 3633 MB memory) -> physical GPU (device: 0, name: GeForce GTX 1050, pci bus id: 0000:01:00.0, compute capability: 6.1)
2019-10-06 12:54:22.074780: W tensorflow/core/common_runtime/bfc_allocator.cc:219] Allocator (GPU_0_bfc) ran out of memory trying to allocate 3.45GiB. The caller indicates that this is not a failure, but may mean that there could be performance gains if more memory were available.
2019-10-06 12:54:22.074860: W tensorflow/core/common_runtime/bfc_allocator.cc:219] Allocator (GPU_0_bfc) ran out of memory trying to allocate 3.02GiB. The caller indicates that this is not a failure, but may mean that there could be performance gains if more memory were available.
/usr/local/lib/python2.7/dist-packages/sklearn/cross_validation.py:41: DeprecationWarning: This module was deprecated in version 0.18 in favor of the model_selection module into which all the refactored classes and functions are moved. Also note that the interface of the new CV iterators are different from that of this module. This module will be removed in 0.20.
  "This module will be removed in 0.20.", DeprecationWarning)
/usr/local/lib/python2.7/dist-packages/h5py/__init__.py:36: FutureWarning: Conversion of the second argument of issubdtype from `float` to `np.floating` is deprecated. In future, it will be treated as `np.float64 == np.dtype(float).type`.
  from ._conv import register_converters as _register_converters
Using TensorFlow backend.
WARNING:tensorflow:From /usr/local/lib/python2.7/dist-packages/keras/backend/tensorflow_backend.py:1205: calling reduce_prod (from tensorflow.python.ops.math_ops) with keep_dims is deprecated and will be removed in a future version.
Instructions for updating:
keep_dims is deprecated, use keepdims instead
WARNING:tensorflow:From /usr/local/lib/python2.7/dist-packages/keras/backend/tensorflow_backend.py:2901: calling l2_normalize (from tensorflow.python.ops.nn_impl) with dim is deprecated and will be removed in a future version.
Instructions for updating:
dim is deprecated, use axis instead
WARNING:tensorflow:From /usr/local/lib/python2.7/dist-packages/keras/backend/tensorflow_backend.py:1188: calling reduce_sum (from tensorflow.python.ops.math_ops) with keep_dims is deprecated and will be removed in a future version.
Instructions for updating:
keep_dims is deprecated, use keepdims instead
2019-10-06 12:55:26.538679: I tensorflow/core/platform/cpu_feature_guard.cc:140] Your CPU supports instructions that this TensorFlow binary was not compiled to use: AVX2 FMA
2019-10-06 12:55:26.597882: I tensorflow/stream_executor/cuda/cuda_gpu_executor.cc:898] successful NUMA node read from SysFS had negative value (-1), but there must be at least one NUMA node, so returning NUMA node zero
2019-10-06 12:55:26.598241: I tensorflow/core/common_runtime/gpu/gpu_device.cc:1356] Found device 0 with properties: 
name: GeForce GTX 1050 major: 6 minor: 1 memoryClockRate(GHz): 1.493
pciBusID: 0000:01:00.0
totalMemory: 3.94GiB freeMemory: 3.90GiB
2019-10-06 12:55:26.598258: I tensorflow/core/common_runtime/gpu/gpu_device.cc:1435] Adding visible gpu devices: 0
2019-10-06 12:55:26.796450: I tensorflow/core/common_runtime/gpu/gpu_device.cc:923] Device interconnect StreamExecutor with strength 1 edge matrix:
2019-10-06 12:55:26.796489: I tensorflow/core/common_runtime/gpu/gpu_device.cc:929]      0 
2019-10-06 12:55:26.796497: I tensorflow/core/common_runtime/gpu/gpu_device.cc:942] 0:   N 
2019-10-06 12:55:26.796626: I tensorflow/core/common_runtime/gpu/gpu_device.cc:1053] Created TensorFlow device (/job:localhost/replica:0/task:0/device:GPU:0 with 3633 MB memory) -> physical GPU (device: 0, name: GeForce GTX 1050, pci bus id: 0000:01:00.0, compute capability: 6.1)
2019-10-06 12:55:29.054029: W tensorflow/core/common_runtime/bfc_allocator.cc:219] Allocator (GPU_0_bfc) ran out of memory trying to allocate 3.45GiB. The caller indicates that this is not a failure, but may mean that there could be performance gains if more memory were available.
2019-10-06 12:55:29.054124: W tensorflow/core/common_runtime/bfc_allocator.cc:219] Allocator (GPU_0_bfc) ran out of memory trying to allocate 3.02GiB. The caller indicates that this is not a failure, but may mean that there could be performance gains if more memory were available.
/usr/local/lib/python2.7/dist-packages/h5py/__init__.py:36: FutureWarning: Conversion of the second argument of issubdtype from `float` to `np.floating` is deprecated. In future, it will be treated as `np.float64 == np.dtype(float).type`.
  from ._conv import register_converters as _register_converters
Using TensorFlow backend.
WARNING:tensorflow:From /usr/local/lib/python2.7/dist-packages/keras/backend/tensorflow_backend.py:1205: calling reduce_prod (from tensorflow.python.ops.math_ops) with keep_dims is deprecated and will be removed in a future version.
Instructions for updating:
keep_dims is deprecated, use keepdims instead
WARNING:tensorflow:From /usr/local/lib/python2.7/dist-packages/keras/backend/tensorflow_backend.py:2901: calling l2_normalize (from tensorflow.python.ops.nn_impl) with dim is deprecated and will be removed in a future version.
Instructions for updating:
dim is deprecated, use axis instead
WARNING:tensorflow:From /usr/local/lib/python2.7/dist-packages/keras/backend/tensorflow_backend.py:1188: calling reduce_sum (from tensorflow.python.ops.math_ops) with keep_dims is deprecated and will be removed in a future version.
Instructions for updating:
keep_dims is deprecated, use keepdims instead
2019-10-06 12:58:29.918173: I tensorflow/core/platform/cpu_feature_guard.cc:140] Your CPU supports instructions that this TensorFlow binary was not compiled to use: AVX2 FMA
2019-10-06 12:58:30.000752: I tensorflow/stream_executor/cuda/cuda_gpu_executor.cc:898] successful NUMA node read from SysFS had negative value (-1), but there must be at least one NUMA node, so returning NUMA node zero
2019-10-06 12:58:30.001114: I tensorflow/core/common_runtime/gpu/gpu_device.cc:1356] Found device 0 with properties: 
name: GeForce GTX 1050 major: 6 minor: 1 memoryClockRate(GHz): 1.493
pciBusID: 0000:01:00.0
totalMemory: 3.94GiB freeMemory: 3.90GiB
2019-10-06 12:58:30.001132: I tensorflow/core/common_runtime/gpu/gpu_device.cc:1435] Adding visible gpu devices: 0
2019-10-06 12:58:30.198931: I tensorflow/core/common_runtime/gpu/gpu_device.cc:923] Device interconnect StreamExecutor with strength 1 edge matrix:
2019-10-06 12:58:30.198975: I tensorflow/core/common_runtime/gpu/gpu_device.cc:929]      0 
2019-10-06 12:58:30.198984: I tensorflow/core/common_runtime/gpu/gpu_device.cc:942] 0:   N 
2019-10-06 12:58:30.199120: I tensorflow/core/common_runtime/gpu/gpu_device.cc:1053] Created TensorFlow device (/job:localhost/replica:0/task:0/device:GPU:0 with 3633 MB memory) -> physical GPU (device: 0, name: GeForce GTX 1050, pci bus id: 0000:01:00.0, compute capability: 6.1)
2019-10-06 12:58:32.960116: W tensorflow/core/common_runtime/bfc_allocator.cc:219] Allocator (GPU_0_bfc) ran out of memory trying to allocate 3.45GiB. The caller indicates that this is not a failure, but may mean that there could be performance gains if more memory were available.
2019-10-06 12:58:32.960181: W tensorflow/core/common_runtime/bfc_allocator.cc:219] Allocator (GPU_0_bfc) ran out of memory trying to allocate 3.02GiB. The caller indicates that this is not a failure, but may mean that there could be performance gains if more memory were available.
