# Supplementary material for: Estimating and abstracting the 3D structure of feline bones using neural networks on X-ray (2D) images
Source: Commun Biol. 2020 Jun 30;3:337. doi: 10.1038/s42003-020-1057-3 (PMC7326932; doi:10.1038/s42003-020-1057-3)
Supplement: Supplementary file 4 — Supplementary Software 2 [file 42003_2020_1057_MOESM4_ESM.zip › supplementary_software_-_tripletloss_train_dir/test_results]

DATASET: ../DATASETS/24_bones_classifier_train_valid_224x224x3/valid
modelprefix: tripletloss_train_dir/trained_models/tripletloss_train_dir_final


modelprefix in generate_embeddings: tripletloss_train_dir/trained_models/tripletloss_train_dir_final

dataset_name in generate_embeddings: valid

outfile in generate_embeddings: tripletloss_train_dir/trained_models/tripletloss_train_dir_final_valid_inference_out.txt

 DATASET in generate_embeddings: ../DATASETS/24_bones_classifier_train_valid_224x224x3/valid


*********directory to search for files: ../DATASETS/24_bones_classifier_train_valid_224x224x3/valid
  --------filename: 2_APML.dcm_rotation82,9_energy158.jpg
  --------filename: 2_APML.dcm_rotation103,-12_energy146.jpg
  --------filename: 2_APML.dcm_rotation79,18_energy146.jpg
  --------filename: 2_APML.dcm_rotation79,0_energy146.jpg
  --------filename: 2_APML.dcm_rotation82,-18_energy152.jpg
  --------filename: 2_APML.dcm_rotation82,21_energy140.jpg
  --------filename: 2_APML.dcm_rotation82,6_energy158.jpg
  --------filename: 2_APML.dcm_rotation79,-9_energy146.jpg
  --------filename: 2_APML.dcm_rotation73,-18_energy158.jpg
  --------filename: 2_APML.dcm_rotation79,9_energy158.jpg
  --------filename: 2_APML.dcm_rotation79,12_energy140.jpg
  --------filename: 2_APML.dcm_rotation85,0_energy146.jpg
  --------filename: 2_APML.dcm_rotation85,-9_energy158.jpg
  --------filename: 2_APML.dcm_rotation100,-12_energy152.jpg
  --------filename: 2_APML.dcm_rotation82,3_energy152.jpg
  --------filename: 2_APML.dcm_rotation100,6_energy140.jpg
  --------filename: 2_APML.dcm_rotation82,-3_energy158.jpg
  --------filename: 2_APML.dcm_rotation82,-9_energy158.jpg
  --------filename: 2_APML.dcm_rotation82,9_energy140.jpg
  --------filename: 2_APML.dcm_rotation85,12_energy152.jpg
  --------filename: 2_APML.dcm_rotation82,21_energy146.jpg
  --------filename: 2_APML.dcm_rotation79,-9_energy158.jpg
  --------filename: 2_APML.dcm_rotation85,-3_energy158.jpg
  --------filename: 2_APML.dcm_rotation100,12_energy140.jpg
  --------filename: 2_APML.dcm_rotation73,-18_energy152.jpg
  --------filename: 2_APML.dcm_rotation82,18_energy152.jpg
  --------filename: 2_APML.dcm_rotation85,-3_energy140.jpg
  --------filename: 2_APML.dcm_rotation85,-6_energy158.jpg
  --------filename: 2_APML.dcm_rotation82,15_energy152.jpg
  --------filename: 2_APML.dcm_rotation79,21_energy140.jpg
  --------filename: 2_APML.dcm_rotation82,-18_energy146.jpg
  --------filename: 2_APML.dcm_rotation82,9_energy146.jpg
  --------filename: 2_APML.dcm_rotation79,15_energy152.jpg
  --------filename: 2_APML.dcm_rotation82,18_energy146.jpg
  --------filename: 2_APML.dcm_rotation85,0_energy140.jpg
  --------filename: 2_APML.dcm_rotation100,6_energy152.jpg
  --------filename: 2_APML.dcm_rotation82,-6_energy146.jpg
  --------filename: 2_APML.dcm_rotation85,-6_energy140.jpg
  --------filename: 2_APML.dcm_rotation85,-18_energy152.jpg
  --------filename: 2_APML.dcm_rotation85,-18_energy146.jpg
  --------filename: 2_APML.dcm_rotation82,0_energy140.jpg
  --------filename: 2_APML.dcm_rotation85,0_energy152.jpg
  --------filename: 2_APML.dcm_rotation100,-6_energy146.jpg
  --------filename: 2_APML.dcm_rotation85,-15_energy146.jpg
  --------filename: 2_APML.dcm_rotation85,-6_energy152.jpg
  --------filename: 2_APML.dcm_rotation82,15_energy146.jpg
  --------filename: 2_APML.dcm_rotation100,-3_energy152.jpg
  --------filename: 2_APML.dcm_rotation82,-18_energy140.jpg
  --------filename: 2_APML.dcm_rotation100,-21_energy140.jpg
  --------filename: 2_APML.dcm_rotation82,-3_energy146.jpg
  --------filename: 2_APML.dcm_rotation79,3_energy146.jpg
  --------filename: 2_APML.dcm_rotation79,12_energy146.jpg
  --------filename: 2_APML.dcm_rotation79,3_energy158.jpg
  --------filename: 2_APML.dcm_rotation82,-15_energy158.jpg
  --------filename: 2_APML.dcm_rotation82,-12_energy158.jpg
  --------filename: 2_APML.dcm_rotation82,-3_energy152.jpg
  --------filename: 2_APML.dcm_rotation85,-12_energy158.jpg
  --------filename: 2_APML.dcm_rotation82,12_energy140.jpg
  --------filename: 2_APML.dcm_rotation73,-15_energy146.jpg
  --------filename: 2_APML.dcm_rotation103,-12_energy140.jpg
  --------filename: 2_APML.dcm_rotation85,-21_energy158.jpg
  --------filename: 2_APML.dcm_rotation100,-3_energy158.jpg
  --------filename: 2_APML.dcm_rotation82,-12_energy146.jpg
  --------filename: 2_APML.dcm_rotation100,-15_energy140.jpg
  --------filename: 2_APML.dcm_rotation82,-15_energy152.jpg
  --------filename: 2_APML.dcm_rotation79,18_energy158.jpg
  --------filename: 2_APML.dcm_rotation73,-15_energy152.jpg
  --------filename: 2_APML.dcm_rotation103,-6_energy146.jpg
  --------filename: 2_APML.dcm_rotation100,-12_energy158.jpg
  --------filename: 2_APML.dcm_rotation85,-15_energy152.jpg
  --------filename: 2_APML.dcm_rotation85,0_energy158.jpg
  --------filename: 2_APML.dcm_rotation82,18_energy158.jpg
  --------filename: 2_APML.dcm_rotation100,9_energy140.jpg
  --------filename: 2_APML.dcm_rotation82,6_energy146.jpg
  --------filename: 2_APML.dcm_rotation85,-15_energy158.jpg
  --------filename: 2_APML.dcm_rotation85,-18_energy140.jpg
  --------filename: 2_APML.dcm_rotation85,12_energy140.jpg
  --------filename: 2_APML.dcm_rotation82,3_energy158.jpg
  --------filename: 2_APML.dcm_rotation82,-21_energy158.jpg
  --------filename: 2_APML.dcm_rotation82,12_energy152.jpg
  --------filename: 2_APML.dcm_rotation85,-15_energy140.jpg
  --------filename: 2_APML.dcm_rotation100,-9_energy140.jpg
  --------filename: 2_APML.dcm_rotation85,-18_energy158.jpg
  --------filename: 2_APML.dcm_rotation79,9_energy152.jpg
  --------filename: 2_APML.dcm_rotation85,-6_energy146.jpg
  --------filename: 2_APML.dcm_rotation79,12_energy152.jpg
  --------filename: 2_APML.dcm_rotation82,-12_energy152.jpg
  --------filename: 2_APML.dcm_rotation100,9_energy152.jpg
  --------filename: 2_APML.dcm_rotation100,0_energy158.jpg
  --------filename: 2_APML.dcm_rotation85,-21_energy146.jpg
  --------filename: 2_APML.dcm_rotation82,-9_energy146.jpg
  --------filename: 2_APML.dcm_rotation85,-3_energy152.jpg
  --------filename: 2_APML.dcm_rotation103,12_energy140.jpg
  --------filename: 2_APML.dcm_rotation79,21_energy152.jpg
  --------filename: 2_APML.dcm_rotation100,6_energy146.jpg
  --------filename: 2_APML.dcm_rotation82,18_energy140.jpg
  --------filename: 2_APML.dcm_rotation85,-12_energy146.jpg
  --------filename: 2_APML.dcm_rotation100,-18_energy146.jpg
  --------filename: 2_APML.dcm_rotation100,0_energy146.jpg
  --------filename: 2_APML.dcm_rotation100,-12_energy140.jpg
  --------filename: 2_APML.dcm_rotation79,3_energy152.jpg
  --------filename: 2_APML.dcm_rotation100,-6_energy140.jpg
  --------filename: 2_APML.dcm_rotation100,12_energy146.jpg
  --------filename: 2_APML.dcm_rotation100,3_energy158.jpg
  --------filename: 2_APML.dcm_rotation82,-6_energy158.jpg
  --------filename: 2_APML.dcm_rotation82,-21_energy146.jpg
  --------filename: 2_APML.dcm_rotation82,6_energy152.jpg
  --------filename: 2_APML.dcm_rotation73,-15_energy140.jpg
  --------filename: 2_APML.dcm_rotation100,9_energy146.jpg
  --------filename: 2_APML.dcm_rotation82,-9_energy152.jpg
  --------filename: 2_APML.dcm_rotation79,15_energy158.jpg
  --------filename: 2_APML.dcm_rotation82,3_energy146.jpg
  --------filename: 2_APML.dcm_rotation85,-9_energy146.jpg
  --------filename: 2_APML.dcm_rotation79,0_energy140.jpg
  --------filename: 2_APML.dcm_rotation73,-21_energy140.jpg
  --------filename: 2_APML.dcm_rotation100,-15_energy152.jpg
  --------filename: 2_APML.dcm_rotation79,6_energy152.jpg
  --------filename: 2_APML.dcm_rotation85,-9_energy152.jpg
  --------filename: 2_APML.dcm_rotation103,-18_energy158.jpg
  --------filename: 2_APML.dcm_rotation100,-9_energy158.jpg
  --------filename: 2_APML.dcm_rotation100,-6_energy152.jpg
  --------filename: 2_APML.dcm_rotation82,12_energy158.jpg
  --------filename: 2_APML.dcm_rotation85,12_energy146.jpg
  --------filename: 2_APML.dcm_rotation79,12_energy158.jpg
  --------filename: 2_APML.dcm_rotation79,21_energy146.jpg
  --------filename: 2_APML.dcm_rotation79,6_energy158.jpg
  --------filename: 2_APML.dcm_rotation100,6_energy158.jpg
  --------filename: 2_APML.dcm_rotation82,6_energy140.jpg
  --------filename: 2_APML.dcm_rotation85,-12_energy152.jpg
  --------filename: 2_APML.dcm_rotation100,-3_energy140.jpg
  --------filename: 2_APML.dcm_rotation82,12_energy146.jpg
  --------filename: 2_APML.dcm_rotation73,-12_energy158.jpg
  --------filename: 2_APML.dcm_rotation82,15_energy158.jpg
  --------filename: 2_APML.dcm_rotation82,-6_energy140.jpg
  --------filename: 2_APML.dcm_rotation100,-21_energy158.jpg
  --------filename: 2_APML.dcm_rotation100,-18_energy158.jpg
  --------filename: 2_APML.dcm_rotation82,9_energy152.jpg
  --------filename: 2_APML.dcm_rotation100,-21_energy146.jpg
  --------filename: 2_APML.dcm_rotation79,0_energy152.jpg
  --------filename: 2_APML.dcm_rotation73,-15_energy158.jpg
  --------filename: 2_APML.dcm_rotation100,-15_energy158.jpg
  --------filename: 2_APML.dcm_rotation79,0_energy158.jpg
  --------filename: 2_APML.dcm_rotation79,18_energy152.jpg
  --------filename: 2_APML.dcm_rotation82,21_energy158.jpg
  --------filename: 2_APML.dcm_rotation79,6_energy146.jpg
  --------filename: 2_APML.dcm_rotation79,-9_energy152.jpg
  --------filename: 2_APML.dcm_rotation82,-15_energy146.jpg
  --------filename: 2_APML.dcm_rotation79,18_energy140.jpg
  --------filename: 2_APML.dcm_rotation79,6_energy140.jpg
  --------filename: 2_APML.dcm_rotation100,-15_energy146.jpg
  --------filename: 2_APML.dcm_rotation100,-21_energy152.jpg
  --------filename: 2_APML.dcm_rotation100,-3_energy146.jpg
  --------filename: 2_APML.dcm_rotation100,-12_energy146.jpg
  --------filename: 2_APML.dcm_rotation82,21_energy152.jpg
  --------filename: 2_APML.dcm_rotation73,-18_energy146.jpg
  --------filename: 2_APML.dcm_rotation82,0_energy152.jpg
  --------filename: 2_APML.dcm_rotation103,21_energy152.jpg
  --------filename: 2_APML.dcm_rotation82,-15_energy140.jpg
  --------filename: 2_APML.dcm_rotation100,-18_energy152.jpg
  --------filename: 2_APML.dcm_rotation100,-9_energy146.jpg
  --------filename: 2_APML.dcm_rotation100,-9_energy152.jpg
  --------filename: 2_APML.dcm_rotation85,-21_energy152.jpg
  --------filename: 2_APML.dcm_rotation79,9_energy140.jpg
  --------filename: 2_APML.dcm_rotation100,9_energy158.jpg
  --------filename: 2_APML.dcm_rotation85,-3_energy146.jpg
  --------filename: 2_APML.dcm_rotation79,9_energy146.jpg
  --------filename: 2_APML.dcm_rotation82,0_energy158.jpg
  --------filename: 2_APML.dcm_rotation82,-18_energy158.jpg
  --------filename: 2_APML.dcm_rotation73,-21_energy146.jpg
  --------filename: 2_APML.dcm_rotation79,21_energy158.jpg
  --------filename: 2_APML.dcm_rotation100,-18_energy140.jpg
  --------filename: 2_APML.dcm_rotation79,15_energy146.jpg
  --------filename: 2_APML.dcm_rotation100,-6_energy158.jpg
  --------filename: 2_APML.dcm_rotation100,0_energy152.jpg
  --------filename: 2_APML.dcm_rotation82,0_energy146.jpg
  --------filename: 2_APML.dcm_rotation100,0_energy140.jpg
  --------filename: 2_APML.dcm_rotation82,-6_energy152.jpg
  --------filename: 2_APML.dcm_rotation82,-3_energy140.jpg
  --------filename: 2_APML.dcm_rotation82,-21_energy152.jpg
  --------filename: 2_APML.dcm_rotation73,-18_energy140.jpg
  --------filename: 11_APML.dcm_rotation85,-3_energy140.jpg
  --------filename: 11_APML.dcm_rotation100,-12_energy158.jpg
  --------filename: 11_APML.dcm_rotation85,-3_energy146.jpg
  --------filename: 11_APML.dcm_rotation79,18_energy152.jpg
  --------filename: 11_APML.dcm_rotation82,21_energy152.jpg
  --------filename: 11_APML.dcm_rotation79,-21_energy152.jpg
  --------filename: 11_APML.dcm_rotation85,-6_energy158.jpg
  --------filename: 11_APML.dcm_rotation73,18_energy146.jpg
  --------filename: 11_APML.dcm_rotation82,15_energy152.jpg
  --------filename: 11_APML.dcm_rotation73,0_energy140.jpg
  --------filename: 11_APML.dcm_rotation73,12_energy146.jpg
  --------filename: 11_APML.dcm_rotation82,-21_energy146.jpg
  --------filename: 11_APML.dcm_rotation103,18_energy140.jpg
  --------filename: 11_APML.dcm_rotation79,12_energy140.jpg
  --------filename: 11_APML.dcm_rotation73,18_energy158.jpg
  --------filename: 11_APML.dcm_rotation82,-18_energy140.jpg
  --------filename: 11_APML.dcm_rotation82,-15_energy146.jpg
  --------filename: 11_APML.dcm_rotation85,-18_energy152.jpg
  --------filename: 11_APML.dcm_rotation103,-15_energy158.jpg
  --------filename: 11_APML.dcm_rotation73,15_energy140.jpg
  --------filename: 11_APML.dcm_rotation100,-12_energy146.jpg
  --------filename: 11_APML.dcm_rotation82,-21_energy140.jpg
  --------filename: 11_APML.dcm_rotation82,-21_energy152.jpg
  --------filename: 11_APML.dcm_rotation103,-18_energy152.jpg
  --------filename: 11_APML.dcm_rotation73,21_energy140.jpg
  --------filename: 11_APML.dcm_rotation82,-3_energy158.jpg
  --------filename: 11_APML.dcm_rotation79,3_energy152.jpg
  --------filename: 11_APML.dcm_rotation103,-21_energy140.jpg
  --------filename: 11_APML.dcm_rotation100,0_energy146.jpg
  --------filename: 11_APML.dcm_rotation85,-15_energy152.jpg
  --------filename: 11_APML.dcm_rotation79,-9_energy146.jpg
  --------filename: 11_APML.dcm_rotation79,-9_energy152.jpg
  --------filename: 11_APML.dcm_rotation100,-15_energy158.jpg
  --------filename: 11_APML.dcm_rotation100,-18_energy146.jpg
  --------filename: 11_APML.dcm_rotation79,21_energy158.jpg
  --------filename: 11_APML.dcm_rotation82,9_energy146.jpg
  --------filename: 11_APML.dcm_rotation103,-15_energy140.jpg
  --------filename: 11_APML.dcm_rotation79,3_energy140.jpg
  --------filename: 11_APML.dcm_rotation85,-15_energy158.jpg
  --------filename: 11_APML.dcm_rotation79,-3_energy146.jpg
  --------filename: 11_APML.dcm_rotation82,18_energy146.jpg
  --------filename: 11_APML.dcm_rotation79,12_energy146.jpg
  --------filename: 11_APML.dcm_rotation82,-18_energy152.jpg
  --------filename: 11_APML.dcm_rotation85,-6_energy146.jpg
  --------filename: 11_APML.dcm_rotation82,-18_energy158.jpg
  --------filename: 11_APML.dcm_rotation85,-12_energy140.jpg
  --------filename: 11_APML.dcm_rotation82,0_energy152.jpg
  --------filename: 11_APML.dcm_rotation79,6_energy140.jpg
  --------filename: 11_APML.dcm_rotation82,6_energy140.jpg
  --------filename: 11_APML.dcm_rotation79,-3_energy152.jpg
  --------filename: 11_APML.dcm_rotation79,-21_energy158.jpg
  --------filename: 11_APML.dcm_rotation82,-9_energy146.jpg
  --------filename: 11_APML.dcm_rotation79,-9_energy140.jpg
  --------filename: 11_APML.dcm_rotation73,12_energy152.jpg
  --------filename: 11_APML.dcm_rotation100,3_energy152.jpg
  --------filename: 11_APML.dcm_rotation103,-21_energy146.jpg
  --------filename: 11_APML.dcm_rotation103,-18_energy146.jpg
  --------filename: 11_APML.dcm_rotation79,0_energy158.jpg
  --------filename: 11_APML.dcm_rotation82,-6_energy152.jpg
  --------filename: 11_APML.dcm_rotation82,21_energy140.jpg
  --------filename: 11_APML.dcm_rotation100,18_energy146.jpg
  --------filename: 11_APML.dcm_rotation103,-12_energy158.jpg
  --------filename: 11_APML.dcm_rotation82,0_energy140.jpg
  --------filename: 11_APML.dcm_rotation79,9_energy158.jpg
  --------filename: 11_APML.dcm_rotation85,-21_energy158.jpg
  --------filename: 11_APML.dcm_rotation82,9_energy140.jpg
  --------filename: 11_APML.dcm_rotation85,-12_energy146.jpg
  --------filename: 11_APML.dcm_rotation73,0_energy152.jpg
  --------filename: 11_APML.dcm_rotation82,-12_energy152.jpg
  --------filename: 11_APML.dcm_rotation100,-15_energy140.jpg
  --------filename: 11_APML.dcm_rotation79,15_energy146.jpg
  --------filename: 11_APML.dcm_rotation73,18_energy140.jpg
  --------filename: 11_APML.dcm_rotation100,9_energy140.jpg
  --------filename: 11_APML.dcm_rotation85,-15_energy146.jpg
  --------filename: 11_APML.dcm_rotation79,9_energy152.jpg
  --------filename: 11_APML.dcm_rotation82,18_energy158.jpg
  --------filename: 11_APML.dcm_rotation100,-3_energy158.jpg
  --------filename: 11_APML.dcm_rotation103,-12_energy146.jpg
  --------filename: 11_APML.dcm_rotation82,9_energy152.jpg
  --------filename: 11_APML.dcm_rotation79,-6_energy140.jpg
  --------filename: 11_APML.dcm_rotation103,0_energy152.jpg
  --------filename: 11_APML.dcm_rotation100,-12_energy140.jpg
  --------filename: 11_APML.dcm_rotation79,-9_energy158.jpg
  --------filename: 11_APML.dcm_rotation82,-12_energy146.jpg
  --------filename: 11_APML.dcm_rotation82,-3_energy146.jpg
  --------filename: 11_APML.dcm_rotation100,9_energy152.jpg
  --------filename: 11_APML.dcm_rotation85,-18_energy158.jpg
  --------filename: 11_APML.dcm_rotation82,-6_energy146.jpg
  --------filename: 11_APML.dcm_rotation82,-6_energy140.jpg
  --------filename: 11_APML.dcm_rotation82,12_energy152.jpg
  --------filename: 11_APML.dcm_rotation100,9_energy146.jpg
  --------filename: 11_APML.dcm_rotation85,-18_energy140.jpg
  --------filename: 11_APML.dcm_rotation79,21_energy152.jpg
  --------filename: 11_APML.dcm_rotation79,0_energy152.jpg
  --------filename: 11_APML.dcm_rotation82,-12_energy140.jpg
  --------filename: 11_APML.dcm_rotation82,21_energy158.jpg
  --------filename: 11_APML.dcm_rotation73,12_energy158.jpg
  --------filename: 11_APML.dcm_rotation82,6_energy158.jpg
  --------filename: 11_APML.dcm_rotation82,12_energy140.jpg
  --------filename: 11_APML.dcm_rotation103,-12_energy140.jpg
  --------filename: 11_APML.dcm_rotation82,-21_energy158.jpg
  --------filename: 11_APML.dcm_rotation82,-9_energy140.jpg
  --------filename: 11_APML.dcm_rotation79,18_energy146.jpg
  --------filename: 11_APML.dcm_rotation73,15_energy152.jpg
  --------filename: 11_APML.dcm_rotation82,-12_energy158.jpg
  --------filename: 11_APML.dcm_rotation100,-15_energy146.jpg
  --------filename: 11_APML.dcm_rotation79,6_energy152.jpg
  --------filename: 11_APML.dcm_rotation79,-21_energy146.jpg
  --------filename: 11_APML.dcm_rotation82,3_energy146.jpg
  --------filename: 11_APML.dcm_rotation85,-6_energy140.jpg
  --------filename: 11_APML.dcm_rotation73,12_energy140.jpg
  --------filename: 11_APML.dcm_rotation85,-15_energy140.jpg
  --------filename: 11_APML.dcm_rotation79,0_energy140.jpg
  --------filename: 11_APML.dcm_rotation79,-3_energy140.jpg
  --------filename: 11_APML.dcm_rotation79,15_energy158.jpg
  --------filename: 11_APML.dcm_rotation73,18_energy152.jpg
  --------filename: 11_APML.dcm_rotation82,-15_energy140.jpg
  --------filename: 11_APML.dcm_rotation79,18_energy140.jpg
  --------filename: 11_APML.dcm_rotation79,3_energy158.jpg
  --------filename: 11_APML.dcm_rotation82,3_energy152.jpg
  --------filename: 11_APML.dcm_rotation82,9_energy158.jpg
  --------filename: 11_APML.dcm_rotation100,-12_energy152.jpg
  --------filename: 11_APML.dcm_rotation79,3_energy146.jpg
  --------filename: 11_APML.dcm_rotation79,6_energy158.jpg
  --------filename: 11_APML.dcm_rotation100,6_energy140.jpg
  --------filename: 11_APML.dcm_rotation82,21_energy146.jpg
  --------filename: 11_APML.dcm_rotation79,12_energy158.jpg
  --------filename: 11_APML.dcm_rotation73,0_energy146.jpg
  --------filename: 11_APML.dcm_rotation85,-3_energy158.jpg
  --------filename: 11_APML.dcm_rotation79,15_energy152.jpg
  --------filename: 11_APML.dcm_rotation100,6_energy152.jpg
  --------filename: 11_APML.dcm_rotation82,-9_energy158.jpg
  --------filename: 11_APML.dcm_rotation82,-6_energy158.jpg
  --------filename: 11_APML.dcm_rotation85,-21_energy152.jpg
  --------filename: 11_APML.dcm_rotation85,-12_energy158.jpg
  --------filename: 11_APML.dcm_rotation82,12_energy158.jpg
  --------filename: 11_APML.dcm_rotation82,-3_energy140.jpg
  --------filename: 11_APML.dcm_rotation100,6_energy146.jpg
  --------filename: 11_APML.dcm_rotation103,-15_energy146.jpg
  --------filename: 11_APML.dcm_rotation82,6_energy146.jpg
  --------filename: 11_APML.dcm_rotation73,0_energy158.jpg
  --------filename: 11_APML.dcm_rotation79,6_energy146.jpg
  --------filename: 11_APML.dcm_rotation79,-3_energy158.jpg
  --------filename: 11_APML.dcm_rotation85,-6_energy152.jpg
  --------filename: 11_APML.dcm_rotation100,9_energy158.jpg
  --------filename: 11_APML.dcm_rotation106,-12_energy140.jpg
  --------filename: 11_APML.dcm_rotation79,18_energy158.jpg
  --------filename: 11_APML.dcm_rotation73,15_energy158.jpg
  --------filename: 11_APML.dcm_rotation85,-3_energy152.jpg
  --------filename: 11_APML.dcm_rotation73,-9_energy158.jpg
  --------filename: 11_APML.dcm_rotation103,-12_energy152.jpg
  --------filename: 11_APML.dcm_rotation82,-18_energy146.jpg
  --------filename: 11_APML.dcm_rotation79,-6_energy146.jpg
  --------filename: 11_APML.dcm_rotation79,-6_energy152.jpg
  --------filename: 11_APML.dcm_rotation82,15_energy140.jpg
  --------filename: 11_APML.dcm_rotation79,9_energy146.jpg
  --------filename: 11_APML.dcm_rotation103,3_energy152.jpg
  --------filename: 11_APML.dcm_rotation100,-18_energy140.jpg
  --------filename: 11_APML.dcm_rotation85,-21_energy140.jpg
  --------filename: 11_APML.dcm_rotation79,21_energy140.jpg
  --------filename: 11_APML.dcm_rotation82,-15_energy152.jpg
  --------filename: 11_APML.dcm_rotation82,15_energy158.jpg
  --------filename: 11_APML.dcm_rotation103,-18_energy158.jpg
  --------filename: 11_APML.dcm_rotation79,0_energy146.jpg
  --------filename: 11_APML.dcm_rotation82,0_energy158.jpg
  --------filename: 11_APML.dcm_rotation103,-15_energy152.jpg
  --------filename: 11_APML.dcm_rotation82,18_energy152.jpg
  --------filename: 11_APML.dcm_rotation100,3_energy158.jpg
  --------filename: 11_APML.dcm_rotation82,3_energy140.jpg
  --------filename: 11_APML.dcm_rotation82,-9_energy152.jpg
  --------filename: 11_APML.dcm_rotation82,6_energy152.jpg
  --------filename: 11_APML.dcm_rotation103,-6_energy140.jpg
  --------filename: 11_APML.dcm_rotation100,6_energy158.jpg
  --------filename: 11_APML.dcm_rotation103,-18_energy140.jpg
  --------filename: 11_APML.dcm_rotation85,-18_energy146.jpg
  --------filename: 11_APML.dcm_rotation100,-15_energy152.jpg
  --------filename: 11_APML.dcm_rotation79,15_energy140.jpg
  --------filename: 11_APML.dcm_rotation73,15_energy146.jpg
  --------filename: 11_APML.dcm_rotation82,15_energy146.jpg
  --------filename: 11_APML.dcm_rotation82,12_energy146.jpg
  --------filename: 5_APML.dcm_rotation82,-12_energy146.jpg
  --------filename: 5_APML.dcm_rotation100,-9_energy158.jpg
  --------filename: 5_APML.dcm_rotation82,12_energy140.jpg
  --------filename: 5_APML.dcm_rotation100,0_energy146.jpg
  --------filename: 5_APML.dcm_rotation82,-18_energy158.jpg
  --------filename: 5_APML.dcm_rotation79,15_energy158.jpg
  --------filename: 5_APML.dcm_rotation79,9_energy146.jpg
  --------filename: 5_APML.dcm_rotation79,15_energy152.jpg
  --------filename: 5_APML.dcm_rotation82,-6_energy158.jpg
  --------filename: 5_APML.dcm_rotation82,-3_energy140.jpg
  --------filename: 5_APML.dcm_rotation79,3_energy158.jpg
  --------filename: 5_APML.dcm_rotation82,12_energy158.jpg
  --------filename: 5_APML.dcm_rotation100,-21_energy140.jpg
  --------filename: 5_APML.dcm_rotation100,0_energy140.jpg
  --------filename: 5_APML.dcm_rotation82,0_energy152.jpg
  --------filename: 5_APML.dcm_rotation103,-18_energy158.jpg
  --------filename: 5_APML.dcm_rotation100,3_energy158.jpg
  --------filename: 5_APML.dcm_rotation100,-12_energy152.jpg
  --------filename: 5_APML.dcm_rotation82,21_energy140.jpg
  --------filename: 5_APML.dcm_rotation85,-12_energy146.jpg
  --------filename: 5_APML.dcm_rotation82,-21_energy146.jpg
  --------filename: 5_APML.dcm_rotation82,9_energy140.jpg
  --------filename: 5_APML.dcm_rotation82,15_energy146.jpg
  --------filename: 5_APML.dcm_rotation79,12_energy146.jpg
  --------filename: 5_APML.dcm_rotation100,-6_energy140.jpg
  --------filename: 5_APML.dcm_rotation82,6_energy140.jpg
  --------filename: 5_APML.dcm_rotation100,9_energy158.jpg
  --------filename: 5_APML.dcm_rotation79,18_energy146.jpg
  --------filename: 5_APML.dcm_rotation85,-18_energy140.jpg
  --------filename: 5_APML.dcm_rotation79,12_energy152.jpg
  --------filename: 5_APML.dcm_rotation100,0_energy152.jpg
  --------filename: 5_APML.dcm_rotation82,6_energy152.jpg
  --------filename: 5_APML.dcm_rotation100,6_energy146.jpg
  --------filename: 5_APML.dcm_rotation100,-9_energy146.jpg
  --------filename: 5_APML.dcm_rotation100,-9_energy152.jpg
  --------filename: 5_APML.dcm_rotation85,-21_energy158.jpg
  --------filename: 5_APML.dcm_rotation79,0_energy158.jpg
  --------filename: 5_APML.dcm_rotation100,-12_energy140.jpg
  --------filename: 5_APML.dcm_rotation100,-3_energy140.jpg
  --------filename: 5_APML.dcm_rotation100,-15_energy140.jpg
  --------filename: 5_APML.dcm_rotation79,0_energy146.jpg
  --------filename: 5_APML.dcm_rotation85,-18_energy152.jpg
  --------filename: 5_APML.dcm_rotation103,-12_energy146.jpg
  --------filename: 5_APML.dcm_rotation82,-18_energy146.jpg
  --------filename: 5_APML.dcm_rotation73,-12_energy158.jpg
  --------filename: 5_APML.dcm_rotation100,9_energy146.jpg
  --------filename: 5_APML.dcm_rotation100,-3_energy152.jpg
  --------filename: 5_APML.dcm_rotation100,-15_energy158.jpg
  --------filename: 5_APML.dcm_rotation82,-6_energy146.jpg
  --------filename: 5_APML.dcm_rotation79,18_energy158.jpg
  --------filename: 5_APML.dcm_rotation82,9_energy158.jpg
  --------filename: 5_APML.dcm_rotation73,-21_energy140.jpg
  --------filename: 5_APML.dcm_rotation100,-18_energy146.jpg
  --------filename: 5_APML.dcm_rotation82,18_energy140.jpg
  --------filename: 5_APML.dcm_rotation73,-21_energy146.jpg
  --------filename: 5_APML.dcm_rotation79,9_energy152.jpg
  --------filename: 5_APML.dcm_rotation100,-6_energy158.jpg
  --------filename: 5_APML.dcm_rotation79,21_energy146.jpg
  --------filename: 5_APML.dcm_rotation82,-9_energy146.jpg
  --------filename: 5_APML.dcm_rotation85,-9_energy146.jpg
  --------filename: 5_APML.dcm_rotation73,-15_energy146.jpg
  --------filename: 5_APML.dcm_rotation82,6_energy146.jpg
  --------filename: 5_APML.dcm_rotation79,0_energy140.jpg
  --------filename: 5_APML.dcm_rotation82,-12_energy158.jpg
  --------filename: 5_APML.dcm_rotation82,-18_energy152.jpg
  --------filename: 5_APML.dcm_rotation82,-6_energy140.jpg
  --------filename: 5_APML.dcm_rotation79,-9_energy152.jpg
  --------filename: 5_APML.dcm_rotation82,12_energy152.jpg
  --------filename: 5_APML.dcm_rotation100,-18_energy140.jpg
  --------filename: 5_APML.dcm_rotation85,-15_energy152.jpg
  --------filename: 5_APML.dcm_rotation85,0_energy146.jpg
  --------filename: 5_APML.dcm_rotation79,12_energy158.jpg
  --------filename: 5_APML.dcm_rotation82,3_energy152.jpg
  --------filename: 5_APML.dcm_rotation82,-15_energy158.jpg
  --------filename: 5_APML.dcm_rotation85,-15_energy140.jpg
  --------filename: 5_APML.dcm_rotation79,21_energy158.jpg
  --------filename: 5_APML.dcm_rotation73,-15_energy158.jpg
  --------filename: 5_APML.dcm_rotation85,-6_energy140.jpg
  --------filename: 5_APML.dcm_rotation82,-15_energy146.jpg
  --------filename: 5_APML.dcm_rotation100,-3_energy146.jpg
  --------filename: 5_APML.dcm_rotation82,3_energy146.jpg
  --------filename: 5_APML.dcm_rotation85,-3_energy158.jpg
  --------filename: 5_APML.dcm_rotation79,6_energy140.jpg
  --------filename: 5_APML.dcm_rotation103,21_energy152.jpg
  --------filename: 5_APML.dcm_rotation100,-18_energy158.jpg
  --------filename: 5_APML.dcm_rotation85,-21_energy146.jpg
  --------filename: 5_APML.dcm_rotation100,-18_energy152.jpg
  --------filename: 5_APML.dcm_rotation79,0_energy152.jpg
  --------filename: 5_APML.dcm_rotation85,-3_energy146.jpg
  --------filename: 5_APML.dcm_rotation100,6_energy140.jpg
  --------filename: 5_APML.dcm_rotation79,3_energy146.jpg
  --------filename: 5_APML.dcm_rotation79,21_energy152.jpg
  --------filename: 5_APML.dcm_rotation73,-18_energy140.jpg
  --------filename: 5_APML.dcm_rotation82,0_energy158.jpg
  --------filename: 5_APML.dcm_rotation79,-9_energy146.jpg
  --------filename: 5_APML.dcm_rotation100,-12_energy158.jpg
  --------filename: 5_APML.dcm_rotation79,12_energy140.jpg
  --------filename: 5_APML.dcm_rotation100,0_energy158.jpg
  --------filename: 5_APML.dcm_rotation85,-15_energy158.jpg
  --------filename: 5_APML.dcm_rotation73,-15_energy140.jpg
  --------filename: 5_APML.dcm_rotation82,21_energy152.jpg
  --------filename: 5_APML.dcm_rotation85,-6_energy146.jpg
  --------filename: 5_APML.dcm_rotation79,6_energy158.jpg
  --------filename: 5_APML.dcm_rotation85,12_energy152.jpg
  --------filename: 5_APML.dcm_rotation82,21_energy158.jpg
  --------filename: 5_APML.dcm_rotation82,9_energy152.jpg
  --------filename: 5_APML.dcm_rotation82,21_energy146.jpg
  --------filename: 5_APML.dcm_rotation85,-18_energy146.jpg
  --------filename: 5_APML.dcm_rotation85,-6_energy152.jpg
  --------filename: 5_APML.dcm_rotation100,12_energy146.jpg
  --------filename: 5_APML.dcm_rotation79,15_energy146.jpg
  --------filename: 5_APML.dcm_rotation85,0_energy152.jpg
  --------filename: 5_APML.dcm_rotation79,21_energy140.jpg
  --------filename: 5_APML.dcm_rotation82,-15_energy140.jpg
  --------filename: 5_APML.dcm_rotation100,6_energy158.jpg
  --------filename: 5_APML.dcm_rotation100,-21_energy152.jpg
  --------filename: 5_APML.dcm_rotation82,18_energy146.jpg
  --------filename: 5_APML.dcm_rotation79,18_energy140.jpg
  --------filename: 5_APML.dcm_rotation85,-15_energy146.jpg
  --------filename: 5_APML.dcm_rotation82,12_energy146.jpg
  --------filename: 5_APML.dcm_rotation100,9_energy152.jpg
  --------filename: 5_APML.dcm_rotation100,9_energy140.jpg
  --------filename: 5_APML.dcm_rotation85,-3_energy152.jpg
  --------filename: 5_APML.dcm_rotation79,3_energy152.jpg
  --------filename: 5_APML.dcm_rotation82,-15_energy152.jpg
  --------filename: 5_APML.dcm_rotation82,-9_energy152.jpg
  --------filename: 5_APML.dcm_rotation85,-12_energy158.jpg
  --------filename: 5_APML.dcm_rotation100,-9_energy140.jpg
  --------filename: 5_APML.dcm_rotation85,-6_energy158.jpg
  --------filename: 5_APML.dcm_rotation82,-3_energy152.jpg
  --------filename: 5_APML.dcm_rotation79,9_energy158.jpg
  --------filename: 5_APML.dcm_rotation79,-9_energy158.jpg
  --------filename: 5_APML.dcm_rotation85,0_energy140.jpg
  --------filename: 5_APML.dcm_rotation100,-15_energy146.jpg
  --------filename: 5_APML.dcm_rotation82,0_energy140.jpg
  --------filename: 5_APML.dcm_rotation82,-3_energy158.jpg
  --------filename: 5_APML.dcm_rotation100,-21_energy158.jpg
  --------filename: 5_APML.dcm_rotation82,0_energy146.jpg
  --------filename: 5_APML.dcm_rotation103,12_energy140.jpg
  --------filename: 5_APML.dcm_rotation85,12_energy146.jpg
  --------filename: 5_APML.dcm_rotation85,-12_energy152.jpg
  --------filename: 5_APML.dcm_rotation79,6_energy152.jpg
  --------filename: 5_APML.dcm_rotation85,-9_energy152.jpg
  --------filename: 5_APML.dcm_rotation82,-21_energy152.jpg
  --------filename: 5_APML.dcm_rotation73,-18_energy146.jpg
  --------filename: 5_APML.dcm_rotation82,-21_energy158.jpg
  --------filename: 5_APML.dcm_rotation73,-15_energy152.jpg
  --------filename: 5_APML.dcm_rotation103,-12_energy140.jpg
  --------filename: 5_APML.dcm_rotation85,0_energy158.jpg
  --------filename: 5_APML.dcm_rotation82,-3_energy146.jpg
  --------filename: 5_APML.dcm_rotation82,18_energy158.jpg
  --------filename: 5_APML.dcm_rotation85,-21_energy152.jpg
  --------filename: 5_APML.dcm_rotation82,9_energy146.jpg
  --------filename: 5_APML.dcm_rotation85,-18_energy158.jpg
  --------filename: 5_APML.dcm_rotation82,18_energy152.jpg
  --------filename: 5_APML.dcm_rotation100,-3_energy158.jpg
  --------filename: 5_APML.dcm_rotation73,-18_energy152.jpg
  --------filename: 5_APML.dcm_rotation103,-6_energy146.jpg
  --------filename: 5_APML.dcm_rotation100,-6_energy152.jpg
  --------filename: 5_APML.dcm_rotation82,15_energy152.jpg
  --------filename: 5_APML.dcm_rotation100,-12_energy146.jpg
  --------filename: 5_APML.dcm_rotation85,-3_energy140.jpg
  --------filename: 5_APML.dcm_rotation100,12_energy140.jpg
  --------filename: 5_APML.dcm_rotation73,-18_energy158.jpg
  --------filename: 5_APML.dcm_rotation82,-6_energy152.jpg
  --------filename: 5_APML.dcm_rotation79,6_energy146.jpg
  --------filename: 5_APML.dcm_rotation82,-12_energy152.jpg
  --------filename: 5_APML.dcm_rotation82,6_energy158.jpg
  --------filename: 5_APML.dcm_rotation100,-21_energy146.jpg
  --------filename: 5_APML.dcm_rotation79,9_energy140.jpg
  --------filename: 5_APML.dcm_rotation100,-15_energy152.jpg
  --------filename: 5_APML.dcm_rotation79,18_energy152.jpg
  --------filename: 5_APML.dcm_rotation82,-9_energy158.jpg
  --------filename: 5_APML.dcm_rotation82,15_energy158.jpg
  --------filename: 5_APML.dcm_rotation85,-9_energy158.jpg
  --------filename: 5_APML.dcm_rotation85,12_energy140.jpg
  --------filename: 5_APML.dcm_rotation82,-18_energy140.jpg
  --------filename: 5_APML.dcm_rotation82,3_energy158.jpg
  --------filename: 5_APML.dcm_rotation100,-6_energy146.jpg
  --------filename: 5_APML.dcm_rotation100,6_energy152.jpg
  --------filename: 22_APML.dcm_rotation82,3_energy152.jpg
  --------filename: 22_APML.dcm_rotation85,-6_energy158.jpg
  --------filename: 22_APML.dcm_rotation79,15_energy158.jpg
  --------filename: 22_APML.dcm_rotation82,-6_energy140.jpg
  --------filename: 22_APML.dcm_rotation79,18_energy152.jpg
  --------filename: 22_APML.dcm_rotation82,15_energy152.jpg
  --------filename: 22_APML.dcm_rotation79,-9_energy146.jpg
  --------filename: 22_APML.dcm_rotation82,18_energy146.jpg
  --------filename: 22_APML.dcm_rotation82,21_energy146.jpg
  --------filename: 22_APML.dcm_rotation103,-15_energy158.jpg
  --------filename: 22_APML.dcm_rotation100,-18_energy140.jpg
  --------filename: 22_APML.dcm_rotation82,-21_energy146.jpg
  --------filename: 22_APML.dcm_rotation79,6_energy152.jpg
  --------filename: 22_APML.dcm_rotation73,21_energy140.jpg
  --------filename: 22_APML.dcm_rotation79,6_energy146.jpg
  --------filename: 22_APML.dcm_rotation85,-15_energy152.jpg
  --------filename: 22_APML.dcm_rotation82,-21_energy140.jpg
  --------filename: 22_APML.dcm_rotation79,12_energy146.jpg
  --------filename: 22_APML.dcm_rotation82,15_energy146.jpg
  --------filename: 22_APML.dcm_rotation100,9_energy146.jpg
  --------filename: 22_APML.dcm_rotation103,-6_energy140.jpg
  --------filename: 22_APML.dcm_rotation103,-12_energy152.jpg
  --------filename: 22_APML.dcm_rotation100,-15_energy146.jpg
  --------filename: 22_APML.dcm_rotation79,-6_energy146.jpg
  --------filename: 22_APML.dcm_rotation82,21_energy158.jpg
  --------filename: 22_APML.dcm_rotation82,-15_energy140.jpg
  --------filename: 22_APML.dcm_rotation85,-6_energy146.jpg
  --------filename: 22_APML.dcm_rotation79,15_energy152.jpg
  --------filename: 22_APML.dcm_rotation82,12_energy152.jpg
  --------filename: 22_APML.dcm_rotation85,-18_energy146.jpg
  --------filename: 22_APML.dcm_rotation73,15_energy152.jpg
  --------filename: 22_APML.dcm_rotation85,-21_energy152.jpg
  --------filename: 22_APML.dcm_rotation103,-18_energy158.jpg
  --------filename: 22_APML.dcm_rotation82,-18_energy140.jpg
  --------filename: 22_APML.dcm_rotation82,-18_energy152.jpg
  --------filename: 22_APML.dcm_rotation79,3_energy140.jpg
  --------filename: 22_APML.dcm_rotation100,-18_energy146.jpg
  --------filename: 22_APML.dcm_rotation85,-6_energy152.jpg
  --------filename: 22_APML.dcm_rotation73,15_energy158.jpg
  --------filename: 22_APML.dcm_rotation103,3_energy152.jpg
  --------filename: 22_APML.dcm_rotation82,15_energy140.jpg
  --------filename: 22_APML.dcm_rotation79,0_energy146.jpg
  --------filename: 22_APML.dcm_rotation82,0_energy140.jpg
  --------filename: 22_APML.dcm_rotation73,12_energy158.jpg
  --------filename: 22_APML.dcm_rotation100,-12_energy152.jpg
  --------filename: 22_APML.dcm_rotation73,18_energy146.jpg
  --------filename: 22_APML.dcm_rotation103,-12_energy158.jpg
  --------filename: 22_APML.dcm_rotation73,12_energy140.jpg
  --------filename: 22_APML.dcm_rotation85,-18_energy152.jpg
  --------filename: 22_APML.dcm_rotation79,-6_energy140.jpg
  --------filename: 22_APML.dcm_rotation100,9_energy158.jpg
  --------filename: 22_APML.dcm_rotation100,-15_energy140.jpg
  --------filename: 22_APML.dcm_rotation100,18_energy146.jpg
  --------filename: 22_APML.dcm_rotation79,-9_energy152.jpg
  --------filename: 22_APML.dcm_rotation79,21_energy152.jpg
  --------filename: 22_APML.dcm_rotation100,6_energy140.jpg
  --------filename: 22_APML.dcm_rotation82,-15_energy146.jpg
  --------filename: 22_APML.dcm_rotation82,6_energy140.jpg
  --------filename: 22_APML.dcm_rotation82,12_energy146.jpg
  --------filename: 22_APML.dcm_rotation103,-15_energy152.jpg
  --------filename: 22_APML.dcm_rotation82,-12_energy152.jpg
  --------filename: 22_APML.dcm_rotation85,-21_energy140.jpg
  --------filename: 22_APML.dcm_rotation82,-9_energy158.jpg
  --------filename: 22_APML.dcm_rotation100,-3_energy158.jpg
  --------filename: 22_APML.dcm_rotation79,18_energy140.jpg
  --------filename: 22_APML.dcm_rotation79,21_energy158.jpg
  --------filename: 22_APML.dcm_rotation82,6_energy158.jpg
  --------filename: 22_APML.dcm_rotation79,-3_energy140.jpg
  --------filename: 22_APML.dcm_rotation82,-18_energy158.jpg
  --------filename: 22_APML.dcm_rotation79,3_energy152.jpg
  --------filename: 22_APML.dcm_rotation73,12_energy152.jpg
  --------filename: 22_APML.dcm_rotation82,-9_energy152.jpg
  --------filename: 22_APML.dcm_rotation85,-18_energy140.jpg
  --------filename: 22_APML.dcm_rotation79,15_energy140.jpg
  --------filename: 22_APML.dcm_rotation79,0_energy140.jpg
  --------filename: 22_APML.dcm_rotation85,-18_energy158.jpg
  --------filename: 22_APML.dcm_rotation82,-3_energy158.jpg
  --------filename: 22_APML.dcm_rotation82,-21_energy152.jpg
  --------filename: 22_APML.dcm_rotation85,-15_energy146.jpg
  --------filename: 22_APML.dcm_rotation82,-9_energy140.jpg
  --------filename: 22_APML.dcm_rotation82,6_energy152.jpg
  --------filename: 22_APML.dcm_rotation103,-18_energy146.jpg
  --------filename: 22_APML.dcm_rotation73,0_energy158.jpg
  --------filename: 22_APML.dcm_rotation79,6_energy140.jpg
  --------filename: 22_APML.dcm_rotation82,-6_energy158.jpg
  --------filename: 22_APML.dcm_rotation79,21_energy140.jpg
  --------filename: 22_APML.dcm_rotation73,15_energy140.jpg
  --------filename: 22_APML.dcm_rotation79,3_energy146.jpg
  --------filename: 22_APML.dcm_rotation85,-12_energy146.jpg
  --------filename: 22_APML.dcm_rotation79,-9_energy158.jpg
  --------filename: 22_APML.dcm_rotation100,-12_energy146.jpg
  --------filename: 22_APML.dcm_rotation103,-15_energy140.jpg
  --------filename: 22_APML.dcm_rotation82,15_energy158.jpg
  --------filename: 22_APML.dcm_rotation103,-18_energy152.jpg
  --------filename: 22_APML.dcm_rotation85,-12_energy158.jpg
  --------filename: 22_APML.dcm_rotation85,-12_energy140.jpg
  --------filename: 22_APML.dcm_rotation100,9_energy152.jpg
  --------filename: 22_APML.dcm_rotation82,-6_energy146.jpg
  --------filename: 22_APML.dcm_rotation79,-3_energy152.jpg
  --------filename: 22_APML.dcm_rotation82,-6_energy152.jpg
  --------filename: 22_APML.dcm_rotation79,-3_energy146.jpg
  --------filename: 22_APML.dcm_rotation85,-21_energy158.jpg
  --------filename: 22_APML.dcm_rotation103,-21_energy140.jpg
  --------filename: 22_APML.dcm_rotation100,6_energy152.jpg
  --------filename: 22_APML.dcm_rotation103,-12_energy140.jpg
  --------filename: 22_APML.dcm_rotation85,-15_energy140.jpg
  --------filename: 22_APML.dcm_rotation82,-3_energy146.jpg
  --------filename: 22_APML.dcm_rotation103,-12_energy146.jpg
  --------filename: 22_APML.dcm_rotation85,-3_energy140.jpg
  --------filename: 22_APML.dcm_rotation82,21_energy152.jpg
  --------filename: 22_APML.dcm_rotation85,-6_energy140.jpg
  --------filename: 22_APML.dcm_rotation100,0_energy146.jpg
  --------filename: 22_APML.dcm_rotation73,18_energy140.jpg
  --------filename: 22_APML.dcm_rotation79,-9_energy140.jpg
  --------filename: 22_APML.dcm_rotation73,0_energy140.jpg
  --------filename: 22_APML.dcm_rotation79,0_energy158.jpg
  --------filename: 22_APML.dcm_rotation100,3_energy152.jpg
  --------filename: 22_APML.dcm_rotation73,18_energy152.jpg
  --------filename: 22_APML.dcm_rotation73,0_energy152.jpg
  --------filename: 22_APML.dcm_rotation82,9_energy140.jpg
  --------filename: 22_APML.dcm_rotation79,-21_energy158.jpg
  --------filename: 22_APML.dcm_rotation79,12_energy158.jpg
  --------filename: 22_APML.dcm_rotation79,9_energy158.jpg
  --------filename: 22_APML.dcm_rotation100,-15_energy152.jpg
  --------filename: 22_APML.dcm_rotation79,18_energy146.jpg
  --------filename: 22_APML.dcm_rotation82,9_energy158.jpg
  --------filename: 22_APML.dcm_rotation79,0_energy152.jpg
  --------filename: 22_APML.dcm_rotation79,-21_energy146.jpg
  --------filename: 22_APML.dcm_rotation82,3_energy146.jpg
  --------filename: 22_APML.dcm_rotation100,-12_energy140.jpg
  --------filename: 22_APML.dcm_rotation100,3_energy158.jpg
  --------filename: 22_APML.dcm_rotation82,3_energy140.jpg
  --------filename: 22_APML.dcm_rotation82,12_energy140.jpg
  --------filename: 22_APML.dcm_rotation73,15_energy146.jpg
  --------filename: 22_APML.dcm_rotation106,-12_energy140.jpg
  --------filename: 22_APML.dcm_rotation82,-9_energy146.jpg
  --------filename: 22_APML.dcm_rotation82,-18_energy146.jpg
  --------filename: 22_APML.dcm_rotation100,9_energy140.jpg
  --------filename: 22_APML.dcm_rotation100,-15_energy158.jpg
  --------filename: 22_APML.dcm_rotation79,-21_energy152.jpg
  --------filename: 22_APML.dcm_rotation73,12_energy146.jpg
  --------filename: 22_APML.dcm_rotation79,18_energy158.jpg
  --------filename: 22_APML.dcm_rotation82,12_energy158.jpg
  --------filename: 22_APML.dcm_rotation79,9_energy146.jpg
  --------filename: 22_APML.dcm_rotation103,-21_energy146.jpg
  --------filename: 22_APML.dcm_rotation82,-12_energy158.jpg
  --------filename: 22_APML.dcm_rotation82,18_energy158.jpg
  --------filename: 22_APML.dcm_rotation100,6_energy146.jpg
  --------filename: 22_APML.dcm_rotation100,6_energy158.jpg
  --------filename: 22_APML.dcm_rotation82,6_energy146.jpg
  --------filename: 22_APML.dcm_rotation82,21_energy140.jpg
  --------filename: 22_APML.dcm_rotation82,-21_energy158.jpg
  --------filename: 22_APML.dcm_rotation82,9_energy146.jpg
  --------filename: 22_APML.dcm_rotation85,-3_energy152.jpg
  --------filename: 22_APML.dcm_rotation103,-18_energy140.jpg
  --------filename: 22_APML.dcm_rotation85,-3_energy146.jpg
  --------filename: 22_APML.dcm_rotation82,-15_energy152.jpg
  --------filename: 22_APML.dcm_rotation82,0_energy158.jpg
  --------filename: 22_APML.dcm_rotation82,18_energy152.jpg
  --------filename: 22_APML.dcm_rotation73,18_energy158.jpg
  --------filename: 22_APML.dcm_rotation85,-3_energy158.jpg
  --------filename: 22_APML.dcm_rotation82,-12_energy140.jpg
  --------filename: 22_APML.dcm_rotation79,6_energy158.jpg
  --------filename: 22_APML.dcm_rotation103,18_energy140.jpg
  --------filename: 22_APML.dcm_rotation82,0_energy152.jpg
  --------filename: 22_APML.dcm_rotation103,0_energy152.jpg
  --------filename: 22_APML.dcm_rotation82,-12_energy146.jpg
  --------filename: 22_APML.dcm_rotation79,9_energy152.jpg
  --------filename: 22_APML.dcm_rotation100,-12_energy158.jpg
  --------filename: 22_APML.dcm_rotation82,-3_energy140.jpg
  --------filename: 22_APML.dcm_rotation103,-15_energy146.jpg
  --------filename: 22_APML.dcm_rotation85,-15_energy158.jpg
  --------filename: 22_APML.dcm_rotation79,3_energy158.jpg
  --------filename: 22_APML.dcm_rotation82,9_energy152.jpg
  --------filename: 22_APML.dcm_rotation79,15_energy146.jpg
  --------filename: 22_APML.dcm_rotation79,-3_energy158.jpg
  --------filename: 22_APML.dcm_rotation79,12_energy140.jpg
  --------filename: 22_APML.dcm_rotation73,0_energy146.jpg
  --------filename: 22_APML.dcm_rotation73,-9_energy158.jpg
  --------filename: 22_APML.dcm_rotation79,-6_energy152.jpg
  --------filename: 13_APML.dcm_rotation79,6_energy140.jpg
  --------filename: 13_APML.dcm_rotation79,9_energy146.jpg
  --------filename: 13_APML.dcm_rotation82,-6_energy152.jpg
  --------filename: 13_APML.dcm_rotation82,15_energy152.jpg
  --------filename: 13_APML.dcm_rotation82,-21_energy146.jpg
  --------filename: 13_APML.dcm_rotation73,18_energy158.jpg
  --------filename: 13_APML.dcm_rotation100,9_energy146.jpg
  --------filename: 13_APML.dcm_rotation85,-6_energy146.jpg
  --------filename: 13_APML.dcm_rotation82,0_energy152.jpg
  --------filename: 13_APML.dcm_rotation100,-15_energy158.jpg
  --------filename: 13_APML.dcm_rotation73,0_energy146.jpg
  --------filename: 13_APML.dcm_rotation73,-9_energy158.jpg
  --------filename: 13_APML.dcm_rotation79,-3_energy140.jpg
  --------filename: 13_APML.dcm_rotation79,-21_energy152.jpg
  --------filename: 13_APML.dcm_rotation79,21_energy152.jpg
  --------filename: 13_APML.dcm_rotation79,15_energy140.jpg
  --------filename: 13_APML.dcm_rotation79,12_energy140.jpg
  --------filename: 13_APML.dcm_rotation100,-15_energy140.jpg
  --------filename: 13_APML.dcm_rotation85,-21_energy158.jpg
  --------filename: 13_APML.dcm_rotation85,-21_energy152.jpg
  --------filename: 13_APML.dcm_rotation82,6_energy158.jpg
  --------filename: 13_APML.dcm_rotation82,-18_energy146.jpg
  --------filename: 13_APML.dcm_rotation103,-12_energy140.jpg
  --------filename: 13_APML.dcm_rotation85,-18_energy146.jpg
  --------filename: 13_APML.dcm_rotation79,3_energy158.jpg
  --------filename: 13_APML.dcm_rotation82,3_energy152.jpg
  --------filename: 13_APML.dcm_rotation82,-15_energy146.jpg
  --------filename: 13_APML.dcm_rotation82,-21_energy158.jpg
  --------filename: 13_APML.dcm_rotation73,15_energy140.jpg
  --------filename: 13_APML.dcm_rotation82,-18_energy152.jpg
  --------filename: 13_APML.dcm_rotation79,-6_energy140.jpg
  --------filename: 13_APML.dcm_rotation82,12_energy146.jpg
  --------filename: 13_APML.dcm_rotation100,-15_energy146.jpg
  --------filename: 13_APML.dcm_rotation103,-21_energy140.jpg
  --------filename: 13_APML.dcm_rotation103,3_energy152.jpg
  --------filename: 13_APML.dcm_rotation103,-18_energy158.jpg
  --------filename: 13_APML.dcm_rotation79,9_energy158.jpg
  --------filename: 13_APML.dcm_rotation79,0_energy158.jpg
  --------filename: 13_APML.dcm_rotation85,-6_energy140.jpg
  --------filename: 13_APML.dcm_rotation82,-9_energy152.jpg
  --------filename: 13_APML.dcm_rotation79,18_energy146.jpg
  --------filename: 13_APML.dcm_rotation85,-6_energy152.jpg
  --------filename: 13_APML.dcm_rotation100,-15_energy152.jpg
  --------filename: 13_APML.dcm_rotation103,-12_energy152.jpg
  --------filename: 13_APML.dcm_rotation82,18_energy152.jpg
  --------filename: 13_APML.dcm_rotation82,6_energy152.jpg
  --------filename: 13_APML.dcm_rotation79,-6_energy146.jpg
  --------filename: 13_APML.dcm_rotation100,6_energy146.jpg
  --------filename: 13_APML.dcm_rotation79,21_energy140.jpg
  --------filename: 13_APML.dcm_rotation79,-21_energy158.jpg
  --------filename: 13_APML.dcm_rotation85,-15_energy158.jpg
  --------filename: 13_APML.dcm_rotation100,-3_energy158.jpg
  --------filename: 13_APML.dcm_rotation79,3_energy152.jpg
  --------filename: 13_APML.dcm_rotation73,12_energy140.jpg
  --------filename: 13_APML.dcm_rotation82,6_energy146.jpg
  --------filename: 13_APML.dcm_rotation82,-12_energy158.jpg
  --------filename: 13_APML.dcm_rotation73,0_energy152.jpg
  --------filename: 13_APML.dcm_rotation79,-9_energy146.jpg
  --------filename: 13_APML.dcm_rotation82,6_energy140.jpg
  --------filename: 13_APML.dcm_rotation73,0_energy140.jpg
  --------filename: 13_APML.dcm_rotation100,9_energy140.jpg
  --------filename: 13_APML.dcm_rotation100,-12_energy140.jpg
  --------filename: 13_APML.dcm_rotation82,-9_energy158.jpg
  --------filename: 13_APML.dcm_rotation85,-6_energy158.jpg
  --------filename: 13_APML.dcm_rotation82,12_energy158.jpg
  --------filename: 13_APML.dcm_rotation82,21_energy146.jpg
  --------filename: 13_APML.dcm_rotation79,0_energy146.jpg
  --------filename: 13_APML.dcm_rotation82,9_energy158.jpg
  --------filename: 13_APML.dcm_rotation85,-12_energy140.jpg
  --------filename: 13_APML.dcm_rotation85,-18_energy140.jpg
  --------filename: 13_APML.dcm_rotation85,-3_energy152.jpg
  --------filename: 13_APML.dcm_rotation79,-3_energy152.jpg
  --------filename: 13_APML.dcm_rotation79,-6_energy152.jpg
  --------filename: 13_APML.dcm_rotation79,9_energy152.jpg
  --------filename: 13_APML.dcm_rotation82,-6_energy158.jpg
  --------filename: 13_APML.dcm_rotation79,6_energy146.jpg
  --------filename: 13_APML.dcm_rotation79,-9_energy152.jpg
  --------filename: 13_APML.dcm_rotation79,3_energy140.jpg
  --------filename: 13_APML.dcm_rotation85,-3_energy158.jpg
  --------filename: 13_APML.dcm_rotation82,0_energy140.jpg
  --------filename: 13_APML.dcm_rotation73,18_energy140.jpg
  --------filename: 13_APML.dcm_rotation79,-21_energy146.jpg
  --------filename: 13_APML.dcm_rotation103,-12_energy146.jpg
  --------filename: 13_APML.dcm_rotation82,-12_energy140.jpg
  --------filename: 13_APML.dcm_rotation85,-15_energy146.jpg
  --------filename: 13_APML.dcm_rotation103,-15_energy140.jpg
  --------filename: 13_APML.dcm_rotation82,-3_energy140.jpg
  --------filename: 13_APML.dcm_rotation73,15_energy158.jpg
  --------filename: 13_APML.dcm_rotation85,-18_energy158.jpg
  --------filename: 13_APML.dcm_rotation79,12_energy146.jpg
  --------filename: 13_APML.dcm_rotation82,3_energy146.jpg
  --------filename: 13_APML.dcm_rotation100,9_energy152.jpg
  --------filename: 13_APML.dcm_rotation73,15_energy152.jpg
  --------filename: 13_APML.dcm_rotation73,0_energy158.jpg
  --------filename: 13_APML.dcm_rotation73,18_energy146.jpg
  --------filename: 13_APML.dcm_rotation100,9_energy158.jpg
  --------filename: 13_APML.dcm_rotation79,18_energy140.jpg
  --------filename: 13_APML.dcm_rotation79,15_energy158.jpg
  --------filename: 13_APML.dcm_rotation85,-3_energy146.jpg
  --------filename: 13_APML.dcm_rotation100,-12_energy158.jpg
  --------filename: 13_APML.dcm_rotation82,3_energy140.jpg
  --------filename: 13_APML.dcm_rotation82,-3_energy158.jpg
  --------filename: 13_APML.dcm_rotation100,6_energy140.jpg
  --------filename: 13_APML.dcm_rotation82,-12_energy146.jpg
  --------filename: 13_APML.dcm_rotation103,-6_energy140.jpg
  --------filename: 13_APML.dcm_rotation79,-9_energy140.jpg
  --------filename: 13_APML.dcm_rotation82,9_energy146.jpg
  --------filename: 13_APML.dcm_rotation100,-18_energy140.jpg
  --------filename: 13_APML.dcm_rotation103,-18_energy152.jpg
  --------filename: 13_APML.dcm_rotation82,-15_energy140.jpg
  --------filename: 13_APML.dcm_rotation73,12_energy146.jpg
  --------filename: 13_APML.dcm_rotation100,6_energy152.jpg
  --------filename: 13_APML.dcm_rotation100,-12_energy152.jpg
  --------filename: 13_APML.dcm_rotation100,-12_energy146.jpg
  --------filename: 13_APML.dcm_rotation100,3_energy158.jpg
  --------filename: 13_APML.dcm_rotation85,-3_energy140.jpg
  --------filename: 13_APML.dcm_rotation82,15_energy146.jpg
  --------filename: 13_APML.dcm_rotation85,-12_energy146.jpg
  --------filename: 13_APML.dcm_rotation79,18_energy152.jpg
  --------filename: 13_APML.dcm_rotation82,-3_energy146.jpg
  --------filename: 13_APML.dcm_rotation73,18_energy152.jpg
  --------filename: 13_APML.dcm_rotation82,9_energy140.jpg
  --------filename: 13_APML.dcm_rotation82,15_energy140.jpg
  --------filename: 13_APML.dcm_rotation79,6_energy158.jpg
  --------filename: 13_APML.dcm_rotation100,6_energy158.jpg
  --------filename: 13_APML.dcm_rotation79,18_energy158.jpg
  --------filename: 13_APML.dcm_rotation82,-21_energy140.jpg
  --------filename: 13_APML.dcm_rotation73,12_energy158.jpg
  --------filename: 13_APML.dcm_rotation73,12_energy152.jpg
  --------filename: 13_APML.dcm_rotation79,15_energy152.jpg
  --------filename: 13_APML.dcm_rotation82,9_energy152.jpg
  --------filename: 13_APML.dcm_rotation103,-18_energy140.jpg
  --------filename: 13_APML.dcm_rotation82,12_energy140.jpg
  --------filename: 13_APML.dcm_rotation79,0_energy140.jpg
  --------filename: 13_APML.dcm_rotation103,0_energy152.jpg
  --------filename: 13_APML.dcm_rotation79,3_energy146.jpg
  --------filename: 13_APML.dcm_rotation106,-12_energy140.jpg
  --------filename: 13_APML.dcm_rotation82,12_energy152.jpg
  --------filename: 13_APML.dcm_rotation82,-12_energy152.jpg
  --------filename: 13_APML.dcm_rotation103,-15_energy152.jpg
  --------filename: 13_APML.dcm_rotation73,21_energy140.jpg
  --------filename: 13_APML.dcm_rotation79,21_energy158.jpg
  --------filename: 13_APML.dcm_rotation82,18_energy146.jpg
  --------filename: 13_APML.dcm_rotation82,-18_energy158.jpg
  --------filename: 13_APML.dcm_rotation82,-15_energy152.jpg
  --------filename: 13_APML.dcm_rotation79,15_energy146.jpg
  --------filename: 13_APML.dcm_rotation100,-18_energy146.jpg
  --------filename: 13_APML.dcm_rotation82,21_energy152.jpg
  --------filename: 13_APML.dcm_rotation79,-3_energy158.jpg
  --------filename: 13_APML.dcm_rotation85,-21_energy140.jpg
  --------filename: 13_APML.dcm_rotation82,-21_energy152.jpg
  --------filename: 13_APML.dcm_rotation103,18_energy140.jpg
  --------filename: 13_APML.dcm_rotation103,-12_energy158.jpg
  --------filename: 13_APML.dcm_rotation103,-21_energy146.jpg
  --------filename: 13_APML.dcm_rotation100,18_energy146.jpg
  --------filename: 13_APML.dcm_rotation82,0_energy158.jpg
  --------filename: 13_APML.dcm_rotation82,18_energy158.jpg
  --------filename: 13_APML.dcm_rotation82,21_energy140.jpg
  --------filename: 13_APML.dcm_rotation85,-12_energy158.jpg
  --------filename: 13_APML.dcm_rotation73,15_energy146.jpg
  --------filename: 13_APML.dcm_rotation82,-9_energy146.jpg
  --------filename: 13_APML.dcm_rotation79,0_energy152.jpg
  --------filename: 13_APML.dcm_rotation82,-6_energy146.jpg
  --------filename: 13_APML.dcm_rotation79,-3_energy146.jpg
  --------filename: 13_APML.dcm_rotation79,6_energy152.jpg
  --------filename: 13_APML.dcm_rotation100,3_energy152.jpg
  --------filename: 13_APML.dcm_rotation82,-6_energy140.jpg
  --------filename: 13_APML.dcm_rotation85,-15_energy140.jpg
  --------filename: 13_APML.dcm_rotation82,-18_energy140.jpg
  --------filename: 13_APML.dcm_rotation103,-18_energy146.jpg
  --------filename: 13_APML.dcm_rotation82,15_energy158.jpg
  --------filename: 13_APML.dcm_rotation82,21_energy158.jpg
  --------filename: 13_APML.dcm_rotation82,-9_energy140.jpg
  --------filename: 13_APML.dcm_rotation85,-15_energy152.jpg
  --------filename: 13_APML.dcm_rotation79,-9_energy158.jpg
  --------filename: 13_APML.dcm_rotation103,-15_energy158.jpg
  --------filename: 13_APML.dcm_rotation103,-15_energy146.jpg
  --------filename: 13_APML.dcm_rotation85,-18_energy152.jpg
  --------filename: 13_APML.dcm_rotation100,0_energy146.jpg
  --------filename: 13_APML.dcm_rotation79,12_energy158.jpg
  --------filename: 4_APML.dcm_rotation85,-3_energy140.jpg
  --------filename: 4_APML.dcm_rotation85,-12_energy146.jpg
  --------filename: 4_APML.dcm_rotation73,-18_energy146.jpg
  --------filename: 4_APML.dcm_rotation85,-12_energy158.jpg
  --------filename: 4_APML.dcm_rotation82,15_energy158.jpg
  --------filename: 4_APML.dcm_rotation100,0_energy152.jpg
  --------filename: 4_APML.dcm_rotation82,0_energy158.jpg
  --------filename: 4_APML.dcm_rotation73,-18_energy152.jpg
  --------filename: 4_APML.dcm_rotation85,-9_energy158.jpg
  --------filename: 4_APML.dcm_rotation79,6_energy158.jpg
  --------filename: 4_APML.dcm_rotation100,-6_energy158.jpg
  --------filename: 4_APML.dcm_rotation85,-21_energy146.jpg
  --------filename: 4_APML.dcm_rotation73,-15_energy158.jpg
  --------filename: 4_APML.dcm_rotation100,-15_energy146.jpg
  --------filename: 4_APML.dcm_rotation82,18_energy152.jpg
  --------filename: 4_APML.dcm_rotation82,9_energy146.jpg
  --------filename: 4_APML.dcm_rotation103,-18_energy158.jpg
  --------filename: 4_APML.dcm_rotation79,6_energy146.jpg
  --------filename: 4_APML.dcm_rotation82,-6_energy140.jpg
  --------filename: 4_APML.dcm_rotation82,-12_energy146.jpg
  --------filename: 4_APML.dcm_rotation85,12_energy146.jpg
  --------filename: 4_APML.dcm_rotation82,12_energy158.jpg
  --------filename: 4_APML.dcm_rotation85,-12_energy152.jpg
  --------filename: 4_APML.dcm_rotation100,6_energy158.jpg
  --------filename: 4_APML.dcm_rotation82,-21_energy152.jpg
  --------filename: 4_APML.dcm_rotation79,0_energy146.jpg
  --------filename: 4_APML.dcm_rotation100,6_energy140.jpg
  --------filename: 4_APML.dcm_rotation100,0_energy146.jpg
  --------filename: 4_APML.dcm_rotation79,21_energy158.jpg
  --------filename: 4_APML.dcm_rotation79,3_energy152.jpg
  --------filename: 4_APML.dcm_rotation82,18_energy146.jpg
  --------filename: 4_APML.dcm_rotation79,12_energy158.jpg
  --------filename: 4_APML.dcm_rotation100,12_energy146.jpg
  --------filename: 4_APML.dcm_rotation100,-6_energy152.jpg
  --------filename: 4_APML.dcm_rotation73,-21_energy140.jpg
  --------filename: 4_APML.dcm_rotation100,-18_energy140.jpg
  --------filename: 4_APML.dcm_rotation79,0_energy152.jpg
  --------filename: 4_APML.dcm_rotation73,-21_energy146.jpg
  --------filename: 4_APML.dcm_rotation100,6_energy146.jpg
  --------filename: 4_APML.dcm_rotation79,0_energy158.jpg
  --------filename: 4_APML.dcm_rotation73,-18_energy158.jpg
  --------filename: 4_APML.dcm_rotation82,-18_energy158.jpg
  --------filename: 4_APML.dcm_rotation100,-12_energy146.jpg
  --------filename: 4_APML.dcm_rotation73,-15_energy140.jpg
  --------filename: 4_APML.dcm_rotation82,-12_energy152.jpg
  --------filename: 4_APML.dcm_rotation85,-21_energy152.jpg
  --------filename: 4_APML.dcm_rotation100,9_energy140.jpg
  --------filename: 4_APML.dcm_rotation85,0_energy152.jpg
  --------filename: 4_APML.dcm_rotation82,-6_energy152.jpg
  --------filename: 4_APML.dcm_rotation73,-18_energy140.jpg
  --------filename: 4_APML.dcm_rotation100,-12_energy158.jpg
  --------filename: 4_APML.dcm_rotation82,-15_energy146.jpg
  --------filename: 4_APML.dcm_rotation79,18_energy152.jpg
  --------filename: 4_APML.dcm_rotation82,12_energy152.jpg
  --------filename: 4_APML.dcm_rotation100,-12_energy152.jpg
  --------filename: 4_APML.dcm_rotation82,-18_energy140.jpg
  --------filename: 4_APML.dcm_rotation73,-15_energy152.jpg
  --------filename: 4_APML.dcm_rotation100,-6_energy146.jpg
  --------filename: 4_APML.dcm_rotation79,6_energy140.jpg
  --------filename: 4_APML.dcm_rotation82,-15_energy140.jpg
  --------filename: 4_APML.dcm_rotation85,-6_energy140.jpg
  --------filename: 4_APML.dcm_rotation82,-6_energy158.jpg
  --------filename: 4_APML.dcm_rotation100,9_energy158.jpg
  --------filename: 4_APML.dcm_rotation100,-9_energy158.jpg
  --------filename: 4_APML.dcm_rotation85,-15_energy140.jpg
  --------filename: 4_APML.dcm_rotation82,-3_energy140.jpg
  --------filename: 4_APML.dcm_rotation85,-6_energy158.jpg
  --------filename: 4_APML.dcm_rotation85,-21_energy158.jpg
  --------filename: 4_APML.dcm_rotation100,9_energy146.jpg
  --------filename: 4_APML.dcm_rotation100,-18_energy152.jpg
  --------filename: 4_APML.dcm_rotation100,9_energy152.jpg
  --------filename: 4_APML.dcm_rotation100,-18_energy146.jpg
  --------filename: 4_APML.dcm_rotation79,9_energy158.jpg
  --------filename: 4_APML.dcm_rotation79,-9_energy146.jpg
  --------filename: 4_APML.dcm_rotation79,0_energy140.jpg
  --------filename: 4_APML.dcm_rotation103,-12_energy146.jpg
  --------filename: 4_APML.dcm_rotation82,-15_energy158.jpg
  --------filename: 4_APML.dcm_rotation82,9_energy140.jpg
  --------filename: 4_APML.dcm_rotation82,-18_energy146.jpg
  --------filename: 4_APML.dcm_rotation82,-18_energy152.jpg
  --------filename: 4_APML.dcm_rotation82,6_energy158.jpg
  --------filename: 4_APML.dcm_rotation79,12_energy146.jpg
  --------filename: 4_APML.dcm_rotation79,15_energy146.jpg
  --------filename: 4_APML.dcm_rotation100,-9_energy140.jpg
  --------filename: 4_APML.dcm_rotation100,-15_energy140.jpg
  --------filename: 4_APML.dcm_rotation82,-15_energy152.jpg
  --------filename: 4_APML.dcm_rotation85,-3_energy146.jpg
  --------filename: 4_APML.dcm_rotation82,0_energy146.jpg
  --------filename: 4_APML.dcm_rotation82,18_energy140.jpg
  --------filename: 4_APML.dcm_rotation79,3_energy158.jpg
  --------filename: 4_APML.dcm_rotation82,0_energy140.jpg
  --------filename: 4_APML.dcm_rotation82,-3_energy146.jpg
  --------filename: 4_APML.dcm_rotation100,-15_energy158.jpg
  --------filename: 4_APML.dcm_rotation85,-6_energy146.jpg
  --------filename: 4_APML.dcm_rotation85,-18_energy158.jpg
  --------filename: 4_APML.dcm_rotation82,3_energy146.jpg
  --------filename: 4_APML.dcm_rotation79,15_energy152.jpg
  --------filename: 4_APML.dcm_rotation82,12_energy140.jpg
  --------filename: 4_APML.dcm_rotation73,-12_energy158.jpg
  --------filename: 4_APML.dcm_rotation82,12_energy146.jpg
  --------filename: 4_APML.dcm_rotation103,21_energy152.jpg
  --------filename: 4_APML.dcm_rotation82,-6_energy146.jpg
  --------filename: 4_APML.dcm_rotation82,-9_energy146.jpg
  --------filename: 4_APML.dcm_rotation85,-15_energy158.jpg
  --------filename: 4_APML.dcm_rotation82,21_energy140.jpg
  --------filename: 4_APML.dcm_rotation82,15_energy146.jpg
  --------filename: 4_APML.dcm_rotation85,-18_energy152.jpg
  --------filename: 4_APML.dcm_rotation85,0_energy158.jpg
  --------filename: 4_APML.dcm_rotation79,3_energy146.jpg
  --------filename: 4_APML.dcm_rotation82,6_energy140.jpg
  --------filename: 4_APML.dcm_rotation85,0_energy140.jpg
  --------filename: 4_APML.dcm_rotation79,21_energy140.jpg
  --------filename: 4_APML.dcm_rotation100,0_energy140.jpg
  --------filename: 4_APML.dcm_rotation100,12_energy140.jpg
  --------filename: 4_APML.dcm_rotation100,0_energy158.jpg
  --------filename: 4_APML.dcm_rotation82,-12_energy158.jpg
  --------filename: 4_APML.dcm_rotation85,12_energy152.jpg
  --------filename: 4_APML.dcm_rotation82,9_energy158.jpg
  --------filename: 4_APML.dcm_rotation100,6_energy152.jpg
  --------filename: 4_APML.dcm_rotation82,-9_energy152.jpg
  --------filename: 4_APML.dcm_rotation79,9_energy152.jpg
  --------filename: 4_APML.dcm_rotation82,6_energy152.jpg
  --------filename: 4_APML.dcm_rotation100,-21_energy152.jpg
  --------filename: 4_APML.dcm_rotation100,-21_energy140.jpg
  --------filename: 4_APML.dcm_rotation79,15_energy158.jpg
  --------filename: 4_APML.dcm_rotation79,18_energy140.jpg
  --------filename: 4_APML.dcm_rotation85,-15_energy152.jpg
  --------filename: 4_APML.dcm_rotation100,-9_energy152.jpg
  --------filename: 4_APML.dcm_rotation79,-9_energy152.jpg
  --------filename: 4_APML.dcm_rotation103,-12_energy140.jpg
  --------filename: 4_APML.dcm_rotation100,-9_energy146.jpg
  --------filename: 4_APML.dcm_rotation103,12_energy140.jpg
  --------filename: 4_APML.dcm_rotation100,-12_energy140.jpg
  --------filename: 4_APML.dcm_rotation79,21_energy146.jpg
  --------filename: 4_APML.dcm_rotation79,9_energy140.jpg
  --------filename: 4_APML.dcm_rotation100,-6_energy140.jpg
  --------filename: 4_APML.dcm_rotation100,-3_energy140.jpg
  --------filename: 4_APML.dcm_rotation100,-18_energy158.jpg
  --------filename: 4_APML.dcm_rotation79,18_energy158.jpg
  --------filename: 4_APML.dcm_rotation100,3_energy158.jpg
  --------filename: 4_APML.dcm_rotation85,-18_energy140.jpg
  --------filename: 4_APML.dcm_rotation100,-21_energy158.jpg
  --------filename: 4_APML.dcm_rotation85,-3_energy152.jpg
  --------filename: 4_APML.dcm_rotation85,-3_energy158.jpg
  --------filename: 4_APML.dcm_rotation79,18_energy146.jpg
  --------filename: 4_APML.dcm_rotation82,-21_energy158.jpg
  --------filename: 4_APML.dcm_rotation79,9_energy146.jpg
  --------filename: 4_APML.dcm_rotation85,-9_energy146.jpg
  --------filename: 4_APML.dcm_rotation100,-3_energy146.jpg
  --------filename: 4_APML.dcm_rotation103,-6_energy146.jpg
  --------filename: 4_APML.dcm_rotation73,-15_energy146.jpg
  --------filename: 4_APML.dcm_rotation79,6_energy152.jpg
  --------filename: 4_APML.dcm_rotation85,-9_energy152.jpg
  --------filename: 4_APML.dcm_rotation100,-15_energy152.jpg
  --------filename: 4_APML.dcm_rotation100,-3_energy152.jpg
  --------filename: 4_APML.dcm_rotation82,3_energy152.jpg
  --------filename: 4_APML.dcm_rotation100,-21_energy146.jpg
  --------filename: 4_APML.dcm_rotation82,0_energy152.jpg
  --------filename: 4_APML.dcm_rotation100,-3_energy158.jpg
  --------filename: 4_APML.dcm_rotation82,21_energy158.jpg
  --------filename: 4_APML.dcm_rotation82,18_energy158.jpg
  --------filename: 4_APML.dcm_rotation82,6_energy146.jpg
  --------filename: 4_APML.dcm_rotation85,12_energy140.jpg
  --------filename: 4_APML.dcm_rotation82,21_energy146.jpg
  --------filename: 4_APML.dcm_rotation85,-15_energy146.jpg
  --------filename: 4_APML.dcm_rotation79,-9_energy158.jpg
  --------filename: 4_APML.dcm_rotation79,12_energy140.jpg
  --------filename: 4_APML.dcm_rotation79,21_energy152.jpg
  --------filename: 4_APML.dcm_rotation85,0_energy146.jpg
  --------filename: 4_APML.dcm_rotation82,3_energy158.jpg
  --------filename: 4_APML.dcm_rotation82,21_energy152.jpg
  --------filename: 4_APML.dcm_rotation82,-3_energy158.jpg
  --------filename: 4_APML.dcm_rotation82,-21_energy146.jpg
  --------filename: 4_APML.dcm_rotation85,-18_energy146.jpg
  --------filename: 4_APML.dcm_rotation82,15_energy152.jpg
  --------filename: 4_APML.dcm_rotation82,9_energy152.jpg
  --------filename: 4_APML.dcm_rotation82,-9_energy158.jpg
  --------filename: 4_APML.dcm_rotation79,12_energy152.jpg
  --------filename: 4_APML.dcm_rotation85,-6_energy152.jpg
  --------filename: 4_APML.dcm_rotation82,-3_energy152.jpg
  --------filename: 0_APML.dcm_rotation100,0_energy140.jpg
  --------filename: 0_APML.dcm_rotation82,-18_energy140.jpg
  --------filename: 0_APML.dcm_rotation82,-15_energy158.jpg
  --------filename: 0_APML.dcm_rotation79,6_energy158.jpg
  --------filename: 0_APML.dcm_rotation100,0_energy146.jpg
  --------filename: 0_APML.dcm_rotation79,-9_energy158.jpg
  --------filename: 0_APML.dcm_rotation82,18_energy158.jpg
  --------filename: 0_APML.dcm_rotation85,-3_energy158.jpg
  --------filename: 0_APML.dcm_rotation103,12_energy140.jpg
  --------filename: 0_APML.dcm_rotation82,-12_energy146.jpg
  --------filename: 0_APML.dcm_rotation82,3_energy146.jpg
  --------filename: 0_APML.dcm_rotation103,-18_energy158.jpg
  --------filename: 0_APML.dcm_rotation82,15_energy152.jpg
  --------filename: 0_APML.dcm_rotation100,-15_energy158.jpg
  --------filename: 0_APML.dcm_rotation82,9_energy140.jpg
  --------filename: 0_APML.dcm_rotation79,6_energy152.jpg
  --------filename: 0_APML.dcm_rotation85,-6_energy158.jpg
  --------filename: 0_APML.dcm_rotation100,9_energy146.jpg
  --------filename: 0_APML.dcm_rotation100,0_energy152.jpg
  --------filename: 0_APML.dcm_rotation103,-12_energy140.jpg
  --------filename: 0_APML.dcm_rotation73,-15_energy158.jpg
  --------filename: 0_APML.dcm_rotation100,-15_energy140.jpg
  --------filename: 0_APML.dcm_rotation82,6_energy146.jpg
  --------filename: 0_APML.dcm_rotation100,-12_energy146.jpg
  --------filename: 0_APML.dcm_rotation100,0_energy158.jpg
  --------filename: 0_APML.dcm_rotation100,-3_energy146.jpg
  --------filename: 0_APML.dcm_rotation73,-18_energy158.jpg
  --------filename: 0_APML.dcm_rotation85,12_energy146.jpg
  --------filename: 0_APML.dcm_rotation85,0_energy140.jpg
  --------filename: 0_APML.dcm_rotation73,-18_energy152.jpg
  --------filename: 0_APML.dcm_rotation85,-15_energy146.jpg
  --------filename: 0_APML.dcm_rotation79,6_energy140.jpg
  --------filename: 0_APML.dcm_rotation85,-6_energy146.jpg
  --------filename: 0_APML.dcm_rotation82,15_energy158.jpg
  --------filename: 0_APML.dcm_rotation82,6_energy158.jpg
  --------filename: 0_APML.dcm_rotation79,18_energy146.jpg
  --------filename: 0_APML.dcm_rotation79,21_energy158.jpg
  --------filename: 0_APML.dcm_rotation82,-9_energy146.jpg
  --------filename: 0_APML.dcm_rotation100,-15_energy146.jpg
  --------filename: 0_APML.dcm_rotation100,-9_energy158.jpg
  --------filename: 0_APML.dcm_rotation100,-9_energy152.jpg
  --------filename: 0_APML.dcm_rotation85,-12_energy146.jpg
  --------filename: 0_APML.dcm_rotation82,18_energy140.jpg
  --------filename: 0_APML.dcm_rotation100,12_energy140.jpg
  --------filename: 0_APML.dcm_rotation82,-15_energy152.jpg
  --------filename: 0_APML.dcm_rotation100,6_energy158.jpg
  --------filename: 0_APML.dcm_rotation100,-6_energy158.jpg
  --------filename: 0_APML.dcm_rotation79,9_energy152.jpg
  --------filename: 0_APML.dcm_rotation73,-18_energy146.jpg
  --------filename: 0_APML.dcm_rotation79,3_energy152.jpg
  --------filename: 0_APML.dcm_rotation85,12_energy152.jpg
  --------filename: 0_APML.dcm_rotation100,-21_energy158.jpg
  --------filename: 0_APML.dcm_rotation79,0_energy158.jpg
  --------filename: 0_APML.dcm_rotation100,-21_energy140.jpg
  --------filename: 0_APML.dcm_rotation85,-21_energy152.jpg
  --------filename: 0_APML.dcm_rotation79,21_energy140.jpg
  --------filename: 0_APML.dcm_rotation85,-12_energy152.jpg
  --------filename: 0_APML.dcm_rotation85,-12_energy158.jpg
  --------filename: 0_APML.dcm_rotation79,12_energy152.jpg
  --------filename: 0_APML.dcm_rotation79,12_energy158.jpg
  --------filename: 0_APML.dcm_rotation100,3_energy158.jpg
  --------filename: 0_APML.dcm_rotation100,6_energy146.jpg
  --------filename: 0_APML.dcm_rotation100,-3_energy140.jpg
  --------filename: 0_APML.dcm_rotation82,-21_energy146.jpg
  --------filename: 0_APML.dcm_rotation82,21_energy152.jpg
  --------filename: 0_APML.dcm_rotation79,15_energy152.jpg
  --------filename: 0_APML.dcm_rotation85,-6_energy140.jpg
  --------filename: 0_APML.dcm_rotation100,9_energy140.jpg
  --------filename: 0_APML.dcm_rotation79,0_energy140.jpg
  --------filename: 0_APML.dcm_rotation100,6_energy152.jpg
  --------filename: 0_APML.dcm_rotation79,21_energy146.jpg
  --------filename: 0_APML.dcm_rotation82,-15_energy140.jpg
  --------filename: 0_APML.dcm_rotation85,-21_energy146.jpg
  --------filename: 0_APML.dcm_rotation79,15_energy146.jpg
  --------filename: 0_APML.dcm_rotation85,-15_energy140.jpg
  --------filename: 0_APML.dcm_rotation100,-6_energy152.jpg
  --------filename: 0_APML.dcm_rotation100,-18_energy152.jpg
  --------filename: 0_APML.dcm_rotation85,-9_energy152.jpg
  --------filename: 0_APML.dcm_rotation85,-3_energy152.jpg
  --------filename: 0_APML.dcm_rotation82,-6_energy152.jpg
  --------filename: 0_APML.dcm_rotation79,-9_energy152.jpg
  --------filename: 0_APML.dcm_rotation79,12_energy146.jpg
  --------filename: 0_APML.dcm_rotation85,12_energy140.jpg
  --------filename: 0_APML.dcm_rotation82,21_energy158.jpg
  --------filename: 0_APML.dcm_rotation82,6_energy152.jpg
  --------filename: 0_APML.dcm_rotation100,-12_energy140.jpg
  --------filename: 0_APML.dcm_rotation82,-21_energy152.jpg
  --------filename: 0_APML.dcm_rotation82,12_energy152.jpg
  --------filename: 0_APML.dcm_rotation82,0_energy140.jpg
  --------filename: 0_APML.dcm_rotation82,9_energy146.jpg
  --------filename: 0_APML.dcm_rotation85,-18_energy152.jpg
  --------filename: 0_APML.dcm_rotation82,-12_energy158.jpg
  --------filename: 0_APML.dcm_rotation100,-15_energy152.jpg
  --------filename: 0_APML.dcm_rotation82,0_energy152.jpg
  --------filename: 0_APML.dcm_rotation100,-21_energy146.jpg
  --------filename: 0_APML.dcm_rotation100,-9_energy140.jpg
  --------filename: 0_APML.dcm_rotation79,21_energy152.jpg
  --------filename: 0_APML.dcm_rotation85,-18_energy140.jpg
  --------filename: 0_APML.dcm_rotation85,0_energy158.jpg
  --------filename: 0_APML.dcm_rotation82,0_energy146.jpg
  --------filename: 0_APML.dcm_rotation79,6_energy146.jpg
  --------filename: 0_APML.dcm_rotation100,-18_energy158.jpg
  --------filename: 0_APML.dcm_rotation85,-15_energy152.jpg
  --------filename: 0_APML.dcm_rotation82,21_energy146.jpg
  --------filename: 0_APML.dcm_rotation85,-9_energy158.jpg
  --------filename: 0_APML.dcm_rotation82,0_energy158.jpg
  --------filename: 0_APML.dcm_rotation100,-12_energy152.jpg
  --------filename: 0_APML.dcm_rotation82,6_energy140.jpg
  --------filename: 0_APML.dcm_rotation82,-18_energy152.jpg
  --------filename: 0_APML.dcm_rotation82,-3_energy158.jpg
  --------filename: 0_APML.dcm_rotation100,12_energy146.jpg
  --------filename: 0_APML.dcm_rotation82,-6_energy158.jpg
  --------filename: 0_APML.dcm_rotation79,18_energy152.jpg
  --------filename: 0_APML.dcm_rotation73,-18_energy140.jpg
  --------filename: 0_APML.dcm_rotation100,-3_energy158.jpg
  --------filename: 0_APML.dcm_rotation82,12_energy146.jpg
  --------filename: 0_APML.dcm_rotation82,-9_energy158.jpg
  --------filename: 0_APML.dcm_rotation82,-3_energy146.jpg
  --------filename: 0_APML.dcm_rotation100,6_energy140.jpg
  --------filename: 0_APML.dcm_rotation82,-9_energy152.jpg
  --------filename: 0_APML.dcm_rotation85,0_energy146.jpg
  --------filename: 0_APML.dcm_rotation85,-21_energy158.jpg
  --------filename: 0_APML.dcm_rotation103,-6_energy146.jpg
  --------filename: 0_APML.dcm_rotation79,9_energy158.jpg
  --------filename: 0_APML.dcm_rotation82,9_energy152.jpg
  --------filename: 0_APML.dcm_rotation73,-12_energy158.jpg
  --------filename: 0_APML.dcm_rotation82,-18_energy158.jpg
  --------filename: 0_APML.dcm_rotation79,0_energy152.jpg
  --------filename: 0_APML.dcm_rotation85,-9_energy146.jpg
  --------filename: 0_APML.dcm_rotation79,12_energy140.jpg
  --------filename: 0_APML.dcm_rotation82,-3_energy152.jpg
  --------filename: 0_APML.dcm_rotation85,-3_energy140.jpg
  --------filename: 0_APML.dcm_rotation85,-6_energy152.jpg
  --------filename: 0_APML.dcm_rotation100,-6_energy140.jpg
  --------filename: 0_APML.dcm_rotation82,-18_energy146.jpg
  --------filename: 0_APML.dcm_rotation82,21_energy140.jpg
  --------filename: 0_APML.dcm_rotation103,-12_energy146.jpg
  --------filename: 0_APML.dcm_rotation100,-9_energy146.jpg
  --------filename: 0_APML.dcm_rotation82,18_energy146.jpg
  --------filename: 0_APML.dcm_rotation82,9_energy158.jpg
  --------filename: 0_APML.dcm_rotation79,9_energy140.jpg
  --------filename: 0_APML.dcm_rotation100,9_energy152.jpg
  --------filename: 0_APML.dcm_rotation100,-3_energy152.jpg
  --------filename: 0_APML.dcm_rotation82,-12_energy152.jpg
  --------filename: 0_APML.dcm_rotation100,-18_energy146.jpg
  --------filename: 0_APML.dcm_rotation73,-21_energy146.jpg
  --------filename: 0_APML.dcm_rotation100,9_energy158.jpg
  --------filename: 0_APML.dcm_rotation73,-15_energy140.jpg
  --------filename: 0_APML.dcm_rotation85,0_energy152.jpg
  --------filename: 0_APML.dcm_rotation79,18_energy158.jpg
  --------filename: 0_APML.dcm_rotation82,-6_energy140.jpg
  --------filename: 0_APML.dcm_rotation79,15_energy158.jpg
  --------filename: 0_APML.dcm_rotation82,-6_energy146.jpg
  --------filename: 0_APML.dcm_rotation100,-6_energy146.jpg
  --------filename: 0_APML.dcm_rotation79,18_energy140.jpg
  --------filename: 0_APML.dcm_rotation79,9_energy146.jpg
  --------filename: 0_APML.dcm_rotation82,15_energy146.jpg
  --------filename: 0_APML.dcm_rotation82,-3_energy140.jpg
  --------filename: 0_APML.dcm_rotation100,-21_energy152.jpg
  --------filename: 0_APML.dcm_rotation100,-12_energy158.jpg
  --------filename: 0_APML.dcm_rotation85,-18_energy158.jpg
  --------filename: 0_APML.dcm_rotation85,-3_energy146.jpg
  --------filename: 0_APML.dcm_rotation82,-15_energy146.jpg
  --------filename: 0_APML.dcm_rotation85,-18_energy146.jpg
  --------filename: 0_APML.dcm_rotation103,21_energy152.jpg
  --------filename: 0_APML.dcm_rotation79,-9_energy146.jpg
  --------filename: 0_APML.dcm_rotation79,0_energy146.jpg
  --------filename: 0_APML.dcm_rotation73,-21_energy140.jpg
  --------filename: 0_APML.dcm_rotation73,-15_energy152.jpg
  --------filename: 0_APML.dcm_rotation82,3_energy158.jpg
  --------filename: 0_APML.dcm_rotation73,-15_energy146.jpg
  --------filename: 0_APML.dcm_rotation79,3_energy158.jpg
  --------filename: 0_APML.dcm_rotation82,12_energy158.jpg
  --------filename: 0_APML.dcm_rotation82,-21_energy158.jpg
  --------filename: 0_APML.dcm_rotation100,-18_energy140.jpg
  --------filename: 0_APML.dcm_rotation82,12_energy140.jpg
  --------filename: 0_APML.dcm_rotation82,18_energy152.jpg
  --------filename: 0_APML.dcm_rotation79,3_energy146.jpg
  --------filename: 0_APML.dcm_rotation85,-15_energy158.jpg
  --------filename: 0_APML.dcm_rotation82,3_energy152.jpg
  --------filename: 9_APML.dcm_rotation79,6_energy152.jpg
  --------filename: 9_APML.dcm_rotation82,-18_energy146.jpg
  --------filename: 9_APML.dcm_rotation79,15_energy140.jpg
  --------filename: 9_APML.dcm_rotation79,0_energy152.jpg
  --------filename: 9_APML.dcm_rotation79,12_energy140.jpg
  --------filename: 9_APML.dcm_rotation82,6_energy158.jpg
  --------filename: 9_APML.dcm_rotation82,12_energy152.jpg
  --------filename: 9_APML.dcm_rotation82,21_energy152.jpg
  --------filename: 9_APML.dcm_rotation85,-6_energy140.jpg
  --------filename: 9_APML.dcm_rotation82,-15_energy152.jpg
  --------filename: 9_APML.dcm_rotation85,18_energy140.jpg
  --------filename: 9_APML.dcm_rotation100,15_energy152.jpg
  --------filename: 9_APML.dcm_rotation82,-12_energy158.jpg
  --------filename: 9_APML.dcm_rotation82,15_energy140.jpg
  --------filename: 9_APML.dcm_rotation100,-3_energy146.jpg
  --------filename: 9_APML.dcm_rotation100,-3_energy152.jpg
  --------filename: 9_APML.dcm_rotation82,3_energy146.jpg
  --------filename: 9_APML.dcm_rotation82,-9_energy146.jpg
  --------filename: 9_APML.dcm_rotation100,18_energy140.jpg
  --------filename: 9_APML.dcm_rotation85,-3_energy146.jpg
  --------filename: 9_APML.dcm_rotation82,-3_energy146.jpg
  --------filename: 9_APML.dcm_rotation85,-18_energy152.jpg
  --------filename: 9_APML.dcm_rotation82,18_energy146.jpg
  --------filename: 9_APML.dcm_rotation85,-21_energy140.jpg
  --------filename: 9_APML.dcm_rotation79,12_energy158.jpg
  --------filename: 9_APML.dcm_rotation100,-12_energy140.jpg
  --------filename: 9_APML.dcm_rotation100,-18_energy152.jpg
  --------filename: 9_APML.dcm_rotation73,12_energy158.jpg
  --------filename: 9_APML.dcm_rotation85,-15_energy140.jpg
  --------filename: 9_APML.dcm_rotation85,15_energy152.jpg
  --------filename: 9_APML.dcm_rotation85,-12_energy146.jpg
  --------filename: 9_APML.dcm_rotation100,21_energy146.jpg
  --------filename: 9_APML.dcm_rotation85,-15_energy152.jpg
  --------filename: 9_APML.dcm_rotation100,6_energy158.jpg
  --------filename: 9_APML.dcm_rotation82,12_energy146.jpg
  --------filename: 9_APML.dcm_rotation79,12_energy152.jpg
  --------filename: 9_APML.dcm_rotation100,-18_energy146.jpg
  --------filename: 9_APML.dcm_rotation82,15_energy152.jpg
  --------filename: 9_APML.dcm_rotation82,9_energy140.jpg
  --------filename: 9_APML.dcm_rotation82,-9_energy158.jpg
  --------filename: 9_APML.dcm_rotation100,-6_energy146.jpg
  --------filename: 9_APML.dcm_rotation100,-15_energy158.jpg
  --------filename: 9_APML.dcm_rotation79,6_energy146.jpg
  --------filename: 9_APML.dcm_rotation73,18_energy140.jpg
  --------filename: 9_APML.dcm_rotation79,15_energy158.jpg
  --------filename: 9_APML.dcm_rotation79,21_energy158.jpg
  --------filename: 9_APML.dcm_rotation79,0_energy140.jpg
  --------filename: 9_APML.dcm_rotation82,-21_energy146.jpg
  --------filename: 9_APML.dcm_rotation85,-15_energy158.jpg
  --------filename: 9_APML.dcm_rotation85,21_energy140.jpg
  --------filename: 9_APML.dcm_rotation82,-12_energy152.jpg
  --------filename: 9_APML.dcm_rotation85,-6_energy158.jpg
  --------filename: 9_APML.dcm_rotation100,-18_energy140.jpg
  --------filename: 9_APML.dcm_rotation85,-21_energy152.jpg
  --------filename: 9_APML.dcm_rotation73,15_energy140.jpg
  --------filename: 9_APML.dcm_rotation79,9_energy152.jpg
  --------filename: 9_APML.dcm_rotation82,0_energy146.jpg
  --------filename: 9_APML.dcm_rotation82,21_energy140.jpg
  --------filename: 9_APML.dcm_rotation82,-15_energy140.jpg
  --------filename: 9_APML.dcm_rotation100,15_energy158.jpg
  --------filename: 9_APML.dcm_rotation82,-15_energy158.jpg
  --------filename: 9_APML.dcm_rotation82,0_energy158.jpg
  --------filename: 9_APML.dcm_rotation85,15_energy158.jpg
  --------filename: 9_APML.dcm_rotation100,-15_energy152.jpg
  --------filename: 9_APML.dcm_rotation82,3_energy140.jpg
  --------filename: 9_APML.dcm_rotation85,3_energy146.jpg
  --------filename: 9_APML.dcm_rotation103,-15_energy140.jpg
  --------filename: 9_APML.dcm_rotation82,-6_energy158.jpg
  --------filename: 9_APML.dcm_rotation79,0_energy146.jpg
  --------filename: 9_APML.dcm_rotation100,-9_energy140.jpg
  --------filename: 9_APML.dcm_rotation79,3_energy140.jpg
  --------filename: 9_APML.dcm_rotation100,-9_energy146.jpg
  --------filename: 9_APML.dcm_rotation100,21_energy140.jpg
  --------filename: 9_APML.dcm_rotation82,-15_energy146.jpg
  --------filename: 9_APML.dcm_rotation79,18_energy146.jpg
  --------filename: 9_APML.dcm_rotation82,15_energy158.jpg
  --------filename: 9_APML.dcm_rotation85,-18_energy146.jpg
  --------filename: 9_APML.dcm_rotation82,0_energy140.jpg
  --------filename: 9_APML.dcm_rotation85,-3_energy152.jpg
  --------filename: 9_APML.dcm_rotation100,-21_energy158.jpg
  --------filename: 9_APML.dcm_rotation82,18_energy152.jpg
  --------filename: 9_APML.dcm_rotation73,12_energy146.jpg
  --------filename: 9_APML.dcm_rotation85,0_energy158.jpg
  --------filename: 9_APML.dcm_rotation85,-18_energy140.jpg
  --------filename: 9_APML.dcm_rotation85,0_energy152.jpg
  --------filename: 9_APML.dcm_rotation82,-18_energy158.jpg
  --------filename: 9_APML.dcm_rotation82,18_energy140.jpg
  --------filename: 9_APML.dcm_rotation79,9_energy140.jpg
  --------filename: 9_APML.dcm_rotation82,15_energy146.jpg
  --------filename: 9_APML.dcm_rotation79,6_energy140.jpg
  --------filename: 9_APML.dcm_rotation82,-9_energy140.jpg
  --------filename: 9_APML.dcm_rotation85,21_energy158.jpg
  --------filename: 9_APML.dcm_rotation82,-3_energy140.jpg
  --------filename: 9_APML.dcm_rotation79,21_energy152.jpg
  --------filename: 9_APML.dcm_rotation100,-9_energy152.jpg
  --------filename: 9_APML.dcm_rotation85,-6_energy152.jpg
  --------filename: 9_APML.dcm_rotation82,-6_energy152.jpg
  --------filename: 9_APML.dcm_rotation85,0_energy146.jpg
  --------filename: 9_APML.dcm_rotation79,12_energy146.jpg
  --------filename: 9_APML.dcm_rotation85,-12_energy152.jpg
  --------filename: 9_APML.dcm_rotation103,-6_energy152.jpg
  --------filename: 9_APML.dcm_rotation100,18_energy158.jpg
  --------filename: 9_APML.dcm_rotation82,-21_energy152.jpg
  --------filename: 9_APML.dcm_rotation100,-12_energy158.jpg
  --------filename: 9_APML.dcm_rotation100,-21_energy140.jpg
  --------filename: 9_APML.dcm_rotation85,-12_energy140.jpg
  --------filename: 9_APML.dcm_rotation79,6_energy158.jpg
  --------filename: 9_APML.dcm_rotation85,15_energy140.jpg
  --------filename: 9_APML.dcm_rotation82,6_energy140.jpg
  --------filename: 9_APML.dcm_rotation100,-21_energy152.jpg
  --------filename: 9_APML.dcm_rotation82,9_energy146.jpg
  --------filename: 9_APML.dcm_rotation100,-6_energy158.jpg
  --------filename: 9_APML.dcm_rotation82,21_energy158.jpg
  --------filename: 9_APML.dcm_rotation73,15_energy152.jpg
  --------filename: 9_APML.dcm_rotation85,18_energy158.jpg
  --------filename: 9_APML.dcm_rotation85,21_energy146.jpg
  --------filename: 9_APML.dcm_rotation100,18_energy152.jpg
  --------filename: 9_APML.dcm_rotation79,21_energy146.jpg
  --------filename: 9_APML.dcm_rotation100,-15_energy146.jpg
  --------filename: 9_APML.dcm_rotation79,18_energy140.jpg
  --------filename: 9_APML.dcm_rotation85,12_energy146.jpg
  --------filename: 9_APML.dcm_rotation82,0_energy152.jpg
  --------filename: 9_APML.dcm_rotation100,-18_energy158.jpg
  --------filename: 9_APML.dcm_rotation82,-3_energy158.jpg
  --------filename: 9_APML.dcm_rotation82,12_energy158.jpg
  --------filename: 9_APML.dcm_rotation85,-9_energy146.jpg
  --------filename: 9_APML.dcm_rotation79,9_energy146.jpg
  --------filename: 9_APML.dcm_rotation79,15_energy146.jpg
  --------filename: 9_APML.dcm_rotation79,21_energy140.jpg
  --------filename: 9_APML.dcm_rotation85,12_energy152.jpg
  --------filename: 9_APML.dcm_rotation85,-18_energy158.jpg
  --------filename: 9_APML.dcm_rotation79,0_energy158.jpg
  --------filename: 9_APML.dcm_rotation82,9_energy158.jpg
  --------filename: 9_APML.dcm_rotation100,-6_energy152.jpg
  --------filename: 9_APML.dcm_rotation85,18_energy146.jpg
  --------filename: 9_APML.dcm_rotation85,-9_energy158.jpg
  --------filename: 9_APML.dcm_rotation73,15_energy146.jpg
  --------filename: 9_APML.dcm_rotation100,-12_energy146.jpg
  --------filename: 9_APML.dcm_rotation85,18_energy152.jpg
  --------filename: 9_APML.dcm_rotation85,-21_energy146.jpg
  --------filename: 9_APML.dcm_rotation73,12_energy152.jpg
  --------filename: 9_APML.dcm_rotation73,12_energy140.jpg
  --------filename: 9_APML.dcm_rotation79,18_energy152.jpg
  --------filename: 9_APML.dcm_rotation82,-6_energy140.jpg
  --------filename: 9_APML.dcm_rotation100,-3_energy158.jpg
  --------filename: 9_APML.dcm_rotation100,15_energy146.jpg
  --------filename: 9_APML.dcm_rotation103,-21_energy146.jpg
  --------filename: 9_APML.dcm_rotation85,0_energy140.jpg
  --------filename: 9_APML.dcm_rotation82,6_energy146.jpg
  --------filename: 9_APML.dcm_rotation100,21_energy152.jpg
  --------filename: 9_APML.dcm_rotation79,9_energy158.jpg
  --------filename: 9_APML.dcm_rotation100,18_energy146.jpg
  --------filename: 9_APML.dcm_rotation79,18_energy158.jpg
  --------filename: 9_APML.dcm_rotation85,-3_energy140.jpg
  --------filename: 9_APML.dcm_rotation73,15_energy158.jpg
  --------filename: 9_APML.dcm_rotation85,-6_energy146.jpg
  --------filename: 9_APML.dcm_rotation100,-21_energy146.jpg
  --------filename: 9_APML.dcm_rotation82,-21_energy158.jpg
  --------filename: 9_APML.dcm_rotation100,-3_energy140.jpg
  --------filename: 9_APML.dcm_rotation85,12_energy140.jpg
  --------filename: 9_APML.dcm_rotation100,-9_energy158.jpg
  --------filename: 9_APML.dcm_rotation79,3_energy158.jpg
  --------filename: 9_APML.dcm_rotation82,-21_energy140.jpg
  --------filename: 9_APML.dcm_rotation100,-15_energy140.jpg
  --------filename: 9_APML.dcm_rotation85,-3_energy158.jpg
  --------filename: 9_APML.dcm_rotation82,-9_energy152.jpg
  --------filename: 9_APML.dcm_rotation82,3_energy158.jpg
  --------filename: 9_APML.dcm_rotation82,-18_energy140.jpg
  --------filename: 9_APML.dcm_rotation82,-3_energy152.jpg
  --------filename: 9_APML.dcm_rotation85,12_energy158.jpg
  --------filename: 9_APML.dcm_rotation100,-12_energy152.jpg
  --------filename: 9_APML.dcm_rotation85,-12_energy158.jpg
  --------filename: 9_APML.dcm_rotation82,21_energy146.jpg
  --------filename: 9_APML.dcm_rotation100,-6_energy140.jpg
  --------filename: 9_APML.dcm_rotation82,-12_energy146.jpg
  --------filename: 9_APML.dcm_rotation82,9_energy152.jpg
  --------filename: 9_APML.dcm_rotation85,21_energy152.jpg
  --------filename: 9_APML.dcm_rotation79,3_energy152.jpg
  --------filename: 9_APML.dcm_rotation82,3_energy152.jpg
  --------filename: 9_APML.dcm_rotation85,-9_energy140.jpg
  --------filename: 15_APML.dcm_rotation79,12_energy158.jpg
  --------filename: 15_APML.dcm_rotation82,-18_energy140.jpg
  --------filename: 15_APML.dcm_rotation85,-6_energy152.jpg
  --------filename: 15_APML.dcm_rotation82,-12_energy140.jpg
  --------filename: 15_APML.dcm_rotation79,-3_energy152.jpg
  --------filename: 15_APML.dcm_rotation79,18_energy146.jpg
  --------filename: 15_APML.dcm_rotation82,-3_energy140.jpg
  --------filename: 15_APML.dcm_rotation100,9_energy158.jpg
  --------filename: 15_APML.dcm_rotation79,-3_energy146.jpg
  --------filename: 15_APML.dcm_rotation82,21_energy140.jpg
  --------filename: 15_APML.dcm_rotation103,3_energy152.jpg
  --------filename: 15_APML.dcm_rotation82,6_energy140.jpg
  --------filename: 15_APML.dcm_rotation82,9_energy152.jpg
  --------filename: 15_APML.dcm_rotation82,9_energy146.jpg
  --------filename: 15_APML.dcm_rotation79,0_energy140.jpg
  --------filename: 15_APML.dcm_rotation79,3_energy158.jpg
  --------filename: 15_APML.dcm_rotation82,-21_energy140.jpg
  --------filename: 15_APML.dcm_rotation82,21_energy158.jpg
  --------filename: 15_APML.dcm_rotation73,18_energy152.jpg
  --------filename: 15_APML.dcm_rotation82,-21_energy158.jpg
  --------filename: 15_APML.dcm_rotation85,-18_energy152.jpg
  --------filename: 15_APML.dcm_rotation82,15_energy140.jpg
  --------filename: 15_APML.dcm_rotation103,-12_energy140.jpg
  --------filename: 15_APML.dcm_rotation73,15_energy146.jpg
  --------filename: 15_APML.dcm_rotation103,-21_energy146.jpg
  --------filename: 15_APML.dcm_rotation82,6_energy146.jpg
  --------filename: 15_APML.dcm_rotation82,3_energy152.jpg
  --------filename: 15_APML.dcm_rotation85,-21_energy140.jpg
  --------filename: 15_APML.dcm_rotation106,-12_energy140.jpg
  --------filename: 15_APML.dcm_rotation79,6_energy146.jpg
  --------filename: 15_APML.dcm_rotation82,-9_energy140.jpg
  --------filename: 15_APML.dcm_rotation79,3_energy140.jpg
  --------filename: 15_APML.dcm_rotation85,-3_energy158.jpg
  --------filename: 15_APML.dcm_rotation73,12_energy158.jpg
  --------filename: 15_APML.dcm_rotation85,-15_energy152.jpg
  --------filename: 15_APML.dcm_rotation82,-15_energy146.jpg
  --------filename: 15_APML.dcm_rotation100,-15_energy152.jpg
  --------filename: 15_APML.dcm_rotation73,-9_energy158.jpg
  --------filename: 15_APML.dcm_rotation79,0_energy146.jpg
  --------filename: 15_APML.dcm_rotation73,12_energy146.jpg
  --------filename: 15_APML.dcm_rotation79,15_energy158.jpg
  --------filename: 15_APML.dcm_rotation100,6_energy146.jpg
  --------filename: 15_APML.dcm_rotation103,0_energy152.jpg
  --------filename: 15_APML.dcm_rotation100,9_energy152.jpg
  --------filename: 15_APML.dcm_rotation82,-21_energy146.jpg
  --------filename: 15_APML.dcm_rotation79,-21_energy146.jpg
  --------filename: 15_APML.dcm_rotation73,18_energy158.jpg
  --------filename: 15_APML.dcm_rotation82,21_energy146.jpg
  --------filename: 15_APML.dcm_rotation100,18_energy146.jpg
  --------filename: 15_APML.dcm_rotation82,-21_energy152.jpg
  --------filename: 15_APML.dcm_rotation85,-6_energy140.jpg
  --------filename: 15_APML.dcm_rotation103,-18_energy146.jpg
  --------filename: 15_APML.dcm_rotation82,9_energy140.jpg
  --------filename: 15_APML.dcm_rotation85,-6_energy146.jpg
  --------filename: 15_APML.dcm_rotation103,-15_energy152.jpg
  --------filename: 15_APML.dcm_rotation100,-12_energy152.jpg
  --------filename: 15_APML.dcm_rotation79,18_energy158.jpg
  --------filename: 15_APML.dcm_rotation85,-18_energy140.jpg
  --------filename: 15_APML.dcm_rotation82,0_energy152.jpg
  --------filename: 15_APML.dcm_rotation73,12_energy140.jpg
  --------filename: 15_APML.dcm_rotation103,-18_energy158.jpg
  --------filename: 15_APML.dcm_rotation103,-12_energy158.jpg
  --------filename: 15_APML.dcm_rotation100,-12_energy140.jpg
  --------filename: 15_APML.dcm_rotation100,6_energy158.jpg
  --------filename: 15_APML.dcm_rotation82,-3_energy146.jpg
  --------filename: 15_APML.dcm_rotation73,15_energy140.jpg
  --------filename: 15_APML.dcm_rotation85,-3_energy146.jpg
  --------filename: 15_APML.dcm_rotation82,-12_energy152.jpg
  --------filename: 15_APML.dcm_rotation79,21_energy140.jpg
  --------filename: 15_APML.dcm_rotation73,0_energy158.jpg
  --------filename: 15_APML.dcm_rotation82,9_energy158.jpg
  --------filename: 15_APML.dcm_rotation79,9_energy146.jpg
  --------filename: 15_APML.dcm_rotation85,-21_energy158.jpg
  --------filename: 15_APML.dcm_rotation82,18_energy146.jpg
  --------filename: 15_APML.dcm_rotation100,9_energy146.jpg
  --------filename: 15_APML.dcm_rotation79,21_energy152.jpg
  --------filename: 15_APML.dcm_rotation79,6_energy158.jpg
  --------filename: 15_APML.dcm_rotation79,21_energy158.jpg
  --------filename: 15_APML.dcm_rotation79,-3_energy158.jpg
  --------filename: 15_APML.dcm_rotation100,3_energy152.jpg
  --------filename: 15_APML.dcm_rotation73,0_energy140.jpg
  --------filename: 15_APML.dcm_rotation82,12_energy146.jpg
  --------filename: 15_APML.dcm_rotation103,18_energy140.jpg
  --------filename: 15_APML.dcm_rotation79,0_energy152.jpg
  --------filename: 15_APML.dcm_rotation82,-9_energy152.jpg
  --------filename: 15_APML.dcm_rotation82,0_energy140.jpg
  --------filename: 15_APML.dcm_rotation73,0_energy152.jpg
  --------filename: 15_APML.dcm_rotation85,-12_energy158.jpg
  --------filename: 15_APML.dcm_rotation103,-6_energy140.jpg
  --------filename: 15_APML.dcm_rotation100,-12_energy158.jpg
  --------filename: 15_APML.dcm_rotation79,9_energy158.jpg
  --------filename: 15_APML.dcm_rotation82,-6_energy152.jpg
  --------filename: 15_APML.dcm_rotation73,18_energy146.jpg
  --------filename: 15_APML.dcm_rotation79,15_energy146.jpg
  --------filename: 15_APML.dcm_rotation82,-18_energy158.jpg
  --------filename: 15_APML.dcm_rotation85,-15_energy158.jpg
  --------filename: 15_APML.dcm_rotation103,-21_energy140.jpg
  --------filename: 15_APML.dcm_rotation85,-18_energy146.jpg
  --------filename: 15_APML.dcm_rotation82,-6_energy146.jpg
  --------filename: 15_APML.dcm_rotation79,18_energy152.jpg
  --------filename: 15_APML.dcm_rotation100,-15_energy140.jpg
  --------filename: 15_APML.dcm_rotation85,-15_energy146.jpg
  --------filename: 15_APML.dcm_rotation82,-3_energy158.jpg
  --------filename: 15_APML.dcm_rotation100,3_energy158.jpg
  --------filename: 15_APML.dcm_rotation82,-18_energy152.jpg
  --------filename: 15_APML.dcm_rotation100,6_energy152.jpg
  --------filename: 15_APML.dcm_rotation79,6_energy152.jpg
  --------filename: 15_APML.dcm_rotation100,-15_energy146.jpg
  --------filename: 15_APML.dcm_rotation100,-15_energy158.jpg
  --------filename: 15_APML.dcm_rotation79,-9_energy140.jpg
  --------filename: 15_APML.dcm_rotation73,12_energy152.jpg
  --------filename: 15_APML.dcm_rotation82,15_energy146.jpg
  --------filename: 15_APML.dcm_rotation82,21_energy152.jpg
  --------filename: 15_APML.dcm_rotation79,-6_energy152.jpg
  --------filename: 15_APML.dcm_rotation82,-9_energy158.jpg
  --------filename: 15_APML.dcm_rotation79,3_energy146.jpg
  --------filename: 15_APML.dcm_rotation82,-12_energy158.jpg
  --------filename: 15_APML.dcm_rotation103,-18_energy140.jpg
  --------filename: 15_APML.dcm_rotation82,3_energy146.jpg
  --------filename: 15_APML.dcm_rotation82,6_energy152.jpg
  --------filename: 15_APML.dcm_rotation79,-3_energy140.jpg
  --------filename: 15_APML.dcm_rotation79,-9_energy158.jpg
  --------filename: 15_APML.dcm_rotation82,-12_energy146.jpg
  --------filename: 15_APML.dcm_rotation103,-15_energy140.jpg
  --------filename: 15_APML.dcm_rotation82,12_energy158.jpg
  --------filename: 15_APML.dcm_rotation82,12_energy140.jpg
  --------filename: 15_APML.dcm_rotation85,-12_energy140.jpg
  --------filename: 15_APML.dcm_rotation79,-6_energy140.jpg
  --------filename: 15_APML.dcm_rotation79,15_energy152.jpg
  --------filename: 15_APML.dcm_rotation73,15_energy158.jpg
  --------filename: 15_APML.dcm_rotation103,-12_energy152.jpg
  --------filename: 15_APML.dcm_rotation100,-12_energy146.jpg
  --------filename: 15_APML.dcm_rotation79,-9_energy146.jpg
  --------filename: 15_APML.dcm_rotation79,-21_energy158.jpg
  --------filename: 15_APML.dcm_rotation103,-12_energy146.jpg
  --------filename: 15_APML.dcm_rotation79,-9_energy152.jpg
  --------filename: 15_APML.dcm_rotation100,0_energy146.jpg
  --------filename: 15_APML.dcm_rotation85,-12_energy146.jpg
  --------filename: 15_APML.dcm_rotation82,-15_energy140.jpg
  --------filename: 15_APML.dcm_rotation79,-6_energy146.jpg
  --------filename: 15_APML.dcm_rotation85,-21_energy152.jpg
  --------filename: 15_APML.dcm_rotation82,12_energy152.jpg
  --------filename: 15_APML.dcm_rotation85,-3_energy140.jpg
  --------filename: 15_APML.dcm_rotation82,-18_energy146.jpg
  --------filename: 15_APML.dcm_rotation103,-15_energy158.jpg
  --------filename: 15_APML.dcm_rotation82,-6_energy140.jpg
  --------filename: 15_APML.dcm_rotation82,18_energy158.jpg
  --------filename: 15_APML.dcm_rotation79,6_energy140.jpg
  --------filename: 15_APML.dcm_rotation79,-21_energy152.jpg
  --------filename: 15_APML.dcm_rotation79,3_energy152.jpg
  --------filename: 15_APML.dcm_rotation79,18_energy140.jpg
  --------filename: 15_APML.dcm_rotation100,-3_energy158.jpg
  --------filename: 15_APML.dcm_rotation79,12_energy146.jpg
  --------filename: 15_APML.dcm_rotation82,3_energy140.jpg
  --------filename: 15_APML.dcm_rotation73,21_energy140.jpg
  --------filename: 15_APML.dcm_rotation85,-3_energy152.jpg
  --------filename: 15_APML.dcm_rotation82,18_energy152.jpg
  --------filename: 15_APML.dcm_rotation82,0_energy158.jpg
  --------filename: 15_APML.dcm_rotation82,15_energy152.jpg
  --------filename: 15_APML.dcm_rotation79,12_energy140.jpg
  --------filename: 15_APML.dcm_rotation85,-6_energy158.jpg
  --------filename: 15_APML.dcm_rotation82,6_energy158.jpg
  --------filename: 15_APML.dcm_rotation100,9_energy140.jpg
  --------filename: 15_APML.dcm_rotation82,-6_energy158.jpg
  --------filename: 15_APML.dcm_rotation79,15_energy140.jpg
  --------filename: 15_APML.dcm_rotation79,0_energy158.jpg
  --------filename: 15_APML.dcm_rotation100,-18_energy146.jpg
  --------filename: 15_APML.dcm_rotation82,-15_energy152.jpg
  --------filename: 15_APML.dcm_rotation73,0_energy146.jpg
  --------filename: 15_APML.dcm_rotation100,6_energy140.jpg
  --------filename: 15_APML.dcm_rotation103,-15_energy146.jpg
  --------filename: 15_APML.dcm_rotation79,9_energy152.jpg
  --------filename: 15_APML.dcm_rotation82,-9_energy146.jpg
  --------filename: 15_APML.dcm_rotation103,-18_energy152.jpg
  --------filename: 15_APML.dcm_rotation85,-15_energy140.jpg
  --------filename: 15_APML.dcm_rotation85,-18_energy158.jpg
  --------filename: 15_APML.dcm_rotation73,15_energy152.jpg
  --------filename: 15_APML.dcm_rotation100,-18_energy140.jpg
  --------filename: 15_APML.dcm_rotation82,15_energy158.jpg
  --------filename: 15_APML.dcm_rotation73,18_energy140.jpg
  --------filename: 1_APML.dcm_rotation100,6_energy146.jpg
  --------filename: 1_APML.dcm_rotation85,-12_energy152.jpg
  --------filename: 1_APML.dcm_rotation79,-9_energy146.jpg
  --------filename: 1_APML.dcm_rotation100,9_energy140.jpg
  --------filename: 1_APML.dcm_rotation82,6_energy152.jpg
  --------filename: 1_APML.dcm_rotation82,6_energy140.jpg
  --------filename: 1_APML.dcm_rotation79,9_energy158.jpg
  --------filename: 1_APML.dcm_rotation79,12_energy146.jpg
  --------filename: 1_APML.dcm_rotation82,-3_energy146.jpg
  --------filename: 1_APML.dcm_rotation100,-9_energy152.jpg
  --------filename: 1_APML.dcm_rotation79,9_energy140.jpg
  --------filename: 1_APML.dcm_rotation85,0_energy152.jpg
  --------filename: 1_APML.dcm_rotation82,3_energy152.jpg
  --------filename: 1_APML.dcm_rotation100,-3_energy158.jpg
  --------filename: 1_APML.dcm_rotation79,18_energy158.jpg
  --------filename: 1_APML.dcm_rotation79,21_energy152.jpg
  --------filename: 1_APML.dcm_rotation100,-3_energy146.jpg
  --------filename: 1_APML.dcm_rotation100,-12_energy152.jpg
  --------filename: 1_APML.dcm_rotation100,-15_energy140.jpg
  --------filename: 1_APML.dcm_rotation100,-15_energy158.jpg
  --------filename: 1_APML.dcm_rotation100,-12_energy146.jpg
  --------filename: 1_APML.dcm_rotation85,-6_energy140.jpg
  --------filename: 1_APML.dcm_rotation85,0_energy140.jpg
  --------filename: 1_APML.dcm_rotation82,6_energy158.jpg
  --------filename: 1_APML.dcm_rotation100,-6_energy146.jpg
  --------filename: 1_APML.dcm_rotation100,-18_energy140.jpg
  --------filename: 1_APML.dcm_rotation100,0_energy152.jpg
  --------filename: 1_APML.dcm_rotation79,3_energy146.jpg
  --------filename: 1_APML.dcm_rotation82,-15_energy146.jpg
  --------filename: 1_APML.dcm_rotation100,0_energy140.jpg
  --------filename: 1_APML.dcm_rotation85,-15_energy158.jpg
  --------filename: 1_APML.dcm_rotation82,18_energy152.jpg
  --------filename: 1_APML.dcm_rotation82,3_energy146.jpg
  --------filename: 1_APML.dcm_rotation85,-15_energy140.jpg
  --------filename: 1_APML.dcm_rotation85,-9_energy146.jpg
  --------filename: 1_APML.dcm_rotation79,0_energy158.jpg
  --------filename: 1_APML.dcm_rotation82,-15_energy152.jpg
  --------filename: 1_APML.dcm_rotation100,-9_energy140.jpg
  --------filename: 1_APML.dcm_rotation82,-9_energy146.jpg
  --------filename: 1_APML.dcm_rotation82,-18_energy140.jpg
  --------filename: 1_APML.dcm_rotation82,-9_energy152.jpg
  --------filename: 1_APML.dcm_rotation73,-15_energy152.jpg
  --------filename: 1_APML.dcm_rotation73,-18_energy152.jpg
  --------filename: 1_APML.dcm_rotation82,-12_energy158.jpg
  --------filename: 1_APML.dcm_rotation85,-21_energy146.jpg
  --------filename: 1_APML.dcm_rotation82,9_energy152.jpg
  --------filename: 1_APML.dcm_rotation85,-12_energy146.jpg
  --------filename: 1_APML.dcm_rotation79,-9_energy158.jpg
  --------filename: 1_APML.dcm_rotation73,-15_energy146.jpg
  --------filename: 1_APML.dcm_rotation73,-18_energy146.jpg
  --------filename: 1_APML.dcm_rotation100,9_energy158.jpg
  --------filename: 1_APML.dcm_rotation79,-9_energy152.jpg
  --------filename: 1_APML.dcm_rotation79,6_energy152.jpg
  --------filename: 1_APML.dcm_rotation73,-12_energy158.jpg
  --------filename: 1_APML.dcm_rotation100,12_energy140.jpg
  --------filename: 1_APML.dcm_rotation79,3_energy152.jpg
  --------filename: 1_APML.dcm_rotation82,21_energy158.jpg
  --------filename: 1_APML.dcm_rotation82,-15_energy158.jpg
  --------filename: 1_APML.dcm_rotation100,9_energy152.jpg
  --------filename: 1_APML.dcm_rotation82,-3_energy158.jpg
  --------filename: 1_APML.dcm_rotation100,6_energy158.jpg
  --------filename: 1_APML.dcm_rotation85,-21_energy152.jpg
  --------filename: 1_APML.dcm_rotation85,12_energy146.jpg
  --------filename: 1_APML.dcm_rotation82,-15_energy140.jpg
  --------filename: 1_APML.dcm_rotation103,21_energy152.jpg
  --------filename: 1_APML.dcm_rotation79,12_energy152.jpg
  --------filename: 1_APML.dcm_rotation79,0_energy146.jpg
  --------filename: 1_APML.dcm_rotation100,-6_energy152.jpg
  --------filename: 1_APML.dcm_rotation85,-6_energy158.jpg
  --------filename: 1_APML.dcm_rotation85,-18_energy152.jpg
  --------filename: 1_APML.dcm_rotation79,18_energy152.jpg
  --------filename: 1_APML.dcm_rotation82,-3_energy152.jpg
  --------filename: 1_APML.dcm_rotation100,-9_energy158.jpg
  --------filename: 1_APML.dcm_rotation100,-12_energy158.jpg
  --------filename: 1_APML.dcm_rotation82,9_energy140.jpg
  --------filename: 1_APML.dcm_rotation85,0_energy146.jpg
  --------filename: 1_APML.dcm_rotation82,12_energy152.jpg
  --------filename: 1_APML.dcm_rotation79,15_energy152.jpg
  --------filename: 1_APML.dcm_rotation100,0_energy146.jpg
  --------filename: 1_APML.dcm_rotation82,12_energy146.jpg
  --------filename: 1_APML.dcm_rotation82,-21_energy152.jpg
  --------filename: 1_APML.dcm_rotation82,21_energy152.jpg
  --------filename: 1_APML.dcm_rotation82,18_energy146.jpg
  --------filename: 1_APML.dcm_rotation82,0_energy146.jpg
  --------filename: 1_APML.dcm_rotation85,-12_energy158.jpg
  --------filename: 1_APML.dcm_rotation82,21_energy140.jpg
  --------filename: 1_APML.dcm_rotation73,-15_energy158.jpg
  --------filename: 1_APML.dcm_rotation73,-21_energy146.jpg
  --------filename: 1_APML.dcm_rotation82,21_energy146.jpg
  --------filename: 1_APML.dcm_rotation82,-18_energy146.jpg
  --------filename: 1_APML.dcm_rotation82,12_energy140.jpg
  --------filename: 1_APML.dcm_rotation82,15_energy152.jpg
  --------filename: 1_APML.dcm_rotation85,-9_energy158.jpg
  --------filename: 1_APML.dcm_rotation79,15_energy158.jpg
  --------filename: 1_APML.dcm_rotation73,-18_energy140.jpg
  --------filename: 1_APML.dcm_rotation100,6_energy140.jpg
  --------filename: 1_APML.dcm_rotation85,12_energy140.jpg
  --------filename: 1_APML.dcm_rotation79,9_energy146.jpg
  --------filename: 1_APML.dcm_rotation100,-18_energy146.jpg
  --------filename: 1_APML.dcm_rotation79,18_energy146.jpg
  --------filename: 1_APML.dcm_rotation82,12_energy158.jpg
  --------filename: 1_APML.dcm_rotation82,-3_energy140.jpg
  --------filename: 1_APML.dcm_rotation79,12_energy158.jpg
  --------filename: 1_APML.dcm_rotation100,12_energy146.jpg
  --------filename: 1_APML.dcm_rotation100,-21_energy146.jpg
  --------filename: 1_APML.dcm_rotation79,0_energy152.jpg
  --------filename: 1_APML.dcm_rotation100,-3_energy152.jpg
  --------filename: 1_APML.dcm_rotation82,6_energy146.jpg
  --------filename: 1_APML.dcm_rotation103,12_energy140.jpg
  --------filename: 1_APML.dcm_rotation103,-18_energy158.jpg
  --------filename: 1_APML.dcm_rotation85,-3_energy158.jpg
  --------filename: 1_APML.dcm_rotation100,-6_energy158.jpg
  --------filename: 1_APML.dcm_rotation79,6_energy146.jpg
  --------filename: 1_APML.dcm_rotation79,15_energy146.jpg
  --------filename: 1_APML.dcm_rotation82,-6_energy152.jpg
  --------filename: 1_APML.dcm_rotation85,-3_energy152.jpg
  --------filename: 1_APML.dcm_rotation100,-18_energy152.jpg
  --------filename: 1_APML.dcm_rotation103,-6_energy146.jpg
  --------filename: 1_APML.dcm_rotation100,-21_energy140.jpg
  --------filename: 1_APML.dcm_rotation82,15_energy158.jpg
  --------filename: 1_APML.dcm_rotation82,15_energy146.jpg
  --------filename: 1_APML.dcm_rotation82,-6_energy140.jpg
  --------filename: 1_APML.dcm_rotation82,-21_energy146.jpg
  --------filename: 1_APML.dcm_rotation100,-21_energy152.jpg
  --------filename: 1_APML.dcm_rotation85,-15_energy146.jpg
  --------filename: 1_APML.dcm_rotation82,-21_energy158.jpg
  --------filename: 1_APML.dcm_rotation82,9_energy158.jpg
  --------filename: 1_APML.dcm_rotation82,-18_energy152.jpg
  --------filename: 1_APML.dcm_rotation85,-3_energy140.jpg
  --------filename: 1_APML.dcm_rotation100,-9_energy146.jpg
  --------filename: 1_APML.dcm_rotation85,-15_energy152.jpg
  --------filename: 1_APML.dcm_rotation100,-18_energy158.jpg
  --------filename: 1_APML.dcm_rotation79,3_energy158.jpg
  --------filename: 1_APML.dcm_rotation82,18_energy158.jpg
  --------filename: 1_APML.dcm_rotation100,-12_energy140.jpg
  --------filename: 1_APML.dcm_rotation79,18_energy140.jpg
  --------filename: 1_APML.dcm_rotation85,-18_energy158.jpg
  --------filename: 1_APML.dcm_rotation82,3_energy158.jpg
  --------filename: 1_APML.dcm_rotation100,9_energy146.jpg
  --------filename: 1_APML.dcm_rotation79,9_energy152.jpg
  --------filename: 1_APML.dcm_rotation82,0_energy152.jpg
  --------filename: 1_APML.dcm_rotation85,-6_energy152.jpg
  --------filename: 1_APML.dcm_rotation82,-9_energy158.jpg
  --------filename: 1_APML.dcm_rotation100,-3_energy140.jpg
  --------filename: 1_APML.dcm_rotation82,9_energy146.jpg
  --------filename: 1_APML.dcm_rotation85,-18_energy140.jpg
  --------filename: 1_APML.dcm_rotation79,0_energy140.jpg
  --------filename: 1_APML.dcm_rotation73,-15_energy140.jpg
  --------filename: 1_APML.dcm_rotation82,18_energy140.jpg
  --------filename: 1_APML.dcm_rotation79,21_energy146.jpg
  --------filename: 1_APML.dcm_rotation79,6_energy140.jpg
  --------filename: 1_APML.dcm_rotation100,3_energy158.jpg
  --------filename: 1_APML.dcm_rotation79,21_energy140.jpg
  --------filename: 1_APML.dcm_rotation85,-6_energy146.jpg
  --------filename: 1_APML.dcm_rotation73,-18_energy158.jpg
  --------filename: 1_APML.dcm_rotation79,6_energy158.jpg
  --------filename: 1_APML.dcm_rotation82,-12_energy146.jpg
  --------filename: 1_APML.dcm_rotation82,-18_energy158.jpg
  --------filename: 1_APML.dcm_rotation82,0_energy140.jpg
  --------filename: 1_APML.dcm_rotation85,0_energy158.jpg
  --------filename: 1_APML.dcm_rotation85,-18_energy146.jpg
  --------filename: 1_APML.dcm_rotation103,-12_energy140.jpg
  --------filename: 1_APML.dcm_rotation100,6_energy152.jpg
  --------filename: 1_APML.dcm_rotation100,0_energy158.jpg
  --------filename: 1_APML.dcm_rotation82,-6_energy158.jpg
  --------filename: 1_APML.dcm_rotation82,-6_energy146.jpg
  --------filename: 1_APML.dcm_rotation103,-12_energy146.jpg
  --------filename: 1_APML.dcm_rotation82,-12_energy152.jpg
  --------filename: 1_APML.dcm_rotation100,-21_energy158.jpg
  --------filename: 1_APML.dcm_rotation85,12_energy152.jpg
  --------filename: 1_APML.dcm_rotation79,21_energy158.jpg
  --------filename: 1_APML.dcm_rotation82,0_energy158.jpg
  --------filename: 1_APML.dcm_rotation100,-15_energy152.jpg
  --------filename: 1_APML.dcm_rotation73,-21_energy140.jpg
  --------filename: 1_APML.dcm_rotation79,12_energy140.jpg
  --------filename: 1_APML.dcm_rotation85,-9_energy152.jpg
  --------filename: 1_APML.dcm_rotation85,-21_energy158.jpg
  --------filename: 1_APML.dcm_rotation100,-6_energy140.jpg
  --------filename: 1_APML.dcm_rotation100,-15_energy146.jpg
  --------filename: 1_APML.dcm_rotation85,-3_energy146.jpg
  --------filename: 19_APML.dcm_rotation82,6_energy152.jpg
  --------filename: 19_APML.dcm_rotation73,0_energy158.jpg
  --------filename: 19_APML.dcm_rotation100,6_energy140.jpg
  --------filename: 19_APML.dcm_rotation82,-6_energy152.jpg
  --------filename: 19_APML.dcm_rotation82,-18_energy146.jpg
  --------filename: 19_APML.dcm_rotation82,9_energy140.jpg
  --------filename: 19_APML.dcm_rotation103,-12_energy158.jpg
  --------filename: 19_APML.dcm_rotation82,-21_energy152.jpg
  --------filename: 19_APML.dcm_rotation79,21_energy152.jpg
  --------filename: 19_APML.dcm_rotation100,-12_energy158.jpg
  --------filename: 19_APML.dcm_rotation85,-18_energy152.jpg
  --------filename: 19_APML.dcm_rotation82,-21_energy146.jpg
  --------filename: 19_APML.dcm_rotation100,9_energy140.jpg
  --------filename: 19_APML.dcm_rotation85,-18_energy158.jpg
  --------filename: 19_APML.dcm_rotation73,15_energy152.jpg
  --------filename: 19_APML.dcm_rotation100,3_energy152.jpg
  --------filename: 19_APML.dcm_rotation100,0_energy146.jpg
  --------filename: 19_APML.dcm_rotation73,15_energy146.jpg
  --------filename: 19_APML.dcm_rotation73,18_energy152.jpg
  --------filename: 19_APML.dcm_rotation82,-9_energy152.jpg
  --------filename: 19_APML.dcm_rotation82,-9_energy140.jpg
  --------filename: 19_APML.dcm_rotation82,-15_energy146.jpg
  --------filename: 19_APML.dcm_rotation85,-12_energy146.jpg
  --------filename: 19_APML.dcm_rotation100,9_energy158.jpg
  --------filename: 19_APML.dcm_rotation82,21_energy158.jpg
  --------filename: 19_APML.dcm_rotation106,-12_energy140.jpg
  --------filename: 19_APML.dcm_rotation100,-12_energy152.jpg
  --------filename: 19_APML.dcm_rotation79,6_energy146.jpg
  --------filename: 19_APML.dcm_rotation85,-6_energy146.jpg
  --------filename: 19_APML.dcm_rotation85,-3_energy152.jpg
  --------filename: 19_APML.dcm_rotation85,-3_energy146.jpg
  --------filename: 19_APML.dcm_rotation82,-21_energy158.jpg
  --------filename: 19_APML.dcm_rotation73,0_energy152.jpg
  --------filename: 19_APML.dcm_rotation100,9_energy152.jpg
  --------filename: 19_APML.dcm_rotation79,6_energy152.jpg
  --------filename: 19_APML.dcm_rotation85,-12_energy158.jpg
  --------filename: 19_APML.dcm_rotation103,-15_energy146.jpg
  --------filename: 19_APML.dcm_rotation82,12_energy146.jpg
  --------filename: 19_APML.dcm_rotation82,-15_energy152.jpg
  --------filename: 19_APML.dcm_rotation73,-9_energy158.jpg
  --------filename: 19_APML.dcm_rotation103,-18_energy152.jpg
  --------filename: 19_APML.dcm_rotation82,-18_energy152.jpg
  --------filename: 19_APML.dcm_rotation82,-18_energy140.jpg
  --------filename: 19_APML.dcm_rotation79,18_energy140.jpg
  --------filename: 19_APML.dcm_rotation79,12_energy158.jpg
  --------filename: 19_APML.dcm_rotation82,0_energy140.jpg
  --------filename: 19_APML.dcm_rotation85,-21_energy158.jpg
  --------filename: 19_APML.dcm_rotation82,15_energy140.jpg
  --------filename: 19_APML.dcm_rotation103,-18_energy140.jpg
  --------filename: 19_APML.dcm_rotation82,21_energy140.jpg
  --------filename: 19_APML.dcm_rotation103,18_energy140.jpg
  --------filename: 19_APML.dcm_rotation79,-6_energy146.jpg
  --------filename: 19_APML.dcm_rotation100,18_energy146.jpg
  --------filename: 19_APML.dcm_rotation82,3_energy146.jpg
  --------filename: 19_APML.dcm_rotation82,-9_energy158.jpg
  --------filename: 19_APML.dcm_rotation82,9_energy152.jpg
  --------filename: 19_APML.dcm_rotation82,18_energy152.jpg
  --------filename: 19_APML.dcm_rotation82,9_energy146.jpg
  --------filename: 19_APML.dcm_rotation100,3_energy158.jpg
  --------filename: 19_APML.dcm_rotation100,6_energy158.jpg
  --------filename: 19_APML.dcm_rotation73,0_energy140.jpg
  --------filename: 19_APML.dcm_rotation82,12_energy152.jpg
  --------filename: 19_APML.dcm_rotation103,-21_energy140.jpg
  --------filename: 19_APML.dcm_rotation79,3_energy146.jpg
  --------filename: 19_APML.dcm_rotation79,18_energy152.jpg
  --------filename: 19_APML.dcm_rotation73,12_energy140.jpg
  --------filename: 19_APML.dcm_rotation73,21_energy140.jpg
  --------filename: 19_APML.dcm_rotation79,15_energy146.jpg
  --------filename: 19_APML.dcm_rotation103,-15_energy140.jpg
  --------filename: 19_APML.dcm_rotation73,12_energy152.jpg
  --------filename: 19_APML.dcm_rotation103,-12_energy152.jpg
  --------filename: 19_APML.dcm_rotation85,-15_energy158.jpg
  --------filename: 19_APML.dcm_rotation103,-18_energy146.jpg
  --------filename: 19_APML.dcm_rotation82,6_energy140.jpg
  --------filename: 19_APML.dcm_rotation103,-21_energy146.jpg
  --------filename: 19_APML.dcm_rotation103,-6_energy140.jpg
  --------filename: 19_APML.dcm_rotation85,-6_energy158.jpg
  --------filename: 19_APML.dcm_rotation100,-18_energy146.jpg
  --------filename: 19_APML.dcm_rotation103,-18_energy158.jpg
  --------filename: 19_APML.dcm_rotation79,21_energy158.jpg
  --------filename: 19_APML.dcm_rotation82,-9_energy146.jpg
  --------filename: 19_APML.dcm_rotation82,3_energy152.jpg
  --------filename: 19_APML.dcm_rotation100,6_energy152.jpg
  --------filename: 19_APML.dcm_rotation79,-9_energy146.jpg
  --------filename: 19_APML.dcm_rotation100,-15_energy140.jpg
  --------filename: 19_APML.dcm_rotation82,15_energy146.jpg
  --------filename: 19_APML.dcm_rotation82,-3_energy146.jpg
  --------filename: 19_APML.dcm_rotation100,-12_energy140.jpg
  --------filename: 19_APML.dcm_rotation82,-3_energy158.jpg
  --------filename: 19_APML.dcm_rotation82,18_energy158.jpg
  --------filename: 19_APML.dcm_rotation79,0_energy146.jpg
  --------filename: 19_APML.dcm_rotation100,-15_energy146.jpg
  --------filename: 19_APML.dcm_rotation85,-21_energy140.jpg
  --------filename: 19_APML.dcm_rotation82,18_energy146.jpg
  --------filename: 19_APML.dcm_rotation79,9_energy146.jpg
  --------filename: 19_APML.dcm_rotation79,-9_energy152.jpg
  --------filename: 19_APML.dcm_rotation79,9_energy152.jpg
  --------filename: 19_APML.dcm_rotation79,12_energy146.jpg
  --------filename: 19_APML.dcm_rotation79,6_energy158.jpg
  --------filename: 19_APML.dcm_rotation79,-3_energy140.jpg
  --------filename: 19_APML.dcm_rotation79,-6_energy152.jpg
  --------filename: 19_APML.dcm_rotation100,-15_energy158.jpg
  --------filename: 19_APML.dcm_rotation85,-15_energy146.jpg
  --------filename: 19_APML.dcm_rotation82,12_energy140.jpg
  --------filename: 19_APML.dcm_rotation103,-12_energy140.jpg
  --------filename: 19_APML.dcm_rotation82,-3_energy140.jpg
  --------filename: 19_APML.dcm_rotation100,-15_energy152.jpg
  --------filename: 19_APML.dcm_rotation82,-6_energy140.jpg
  --------filename: 19_APML.dcm_rotation103,3_energy152.jpg
  --------filename: 19_APML.dcm_rotation103,-15_energy152.jpg
  --------filename: 19_APML.dcm_rotation79,15_energy152.jpg
  --------filename: 19_APML.dcm_rotation82,-6_energy146.jpg
  --------filename: 19_APML.dcm_rotation73,0_energy146.jpg
  --------filename: 19_APML.dcm_rotation100,6_energy146.jpg
  --------filename: 19_APML.dcm_rotation79,15_energy158.jpg
  --------filename: 19_APML.dcm_rotation73,12_energy146.jpg
  --------filename: 19_APML.dcm_rotation79,9_energy158.jpg
  --------filename: 19_APML.dcm_rotation82,3_energy140.jpg
  --------filename: 19_APML.dcm_rotation79,-6_energy140.jpg
  --------filename: 19_APML.dcm_rotation82,21_energy146.jpg
  --------filename: 19_APML.dcm_rotation82,6_energy146.jpg
  --------filename: 19_APML.dcm_rotation85,-15_energy140.jpg
  --------filename: 19_APML.dcm_rotation79,-3_energy158.jpg
  --------filename: 19_APML.dcm_rotation79,3_energy152.jpg
  --------filename: 19_APML.dcm_rotation100,9_energy146.jpg
  --------filename: 19_APML.dcm_rotation79,-21_energy152.jpg
  --------filename: 19_APML.dcm_rotation79,-9_energy158.jpg
  --------filename: 19_APML.dcm_rotation79,0_energy152.jpg
  --------filename: 19_APML.dcm_rotation82,0_energy158.jpg
  --------filename: 19_APML.dcm_rotation79,3_energy158.jpg
  --------filename: 19_APML.dcm_rotation79,18_energy146.jpg
  --------filename: 19_APML.dcm_rotation79,-21_energy158.jpg
  --------filename: 19_APML.dcm_rotation82,-15_energy140.jpg
  --------filename: 19_APML.dcm_rotation79,0_energy158.jpg
  --------filename: 19_APML.dcm_rotation73,15_energy140.jpg
  --------filename: 19_APML.dcm_rotation82,-12_energy152.jpg
  --------filename: 19_APML.dcm_rotation79,18_energy158.jpg
  --------filename: 19_APML.dcm_rotation85,-12_energy140.jpg
  --------filename: 19_APML.dcm_rotation100,-18_energy140.jpg
  --------filename: 19_APML.dcm_rotation103,0_energy152.jpg
  --------filename: 19_APML.dcm_rotation100,-12_energy146.jpg
  --------filename: 19_APML.dcm_rotation73,18_energy140.jpg
  --------filename: 19_APML.dcm_rotation85,-6_energy152.jpg
  --------filename: 19_APML.dcm_rotation82,12_energy158.jpg
  --------filename: 19_APML.dcm_rotation82,-12_energy158.jpg
  --------filename: 19_APML.dcm_rotation82,-12_energy140.jpg
  --------filename: 19_APML.dcm_rotation82,21_energy152.jpg
  --------filename: 19_APML.dcm_rotation79,15_energy140.jpg
  --------filename: 19_APML.dcm_rotation82,15_energy158.jpg
  --------filename: 19_APML.dcm_rotation103,-12_energy146.jpg
  --------filename: 19_APML.dcm_rotation82,-21_energy140.jpg
  --------filename: 19_APML.dcm_rotation85,-21_energy152.jpg
  --------filename: 19_APML.dcm_rotation82,-12_energy146.jpg
  --------filename: 19_APML.dcm_rotation82,15_energy152.jpg
  --------filename: 19_APML.dcm_rotation103,-15_energy158.jpg
  --------filename: 19_APML.dcm_rotation85,-3_energy158.jpg
  --------filename: 19_APML.dcm_rotation73,12_energy158.jpg
  --------filename: 19_APML.dcm_rotation79,0_energy140.jpg
  --------filename: 19_APML.dcm_rotation82,-18_energy158.jpg
  --------filename: 19_APML.dcm_rotation85,-3_energy140.jpg
  --------filename: 19_APML.dcm_rotation79,-9_energy140.jpg
  --------filename: 19_APML.dcm_rotation82,-6_energy158.jpg
  --------filename: 19_APML.dcm_rotation73,18_energy158.jpg
  --------filename: 19_APML.dcm_rotation79,12_energy140.jpg
  --------filename: 19_APML.dcm_rotation79,21_energy140.jpg
  --------filename: 19_APML.dcm_rotation73,18_energy146.jpg
  --------filename: 19_APML.dcm_rotation82,9_energy158.jpg
  --------filename: 19_APML.dcm_rotation85,-15_energy152.jpg
  --------filename: 19_APML.dcm_rotation79,-3_energy152.jpg
  --------filename: 19_APML.dcm_rotation85,-6_energy140.jpg
  --------filename: 19_APML.dcm_rotation79,6_energy140.jpg
  --------filename: 19_APML.dcm_rotation79,-21_energy146.jpg
  --------filename: 19_APML.dcm_rotation73,15_energy158.jpg
  --------filename: 19_APML.dcm_rotation100,-3_energy158.jpg
  --------filename: 19_APML.dcm_rotation79,3_energy140.jpg
  --------filename: 19_APML.dcm_rotation82,6_energy158.jpg
  --------filename: 19_APML.dcm_rotation79,-3_energy146.jpg
  --------filename: 19_APML.dcm_rotation85,-18_energy146.jpg
  --------filename: 19_APML.dcm_rotation85,-18_energy140.jpg
  --------filename: 19_APML.dcm_rotation82,0_energy152.jpg
  --------filename: 12_APML.dcm_rotation82,-9_energy152.jpg
  --------filename: 12_APML.dcm_rotation82,6_energy140.jpg
  --------filename: 12_APML.dcm_rotation100,-15_energy140.jpg
  --------filename: 12_APML.dcm_rotation82,0_energy140.jpg
  --------filename: 12_APML.dcm_rotation82,-12_energy158.jpg
  --------filename: 12_APML.dcm_rotation106,-12_energy140.jpg
  --------filename: 12_APML.dcm_rotation85,-6_energy158.jpg
  --------filename: 12_APML.dcm_rotation82,-6_energy140.jpg
  --------filename: 12_APML.dcm_rotation73,0_energy158.jpg
  --------filename: 12_APML.dcm_rotation82,21_energy146.jpg
  --------filename: 12_APML.dcm_rotation103,-12_energy146.jpg
  --------filename: 12_APML.dcm_rotation82,12_energy158.jpg
  --------filename: 12_APML.dcm_rotation100,6_energy152.jpg
  --------filename: 12_APML.dcm_rotation82,-3_energy158.jpg
  --------filename: 12_APML.dcm_rotation100,9_energy140.jpg
  --------filename: 12_APML.dcm_rotation79,21_energy158.jpg
  --------filename: 12_APML.dcm_rotation82,18_energy158.jpg
  --------filename: 12_APML.dcm_rotation85,-21_energy158.jpg
  --------filename: 12_APML.dcm_rotation79,-21_energy146.jpg
  --------filename: 12_APML.dcm_rotation79,12_energy140.jpg
  --------filename: 12_APML.dcm_rotation79,-3_energy140.jpg
  --------filename: 12_APML.dcm_rotation103,18_energy140.jpg
  --------filename: 12_APML.dcm_rotation82,-3_energy140.jpg
  --------filename: 12_APML.dcm_rotation82,15_energy152.jpg
  --------filename: 12_APML.dcm_rotation100,-18_energy140.jpg
  --------filename: 12_APML.dcm_rotation82,-21_energy146.jpg
  --------filename: 12_APML.dcm_rotation82,-3_energy146.jpg
  --------filename: 12_APML.dcm_rotation82,9_energy152.jpg
  --------filename: 12_APML.dcm_rotation79,21_energy140.jpg
  --------filename: 12_APML.dcm_rotation100,-12_energy146.jpg
  --------filename: 12_APML.dcm_rotation79,6_energy158.jpg
  --------filename: 12_APML.dcm_rotation82,-9_energy140.jpg
  --------filename: 12_APML.dcm_rotation85,-6_energy152.jpg
  --------filename: 12_APML.dcm_rotation85,-18_energy158.jpg
  --------filename: 12_APML.dcm_rotation82,12_energy140.jpg
  --------filename: 12_APML.dcm_rotation73,0_energy152.jpg
  --------filename: 12_APML.dcm_rotation82,-12_energy140.jpg
  --------filename: 12_APML.dcm_rotation79,6_energy146.jpg
  --------filename: 12_APML.dcm_rotation85,-15_energy158.jpg
  --------filename: 12_APML.dcm_rotation79,3_energy146.jpg
  --------filename: 12_APML.dcm_rotation100,6_energy158.jpg
  --------filename: 12_APML.dcm_rotation73,15_energy146.jpg
  --------filename: 12_APML.dcm_rotation82,0_energy158.jpg
  --------filename: 12_APML.dcm_rotation85,-3_energy140.jpg
  --------filename: 12_APML.dcm_rotation103,-15_energy146.jpg
  --------filename: 12_APML.dcm_rotation85,-3_energy146.jpg
  --------filename: 12_APML.dcm_rotation82,-15_energy152.jpg
  --------filename: 12_APML.dcm_rotation79,9_energy146.jpg
  --------filename: 12_APML.dcm_rotation85,-12_energy140.jpg
  --------filename: 12_APML.dcm_rotation79,-3_energy152.jpg
  --------filename: 12_APML.dcm_rotation100,18_energy146.jpg
  --------filename: 12_APML.dcm_rotation73,12_energy140.jpg
  --------filename: 12_APML.dcm_rotation85,-21_energy140.jpg
  --------filename: 12_APML.dcm_rotation82,-6_energy158.jpg
  --------filename: 12_APML.dcm_rotation100,9_energy152.jpg
  --------filename: 12_APML.dcm_rotation79,9_energy158.jpg
  --------filename: 12_APML.dcm_rotation82,-18_energy140.jpg
  --------filename: 12_APML.dcm_rotation82,6_energy146.jpg
  --------filename: 12_APML.dcm_rotation79,12_energy146.jpg
  --------filename: 12_APML.dcm_rotation82,-6_energy146.jpg
  --------filename: 12_APML.dcm_rotation82,3_energy146.jpg
  --------filename: 12_APML.dcm_rotation79,6_energy152.jpg
  --------filename: 12_APML.dcm_rotation100,-3_energy158.jpg
  --------filename: 12_APML.dcm_rotation79,3_energy140.jpg
  --------filename: 12_APML.dcm_rotation85,-18_energy152.jpg
  --------filename: 12_APML.dcm_rotation82,-12_energy152.jpg
  --------filename: 12_APML.dcm_rotation82,18_energy152.jpg
  --------filename: 12_APML.dcm_rotation73,15_energy158.jpg
  --------filename: 12_APML.dcm_rotation79,-9_energy146.jpg
  --------filename: 12_APML.dcm_rotation85,-6_energy140.jpg
  --------filename: 12_APML.dcm_rotation73,21_energy140.jpg
  --------filename: 12_APML.dcm_rotation79,15_energy152.jpg
  --------filename: 12_APML.dcm_rotation79,0_energy146.jpg
  --------filename: 12_APML.dcm_rotation79,3_energy152.jpg
  --------filename: 12_APML.dcm_rotation100,0_energy146.jpg
  --------filename: 12_APML.dcm_rotation79,-6_energy140.jpg
  --------filename: 12_APML.dcm_rotation85,-6_energy146.jpg
  --------filename: 12_APML.dcm_rotation100,-15_energy152.jpg
  --------filename: 12_APML.dcm_rotation85,-15_energy146.jpg
  --------filename: 12_APML.dcm_rotation82,-6_energy152.jpg
  --------filename: 12_APML.dcm_rotation100,9_energy146.jpg
  --------filename: 12_APML.dcm_rotation100,-18_energy146.jpg
  --------filename: 12_APML.dcm_rotation79,21_energy152.jpg
  --------filename: 12_APML.dcm_rotation73,0_energy146.jpg
  --------filename: 12_APML.dcm_rotation82,12_energy152.jpg
  --------filename: 12_APML.dcm_rotation73,18_energy140.jpg
  --------filename: 12_APML.dcm_rotation82,0_energy152.jpg
  --------filename: 12_APML.dcm_rotation100,9_energy158.jpg
  --------filename: 12_APML.dcm_rotation85,-18_energy146.jpg
  --------filename: 12_APML.dcm_rotation82,15_energy158.jpg
  --------filename: 12_APML.dcm_rotation79,-21_energy152.jpg
  --------filename: 12_APML.dcm_rotation103,-12_energy140.jpg
  --------filename: 12_APML.dcm_rotation79,0_energy158.jpg
  --------filename: 12_APML.dcm_rotation100,3_energy152.jpg
  --------filename: 12_APML.dcm_rotation82,15_energy140.jpg
  --------filename: 12_APML.dcm_rotation103,-21_energy140.jpg
  --------filename: 12_APML.dcm_rotation82,3_energy140.jpg
  --------filename: 12_APML.dcm_rotation103,0_energy152.jpg
  --------filename: 12_APML.dcm_rotation79,3_energy158.jpg
  --------filename: 12_APML.dcm_rotation100,6_energy146.jpg
  --------filename: 12_APML.dcm_rotation103,-12_energy152.jpg
  --------filename: 12_APML.dcm_rotation79,-3_energy158.jpg
  --------filename: 12_APML.dcm_rotation103,-12_energy158.jpg
  --------filename: 12_APML.dcm_rotation82,-21_energy158.jpg
  --------filename: 12_APML.dcm_rotation79,0_energy152.jpg
  --------filename: 12_APML.dcm_rotation85,-3_energy158.jpg
  --------filename: 12_APML.dcm_rotation85,-15_energy140.jpg
  --------filename: 12_APML.dcm_rotation73,18_energy152.jpg
  --------filename: 12_APML.dcm_rotation85,-12_energy158.jpg
  --------filename: 12_APML.dcm_rotation82,3_energy152.jpg
  --------filename: 12_APML.dcm_rotation79,-21_energy158.jpg
  --------filename: 12_APML.dcm_rotation82,-12_energy146.jpg
  --------filename: 12_APML.dcm_rotation82,9_energy158.jpg
  --------filename: 12_APML.dcm_rotation73,15_energy152.jpg
  --------filename: 12_APML.dcm_rotation85,-18_energy140.jpg
  --------filename: 12_APML.dcm_rotation79,18_energy140.jpg
  --------filename: 12_APML.dcm_rotation100,-15_energy146.jpg
  --------filename: 12_APML.dcm_rotation82,-18_energy158.jpg
  --------filename: 12_APML.dcm_rotation73,0_energy140.jpg
  --------filename: 12_APML.dcm_rotation82,9_energy146.jpg
  --------filename: 12_APML.dcm_rotation82,-21_energy152.jpg
  --------filename: 12_APML.dcm_rotation73,12_energy146.jpg
  --------filename: 12_APML.dcm_rotation82,-9_energy146.jpg
  --------filename: 12_APML.dcm_rotation73,-9_energy158.jpg
  --------filename: 12_APML.dcm_rotation82,21_energy158.jpg
  --------filename: 12_APML.dcm_rotation100,-15_energy158.jpg
  --------filename: 12_APML.dcm_rotation82,-21_energy140.jpg
  --------filename: 12_APML.dcm_rotation103,-15_energy158.jpg
  --------filename: 12_APML.dcm_rotation100,6_energy140.jpg
  --------filename: 12_APML.dcm_rotation85,-3_energy152.jpg
  --------filename: 12_APML.dcm_rotation79,18_energy152.jpg
  --------filename: 12_APML.dcm_rotation82,12_energy146.jpg
  --------filename: 12_APML.dcm_rotation85,-15_energy152.jpg
  --------filename: 12_APML.dcm_rotation82,-15_energy146.jpg
  --------filename: 12_APML.dcm_rotation73,12_energy152.jpg
  --------filename: 12_APML.dcm_rotation79,9_energy152.jpg
  --------filename: 12_APML.dcm_rotation103,-18_energy158.jpg
  --------filename: 12_APML.dcm_rotation73,18_energy146.jpg
  --------filename: 12_APML.dcm_rotation73,18_energy158.jpg
  --------filename: 12_APML.dcm_rotation79,18_energy146.jpg
  --------filename: 12_APML.dcm_rotation79,0_energy140.jpg
  --------filename: 12_APML.dcm_rotation79,-3_energy146.jpg
  --------filename: 12_APML.dcm_rotation73,12_energy158.jpg
  --------filename: 12_APML.dcm_rotation82,6_energy158.jpg
  --------filename: 12_APML.dcm_rotation82,9_energy140.jpg
  --------filename: 12_APML.dcm_rotation103,-21_energy146.jpg
  --------filename: 12_APML.dcm_rotation79,-9_energy152.jpg
  --------filename: 12_APML.dcm_rotation103,-15_energy140.jpg
  --------filename: 12_APML.dcm_rotation82,21_energy140.jpg
  --------filename: 12_APML.dcm_rotation82,21_energy152.jpg
  --------filename: 12_APML.dcm_rotation85,-21_energy152.jpg
  --------filename: 12_APML.dcm_rotation79,6_energy140.jpg
  --------filename: 12_APML.dcm_rotation100,-12_energy152.jpg
  --------filename: 12_APML.dcm_rotation82,-18_energy146.jpg
  --------filename: 12_APML.dcm_rotation79,18_energy158.jpg
  --------filename: 12_APML.dcm_rotation79,12_energy158.jpg
  --------filename: 12_APML.dcm_rotation79,-6_energy146.jpg
  --------filename: 12_APML.dcm_rotation79,-9_energy158.jpg
  --------filename: 12_APML.dcm_rotation82,-9_energy158.jpg
  --------filename: 12_APML.dcm_rotation79,-9_energy140.jpg
  --------filename: 12_APML.dcm_rotation103,-18_energy146.jpg
  --------filename: 12_APML.dcm_rotation100,3_energy158.jpg
  --------filename: 12_APML.dcm_rotation103,-18_energy140.jpg
  --------filename: 12_APML.dcm_rotation82,15_energy146.jpg
  --------filename: 12_APML.dcm_rotation85,-12_energy146.jpg
  --------filename: 12_APML.dcm_rotation82,-15_energy140.jpg
  --------filename: 12_APML.dcm_rotation100,-12_energy140.jpg
  --------filename: 12_APML.dcm_rotation103,-18_energy152.jpg
  --------filename: 12_APML.dcm_rotation103,-6_energy140.jpg
  --------filename: 12_APML.dcm_rotation79,15_energy146.jpg
  --------filename: 12_APML.dcm_rotation103,3_energy152.jpg
  --------filename: 12_APML.dcm_rotation82,6_energy152.jpg
  --------filename: 12_APML.dcm_rotation100,-12_energy158.jpg
  --------filename: 12_APML.dcm_rotation82,18_energy146.jpg
  --------filename: 12_APML.dcm_rotation79,15_energy140.jpg
  --------filename: 12_APML.dcm_rotation79,15_energy158.jpg
  --------filename: 12_APML.dcm_rotation82,-18_energy152.jpg
  --------filename: 12_APML.dcm_rotation103,-15_energy152.jpg
  --------filename: 12_APML.dcm_rotation73,15_energy140.jpg
  --------filename: 12_APML.dcm_rotation79,-6_energy152.jpg
  --------filename: 10_APML.dcm_rotation79,0_energy158.jpg
  --------filename: 10_APML.dcm_rotation79,-3_energy140.jpg
  --------filename: 10_APML.dcm_rotation82,-15_energy146.jpg
  --------filename: 10_APML.dcm_rotation103,-15_energy158.jpg
  --------filename: 10_APML.dcm_rotation100,-15_energy152.jpg
  --------filename: 10_APML.dcm_rotation73,15_energy152.jpg
  --------filename: 10_APML.dcm_rotation82,3_energy140.jpg
  --------filename: 10_APML.dcm_rotation103,-18_energy146.jpg
  --------filename: 10_APML.dcm_rotation79,21_energy158.jpg
  --------filename: 10_APML.dcm_rotation82,-6_energy146.jpg
  --------filename: 10_APML.dcm_rotation82,21_energy158.jpg
  --------filename: 10_APML.dcm_rotation85,-15_energy146.jpg
  --------filename: 10_APML.dcm_rotation85,-21_energy158.jpg
  --------filename: 10_APML.dcm_rotation82,18_energy158.jpg
  --------filename: 10_APML.dcm_rotation85,-6_energy140.jpg
  --------filename: 10_APML.dcm_rotation103,-21_energy140.jpg
  --------filename: 10_APML.dcm_rotation103,-18_energy152.jpg
  --------filename: 10_APML.dcm_rotation82,12_energy146.jpg
  --------filename: 10_APML.dcm_rotation103,-15_energy152.jpg
  --------filename: 10_APML.dcm_rotation73,0_energy158.jpg
  --------filename: 10_APML.dcm_rotation85,-21_energy152.jpg
  --------filename: 10_APML.dcm_rotation79,-6_energy140.jpg
  --------filename: 10_APML.dcm_rotation82,-9_energy152.jpg
  --------filename: 10_APML.dcm_rotation85,-18_energy140.jpg
  --------filename: 10_APML.dcm_rotation85,-18_energy146.jpg
  --------filename: 10_APML.dcm_rotation103,-15_energy146.jpg
  --------filename: 10_APML.dcm_rotation79,9_energy152.jpg
  --------filename: 10_APML.dcm_rotation82,-9_energy158.jpg
  --------filename: 10_APML.dcm_rotation79,-9_energy152.jpg
  --------filename: 10_APML.dcm_rotation79,-9_energy158.jpg
  --------filename: 10_APML.dcm_rotation82,3_energy146.jpg
  --------filename: 10_APML.dcm_rotation73,18_energy152.jpg
  --------filename: 10_APML.dcm_rotation79,6_energy152.jpg
  --------filename: 10_APML.dcm_rotation85,-18_energy158.jpg
  --------filename: 10_APML.dcm_rotation100,-3_energy158.jpg
  --------filename: 10_APML.dcm_rotation100,9_energy158.jpg
  --------filename: 10_APML.dcm_rotation82,-21_energy146.jpg
  --------filename: 10_APML.dcm_rotation100,-18_energy146.jpg
  --------filename: 10_APML.dcm_rotation82,15_energy146.jpg
  --------filename: 10_APML.dcm_rotation82,0_energy140.jpg
  --------filename: 10_APML.dcm_rotation82,-15_energy140.jpg
  --------filename: 10_APML.dcm_rotation85,-12_energy146.jpg
  --------filename: 10_APML.dcm_rotation73,0_energy140.jpg
  --------filename: 10_APML.dcm_rotation82,6_energy140.jpg
  --------filename: 10_APML.dcm_rotation103,-12_energy158.jpg
  --------filename: 10_APML.dcm_rotation73,0_energy152.jpg
  --------filename: 10_APML.dcm_rotation73,0_energy146.jpg
  --------filename: 10_APML.dcm_rotation85,-18_energy152.jpg
  --------filename: 10_APML.dcm_rotation82,-18_energy152.jpg
  --------filename: 10_APML.dcm_rotation79,-3_energy146.jpg
  --------filename: 10_APML.dcm_rotation73,-9_energy158.jpg
  --------filename: 10_APML.dcm_rotation73,21_energy140.jpg
  --------filename: 10_APML.dcm_rotation85,-21_energy140.jpg
  --------filename: 10_APML.dcm_rotation82,-3_energy158.jpg
  --------filename: 10_APML.dcm_rotation82,12_energy140.jpg
  --------filename: 10_APML.dcm_rotation100,9_energy140.jpg
  --------filename: 10_APML.dcm_rotation85,-15_energy140.jpg
  --------filename: 10_APML.dcm_rotation82,-18_energy146.jpg
  --------filename: 10_APML.dcm_rotation82,3_energy152.jpg
  --------filename: 10_APML.dcm_rotation85,-15_energy158.jpg
  --------filename: 10_APML.dcm_rotation82,18_energy146.jpg
  --------filename: 10_APML.dcm_rotation100,-15_energy146.jpg
  --------filename: 10_APML.dcm_rotation79,15_energy146.jpg
  --------filename: 10_APML.dcm_rotation73,12_energy158.jpg
  --------filename: 10_APML.dcm_rotation85,-6_energy158.jpg
  --------filename: 10_APML.dcm_rotation73,12_energy146.jpg
  --------filename: 10_APML.dcm_rotation100,-12_energy146.jpg
  --------filename: 10_APML.dcm_rotation82,-12_energy152.jpg
  --------filename: 10_APML.dcm_rotation82,-6_energy140.jpg
  --------filename: 10_APML.dcm_rotation100,18_energy146.jpg
  --------filename: 10_APML.dcm_rotation79,18_energy146.jpg
  --------filename: 10_APML.dcm_rotation79,3_energy146.jpg
  --------filename: 10_APML.dcm_rotation79,12_energy146.jpg
  --------filename: 10_APML.dcm_rotation100,3_energy152.jpg
  --------filename: 10_APML.dcm_rotation82,-9_energy146.jpg
  --------filename: 10_APML.dcm_rotation79,3_energy158.jpg
  --------filename: 10_APML.dcm_rotation100,0_energy146.jpg
  --------filename: 10_APML.dcm_rotation79,-21_energy152.jpg
  --------filename: 10_APML.dcm_rotation79,-3_energy158.jpg
  --------filename: 10_APML.dcm_rotation103,-18_energy158.jpg
  --------filename: 10_APML.dcm_rotation79,12_energy158.jpg
  --------filename: 10_APML.dcm_rotation100,6_energy152.jpg
  --------filename: 10_APML.dcm_rotation82,6_energy146.jpg
  --------filename: 10_APML.dcm_rotation82,-6_energy158.jpg
  --------filename: 10_APML.dcm_rotation73,15_energy158.jpg
  --------filename: 10_APML.dcm_rotation73,18_energy140.jpg
  --------filename: 10_APML.dcm_rotation82,12_energy152.jpg
  --------filename: 10_APML.dcm_rotation82,21_energy146.jpg
  --------filename: 10_APML.dcm_rotation106,-12_energy140.jpg
  --------filename: 10_APML.dcm_rotation100,-12_energy140.jpg
  --------filename: 10_APML.dcm_rotation79,-21_energy158.jpg
  --------filename: 10_APML.dcm_rotation82,18_energy152.jpg
  --------filename: 10_APML.dcm_rotation82,-21_energy140.jpg
  --------filename: 10_APML.dcm_rotation100,6_energy158.jpg
  --------filename: 10_APML.dcm_rotation103,-6_energy140.jpg
  --------filename: 10_APML.dcm_rotation79,15_energy140.jpg
  --------filename: 10_APML.dcm_rotation79,-6_energy146.jpg
  --------filename: 10_APML.dcm_rotation79,0_energy140.jpg
  --------filename: 10_APML.dcm_rotation73,18_energy158.jpg
  --------filename: 10_APML.dcm_rotation82,6_energy158.jpg
  --------filename: 10_APML.dcm_rotation85,-12_energy140.jpg
  --------filename: 10_APML.dcm_rotation82,9_energy152.jpg
  --------filename: 10_APML.dcm_rotation79,18_energy152.jpg
  --------filename: 10_APML.dcm_rotation73,12_energy140.jpg
  --------filename: 10_APML.dcm_rotation79,-3_energy152.jpg
  --------filename: 10_APML.dcm_rotation79,15_energy152.jpg
  --------filename: 10_APML.dcm_rotation79,-6_energy152.jpg
  --------filename: 10_APML.dcm_rotation82,-12_energy146.jpg
  --------filename: 10_APML.dcm_rotation82,-18_energy158.jpg
  --------filename: 10_APML.dcm_rotation82,0_energy158.jpg
  --------filename: 10_APML.dcm_rotation73,18_energy146.jpg
  --------filename: 10_APML.dcm_rotation82,-3_energy146.jpg
  --------filename: 10_APML.dcm_rotation85,-6_energy152.jpg
  --------filename: 10_APML.dcm_rotation85,-15_energy152.jpg
  --------filename: 10_APML.dcm_rotation103,-12_energy152.jpg
  --------filename: 10_APML.dcm_rotation79,-9_energy146.jpg
  --------filename: 10_APML.dcm_rotation82,0_energy152.jpg
  --------filename: 10_APML.dcm_rotation79,0_energy152.jpg
  --------filename: 10_APML.dcm_rotation79,12_energy140.jpg
  --------filename: 10_APML.dcm_rotation85,-3_energy140.jpg
  --------filename: 10_APML.dcm_rotation82,21_energy140.jpg
  --------filename: 10_APML.dcm_rotation79,21_energy140.jpg
  --------filename: 10_APML.dcm_rotation79,-21_energy146.jpg
  --------filename: 10_APML.dcm_rotation82,15_energy158.jpg
  --------filename: 10_APML.dcm_rotation85,-6_energy146.jpg
  --------filename: 10_APML.dcm_rotation100,-12_energy152.jpg
  --------filename: 10_APML.dcm_rotation100,-15_energy158.jpg
  --------filename: 10_APML.dcm_rotation85,-3_energy146.jpg
  --------filename: 10_APML.dcm_rotation82,-12_energy158.jpg
  --------filename: 10_APML.dcm_rotation100,6_energy140.jpg
  --------filename: 10_APML.dcm_rotation73,12_energy152.jpg
  --------filename: 10_APML.dcm_rotation82,15_energy152.jpg
  --------filename: 10_APML.dcm_rotation79,6_energy158.jpg
  --------filename: 10_APML.dcm_rotation79,9_energy158.jpg
  --------filename: 10_APML.dcm_rotation79,-9_energy140.jpg
  --------filename: 10_APML.dcm_rotation85,-3_energy152.jpg
  --------filename: 10_APML.dcm_rotation82,-15_energy152.jpg
  --------filename: 10_APML.dcm_rotation103,-21_energy146.jpg
  --------filename: 10_APML.dcm_rotation82,-12_energy140.jpg
  --------filename: 10_APML.dcm_rotation100,-12_energy158.jpg
  --------filename: 10_APML.dcm_rotation79,0_energy146.jpg
  --------filename: 10_APML.dcm_rotation103,-15_energy140.jpg
  --------filename: 10_APML.dcm_rotation100,9_energy152.jpg
  --------filename: 10_APML.dcm_rotation85,-3_energy158.jpg
  --------filename: 10_APML.dcm_rotation82,-18_energy140.jpg
  --------filename: 10_APML.dcm_rotation100,9_energy146.jpg
  --------filename: 10_APML.dcm_rotation82,-21_energy158.jpg
  --------filename: 10_APML.dcm_rotation73,15_energy140.jpg
  --------filename: 10_APML.dcm_rotation82,-9_energy140.jpg
  --------filename: 10_APML.dcm_rotation79,3_energy152.jpg
  --------filename: 10_APML.dcm_rotation82,-6_energy152.jpg
  --------filename: 10_APML.dcm_rotation79,6_energy140.jpg
  --------filename: 10_APML.dcm_rotation103,-18_energy140.jpg
  --------filename: 10_APML.dcm_rotation82,9_energy146.jpg
  --------filename: 10_APML.dcm_rotation100,6_energy146.jpg
  --------filename: 10_APML.dcm_rotation79,6_energy146.jpg
  --------filename: 10_APML.dcm_rotation73,15_energy146.jpg
  --------filename: 10_APML.dcm_rotation79,3_energy140.jpg
  --------filename: 10_APML.dcm_rotation103,3_energy152.jpg
  --------filename: 10_APML.dcm_rotation79,18_energy140.jpg
  --------filename: 10_APML.dcm_rotation79,15_energy158.jpg
  --------filename: 10_APML.dcm_rotation82,-3_energy140.jpg
  --------filename: 10_APML.dcm_rotation79,21_energy152.jpg
  --------filename: 10_APML.dcm_rotation103,-12_energy140.jpg
  --------filename: 10_APML.dcm_rotation103,-12_energy146.jpg
  --------filename: 10_APML.dcm_rotation100,-15_energy140.jpg
  --------filename: 10_APML.dcm_rotation82,12_energy158.jpg
  --------filename: 10_APML.dcm_rotation82,15_energy140.jpg
  --------filename: 10_APML.dcm_rotation85,-12_energy158.jpg
  --------filename: 10_APML.dcm_rotation79,9_energy146.jpg
  --------filename: 10_APML.dcm_rotation82,21_energy152.jpg
  --------filename: 10_APML.dcm_rotation100,-18_energy140.jpg
  --------filename: 10_APML.dcm_rotation79,18_energy158.jpg
  --------filename: 10_APML.dcm_rotation103,18_energy140.jpg
  --------filename: 10_APML.dcm_rotation82,-21_energy152.jpg
  --------filename: 10_APML.dcm_rotation103,0_energy152.jpg
  --------filename: 10_APML.dcm_rotation82,6_energy152.jpg
  --------filename: 10_APML.dcm_rotation82,9_energy140.jpg
  --------filename: 10_APML.dcm_rotation100,3_energy158.jpg
  --------filename: 10_APML.dcm_rotation82,9_energy158.jpg
  --------filename: 14_APML.dcm_rotation85,-15_energy146.jpg
  --------filename: 14_APML.dcm_rotation73,0_energy140.jpg
  --------filename: 14_APML.dcm_rotation82,-15_energy152.jpg
  --------filename: 14_APML.dcm_rotation79,-9_energy140.jpg
  --------filename: 14_APML.dcm_rotation100,6_energy146.jpg
  --------filename: 14_APML.dcm_rotation103,-6_energy140.jpg
  --------filename: 14_APML.dcm_rotation103,-18_energy158.jpg
  --------filename: 14_APML.dcm_rotation103,0_energy152.jpg
  --------filename: 14_APML.dcm_rotation82,12_energy152.jpg
  --------filename: 14_APML.dcm_rotation100,9_energy140.jpg
  --------filename: 14_APML.dcm_rotation82,18_energy152.jpg
  --------filename: 14_APML.dcm_rotation73,0_energy152.jpg
  --------filename: 14_APML.dcm_rotation82,9_energy158.jpg
  --------filename: 14_APML.dcm_rotation79,15_energy152.jpg
  --------filename: 14_APML.dcm_rotation85,-6_energy146.jpg
  --------filename: 14_APML.dcm_rotation79,0_energy146.jpg
  --------filename: 14_APML.dcm_rotation85,-12_energy140.jpg
  --------filename: 14_APML.dcm_rotation85,-3_energy158.jpg
  --------filename: 14_APML.dcm_rotation79,-9_energy158.jpg
  --------filename: 14_APML.dcm_rotation82,21_energy152.jpg
  --------filename: 14_APML.dcm_rotation79,6_energy158.jpg
  --------filename: 14_APML.dcm_rotation79,0_energy140.jpg
  --------filename: 14_APML.dcm_rotation100,-12_energy146.jpg
  --------filename: 14_APML.dcm_rotation82,6_energy158.jpg
  --------filename: 14_APML.dcm_rotation85,-18_energy158.jpg
  --------filename: 14_APML.dcm_rotation79,18_energy152.jpg
  --------filename: 14_APML.dcm_rotation79,21_energy158.jpg
  --------filename: 14_APML.dcm_rotation82,0_energy158.jpg
  --------filename: 14_APML.dcm_rotation79,6_energy146.jpg
  --------filename: 14_APML.dcm_rotation82,12_energy140.jpg
  --------filename: 14_APML.dcm_rotation85,-15_energy140.jpg
  --------filename: 14_APML.dcm_rotation82,-6_energy152.jpg
  --------filename: 14_APML.dcm_rotation103,-15_energy140.jpg
  --------filename: 14_APML.dcm_rotation82,-12_energy146.jpg
  --------filename: 14_APML.dcm_rotation82,21_energy146.jpg
  --------filename: 14_APML.dcm_rotation79,12_energy140.jpg
  --------filename: 14_APML.dcm_rotation79,-6_energy152.jpg
  --------filename: 14_APML.dcm_rotation85,-18_energy140.jpg
  --------filename: 14_APML.dcm_rotation79,9_energy152.jpg
  --------filename: 14_APML.dcm_rotation79,-21_energy152.jpg
  --------filename: 14_APML.dcm_rotation79,12_energy158.jpg
  --------filename: 14_APML.dcm_rotation82,9_energy140.jpg
  --------filename: 14_APML.dcm_rotation79,3_energy158.jpg
  --------filename: 14_APML.dcm_rotation73,12_energy140.jpg
  --------filename: 14_APML.dcm_rotation73,12_energy146.jpg
  --------filename: 14_APML.dcm_rotation82,9_energy152.jpg
  --------filename: 14_APML.dcm_rotation73,15_energy146.jpg
  --------filename: 14_APML.dcm_rotation82,15_energy152.jpg
  --------filename: 14_APML.dcm_rotation82,15_energy146.jpg
  --------filename: 14_APML.dcm_rotation73,0_energy146.jpg
  --------filename: 14_APML.dcm_rotation100,9_energy152.jpg
  --------filename: 14_APML.dcm_rotation82,3_energy152.jpg
  --------filename: 14_APML.dcm_rotation85,-18_energy146.jpg
  --------filename: 14_APML.dcm_rotation82,0_energy152.jpg
  --------filename: 14_APML.dcm_rotation100,-12_energy152.jpg
  --------filename: 14_APML.dcm_rotation85,-18_energy152.jpg
  --------filename: 14_APML.dcm_rotation73,0_energy158.jpg
  --------filename: 14_APML.dcm_rotation73,12_energy158.jpg
  --------filename: 14_APML.dcm_rotation100,6_energy152.jpg
  --------filename: 14_APML.dcm_rotation100,18_energy146.jpg
  --------filename: 14_APML.dcm_rotation82,3_energy140.jpg
  --------filename: 14_APML.dcm_rotation82,18_energy158.jpg
  --------filename: 14_APML.dcm_rotation100,-15_energy146.jpg
  --------filename: 14_APML.dcm_rotation82,-18_energy146.jpg
  --------filename: 14_APML.dcm_rotation73,18_energy152.jpg
  --------filename: 14_APML.dcm_rotation79,6_energy140.jpg
  --------filename: 14_APML.dcm_rotation85,-6_energy158.jpg
  --------filename: 14_APML.dcm_rotation82,-3_energy140.jpg
  --------filename: 14_APML.dcm_rotation73,18_energy158.jpg
  --------filename: 14_APML.dcm_rotation85,-21_energy152.jpg
  --------filename: 14_APML.dcm_rotation82,-9_energy140.jpg
  --------filename: 14_APML.dcm_rotation103,3_energy152.jpg
  --------filename: 14_APML.dcm_rotation100,0_energy146.jpg
  --------filename: 14_APML.dcm_rotation82,6_energy140.jpg
  --------filename: 14_APML.dcm_rotation73,18_energy146.jpg
  --------filename: 14_APML.dcm_rotation82,-6_energy158.jpg
  --------filename: 14_APML.dcm_rotation79,12_energy146.jpg
  --------filename: 14_APML.dcm_rotation79,15_energy140.jpg
  --------filename: 14_APML.dcm_rotation85,-21_energy140.jpg
  --------filename: 14_APML.dcm_rotation85,-6_energy152.jpg
  --------filename: 14_APML.dcm_rotation106,-12_energy140.jpg
  --------filename: 14_APML.dcm_rotation100,-12_energy140.jpg
  --------filename: 14_APML.dcm_rotation79,-3_energy140.jpg
  --------filename: 14_APML.dcm_rotation82,-3_energy158.jpg
  --------filename: 14_APML.dcm_rotation82,-12_energy152.jpg
  --------filename: 14_APML.dcm_rotation103,-12_energy152.jpg
  --------filename: 14_APML.dcm_rotation100,6_energy158.jpg
  --------filename: 14_APML.dcm_rotation100,9_energy158.jpg
  --------filename: 14_APML.dcm_rotation100,-15_energy140.jpg
  --------filename: 14_APML.dcm_rotation82,12_energy158.jpg
  --------filename: 14_APML.dcm_rotation79,-3_energy158.jpg
  --------filename: 14_APML.dcm_rotation82,9_energy146.jpg
  --------filename: 14_APML.dcm_rotation103,-15_energy152.jpg
  --------filename: 14_APML.dcm_rotation82,6_energy146.jpg
  --------filename: 14_APML.dcm_rotation82,-12_energy158.jpg
  --------filename: 14_APML.dcm_rotation82,12_energy146.jpg
  --------filename: 14_APML.dcm_rotation103,-21_energy140.jpg
  --------filename: 14_APML.dcm_rotation82,15_energy158.jpg
  --------filename: 14_APML.dcm_rotation73,15_energy152.jpg
  --------filename: 14_APML.dcm_rotation82,-9_energy152.jpg
  --------filename: 14_APML.dcm_rotation73,18_energy140.jpg
  --------filename: 14_APML.dcm_rotation79,9_energy158.jpg
  --------filename: 14_APML.dcm_rotation100,-18_energy140.jpg
  --------filename: 14_APML.dcm_rotation79,21_energy140.jpg
  --------filename: 14_APML.dcm_rotation82,-18_energy140.jpg
  --------filename: 14_APML.dcm_rotation82,-9_energy158.jpg
  --------filename: 14_APML.dcm_rotation79,-9_energy152.jpg
  --------filename: 14_APML.dcm_rotation79,18_energy140.jpg
  --------filename: 14_APML.dcm_rotation82,-21_energy140.jpg
  --------filename: 14_APML.dcm_rotation79,-6_energy140.jpg
  --------filename: 14_APML.dcm_rotation82,21_energy140.jpg
  --------filename: 14_APML.dcm_rotation82,-21_energy152.jpg
  --------filename: 14_APML.dcm_rotation82,-18_energy152.jpg
  --------filename: 14_APML.dcm_rotation73,12_energy152.jpg
  --------filename: 14_APML.dcm_rotation79,18_energy146.jpg
  --------filename: 14_APML.dcm_rotation82,-3_energy146.jpg
  --------filename: 14_APML.dcm_rotation85,-15_energy158.jpg
  --------filename: 14_APML.dcm_rotation82,-15_energy146.jpg
  --------filename: 14_APML.dcm_rotation73,-9_energy158.jpg
  --------filename: 14_APML.dcm_rotation73,15_energy140.jpg
  --------filename: 14_APML.dcm_rotation103,-18_energy140.jpg
  --------filename: 14_APML.dcm_rotation79,6_energy152.jpg
  --------filename: 14_APML.dcm_rotation85,-12_energy158.jpg
  --------filename: 14_APML.dcm_rotation100,-12_energy158.jpg
  --------filename: 14_APML.dcm_rotation82,18_energy146.jpg
  --------filename: 14_APML.dcm_rotation79,-9_energy146.jpg
  --------filename: 14_APML.dcm_rotation79,0_energy158.jpg
  --------filename: 14_APML.dcm_rotation103,-21_energy146.jpg
  --------filename: 14_APML.dcm_rotation73,15_energy158.jpg
  --------filename: 14_APML.dcm_rotation85,-6_energy140.jpg
  --------filename: 14_APML.dcm_rotation82,-12_energy140.jpg
  --------filename: 14_APML.dcm_rotation100,-18_energy146.jpg
  --------filename: 14_APML.dcm_rotation82,-21_energy146.jpg
  --------filename: 14_APML.dcm_rotation79,3_energy146.jpg
  --------filename: 14_APML.dcm_rotation82,0_energy140.jpg
  --------filename: 14_APML.dcm_rotation85,-3_energy152.jpg
  --------filename: 14_APML.dcm_rotation103,-15_energy158.jpg
  --------filename: 14_APML.dcm_rotation103,-12_energy146.jpg
  --------filename: 14_APML.dcm_rotation82,6_energy152.jpg
  --------filename: 14_APML.dcm_rotation82,-15_energy140.jpg
  --------filename: 14_APML.dcm_rotation79,3_energy152.jpg
  --------filename: 14_APML.dcm_rotation79,21_energy152.jpg
  --------filename: 14_APML.dcm_rotation85,-12_energy146.jpg
  --------filename: 14_APML.dcm_rotation79,15_energy158.jpg
  --------filename: 14_APML.dcm_rotation73,21_energy140.jpg
  --------filename: 14_APML.dcm_rotation100,-3_energy158.jpg
  --------filename: 14_APML.dcm_rotation103,-18_energy152.jpg
  --------filename: 14_APML.dcm_rotation79,-3_energy152.jpg
  --------filename: 14_APML.dcm_rotation100,3_energy152.jpg
  --------filename: 14_APML.dcm_rotation79,-6_energy146.jpg
  --------filename: 14_APML.dcm_rotation103,18_energy140.jpg
  --------filename: 14_APML.dcm_rotation79,0_energy152.jpg
  --------filename: 14_APML.dcm_rotation100,9_energy146.jpg
  --------filename: 14_APML.dcm_rotation79,18_energy158.jpg
  --------filename: 14_APML.dcm_rotation100,-15_energy152.jpg
  --------filename: 14_APML.dcm_rotation79,9_energy146.jpg
  --------filename: 14_APML.dcm_rotation103,-18_energy146.jpg
  --------filename: 14_APML.dcm_rotation79,3_energy140.jpg
  --------filename: 14_APML.dcm_rotation82,-21_energy158.jpg
  --------filename: 14_APML.dcm_rotation82,-6_energy146.jpg
  --------filename: 14_APML.dcm_rotation85,-15_energy152.jpg
  --------filename: 14_APML.dcm_rotation82,15_energy140.jpg
  --------filename: 14_APML.dcm_rotation85,-21_energy158.jpg
  --------filename: 14_APML.dcm_rotation79,-21_energy146.jpg
  --------filename: 14_APML.dcm_rotation85,-3_energy146.jpg
  --------filename: 14_APML.dcm_rotation79,-21_energy158.jpg
  --------filename: 14_APML.dcm_rotation79,-3_energy146.jpg
  --------filename: 14_APML.dcm_rotation82,-18_energy158.jpg
  --------filename: 14_APML.dcm_rotation103,-15_energy146.jpg
  --------filename: 14_APML.dcm_rotation103,-12_energy158.jpg
  --------filename: 14_APML.dcm_rotation100,-15_energy158.jpg
  --------filename: 14_APML.dcm_rotation100,3_energy158.jpg
  --------filename: 14_APML.dcm_rotation82,-9_energy146.jpg
  --------filename: 14_APML.dcm_rotation82,21_energy158.jpg
  --------filename: 14_APML.dcm_rotation79,15_energy146.jpg
  --------filename: 14_APML.dcm_rotation103,-12_energy140.jpg
  --------filename: 14_APML.dcm_rotation100,6_energy140.jpg
  --------filename: 14_APML.dcm_rotation82,-6_energy140.jpg
  --------filename: 14_APML.dcm_rotation85,-3_energy140.jpg
  --------filename: 14_APML.dcm_rotation82,3_energy146.jpg
  --------filename: 6_APML.dcm_rotation85,-21_energy152.jpg
  --------filename: 6_APML.dcm_rotation73,-15_energy152.jpg
  --------filename: 6_APML.dcm_rotation100,-18_energy146.jpg
  --------filename: 6_APML.dcm_rotation73,-21_energy140.jpg
  --------filename: 6_APML.dcm_rotation79,6_energy146.jpg
  --------filename: 6_APML.dcm_rotation100,-21_energy158.jpg
  --------filename: 6_APML.dcm_rotation79,15_energy158.jpg
  --------filename: 6_APML.dcm_rotation79,21_energy146.jpg
  --------filename: 6_APML.dcm_rotation100,-12_energy152.jpg
  --------filename: 6_APML.dcm_rotation100,12_energy140.jpg
  --------filename: 6_APML.dcm_rotation82,-18_energy152.jpg
  --------filename: 6_APML.dcm_rotation100,-9_energy140.jpg
  --------filename: 6_APML.dcm_rotation85,-3_energy158.jpg
  --------filename: 6_APML.dcm_rotation79,9_energy146.jpg
  --------filename: 6_APML.dcm_rotation85,-9_energy152.jpg
  --------filename: 6_APML.dcm_rotation82,-9_energy146.jpg
  --------filename: 6_APML.dcm_rotation82,-6_energy158.jpg
  --------filename: 6_APML.dcm_rotation100,0_energy146.jpg
  --------filename: 6_APML.dcm_rotation100,-12_energy158.jpg
  --------filename: 6_APML.dcm_rotation85,-9_energy158.jpg
  --------filename: 6_APML.dcm_rotation100,6_energy146.jpg
  --------filename: 6_APML.dcm_rotation82,12_energy158.jpg
  --------filename: 6_APML.dcm_rotation82,-15_energy146.jpg
  --------filename: 6_APML.dcm_rotation100,6_energy152.jpg
  --------filename: 6_APML.dcm_rotation79,3_energy146.jpg
  --------filename: 6_APML.dcm_rotation85,-6_energy140.jpg
  --------filename: 6_APML.dcm_rotation100,-3_energy152.jpg
  --------filename: 6_APML.dcm_rotation100,-15_energy146.jpg
  --------filename: 6_APML.dcm_rotation82,-3_energy146.jpg
  --------filename: 6_APML.dcm_rotation79,18_energy158.jpg
  --------filename: 6_APML.dcm_rotation82,12_energy152.jpg
  --------filename: 6_APML.dcm_rotation82,-9_energy152.jpg
  --------filename: 6_APML.dcm_rotation79,9_energy158.jpg
  --------filename: 6_APML.dcm_rotation100,-15_energy140.jpg
  --------filename: 6_APML.dcm_rotation100,9_energy152.jpg
  --------filename: 6_APML.dcm_rotation79,18_energy140.jpg
  --------filename: 6_APML.dcm_rotation79,3_energy158.jpg
  --------filename: 6_APML.dcm_rotation82,0_energy140.jpg
  --------filename: 6_APML.dcm_rotation82,3_energy158.jpg
  --------filename: 6_APML.dcm_rotation79,15_energy152.jpg
  --------filename: 6_APML.dcm_rotation73,-18_energy152.jpg
  --------filename: 6_APML.dcm_rotation79,-9_energy146.jpg
  --------filename: 6_APML.dcm_rotation100,9_energy146.jpg
  --------filename: 6_APML.dcm_rotation103,21_energy152.jpg
  --------filename: 6_APML.dcm_rotation79,6_energy158.jpg
  --------filename: 6_APML.dcm_rotation73,-15_energy146.jpg
  --------filename: 6_APML.dcm_rotation100,-3_energy140.jpg
  --------filename: 6_APML.dcm_rotation82,-6_energy152.jpg
  --------filename: 6_APML.dcm_rotation82,-6_energy146.jpg
  --------filename: 6_APML.dcm_rotation85,-3_energy152.jpg
  --------filename: 6_APML.dcm_rotation82,0_energy146.jpg
  --------filename: 6_APML.dcm_rotation79,0_energy140.jpg
  --------filename: 6_APML.dcm_rotation82,-12_energy152.jpg
  --------filename: 6_APML.dcm_rotation79,21_energy140.jpg
  --------filename: 6_APML.dcm_rotation79,21_energy152.jpg
  --------filename: 6_APML.dcm_rotation100,-21_energy152.jpg
  --------filename: 6_APML.dcm_rotation79,12_energy140.jpg
  --------filename: 6_APML.dcm_rotation79,0_energy152.jpg
  --------filename: 6_APML.dcm_rotation85,-3_energy140.jpg
  --------filename: 6_APML.dcm_rotation100,-18_energy140.jpg
  --------filename: 6_APML.dcm_rotation85,-12_energy152.jpg
  --------filename: 6_APML.dcm_rotation100,-3_energy158.jpg
  --------filename: 6_APML.dcm_rotation100,-9_energy146.jpg
  --------filename: 6_APML.dcm_rotation82,18_energy152.jpg
  --------filename: 6_APML.dcm_rotation82,6_energy152.jpg
  --------filename: 6_APML.dcm_rotation82,-18_energy146.jpg
  --------filename: 6_APML.dcm_rotation82,12_energy146.jpg
  --------filename: 6_APML.dcm_rotation79,15_energy146.jpg
  --------filename: 6_APML.dcm_rotation82,-15_energy140.jpg
  --------filename: 6_APML.dcm_rotation85,0_energy152.jpg
  --------filename: 6_APML.dcm_rotation82,21_energy152.jpg
  --------filename: 6_APML.dcm_rotation82,-12_energy146.jpg
  --------filename: 6_APML.dcm_rotation79,12_energy152.jpg
  --------filename: 6_APML.dcm_rotation85,-18_energy146.jpg
  --------filename: 6_APML.dcm_rotation85,-6_energy146.jpg
  --------filename: 6_APML.dcm_rotation73,-21_energy146.jpg
  --------filename: 6_APML.dcm_rotation79,12_energy158.jpg
  --------filename: 6_APML.dcm_rotation85,-15_energy158.jpg
  --------filename: 6_APML.dcm_rotation100,12_energy146.jpg
  --------filename: 6_APML.dcm_rotation100,-15_energy158.jpg
  --------filename: 6_APML.dcm_rotation100,9_energy140.jpg
  --------filename: 6_APML.dcm_rotation79,3_energy152.jpg
  --------filename: 6_APML.dcm_rotation100,6_energy140.jpg
  --------filename: 6_APML.dcm_rotation85,12_energy140.jpg
  --------filename: 6_APML.dcm_rotation82,3_energy152.jpg
  --------filename: 6_APML.dcm_rotation82,-21_energy152.jpg
  --------filename: 6_APML.dcm_rotation85,-15_energy146.jpg
  --------filename: 6_APML.dcm_rotation73,-18_energy140.jpg
  --------filename: 6_APML.dcm_rotation85,-18_energy140.jpg
  --------filename: 6_APML.dcm_rotation79,0_energy158.jpg
  --------filename: 6_APML.dcm_rotation85,-12_energy158.jpg
  --------filename: 6_APML.dcm_rotation100,-6_energy152.jpg
  --------filename: 6_APML.dcm_rotation82,-21_energy158.jpg
  --------filename: 6_APML.dcm_rotation85,-9_energy146.jpg
  --------filename: 6_APML.dcm_rotation79,-9_energy152.jpg
  --------filename: 6_APML.dcm_rotation73,-15_energy158.jpg
  --------filename: 6_APML.dcm_rotation82,21_energy146.jpg
  --------filename: 6_APML.dcm_rotation100,0_energy152.jpg
  --------filename: 6_APML.dcm_rotation82,6_energy158.jpg
  --------filename: 6_APML.dcm_rotation79,6_energy140.jpg
  --------filename: 6_APML.dcm_rotation82,3_energy146.jpg
  --------filename: 6_APML.dcm_rotation100,-6_energy146.jpg
  --------filename: 6_APML.dcm_rotation100,0_energy158.jpg
  --------filename: 6_APML.dcm_rotation82,18_energy146.jpg
  --------filename: 6_APML.dcm_rotation82,9_energy152.jpg
  --------filename: 6_APML.dcm_rotation85,12_energy152.jpg
  --------filename: 6_APML.dcm_rotation79,9_energy152.jpg
  --------filename: 6_APML.dcm_rotation85,-18_energy152.jpg
  --------filename: 6_APML.dcm_rotation100,-12_energy146.jpg
  --------filename: 6_APML.dcm_rotation82,6_energy146.jpg
  --------filename: 6_APML.dcm_rotation82,21_energy140.jpg
  --------filename: 6_APML.dcm_rotation82,-12_energy158.jpg
  --------filename: 6_APML.dcm_rotation85,-6_energy152.jpg
  --------filename: 6_APML.dcm_rotation79,9_energy140.jpg
  --------filename: 6_APML.dcm_rotation82,-21_energy146.jpg
  --------filename: 6_APML.dcm_rotation100,-3_energy146.jpg
  --------filename: 6_APML.dcm_rotation73,-18_energy146.jpg
  --------filename: 6_APML.dcm_rotation73,-18_energy158.jpg
  --------filename: 6_APML.dcm_rotation82,9_energy158.jpg
  --------filename: 6_APML.dcm_rotation100,-18_energy158.jpg
  --------filename: 6_APML.dcm_rotation103,12_energy140.jpg
  --------filename: 6_APML.dcm_rotation85,-18_energy158.jpg
  --------filename: 6_APML.dcm_rotation100,-15_energy152.jpg
  --------filename: 6_APML.dcm_rotation103,-18_energy158.jpg
  --------filename: 6_APML.dcm_rotation82,-18_energy140.jpg
  --------filename: 6_APML.dcm_rotation79,6_energy152.jpg
  --------filename: 6_APML.dcm_rotation79,18_energy152.jpg
  --------filename: 6_APML.dcm_rotation82,-3_energy140.jpg
  --------filename: 6_APML.dcm_rotation82,-3_energy158.jpg
  --------filename: 6_APML.dcm_rotation82,-15_energy152.jpg
  --------filename: 6_APML.dcm_rotation82,21_energy158.jpg
  --------filename: 6_APML.dcm_rotation85,-12_energy146.jpg
  --------filename: 6_APML.dcm_rotation100,-9_energy152.jpg
  --------filename: 6_APML.dcm_rotation82,9_energy140.jpg
  --------filename: 6_APML.dcm_rotation82,0_energy158.jpg
  --------filename: 6_APML.dcm_rotation79,-9_energy158.jpg
  --------filename: 6_APML.dcm_rotation103,-12_energy140.jpg
  --------filename: 6_APML.dcm_rotation85,-21_energy146.jpg
  --------filename: 6_APML.dcm_rotation82,15_energy152.jpg
  --------filename: 6_APML.dcm_rotation73,-15_energy140.jpg
  --------filename: 6_APML.dcm_rotation100,-21_energy140.jpg
  --------filename: 6_APML.dcm_rotation100,-9_energy158.jpg
  --------filename: 6_APML.dcm_rotation82,-6_energy140.jpg
  --------filename: 6_APML.dcm_rotation85,-15_energy152.jpg
  --------filename: 6_APML.dcm_rotation85,-21_energy158.jpg
  --------filename: 6_APML.dcm_rotation100,9_energy158.jpg
  --------filename: 6_APML.dcm_rotation82,6_energy140.jpg
  --------filename: 6_APML.dcm_rotation85,0_energy146.jpg
  --------filename: 6_APML.dcm_rotation79,12_energy146.jpg
  --------filename: 6_APML.dcm_rotation82,12_energy140.jpg
  --------filename: 6_APML.dcm_rotation100,-12_energy140.jpg
  --------filename: 6_APML.dcm_rotation82,-18_energy158.jpg
  --------filename: 6_APML.dcm_rotation85,-3_energy146.jpg
  --------filename: 6_APML.dcm_rotation82,18_energy140.jpg
  --------filename: 6_APML.dcm_rotation79,18_energy146.jpg
  --------filename: 6_APML.dcm_rotation82,18_energy158.jpg
  --------filename: 6_APML.dcm_rotation100,-21_energy146.jpg
  --------filename: 6_APML.dcm_rotation100,-18_energy152.jpg
  --------filename: 6_APML.dcm_rotation79,21_energy158.jpg
  --------filename: 6_APML.dcm_rotation100,3_energy158.jpg
  --------filename: 6_APML.dcm_rotation85,12_energy146.jpg
  --------filename: 6_APML.dcm_rotation79,0_energy146.jpg
  --------filename: 6_APML.dcm_rotation85,-15_energy140.jpg
  --------filename: 6_APML.dcm_rotation85,0_energy140.jpg
  --------filename: 6_APML.dcm_rotation73,-12_energy158.jpg
  --------filename: 6_APML.dcm_rotation100,6_energy158.jpg
  --------filename: 6_APML.dcm_rotation82,9_energy146.jpg
  --------filename: 6_APML.dcm_rotation85,-6_energy158.jpg
  --------filename: 6_APML.dcm_rotation85,0_energy158.jpg
  --------filename: 6_APML.dcm_rotation82,-15_energy158.jpg
  --------filename: 6_APML.dcm_rotation82,15_energy158.jpg
  --------filename: 6_APML.dcm_rotation82,0_energy152.jpg
  --------filename: 6_APML.dcm_rotation82,15_energy146.jpg
  --------filename: 6_APML.dcm_rotation103,-6_energy146.jpg
  --------filename: 6_APML.dcm_rotation100,0_energy140.jpg
  --------filename: 6_APML.dcm_rotation103,-12_energy146.jpg
  --------filename: 6_APML.dcm_rotation100,-6_energy158.jpg
  --------filename: 6_APML.dcm_rotation82,-3_energy152.jpg
  --------filename: 6_APML.dcm_rotation100,-6_energy140.jpg
  --------filename: 6_APML.dcm_rotation82,-9_energy158.jpg
  --------filename: 3_APML.dcm_rotation85,-18_energy158.jpg
  --------filename: 3_APML.dcm_rotation82,3_energy146.jpg
  --------filename: 3_APML.dcm_rotation100,9_energy152.jpg
  --------filename: 3_APML.dcm_rotation82,-6_energy140.jpg
  --------filename: 3_APML.dcm_rotation73,-21_energy146.jpg
  --------filename: 3_APML.dcm_rotation85,-6_energy152.jpg
  --------filename: 3_APML.dcm_rotation82,21_energy146.jpg
  --------filename: 3_APML.dcm_rotation82,15_energy152.jpg
  --------filename: 3_APML.dcm_rotation100,6_energy158.jpg
  --------filename: 3_APML.dcm_rotation100,-15_energy146.jpg
  --------filename: 3_APML.dcm_rotation100,-21_energy140.jpg
  --------filename: 3_APML.dcm_rotation85,-15_energy146.jpg
  --------filename: 3_APML.dcm_rotation100,-3_energy152.jpg
  --------filename: 3_APML.dcm_rotation79,15_energy146.jpg
  --------filename: 3_APML.dcm_rotation85,0_energy140.jpg
  --------filename: 3_APML.dcm_rotation100,-3_energy158.jpg
  --------filename: 3_APML.dcm_rotation103,21_energy152.jpg
  --------filename: 3_APML.dcm_rotation82,0_energy146.jpg
  --------filename: 3_APML.dcm_rotation79,9_energy152.jpg
  --------filename: 3_APML.dcm_rotation82,15_energy158.jpg
  --------filename: 3_APML.dcm_rotation73,-18_energy146.jpg
  --------filename: 3_APML.dcm_rotation85,0_energy152.jpg
  --------filename: 3_APML.dcm_rotation100,-6_energy158.jpg
  --------filename: 3_APML.dcm_rotation82,9_energy146.jpg
  --------filename: 3_APML.dcm_rotation79,18_energy146.jpg
  --------filename: 3_APML.dcm_rotation85,-6_energy158.jpg
  --------filename: 3_APML.dcm_rotation85,-18_energy152.jpg
  --------filename: 3_APML.dcm_rotation100,-9_energy158.jpg
  --------filename: 3_APML.dcm_rotation82,9_energy158.jpg
  --------filename: 3_APML.dcm_rotation85,-3_energy140.jpg
  --------filename: 3_APML.dcm_rotation82,21_energy152.jpg
  --------filename: 3_APML.dcm_rotation82,-15_energy152.jpg
  --------filename: 3_APML.dcm_rotation82,3_energy152.jpg
  --------filename: 3_APML.dcm_rotation82,-18_energy140.jpg
  --------filename: 3_APML.dcm_rotation82,21_energy158.jpg
  --------filename: 3_APML.dcm_rotation79,-9_energy152.jpg
  --------filename: 3_APML.dcm_rotation79,0_energy158.jpg
  --------filename: 3_APML.dcm_rotation82,-3_energy158.jpg
  --------filename: 3_APML.dcm_rotation100,-12_energy158.jpg
  --------filename: 3_APML.dcm_rotation73,-18_energy158.jpg
  --------filename: 3_APML.dcm_rotation82,12_energy158.jpg
  --------filename: 3_APML.dcm_rotation85,-21_energy152.jpg
  --------filename: 3_APML.dcm_rotation82,9_energy140.jpg
  --------filename: 3_APML.dcm_rotation79,9_energy146.jpg
  --------filename: 3_APML.dcm_rotation82,18_energy158.jpg
  --------filename: 3_APML.dcm_rotation100,-15_energy140.jpg
  --------filename: 3_APML.dcm_rotation82,-9_energy146.jpg
  --------filename: 3_APML.dcm_rotation82,-9_energy158.jpg
  --------filename: 3_APML.dcm_rotation82,6_energy140.jpg
  --------filename: 3_APML.dcm_rotation100,0_energy152.jpg
  --------filename: 3_APML.dcm_rotation82,-18_energy146.jpg
  --------filename: 3_APML.dcm_rotation85,12_energy152.jpg
  --------filename: 3_APML.dcm_rotation79,12_energy158.jpg
  --------filename: 3_APML.dcm_rotation85,-15_energy158.jpg
  --------filename: 3_APML.dcm_rotation103,-12_energy140.jpg
  --------filename: 3_APML.dcm_rotation79,0_energy140.jpg
  --------filename: 3_APML.dcm_rotation103,-18_energy158.jpg
  --------filename: 3_APML.dcm_rotation85,-15_energy140.jpg
  --------filename: 3_APML.dcm_rotation100,9_energy146.jpg
  --------filename: 3_APML.dcm_rotation82,6_energy146.jpg
  --------filename: 3_APML.dcm_rotation85,-6_energy146.jpg
  --------filename: 3_APML.dcm_rotation79,9_energy158.jpg
  --------filename: 3_APML.dcm_rotation100,-9_energy140.jpg
  --------filename: 3_APML.dcm_rotation82,-6_energy158.jpg
  --------filename: 3_APML.dcm_rotation79,21_energy146.jpg
  --------filename: 3_APML.dcm_rotation82,12_energy146.jpg
  --------filename: 3_APML.dcm_rotation73,-15_energy146.jpg
  --------filename: 3_APML.dcm_rotation82,-6_energy152.jpg
  --------filename: 3_APML.dcm_rotation82,-3_energy140.jpg
  --------filename: 3_APML.dcm_rotation73,-15_energy152.jpg
  --------filename: 3_APML.dcm_rotation73,-12_energy158.jpg
  --------filename: 3_APML.dcm_rotation100,-12_energy146.jpg
  --------filename: 3_APML.dcm_rotation100,-18_energy152.jpg
  --------filename: 3_APML.dcm_rotation82,-6_energy146.jpg
  --------filename: 3_APML.dcm_rotation100,12_energy140.jpg
  --------filename: 3_APML.dcm_rotation79,12_energy140.jpg
  --------filename: 3_APML.dcm_rotation85,-12_energy152.jpg
  --------filename: 3_APML.dcm_rotation82,-18_energy158.jpg
  --------filename: 3_APML.dcm_rotation82,-21_energy158.jpg
  --------filename: 3_APML.dcm_rotation82,18_energy140.jpg
  --------filename: 3_APML.dcm_rotation82,-21_energy146.jpg
  --------filename: 3_APML.dcm_rotation79,12_energy152.jpg
  --------filename: 3_APML.dcm_rotation82,12_energy152.jpg
  --------filename: 3_APML.dcm_rotation100,-6_energy152.jpg
  --------filename: 3_APML.dcm_rotation79,3_energy158.jpg
  --------filename: 3_APML.dcm_rotation79,3_energy146.jpg
  --------filename: 3_APML.dcm_rotation79,0_energy152.jpg
  --------filename: 3_APML.dcm_rotation100,0_energy158.jpg
  --------filename: 3_APML.dcm_rotation82,0_energy140.jpg
  --------filename: 3_APML.dcm_rotation100,-21_energy146.jpg
  --------filename: 3_APML.dcm_rotation103,-6_energy146.jpg
  --------filename: 3_APML.dcm_rotation100,6_energy146.jpg
  --------filename: 3_APML.dcm_rotation100,-6_energy146.jpg
  --------filename: 3_APML.dcm_rotation100,-18_energy158.jpg
  --------filename: 3_APML.dcm_rotation100,0_energy146.jpg
  --------filename: 3_APML.dcm_rotation100,-21_energy152.jpg
  --------filename: 3_APML.dcm_rotation79,-9_energy146.jpg
  --------filename: 3_APML.dcm_rotation100,-15_energy158.jpg
  --------filename: 3_APML.dcm_rotation100,0_energy140.jpg
  --------filename: 3_APML.dcm_rotation73,-21_energy140.jpg
  --------filename: 3_APML.dcm_rotation82,-3_energy146.jpg
  --------filename: 3_APML.dcm_rotation82,-15_energy158.jpg
  --------filename: 3_APML.dcm_rotation82,0_energy158.jpg
  --------filename: 3_APML.dcm_rotation85,-12_energy146.jpg
  --------filename: 3_APML.dcm_rotation73,-15_energy158.jpg
  --------filename: 3_APML.dcm_rotation100,-6_energy140.jpg
  --------filename: 3_APML.dcm_rotation82,-12_energy158.jpg
  --------filename: 3_APML.dcm_rotation79,18_energy140.jpg
  --------filename: 3_APML.dcm_rotation79,12_energy146.jpg
  --------filename: 3_APML.dcm_rotation82,-18_energy152.jpg
  --------filename: 3_APML.dcm_rotation82,12_energy140.jpg
  --------filename: 3_APML.dcm_rotation82,-15_energy140.jpg
  --------filename: 3_APML.dcm_rotation73,-15_energy140.jpg
  --------filename: 3_APML.dcm_rotation100,6_energy152.jpg
  --------filename: 3_APML.dcm_rotation79,9_energy140.jpg
  --------filename: 3_APML.dcm_rotation100,12_energy146.jpg
  --------filename: 3_APML.dcm_rotation82,6_energy158.jpg
  --------filename: 3_APML.dcm_rotation79,21_energy140.jpg
  --------filename: 3_APML.dcm_rotation82,-15_energy146.jpg
  --------filename: 3_APML.dcm_rotation85,-6_energy140.jpg
  --------filename: 3_APML.dcm_rotation85,-9_energy152.jpg
  --------filename: 3_APML.dcm_rotation82,-9_energy152.jpg
  --------filename: 3_APML.dcm_rotation79,18_energy152.jpg
  --------filename: 3_APML.dcm_rotation82,-3_energy152.jpg
  --------filename: 3_APML.dcm_rotation79,18_energy158.jpg
  --------filename: 3_APML.dcm_rotation85,-21_energy146.jpg
  --------filename: 3_APML.dcm_rotation100,-18_energy140.jpg
  --------filename: 3_APML.dcm_rotation82,9_energy152.jpg
  --------filename: 3_APML.dcm_rotation85,0_energy146.jpg
  --------filename: 3_APML.dcm_rotation79,-9_energy158.jpg
  --------filename: 3_APML.dcm_rotation103,12_energy140.jpg
  --------filename: 3_APML.dcm_rotation100,-3_energy146.jpg
  --------filename: 3_APML.dcm_rotation85,-3_energy152.jpg
  --------filename: 3_APML.dcm_rotation82,3_energy158.jpg
  --------filename: 3_APML.dcm_rotation100,-9_energy146.jpg
  --------filename: 3_APML.dcm_rotation79,15_energy158.jpg
  --------filename: 3_APML.dcm_rotation85,-21_energy158.jpg
  --------filename: 3_APML.dcm_rotation100,-12_energy140.jpg
  --------filename: 3_APML.dcm_rotation79,6_energy140.jpg
  --------filename: 3_APML.dcm_rotation79,6_energy152.jpg
  --------filename: 3_APML.dcm_rotation82,-21_energy152.jpg
  --------filename: 3_APML.dcm_rotation82,-12_energy146.jpg
  --------filename: 3_APML.dcm_rotation100,3_energy158.jpg
  --------filename: 3_APML.dcm_rotation79,3_energy152.jpg
  --------filename: 3_APML.dcm_rotation73,-18_energy140.jpg
  --------filename: 3_APML.dcm_rotation100,9_energy140.jpg
  --------filename: 3_APML.dcm_rotation103,-12_energy146.jpg
  --------filename: 3_APML.dcm_rotation82,18_energy152.jpg
  --------filename: 3_APML.dcm_rotation100,-21_energy158.jpg
  --------filename: 3_APML.dcm_rotation82,0_energy152.jpg
  --------filename: 3_APML.dcm_rotation79,6_energy146.jpg
  --------filename: 3_APML.dcm_rotation85,-9_energy146.jpg
  --------filename: 3_APML.dcm_rotation79,0_energy146.jpg
  --------filename: 3_APML.dcm_rotation85,-18_energy146.jpg
  --------filename: 3_APML.dcm_rotation100,9_energy158.jpg
  --------filename: 3_APML.dcm_rotation100,-18_energy146.jpg
  --------filename: 3_APML.dcm_rotation85,-15_energy152.jpg
  --------filename: 3_APML.dcm_rotation82,21_energy140.jpg
  --------filename: 3_APML.dcm_rotation100,-12_energy152.jpg
  --------filename: 3_APML.dcm_rotation85,-12_energy158.jpg
  --------filename: 3_APML.dcm_rotation82,-12_energy152.jpg
  --------filename: 3_APML.dcm_rotation79,15_energy152.jpg
  --------filename: 3_APML.dcm_rotation100,6_energy140.jpg
  --------filename: 3_APML.dcm_rotation79,21_energy158.jpg
  --------filename: 3_APML.dcm_rotation82,18_energy146.jpg
  --------filename: 3_APML.dcm_rotation85,-18_energy140.jpg
  --------filename: 3_APML.dcm_rotation85,12_energy140.jpg
  --------filename: 3_APML.dcm_rotation73,-18_energy152.jpg
  --------filename: 3_APML.dcm_rotation82,15_energy146.jpg
  --------filename: 3_APML.dcm_rotation85,12_energy146.jpg
  --------filename: 3_APML.dcm_rotation79,21_energy152.jpg
  --------filename: 3_APML.dcm_rotation85,0_energy158.jpg
  --------filename: 3_APML.dcm_rotation100,-15_energy152.jpg
  --------filename: 3_APML.dcm_rotation82,6_energy152.jpg
  --------filename: 3_APML.dcm_rotation100,-9_energy152.jpg
  --------filename: 3_APML.dcm_rotation85,-3_energy158.jpg
  --------filename: 3_APML.dcm_rotation79,6_energy158.jpg
  --------filename: 3_APML.dcm_rotation85,-9_energy158.jpg
  --------filename: 3_APML.dcm_rotation100,-3_energy140.jpg
  --------filename: 3_APML.dcm_rotation85,-3_energy146.jpg
  --------filename: 20_APML.dcm_rotation82,9_energy152.jpg
  --------filename: 20_APML.dcm_rotation82,-6_energy146.jpg
  --------filename: 20_APML.dcm_rotation103,3_energy152.jpg
  --------filename: 20_APML.dcm_rotation73,15_energy152.jpg
  --------filename: 20_APML.dcm_rotation79,-3_energy152.jpg
  --------filename: 20_APML.dcm_rotation73,18_energy152.jpg
  --------filename: 20_APML.dcm_rotation103,-18_energy158.jpg
  --------filename: 20_APML.dcm_rotation79,21_energy152.jpg
  --------filename: 20_APML.dcm_rotation82,6_energy140.jpg
  --------filename: 20_APML.dcm_rotation79,-21_energy158.jpg
  --------filename: 20_APML.dcm_rotation79,-9_energy158.jpg
  --------filename: 20_APML.dcm_rotation103,0_energy152.jpg
  --------filename: 20_APML.dcm_rotation79,15_energy158.jpg
  --------filename: 20_APML.dcm_rotation79,-9_energy152.jpg
  --------filename: 20_APML.dcm_rotation79,6_energy140.jpg
  --------filename: 20_APML.dcm_rotation79,15_energy152.jpg
  --------filename: 20_APML.dcm_rotation79,3_energy140.jpg
  --------filename: 20_APML.dcm_rotation82,0_energy140.jpg
  --------filename: 20_APML.dcm_rotation82,-21_energy158.jpg
  --------filename: 20_APML.dcm_rotation73,21_energy140.jpg
  --------filename: 20_APML.dcm_rotation100,-12_energy152.jpg
  --------filename: 20_APML.dcm_rotation82,6_energy152.jpg
  --------filename: 20_APML.dcm_rotation85,-3_energy152.jpg
  --------filename: 20_APML.dcm_rotation82,15_energy152.jpg
  --------filename: 20_APML.dcm_rotation85,-21_energy152.jpg
  --------filename: 20_APML.dcm_rotation103,-18_energy146.jpg
  --------filename: 20_APML.dcm_rotation100,-12_energy146.jpg
  --------filename: 20_APML.dcm_rotation82,-18_energy146.jpg
  --------filename: 20_APML.dcm_rotation85,-18_energy152.jpg
  --------filename: 20_APML.dcm_rotation79,3_energy146.jpg
  --------filename: 20_APML.dcm_rotation73,12_energy146.jpg
  --------filename: 20_APML.dcm_rotation79,3_energy152.jpg
  --------filename: 20_APML.dcm_rotation82,-6_energy140.jpg
  --------filename: 20_APML.dcm_rotation79,-21_energy146.jpg
  --------filename: 20_APML.dcm_rotation82,6_energy146.jpg
  --------filename: 20_APML.dcm_rotation82,3_energy152.jpg
  --------filename: 20_APML.dcm_rotation82,9_energy158.jpg
  --------filename: 20_APML.dcm_rotation82,15_energy140.jpg
  --------filename: 20_APML.dcm_rotation82,12_energy158.jpg
  --------filename: 20_APML.dcm_rotation85,-15_energy140.jpg
  --------filename: 20_APML.dcm_rotation79,-9_energy140.jpg
  --------filename: 20_APML.dcm_rotation82,-18_energy152.jpg
  --------filename: 20_APML.dcm_rotation79,9_energy158.jpg
  --------filename: 20_APML.dcm_rotation82,-6_energy152.jpg
  --------filename: 20_APML.dcm_rotation103,-18_energy152.jpg
  --------filename: 20_APML.dcm_rotation85,-3_energy158.jpg
  --------filename: 20_APML.dcm_rotation79,15_energy140.jpg
  --------filename: 20_APML.dcm_rotation73,18_energy140.jpg
  --------filename: 20_APML.dcm_rotation82,18_energy146.jpg
  --------filename: 20_APML.dcm_rotation85,-6_energy140.jpg
  --------filename: 20_APML.dcm_rotation100,-15_energy158.jpg
  --------filename: 20_APML.dcm_rotation82,-15_energy146.jpg
  --------filename: 20_APML.dcm_rotation85,-12_energy140.jpg
  --------filename: 20_APML.dcm_rotation82,12_energy152.jpg
  --------filename: 20_APML.dcm_rotation82,-9_energy158.jpg
  --------filename: 20_APML.dcm_rotation82,-3_energy158.jpg
  --------filename: 20_APML.dcm_rotation103,-6_energy140.jpg
  --------filename: 20_APML.dcm_rotation79,-3_energy140.jpg
  --------filename: 20_APML.dcm_rotation82,21_energy146.jpg
  --------filename: 20_APML.dcm_rotation82,-15_energy140.jpg
  --------filename: 20_APML.dcm_rotation82,3_energy140.jpg
  --------filename: 20_APML.dcm_rotation82,-12_energy158.jpg
  --------filename: 20_APML.dcm_rotation82,-21_energy152.jpg
  --------filename: 20_APML.dcm_rotation82,12_energy140.jpg
  --------filename: 20_APML.dcm_rotation85,-21_energy158.jpg
  --------filename: 20_APML.dcm_rotation82,-12_energy140.jpg
  --------filename: 20_APML.dcm_rotation79,-6_energy140.jpg
  --------filename: 20_APML.dcm_rotation79,12_energy140.jpg
  --------filename: 20_APML.dcm_rotation82,9_energy146.jpg
  --------filename: 20_APML.dcm_rotation103,-12_energy140.jpg
  --------filename: 20_APML.dcm_rotation79,18_energy158.jpg
  --------filename: 20_APML.dcm_rotation82,9_energy140.jpg
  --------filename: 20_APML.dcm_rotation73,18_energy146.jpg
  --------filename: 20_APML.dcm_rotation79,-6_energy146.jpg
  --------filename: 20_APML.dcm_rotation79,18_energy140.jpg
  --------filename: 20_APML.dcm_rotation85,-3_energy146.jpg
  --------filename: 20_APML.dcm_rotation82,-3_energy140.jpg
  --------filename: 20_APML.dcm_rotation100,6_energy146.jpg
  --------filename: 20_APML.dcm_rotation73,15_energy158.jpg
  --------filename: 20_APML.dcm_rotation82,18_energy158.jpg
  --------filename: 20_APML.dcm_rotation73,0_energy140.jpg
  --------filename: 20_APML.dcm_rotation82,15_energy146.jpg
  --------filename: 20_APML.dcm_rotation103,-15_energy158.jpg
  --------filename: 20_APML.dcm_rotation79,6_energy152.jpg
  --------filename: 20_APML.dcm_rotation82,-9_energy146.jpg
  --------filename: 20_APML.dcm_rotation82,-9_energy152.jpg
  --------filename: 20_APML.dcm_rotation82,-21_energy146.jpg
  --------filename: 20_APML.dcm_rotation100,18_energy146.jpg
  --------filename: 20_APML.dcm_rotation106,-12_energy140.jpg
  --------filename: 20_APML.dcm_rotation103,-21_energy146.jpg
  --------filename: 20_APML.dcm_rotation79,9_energy146.jpg
  --------filename: 20_APML.dcm_rotation79,9_energy152.jpg
  --------filename: 20_APML.dcm_rotation85,-12_energy146.jpg
  --------filename: 20_APML.dcm_rotation79,0_energy146.jpg
  --------filename: 20_APML.dcm_rotation82,21_energy152.jpg
  --------filename: 20_APML.dcm_rotation82,0_energy158.jpg
  --------filename: 20_APML.dcm_rotation79,-3_energy158.jpg
  --------filename: 20_APML.dcm_rotation82,-21_energy140.jpg
  --------filename: 20_APML.dcm_rotation82,-12_energy146.jpg
  --------filename: 20_APML.dcm_rotation82,-12_energy152.jpg
  --------filename: 20_APML.dcm_rotation100,3_energy158.jpg
  --------filename: 20_APML.dcm_rotation100,-15_energy140.jpg
  --------filename: 20_APML.dcm_rotation100,9_energy152.jpg
  --------filename: 20_APML.dcm_rotation79,-6_energy152.jpg
  --------filename: 20_APML.dcm_rotation100,-15_energy146.jpg
  --------filename: 20_APML.dcm_rotation79,3_energy158.jpg
  --------filename: 20_APML.dcm_rotation100,6_energy158.jpg
  --------filename: 20_APML.dcm_rotation73,12_energy152.jpg
  --------filename: 20_APML.dcm_rotation100,6_energy152.jpg
  --------filename: 20_APML.dcm_rotation73,18_energy158.jpg
  --------filename: 20_APML.dcm_rotation73,0_energy146.jpg
  --------filename: 20_APML.dcm_rotation73,15_energy146.jpg
  --------filename: 20_APML.dcm_rotation82,3_energy146.jpg
  --------filename: 20_APML.dcm_rotation85,-12_energy158.jpg
  --------filename: 20_APML.dcm_rotation85,-15_energy158.jpg
  --------filename: 20_APML.dcm_rotation85,-6_energy158.jpg
  --------filename: 20_APML.dcm_rotation82,21_energy158.jpg
  --------filename: 20_APML.dcm_rotation79,-9_energy146.jpg
  --------filename: 20_APML.dcm_rotation100,0_energy146.jpg
  --------filename: 20_APML.dcm_rotation103,-15_energy146.jpg
  --------filename: 20_APML.dcm_rotation82,0_energy152.jpg
  --------filename: 20_APML.dcm_rotation85,-18_energy158.jpg
  --------filename: 20_APML.dcm_rotation82,-18_energy140.jpg
  --------filename: 20_APML.dcm_rotation85,-6_energy146.jpg
  --------filename: 20_APML.dcm_rotation100,-12_energy158.jpg
  --------filename: 20_APML.dcm_rotation103,-12_energy152.jpg
  --------filename: 20_APML.dcm_rotation100,-18_energy140.jpg
  --------filename: 20_APML.dcm_rotation79,-21_energy152.jpg
  --------filename: 20_APML.dcm_rotation82,18_energy152.jpg
  --------filename: 20_APML.dcm_rotation82,6_energy158.jpg
  --------filename: 20_APML.dcm_rotation103,-12_energy158.jpg
  --------filename: 20_APML.dcm_rotation100,-3_energy158.jpg
  --------filename: 20_APML.dcm_rotation82,21_energy140.jpg
  --------filename: 20_APML.dcm_rotation79,12_energy146.jpg
  --------filename: 20_APML.dcm_rotation73,12_energy140.jpg
  --------filename: 20_APML.dcm_rotation73,-9_energy158.jpg
  --------filename: 20_APML.dcm_rotation73,15_energy140.jpg
  --------filename: 20_APML.dcm_rotation79,0_energy140.jpg
  --------filename: 20_APML.dcm_rotation100,-12_energy140.jpg
  --------filename: 20_APML.dcm_rotation85,-18_energy146.jpg
  --------filename: 20_APML.dcm_rotation103,-12_energy146.jpg
  --------filename: 20_APML.dcm_rotation79,18_energy152.jpg
  --------filename: 20_APML.dcm_rotation79,6_energy146.jpg
  --------filename: 20_APML.dcm_rotation79,6_energy158.jpg
  --------filename: 20_APML.dcm_rotation79,18_energy146.jpg
  --------filename: 20_APML.dcm_rotation103,18_energy140.jpg
  --------filename: 20_APML.dcm_rotation79,21_energy140.jpg
  --------filename: 20_APML.dcm_rotation103,-15_energy152.jpg
  --------filename: 20_APML.dcm_rotation82,-15_energy152.jpg
  --------filename: 20_APML.dcm_rotation73,12_energy158.jpg
  --------filename: 20_APML.dcm_rotation85,-6_energy152.jpg
  --------filename: 20_APML.dcm_rotation79,15_energy146.jpg
  --------filename: 20_APML.dcm_rotation100,9_energy140.jpg
  --------filename: 20_APML.dcm_rotation85,-3_energy140.jpg
  --------filename: 20_APML.dcm_rotation79,21_energy158.jpg
  --------filename: 20_APML.dcm_rotation100,6_energy140.jpg
  --------filename: 20_APML.dcm_rotation79,0_energy152.jpg
  --------filename: 20_APML.dcm_rotation100,-18_energy146.jpg
  --------filename: 20_APML.dcm_rotation82,-6_energy158.jpg
  --------filename: 20_APML.dcm_rotation100,9_energy158.jpg
  --------filename: 20_APML.dcm_rotation85,-21_energy140.jpg
  --------filename: 20_APML.dcm_rotation82,12_energy146.jpg
  --------filename: 20_APML.dcm_rotation85,-15_energy152.jpg
  --------filename: 20_APML.dcm_rotation82,-9_energy140.jpg
  --------filename: 20_APML.dcm_rotation100,-15_energy152.jpg
  --------filename: 20_APML.dcm_rotation73,0_energy158.jpg
  --------filename: 20_APML.dcm_rotation79,-3_energy146.jpg
  --------filename: 20_APML.dcm_rotation82,15_energy158.jpg
  --------filename: 20_APML.dcm_rotation103,-18_energy140.jpg
  --------filename: 20_APML.dcm_rotation79,0_energy158.jpg
  --------filename: 20_APML.dcm_rotation82,-18_energy158.jpg
  --------filename: 20_APML.dcm_rotation103,-15_energy140.jpg
  --------filename: 20_APML.dcm_rotation100,9_energy146.jpg
  --------filename: 20_APML.dcm_rotation82,-3_energy146.jpg
  --------filename: 20_APML.dcm_rotation79,12_energy158.jpg
  --------filename: 20_APML.dcm_rotation85,-18_energy140.jpg
  --------filename: 20_APML.dcm_rotation73,0_energy152.jpg
  --------filename: 20_APML.dcm_rotation100,3_energy152.jpg
  --------filename: 20_APML.dcm_rotation103,-21_energy140.jpg
  --------filename: 20_APML.dcm_rotation85,-15_energy146.jpg
  --------filename: 16_APML.dcm_rotation82,21_energy140.jpg
  --------filename: 16_APML.dcm_rotation100,-3_energy158.jpg
  --------filename: 16_APML.dcm_rotation85,-15_energy146.jpg
  --------filename: 16_APML.dcm_rotation73,12_energy152.jpg
  --------filename: 16_APML.dcm_rotation85,-18_energy146.jpg
  --------filename: 16_APML.dcm_rotation79,15_energy140.jpg
  --------filename: 16_APML.dcm_rotation79,18_energy158.jpg
  --------filename: 16_APML.dcm_rotation79,-6_energy140.jpg
  --------filename: 16_APML.dcm_rotation79,-21_energy152.jpg
  --------filename: 16_APML.dcm_rotation73,0_energy140.jpg
  --------filename: 16_APML.dcm_rotation82,18_energy152.jpg
  --------filename: 16_APML.dcm_rotation73,15_energy152.jpg
  --------filename: 16_APML.dcm_rotation82,0_energy158.jpg
  --------filename: 16_APML.dcm_rotation73,18_energy146.jpg
  --------filename: 16_APML.dcm_rotation85,-6_energy158.jpg
  --------filename: 16_APML.dcm_rotation82,9_energy146.jpg
  --------filename: 16_APML.dcm_rotation85,-15_energy152.jpg
  --------filename: 16_APML.dcm_rotation85,-3_energy158.jpg
  --------filename: 16_APML.dcm_rotation82,-18_energy146.jpg
  --------filename: 16_APML.dcm_rotation82,15_energy140.jpg
  --------filename: 16_APML.dcm_rotation82,0_energy140.jpg
  --------filename: 16_APML.dcm_rotation103,3_energy152.jpg
  --------filename: 16_APML.dcm_rotation82,-6_energy152.jpg
  --------filename: 16_APML.dcm_rotation103,-18_energy146.jpg
  --------filename: 16_APML.dcm_rotation82,3_energy146.jpg
  --------filename: 16_APML.dcm_rotation79,-6_energy146.jpg
  --------filename: 16_APML.dcm_rotation82,15_energy146.jpg
  --------filename: 16_APML.dcm_rotation79,21_energy152.jpg
  --------filename: 16_APML.dcm_rotation73,12_energy140.jpg
  --------filename: 16_APML.dcm_rotation100,6_energy140.jpg
  --------filename: 16_APML.dcm_rotation85,-21_energy152.jpg
  --------filename: 16_APML.dcm_rotation100,6_energy146.jpg
  --------filename: 16_APML.dcm_rotation100,-12_energy140.jpg
  --------filename: 16_APML.dcm_rotation85,-3_energy152.jpg
  --------filename: 16_APML.dcm_rotation103,-12_energy158.jpg
  --------filename: 16_APML.dcm_rotation73,15_energy140.jpg
  --------filename: 16_APML.dcm_rotation103,-12_energy152.jpg
  --------filename: 16_APML.dcm_rotation79,-21_energy146.jpg
  --------filename: 16_APML.dcm_rotation82,-6_energy140.jpg
  --------filename: 16_APML.dcm_rotation79,0_energy140.jpg
  --------filename: 16_APML.dcm_rotation100,9_energy140.jpg
  --------filename: 16_APML.dcm_rotation79,18_energy146.jpg
  --------filename: 16_APML.dcm_rotation73,21_energy140.jpg
  --------filename: 16_APML.dcm_rotation103,-15_energy146.jpg
  --------filename: 16_APML.dcm_rotation79,21_energy140.jpg
  --------filename: 16_APML.dcm_rotation79,9_energy158.jpg
  --------filename: 16_APML.dcm_rotation82,-15_energy152.jpg
  --------filename: 16_APML.dcm_rotation82,6_energy152.jpg
  --------filename: 16_APML.dcm_rotation79,15_energy152.jpg
  --------filename: 16_APML.dcm_rotation82,6_energy146.jpg
  --------filename: 16_APML.dcm_rotation73,18_energy158.jpg
  --------filename: 16_APML.dcm_rotation79,0_energy146.jpg
  --------filename: 16_APML.dcm_rotation82,9_energy158.jpg
  --------filename: 16_APML.dcm_rotation103,-15_energy140.jpg
  --------filename: 16_APML.dcm_rotation85,-6_energy140.jpg
  --------filename: 16_APML.dcm_rotation85,-18_energy152.jpg
  --------filename: 16_APML.dcm_rotation82,12_energy140.jpg
  --------filename: 16_APML.dcm_rotation79,0_energy152.jpg
  --------filename: 16_APML.dcm_rotation85,-6_energy152.jpg
  --------filename: 16_APML.dcm_rotation103,-21_energy140.jpg
  --------filename: 16_APML.dcm_rotation82,-12_energy146.jpg
  --------filename: 16_APML.dcm_rotation82,-3_energy146.jpg
  --------filename: 16_APML.dcm_rotation79,6_energy158.jpg
  --------filename: 16_APML.dcm_rotation82,12_energy158.jpg
  --------filename: 16_APML.dcm_rotation100,-18_energy140.jpg
  --------filename: 16_APML.dcm_rotation79,3_energy152.jpg
  --------filename: 16_APML.dcm_rotation100,-15_energy158.jpg
  --------filename: 16_APML.dcm_rotation100,6_energy158.jpg
  --------filename: 16_APML.dcm_rotation85,-15_energy140.jpg
  --------filename: 16_APML.dcm_rotation85,-6_energy146.jpg
  --------filename: 16_APML.dcm_rotation82,3_energy152.jpg
  --------filename: 16_APML.dcm_rotation103,-21_energy146.jpg
  --------filename: 16_APML.dcm_rotation100,-12_energy152.jpg
  --------filename: 16_APML.dcm_rotation82,-6_energy146.jpg
  --------filename: 16_APML.dcm_rotation85,-3_energy140.jpg
  --------filename: 16_APML.dcm_rotation82,-12_energy140.jpg
  --------filename: 16_APML.dcm_rotation79,3_energy140.jpg
  --------filename: 16_APML.dcm_rotation79,18_energy140.jpg
  --------filename: 16_APML.dcm_rotation79,-9_energy146.jpg
  --------filename: 16_APML.dcm_rotation100,-15_energy140.jpg
  --------filename: 16_APML.dcm_rotation79,-9_energy152.jpg
  --------filename: 16_APML.dcm_rotation82,21_energy146.jpg
  --------filename: 16_APML.dcm_rotation85,-21_energy140.jpg
  --------filename: 16_APML.dcm_rotation82,-18_energy140.jpg
  --------filename: 16_APML.dcm_rotation82,-9_energy152.jpg
  --------filename: 16_APML.dcm_rotation100,18_energy146.jpg
  --------filename: 16_APML.dcm_rotation79,12_energy158.jpg
  --------filename: 16_APML.dcm_rotation73,12_energy146.jpg
  --------filename: 16_APML.dcm_rotation103,-18_energy158.jpg
  --------filename: 16_APML.dcm_rotation82,-18_energy152.jpg
  --------filename: 16_APML.dcm_rotation82,-6_energy158.jpg
  --------filename: 16_APML.dcm_rotation82,-21_energy152.jpg
  --------filename: 16_APML.dcm_rotation82,-12_energy158.jpg
  --------filename: 16_APML.dcm_rotation79,3_energy146.jpg
  --------filename: 16_APML.dcm_rotation103,0_energy152.jpg
  --------filename: 16_APML.dcm_rotation82,-3_energy158.jpg
  --------filename: 16_APML.dcm_rotation82,6_energy140.jpg
  --------filename: 16_APML.dcm_rotation79,18_energy152.jpg
  --------filename: 16_APML.dcm_rotation79,0_energy158.jpg
  --------filename: 16_APML.dcm_rotation82,9_energy152.jpg
  --------filename: 16_APML.dcm_rotation82,0_energy152.jpg
  --------filename: 16_APML.dcm_rotation79,6_energy152.jpg
  --------filename: 16_APML.dcm_rotation100,9_energy152.jpg
  --------filename: 16_APML.dcm_rotation82,18_energy146.jpg
  --------filename: 16_APML.dcm_rotation73,12_energy158.jpg
  --------filename: 16_APML.dcm_rotation79,12_energy146.jpg
  --------filename: 16_APML.dcm_rotation103,-15_energy152.jpg
  --------filename: 16_APML.dcm_rotation82,15_energy152.jpg
  --------filename: 16_APML.dcm_rotation85,-15_energy158.jpg
  --------filename: 16_APML.dcm_rotation79,12_energy140.jpg
  --------filename: 16_APML.dcm_rotation73,-9_energy158.jpg
  --------filename: 16_APML.dcm_rotation82,12_energy152.jpg
  --------filename: 16_APML.dcm_rotation103,-15_energy158.jpg
  --------filename: 16_APML.dcm_rotation79,-3_energy158.jpg
  --------filename: 16_APML.dcm_rotation100,6_energy152.jpg
  --------filename: 16_APML.dcm_rotation79,15_energy146.jpg
  --------filename: 16_APML.dcm_rotation85,-21_energy158.jpg
  --------filename: 16_APML.dcm_rotation82,-21_energy146.jpg
  --------filename: 16_APML.dcm_rotation79,-3_energy152.jpg
  --------filename: 16_APML.dcm_rotation100,0_energy146.jpg
  --------filename: 16_APML.dcm_rotation73,15_energy146.jpg
  --------filename: 16_APML.dcm_rotation82,18_energy158.jpg
  --------filename: 16_APML.dcm_rotation79,-9_energy140.jpg
  --------filename: 16_APML.dcm_rotation79,15_energy158.jpg
  --------filename: 16_APML.dcm_rotation82,-3_energy140.jpg
  --------filename: 16_APML.dcm_rotation100,9_energy146.jpg
  --------filename: 16_APML.dcm_rotation103,-12_energy146.jpg
  --------filename: 16_APML.dcm_rotation79,-6_energy152.jpg
  --------filename: 16_APML.dcm_rotation103,-6_energy140.jpg
  --------filename: 16_APML.dcm_rotation82,-15_energy146.jpg
  --------filename: 16_APML.dcm_rotation100,9_energy158.jpg
  --------filename: 16_APML.dcm_rotation82,9_energy140.jpg
  --------filename: 16_APML.dcm_rotation79,9_energy152.jpg
  --------filename: 16_APML.dcm_rotation100,-18_energy146.jpg
  --------filename: 16_APML.dcm_rotation82,-12_energy152.jpg
  --------filename: 16_APML.dcm_rotation82,-9_energy146.jpg
  --------filename: 16_APML.dcm_rotation82,15_energy158.jpg
  --------filename: 16_APML.dcm_rotation82,12_energy146.jpg
  --------filename: 16_APML.dcm_rotation73,0_energy158.jpg
  --------filename: 16_APML.dcm_rotation103,-12_energy140.jpg
  --------filename: 16_APML.dcm_rotation82,6_energy158.jpg
  --------filename: 16_APML.dcm_rotation85,-12_energy140.jpg
  --------filename: 16_APML.dcm_rotation82,21_energy158.jpg
  --------filename: 16_APML.dcm_rotation82,3_energy140.jpg
  --------filename: 16_APML.dcm_rotation73,18_energy140.jpg
  --------filename: 16_APML.dcm_rotation85,-12_energy146.jpg
  --------filename: 16_APML.dcm_rotation73,0_energy146.jpg
  --------filename: 16_APML.dcm_rotation79,6_energy146.jpg
  --------filename: 16_APML.dcm_rotation82,-15_energy140.jpg
  --------filename: 16_APML.dcm_rotation82,-18_energy158.jpg
  --------filename: 16_APML.dcm_rotation85,-18_energy158.jpg
  --------filename: 16_APML.dcm_rotation79,-9_energy158.jpg
  --------filename: 16_APML.dcm_rotation85,-12_energy158.jpg
  --------filename: 16_APML.dcm_rotation103,-18_energy152.jpg
  --------filename: 16_APML.dcm_rotation100,-12_energy158.jpg
  --------filename: 16_APML.dcm_rotation73,18_energy152.jpg
  --------filename: 16_APML.dcm_rotation82,21_energy152.jpg
  --------filename: 16_APML.dcm_rotation82,-9_energy140.jpg
  --------filename: 16_APML.dcm_rotation79,-3_energy140.jpg
  --------filename: 16_APML.dcm_rotation100,-15_energy152.jpg
  --------filename: 16_APML.dcm_rotation79,21_energy158.jpg
  --------filename: 16_APML.dcm_rotation106,-12_energy140.jpg
  --------filename: 16_APML.dcm_rotation100,-15_energy146.jpg
  --------filename: 16_APML.dcm_rotation73,0_energy152.jpg
  --------filename: 16_APML.dcm_rotation79,-21_energy158.jpg
  --------filename: 16_APML.dcm_rotation79,9_energy146.jpg
  --------filename: 16_APML.dcm_rotation82,-21_energy158.jpg
  --------filename: 16_APML.dcm_rotation79,3_energy158.jpg
  --------filename: 16_APML.dcm_rotation103,18_energy140.jpg
  --------filename: 16_APML.dcm_rotation100,-12_energy146.jpg
  --------filename: 16_APML.dcm_rotation82,-9_energy158.jpg
  --------filename: 16_APML.dcm_rotation100,3_energy152.jpg
  --------filename: 16_APML.dcm_rotation73,15_energy158.jpg
  --------filename: 16_APML.dcm_rotation85,-18_energy140.jpg
  --------filename: 16_APML.dcm_rotation82,-21_energy140.jpg
  --------filename: 16_APML.dcm_rotation103,-18_energy140.jpg
  --------filename: 16_APML.dcm_rotation79,6_energy140.jpg
  --------filename: 16_APML.dcm_rotation85,-3_energy146.jpg
  --------filename: 16_APML.dcm_rotation79,-3_energy146.jpg
  --------filename: 16_APML.dcm_rotation100,3_energy158.jpg
  --------filename: 18_APML.dcm_rotation73,18_energy158.jpg
  --------filename: 18_APML.dcm_rotation79,18_energy146.jpg
  --------filename: 18_APML.dcm_rotation79,0_energy140.jpg
  --------filename: 18_APML.dcm_rotation82,3_energy146.jpg
  --------filename: 18_APML.dcm_rotation73,15_energy158.jpg
  --------filename: 18_APML.dcm_rotation100,6_energy146.jpg
  --------filename: 18_APML.dcm_rotation82,15_energy146.jpg
  --------filename: 18_APML.dcm_rotation82,6_energy152.jpg
  --------filename: 18_APML.dcm_rotation82,-6_energy146.jpg
  --------filename: 18_APML.dcm_rotation100,-12_energy140.jpg
  --------filename: 18_APML.dcm_rotation79,18_energy140.jpg
  --------filename: 18_APML.dcm_rotation82,-12_energy140.jpg
  --------filename: 18_APML.dcm_rotation79,15_energy152.jpg
  --------filename: 18_APML.dcm_rotation82,0_energy140.jpg
  --------filename: 18_APML.dcm_rotation79,-3_energy158.jpg
  --------filename: 18_APML.dcm_rotation82,-9_energy152.jpg
  --------filename: 18_APML.dcm_rotation82,18_energy152.jpg
  --------filename: 18_APML.dcm_rotation100,-15_energy146.jpg
  --------filename: 18_APML.dcm_rotation103,-15_energy158.jpg
  --------filename: 18_APML.dcm_rotation100,-3_energy158.jpg
  --------filename: 18_APML.dcm_rotation79,18_energy152.jpg
  --------filename: 18_APML.dcm_rotation82,-15_energy152.jpg
  --------filename: 18_APML.dcm_rotation79,15_energy158.jpg
  --------filename: 18_APML.dcm_rotation82,-18_energy140.jpg
  --------filename: 18_APML.dcm_rotation100,-18_energy140.jpg
  --------filename: 18_APML.dcm_rotation82,0_energy158.jpg
  --------filename: 18_APML.dcm_rotation73,15_energy146.jpg
  --------filename: 18_APML.dcm_rotation73,12_energy158.jpg
  --------filename: 18_APML.dcm_rotation85,-6_energy152.jpg
  --------filename: 18_APML.dcm_rotation85,-15_energy146.jpg
  --------filename: 18_APML.dcm_rotation100,3_energy158.jpg
  --------filename: 18_APML.dcm_rotation82,9_energy158.jpg
  --------filename: 18_APML.dcm_rotation85,-18_energy146.jpg
  --------filename: 18_APML.dcm_rotation103,-18_energy146.jpg
  --------filename: 18_APML.dcm_rotation100,-15_energy140.jpg
  --------filename: 18_APML.dcm_rotation85,-3_energy158.jpg
  --------filename: 18_APML.dcm_rotation79,21_energy152.jpg
  --------filename: 18_APML.dcm_rotation103,0_energy152.jpg
  --------filename: 18_APML.dcm_rotation82,-15_energy140.jpg
  --------filename: 18_APML.dcm_rotation82,12_energy158.jpg
  --------filename: 18_APML.dcm_rotation79,15_energy140.jpg
  --------filename: 18_APML.dcm_rotation79,12_energy146.jpg
  --------filename: 18_APML.dcm_rotation82,-3_energy146.jpg
  --------filename: 18_APML.dcm_rotation100,9_energy146.jpg
  --------filename: 18_APML.dcm_rotation73,0_energy152.jpg
  --------filename: 18_APML.dcm_rotation103,-12_energy146.jpg
  --------filename: 18_APML.dcm_rotation82,3_energy152.jpg
  --------filename: 18_APML.dcm_rotation73,12_energy146.jpg
  --------filename: 18_APML.dcm_rotation82,9_energy140.jpg
  --------filename: 18_APML.dcm_rotation79,3_energy158.jpg
  --------filename: 18_APML.dcm_rotation73,18_energy140.jpg
  --------filename: 18_APML.dcm_rotation82,-12_energy158.jpg
  --------filename: 18_APML.dcm_rotation100,-12_energy158.jpg
  --------filename: 18_APML.dcm_rotation79,-9_energy158.jpg
  --------filename: 18_APML.dcm_rotation85,-15_energy140.jpg
  --------filename: 18_APML.dcm_rotation79,9_energy152.jpg
  --------filename: 18_APML.dcm_rotation82,21_energy158.jpg
  --------filename: 18_APML.dcm_rotation79,18_energy158.jpg
  --------filename: 18_APML.dcm_rotation79,-6_energy140.jpg
  --------filename: 18_APML.dcm_rotation79,-3_energy146.jpg
  --------filename: 18_APML.dcm_rotation85,-15_energy152.jpg
  --------filename: 18_APML.dcm_rotation100,3_energy152.jpg
  --------filename: 18_APML.dcm_rotation103,-21_energy146.jpg
  --------filename: 18_APML.dcm_rotation82,-9_energy140.jpg
  --------filename: 18_APML.dcm_rotation85,-18_energy152.jpg
  --------filename: 18_APML.dcm_rotation82,-21_energy158.jpg
  --------filename: 18_APML.dcm_rotation79,9_energy146.jpg
  --------filename: 18_APML.dcm_rotation79,21_energy158.jpg
  --------filename: 18_APML.dcm_rotation103,3_energy152.jpg
  --------filename: 18_APML.dcm_rotation103,-18_energy158.jpg
  --------filename: 18_APML.dcm_rotation73,15_energy152.jpg
  --------filename: 18_APML.dcm_rotation82,21_energy146.jpg
  --------filename: 18_APML.dcm_rotation73,18_energy146.jpg
  --------filename: 18_APML.dcm_rotation82,-18_energy152.jpg
  --------filename: 18_APML.dcm_rotation79,-21_energy158.jpg
  --------filename: 18_APML.dcm_rotation100,-15_energy158.jpg
  --------filename: 18_APML.dcm_rotation79,-21_energy152.jpg
  --------filename: 18_APML.dcm_rotation85,-18_energy158.jpg
  --------filename: 18_APML.dcm_rotation85,-3_energy140.jpg
  --------filename: 18_APML.dcm_rotation100,6_energy140.jpg
  --------filename: 18_APML.dcm_rotation100,6_energy158.jpg
  --------filename: 18_APML.dcm_rotation79,-9_energy140.jpg
  --------filename: 18_APML.dcm_rotation103,-15_energy152.jpg
  --------filename: 18_APML.dcm_rotation79,15_energy146.jpg
  --------filename: 18_APML.dcm_rotation82,15_energy140.jpg
  --------filename: 18_APML.dcm_rotation79,6_energy158.jpg
  --------filename: 18_APML.dcm_rotation82,-3_energy158.jpg
  --------filename: 18_APML.dcm_rotation82,9_energy152.jpg
  --------filename: 18_APML.dcm_rotation103,-18_energy140.jpg
  --------filename: 18_APML.dcm_rotation73,21_energy140.jpg
  --------filename: 18_APML.dcm_rotation82,-3_energy140.jpg
  --------filename: 18_APML.dcm_rotation82,6_energy158.jpg
  --------filename: 18_APML.dcm_rotation85,-15_energy158.jpg
  --------filename: 18_APML.dcm_rotation73,0_energy146.jpg
  --------filename: 18_APML.dcm_rotation85,-21_energy158.jpg
  --------filename: 18_APML.dcm_rotation79,12_energy140.jpg
  --------filename: 18_APML.dcm_rotation82,15_energy152.jpg
  --------filename: 18_APML.dcm_rotation79,-9_energy146.jpg
  --------filename: 18_APML.dcm_rotation85,-12_energy158.jpg
  --------filename: 18_APML.dcm_rotation100,18_energy146.jpg
  --------filename: 18_APML.dcm_rotation103,-6_energy140.jpg
  --------filename: 18_APML.dcm_rotation103,-12_energy140.jpg
  --------filename: 18_APML.dcm_rotation73,12_energy152.jpg
  --------filename: 18_APML.dcm_rotation82,15_energy158.jpg
  --------filename: 18_APML.dcm_rotation103,-12_energy158.jpg
  --------filename: 18_APML.dcm_rotation100,6_energy152.jpg
  --------filename: 18_APML.dcm_rotation82,21_energy140.jpg
  --------filename: 18_APML.dcm_rotation100,-18_energy146.jpg
  --------filename: 18_APML.dcm_rotation103,-12_energy152.jpg
  --------filename: 18_APML.dcm_rotation79,-21_energy146.jpg
  --------filename: 18_APML.dcm_rotation82,6_energy146.jpg
  --------filename: 18_APML.dcm_rotation79,-9_energy152.jpg
  --------filename: 18_APML.dcm_rotation85,-21_energy140.jpg
  --------filename: 18_APML.dcm_rotation82,-21_energy146.jpg
  --------filename: 18_APML.dcm_rotation106,-12_energy140.jpg
  --------filename: 18_APML.dcm_rotation100,-12_energy152.jpg
  --------filename: 18_APML.dcm_rotation79,-3_energy140.jpg
  --------filename: 18_APML.dcm_rotation85,-6_energy146.jpg
  --------filename: 18_APML.dcm_rotation85,-18_energy140.jpg
  --------filename: 18_APML.dcm_rotation79,-6_energy152.jpg
  --------filename: 18_APML.dcm_rotation82,-21_energy152.jpg
  --------filename: 18_APML.dcm_rotation82,-9_energy146.jpg
  --------filename: 18_APML.dcm_rotation79,-3_energy152.jpg
  --------filename: 18_APML.dcm_rotation85,-3_energy152.jpg
  --------filename: 18_APML.dcm_rotation73,0_energy158.jpg
  --------filename: 18_APML.dcm_rotation82,-6_energy152.jpg
  --------filename: 18_APML.dcm_rotation82,-12_energy146.jpg
  --------filename: 18_APML.dcm_rotation85,-6_energy140.jpg
  --------filename: 18_APML.dcm_rotation79,3_energy140.jpg
  --------filename: 18_APML.dcm_rotation82,-6_energy158.jpg
  --------filename: 18_APML.dcm_rotation85,-6_energy158.jpg
  --------filename: 18_APML.dcm_rotation82,9_energy146.jpg
  --------filename: 18_APML.dcm_rotation85,-21_energy152.jpg
  --------filename: 18_APML.dcm_rotation82,0_energy152.jpg
  --------filename: 18_APML.dcm_rotation82,21_energy152.jpg
  --------filename: 18_APML.dcm_rotation82,-15_energy146.jpg
  --------filename: 18_APML.dcm_rotation82,18_energy158.jpg
  --------filename: 18_APML.dcm_rotation82,-9_energy158.jpg
  --------filename: 18_APML.dcm_rotation82,-21_energy140.jpg
  --------filename: 18_APML.dcm_rotation100,9_energy140.jpg
  --------filename: 18_APML.dcm_rotation79,0_energy152.jpg
  --------filename: 18_APML.dcm_rotation82,6_energy140.jpg
  --------filename: 18_APML.dcm_rotation103,-18_energy152.jpg
  --------filename: 18_APML.dcm_rotation100,0_energy146.jpg
  --------filename: 18_APML.dcm_rotation82,12_energy140.jpg
  --------filename: 18_APML.dcm_rotation73,18_energy152.jpg
  --------filename: 18_APML.dcm_rotation85,-12_energy140.jpg
  --------filename: 18_APML.dcm_rotation82,12_energy146.jpg
  --------filename: 18_APML.dcm_rotation82,-6_energy140.jpg
  --------filename: 18_APML.dcm_rotation73,12_energy140.jpg
  --------filename: 18_APML.dcm_rotation73,15_energy140.jpg
  --------filename: 18_APML.dcm_rotation85,-3_energy146.jpg
  --------filename: 18_APML.dcm_rotation79,0_energy158.jpg
  --------filename: 18_APML.dcm_rotation79,3_energy146.jpg
  --------filename: 18_APML.dcm_rotation82,12_energy152.jpg
  --------filename: 18_APML.dcm_rotation79,3_energy152.jpg
  --------filename: 18_APML.dcm_rotation79,0_energy146.jpg
  --------filename: 18_APML.dcm_rotation103,-21_energy140.jpg
  --------filename: 18_APML.dcm_rotation82,-18_energy146.jpg
  --------filename: 18_APML.dcm_rotation79,9_energy158.jpg
  --------filename: 18_APML.dcm_rotation103,18_energy140.jpg
  --------filename: 18_APML.dcm_rotation73,0_energy140.jpg
  --------filename: 18_APML.dcm_rotation100,9_energy152.jpg
  --------filename: 18_APML.dcm_rotation79,-6_energy146.jpg
  --------filename: 18_APML.dcm_rotation103,-15_energy140.jpg
  --------filename: 18_APML.dcm_rotation79,6_energy152.jpg
  --------filename: 18_APML.dcm_rotation85,-12_energy146.jpg
  --------filename: 18_APML.dcm_rotation79,6_energy146.jpg
  --------filename: 18_APML.dcm_rotation82,-18_energy158.jpg
  --------filename: 18_APML.dcm_rotation73,-9_energy158.jpg
  --------filename: 18_APML.dcm_rotation103,-15_energy146.jpg
  --------filename: 18_APML.dcm_rotation82,18_energy146.jpg
  --------filename: 18_APML.dcm_rotation82,-12_energy152.jpg
  --------filename: 18_APML.dcm_rotation100,9_energy158.jpg
  --------filename: 18_APML.dcm_rotation79,21_energy140.jpg
  --------filename: 18_APML.dcm_rotation79,12_energy158.jpg
  --------filename: 18_APML.dcm_rotation100,-12_energy146.jpg
  --------filename: 18_APML.dcm_rotation82,3_energy140.jpg
  --------filename: 18_APML.dcm_rotation79,6_energy140.jpg
  --------filename: 18_APML.dcm_rotation100,-15_energy152.jpg
  --------filename: 21_APML.dcm_rotation82,6_energy140.jpg
  --------filename: 21_APML.dcm_rotation82,-15_energy146.jpg
  --------filename: 21_APML.dcm_rotation73,15_energy158.jpg
  --------filename: 21_APML.dcm_rotation73,18_energy146.jpg
  --------filename: 21_APML.dcm_rotation82,-21_energy158.jpg
  --------filename: 21_APML.dcm_rotation100,-15_energy158.jpg
  --------filename: 21_APML.dcm_rotation85,-12_energy140.jpg
  --------filename: 21_APML.dcm_rotation82,-12_energy140.jpg
  --------filename: 21_APML.dcm_rotation85,-15_energy140.jpg
  --------filename: 21_APML.dcm_rotation73,18_energy152.jpg
  --------filename: 21_APML.dcm_rotation73,12_energy146.jpg
  --------filename: 21_APML.dcm_rotation85,-12_energy158.jpg
  --------filename: 21_APML.dcm_rotation103,-12_energy158.jpg
  --------filename: 21_APML.dcm_rotation85,-18_energy158.jpg
  --------filename: 21_APML.dcm_rotation82,-3_energy158.jpg
  --------filename: 21_APML.dcm_rotation79,15_energy158.jpg
  --------filename: 21_APML.dcm_rotation100,-3_energy158.jpg
  --------filename: 21_APML.dcm_rotation82,-18_energy152.jpg
  --------filename: 21_APML.dcm_rotation79,12_energy146.jpg
  --------filename: 21_APML.dcm_rotation100,6_energy152.jpg
  --------filename: 21_APML.dcm_rotation82,-9_energy158.jpg
  --------filename: 21_APML.dcm_rotation79,-9_energy152.jpg
  --------filename: 21_APML.dcm_rotation82,-6_energy152.jpg
  --------filename: 21_APML.dcm_rotation100,9_energy140.jpg
  --------filename: 21_APML.dcm_rotation100,3_energy158.jpg
  --------filename: 21_APML.dcm_rotation100,6_energy140.jpg
  --------filename: 21_APML.dcm_rotation79,-3_energy140.jpg
  --------filename: 21_APML.dcm_rotation100,-15_energy146.jpg
  --------filename: 21_APML.dcm_rotation85,-15_energy152.jpg
  --------filename: 21_APML.dcm_rotation79,21_energy158.jpg
  --------filename: 21_APML.dcm_rotation82,-18_energy146.jpg
  --------filename: 21_APML.dcm_rotation79,18_energy152.jpg
  --------filename: 21_APML.dcm_rotation73,12_energy152.jpg
  --------filename: 21_APML.dcm_rotation79,-3_energy146.jpg
  --------filename: 21_APML.dcm_rotation103,-15_energy146.jpg
  --------filename: 21_APML.dcm_rotation82,9_energy152.jpg
  --------filename: 21_APML.dcm_rotation82,-3_energy140.jpg
  --------filename: 21_APML.dcm_rotation82,-6_energy158.jpg
  --------filename: 21_APML.dcm_rotation79,3_energy146.jpg
  --------filename: 21_APML.dcm_rotation85,-21_energy158.jpg
  --------filename: 21_APML.dcm_rotation82,3_energy140.jpg
  --------filename: 21_APML.dcm_rotation100,-18_energy140.jpg
  --------filename: 21_APML.dcm_rotation85,-6_energy140.jpg
  --------filename: 21_APML.dcm_rotation73,-9_energy158.jpg
  --------filename: 21_APML.dcm_rotation79,0_energy146.jpg
  --------filename: 21_APML.dcm_rotation100,9_energy152.jpg
  --------filename: 21_APML.dcm_rotation106,-12_energy140.jpg
  --------filename: 21_APML.dcm_rotation85,-12_energy146.jpg
  --------filename: 21_APML.dcm_rotation73,15_energy140.jpg
  --------filename: 21_APML.dcm_rotation85,-3_energy140.jpg
  --------filename: 21_APML.dcm_rotation100,3_energy152.jpg
  --------filename: 21_APML.dcm_rotation82,12_energy146.jpg
  --------filename: 21_APML.dcm_rotation82,21_energy146.jpg
  --------filename: 21_APML.dcm_rotation79,0_energy158.jpg
  --------filename: 21_APML.dcm_rotation82,12_energy158.jpg
  --------filename: 21_APML.dcm_rotation79,-21_energy146.jpg
  --------filename: 21_APML.dcm_rotation82,-12_energy152.jpg
  --------filename: 21_APML.dcm_rotation100,0_energy146.jpg
  --------filename: 21_APML.dcm_rotation82,18_energy152.jpg
  --------filename: 21_APML.dcm_rotation82,-21_energy146.jpg
  --------filename: 21_APML.dcm_rotation85,-15_energy158.jpg
  --------filename: 21_APML.dcm_rotation79,-6_energy140.jpg
  --------filename: 21_APML.dcm_rotation103,0_energy152.jpg
  --------filename: 21_APML.dcm_rotation79,21_energy140.jpg
  --------filename: 21_APML.dcm_rotation73,12_energy140.jpg
  --------filename: 21_APML.dcm_rotation103,-21_energy146.jpg
  --------filename: 21_APML.dcm_rotation79,9_energy158.jpg
  --------filename: 21_APML.dcm_rotation82,3_energy152.jpg
  --------filename: 21_APML.dcm_rotation82,-9_energy140.jpg
  --------filename: 21_APML.dcm_rotation103,-12_energy152.jpg
  --------filename: 21_APML.dcm_rotation103,-15_energy152.jpg
  --------filename: 21_APML.dcm_rotation79,-21_energy152.jpg
  --------filename: 21_APML.dcm_rotation79,-21_energy158.jpg
  --------filename: 21_APML.dcm_rotation85,-6_energy152.jpg
  --------filename: 21_APML.dcm_rotation103,-15_energy140.jpg
  --------filename: 21_APML.dcm_rotation85,-21_energy140.jpg
  --------filename: 21_APML.dcm_rotation73,18_energy140.jpg
  --------filename: 21_APML.dcm_rotation79,6_energy158.jpg
  --------filename: 21_APML.dcm_rotation79,12_energy158.jpg
  --------filename: 21_APML.dcm_rotation82,6_energy146.jpg
  --------filename: 21_APML.dcm_rotation79,3_energy152.jpg
  --------filename: 21_APML.dcm_rotation79,-9_energy146.jpg
  --------filename: 21_APML.dcm_rotation82,-6_energy146.jpg
  --------filename: 21_APML.dcm_rotation82,12_energy152.jpg
  --------filename: 21_APML.dcm_rotation85,-18_energy146.jpg
  --------filename: 21_APML.dcm_rotation82,15_energy152.jpg
  --------filename: 21_APML.dcm_rotation79,15_energy146.jpg
  --------filename: 21_APML.dcm_rotation103,-6_energy140.jpg
  --------filename: 21_APML.dcm_rotation85,-6_energy158.jpg
  --------filename: 21_APML.dcm_rotation100,9_energy146.jpg
  --------filename: 21_APML.dcm_rotation79,0_energy152.jpg
  --------filename: 21_APML.dcm_rotation82,3_energy146.jpg
  --------filename: 21_APML.dcm_rotation79,-9_energy158.jpg
  --------filename: 21_APML.dcm_rotation103,18_energy140.jpg
  --------filename: 21_APML.dcm_rotation82,0_energy152.jpg
  --------filename: 21_APML.dcm_rotation82,18_energy158.jpg
  --------filename: 21_APML.dcm_rotation85,-15_energy146.jpg
  --------filename: 21_APML.dcm_rotation103,-18_energy158.jpg
  --------filename: 21_APML.dcm_rotation85,-3_energy146.jpg
  --------filename: 21_APML.dcm_rotation100,-12_energy158.jpg
  --------filename: 21_APML.dcm_rotation79,15_energy140.jpg
  --------filename: 21_APML.dcm_rotation82,-18_energy140.jpg
  --------filename: 21_APML.dcm_rotation100,-12_energy152.jpg
  --------filename: 21_APML.dcm_rotation79,15_energy152.jpg
  --------filename: 21_APML.dcm_rotation82,0_energy140.jpg
  --------filename: 21_APML.dcm_rotation73,0_energy152.jpg
  --------filename: 21_APML.dcm_rotation82,-15_energy140.jpg
  --------filename: 21_APML.dcm_rotation79,9_energy152.jpg
  --------filename: 21_APML.dcm_rotation79,-3_energy152.jpg
  --------filename: 21_APML.dcm_rotation103,-15_energy158.jpg
  --------filename: 21_APML.dcm_rotation103,-18_energy146.jpg
  --------filename: 21_APML.dcm_rotation73,0_energy140.jpg
  --------filename: 21_APML.dcm_rotation79,0_energy140.jpg
  --------filename: 21_APML.dcm_rotation85,-18_energy140.jpg
  --------filename: 21_APML.dcm_rotation82,-6_energy140.jpg
  --------filename: 21_APML.dcm_rotation79,-3_energy158.jpg
  --------filename: 21_APML.dcm_rotation79,3_energy158.jpg
  --------filename: 21_APML.dcm_rotation79,9_energy146.jpg
  --------filename: 21_APML.dcm_rotation82,9_energy158.jpg
  --------filename: 21_APML.dcm_rotation79,6_energy140.jpg
  --------filename: 21_APML.dcm_rotation73,15_energy152.jpg
  --------filename: 21_APML.dcm_rotation100,6_energy146.jpg
  --------filename: 21_APML.dcm_rotation103,3_energy152.jpg
  --------filename: 21_APML.dcm_rotation82,-18_energy158.jpg
  --------filename: 21_APML.dcm_rotation82,15_energy158.jpg
  --------filename: 21_APML.dcm_rotation82,15_energy140.jpg
  --------filename: 21_APML.dcm_rotation82,-21_energy140.jpg
  --------filename: 21_APML.dcm_rotation79,-6_energy152.jpg
  --------filename: 21_APML.dcm_rotation73,12_energy158.jpg
  --------filename: 21_APML.dcm_rotation82,15_energy146.jpg
  --------filename: 21_APML.dcm_rotation103,-18_energy152.jpg
  --------filename: 21_APML.dcm_rotation73,0_energy146.jpg
  --------filename: 21_APML.dcm_rotation79,3_energy140.jpg
  --------filename: 21_APML.dcm_rotation79,21_energy152.jpg
  --------filename: 21_APML.dcm_rotation82,-12_energy146.jpg
  --------filename: 21_APML.dcm_rotation100,-18_energy146.jpg
  --------filename: 21_APML.dcm_rotation100,6_energy158.jpg
  --------filename: 21_APML.dcm_rotation79,-9_energy140.jpg
  --------filename: 21_APML.dcm_rotation100,-15_energy152.jpg
  --------filename: 21_APML.dcm_rotation100,-15_energy140.jpg
  --------filename: 21_APML.dcm_rotation82,-9_energy152.jpg
  --------filename: 21_APML.dcm_rotation85,-6_energy146.jpg
  --------filename: 21_APML.dcm_rotation82,-15_energy152.jpg
  --------filename: 21_APML.dcm_rotation82,9_energy140.jpg
  --------filename: 21_APML.dcm_rotation85,-3_energy158.jpg
  --------filename: 21_APML.dcm_rotation85,-21_energy152.jpg
  --------filename: 21_APML.dcm_rotation79,12_energy140.jpg
  --------filename: 21_APML.dcm_rotation100,9_energy158.jpg
  --------filename: 21_APML.dcm_rotation85,-3_energy152.jpg
  --------filename: 21_APML.dcm_rotation100,-12_energy146.jpg
  --------filename: 21_APML.dcm_rotation82,-9_energy146.jpg
  --------filename: 21_APML.dcm_rotation82,12_energy140.jpg
  --------filename: 21_APML.dcm_rotation73,18_energy158.jpg
  --------filename: 21_APML.dcm_rotation82,9_energy146.jpg
  --------filename: 21_APML.dcm_rotation82,21_energy152.jpg
  --------filename: 21_APML.dcm_rotation103,-12_energy140.jpg
  --------filename: 21_APML.dcm_rotation82,21_energy158.jpg
  --------filename: 21_APML.dcm_rotation79,6_energy152.jpg
  --------filename: 21_APML.dcm_rotation73,0_energy158.jpg
  --------filename: 21_APML.dcm_rotation82,-3_energy146.jpg
  --------filename: 21_APML.dcm_rotation103,-12_energy146.jpg
  --------filename: 21_APML.dcm_rotation82,0_energy158.jpg
  --------filename: 21_APML.dcm_rotation79,18_energy140.jpg
  --------filename: 21_APML.dcm_rotation103,-21_energy140.jpg
  --------filename: 21_APML.dcm_rotation79,18_energy158.jpg
  --------filename: 21_APML.dcm_rotation79,-6_energy146.jpg
  --------filename: 21_APML.dcm_rotation103,-18_energy140.jpg
  --------filename: 21_APML.dcm_rotation79,6_energy146.jpg
  --------filename: 21_APML.dcm_rotation100,-12_energy140.jpg
  --------filename: 21_APML.dcm_rotation82,6_energy152.jpg
  --------filename: 21_APML.dcm_rotation73,21_energy140.jpg
  --------filename: 21_APML.dcm_rotation79,18_energy146.jpg
  --------filename: 21_APML.dcm_rotation82,6_energy158.jpg
  --------filename: 21_APML.dcm_rotation85,-18_energy152.jpg
  --------filename: 21_APML.dcm_rotation82,-12_energy158.jpg
  --------filename: 21_APML.dcm_rotation100,18_energy146.jpg
  --------filename: 21_APML.dcm_rotation82,21_energy140.jpg
  --------filename: 21_APML.dcm_rotation82,18_energy146.jpg
  --------filename: 21_APML.dcm_rotation73,15_energy146.jpg
  --------filename: 21_APML.dcm_rotation82,-21_energy152.jpg
  --------filename: 23_APML.dcm_rotation85,-12_energy158.jpg
  --------filename: 23_APML.dcm_rotation103,-15_energy146.jpg
  --------filename: 23_APML.dcm_rotation100,-12_energy152.jpg
  --------filename: 23_APML.dcm_rotation85,-12_energy146.jpg
  --------filename: 23_APML.dcm_rotation79,21_energy152.jpg
  --------filename: 23_APML.dcm_rotation79,-9_energy158.jpg
  --------filename: 23_APML.dcm_rotation82,-21_energy140.jpg
  --------filename: 23_APML.dcm_rotation100,-15_energy152.jpg
  --------filename: 23_APML.dcm_rotation82,-15_energy146.jpg
  --------filename: 23_APML.dcm_rotation79,18_energy146.jpg
  --------filename: 23_APML.dcm_rotation73,12_energy146.jpg
  --------filename: 23_APML.dcm_rotation82,0_energy140.jpg
  --------filename: 23_APML.dcm_rotation82,-9_energy152.jpg
  --------filename: 23_APML.dcm_rotation73,0_energy140.jpg
  --------filename: 23_APML.dcm_rotation85,-18_energy152.jpg
  --------filename: 23_APML.dcm_rotation82,-21_energy146.jpg
  --------filename: 23_APML.dcm_rotation82,3_energy152.jpg
  --------filename: 23_APML.dcm_rotation82,-6_energy158.jpg
  --------filename: 23_APML.dcm_rotation79,9_energy152.jpg
  --------filename: 23_APML.dcm_rotation82,-6_energy140.jpg
  --------filename: 23_APML.dcm_rotation85,-15_energy152.jpg
  --------filename: 23_APML.dcm_rotation82,12_energy140.jpg
  --------filename: 23_APML.dcm_rotation100,3_energy152.jpg
  --------filename: 23_APML.dcm_rotation82,-15_energy140.jpg
  --------filename: 23_APML.dcm_rotation82,12_energy158.jpg
  --------filename: 23_APML.dcm_rotation82,3_energy140.jpg
  --------filename: 23_APML.dcm_rotation85,-12_energy140.jpg
  --------filename: 23_APML.dcm_rotation82,-9_energy146.jpg
  --------filename: 23_APML.dcm_rotation100,9_energy158.jpg
  --------filename: 23_APML.dcm_rotation82,-18_energy140.jpg
  --------filename: 23_APML.dcm_rotation103,-18_energy152.jpg
  --------filename: 23_APML.dcm_rotation82,-12_energy152.jpg
  --------filename: 23_APML.dcm_rotation82,-15_energy152.jpg
  --------filename: 23_APML.dcm_rotation82,6_energy146.jpg
  --------filename: 23_APML.dcm_rotation103,-18_energy158.jpg
  --------filename: 23_APML.dcm_rotation85,-21_energy140.jpg
  --------filename: 23_APML.dcm_rotation100,3_energy158.jpg
  --------filename: 23_APML.dcm_rotation82,-3_energy158.jpg
  --------filename: 23_APML.dcm_rotation73,0_energy146.jpg
  --------filename: 23_APML.dcm_rotation73,15_energy158.jpg
  --------filename: 23_APML.dcm_rotation82,-21_energy158.jpg
  --------filename: 23_APML.dcm_rotation103,-12_energy140.jpg
  --------filename: 23_APML.dcm_rotation79,-6_energy152.jpg
  --------filename: 23_APML.dcm_rotation82,-9_energy158.jpg
  --------filename: 23_APML.dcm_rotation79,0_energy158.jpg
  --------filename: 23_APML.dcm_rotation85,-3_energy158.jpg
  --------filename: 23_APML.dcm_rotation79,12_energy146.jpg
  --------filename: 23_APML.dcm_rotation85,-18_energy140.jpg
  --------filename: 23_APML.dcm_rotation85,-18_energy158.jpg
  --------filename: 23_APML.dcm_rotation82,-12_energy146.jpg
  --------filename: 23_APML.dcm_rotation85,-21_energy152.jpg
  --------filename: 23_APML.dcm_rotation82,9_energy158.jpg
  --------filename: 23_APML.dcm_rotation103,-21_energy140.jpg
  --------filename: 23_APML.dcm_rotation103,-12_energy146.jpg
  --------filename: 23_APML.dcm_rotation79,6_energy158.jpg
  --------filename: 23_APML.dcm_rotation103,-15_energy152.jpg
  --------filename: 23_APML.dcm_rotation73,-9_energy158.jpg
  --------filename: 23_APML.dcm_rotation85,-3_energy152.jpg
  --------filename: 23_APML.dcm_rotation100,-18_energy146.jpg
  --------filename: 23_APML.dcm_rotation82,-12_energy158.jpg
  --------filename: 23_APML.dcm_rotation100,-12_energy146.jpg
  --------filename: 23_APML.dcm_rotation82,18_energy152.jpg
  --------filename: 23_APML.dcm_rotation79,3_energy140.jpg
  --------filename: 23_APML.dcm_rotation79,15_energy146.jpg
  --------filename: 23_APML.dcm_rotation79,3_energy152.jpg
  --------filename: 23_APML.dcm_rotation79,21_energy140.jpg
  --------filename: 23_APML.dcm_rotation82,-18_energy146.jpg
  --------filename: 23_APML.dcm_rotation79,6_energy152.jpg
  --------filename: 23_APML.dcm_rotation82,6_energy140.jpg
  --------filename: 23_APML.dcm_rotation73,15_energy152.jpg
  --------filename: 23_APML.dcm_rotation73,0_energy152.jpg
  --------filename: 23_APML.dcm_rotation82,-6_energy152.jpg
  --------filename: 23_APML.dcm_rotation82,-18_energy152.jpg
  --------filename: 23_APML.dcm_rotation79,9_energy146.jpg
  --------filename: 23_APML.dcm_rotation73,12_energy152.jpg
  --------filename: 23_APML.dcm_rotation82,21_energy152.jpg
  --------filename: 23_APML.dcm_rotation85,-21_energy158.jpg
  --------filename: 23_APML.dcm_rotation100,-15_energy158.jpg
  --------filename: 23_APML.dcm_rotation103,-6_energy140.jpg
  --------filename: 23_APML.dcm_rotation82,-21_energy152.jpg
  --------filename: 23_APML.dcm_rotation85,-3_energy140.jpg
  --------filename: 23_APML.dcm_rotation100,-18_energy140.jpg
  --------filename: 23_APML.dcm_rotation82,6_energy152.jpg
  --------filename: 23_APML.dcm_rotation82,15_energy140.jpg
  --------filename: 23_APML.dcm_rotation100,0_energy146.jpg
  --------filename: 23_APML.dcm_rotation79,6_energy140.jpg
  --------filename: 23_APML.dcm_rotation100,-15_energy146.jpg
  --------filename: 23_APML.dcm_rotation85,-6_energy140.jpg
  --------filename: 23_APML.dcm_rotation100,-15_energy140.jpg
  --------filename: 23_APML.dcm_rotation73,15_energy140.jpg
  --------filename: 23_APML.dcm_rotation73,18_energy152.jpg
  --------filename: 23_APML.dcm_rotation79,12_energy158.jpg
  --------filename: 23_APML.dcm_rotation100,9_energy140.jpg
  --------filename: 23_APML.dcm_rotation73,18_energy158.jpg
  --------filename: 23_APML.dcm_rotation85,-3_energy146.jpg
  --------filename: 23_APML.dcm_rotation73,15_energy146.jpg
  --------filename: 23_APML.dcm_rotation79,-21_energy152.jpg
  --------filename: 23_APML.dcm_rotation103,-12_energy152.jpg
  --------filename: 23_APML.dcm_rotation103,-18_energy140.jpg
  --------filename: 23_APML.dcm_rotation103,-15_energy158.jpg
  --------filename: 23_APML.dcm_rotation79,15_energy152.jpg
  --------filename: 23_APML.dcm_rotation79,21_energy158.jpg
  --------filename: 23_APML.dcm_rotation85,-6_energy152.jpg
  --------filename: 23_APML.dcm_rotation103,0_energy152.jpg
  --------filename: 23_APML.dcm_rotation103,-12_energy158.jpg
  --------filename: 23_APML.dcm_rotation79,0_energy140.jpg
  --------filename: 23_APML.dcm_rotation79,-9_energy152.jpg
  --------filename: 23_APML.dcm_rotation100,6_energy152.jpg
  --------filename: 23_APML.dcm_rotation82,15_energy152.jpg
  --------filename: 23_APML.dcm_rotation79,-6_energy146.jpg
  --------filename: 23_APML.dcm_rotation79,3_energy146.jpg
  --------filename: 23_APML.dcm_rotation82,12_energy152.jpg
  --------filename: 23_APML.dcm_rotation79,15_energy158.jpg
  --------filename: 23_APML.dcm_rotation100,-12_energy140.jpg
  --------filename: 23_APML.dcm_rotation79,-3_energy152.jpg
  --------filename: 23_APML.dcm_rotation79,18_energy152.jpg
  --------filename: 23_APML.dcm_rotation85,-6_energy146.jpg
  --------filename: 23_APML.dcm_rotation79,-3_energy140.jpg
  --------filename: 23_APML.dcm_rotation82,9_energy152.jpg
  --------filename: 23_APML.dcm_rotation100,18_energy146.jpg
  --------filename: 23_APML.dcm_rotation82,9_energy146.jpg
  --------filename: 23_APML.dcm_rotation82,12_energy146.jpg
  --------filename: 23_APML.dcm_rotation79,15_energy140.jpg
  --------filename: 23_APML.dcm_rotation79,9_energy158.jpg
  --------filename: 23_APML.dcm_rotation103,-21_energy146.jpg
  --------filename: 23_APML.dcm_rotation82,-6_energy146.jpg
  --------filename: 23_APML.dcm_rotation79,6_energy146.jpg
  --------filename: 23_APML.dcm_rotation73,21_energy140.jpg
  --------filename: 23_APML.dcm_rotation82,15_energy158.jpg
  --------filename: 23_APML.dcm_rotation79,-21_energy158.jpg
  --------filename: 23_APML.dcm_rotation100,6_energy158.jpg
  --------filename: 23_APML.dcm_rotation79,12_energy140.jpg
  --------filename: 23_APML.dcm_rotation82,-3_energy146.jpg
  --------filename: 23_APML.dcm_rotation100,9_energy146.jpg
  --------filename: 23_APML.dcm_rotation82,3_energy146.jpg
  --------filename: 23_APML.dcm_rotation82,-12_energy140.jpg
  --------filename: 23_APML.dcm_rotation82,21_energy146.jpg
  --------filename: 23_APML.dcm_rotation82,-3_energy140.jpg
  --------filename: 23_APML.dcm_rotation103,-18_energy146.jpg
  --------filename: 23_APML.dcm_rotation82,0_energy152.jpg
  --------filename: 23_APML.dcm_rotation100,6_energy146.jpg
  --------filename: 23_APML.dcm_rotation100,6_energy140.jpg
  --------filename: 23_APML.dcm_rotation82,15_energy146.jpg
  --------filename: 23_APML.dcm_rotation82,-18_energy158.jpg
  --------filename: 23_APML.dcm_rotation79,0_energy152.jpg
  --------filename: 23_APML.dcm_rotation103,3_energy152.jpg
  --------filename: 23_APML.dcm_rotation79,0_energy146.jpg
  --------filename: 23_APML.dcm_rotation73,18_energy140.jpg
  --------filename: 23_APML.dcm_rotation82,6_energy158.jpg
  --------filename: 23_APML.dcm_rotation85,-6_energy158.jpg
  --------filename: 23_APML.dcm_rotation79,3_energy158.jpg
  --------filename: 23_APML.dcm_rotation79,-6_energy140.jpg
  --------filename: 23_APML.dcm_rotation82,18_energy158.jpg
  --------filename: 23_APML.dcm_rotation73,12_energy158.jpg
  --------filename: 23_APML.dcm_rotation79,-3_energy146.jpg
  --------filename: 23_APML.dcm_rotation79,18_energy158.jpg
  --------filename: 23_APML.dcm_rotation82,18_energy146.jpg
  --------filename: 23_APML.dcm_rotation85,-15_energy146.jpg
  --------filename: 23_APML.dcm_rotation85,-15_energy140.jpg
  --------filename: 23_APML.dcm_rotation100,9_energy152.jpg
  --------filename: 23_APML.dcm_rotation85,-15_energy158.jpg
  --------filename: 23_APML.dcm_rotation79,-9_energy146.jpg
  --------filename: 23_APML.dcm_rotation103,-15_energy140.jpg
  --------filename: 23_APML.dcm_rotation82,9_energy140.jpg
  --------filename: 23_APML.dcm_rotation106,-12_energy140.jpg
  --------filename: 23_APML.dcm_rotation100,-12_energy158.jpg
  --------filename: 23_APML.dcm_rotation82,-9_energy140.jpg
  --------filename: 23_APML.dcm_rotation82,21_energy140.jpg
  --------filename: 23_APML.dcm_rotation79,-21_energy146.jpg
  --------filename: 23_APML.dcm_rotation73,12_energy140.jpg
  --------filename: 23_APML.dcm_rotation82,21_energy158.jpg
  --------filename: 23_APML.dcm_rotation79,-3_energy158.jpg
  --------filename: 23_APML.dcm_rotation100,-3_energy158.jpg
  --------filename: 23_APML.dcm_rotation79,18_energy140.jpg
  --------filename: 23_APML.dcm_rotation79,-9_energy140.jpg
  --------filename: 23_APML.dcm_rotation85,-18_energy146.jpg
  --------filename: 23_APML.dcm_rotation73,18_energy146.jpg
  --------filename: 23_APML.dcm_rotation103,18_energy140.jpg
  --------filename: 23_APML.dcm_rotation82,0_energy158.jpg
  --------filename: 23_APML.dcm_rotation73,0_energy158.jpg
  --------filename: 17_APML.dcm_rotation79,18_energy158.jpg
  --------filename: 17_APML.dcm_rotation79,3_energy146.jpg
  --------filename: 17_APML.dcm_rotation79,-6_energy146.jpg
  --------filename: 17_APML.dcm_rotation73,18_energy140.jpg
  --------filename: 17_APML.dcm_rotation82,-12_energy146.jpg
  --------filename: 17_APML.dcm_rotation82,-6_energy158.jpg
  --------filename: 17_APML.dcm_rotation100,9_energy146.jpg
  --------filename: 17_APML.dcm_rotation79,18_energy152.jpg
  --------filename: 17_APML.dcm_rotation79,-3_energy152.jpg
  --------filename: 17_APML.dcm_rotation79,0_energy152.jpg
  --------filename: 17_APML.dcm_rotation103,-12_energy140.jpg
  --------filename: 17_APML.dcm_rotation82,-3_energy140.jpg
  --------filename: 17_APML.dcm_rotation100,3_energy152.jpg
  --------filename: 17_APML.dcm_rotation73,12_energy146.jpg
  --------filename: 17_APML.dcm_rotation82,21_energy152.jpg
  --------filename: 17_APML.dcm_rotation100,18_energy146.jpg
  --------filename: 17_APML.dcm_rotation79,3_energy158.jpg
  --------filename: 17_APML.dcm_rotation82,-3_energy158.jpg
  --------filename: 17_APML.dcm_rotation79,6_energy152.jpg
  --------filename: 17_APML.dcm_rotation82,21_energy146.jpg
  --------filename: 17_APML.dcm_rotation79,-3_energy146.jpg
  --------filename: 17_APML.dcm_rotation82,18_energy146.jpg
  --------filename: 17_APML.dcm_rotation79,21_energy140.jpg
  --------filename: 17_APML.dcm_rotation79,15_energy146.jpg
  --------filename: 17_APML.dcm_rotation82,0_energy152.jpg
  --------filename: 17_APML.dcm_rotation82,-21_energy140.jpg
  --------filename: 17_APML.dcm_rotation85,-3_energy158.jpg
  --------filename: 17_APML.dcm_rotation79,9_energy146.jpg
  --------filename: 17_APML.dcm_rotation79,-21_energy158.jpg
  --------filename: 17_APML.dcm_rotation82,-9_energy152.jpg
  --------filename: 17_APML.dcm_rotation79,0_energy158.jpg
  --------filename: 17_APML.dcm_rotation73,21_energy140.jpg
  --------filename: 17_APML.dcm_rotation82,-6_energy140.jpg
  --------filename: 17_APML.dcm_rotation82,-9_energy146.jpg
  --------filename: 17_APML.dcm_rotation73,12_energy140.jpg
  --------filename: 17_APML.dcm_rotation100,-15_energy158.jpg
  --------filename: 17_APML.dcm_rotation82,-18_energy146.jpg
  --------filename: 17_APML.dcm_rotation79,6_energy140.jpg
  --------filename: 17_APML.dcm_rotation103,-18_energy140.jpg
  --------filename: 17_APML.dcm_rotation79,-9_energy152.jpg
  --------filename: 17_APML.dcm_rotation100,0_energy146.jpg
  --------filename: 17_APML.dcm_rotation82,-15_energy146.jpg
  --------filename: 17_APML.dcm_rotation82,12_energy152.jpg
  --------filename: 17_APML.dcm_rotation103,-15_energy158.jpg
  --------filename: 17_APML.dcm_rotation82,3_energy152.jpg
  --------filename: 17_APML.dcm_rotation85,-21_energy158.jpg
  --------filename: 17_APML.dcm_rotation103,3_energy152.jpg
  --------filename: 17_APML.dcm_rotation79,3_energy152.jpg
  --------filename: 17_APML.dcm_rotation73,18_energy152.jpg
  --------filename: 17_APML.dcm_rotation100,-3_energy158.jpg
  --------filename: 17_APML.dcm_rotation100,-15_energy146.jpg
  --------filename: 17_APML.dcm_rotation85,-3_energy152.jpg
  --------filename: 17_APML.dcm_rotation79,-6_energy152.jpg
  --------filename: 17_APML.dcm_rotation100,9_energy158.jpg
  --------filename: 17_APML.dcm_rotation100,6_energy140.jpg
  --------filename: 17_APML.dcm_rotation82,18_energy152.jpg
  --------filename: 17_APML.dcm_rotation85,-3_energy146.jpg
  --------filename: 17_APML.dcm_rotation79,18_energy146.jpg
  --------filename: 17_APML.dcm_rotation85,-6_energy152.jpg
  --------filename: 17_APML.dcm_rotation100,-12_energy146.jpg
  --------filename: 17_APML.dcm_rotation82,0_energy158.jpg
  --------filename: 17_APML.dcm_rotation73,15_energy140.jpg
  --------filename: 17_APML.dcm_rotation79,0_energy140.jpg
  --------filename: 17_APML.dcm_rotation79,15_energy152.jpg
  --------filename: 17_APML.dcm_rotation82,15_energy146.jpg
  --------filename: 17_APML.dcm_rotation79,6_energy158.jpg
  --------filename: 17_APML.dcm_rotation100,-18_energy140.jpg
  --------filename: 17_APML.dcm_rotation82,-12_energy158.jpg
  --------filename: 17_APML.dcm_rotation82,-9_energy158.jpg
  --------filename: 17_APML.dcm_rotation103,-12_energy158.jpg
  --------filename: 17_APML.dcm_rotation79,21_energy158.jpg
  --------filename: 17_APML.dcm_rotation73,18_energy146.jpg
  --------filename: 17_APML.dcm_rotation82,-15_energy140.jpg
  --------filename: 17_APML.dcm_rotation79,9_energy158.jpg
  --------filename: 17_APML.dcm_rotation100,-12_energy140.jpg
  --------filename: 17_APML.dcm_rotation73,0_energy146.jpg
  --------filename: 17_APML.dcm_rotation82,12_energy140.jpg
  --------filename: 17_APML.dcm_rotation79,6_energy146.jpg
  --------filename: 17_APML.dcm_rotation100,6_energy152.jpg
  --------filename: 17_APML.dcm_rotation85,-18_energy158.jpg
  --------filename: 17_APML.dcm_rotation82,18_energy158.jpg
  --------filename: 17_APML.dcm_rotation79,-9_energy146.jpg
  --------filename: 17_APML.dcm_rotation73,15_energy158.jpg
  --------filename: 17_APML.dcm_rotation73,0_energy158.jpg
  --------filename: 17_APML.dcm_rotation82,12_energy146.jpg
  --------filename: 17_APML.dcm_rotation103,-18_energy146.jpg
  --------filename: 17_APML.dcm_rotation82,-18_energy140.jpg
  --------filename: 17_APML.dcm_rotation82,12_energy158.jpg
  --------filename: 17_APML.dcm_rotation82,15_energy158.jpg
  --------filename: 17_APML.dcm_rotation103,-15_energy146.jpg
  --------filename: 17_APML.dcm_rotation82,9_energy140.jpg
  --------filename: 17_APML.dcm_rotation85,-12_energy140.jpg
  --------filename: 17_APML.dcm_rotation79,18_energy140.jpg
  --------filename: 17_APML.dcm_rotation82,6_energy146.jpg
  --------filename: 17_APML.dcm_rotation103,-21_energy140.jpg
  --------filename: 17_APML.dcm_rotation79,0_energy146.jpg
  --------filename: 17_APML.dcm_rotation79,12_energy140.jpg
  --------filename: 17_APML.dcm_rotation100,9_energy140.jpg
  --------filename: 17_APML.dcm_rotation85,-3_energy140.jpg
  --------filename: 17_APML.dcm_rotation82,-18_energy158.jpg
  --------filename: 17_APML.dcm_rotation82,-21_energy152.jpg
  --------filename: 17_APML.dcm_rotation103,-15_energy140.jpg
  --------filename: 17_APML.dcm_rotation79,-9_energy140.jpg
  --------filename: 17_APML.dcm_rotation85,-21_energy140.jpg
  --------filename: 17_APML.dcm_rotation73,12_energy158.jpg
  --------filename: 17_APML.dcm_rotation73,0_energy152.jpg
  --------filename: 17_APML.dcm_rotation103,-12_energy146.jpg
  --------filename: 17_APML.dcm_rotation82,3_energy140.jpg
  --------filename: 17_APML.dcm_rotation103,-21_energy146.jpg
  --------filename: 17_APML.dcm_rotation85,-6_energy140.jpg
  --------filename: 17_APML.dcm_rotation100,-15_energy140.jpg
  --------filename: 17_APML.dcm_rotation73,18_energy158.jpg
  --------filename: 17_APML.dcm_rotation85,-12_energy146.jpg
  --------filename: 17_APML.dcm_rotation82,6_energy158.jpg
  --------filename: 17_APML.dcm_rotation103,18_energy140.jpg
  --------filename: 17_APML.dcm_rotation73,12_energy152.jpg
  --------filename: 17_APML.dcm_rotation82,6_energy140.jpg
  --------filename: 17_APML.dcm_rotation79,-3_energy158.jpg
  --------filename: 17_APML.dcm_rotation82,9_energy158.jpg
  --------filename: 17_APML.dcm_rotation85,-15_energy146.jpg
  --------filename: 17_APML.dcm_rotation82,-18_energy152.jpg
  --------filename: 17_APML.dcm_rotation82,15_energy140.jpg
  --------filename: 17_APML.dcm_rotation100,3_energy158.jpg
  --------filename: 17_APML.dcm_rotation85,-18_energy146.jpg
  --------filename: 17_APML.dcm_rotation79,9_energy152.jpg
  --------filename: 17_APML.dcm_rotation73,15_energy146.jpg
  --------filename: 17_APML.dcm_rotation100,-12_energy158.jpg
  --------filename: 17_APML.dcm_rotation82,-6_energy146.jpg
  --------filename: 17_APML.dcm_rotation82,21_energy140.jpg
  --------filename: 17_APML.dcm_rotation82,15_energy152.jpg
  --------filename: 17_APML.dcm_rotation103,-12_energy152.jpg
  --------filename: 17_APML.dcm_rotation103,0_energy152.jpg
  --------filename: 17_APML.dcm_rotation82,-12_energy152.jpg
  --------filename: 17_APML.dcm_rotation100,-12_energy152.jpg
  --------filename: 17_APML.dcm_rotation79,-21_energy146.jpg
  --------filename: 17_APML.dcm_rotation100,6_energy158.jpg
  --------filename: 17_APML.dcm_rotation85,-12_energy158.jpg
  --------filename: 17_APML.dcm_rotation82,-9_energy140.jpg
  --------filename: 17_APML.dcm_rotation79,21_energy152.jpg
  --------filename: 17_APML.dcm_rotation85,-18_energy152.jpg
  --------filename: 17_APML.dcm_rotation85,-6_energy146.jpg
  --------filename: 17_APML.dcm_rotation85,-15_energy152.jpg
  --------filename: 17_APML.dcm_rotation79,15_energy140.jpg
  --------filename: 17_APML.dcm_rotation79,12_energy158.jpg
  --------filename: 17_APML.dcm_rotation100,-15_energy152.jpg
  --------filename: 17_APML.dcm_rotation82,-15_energy152.jpg
  --------filename: 17_APML.dcm_rotation100,-18_energy146.jpg
  --------filename: 17_APML.dcm_rotation73,-9_energy158.jpg
  --------filename: 17_APML.dcm_rotation79,-3_energy140.jpg
  --------filename: 17_APML.dcm_rotation85,-15_energy158.jpg
  --------filename: 17_APML.dcm_rotation82,-21_energy158.jpg
  --------filename: 17_APML.dcm_rotation85,-15_energy140.jpg
  --------filename: 17_APML.dcm_rotation85,-18_energy140.jpg
  --------filename: 17_APML.dcm_rotation82,0_energy140.jpg
  --------filename: 17_APML.dcm_rotation79,-6_energy140.jpg
  --------filename: 17_APML.dcm_rotation82,9_energy152.jpg
  --------filename: 17_APML.dcm_rotation103,-6_energy140.jpg
  --------filename: 17_APML.dcm_rotation85,-21_energy152.jpg
  --------filename: 17_APML.dcm_rotation79,12_energy146.jpg
  --------filename: 17_APML.dcm_rotation103,-18_energy152.jpg
  --------filename: 17_APML.dcm_rotation82,6_energy152.jpg
  --------filename: 17_APML.dcm_rotation79,15_energy158.jpg
  --------filename: 17_APML.dcm_rotation100,9_energy152.jpg
  --------filename: 17_APML.dcm_rotation103,-18_energy158.jpg
  --------filename: 17_APML.dcm_rotation106,-12_energy140.jpg
  --------filename: 17_APML.dcm_rotation82,-21_energy146.jpg
  --------filename: 17_APML.dcm_rotation103,-15_energy152.jpg
  --------filename: 17_APML.dcm_rotation79,3_energy140.jpg
  --------filename: 17_APML.dcm_rotation82,21_energy158.jpg
  --------filename: 17_APML.dcm_rotation82,9_energy146.jpg
  --------filename: 17_APML.dcm_rotation82,3_energy146.jpg
  --------filename: 17_APML.dcm_rotation82,-3_energy146.jpg
  --------filename: 17_APML.dcm_rotation82,-6_energy152.jpg
  --------filename: 17_APML.dcm_rotation100,6_energy146.jpg
  --------filename: 17_APML.dcm_rotation82,-12_energy140.jpg
  --------filename: 17_APML.dcm_rotation85,-6_energy158.jpg
  --------filename: 17_APML.dcm_rotation73,0_energy140.jpg
  --------filename: 17_APML.dcm_rotation79,-21_energy152.jpg
  --------filename: 17_APML.dcm_rotation73,15_energy152.jpg
  --------filename: 17_APML.dcm_rotation79,-9_energy158.jpg
  --------filename: 8_APML.dcm_rotation100,9_energy158.jpg
  --------filename: 8_APML.dcm_rotation82,-9_energy146.jpg
  --------filename: 8_APML.dcm_rotation79,12_energy140.jpg
  --------filename: 8_APML.dcm_rotation103,-18_energy158.jpg
  --------filename: 8_APML.dcm_rotation82,-12_energy152.jpg
  --------filename: 8_APML.dcm_rotation82,18_energy152.jpg
  --------filename: 8_APML.dcm_rotation79,3_energy158.jpg
  --------filename: 8_APML.dcm_rotation85,12_energy146.jpg
  --------filename: 8_APML.dcm_rotation82,0_energy146.jpg
  --------filename: 8_APML.dcm_rotation82,-15_energy158.jpg
  --------filename: 8_APML.dcm_rotation85,-3_energy152.jpg
  --------filename: 8_APML.dcm_rotation100,-21_energy146.jpg
  --------filename: 8_APML.dcm_rotation82,21_energy146.jpg
  --------filename: 8_APML.dcm_rotation82,-15_energy146.jpg
  --------filename: 8_APML.dcm_rotation82,18_energy140.jpg
  --------filename: 8_APML.dcm_rotation85,-15_energy158.jpg
  --------filename: 8_APML.dcm_rotation85,-9_energy152.jpg
  --------filename: 8_APML.dcm_rotation79,-9_energy158.jpg
  --------filename: 8_APML.dcm_rotation100,-3_energy140.jpg
  --------filename: 8_APML.dcm_rotation82,6_energy152.jpg
  --------filename: 8_APML.dcm_rotation85,0_energy158.jpg
  --------filename: 8_APML.dcm_rotation82,9_energy140.jpg
  --------filename: 8_APML.dcm_rotation100,0_energy140.jpg
  --------filename: 8_APML.dcm_rotation85,-3_energy140.jpg
  --------filename: 8_APML.dcm_rotation73,-18_energy158.jpg
  --------filename: 8_APML.dcm_rotation100,-6_energy158.jpg
  --------filename: 8_APML.dcm_rotation82,-6_energy146.jpg
  --------filename: 8_APML.dcm_rotation79,18_energy140.jpg
  --------filename: 8_APML.dcm_rotation82,0_energy158.jpg
  --------filename: 8_APML.dcm_rotation79,21_energy152.jpg
  --------filename: 8_APML.dcm_rotation100,-21_energy140.jpg
  --------filename: 8_APML.dcm_rotation100,-6_energy146.jpg
  --------filename: 8_APML.dcm_rotation85,-18_energy146.jpg
  --------filename: 8_APML.dcm_rotation82,12_energy158.jpg
  --------filename: 8_APML.dcm_rotation100,6_energy152.jpg
  --------filename: 8_APML.dcm_rotation82,-15_energy152.jpg
  --------filename: 8_APML.dcm_rotation100,-21_energy158.jpg
  --------filename: 8_APML.dcm_rotation100,-18_energy140.jpg
  --------filename: 8_APML.dcm_rotation82,15_energy158.jpg
  --------filename: 8_APML.dcm_rotation85,-9_energy146.jpg
  --------filename: 8_APML.dcm_rotation103,-12_energy146.jpg
  --------filename: 8_APML.dcm_rotation100,-18_energy152.jpg
  --------filename: 8_APML.dcm_rotation100,-12_energy158.jpg
  --------filename: 8_APML.dcm_rotation100,-21_energy152.jpg
  --------filename: 8_APML.dcm_rotation100,-15_energy152.jpg
  --------filename: 8_APML.dcm_rotation82,21_energy158.jpg
  --------filename: 8_APML.dcm_rotation100,9_energy152.jpg
  --------filename: 8_APML.dcm_rotation100,-9_energy146.jpg
  --------filename: 8_APML.dcm_rotation85,-21_energy152.jpg
  --------filename: 8_APML.dcm_rotation82,12_energy140.jpg
  --------filename: 8_APML.dcm_rotation79,0_energy158.jpg
  --------filename: 8_APML.dcm_rotation82,6_energy146.jpg
  --------filename: 8_APML.dcm_rotation82,18_energy158.jpg
  --------filename: 8_APML.dcm_rotation100,-3_energy152.jpg
  --------filename: 8_APML.dcm_rotation103,-6_energy146.jpg
  --------filename: 8_APML.dcm_rotation82,9_energy152.jpg
  --------filename: 8_APML.dcm_rotation85,-15_energy146.jpg
  --------filename: 8_APML.dcm_rotation82,0_energy140.jpg
  --------filename: 8_APML.dcm_rotation100,-12_energy152.jpg
  --------filename: 8_APML.dcm_rotation79,6_energy152.jpg
  --------filename: 8_APML.dcm_rotation79,12_energy146.jpg
  --------filename: 8_APML.dcm_rotation73,-15_energy146.jpg
  --------filename: 8_APML.dcm_rotation85,12_energy140.jpg
  --------filename: 8_APML.dcm_rotation82,-12_energy158.jpg
  --------filename: 8_APML.dcm_rotation82,-9_energy158.jpg
  --------filename: 8_APML.dcm_rotation82,-18_energy152.jpg
  --------filename: 8_APML.dcm_rotation85,-3_energy158.jpg
  --------filename: 8_APML.dcm_rotation82,-3_energy146.jpg
  --------filename: 8_APML.dcm_rotation82,-18_energy158.jpg
  --------filename: 8_APML.dcm_rotation82,6_energy158.jpg
  --------filename: 8_APML.dcm_rotation79,0_energy140.jpg
  --------filename: 8_APML.dcm_rotation85,-6_energy152.jpg
  --------filename: 8_APML.dcm_rotation82,6_energy140.jpg
  --------filename: 8_APML.dcm_rotation85,-6_energy146.jpg
  --------filename: 8_APML.dcm_rotation82,-6_energy140.jpg
  --------filename: 8_APML.dcm_rotation82,15_energy152.jpg
  --------filename: 8_APML.dcm_rotation85,12_energy152.jpg
  --------filename: 8_APML.dcm_rotation103,-12_energy140.jpg
  --------filename: 8_APML.dcm_rotation79,15_energy152.jpg
  --------filename: 8_APML.dcm_rotation73,-18_energy140.jpg
  --------filename: 8_APML.dcm_rotation79,9_energy140.jpg
  --------filename: 8_APML.dcm_rotation85,-21_energy146.jpg
  --------filename: 8_APML.dcm_rotation85,0_energy152.jpg
  --------filename: 8_APML.dcm_rotation82,0_energy152.jpg
  --------filename: 8_APML.dcm_rotation79,9_energy146.jpg
  --------filename: 8_APML.dcm_rotation100,6_energy146.jpg
  --------filename: 8_APML.dcm_rotation73,-15_energy152.jpg
  --------filename: 8_APML.dcm_rotation79,0_energy152.jpg
  --------filename: 8_APML.dcm_rotation82,12_energy146.jpg
  --------filename: 8_APML.dcm_rotation79,18_energy146.jpg
  --------filename: 8_APML.dcm_rotation79,9_energy152.jpg
  --------filename: 8_APML.dcm_rotation85,-3_energy146.jpg
  --------filename: 8_APML.dcm_rotation82,-12_energy146.jpg
  --------filename: 8_APML.dcm_rotation85,-18_energy140.jpg
  --------filename: 8_APML.dcm_rotation82,21_energy140.jpg
  --------filename: 8_APML.dcm_rotation82,-21_energy146.jpg
  --------filename: 8_APML.dcm_rotation82,-3_energy140.jpg
  --------filename: 8_APML.dcm_rotation100,-3_energy158.jpg
  --------filename: 8_APML.dcm_rotation85,-9_energy158.jpg
  --------filename: 8_APML.dcm_rotation100,6_energy140.jpg
  --------filename: 8_APML.dcm_rotation82,-21_energy152.jpg
  --------filename: 8_APML.dcm_rotation100,-9_energy140.jpg
  --------filename: 8_APML.dcm_rotation79,6_energy146.jpg
  --------filename: 8_APML.dcm_rotation100,-6_energy140.jpg
  --------filename: 8_APML.dcm_rotation82,-6_energy152.jpg
  --------filename: 8_APML.dcm_rotation79,21_energy140.jpg
  --------filename: 8_APML.dcm_rotation100,-3_energy146.jpg
  --------filename: 8_APML.dcm_rotation85,-18_energy158.jpg
  --------filename: 8_APML.dcm_rotation100,9_energy146.jpg
  --------filename: 8_APML.dcm_rotation73,-21_energy140.jpg
  --------filename: 8_APML.dcm_rotation100,-12_energy140.jpg
  --------filename: 8_APML.dcm_rotation82,3_energy152.jpg
  --------filename: 8_APML.dcm_rotation73,-18_energy152.jpg
  --------filename: 8_APML.dcm_rotation73,-21_energy146.jpg
  --------filename: 8_APML.dcm_rotation82,18_energy146.jpg
  --------filename: 8_APML.dcm_rotation73,-15_energy140.jpg
  --------filename: 8_APML.dcm_rotation100,-15_energy146.jpg
  --------filename: 8_APML.dcm_rotation85,-15_energy152.jpg
  --------filename: 8_APML.dcm_rotation100,0_energy152.jpg
  --------filename: 8_APML.dcm_rotation82,9_energy146.jpg
  --------filename: 8_APML.dcm_rotation100,-12_energy146.jpg
  --------filename: 8_APML.dcm_rotation100,3_energy158.jpg
  --------filename: 8_APML.dcm_rotation79,3_energy146.jpg
  --------filename: 8_APML.dcm_rotation73,-15_energy158.jpg
  --------filename: 8_APML.dcm_rotation85,-12_energy158.jpg
  --------filename: 8_APML.dcm_rotation100,6_energy158.jpg
  --------filename: 8_APML.dcm_rotation82,-9_energy152.jpg
  --------filename: 8_APML.dcm_rotation79,12_energy158.jpg
  --------filename: 8_APML.dcm_rotation79,-9_energy152.jpg
  --------filename: 8_APML.dcm_rotation73,-12_energy158.jpg
  --------filename: 8_APML.dcm_rotation79,-9_energy146.jpg
  --------filename: 8_APML.dcm_rotation85,-21_energy158.jpg
  --------filename: 8_APML.dcm_rotation100,9_energy140.jpg
  --------filename: 8_APML.dcm_rotation82,21_energy152.jpg
  --------filename: 8_APML.dcm_rotation79,12_energy152.jpg
  --------filename: 8_APML.dcm_rotation79,3_energy152.jpg
  --------filename: 8_APML.dcm_rotation100,-6_energy152.jpg
  --------filename: 8_APML.dcm_rotation79,9_energy158.jpg
  --------filename: 8_APML.dcm_rotation82,-3_energy152.jpg
  --------filename: 8_APML.dcm_rotation79,15_energy158.jpg
  --------filename: 8_APML.dcm_rotation82,-3_energy158.jpg
  --------filename: 8_APML.dcm_rotation100,-9_energy152.jpg
  --------filename: 8_APML.dcm_rotation100,-15_energy158.jpg
  --------filename: 8_APML.dcm_rotation82,15_energy146.jpg
  --------filename: 8_APML.dcm_rotation79,18_energy158.jpg
  --------filename: 8_APML.dcm_rotation82,-18_energy140.jpg
  --------filename: 8_APML.dcm_rotation85,-6_energy158.jpg
  --------filename: 8_APML.dcm_rotation100,-15_energy140.jpg
  --------filename: 8_APML.dcm_rotation82,-18_energy146.jpg
  --------filename: 8_APML.dcm_rotation103,21_energy152.jpg
  --------filename: 8_APML.dcm_rotation82,12_energy152.jpg
  --------filename: 8_APML.dcm_rotation85,-12_energy146.jpg
  --------filename: 8_APML.dcm_rotation85,-6_energy140.jpg
  --------filename: 8_APML.dcm_rotation85,-15_energy140.jpg
  --------filename: 8_APML.dcm_rotation85,0_energy146.jpg
  --------filename: 8_APML.dcm_rotation85,0_energy140.jpg
  --------filename: 8_APML.dcm_rotation100,-9_energy158.jpg
  --------filename: 8_APML.dcm_rotation82,-6_energy158.jpg
  --------filename: 8_APML.dcm_rotation100,12_energy140.jpg
  --------filename: 8_APML.dcm_rotation82,-15_energy140.jpg
  --------filename: 8_APML.dcm_rotation79,6_energy140.jpg
  --------filename: 8_APML.dcm_rotation79,15_energy146.jpg
  --------filename: 8_APML.dcm_rotation85,-12_energy152.jpg
  --------filename: 8_APML.dcm_rotation82,3_energy146.jpg
  --------filename: 8_APML.dcm_rotation79,6_energy158.jpg
  --------filename: 8_APML.dcm_rotation100,12_energy146.jpg
  --------filename: 8_APML.dcm_rotation100,0_energy158.jpg
  --------filename: 8_APML.dcm_rotation100,-18_energy146.jpg
  --------filename: 8_APML.dcm_rotation85,-18_energy152.jpg
  --------filename: 8_APML.dcm_rotation79,21_energy146.jpg
  --------filename: 8_APML.dcm_rotation100,0_energy146.jpg
  --------filename: 8_APML.dcm_rotation79,0_energy146.jpg
  --------filename: 8_APML.dcm_rotation79,18_energy152.jpg
  --------filename: 8_APML.dcm_rotation103,12_energy140.jpg
  --------filename: 8_APML.dcm_rotation79,21_energy158.jpg
  --------filename: 8_APML.dcm_rotation100,-18_energy158.jpg
  --------filename: 8_APML.dcm_rotation73,-18_energy146.jpg
  --------filename: 8_APML.dcm_rotation82,-21_energy158.jpg
  --------filename: 8_APML.dcm_rotation82,3_energy158.jpg
  --------filename: 8_APML.dcm_rotation82,9_energy158.jpg
  --------filename: 7_APML.dcm_rotation82,-9_energy158.jpg
  --------filename: 7_APML.dcm_rotation103,-12_energy140.jpg
  --------filename: 7_APML.dcm_rotation82,-15_energy140.jpg
  --------filename: 7_APML.dcm_rotation100,-18_energy140.jpg
  --------filename: 7_APML.dcm_rotation79,6_energy146.jpg
  --------filename: 7_APML.dcm_rotation100,6_energy158.jpg
  --------filename: 7_APML.dcm_rotation82,21_energy158.jpg
  --------filename: 7_APML.dcm_rotation79,6_energy152.jpg
  --------filename: 7_APML.dcm_rotation85,-6_energy140.jpg
  --------filename: 7_APML.dcm_rotation82,0_energy146.jpg
  --------filename: 7_APML.dcm_rotation73,-18_energy158.jpg
  --------filename: 7_APML.dcm_rotation100,-6_energy158.jpg
  --------filename: 7_APML.dcm_rotation73,-15_energy152.jpg
  --------filename: 7_APML.dcm_rotation82,-6_energy158.jpg
  --------filename: 7_APML.dcm_rotation79,3_energy158.jpg
  --------filename: 7_APML.dcm_rotation103,-6_energy146.jpg
  --------filename: 7_APML.dcm_rotation73,-21_energy146.jpg
  --------filename: 7_APML.dcm_rotation82,6_energy140.jpg
  --------filename: 7_APML.dcm_rotation85,-9_energy158.jpg
  --------filename: 7_APML.dcm_rotation85,-12_energy158.jpg
  --------filename: 7_APML.dcm_rotation82,21_energy152.jpg
  --------filename: 7_APML.dcm_rotation100,-15_energy158.jpg
  --------filename: 7_APML.dcm_rotation73,-15_energy140.jpg
  --------filename: 7_APML.dcm_rotation100,-18_energy158.jpg
  --------filename: 7_APML.dcm_rotation100,9_energy140.jpg
  --------filename: 7_APML.dcm_rotation85,-3_energy152.jpg
  --------filename: 7_APML.dcm_rotation103,-12_energy146.jpg
  --------filename: 7_APML.dcm_rotation82,-18_energy152.jpg
  --------filename: 7_APML.dcm_rotation82,-9_energy146.jpg
  --------filename: 7_APML.dcm_rotation82,0_energy158.jpg
  --------filename: 7_APML.dcm_rotation82,-6_energy146.jpg
  --------filename: 7_APML.dcm_rotation85,-18_energy146.jpg
  --------filename: 7_APML.dcm_rotation82,18_energy152.jpg
  --------filename: 7_APML.dcm_rotation82,6_energy152.jpg
  --------filename: 7_APML.dcm_rotation82,-18_energy140.jpg
  --------filename: 7_APML.dcm_rotation73,-15_energy146.jpg
  --------filename: 7_APML.dcm_rotation103,21_energy152.jpg
  --------filename: 7_APML.dcm_rotation82,-12_energy158.jpg
  --------filename: 7_APML.dcm_rotation85,-3_energy140.jpg
  --------filename: 7_APML.dcm_rotation82,9_energy158.jpg
  --------filename: 7_APML.dcm_rotation85,-21_energy152.jpg
  --------filename: 7_APML.dcm_rotation82,12_energy152.jpg
  --------filename: 7_APML.dcm_rotation100,12_energy146.jpg
  --------filename: 7_APML.dcm_rotation79,12_energy152.jpg
  --------filename: 7_APML.dcm_rotation79,-9_energy146.jpg
  --------filename: 7_APML.dcm_rotation82,-15_energy146.jpg
  --------filename: 7_APML.dcm_rotation82,-6_energy140.jpg
  --------filename: 7_APML.dcm_rotation100,-9_energy146.jpg
  --------filename: 7_APML.dcm_rotation82,12_energy158.jpg
  --------filename: 7_APML.dcm_rotation73,-12_energy158.jpg
  --------filename: 7_APML.dcm_rotation85,12_energy140.jpg
  --------filename: 7_APML.dcm_rotation79,-9_energy152.jpg
  --------filename: 7_APML.dcm_rotation82,-9_energy152.jpg
  --------filename: 7_APML.dcm_rotation82,12_energy140.jpg
  --------filename: 7_APML.dcm_rotation82,9_energy152.jpg
  --------filename: 7_APML.dcm_rotation100,-12_energy140.jpg
  --------filename: 7_APML.dcm_rotation79,0_energy140.jpg
  --------filename: 7_APML.dcm_rotation100,0_energy152.jpg
  --------filename: 7_APML.dcm_rotation79,12_energy140.jpg
  --------filename: 7_APML.dcm_rotation100,6_energy140.jpg
  --------filename: 7_APML.dcm_rotation100,9_energy146.jpg
  --------filename: 7_APML.dcm_rotation103,-18_energy158.jpg
  --------filename: 7_APML.dcm_rotation73,-18_energy146.jpg
  --------filename: 7_APML.dcm_rotation82,18_energy140.jpg
  --------filename: 7_APML.dcm_rotation73,-15_energy158.jpg
  --------filename: 7_APML.dcm_rotation85,-15_energy158.jpg
  --------filename: 7_APML.dcm_rotation73,-18_energy140.jpg
  --------filename: 7_APML.dcm_rotation85,-15_energy146.jpg
  --------filename: 7_APML.dcm_rotation79,21_energy158.jpg
  --------filename: 7_APML.dcm_rotation100,-18_energy146.jpg
  --------filename: 7_APML.dcm_rotation85,0_energy158.jpg
  --------filename: 7_APML.dcm_rotation82,6_energy146.jpg
  --------filename: 7_APML.dcm_rotation82,15_energy152.jpg
  --------filename: 7_APML.dcm_rotation82,-21_energy146.jpg
  --------filename: 7_APML.dcm_rotation82,9_energy140.jpg
  --------filename: 7_APML.dcm_rotation85,-9_energy152.jpg
  --------filename: 7_APML.dcm_rotation100,-15_energy140.jpg
  --------filename: 7_APML.dcm_rotation100,0_energy140.jpg
  --------filename: 7_APML.dcm_rotation82,-21_energy158.jpg
  --------filename: 7_APML.dcm_rotation82,-3_energy152.jpg
  --------filename: 7_APML.dcm_rotation85,-12_energy146.jpg
  --------filename: 7_APML.dcm_rotation82,15_energy146.jpg
  --------filename: 7_APML.dcm_rotation82,-18_energy146.jpg
  --------filename: 7_APML.dcm_rotation79,6_energy158.jpg
  --------filename: 7_APML.dcm_rotation82,-3_energy158.jpg
  --------filename: 7_APML.dcm_rotation100,-3_energy140.jpg
  --------filename: 7_APML.dcm_rotation85,-15_energy152.jpg
  --------filename: 7_APML.dcm_rotation82,9_energy146.jpg
  --------filename: 7_APML.dcm_rotation100,-3_energy146.jpg
  --------filename: 7_APML.dcm_rotation79,6_energy140.jpg
  --------filename: 7_APML.dcm_rotation79,-9_energy158.jpg
  --------filename: 7_APML.dcm_rotation100,-3_energy158.jpg
  --------filename: 7_APML.dcm_rotation85,-6_energy152.jpg
  --------filename: 7_APML.dcm_rotation73,-21_energy140.jpg
  --------filename: 7_APML.dcm_rotation100,-21_energy140.jpg
  --------filename: 7_APML.dcm_rotation100,-12_energy158.jpg
  --------filename: 7_APML.dcm_rotation100,-21_energy146.jpg
  --------filename: 7_APML.dcm_rotation103,12_energy140.jpg
  --------filename: 7_APML.dcm_rotation100,0_energy146.jpg
  --------filename: 7_APML.dcm_rotation100,9_energy158.jpg
  --------filename: 7_APML.dcm_rotation79,15_energy158.jpg
  --------filename: 7_APML.dcm_rotation79,18_energy158.jpg
  --------filename: 7_APML.dcm_rotation100,-6_energy146.jpg
  --------filename: 7_APML.dcm_rotation79,0_energy158.jpg
  --------filename: 7_APML.dcm_rotation85,-6_energy158.jpg
  --------filename: 7_APML.dcm_rotation100,-21_energy152.jpg
  --------filename: 7_APML.dcm_rotation100,12_energy140.jpg
  --------filename: 7_APML.dcm_rotation79,18_energy140.jpg
  --------filename: 7_APML.dcm_rotation82,18_energy158.jpg
  --------filename: 7_APML.dcm_rotation100,-9_energy152.jpg
  --------filename: 7_APML.dcm_rotation82,21_energy146.jpg
  --------filename: 7_APML.dcm_rotation85,-21_energy158.jpg
  --------filename: 7_APML.dcm_rotation85,12_energy146.jpg
  --------filename: 7_APML.dcm_rotation85,-18_energy140.jpg
  --------filename: 7_APML.dcm_rotation100,3_energy158.jpg
  --------filename: 7_APML.dcm_rotation79,9_energy140.jpg
  --------filename: 7_APML.dcm_rotation73,-18_energy152.jpg
  --------filename: 7_APML.dcm_rotation79,21_energy140.jpg
  --------filename: 7_APML.dcm_rotation100,-9_energy158.jpg
  --------filename: 7_APML.dcm_rotation79,21_energy146.jpg
  --------filename: 7_APML.dcm_rotation82,-15_energy152.jpg
  --------filename: 7_APML.dcm_rotation79,21_energy152.jpg
  --------filename: 7_APML.dcm_rotation79,15_energy152.jpg
  --------filename: 7_APML.dcm_rotation85,-18_energy158.jpg
  --------filename: 7_APML.dcm_rotation85,-3_energy158.jpg
  --------filename: 7_APML.dcm_rotation79,12_energy146.jpg
  --------filename: 7_APML.dcm_rotation82,15_energy158.jpg
  --------filename: 7_APML.dcm_rotation100,0_energy158.jpg
  --------filename: 7_APML.dcm_rotation82,18_energy146.jpg
  --------filename: 7_APML.dcm_rotation82,-15_energy158.jpg
  --------filename: 7_APML.dcm_rotation82,-12_energy152.jpg
  --------filename: 7_APML.dcm_rotation79,15_energy146.jpg
  --------filename: 7_APML.dcm_rotation79,9_energy158.jpg
  --------filename: 7_APML.dcm_rotation79,18_energy146.jpg
  --------filename: 7_APML.dcm_rotation82,3_energy158.jpg
  --------filename: 7_APML.dcm_rotation100,-3_energy152.jpg
  --------filename: 7_APML.dcm_rotation82,-12_energy146.jpg
  --------filename: 7_APML.dcm_rotation85,-21_energy146.jpg
  --------filename: 7_APML.dcm_rotation85,-6_energy146.jpg
  --------filename: 7_APML.dcm_rotation100,6_energy152.jpg
  --------filename: 7_APML.dcm_rotation85,-3_energy146.jpg
  --------filename: 7_APML.dcm_rotation100,-15_energy146.jpg
  --------filename: 7_APML.dcm_rotation100,-12_energy152.jpg
  --------filename: 7_APML.dcm_rotation100,-12_energy146.jpg
  --------filename: 7_APML.dcm_rotation79,9_energy152.jpg
  --------filename: 7_APML.dcm_rotation79,18_energy152.jpg
  --------filename: 7_APML.dcm_rotation82,6_energy158.jpg
  --------filename: 7_APML.dcm_rotation100,-18_energy152.jpg
  --------filename: 7_APML.dcm_rotation85,-9_energy146.jpg
  --------filename: 7_APML.dcm_rotation100,6_energy146.jpg
  --------filename: 7_APML.dcm_rotation82,-21_energy152.jpg
  --------filename: 7_APML.dcm_rotation100,-9_energy140.jpg
  --------filename: 7_APML.dcm_rotation85,-18_energy152.jpg
  --------filename: 7_APML.dcm_rotation85,12_energy152.jpg
  --------filename: 7_APML.dcm_rotation82,-3_energy140.jpg
  --------filename: 7_APML.dcm_rotation82,-3_energy146.jpg
  --------filename: 7_APML.dcm_rotation82,-18_energy158.jpg
  --------filename: 7_APML.dcm_rotation85,0_energy140.jpg
  --------filename: 7_APML.dcm_rotation100,-15_energy152.jpg
  --------filename: 7_APML.dcm_rotation79,3_energy146.jpg
  --------filename: 7_APML.dcm_rotation82,12_energy146.jpg
  --------filename: 7_APML.dcm_rotation82,3_energy152.jpg
  --------filename: 7_APML.dcm_rotation79,12_energy158.jpg
  --------filename: 7_APML.dcm_rotation82,21_energy140.jpg
  --------filename: 7_APML.dcm_rotation79,3_energy152.jpg
  --------filename: 7_APML.dcm_rotation79,0_energy152.jpg
  --------filename: 7_APML.dcm_rotation82,0_energy152.jpg
  --------filename: 7_APML.dcm_rotation82,0_energy140.jpg
  --------filename: 7_APML.dcm_rotation82,-6_energy152.jpg
  --------filename: 7_APML.dcm_rotation100,-21_energy158.jpg
  --------filename: 7_APML.dcm_rotation85,-15_energy140.jpg
  --------filename: 7_APML.dcm_rotation85,-12_energy152.jpg
  --------filename: 7_APML.dcm_rotation100,-6_energy140.jpg
  --------filename: 7_APML.dcm_rotation100,9_energy152.jpg
  --------filename: 7_APML.dcm_rotation85,0_energy146.jpg
  --------filename: 7_APML.dcm_rotation79,9_energy146.jpg
  --------filename: 7_APML.dcm_rotation79,0_energy146.jpg
  --------filename: 7_APML.dcm_rotation82,3_energy146.jpg
  --------filename: 7_APML.dcm_rotation100,-6_energy152.jpg
  --------filename: 7_APML.dcm_rotation85,0_energy152.jpg

... in t_read_image_list: 
    T_G_HEIGHT, T_G_WIDTH, T_G_NUMCHANNELS: [224, 224, 3]
    flist: tripletloss_train_dir/trained_models/tripletloss_train_dir_final_valid_inference_in.txt
    start, length: [0, 1000]


... in t_read_image_list: 
    T_G_HEIGHT, T_G_WIDTH, T_G_NUMCHANNELS: [224, 224, 3]
    flist: tripletloss_train_dir/trained_models/tripletloss_train_dir_final_valid_inference_in.txt
    start, length: [1000, 1000]


... in t_read_image_list: 
    T_G_HEIGHT, T_G_WIDTH, T_G_NUMCHANNELS: [224, 224, 3]
    flist: tripletloss_train_dir/trained_models/tripletloss_train_dir_final_valid_inference_in.txt
    start, length: [2000, 1000]


... in t_read_image_list: 
    T_G_HEIGHT, T_G_WIDTH, T_G_NUMCHANNELS: [224, 224, 3]
    flist: tripletloss_train_dir/trained_models/tripletloss_train_dir_final_valid_inference_in.txt
    start, length: [3000, 1000]


... in t_read_image_list: 
    T_G_HEIGHT, T_G_WIDTH, T_G_NUMCHANNELS: [224, 224, 3]
    flist: tripletloss_train_dir/trained_models/tripletloss_train_dir_final_valid_inference_in.txt
    start, length: [4000, 1000]


************
File containing generated embeddings: tripletloss_train_dir/trained_models/tripletloss_train_dir_final_valid_inference_out.txt
classifier_filename:
tripletloss_train_dir/kNN_classifier.pkl

embeddings:
[['../DATASETS/24_bones_classifier_train_valid_224x224x3/valid/2/2_APML.dcm_rotation82,9_energy158.jpg'
  '0.05768709' '0.0' ... '0.0' '0.0' '0.0']
 ['../DATASETS/24_bones_classifier_train_valid_224x224x3/valid/2/2_APML.dcm_rotation103,-12_energy146.jpg'
  '0.090250626' '0.0' ... '0.0' '0.0' '0.0']
 ['../DATASETS/24_bones_classifier_train_valid_224x224x3/valid/2/2_APML.dcm_rotation79,18_energy146.jpg'
  '0.068262994' '0.0' ... '0.0' '0.0' '0.0']
 ...
 ['../DATASETS/24_bones_classifier_train_valid_224x224x3/valid/7/7_APML.dcm_rotation82,3_energy146.jpg'
  '0.057879563' '0.0' ... '0.0' '0.20359854' '0.0']
 ['../DATASETS/24_bones_classifier_train_valid_224x224x3/valid/7/7_APML.dcm_rotation100,-6_energy152.jpg'
  '0.10489549' '0.0' ... '0.0' '0.16428027' '0.0']
 ['../DATASETS/24_bones_classifier_train_valid_224x224x3/valid/7/7_APML.dcm_rotation85,0_energy152.jpg'
  '0.043876905' '0.0' ... '0.0' '0.21904585' '0.0']]

embeddings.shape:
(4320, 129)

embeddings_only:
[[0.05768709 0.         0.         ... 0.         0.         0.        ]
 [0.09025063 0.         0.         ... 0.         0.         0.        ]
 [0.06826299 0.         0.         ... 0.         0.         0.        ]
 ...
 [0.05787956 0.         0.         ... 0.         0.20359854 0.        ]
 [0.10489549 0.         0.         ... 0.         0.16428027 0.        ]
 [0.04387691 0.         0.         ... 0.         0.21904585 0.        ]]

embeddings_only.shape:
(4320, 128)

predictions:
[2. 2. 2. ... 7. 7. 7.]

predictions.shape:
(4320,)

Predictions:
Image 2/2_APML.dcm_rotation82,9_energy158.jpg was predicted as: 2

Image 2/2_APML.dcm_rotation103,-12_energy146.jpg was predicted as: 2

Image 2/2_APML.dcm_rotation79,18_energy146.jpg was predicted as: 2

Image 2/2_APML.dcm_rotation79,0_energy146.jpg was predicted as: 2

Image 2/2_APML.dcm_rotation82,-18_energy152.jpg was predicted as: 2

Image 2/2_APML.dcm_rotation82,21_energy140.jpg was predicted as: 2

Image 2/2_APML.dcm_rotation82,6_energy158.jpg was predicted as: 2

Image 2/2_APML.dcm_rotation79,-9_energy146.jpg was predicted as: 2

Image 2/2_APML.dcm_rotation73,-18_energy158.jpg was predicted as: 2

Image 2/2_APML.dcm_rotation79,9_energy158.jpg was predicted as: 2

Image 2/2_APML.dcm_rotation79,12_energy140.jpg was predicted as: 2

Image 2/2_APML.dcm_rotation85,0_energy146.jpg was predicted as: 2

Image 2/2_APML.dcm_rotation85,-9_energy158.jpg was predicted as: 2

Image 2/2_APML.dcm_rotation100,-12_energy152.jpg was predicted as: 2

Image 2/2_APML.dcm_rotation82,3_energy152.jpg was predicted as: 2

Image 2/2_APML.dcm_rotation100,6_energy140.jpg was predicted as: 2

Image 2/2_APML.dcm_rotation82,-3_energy158.jpg was predicted as: 2

Image 2/2_APML.dcm_rotation82,-9_energy158.jpg was predicted as: 2

Image 2/2_APML.dcm_rotation82,9_energy140.jpg was predicted as: 2

Image 2/2_APML.dcm_rotation85,12_energy152.jpg was predicted as: 2

Image 2/2_APML.dcm_rotation82,21_energy146.jpg was predicted as: 2

Image 2/2_APML.dcm_rotation79,-9_energy158.jpg was predicted as: 2

Image 2/2_APML.dcm_rotation85,-3_energy158.jpg was predicted as: 2

Image 2/2_APML.dcm_rotation100,12_energy140.jpg was predicted as: 2

Image 2/2_APML.dcm_rotation73,-18_energy152.jpg was predicted as: 2

Image 2/2_APML.dcm_rotation82,18_energy152.jpg was predicted as: 2

Image 2/2_APML.dcm_rotation85,-3_energy140.jpg was predicted as: 2

Image 2/2_APML.dcm_rotation85,-6_energy158.jpg was predicted as: 2

Image 2/2_APML.dcm_rotation82,15_energy152.jpg was predicted as: 2

Image 2/2_APML.dcm_rotation79,21_energy140.jpg was predicted as: 2

Image 2/2_APML.dcm_rotation82,-18_energy146.jpg was predicted as: 2

Image 2/2_APML.dcm_rotation82,9_energy146.jpg was predicted as: 2

Image 2/2_APML.dcm_rotation79,15_energy152.jpg was predicted as: 2

Image 2/2_APML.dcm_rotation82,18_energy146.jpg was predicted as: 2

Image 2/2_APML.dcm_rotation85,0_energy140.jpg was predicted as: 2

Image 2/2_APML.dcm_rotation100,6_energy152.jpg was predicted as: 2

Image 2/2_APML.dcm_rotation82,-6_energy146.jpg was predicted as: 2

Image 2/2_APML.dcm_rotation85,-6_energy140.jpg was predicted as: 2

Image 2/2_APML.dcm_rotation85,-18_energy152.jpg was predicted as: 2

Image 2/2_APML.dcm_rotation85,-18_energy146.jpg was predicted as: 2

Image 2/2_APML.dcm_rotation82,0_energy140.jpg was predicted as: 2

Image 2/2_APML.dcm_rotation85,0_energy152.jpg was predicted as: 2

Image 2/2_APML.dcm_rotation100,-6_energy146.jpg was predicted as: 2

Image 2/2_APML.dcm_rotation85,-15_energy146.jpg was predicted as: 2

Image 2/2_APML.dcm_rotation85,-6_energy152.jpg was predicted as: 2

Image 2/2_APML.dcm_rotation82,15_energy146.jpg was predicted as: 2

Image 2/2_APML.dcm_rotation100,-3_energy152.jpg was predicted as: 2

Image 2/2_APML.dcm_rotation82,-18_energy140.jpg was predicted as: 2

Image 2/2_APML.dcm_rotation100,-21_energy140.jpg was predicted as: 2

Image 2/2_APML.dcm_rotation82,-3_energy146.jpg was predicted as: 2

Image 2/2_APML.dcm_rotation79,3_energy146.jpg was predicted as: 2

Image 2/2_APML.dcm_rotation79,12_energy146.jpg was predicted as: 2

Image 2/2_APML.dcm_rotation79,3_energy158.jpg was predicted as: 2

Image 2/2_APML.dcm_rotation82,-15_energy158.jpg was predicted as: 2

Image 2/2_APML.dcm_rotation82,-12_energy158.jpg was predicted as: 2

Image 2/2_APML.dcm_rotation82,-3_energy152.jpg was predicted as: 2

Image 2/2_APML.dcm_rotation85,-12_energy158.jpg was predicted as: 2

Image 2/2_APML.dcm_rotation82,12_energy140.jpg was predicted as: 2

Image 2/2_APML.dcm_rotation73,-15_energy146.jpg was predicted as: 2

Image 2/2_APML.dcm_rotation103,-12_energy140.jpg was predicted as: 2

Image 2/2_APML.dcm_rotation85,-21_energy158.jpg was predicted as: 2

Image 2/2_APML.dcm_rotation100,-3_energy158.jpg was predicted as: 2

Image 2/2_APML.dcm_rotation82,-12_energy146.jpg was predicted as: 2

Image 2/2_APML.dcm_rotation100,-15_energy140.jpg was predicted as: 2

Image 2/2_APML.dcm_rotation82,-15_energy152.jpg was predicted as: 2

Image 2/2_APML.dcm_rotation79,18_energy158.jpg was predicted as: 2

Image 2/2_APML.dcm_rotation73,-15_energy152.jpg was predicted as: 2

Image 2/2_APML.dcm_rotation103,-6_energy146.jpg was predicted as: 2

Image 2/2_APML.dcm_rotation100,-12_energy158.jpg was predicted as: 2

Image 2/2_APML.dcm_rotation85,-15_energy152.jpg was predicted as: 2

Image 2/2_APML.dcm_rotation85,0_energy158.jpg was predicted as: 2

Image 2/2_APML.dcm_rotation82,18_energy158.jpg was predicted as: 2

Image 2/2_APML.dcm_rotation100,9_energy140.jpg was predicted as: 2

Image 2/2_APML.dcm_rotation82,6_energy146.jpg was predicted as: 2

Image 2/2_APML.dcm_rotation85,-15_energy158.jpg was predicted as: 2

Image 2/2_APML.dcm_rotation85,-18_energy140.jpg was predicted as: 2

Image 2/2_APML.dcm_rotation85,12_energy140.jpg was predicted as: 2

Image 2/2_APML.dcm_rotation82,3_energy158.jpg was predicted as: 2

Image 2/2_APML.dcm_rotation82,-21_energy158.jpg was predicted as: 2

Image 2/2_APML.dcm_rotation82,12_energy152.jpg was predicted as: 2

Image 2/2_APML.dcm_rotation85,-15_energy140.jpg was predicted as: 2

Image 2/2_APML.dcm_rotation100,-9_energy140.jpg was predicted as: 2

Image 2/2_APML.dcm_rotation85,-18_energy158.jpg was predicted as: 2

Image 2/2_APML.dcm_rotation79,9_energy152.jpg was predicted as: 2

Image 2/2_APML.dcm_rotation85,-6_energy146.jpg was predicted as: 2

Image 2/2_APML.dcm_rotation79,12_energy152.jpg was predicted as: 2

Image 2/2_APML.dcm_rotation82,-12_energy152.jpg was predicted as: 2

Image 2/2_APML.dcm_rotation100,9_energy152.jpg was predicted as: 2

Image 2/2_APML.dcm_rotation100,0_energy158.jpg was predicted as: 2

Image 2/2_APML.dcm_rotation85,-21_energy146.jpg was predicted as: 2

Image 2/2_APML.dcm_rotation82,-9_energy146.jpg was predicted as: 2

Image 2/2_APML.dcm_rotation85,-3_energy152.jpg was predicted as: 2

Image 2/2_APML.dcm_rotation103,12_energy140.jpg was predicted as: 2

Image 2/2_APML.dcm_rotation79,21_energy152.jpg was predicted as: 2

Image 2/2_APML.dcm_rotation100,6_energy146.jpg was predicted as: 2

Image 2/2_APML.dcm_rotation82,18_energy140.jpg was predicted as: 2

Image 2/2_APML.dcm_rotation85,-12_energy146.jpg was predicted as: 2

Image 2/2_APML.dcm_rotation100,-18_energy146.jpg was predicted as: 2

Image 2/2_APML.dcm_rotation100,0_energy146.jpg was predicted as: 2

Image 2/2_APML.dcm_rotation100,-12_energy140.jpg was predicted as: 2

Image 2/2_APML.dcm_rotation79,3_energy152.jpg was predicted as: 2

Image 2/2_APML.dcm_rotation100,-6_energy140.jpg was predicted as: 2

Image 2/2_APML.dcm_rotation100,12_energy146.jpg was predicted as: 2

Image 2/2_APML.dcm_rotation100,3_energy158.jpg was predicted as: 2

Image 2/2_APML.dcm_rotation82,-6_energy158.jpg was predicted as: 2

Image 2/2_APML.dcm_rotation82,-21_energy146.jpg was predicted as: 2

Image 2/2_APML.dcm_rotation82,6_energy152.jpg was predicted as: 2

Image 2/2_APML.dcm_rotation73,-15_energy140.jpg was predicted as: 2

Image 2/2_APML.dcm_rotation100,9_energy146.jpg was predicted as: 2

Image 2/2_APML.dcm_rotation82,-9_energy152.jpg was predicted as: 2

Image 2/2_APML.dcm_rotation79,15_energy158.jpg was predicted as: 2

Image 2/2_APML.dcm_rotation82,3_energy146.jpg was predicted as: 2

Image 2/2_APML.dcm_rotation85,-9_energy146.jpg was predicted as: 2

Image 2/2_APML.dcm_rotation79,0_energy140.jpg was predicted as: 2

Image 2/2_APML.dcm_rotation73,-21_energy140.jpg was predicted as: 2

Image 2/2_APML.dcm_rotation100,-15_energy152.jpg was predicted as: 2

Image 2/2_APML.dcm_rotation79,6_energy152.jpg was predicted as: 2

Image 2/2_APML.dcm_rotation85,-9_energy152.jpg was predicted as: 2

Image 2/2_APML.dcm_rotation103,-18_energy158.jpg was predicted as: 2

Image 2/2_APML.dcm_rotation100,-9_energy158.jpg was predicted as: 2

Image 2/2_APML.dcm_rotation100,-6_energy152.jpg was predicted as: 2

Image 2/2_APML.dcm_rotation82,12_energy158.jpg was predicted as: 2

Image 2/2_APML.dcm_rotation85,12_energy146.jpg was predicted as: 2

Image 2/2_APML.dcm_rotation79,12_energy158.jpg was predicted as: 2

Image 2/2_APML.dcm_rotation79,21_energy146.jpg was predicted as: 2

Image 2/2_APML.dcm_rotation79,6_energy158.jpg was predicted as: 2

Image 2/2_APML.dcm_rotation100,6_energy158.jpg was predicted as: 2

Image 2/2_APML.dcm_rotation82,6_energy140.jpg was predicted as: 2

Image 2/2_APML.dcm_rotation85,-12_energy152.jpg was predicted as: 2

Image 2/2_APML.dcm_rotation100,-3_energy140.jpg was predicted as: 2

Image 2/2_APML.dcm_rotation82,12_energy146.jpg was predicted as: 2

Image 2/2_APML.dcm_rotation73,-12_energy158.jpg was predicted as: 2

Image 2/2_APML.dcm_rotation82,15_energy158.jpg was predicted as: 2

Image 2/2_APML.dcm_rotation82,-6_energy140.jpg was predicted as: 2

Image 2/2_APML.dcm_rotation100,-21_energy158.jpg was predicted as: 2

Image 2/2_APML.dcm_rotation100,-18_energy158.jpg was predicted as: 2

Image 2/2_APML.dcm_rotation82,9_energy152.jpg was predicted as: 2

Image 2/2_APML.dcm_rotation100,-21_energy146.jpg was predicted as: 2

Image 2/2_APML.dcm_rotation79,0_energy152.jpg was predicted as: 2

Image 2/2_APML.dcm_rotation73,-15_energy158.jpg was predicted as: 2

Image 2/2_APML.dcm_rotation100,-15_energy158.jpg was predicted as: 2

Image 2/2_APML.dcm_rotation79,0_energy158.jpg was predicted as: 2

Image 2/2_APML.dcm_rotation79,18_energy152.jpg was predicted as: 2

Image 2/2_APML.dcm_rotation82,21_energy158.jpg was predicted as: 2

Image 2/2_APML.dcm_rotation79,6_energy146.jpg was predicted as: 2

Image 2/2_APML.dcm_rotation79,-9_energy152.jpg was predicted as: 2

Image 2/2_APML.dcm_rotation82,-15_energy146.jpg was predicted as: 2

Image 2/2_APML.dcm_rotation79,18_energy140.jpg was predicted as: 2

Image 2/2_APML.dcm_rotation79,6_energy140.jpg was predicted as: 2

Image 2/2_APML.dcm_rotation100,-15_energy146.jpg was predicted as: 2

Image 2/2_APML.dcm_rotation100,-21_energy152.jpg was predicted as: 2

Image 2/2_APML.dcm_rotation100,-3_energy146.jpg was predicted as: 2

Image 2/2_APML.dcm_rotation100,-12_energy146.jpg was predicted as: 2

Image 2/2_APML.dcm_rotation82,21_energy152.jpg was predicted as: 2

Image 2/2_APML.dcm_rotation73,-18_energy146.jpg was predicted as: 2

Image 2/2_APML.dcm_rotation82,0_energy152.jpg was predicted as: 2

Image 2/2_APML.dcm_rotation103,21_energy152.jpg was predicted as: 2

Image 2/2_APML.dcm_rotation82,-15_energy140.jpg was predicted as: 2

Image 2/2_APML.dcm_rotation100,-18_energy152.jpg was predicted as: 2

Image 2/2_APML.dcm_rotation100,-9_energy146.jpg was predicted as: 2

Image 2/2_APML.dcm_rotation100,-9_energy152.jpg was predicted as: 2

Image 2/2_APML.dcm_rotation85,-21_energy152.jpg was predicted as: 2

Image 2/2_APML.dcm_rotation79,9_energy140.jpg was predicted as: 2

Image 2/2_APML.dcm_rotation100,9_energy158.jpg was predicted as: 2

Image 2/2_APML.dcm_rotation85,-3_energy146.jpg was predicted as: 2

Image 2/2_APML.dcm_rotation79,9_energy146.jpg was predicted as: 2

Image 2/2_APML.dcm_rotation82,0_energy158.jpg was predicted as: 2

Image 2/2_APML.dcm_rotation82,-18_energy158.jpg was predicted as: 2

Image 2/2_APML.dcm_rotation73,-21_energy146.jpg was predicted as: 2

Image 2/2_APML.dcm_rotation79,21_energy158.jpg was predicted as: 2

Image 2/2_APML.dcm_rotation100,-18_energy140.jpg was predicted as: 2

Image 2/2_APML.dcm_rotation79,15_energy146.jpg was predicted as: 2

Image 2/2_APML.dcm_rotation100,-6_energy158.jpg was predicted as: 2

Image 2/2_APML.dcm_rotation100,0_energy152.jpg was predicted as: 2

Image 2/2_APML.dcm_rotation82,0_energy146.jpg was predicted as: 2

Image 2/2_APML.dcm_rotation100,0_energy140.jpg was predicted as: 2

Image 2/2_APML.dcm_rotation82,-6_energy152.jpg was predicted as: 2

Image 2/2_APML.dcm_rotation82,-3_energy140.jpg was predicted as: 2

Image 2/2_APML.dcm_rotation82,-21_energy152.jpg was predicted as: 2

Image 2/2_APML.dcm_rotation73,-18_energy140.jpg was predicted as: 2

Image 11/11_APML.dcm_rotation85,-3_energy140.jpg was predicted as: 11

Image 11/11_APML.dcm_rotation100,-12_energy158.jpg was predicted as: 11

Image 11/11_APML.dcm_rotation85,-3_energy146.jpg was predicted as: 11

Image 11/11_APML.dcm_rotation79,18_energy152.jpg was predicted as: 11

Image 11/11_APML.dcm_rotation82,21_energy152.jpg was predicted as: 11

Image 11/11_APML.dcm_rotation79,-21_energy152.jpg was predicted as: 11

Image 11/11_APML.dcm_rotation85,-6_energy158.jpg was predicted as: 11

Image 11/11_APML.dcm_rotation73,18_energy146.jpg was predicted as: 11

Image 11/11_APML.dcm_rotation82,15_energy152.jpg was predicted as: 11

Image 11/11_APML.dcm_rotation73,0_energy140.jpg was predicted as: 11

Image 11/11_APML.dcm_rotation73,12_energy146.jpg was predicted as: 11

Image 11/11_APML.dcm_rotation82,-21_energy146.jpg was predicted as: 11

Image 11/11_APML.dcm_rotation103,18_energy140.jpg was predicted as: 11

Image 11/11_APML.dcm_rotation79,12_energy140.jpg was predicted as: 11

Image 11/11_APML.dcm_rotation73,18_energy158.jpg was predicted as: 11

Image 11/11_APML.dcm_rotation82,-18_energy140.jpg was predicted as: 11

Image 11/11_APML.dcm_rotation82,-15_energy146.jpg was predicted as: 11

Image 11/11_APML.dcm_rotation85,-18_energy152.jpg was predicted as: 11

Image 11/11_APML.dcm_rotation103,-15_energy158.jpg was predicted as: 11

Image 11/11_APML.dcm_rotation73,15_energy140.jpg was predicted as: 11

Image 11/11_APML.dcm_rotation100,-12_energy146.jpg was predicted as: 11

Image 11/11_APML.dcm_rotation82,-21_energy140.jpg was predicted as: 11

Image 11/11_APML.dcm_rotation82,-21_energy152.jpg was predicted as: 11

Image 11/11_APML.dcm_rotation103,-18_energy152.jpg was predicted as: 11

Image 11/11_APML.dcm_rotation73,21_energy140.jpg was predicted as: 11

Image 11/11_APML.dcm_rotation82,-3_energy158.jpg was predicted as: 11

Image 11/11_APML.dcm_rotation79,3_energy152.jpg was predicted as: 11

Image 11/11_APML.dcm_rotation103,-21_energy140.jpg was predicted as: 11

Image 11/11_APML.dcm_rotation100,0_energy146.jpg was predicted as: 11

Image 11/11_APML.dcm_rotation85,-15_energy152.jpg was predicted as: 11

Image 11/11_APML.dcm_rotation79,-9_energy146.jpg was predicted as: 11

Image 11/11_APML.dcm_rotation79,-9_energy152.jpg was predicted as: 11

Image 11/11_APML.dcm_rotation100,-15_energy158.jpg was predicted as: 11

Image 11/11_APML.dcm_rotation100,-18_energy146.jpg was predicted as: 11

Image 11/11_APML.dcm_rotation79,21_energy158.jpg was predicted as: 11

Image 11/11_APML.dcm_rotation82,9_energy146.jpg was predicted as: 11

Image 11/11_APML.dcm_rotation103,-15_energy140.jpg was predicted as: 11

Image 11/11_APML.dcm_rotation79,3_energy140.jpg was predicted as: 11

Image 11/11_APML.dcm_rotation85,-15_energy158.jpg was predicted as: 11

Image 11/11_APML.dcm_rotation79,-3_energy146.jpg was predicted as: 11

Image 11/11_APML.dcm_rotation82,18_energy146.jpg was predicted as: 11

Image 11/11_APML.dcm_rotation79,12_energy146.jpg was predicted as: 11

Image 11/11_APML.dcm_rotation82,-18_energy152.jpg was predicted as: 11

Image 11/11_APML.dcm_rotation85,-6_energy146.jpg was predicted as: 11

Image 11/11_APML.dcm_rotation82,-18_energy158.jpg was predicted as: 11

Image 11/11_APML.dcm_rotation85,-12_energy140.jpg was predicted as: 11

Image 11/11_APML.dcm_rotation82,0_energy152.jpg was predicted as: 11

Image 11/11_APML.dcm_rotation79,6_energy140.jpg was predicted as: 11

Image 11/11_APML.dcm_rotation82,6_energy140.jpg was predicted as: 11

Image 11/11_APML.dcm_rotation79,-3_energy152.jpg was predicted as: 11

Image 11/11_APML.dcm_rotation79,-21_energy158.jpg was predicted as: 11

Image 11/11_APML.dcm_rotation82,-9_energy146.jpg was predicted as: 11

Image 11/11_APML.dcm_rotation79,-9_energy140.jpg was predicted as: 11

Image 11/11_APML.dcm_rotation73,12_energy152.jpg was predicted as: 11

Image 11/11_APML.dcm_rotation100,3_energy152.jpg was predicted as: 11

Image 11/11_APML.dcm_rotation103,-21_energy146.jpg was predicted as: 11

Image 11/11_APML.dcm_rotation103,-18_energy146.jpg was predicted as: 11

Image 11/11_APML.dcm_rotation79,0_energy158.jpg was predicted as: 11

Image 11/11_APML.dcm_rotation82,-6_energy152.jpg was predicted as: 11

Image 11/11_APML.dcm_rotation82,21_energy140.jpg was predicted as: 11

Image 11/11_APML.dcm_rotation100,18_energy146.jpg was predicted as: 11

Image 11/11_APML.dcm_rotation103,-12_energy158.jpg was predicted as: 11

Image 11/11_APML.dcm_rotation82,0_energy140.jpg was predicted as: 11

Image 11/11_APML.dcm_rotation79,9_energy158.jpg was predicted as: 11

Image 11/11_APML.dcm_rotation85,-21_energy158.jpg was predicted as: 11

Image 11/11_APML.dcm_rotation82,9_energy140.jpg was predicted as: 11

Image 11/11_APML.dcm_rotation85,-12_energy146.jpg was predicted as: 11

Image 11/11_APML.dcm_rotation73,0_energy152.jpg was predicted as: 11

Image 11/11_APML.dcm_rotation82,-12_energy152.jpg was predicted as: 11

Image 11/11_APML.dcm_rotation100,-15_energy140.jpg was predicted as: 11

Image 11/11_APML.dcm_rotation79,15_energy146.jpg was predicted as: 11

Image 11/11_APML.dcm_rotation73,18_energy140.jpg was predicted as: 11

Image 11/11_APML.dcm_rotation100,9_energy140.jpg was predicted as: 11

Image 11/11_APML.dcm_rotation85,-15_energy146.jpg was predicted as: 11

Image 11/11_APML.dcm_rotation79,9_energy152.jpg was predicted as: 11

Image 11/11_APML.dcm_rotation82,18_energy158.jpg was predicted as: 11

Image 11/11_APML.dcm_rotation100,-3_energy158.jpg was predicted as: 11

Image 11/11_APML.dcm_rotation103,-12_energy146.jpg was predicted as: 11

Image 11/11_APML.dcm_rotation82,9_energy152.jpg was predicted as: 11

Image 11/11_APML.dcm_rotation79,-6_energy140.jpg was predicted as: 11

Image 11/11_APML.dcm_rotation103,0_energy152.jpg was predicted as: 11

Image 11/11_APML.dcm_rotation100,-12_energy140.jpg was predicted as: 11

Image 11/11_APML.dcm_rotation79,-9_energy158.jpg was predicted as: 11

Image 11/11_APML.dcm_rotation82,-12_energy146.jpg was predicted as: 11

Image 11/11_APML.dcm_rotation82,-3_energy146.jpg was predicted as: 11

Image 11/11_APML.dcm_rotation100,9_energy152.jpg was predicted as: 11

Image 11/11_APML.dcm_rotation85,-18_energy158.jpg was predicted as: 11

Image 11/11_APML.dcm_rotation82,-6_energy146.jpg was predicted as: 11

Image 11/11_APML.dcm_rotation82,-6_energy140.jpg was predicted as: 11

Image 11/11_APML.dcm_rotation82,12_energy152.jpg was predicted as: 11

Image 11/11_APML.dcm_rotation100,9_energy146.jpg was predicted as: 11

Image 11/11_APML.dcm_rotation85,-18_energy140.jpg was predicted as: 11

Image 11/11_APML.dcm_rotation79,21_energy152.jpg was predicted as: 11

Image 11/11_APML.dcm_rotation79,0_energy152.jpg was predicted as: 11

Image 11/11_APML.dcm_rotation82,-12_energy140.jpg was predicted as: 11

Image 11/11_APML.dcm_rotation82,21_energy158.jpg was predicted as: 11

Image 11/11_APML.dcm_rotation73,12_energy158.jpg was predicted as: 11

Image 11/11_APML.dcm_rotation82,6_energy158.jpg was predicted as: 11

Image 11/11_APML.dcm_rotation82,12_energy140.jpg was predicted as: 11

Image 11/11_APML.dcm_rotation103,-12_energy140.jpg was predicted as: 11

Image 11/11_APML.dcm_rotation82,-21_energy158.jpg was predicted as: 11

Image 11/11_APML.dcm_rotation82,-9_energy140.jpg was predicted as: 11

Image 11/11_APML.dcm_rotation79,18_energy146.jpg was predicted as: 11

Image 11/11_APML.dcm_rotation73,15_energy152.jpg was predicted as: 11

Image 11/11_APML.dcm_rotation82,-12_energy158.jpg was predicted as: 11

Image 11/11_APML.dcm_rotation100,-15_energy146.jpg was predicted as: 11

Image 11/11_APML.dcm_rotation79,6_energy152.jpg was predicted as: 11

Image 11/11_APML.dcm_rotation79,-21_energy146.jpg was predicted as: 11

Image 11/11_APML.dcm_rotation82,3_energy146.jpg was predicted as: 11

Image 11/11_APML.dcm_rotation85,-6_energy140.jpg was predicted as: 11

Image 11/11_APML.dcm_rotation73,12_energy140.jpg was predicted as: 11

Image 11/11_APML.dcm_rotation85,-15_energy140.jpg was predicted as: 11

Image 11/11_APML.dcm_rotation79,0_energy140.jpg was predicted as: 11

Image 11/11_APML.dcm_rotation79,-3_energy140.jpg was predicted as: 11

Image 11/11_APML.dcm_rotation79,15_energy158.jpg was predicted as: 11

Image 11/11_APML.dcm_rotation73,18_energy152.jpg was predicted as: 11

Image 11/11_APML.dcm_rotation82,-15_energy140.jpg was predicted as: 11

Image 11/11_APML.dcm_rotation79,18_energy140.jpg was predicted as: 11

Image 11/11_APML.dcm_rotation79,3_energy158.jpg was predicted as: 11

Image 11/11_APML.dcm_rotation82,3_energy152.jpg was predicted as: 11

Image 11/11_APML.dcm_rotation82,9_energy158.jpg was predicted as: 11

Image 11/11_APML.dcm_rotation100,-12_energy152.jpg was predicted as: 11

Image 11/11_APML.dcm_rotation79,3_energy146.jpg was predicted as: 11

Image 11/11_APML.dcm_rotation79,6_energy158.jpg was predicted as: 11

Image 11/11_APML.dcm_rotation100,6_energy140.jpg was predicted as: 11

Image 11/11_APML.dcm_rotation82,21_energy146.jpg was predicted as: 11

Image 11/11_APML.dcm_rotation79,12_energy158.jpg was predicted as: 11

Image 11/11_APML.dcm_rotation73,0_energy146.jpg was predicted as: 11

Image 11/11_APML.dcm_rotation85,-3_energy158.jpg was predicted as: 11

Image 11/11_APML.dcm_rotation79,15_energy152.jpg was predicted as: 11

Image 11/11_APML.dcm_rotation100,6_energy152.jpg was predicted as: 11

Image 11/11_APML.dcm_rotation82,-9_energy158.jpg was predicted as: 11

Image 11/11_APML.dcm_rotation82,-6_energy158.jpg was predicted as: 11

Image 11/11_APML.dcm_rotation85,-21_energy152.jpg was predicted as: 11

Image 11/11_APML.dcm_rotation85,-12_energy158.jpg was predicted as: 11

Image 11/11_APML.dcm_rotation82,12_energy158.jpg was predicted as: 11

Image 11/11_APML.dcm_rotation82,-3_energy140.jpg was predicted as: 11

Image 11/11_APML.dcm_rotation100,6_energy146.jpg was predicted as: 11

Image 11/11_APML.dcm_rotation103,-15_energy146.jpg was predicted as: 11

Image 11/11_APML.dcm_rotation82,6_energy146.jpg was predicted as: 11

Image 11/11_APML.dcm_rotation73,0_energy158.jpg was predicted as: 11

Image 11/11_APML.dcm_rotation79,6_energy146.jpg was predicted as: 11

Image 11/11_APML.dcm_rotation79,-3_energy158.jpg was predicted as: 11

Image 11/11_APML.dcm_rotation85,-6_energy152.jpg was predicted as: 11

Image 11/11_APML.dcm_rotation100,9_energy158.jpg was predicted as: 11

Image 11/11_APML.dcm_rotation106,-12_energy140.jpg was predicted as: 11

Image 11/11_APML.dcm_rotation79,18_energy158.jpg was predicted as: 11

Image 11/11_APML.dcm_rotation73,15_energy158.jpg was predicted as: 11

Image 11/11_APML.dcm_rotation85,-3_energy152.jpg was predicted as: 11

Image 11/11_APML.dcm_rotation73,-9_energy158.jpg was predicted as: 11

Image 11/11_APML.dcm_rotation103,-12_energy152.jpg was predicted as: 11

Image 11/11_APML.dcm_rotation82,-18_energy146.jpg was predicted as: 11

Image 11/11_APML.dcm_rotation79,-6_energy146.jpg was predicted as: 11

Image 11/11_APML.dcm_rotation79,-6_energy152.jpg was predicted as: 11

Image 11/11_APML.dcm_rotation82,15_energy140.jpg was predicted as: 11

Image 11/11_APML.dcm_rotation79,9_energy146.jpg was predicted as: 11

Image 11/11_APML.dcm_rotation103,3_energy152.jpg was predicted as: 11

Image 11/11_APML.dcm_rotation100,-18_energy140.jpg was predicted as: 11

Image 11/11_APML.dcm_rotation85,-21_energy140.jpg was predicted as: 11

Image 11/11_APML.dcm_rotation79,21_energy140.jpg was predicted as: 11

Image 11/11_APML.dcm_rotation82,-15_energy152.jpg was predicted as: 11

Image 11/11_APML.dcm_rotation82,15_energy158.jpg was predicted as: 11

Image 11/11_APML.dcm_rotation103,-18_energy158.jpg was predicted as: 11

Image 11/11_APML.dcm_rotation79,0_energy146.jpg was predicted as: 11

Image 11/11_APML.dcm_rotation82,0_energy158.jpg was predicted as: 11

Image 11/11_APML.dcm_rotation103,-15_energy152.jpg was predicted as: 11

Image 11/11_APML.dcm_rotation82,18_energy152.jpg was predicted as: 11

Image 11/11_APML.dcm_rotation100,3_energy158.jpg was predicted as: 11

Image 11/11_APML.dcm_rotation82,3_energy140.jpg was predicted as: 11

Image 11/11_APML.dcm_rotation82,-9_energy152.jpg was predicted as: 11

Image 11/11_APML.dcm_rotation82,6_energy152.jpg was predicted as: 11

Image 11/11_APML.dcm_rotation103,-6_energy140.jpg was predicted as: 11

Image 11/11_APML.dcm_rotation100,6_energy158.jpg was predicted as: 11

Image 11/11_APML.dcm_rotation103,-18_energy140.jpg was predicted as: 11

Image 11/11_APML.dcm_rotation85,-18_energy146.jpg was predicted as: 11

Image 11/11_APML.dcm_rotation100,-15_energy152.jpg was predicted as: 11

Image 11/11_APML.dcm_rotation79,15_energy140.jpg was predicted as: 11

Image 11/11_APML.dcm_rotation73,15_energy146.jpg was predicted as: 11

Image 11/11_APML.dcm_rotation82,15_energy146.jpg was predicted as: 11

Image 11/11_APML.dcm_rotation82,12_energy146.jpg was predicted as: 11

Image 5/5_APML.dcm_rotation82,-12_energy146.jpg was predicted as: 5

Image 5/5_APML.dcm_rotation100,-9_energy158.jpg was predicted as: 5

Image 5/5_APML.dcm_rotation82,12_energy140.jpg was predicted as: 5

Image 5/5_APML.dcm_rotation100,0_energy146.jpg was predicted as: 5

Image 5/5_APML.dcm_rotation82,-18_energy158.jpg was predicted as: 5

Image 5/5_APML.dcm_rotation79,15_energy158.jpg was predicted as: 5

Image 5/5_APML.dcm_rotation79,9_energy146.jpg was predicted as: 5

Image 5/5_APML.dcm_rotation79,15_energy152.jpg was predicted as: 5

Image 5/5_APML.dcm_rotation82,-6_energy158.jpg was predicted as: 5

Image 5/5_APML.dcm_rotation82,-3_energy140.jpg was predicted as: 5

Image 5/5_APML.dcm_rotation79,3_energy158.jpg was predicted as: 5

Image 5/5_APML.dcm_rotation82,12_energy158.jpg was predicted as: 5

Image 5/5_APML.dcm_rotation100,-21_energy140.jpg was predicted as: 5

Image 5/5_APML.dcm_rotation100,0_energy140.jpg was predicted as: 5

Image 5/5_APML.dcm_rotation82,0_energy152.jpg was predicted as: 5

Image 5/5_APML.dcm_rotation103,-18_energy158.jpg was predicted as: 5

Image 5/5_APML.dcm_rotation100,3_energy158.jpg was predicted as: 5

Image 5/5_APML.dcm_rotation100,-12_energy152.jpg was predicted as: 5

Image 5/5_APML.dcm_rotation82,21_energy140.jpg was predicted as: 5

Image 5/5_APML.dcm_rotation85,-12_energy146.jpg was predicted as: 5

Image 5/5_APML.dcm_rotation82,-21_energy146.jpg was predicted as: 5

Image 5/5_APML.dcm_rotation82,9_energy140.jpg was predicted as: 5

Image 5/5_APML.dcm_rotation82,15_energy146.jpg was predicted as: 5

Image 5/5_APML.dcm_rotation79,12_energy146.jpg was predicted as: 5

Image 5/5_APML.dcm_rotation100,-6_energy140.jpg was predicted as: 5

Image 5/5_APML.dcm_rotation82,6_energy140.jpg was predicted as: 5

Image 5/5_APML.dcm_rotation100,9_energy158.jpg was predicted as: 5

Image 5/5_APML.dcm_rotation79,18_energy146.jpg was predicted as: 5

Image 5/5_APML.dcm_rotation85,-18_energy140.jpg was predicted as: 5

Image 5/5_APML.dcm_rotation79,12_energy152.jpg was predicted as: 5

Image 5/5_APML.dcm_rotation100,0_energy152.jpg was predicted as: 5

Image 5/5_APML.dcm_rotation82,6_energy152.jpg was predicted as: 5

Image 5/5_APML.dcm_rotation100,6_energy146.jpg was predicted as: 5

Image 5/5_APML.dcm_rotation100,-9_energy146.jpg was predicted as: 5

Image 5/5_APML.dcm_rotation100,-9_energy152.jpg was predicted as: 5

Image 5/5_APML.dcm_rotation85,-21_energy158.jpg was predicted as: 5

Image 5/5_APML.dcm_rotation79,0_energy158.jpg was predicted as: 5

Image 5/5_APML.dcm_rotation100,-12_energy140.jpg was predicted as: 5

Image 5/5_APML.dcm_rotation100,-3_energy140.jpg was predicted as: 5

Image 5/5_APML.dcm_rotation100,-15_energy140.jpg was predicted as: 5

Image 5/5_APML.dcm_rotation79,0_energy146.jpg was predicted as: 5

Image 5/5_APML.dcm_rotation85,-18_energy152.jpg was predicted as: 5

Image 5/5_APML.dcm_rotation103,-12_energy146.jpg was predicted as: 5

Image 5/5_APML.dcm_rotation82,-18_energy146.jpg was predicted as: 5

Image 5/5_APML.dcm_rotation73,-12_energy158.jpg was predicted as: 5

Image 5/5_APML.dcm_rotation100,9_energy146.jpg was predicted as: 5

Image 5/5_APML.dcm_rotation100,-3_energy152.jpg was predicted as: 5

Image 5/5_APML.dcm_rotation100,-15_energy158.jpg was predicted as: 5

Image 5/5_APML.dcm_rotation82,-6_energy146.jpg was predicted as: 5

Image 5/5_APML.dcm_rotation79,18_energy158.jpg was predicted as: 5

Image 5/5_APML.dcm_rotation82,9_energy158.jpg was predicted as: 5

Image 5/5_APML.dcm_rotation73,-21_energy140.jpg was predicted as: 5

Image 5/5_APML.dcm_rotation100,-18_energy146.jpg was predicted as: 5

Image 5/5_APML.dcm_rotation82,18_energy140.jpg was predicted as: 5

Image 5/5_APML.dcm_rotation73,-21_energy146.jpg was predicted as: 5

Image 5/5_APML.dcm_rotation79,9_energy152.jpg was predicted as: 5

Image 5/5_APML.dcm_rotation100,-6_energy158.jpg was predicted as: 5

Image 5/5_APML.dcm_rotation79,21_energy146.jpg was predicted as: 5

Image 5/5_APML.dcm_rotation82,-9_energy146.jpg was predicted as: 5

Image 5/5_APML.dcm_rotation85,-9_energy146.jpg was predicted as: 5

Image 5/5_APML.dcm_rotation73,-15_energy146.jpg was predicted as: 5

Image 5/5_APML.dcm_rotation82,6_energy146.jpg was predicted as: 5

Image 5/5_APML.dcm_rotation79,0_energy140.jpg was predicted as: 5

Image 5/5_APML.dcm_rotation82,-12_energy158.jpg was predicted as: 5

Image 5/5_APML.dcm_rotation82,-18_energy152.jpg was predicted as: 5

Image 5/5_APML.dcm_rotation82,-6_energy140.jpg was predicted as: 5

Image 5/5_APML.dcm_rotation79,-9_energy152.jpg was predicted as: 5

Image 5/5_APML.dcm_rotation82,12_energy152.jpg was predicted as: 5

Image 5/5_APML.dcm_rotation100,-18_energy140.jpg was predicted as: 5

Image 5/5_APML.dcm_rotation85,-15_energy152.jpg was predicted as: 5

Image 5/5_APML.dcm_rotation85,0_energy146.jpg was predicted as: 5

Image 5/5_APML.dcm_rotation79,12_energy158.jpg was predicted as: 5

Image 5/5_APML.dcm_rotation82,3_energy152.jpg was predicted as: 5

Image 5/5_APML.dcm_rotation82,-15_energy158.jpg was predicted as: 5

Image 5/5_APML.dcm_rotation85,-15_energy140.jpg was predicted as: 5

Image 5/5_APML.dcm_rotation79,21_energy158.jpg was predicted as: 5

Image 5/5_APML.dcm_rotation73,-15_energy158.jpg was predicted as: 5

Image 5/5_APML.dcm_rotation85,-6_energy140.jpg was predicted as: 5

Image 5/5_APML.dcm_rotation82,-15_energy146.jpg was predicted as: 5

Image 5/5_APML.dcm_rotation100,-3_energy146.jpg was predicted as: 5

Image 5/5_APML.dcm_rotation82,3_energy146.jpg was predicted as: 5

Image 5/5_APML.dcm_rotation85,-3_energy158.jpg was predicted as: 5

Image 5/5_APML.dcm_rotation79,6_energy140.jpg was predicted as: 5

Image 5/5_APML.dcm_rotation103,21_energy152.jpg was predicted as: 5

Image 5/5_APML.dcm_rotation100,-18_energy158.jpg was predicted as: 5

Image 5/5_APML.dcm_rotation85,-21_energy146.jpg was predicted as: 5

Image 5/5_APML.dcm_rotation100,-18_energy152.jpg was predicted as: 5

Image 5/5_APML.dcm_rotation79,0_energy152.jpg was predicted as: 5

Image 5/5_APML.dcm_rotation85,-3_energy146.jpg was predicted as: 5

Image 5/5_APML.dcm_rotation100,6_energy140.jpg was predicted as: 5

Image 5/5_APML.dcm_rotation79,3_energy146.jpg was predicted as: 5

Image 5/5_APML.dcm_rotation79,21_energy152.jpg was predicted as: 5

Image 5/5_APML.dcm_rotation73,-18_energy140.jpg was predicted as: 5

Image 5/5_APML.dcm_rotation82,0_energy158.jpg was predicted as: 5

Image 5/5_APML.dcm_rotation79,-9_energy146.jpg was predicted as: 5

Image 5/5_APML.dcm_rotation100,-12_energy158.jpg was predicted as: 5

Image 5/5_APML.dcm_rotation79,12_energy140.jpg was predicted as: 5

Image 5/5_APML.dcm_rotation100,0_energy158.jpg was predicted as: 5

Image 5/5_APML.dcm_rotation85,-15_energy158.jpg was predicted as: 5

Image 5/5_APML.dcm_rotation73,-15_energy140.jpg was predicted as: 5

Image 5/5_APML.dcm_rotation82,21_energy152.jpg was predicted as: 5

Image 5/5_APML.dcm_rotation85,-6_energy146.jpg was predicted as: 5

Image 5/5_APML.dcm_rotation79,6_energy158.jpg was predicted as: 5

Image 5/5_APML.dcm_rotation85,12_energy152.jpg was predicted as: 5

Image 5/5_APML.dcm_rotation82,21_energy158.jpg was predicted as: 5

Image 5/5_APML.dcm_rotation82,9_energy152.jpg was predicted as: 5

Image 5/5_APML.dcm_rotation82,21_energy146.jpg was predicted as: 5

Image 5/5_APML.dcm_rotation85,-18_energy146.jpg was predicted as: 5

Image 5/5_APML.dcm_rotation85,-6_energy152.jpg was predicted as: 5

Image 5/5_APML.dcm_rotation100,12_energy146.jpg was predicted as: 5

Image 5/5_APML.dcm_rotation79,15_energy146.jpg was predicted as: 5

Image 5/5_APML.dcm_rotation85,0_energy152.jpg was predicted as: 5

Image 5/5_APML.dcm_rotation79,21_energy140.jpg was predicted as: 5

Image 5/5_APML.dcm_rotation82,-15_energy140.jpg was predicted as: 5

Image 5/5_APML.dcm_rotation100,6_energy158.jpg was predicted as: 5

Image 5/5_APML.dcm_rotation100,-21_energy152.jpg was predicted as: 5

Image 5/5_APML.dcm_rotation82,18_energy146.jpg was predicted as: 5

Image 5/5_APML.dcm_rotation79,18_energy140.jpg was predicted as: 5

Image 5/5_APML.dcm_rotation85,-15_energy146.jpg was predicted as: 5

Image 5/5_APML.dcm_rotation82,12_energy146.jpg was predicted as: 5

Image 5/5_APML.dcm_rotation100,9_energy152.jpg was predicted as: 5

Image 5/5_APML.dcm_rotation100,9_energy140.jpg was predicted as: 5

Image 5/5_APML.dcm_rotation85,-3_energy152.jpg was predicted as: 5

Image 5/5_APML.dcm_rotation79,3_energy152.jpg was predicted as: 5

Image 5/5_APML.dcm_rotation82,-15_energy152.jpg was predicted as: 5

Image 5/5_APML.dcm_rotation82,-9_energy152.jpg was predicted as: 5

Image 5/5_APML.dcm_rotation85,-12_energy158.jpg was predicted as: 5

Image 5/5_APML.dcm_rotation100,-9_energy140.jpg was predicted as: 5

Image 5/5_APML.dcm_rotation85,-6_energy158.jpg was predicted as: 5

Image 5/5_APML.dcm_rotation82,-3_energy152.jpg was predicted as: 5

Image 5/5_APML.dcm_rotation79,9_energy158.jpg was predicted as: 5

Image 5/5_APML.dcm_rotation79,-9_energy158.jpg was predicted as: 5

Image 5/5_APML.dcm_rotation85,0_energy140.jpg was predicted as: 5

Image 5/5_APML.dcm_rotation100,-15_energy146.jpg was predicted as: 5

Image 5/5_APML.dcm_rotation82,0_energy140.jpg was predicted as: 5

Image 5/5_APML.dcm_rotation82,-3_energy158.jpg was predicted as: 5

Image 5/5_APML.dcm_rotation100,-21_energy158.jpg was predicted as: 5

Image 5/5_APML.dcm_rotation82,0_energy146.jpg was predicted as: 5

Image 5/5_APML.dcm_rotation103,12_energy140.jpg was predicted as: 5

Image 5/5_APML.dcm_rotation85,12_energy146.jpg was predicted as: 5

Image 5/5_APML.dcm_rotation85,-12_energy152.jpg was predicted as: 5

Image 5/5_APML.dcm_rotation79,6_energy152.jpg was predicted as: 5

Image 5/5_APML.dcm_rotation85,-9_energy152.jpg was predicted as: 5

Image 5/5_APML.dcm_rotation82,-21_energy152.jpg was predicted as: 5

Image 5/5_APML.dcm_rotation73,-18_energy146.jpg was predicted as: 5

Image 5/5_APML.dcm_rotation82,-21_energy158.jpg was predicted as: 5

Image 5/5_APML.dcm_rotation73,-15_energy152.jpg was predicted as: 5

Image 5/5_APML.dcm_rotation103,-12_energy140.jpg was predicted as: 5

Image 5/5_APML.dcm_rotation85,0_energy158.jpg was predicted as: 5

Image 5/5_APML.dcm_rotation82,-3_energy146.jpg was predicted as: 5

Image 5/5_APML.dcm_rotation82,18_energy158.jpg was predicted as: 5

Image 5/5_APML.dcm_rotation85,-21_energy152.jpg was predicted as: 5

Image 5/5_APML.dcm_rotation82,9_energy146.jpg was predicted as: 5

Image 5/5_APML.dcm_rotation85,-18_energy158.jpg was predicted as: 5

Image 5/5_APML.dcm_rotation82,18_energy152.jpg was predicted as: 5

Image 5/5_APML.dcm_rotation100,-3_energy158.jpg was predicted as: 5

Image 5/5_APML.dcm_rotation73,-18_energy152.jpg was predicted as: 5

Image 5/5_APML.dcm_rotation103,-6_energy146.jpg was predicted as: 5

Image 5/5_APML.dcm_rotation100,-6_energy152.jpg was predicted as: 5

Image 5/5_APML.dcm_rotation82,15_energy152.jpg was predicted as: 5

Image 5/5_APML.dcm_rotation100,-12_energy146.jpg was predicted as: 5

Image 5/5_APML.dcm_rotation85,-3_energy140.jpg was predicted as: 5

Image 5/5_APML.dcm_rotation100,12_energy140.jpg was predicted as: 5

Image 5/5_APML.dcm_rotation73,-18_energy158.jpg was predicted as: 5

Image 5/5_APML.dcm_rotation82,-6_energy152.jpg was predicted as: 5

Image 5/5_APML.dcm_rotation79,6_energy146.jpg was predicted as: 5

Image 5/5_APML.dcm_rotation82,-12_energy152.jpg was predicted as: 5

Image 5/5_APML.dcm_rotation82,6_energy158.jpg was predicted as: 5

Image 5/5_APML.dcm_rotation100,-21_energy146.jpg was predicted as: 5

Image 5/5_APML.dcm_rotation79,9_energy140.jpg was predicted as: 5

Image 5/5_APML.dcm_rotation100,-15_energy152.jpg was predicted as: 5

Image 5/5_APML.dcm_rotation79,18_energy152.jpg was predicted as: 5

Image 5/5_APML.dcm_rotation82,-9_energy158.jpg was predicted as: 5

Image 5/5_APML.dcm_rotation82,15_energy158.jpg was predicted as: 5

Image 5/5_APML.dcm_rotation85,-9_energy158.jpg was predicted as: 5

Image 5/5_APML.dcm_rotation85,12_energy140.jpg was predicted as: 5

Image 5/5_APML.dcm_rotation82,-18_energy140.jpg was predicted as: 5

Image 5/5_APML.dcm_rotation82,3_energy158.jpg was predicted as: 5

Image 5/5_APML.dcm_rotation100,-6_energy146.jpg was predicted as: 5

Image 5/5_APML.dcm_rotation100,6_energy152.jpg was predicted as: 5

Image 22/22_APML.dcm_rotation82,3_energy152.jpg was predicted as: 22

Image 22/22_APML.dcm_rotation85,-6_energy158.jpg was predicted as: 22

Image 22/22_APML.dcm_rotation79,15_energy158.jpg was predicted as: 22

Image 22/22_APML.dcm_rotation82,-6_energy140.jpg was predicted as: 22

Image 22/22_APML.dcm_rotation79,18_energy152.jpg was predicted as: 22

Image 22/22_APML.dcm_rotation82,15_energy152.jpg was predicted as: 22

Image 22/22_APML.dcm_rotation79,-9_energy146.jpg was predicted as: 22

Image 22/22_APML.dcm_rotation82,18_energy146.jpg was predicted as: 22

Image 22/22_APML.dcm_rotation82,21_energy146.jpg was predicted as: 22

Image 22/22_APML.dcm_rotation103,-15_energy158.jpg was predicted as: 22

Image 22/22_APML.dcm_rotation100,-18_energy140.jpg was predicted as: 22

Image 22/22_APML.dcm_rotation82,-21_energy146.jpg was predicted as: 22

Image 22/22_APML.dcm_rotation79,6_energy152.jpg was predicted as: 22

Image 22/22_APML.dcm_rotation73,21_energy140.jpg was predicted as: 22

Image 22/22_APML.dcm_rotation79,6_energy146.jpg was predicted as: 22

Image 22/22_APML.dcm_rotation85,-15_energy152.jpg was predicted as: 22

Image 22/22_APML.dcm_rotation82,-21_energy140.jpg was predicted as: 22

Image 22/22_APML.dcm_rotation79,12_energy146.jpg was predicted as: 22

Image 22/22_APML.dcm_rotation82,15_energy146.jpg was predicted as: 22

Image 22/22_APML.dcm_rotation100,9_energy146.jpg was predicted as: 22

Image 22/22_APML.dcm_rotation103,-6_energy140.jpg was predicted as: 22

Image 22/22_APML.dcm_rotation103,-12_energy152.jpg was predicted as: 22

Image 22/22_APML.dcm_rotation100,-15_energy146.jpg was predicted as: 22

Image 22/22_APML.dcm_rotation79,-6_energy146.jpg was predicted as: 22

Image 22/22_APML.dcm_rotation82,21_energy158.jpg was predicted as: 22

Image 22/22_APML.dcm_rotation82,-15_energy140.jpg was predicted as: 22

Image 22/22_APML.dcm_rotation85,-6_energy146.jpg was predicted as: 22

Image 22/22_APML.dcm_rotation79,15_energy152.jpg was predicted as: 22

Image 22/22_APML.dcm_rotation82,12_energy152.jpg was predicted as: 22

Image 22/22_APML.dcm_rotation85,-18_energy146.jpg was predicted as: 22

Image 22/22_APML.dcm_rotation73,15_energy152.jpg was predicted as: 22

Image 22/22_APML.dcm_rotation85,-21_energy152.jpg was predicted as: 22

Image 22/22_APML.dcm_rotation103,-18_energy158.jpg was predicted as: 22

Image 22/22_APML.dcm_rotation82,-18_energy140.jpg was predicted as: 22

Image 22/22_APML.dcm_rotation82,-18_energy152.jpg was predicted as: 22

Image 22/22_APML.dcm_rotation79,3_energy140.jpg was predicted as: 22

Image 22/22_APML.dcm_rotation100,-18_energy146.jpg was predicted as: 22

Image 22/22_APML.dcm_rotation85,-6_energy152.jpg was predicted as: 22

Image 22/22_APML.dcm_rotation73,15_energy158.jpg was predicted as: 22

Image 22/22_APML.dcm_rotation103,3_energy152.jpg was predicted as: 22

Image 22/22_APML.dcm_rotation82,15_energy140.jpg was predicted as: 22

Image 22/22_APML.dcm_rotation79,0_energy146.jpg was predicted as: 22

Image 22/22_APML.dcm_rotation82,0_energy140.jpg was predicted as: 22

Image 22/22_APML.dcm_rotation73,12_energy158.jpg was predicted as: 22

Image 22/22_APML.dcm_rotation100,-12_energy152.jpg was predicted as: 22

Image 22/22_APML.dcm_rotation73,18_energy146.jpg was predicted as: 22

Image 22/22_APML.dcm_rotation103,-12_energy158.jpg was predicted as: 22

Image 22/22_APML.dcm_rotation73,12_energy140.jpg was predicted as: 22

Image 22/22_APML.dcm_rotation85,-18_energy152.jpg was predicted as: 22

Image 22/22_APML.dcm_rotation79,-6_energy140.jpg was predicted as: 22

Image 22/22_APML.dcm_rotation100,9_energy158.jpg was predicted as: 22

Image 22/22_APML.dcm_rotation100,-15_energy140.jpg was predicted as: 22

Image 22/22_APML.dcm_rotation100,18_energy146.jpg was predicted as: 22

Image 22/22_APML.dcm_rotation79,-9_energy152.jpg was predicted as: 22

Image 22/22_APML.dcm_rotation79,21_energy152.jpg was predicted as: 22

Image 22/22_APML.dcm_rotation100,6_energy140.jpg was predicted as: 22

Image 22/22_APML.dcm_rotation82,-15_energy146.jpg was predicted as: 22

Image 22/22_APML.dcm_rotation82,6_energy140.jpg was predicted as: 22

Image 22/22_APML.dcm_rotation82,12_energy146.jpg was predicted as: 22

Image 22/22_APML.dcm_rotation103,-15_energy152.jpg was predicted as: 22

Image 22/22_APML.dcm_rotation82,-12_energy152.jpg was predicted as: 22

Image 22/22_APML.dcm_rotation85,-21_energy140.jpg was predicted as: 22

Image 22/22_APML.dcm_rotation82,-9_energy158.jpg was predicted as: 22

Image 22/22_APML.dcm_rotation100,-3_energy158.jpg was predicted as: 22

Image 22/22_APML.dcm_rotation79,18_energy140.jpg was predicted as: 22

Image 22/22_APML.dcm_rotation79,21_energy158.jpg was predicted as: 22

Image 22/22_APML.dcm_rotation82,6_energy158.jpg was predicted as: 22

Image 22/22_APML.dcm_rotation79,-3_energy140.jpg was predicted as: 22

Image 22/22_APML.dcm_rotation82,-18_energy158.jpg was predicted as: 22

Image 22/22_APML.dcm_rotation79,3_energy152.jpg was predicted as: 22

Image 22/22_APML.dcm_rotation73,12_energy152.jpg was predicted as: 22

Image 22/22_APML.dcm_rotation82,-9_energy152.jpg was predicted as: 22

Image 22/22_APML.dcm_rotation85,-18_energy140.jpg was predicted as: 22

Image 22/22_APML.dcm_rotation79,15_energy140.jpg was predicted as: 22

Image 22/22_APML.dcm_rotation79,0_energy140.jpg was predicted as: 22

Image 22/22_APML.dcm_rotation85,-18_energy158.jpg was predicted as: 22

Image 22/22_APML.dcm_rotation82,-3_energy158.jpg was predicted as: 22

Image 22/22_APML.dcm_rotation82,-21_energy152.jpg was predicted as: 22

Image 22/22_APML.dcm_rotation85,-15_energy146.jpg was predicted as: 22

Image 22/22_APML.dcm_rotation82,-9_energy140.jpg was predicted as: 22

Image 22/22_APML.dcm_rotation82,6_energy152.jpg was predicted as: 22

Image 22/22_APML.dcm_rotation103,-18_energy146.jpg was predicted as: 22

Image 22/22_APML.dcm_rotation73,0_energy158.jpg was predicted as: 22

Image 22/22_APML.dcm_rotation79,6_energy140.jpg was predicted as: 22

Image 22/22_APML.dcm_rotation82,-6_energy158.jpg was predicted as: 22

Image 22/22_APML.dcm_rotation79,21_energy140.jpg was predicted as: 22

Image 22/22_APML.dcm_rotation73,15_energy140.jpg was predicted as: 22

Image 22/22_APML.dcm_rotation79,3_energy146.jpg was predicted as: 22

Image 22/22_APML.dcm_rotation85,-12_energy146.jpg was predicted as: 22

Image 22/22_APML.dcm_rotation79,-9_energy158.jpg was predicted as: 22

Image 22/22_APML.dcm_rotation100,-12_energy146.jpg was predicted as: 22

Image 22/22_APML.dcm_rotation103,-15_energy140.jpg was predicted as: 22

Image 22/22_APML.dcm_rotation82,15_energy158.jpg was predicted as: 22

Image 22/22_APML.dcm_rotation103,-18_energy152.jpg was predicted as: 22

Image 22/22_APML.dcm_rotation85,-12_energy158.jpg was predicted as: 22

Image 22/22_APML.dcm_rotation85,-12_energy140.jpg was predicted as: 22

Image 22/22_APML.dcm_rotation100,9_energy152.jpg was predicted as: 22

Image 22/22_APML.dcm_rotation82,-6_energy146.jpg was predicted as: 22

Image 22/22_APML.dcm_rotation79,-3_energy152.jpg was predicted as: 22

Image 22/22_APML.dcm_rotation82,-6_energy152.jpg was predicted as: 22

Image 22/22_APML.dcm_rotation79,-3_energy146.jpg was predicted as: 22

Image 22/22_APML.dcm_rotation85,-21_energy158.jpg was predicted as: 22

Image 22/22_APML.dcm_rotation103,-21_energy140.jpg was predicted as: 22

Image 22/22_APML.dcm_rotation100,6_energy152.jpg was predicted as: 22

Image 22/22_APML.dcm_rotation103,-12_energy140.jpg was predicted as: 22

Image 22/22_APML.dcm_rotation85,-15_energy140.jpg was predicted as: 22

Image 22/22_APML.dcm_rotation82,-3_energy146.jpg was predicted as: 22

Image 22/22_APML.dcm_rotation103,-12_energy146.jpg was predicted as: 22

Image 22/22_APML.dcm_rotation85,-3_energy140.jpg was predicted as: 22

Image 22/22_APML.dcm_rotation82,21_energy152.jpg was predicted as: 22

Image 22/22_APML.dcm_rotation85,-6_energy140.jpg was predicted as: 22

Image 22/22_APML.dcm_rotation100,0_energy146.jpg was predicted as: 22

Image 22/22_APML.dcm_rotation73,18_energy140.jpg was predicted as: 22

Image 22/22_APML.dcm_rotation79,-9_energy140.jpg was predicted as: 22

Image 22/22_APML.dcm_rotation73,0_energy140.jpg was predicted as: 22

Image 22/22_APML.dcm_rotation79,0_energy158.jpg was predicted as: 22

Image 22/22_APML.dcm_rotation100,3_energy152.jpg was predicted as: 22

Image 22/22_APML.dcm_rotation73,18_energy152.jpg was predicted as: 22

Image 22/22_APML.dcm_rotation73,0_energy152.jpg was predicted as: 22

Image 22/22_APML.dcm_rotation82,9_energy140.jpg was predicted as: 22

Image 22/22_APML.dcm_rotation79,-21_energy158.jpg was predicted as: 22

Image 22/22_APML.dcm_rotation79,12_energy158.jpg was predicted as: 22

Image 22/22_APML.dcm_rotation79,9_energy158.jpg was predicted as: 22

Image 22/22_APML.dcm_rotation100,-15_energy152.jpg was predicted as: 22

Image 22/22_APML.dcm_rotation79,18_energy146.jpg was predicted as: 22

Image 22/22_APML.dcm_rotation82,9_energy158.jpg was predicted as: 22

Image 22/22_APML.dcm_rotation79,0_energy152.jpg was predicted as: 22

Image 22/22_APML.dcm_rotation79,-21_energy146.jpg was predicted as: 22

Image 22/22_APML.dcm_rotation82,3_energy146.jpg was predicted as: 22

Image 22/22_APML.dcm_rotation100,-12_energy140.jpg was predicted as: 22

Image 22/22_APML.dcm_rotation100,3_energy158.jpg was predicted as: 22

Image 22/22_APML.dcm_rotation82,3_energy140.jpg was predicted as: 22

Image 22/22_APML.dcm_rotation82,12_energy140.jpg was predicted as: 22

Image 22/22_APML.dcm_rotation73,15_energy146.jpg was predicted as: 22

Image 22/22_APML.dcm_rotation106,-12_energy140.jpg was predicted as: 22

Image 22/22_APML.dcm_rotation82,-9_energy146.jpg was predicted as: 22

Image 22/22_APML.dcm_rotation82,-18_energy146.jpg was predicted as: 22

Image 22/22_APML.dcm_rotation100,9_energy140.jpg was predicted as: 22

Image 22/22_APML.dcm_rotation100,-15_energy158.jpg was predicted as: 22

Image 22/22_APML.dcm_rotation79,-21_energy152.jpg was predicted as: 22

Image 22/22_APML.dcm_rotation73,12_energy146.jpg was predicted as: 22

Image 22/22_APML.dcm_rotation79,18_energy158.jpg was predicted as: 22

Image 22/22_APML.dcm_rotation82,12_energy158.jpg was predicted as: 22

Image 22/22_APML.dcm_rotation79,9_energy146.jpg was predicted as: 22

Image 22/22_APML.dcm_rotation103,-21_energy146.jpg was predicted as: 22

Image 22/22_APML.dcm_rotation82,-12_energy158.jpg was predicted as: 22

Image 22/22_APML.dcm_rotation82,18_energy158.jpg was predicted as: 22

Image 22/22_APML.dcm_rotation100,6_energy146.jpg was predicted as: 22

Image 22/22_APML.dcm_rotation100,6_energy158.jpg was predicted as: 22

Image 22/22_APML.dcm_rotation82,6_energy146.jpg was predicted as: 22

Image 22/22_APML.dcm_rotation82,21_energy140.jpg was predicted as: 22

Image 22/22_APML.dcm_rotation82,-21_energy158.jpg was predicted as: 22

Image 22/22_APML.dcm_rotation82,9_energy146.jpg was predicted as: 22

Image 22/22_APML.dcm_rotation85,-3_energy152.jpg was predicted as: 22

Image 22/22_APML.dcm_rotation103,-18_energy140.jpg was predicted as: 22

Image 22/22_APML.dcm_rotation85,-3_energy146.jpg was predicted as: 22

Image 22/22_APML.dcm_rotation82,-15_energy152.jpg was predicted as: 22

Image 22/22_APML.dcm_rotation82,0_energy158.jpg was predicted as: 22

Image 22/22_APML.dcm_rotation82,18_energy152.jpg was predicted as: 22

Image 22/22_APML.dcm_rotation73,18_energy158.jpg was predicted as: 22

Image 22/22_APML.dcm_rotation85,-3_energy158.jpg was predicted as: 22

Image 22/22_APML.dcm_rotation82,-12_energy140.jpg was predicted as: 22

Image 22/22_APML.dcm_rotation79,6_energy158.jpg was predicted as: 22

Image 22/22_APML.dcm_rotation103,18_energy140.jpg was predicted as: 22

Image 22/22_APML.dcm_rotation82,0_energy152.jpg was predicted as: 22

Image 22/22_APML.dcm_rotation103,0_energy152.jpg was predicted as: 22

Image 22/22_APML.dcm_rotation82,-12_energy146.jpg was predicted as: 22

Image 22/22_APML.dcm_rotation79,9_energy152.jpg was predicted as: 22

Image 22/22_APML.dcm_rotation100,-12_energy158.jpg was predicted as: 22

Image 22/22_APML.dcm_rotation82,-3_energy140.jpg was predicted as: 22

Image 22/22_APML.dcm_rotation103,-15_energy146.jpg was predicted as: 22

Image 22/22_APML.dcm_rotation85,-15_energy158.jpg was predicted as: 22

Image 22/22_APML.dcm_rotation79,3_energy158.jpg was predicted as: 22

Image 22/22_APML.dcm_rotation82,9_energy152.jpg was predicted as: 22

Image 22/22_APML.dcm_rotation79,15_energy146.jpg was predicted as: 22

Image 22/22_APML.dcm_rotation79,-3_energy158.jpg was predicted as: 22

Image 22/22_APML.dcm_rotation79,12_energy140.jpg was predicted as: 22

Image 22/22_APML.dcm_rotation73,0_energy146.jpg was predicted as: 22

Image 22/22_APML.dcm_rotation73,-9_energy158.jpg was predicted as: 22

Image 22/22_APML.dcm_rotation79,-6_energy152.jpg was predicted as: 22

Image 13/13_APML.dcm_rotation79,6_energy140.jpg was predicted as: 13

Image 13/13_APML.dcm_rotation79,9_energy146.jpg was predicted as: 13

Image 13/13_APML.dcm_rotation82,-6_energy152.jpg was predicted as: 13

Image 13/13_APML.dcm_rotation82,15_energy152.jpg was predicted as: 13

Image 13/13_APML.dcm_rotation82,-21_energy146.jpg was predicted as: 13

Image 13/13_APML.dcm_rotation73,18_energy158.jpg was predicted as: 13

Image 13/13_APML.dcm_rotation100,9_energy146.jpg was predicted as: 13

Image 13/13_APML.dcm_rotation85,-6_energy146.jpg was predicted as: 13

Image 13/13_APML.dcm_rotation82,0_energy152.jpg was predicted as: 13

Image 13/13_APML.dcm_rotation100,-15_energy158.jpg was predicted as: 13

Image 13/13_APML.dcm_rotation73,0_energy146.jpg was predicted as: 13

Image 13/13_APML.dcm_rotation73,-9_energy158.jpg was predicted as: 13

Image 13/13_APML.dcm_rotation79,-3_energy140.jpg was predicted as: 13

Image 13/13_APML.dcm_rotation79,-21_energy152.jpg was predicted as: 13

Image 13/13_APML.dcm_rotation79,21_energy152.jpg was predicted as: 13

Image 13/13_APML.dcm_rotation79,15_energy140.jpg was predicted as: 13

Image 13/13_APML.dcm_rotation79,12_energy140.jpg was predicted as: 13

Image 13/13_APML.dcm_rotation100,-15_energy140.jpg was predicted as: 13

Image 13/13_APML.dcm_rotation85,-21_energy158.jpg was predicted as: 13

Image 13/13_APML.dcm_rotation85,-21_energy152.jpg was predicted as: 13

Image 13/13_APML.dcm_rotation82,6_energy158.jpg was predicted as: 13

Image 13/13_APML.dcm_rotation82,-18_energy146.jpg was predicted as: 13

Image 13/13_APML.dcm_rotation103,-12_energy140.jpg was predicted as: 13

Image 13/13_APML.dcm_rotation85,-18_energy146.jpg was predicted as: 13

Image 13/13_APML.dcm_rotation79,3_energy158.jpg was predicted as: 13

Image 13/13_APML.dcm_rotation82,3_energy152.jpg was predicted as: 13

Image 13/13_APML.dcm_rotation82,-15_energy146.jpg was predicted as: 13

Image 13/13_APML.dcm_rotation82,-21_energy158.jpg was predicted as: 13

Image 13/13_APML.dcm_rotation73,15_energy140.jpg was predicted as: 13

Image 13/13_APML.dcm_rotation82,-18_energy152.jpg was predicted as: 13

Image 13/13_APML.dcm_rotation79,-6_energy140.jpg was predicted as: 13

Image 13/13_APML.dcm_rotation82,12_energy146.jpg was predicted as: 13

Image 13/13_APML.dcm_rotation100,-15_energy146.jpg was predicted as: 13

Image 13/13_APML.dcm_rotation103,-21_energy140.jpg was predicted as: 13

Image 13/13_APML.dcm_rotation103,3_energy152.jpg was predicted as: 13

Image 13/13_APML.dcm_rotation103,-18_energy158.jpg was predicted as: 13

Image 13/13_APML.dcm_rotation79,9_energy158.jpg was predicted as: 13

Image 13/13_APML.dcm_rotation79,0_energy158.jpg was predicted as: 13

Image 13/13_APML.dcm_rotation85,-6_energy140.jpg was predicted as: 13

Image 13/13_APML.dcm_rotation82,-9_energy152.jpg was predicted as: 13

Image 13/13_APML.dcm_rotation79,18_energy146.jpg was predicted as: 13

Image 13/13_APML.dcm_rotation85,-6_energy152.jpg was predicted as: 13

Image 13/13_APML.dcm_rotation100,-15_energy152.jpg was predicted as: 13

Image 13/13_APML.dcm_rotation103,-12_energy152.jpg was predicted as: 13

Image 13/13_APML.dcm_rotation82,18_energy152.jpg was predicted as: 13

Image 13/13_APML.dcm_rotation82,6_energy152.jpg was predicted as: 13

Image 13/13_APML.dcm_rotation79,-6_energy146.jpg was predicted as: 13

Image 13/13_APML.dcm_rotation100,6_energy146.jpg was predicted as: 13

Image 13/13_APML.dcm_rotation79,21_energy140.jpg was predicted as: 13

Image 13/13_APML.dcm_rotation79,-21_energy158.jpg was predicted as: 13

Image 13/13_APML.dcm_rotation85,-15_energy158.jpg was predicted as: 13

Image 13/13_APML.dcm_rotation100,-3_energy158.jpg was predicted as: 13

Image 13/13_APML.dcm_rotation79,3_energy152.jpg was predicted as: 13

Image 13/13_APML.dcm_rotation73,12_energy140.jpg was predicted as: 13

Image 13/13_APML.dcm_rotation82,6_energy146.jpg was predicted as: 13

Image 13/13_APML.dcm_rotation82,-12_energy158.jpg was predicted as: 13

Image 13/13_APML.dcm_rotation73,0_energy152.jpg was predicted as: 13

Image 13/13_APML.dcm_rotation79,-9_energy146.jpg was predicted as: 13

Image 13/13_APML.dcm_rotation82,6_energy140.jpg was predicted as: 13

Image 13/13_APML.dcm_rotation73,0_energy140.jpg was predicted as: 13

Image 13/13_APML.dcm_rotation100,9_energy140.jpg was predicted as: 13

Image 13/13_APML.dcm_rotation100,-12_energy140.jpg was predicted as: 13

Image 13/13_APML.dcm_rotation82,-9_energy158.jpg was predicted as: 13

Image 13/13_APML.dcm_rotation85,-6_energy158.jpg was predicted as: 13

Image 13/13_APML.dcm_rotation82,12_energy158.jpg was predicted as: 13

Image 13/13_APML.dcm_rotation82,21_energy146.jpg was predicted as: 13

Image 13/13_APML.dcm_rotation79,0_energy146.jpg was predicted as: 13

Image 13/13_APML.dcm_rotation82,9_energy158.jpg was predicted as: 13

Image 13/13_APML.dcm_rotation85,-12_energy140.jpg was predicted as: 13

Image 13/13_APML.dcm_rotation85,-18_energy140.jpg was predicted as: 13

Image 13/13_APML.dcm_rotation85,-3_energy152.jpg was predicted as: 13

Image 13/13_APML.dcm_rotation79,-3_energy152.jpg was predicted as: 13

Image 13/13_APML.dcm_rotation79,-6_energy152.jpg was predicted as: 13

Image 13/13_APML.dcm_rotation79,9_energy152.jpg was predicted as: 13

Image 13/13_APML.dcm_rotation82,-6_energy158.jpg was predicted as: 13

Image 13/13_APML.dcm_rotation79,6_energy146.jpg was predicted as: 13

Image 13/13_APML.dcm_rotation79,-9_energy152.jpg was predicted as: 13

Image 13/13_APML.dcm_rotation79,3_energy140.jpg was predicted as: 13

Image 13/13_APML.dcm_rotation85,-3_energy158.jpg was predicted as: 13

Image 13/13_APML.dcm_rotation82,0_energy140.jpg was predicted as: 13

Image 13/13_APML.dcm_rotation73,18_energy140.jpg was predicted as: 13

Image 13/13_APML.dcm_rotation79,-21_energy146.jpg was predicted as: 13

Image 13/13_APML.dcm_rotation103,-12_energy146.jpg was predicted as: 13

Image 13/13_APML.dcm_rotation82,-12_energy140.jpg was predicted as: 13

Image 13/13_APML.dcm_rotation85,-15_energy146.jpg was predicted as: 13

Image 13/13_APML.dcm_rotation103,-15_energy140.jpg was predicted as: 13

Image 13/13_APML.dcm_rotation82,-3_energy140.jpg was predicted as: 13

Image 13/13_APML.dcm_rotation73,15_energy158.jpg was predicted as: 13

Image 13/13_APML.dcm_rotation85,-18_energy158.jpg was predicted as: 13

Image 13/13_APML.dcm_rotation79,12_energy146.jpg was predicted as: 13

Image 13/13_APML.dcm_rotation82,3_energy146.jpg was predicted as: 13

Image 13/13_APML.dcm_rotation100,9_energy152.jpg was predicted as: 13

Image 13/13_APML.dcm_rotation73,15_energy152.jpg was predicted as: 13

Image 13/13_APML.dcm_rotation73,0_energy158.jpg was predicted as: 13

Image 13/13_APML.dcm_rotation73,18_energy146.jpg was predicted as: 13

Image 13/13_APML.dcm_rotation100,9_energy158.jpg was predicted as: 13

Image 13/13_APML.dcm_rotation79,18_energy140.jpg was predicted as: 13

Image 13/13_APML.dcm_rotation79,15_energy158.jpg was predicted as: 13

Image 13/13_APML.dcm_rotation85,-3_energy146.jpg was predicted as: 13

Image 13/13_APML.dcm_rotation100,-12_energy158.jpg was predicted as: 13

Image 13/13_APML.dcm_rotation82,3_energy140.jpg was predicted as: 13

Image 13/13_APML.dcm_rotation82,-3_energy158.jpg was predicted as: 13

Image 13/13_APML.dcm_rotation100,6_energy140.jpg was predicted as: 13

Image 13/13_APML.dcm_rotation82,-12_energy146.jpg was predicted as: 13

Image 13/13_APML.dcm_rotation103,-6_energy140.jpg was predicted as: 13

Image 13/13_APML.dcm_rotation79,-9_energy140.jpg was predicted as: 13

Image 13/13_APML.dcm_rotation82,9_energy146.jpg was predicted as: 13

Image 13/13_APML.dcm_rotation100,-18_energy140.jpg was predicted as: 13

Image 13/13_APML.dcm_rotation103,-18_energy152.jpg was predicted as: 13

Image 13/13_APML.dcm_rotation82,-15_energy140.jpg was predicted as: 13

Image 13/13_APML.dcm_rotation73,12_energy146.jpg was predicted as: 13

Image 13/13_APML.dcm_rotation100,6_energy152.jpg was predicted as: 13

Image 13/13_APML.dcm_rotation100,-12_energy152.jpg was predicted as: 13

Image 13/13_APML.dcm_rotation100,-12_energy146.jpg was predicted as: 13

Image 13/13_APML.dcm_rotation100,3_energy158.jpg was predicted as: 13

Image 13/13_APML.dcm_rotation85,-3_energy140.jpg was predicted as: 13

Image 13/13_APML.dcm_rotation82,15_energy146.jpg was predicted as: 13

Image 13/13_APML.dcm_rotation85,-12_energy146.jpg was predicted as: 13

Image 13/13_APML.dcm_rotation79,18_energy152.jpg was predicted as: 13

Image 13/13_APML.dcm_rotation82,-3_energy146.jpg was predicted as: 13

Image 13/13_APML.dcm_rotation73,18_energy152.jpg was predicted as: 13

Image 13/13_APML.dcm_rotation82,9_energy140.jpg was predicted as: 13

Image 13/13_APML.dcm_rotation82,15_energy140.jpg was predicted as: 13

Image 13/13_APML.dcm_rotation79,6_energy158.jpg was predicted as: 13

Image 13/13_APML.dcm_rotation100,6_energy158.jpg was predicted as: 13

Image 13/13_APML.dcm_rotation79,18_energy158.jpg was predicted as: 13

Image 13/13_APML.dcm_rotation82,-21_energy140.jpg was predicted as: 13

Image 13/13_APML.dcm_rotation73,12_energy158.jpg was predicted as: 13

Image 13/13_APML.dcm_rotation73,12_energy152.jpg was predicted as: 13

Image 13/13_APML.dcm_rotation79,15_energy152.jpg was predicted as: 13

Image 13/13_APML.dcm_rotation82,9_energy152.jpg was predicted as: 13

Image 13/13_APML.dcm_rotation103,-18_energy140.jpg was predicted as: 13

Image 13/13_APML.dcm_rotation82,12_energy140.jpg was predicted as: 13

Image 13/13_APML.dcm_rotation79,0_energy140.jpg was predicted as: 13

Image 13/13_APML.dcm_rotation103,0_energy152.jpg was predicted as: 13

Image 13/13_APML.dcm_rotation79,3_energy146.jpg was predicted as: 13

Image 13/13_APML.dcm_rotation106,-12_energy140.jpg was predicted as: 13

Image 13/13_APML.dcm_rotation82,12_energy152.jpg was predicted as: 13

Image 13/13_APML.dcm_rotation82,-12_energy152.jpg was predicted as: 13

Image 13/13_APML.dcm_rotation103,-15_energy152.jpg was predicted as: 13

Image 13/13_APML.dcm_rotation73,21_energy140.jpg was predicted as: 13

Image 13/13_APML.dcm_rotation79,21_energy158.jpg was predicted as: 13

Image 13/13_APML.dcm_rotation82,18_energy146.jpg was predicted as: 13

Image 13/13_APML.dcm_rotation82,-18_energy158.jpg was predicted as: 13

Image 13/13_APML.dcm_rotation82,-15_energy152.jpg was predicted as: 13

Image 13/13_APML.dcm_rotation79,15_energy146.jpg was predicted as: 13

Image 13/13_APML.dcm_rotation100,-18_energy146.jpg was predicted as: 13

Image 13/13_APML.dcm_rotation82,21_energy152.jpg was predicted as: 13

Image 13/13_APML.dcm_rotation79,-3_energy158.jpg was predicted as: 13

Image 13/13_APML.dcm_rotation85,-21_energy140.jpg was predicted as: 13

Image 13/13_APML.dcm_rotation82,-21_energy152.jpg was predicted as: 13

Image 13/13_APML.dcm_rotation103,18_energy140.jpg was predicted as: 13

Image 13/13_APML.dcm_rotation103,-12_energy158.jpg was predicted as: 13

Image 13/13_APML.dcm_rotation103,-21_energy146.jpg was predicted as: 13

Image 13/13_APML.dcm_rotation100,18_energy146.jpg was predicted as: 13

Image 13/13_APML.dcm_rotation82,0_energy158.jpg was predicted as: 13

Image 13/13_APML.dcm_rotation82,18_energy158.jpg was predicted as: 13

Image 13/13_APML.dcm_rotation82,21_energy140.jpg was predicted as: 13

Image 13/13_APML.dcm_rotation85,-12_energy158.jpg was predicted as: 13

Image 13/13_APML.dcm_rotation73,15_energy146.jpg was predicted as: 13

Image 13/13_APML.dcm_rotation82,-9_energy146.jpg was predicted as: 13

Image 13/13_APML.dcm_rotation79,0_energy152.jpg was predicted as: 13

Image 13/13_APML.dcm_rotation82,-6_energy146.jpg was predicted as: 13

Image 13/13_APML.dcm_rotation79,-3_energy146.jpg was predicted as: 13

Image 13/13_APML.dcm_rotation79,6_energy152.jpg was predicted as: 13

Image 13/13_APML.dcm_rotation100,3_energy152.jpg was predicted as: 13

Image 13/13_APML.dcm_rotation82,-6_energy140.jpg was predicted as: 13

Image 13/13_APML.dcm_rotation85,-15_energy140.jpg was predicted as: 13

Image 13/13_APML.dcm_rotation82,-18_energy140.jpg was predicted as: 13

Image 13/13_APML.dcm_rotation103,-18_energy146.jpg was predicted as: 13

Image 13/13_APML.dcm_rotation82,15_energy158.jpg was predicted as: 13

Image 13/13_APML.dcm_rotation82,21_energy158.jpg was predicted as: 13

Image 13/13_APML.dcm_rotation82,-9_energy140.jpg was predicted as: 13

Image 13/13_APML.dcm_rotation85,-15_energy152.jpg was predicted as: 13

Image 13/13_APML.dcm_rotation79,-9_energy158.jpg was predicted as: 13

Image 13/13_APML.dcm_rotation103,-15_energy158.jpg was predicted as: 13

Image 13/13_APML.dcm_rotation103,-15_energy146.jpg was predicted as: 13

Image 13/13_APML.dcm_rotation85,-18_energy152.jpg was predicted as: 13

Image 13/13_APML.dcm_rotation100,0_energy146.jpg was predicted as: 13

Image 13/13_APML.dcm_rotation79,12_energy158.jpg was predicted as: 13

Image 4/4_APML.dcm_rotation85,-3_energy140.jpg was predicted as: 4

Image 4/4_APML.dcm_rotation85,-12_energy146.jpg was predicted as: 4

Image 4/4_APML.dcm_rotation73,-18_energy146.jpg was predicted as: 4

Image 4/4_APML.dcm_rotation85,-12_energy158.jpg was predicted as: 4

Image 4/4_APML.dcm_rotation82,15_energy158.jpg was predicted as: 4

Image 4/4_APML.dcm_rotation100,0_energy152.jpg was predicted as: 4

Image 4/4_APML.dcm_rotation82,0_energy158.jpg was predicted as: 4

Image 4/4_APML.dcm_rotation73,-18_energy152.jpg was predicted as: 4

Image 4/4_APML.dcm_rotation85,-9_energy158.jpg was predicted as: 4

Image 4/4_APML.dcm_rotation79,6_energy158.jpg was predicted as: 4

Image 4/4_APML.dcm_rotation100,-6_energy158.jpg was predicted as: 4

Image 4/4_APML.dcm_rotation85,-21_energy146.jpg was predicted as: 4

Image 4/4_APML.dcm_rotation73,-15_energy158.jpg was predicted as: 4

Image 4/4_APML.dcm_rotation100,-15_energy146.jpg was predicted as: 4

Image 4/4_APML.dcm_rotation82,18_energy152.jpg was predicted as: 4

Image 4/4_APML.dcm_rotation82,9_energy146.jpg was predicted as: 4

Image 4/4_APML.dcm_rotation103,-18_energy158.jpg was predicted as: 4

Image 4/4_APML.dcm_rotation79,6_energy146.jpg was predicted as: 4

Image 4/4_APML.dcm_rotation82,-6_energy140.jpg was predicted as: 4

Image 4/4_APML.dcm_rotation82,-12_energy146.jpg was predicted as: 4

Image 4/4_APML.dcm_rotation85,12_energy146.jpg was predicted as: 4

Image 4/4_APML.dcm_rotation82,12_energy158.jpg was predicted as: 4

Image 4/4_APML.dcm_rotation85,-12_energy152.jpg was predicted as: 4

Image 4/4_APML.dcm_rotation100,6_energy158.jpg was predicted as: 4

Image 4/4_APML.dcm_rotation82,-21_energy152.jpg was predicted as: 4

Image 4/4_APML.dcm_rotation79,0_energy146.jpg was predicted as: 4

Image 4/4_APML.dcm_rotation100,6_energy140.jpg was predicted as: 4

Image 4/4_APML.dcm_rotation100,0_energy146.jpg was predicted as: 4

Image 4/4_APML.dcm_rotation79,21_energy158.jpg was predicted as: 4

Image 4/4_APML.dcm_rotation79,3_energy152.jpg was predicted as: 4

Image 4/4_APML.dcm_rotation82,18_energy146.jpg was predicted as: 4

Image 4/4_APML.dcm_rotation79,12_energy158.jpg was predicted as: 4

Image 4/4_APML.dcm_rotation100,12_energy146.jpg was predicted as: 4

Image 4/4_APML.dcm_rotation100,-6_energy152.jpg was predicted as: 4

Image 4/4_APML.dcm_rotation73,-21_energy140.jpg was predicted as: 4

Image 4/4_APML.dcm_rotation100,-18_energy140.jpg was predicted as: 4

Image 4/4_APML.dcm_rotation79,0_energy152.jpg was predicted as: 4

Image 4/4_APML.dcm_rotation73,-21_energy146.jpg was predicted as: 4

Image 4/4_APML.dcm_rotation100,6_energy146.jpg was predicted as: 4

Image 4/4_APML.dcm_rotation79,0_energy158.jpg was predicted as: 4

Image 4/4_APML.dcm_rotation73,-18_energy158.jpg was predicted as: 4

Image 4/4_APML.dcm_rotation82,-18_energy158.jpg was predicted as: 4

Image 4/4_APML.dcm_rotation100,-12_energy146.jpg was predicted as: 4

Image 4/4_APML.dcm_rotation73,-15_energy140.jpg was predicted as: 4

Image 4/4_APML.dcm_rotation82,-12_energy152.jpg was predicted as: 4

Image 4/4_APML.dcm_rotation85,-21_energy152.jpg was predicted as: 4

Image 4/4_APML.dcm_rotation100,9_energy140.jpg was predicted as: 4

Image 4/4_APML.dcm_rotation85,0_energy152.jpg was predicted as: 4

Image 4/4_APML.dcm_rotation82,-6_energy152.jpg was predicted as: 4

Image 4/4_APML.dcm_rotation73,-18_energy140.jpg was predicted as: 4

Image 4/4_APML.dcm_rotation100,-12_energy158.jpg was predicted as: 4

Image 4/4_APML.dcm_rotation82,-15_energy146.jpg was predicted as: 4

Image 4/4_APML.dcm_rotation79,18_energy152.jpg was predicted as: 4

Image 4/4_APML.dcm_rotation82,12_energy152.jpg was predicted as: 4

Image 4/4_APML.dcm_rotation100,-12_energy152.jpg was predicted as: 4

Image 4/4_APML.dcm_rotation82,-18_energy140.jpg was predicted as: 4

Image 4/4_APML.dcm_rotation73,-15_energy152.jpg was predicted as: 4

Image 4/4_APML.dcm_rotation100,-6_energy146.jpg was predicted as: 4

Image 4/4_APML.dcm_rotation79,6_energy140.jpg was predicted as: 4

Image 4/4_APML.dcm_rotation82,-15_energy140.jpg was predicted as: 4

Image 4/4_APML.dcm_rotation85,-6_energy140.jpg was predicted as: 4

Image 4/4_APML.dcm_rotation82,-6_energy158.jpg was predicted as: 4

Image 4/4_APML.dcm_rotation100,9_energy158.jpg was predicted as: 4

Image 4/4_APML.dcm_rotation100,-9_energy158.jpg was predicted as: 4

Image 4/4_APML.dcm_rotation85,-15_energy140.jpg was predicted as: 4

Image 4/4_APML.dcm_rotation82,-3_energy140.jpg was predicted as: 4

Image 4/4_APML.dcm_rotation85,-6_energy158.jpg was predicted as: 4

Image 4/4_APML.dcm_rotation85,-21_energy158.jpg was predicted as: 4

Image 4/4_APML.dcm_rotation100,9_energy146.jpg was predicted as: 4

Image 4/4_APML.dcm_rotation100,-18_energy152.jpg was predicted as: 4

Image 4/4_APML.dcm_rotation100,9_energy152.jpg was predicted as: 4

Image 4/4_APML.dcm_rotation100,-18_energy146.jpg was predicted as: 4

Image 4/4_APML.dcm_rotation79,9_energy158.jpg was predicted as: 4

Image 4/4_APML.dcm_rotation79,-9_energy146.jpg was predicted as: 4

Image 4/4_APML.dcm_rotation79,0_energy140.jpg was predicted as: 4

Image 4/4_APML.dcm_rotation103,-12_energy146.jpg was predicted as: 4

Image 4/4_APML.dcm_rotation82,-15_energy158.jpg was predicted as: 4

Image 4/4_APML.dcm_rotation82,9_energy140.jpg was predicted as: 4

Image 4/4_APML.dcm_rotation82,-18_energy146.jpg was predicted as: 4

Image 4/4_APML.dcm_rotation82,-18_energy152.jpg was predicted as: 4

Image 4/4_APML.dcm_rotation82,6_energy158.jpg was predicted as: 4

Image 4/4_APML.dcm_rotation79,12_energy146.jpg was predicted as: 4

Image 4/4_APML.dcm_rotation79,15_energy146.jpg was predicted as: 4

Image 4/4_APML.dcm_rotation100,-9_energy140.jpg was predicted as: 4

Image 4/4_APML.dcm_rotation100,-15_energy140.jpg was predicted as: 4

Image 4/4_APML.dcm_rotation82,-15_energy152.jpg was predicted as: 4

Image 4/4_APML.dcm_rotation85,-3_energy146.jpg was predicted as: 4

Image 4/4_APML.dcm_rotation82,0_energy146.jpg was predicted as: 4

Image 4/4_APML.dcm_rotation82,18_energy140.jpg was predicted as: 4

Image 4/4_APML.dcm_rotation79,3_energy158.jpg was predicted as: 4

Image 4/4_APML.dcm_rotation82,0_energy140.jpg was predicted as: 4

Image 4/4_APML.dcm_rotation82,-3_energy146.jpg was predicted as: 4

Image 4/4_APML.dcm_rotation100,-15_energy158.jpg was predicted as: 4

Image 4/4_APML.dcm_rotation85,-6_energy146.jpg was predicted as: 4

Image 4/4_APML.dcm_rotation85,-18_energy158.jpg was predicted as: 4

Image 4/4_APML.dcm_rotation82,3_energy146.jpg was predicted as: 4

Image 4/4_APML.dcm_rotation79,15_energy152.jpg was predicted as: 4

Image 4/4_APML.dcm_rotation82,12_energy140.jpg was predicted as: 4

Image 4/4_APML.dcm_rotation73,-12_energy158.jpg was predicted as: 4

Image 4/4_APML.dcm_rotation82,12_energy146.jpg was predicted as: 4

Image 4/4_APML.dcm_rotation103,21_energy152.jpg was predicted as: 4

Image 4/4_APML.dcm_rotation82,-6_energy146.jpg was predicted as: 4

Image 4/4_APML.dcm_rotation82,-9_energy146.jpg was predicted as: 4

Image 4/4_APML.dcm_rotation85,-15_energy158.jpg was predicted as: 4

Image 4/4_APML.dcm_rotation82,21_energy140.jpg was predicted as: 4

Image 4/4_APML.dcm_rotation82,15_energy146.jpg was predicted as: 4

Image 4/4_APML.dcm_rotation85,-18_energy152.jpg was predicted as: 4

Image 4/4_APML.dcm_rotation85,0_energy158.jpg was predicted as: 4

Image 4/4_APML.dcm_rotation79,3_energy146.jpg was predicted as: 4

Image 4/4_APML.dcm_rotation82,6_energy140.jpg was predicted as: 4

Image 4/4_APML.dcm_rotation85,0_energy140.jpg was predicted as: 4

Image 4/4_APML.dcm_rotation79,21_energy140.jpg was predicted as: 4

Image 4/4_APML.dcm_rotation100,0_energy140.jpg was predicted as: 4

Image 4/4_APML.dcm_rotation100,12_energy140.jpg was predicted as: 4

Image 4/4_APML.dcm_rotation100,0_energy158.jpg was predicted as: 4

Image 4/4_APML.dcm_rotation82,-12_energy158.jpg was predicted as: 4

Image 4/4_APML.dcm_rotation85,12_energy152.jpg was predicted as: 4

Image 4/4_APML.dcm_rotation82,9_energy158.jpg was predicted as: 4

Image 4/4_APML.dcm_rotation100,6_energy152.jpg was predicted as: 4

Image 4/4_APML.dcm_rotation82,-9_energy152.jpg was predicted as: 4

Image 4/4_APML.dcm_rotation79,9_energy152.jpg was predicted as: 4

Image 4/4_APML.dcm_rotation82,6_energy152.jpg was predicted as: 4

Image 4/4_APML.dcm_rotation100,-21_energy152.jpg was predicted as: 4

Image 4/4_APML.dcm_rotation100,-21_energy140.jpg was predicted as: 4

Image 4/4_APML.dcm_rotation79,15_energy158.jpg was predicted as: 4

Image 4/4_APML.dcm_rotation79,18_energy140.jpg was predicted as: 4

Image 4/4_APML.dcm_rotation85,-15_energy152.jpg was predicted as: 4

Image 4/4_APML.dcm_rotation100,-9_energy152.jpg was predicted as: 4

Image 4/4_APML.dcm_rotation79,-9_energy152.jpg was predicted as: 4

Image 4/4_APML.dcm_rotation103,-12_energy140.jpg was predicted as: 4

Image 4/4_APML.dcm_rotation100,-9_energy146.jpg was predicted as: 4

Image 4/4_APML.dcm_rotation103,12_energy140.jpg was predicted as: 4

Image 4/4_APML.dcm_rotation100,-12_energy140.jpg was predicted as: 4

Image 4/4_APML.dcm_rotation79,21_energy146.jpg was predicted as: 4

Image 4/4_APML.dcm_rotation79,9_energy140.jpg was predicted as: 4

Image 4/4_APML.dcm_rotation100,-6_energy140.jpg was predicted as: 4

Image 4/4_APML.dcm_rotation100,-3_energy140.jpg was predicted as: 4

Image 4/4_APML.dcm_rotation100,-18_energy158.jpg was predicted as: 4

Image 4/4_APML.dcm_rotation79,18_energy158.jpg was predicted as: 4

Image 4/4_APML.dcm_rotation100,3_energy158.jpg was predicted as: 4

Image 4/4_APML.dcm_rotation85,-18_energy140.jpg was predicted as: 4

Image 4/4_APML.dcm_rotation100,-21_energy158.jpg was predicted as: 4

Image 4/4_APML.dcm_rotation85,-3_energy152.jpg was predicted as: 4

Image 4/4_APML.dcm_rotation85,-3_energy158.jpg was predicted as: 4

Image 4/4_APML.dcm_rotation79,18_energy146.jpg was predicted as: 4

Image 4/4_APML.dcm_rotation82,-21_energy158.jpg was predicted as: 4

Image 4/4_APML.dcm_rotation79,9_energy146.jpg was predicted as: 4

Image 4/4_APML.dcm_rotation85,-9_energy146.jpg was predicted as: 4

Image 4/4_APML.dcm_rotation100,-3_energy146.jpg was predicted as: 4

Image 4/4_APML.dcm_rotation103,-6_energy146.jpg was predicted as: 4

Image 4/4_APML.dcm_rotation73,-15_energy146.jpg was predicted as: 4

Image 4/4_APML.dcm_rotation79,6_energy152.jpg was predicted as: 4

Image 4/4_APML.dcm_rotation85,-9_energy152.jpg was predicted as: 4

Image 4/4_APML.dcm_rotation100,-15_energy152.jpg was predicted as: 4

Image 4/4_APML.dcm_rotation100,-3_energy152.jpg was predicted as: 4

Image 4/4_APML.dcm_rotation82,3_energy152.jpg was predicted as: 4

Image 4/4_APML.dcm_rotation100,-21_energy146.jpg was predicted as: 4

Image 4/4_APML.dcm_rotation82,0_energy152.jpg was predicted as: 4

Image 4/4_APML.dcm_rotation100,-3_energy158.jpg was predicted as: 4

Image 4/4_APML.dcm_rotation82,21_energy158.jpg was predicted as: 4

Image 4/4_APML.dcm_rotation82,18_energy158.jpg was predicted as: 4

Image 4/4_APML.dcm_rotation82,6_energy146.jpg was predicted as: 4

Image 4/4_APML.dcm_rotation85,12_energy140.jpg was predicted as: 4

Image 4/4_APML.dcm_rotation82,21_energy146.jpg was predicted as: 4

Image 4/4_APML.dcm_rotation85,-15_energy146.jpg was predicted as: 4

Image 4/4_APML.dcm_rotation79,-9_energy158.jpg was predicted as: 4

Image 4/4_APML.dcm_rotation79,12_energy140.jpg was predicted as: 4

Image 4/4_APML.dcm_rotation79,21_energy152.jpg was predicted as: 4

Image 4/4_APML.dcm_rotation85,0_energy146.jpg was predicted as: 4

Image 4/4_APML.dcm_rotation82,3_energy158.jpg was predicted as: 4

Image 4/4_APML.dcm_rotation82,21_energy152.jpg was predicted as: 4

Image 4/4_APML.dcm_rotation82,-3_energy158.jpg was predicted as: 4

Image 4/4_APML.dcm_rotation82,-21_energy146.jpg was predicted as: 4

Image 4/4_APML.dcm_rotation85,-18_energy146.jpg was predicted as: 4

Image 4/4_APML.dcm_rotation82,15_energy152.jpg was predicted as: 4

Image 4/4_APML.dcm_rotation82,9_energy152.jpg was predicted as: 4

Image 4/4_APML.dcm_rotation82,-9_energy158.jpg was predicted as: 4

Image 4/4_APML.dcm_rotation79,12_energy152.jpg was predicted as: 4

Image 4/4_APML.dcm_rotation85,-6_energy152.jpg was predicted as: 4

Image 4/4_APML.dcm_rotation82,-3_energy152.jpg was predicted as: 4

Image 0/0_APML.dcm_rotation100,0_energy140.jpg was predicted as: 0

Image 0/0_APML.dcm_rotation82,-18_energy140.jpg was predicted as: 0

Image 0/0_APML.dcm_rotation82,-15_energy158.jpg was predicted as: 0

Image 0/0_APML.dcm_rotation79,6_energy158.jpg was predicted as: 0

Image 0/0_APML.dcm_rotation100,0_energy146.jpg was predicted as: 0

Image 0/0_APML.dcm_rotation79,-9_energy158.jpg was predicted as: 0

Image 0/0_APML.dcm_rotation82,18_energy158.jpg was predicted as: 0

Image 0/0_APML.dcm_rotation85,-3_energy158.jpg was predicted as: 0

Image 0/0_APML.dcm_rotation103,12_energy140.jpg was predicted as: 0

Image 0/0_APML.dcm_rotation82,-12_energy146.jpg was predicted as: 0

Image 0/0_APML.dcm_rotation82,3_energy146.jpg was predicted as: 0

Image 0/0_APML.dcm_rotation103,-18_energy158.jpg was predicted as: 0

Image 0/0_APML.dcm_rotation82,15_energy152.jpg was predicted as: 0

Image 0/0_APML.dcm_rotation100,-15_energy158.jpg was predicted as: 0

Image 0/0_APML.dcm_rotation82,9_energy140.jpg was predicted as: 0

Image 0/0_APML.dcm_rotation79,6_energy152.jpg was predicted as: 0

Image 0/0_APML.dcm_rotation85,-6_energy158.jpg was predicted as: 0

Image 0/0_APML.dcm_rotation100,9_energy146.jpg was predicted as: 0

Image 0/0_APML.dcm_rotation100,0_energy152.jpg was predicted as: 0

Image 0/0_APML.dcm_rotation103,-12_energy140.jpg was predicted as: 0

Image 0/0_APML.dcm_rotation73,-15_energy158.jpg was predicted as: 0

Image 0/0_APML.dcm_rotation100,-15_energy140.jpg was predicted as: 0

Image 0/0_APML.dcm_rotation82,6_energy146.jpg was predicted as: 0

Image 0/0_APML.dcm_rotation100,-12_energy146.jpg was predicted as: 0

Image 0/0_APML.dcm_rotation100,0_energy158.jpg was predicted as: 0

Image 0/0_APML.dcm_rotation100,-3_energy146.jpg was predicted as: 0

Image 0/0_APML.dcm_rotation73,-18_energy158.jpg was predicted as: 0

Image 0/0_APML.dcm_rotation85,12_energy146.jpg was predicted as: 0

Image 0/0_APML.dcm_rotation85,0_energy140.jpg was predicted as: 0

Image 0/0_APML.dcm_rotation73,-18_energy152.jpg was predicted as: 0

Image 0/0_APML.dcm_rotation85,-15_energy146.jpg was predicted as: 0

Image 0/0_APML.dcm_rotation79,6_energy140.jpg was predicted as: 0

Image 0/0_APML.dcm_rotation85,-6_energy146.jpg was predicted as: 0

Image 0/0_APML.dcm_rotation82,15_energy158.jpg was predicted as: 0

Image 0/0_APML.dcm_rotation82,6_energy158.jpg was predicted as: 0

Image 0/0_APML.dcm_rotation79,18_energy146.jpg was predicted as: 0

Image 0/0_APML.dcm_rotation79,21_energy158.jpg was predicted as: 0

Image 0/0_APML.dcm_rotation82,-9_energy146.jpg was predicted as: 0

Image 0/0_APML.dcm_rotation100,-15_energy146.jpg was predicted as: 0

Image 0/0_APML.dcm_rotation100,-9_energy158.jpg was predicted as: 0

Image 0/0_APML.dcm_rotation100,-9_energy152.jpg was predicted as: 0

Image 0/0_APML.dcm_rotation85,-12_energy146.jpg was predicted as: 0

Image 0/0_APML.dcm_rotation82,18_energy140.jpg was predicted as: 0

Image 0/0_APML.dcm_rotation100,12_energy140.jpg was predicted as: 0

Image 0/0_APML.dcm_rotation82,-15_energy152.jpg was predicted as: 0

Image 0/0_APML.dcm_rotation100,6_energy158.jpg was predicted as: 0

Image 0/0_APML.dcm_rotation100,-6_energy158.jpg was predicted as: 0

Image 0/0_APML.dcm_rotation79,9_energy152.jpg was predicted as: 0

Image 0/0_APML.dcm_rotation73,-18_energy146.jpg was predicted as: 0

Image 0/0_APML.dcm_rotation79,3_energy152.jpg was predicted as: 0

Image 0/0_APML.dcm_rotation85,12_energy152.jpg was predicted as: 0

Image 0/0_APML.dcm_rotation100,-21_energy158.jpg was predicted as: 0

Image 0/0_APML.dcm_rotation79,0_energy158.jpg was predicted as: 0

Image 0/0_APML.dcm_rotation100,-21_energy140.jpg was predicted as: 0

Image 0/0_APML.dcm_rotation85,-21_energy152.jpg was predicted as: 0

Image 0/0_APML.dcm_rotation79,21_energy140.jpg was predicted as: 0

Image 0/0_APML.dcm_rotation85,-12_energy152.jpg was predicted as: 0

Image 0/0_APML.dcm_rotation85,-12_energy158.jpg was predicted as: 0

Image 0/0_APML.dcm_rotation79,12_energy152.jpg was predicted as: 0

Image 0/0_APML.dcm_rotation79,12_energy158.jpg was predicted as: 0

Image 0/0_APML.dcm_rotation100,3_energy158.jpg was predicted as: 0

Image 0/0_APML.dcm_rotation100,6_energy146.jpg was predicted as: 0

Image 0/0_APML.dcm_rotation100,-3_energy140.jpg was predicted as: 0

Image 0/0_APML.dcm_rotation82,-21_energy146.jpg was predicted as: 0

Image 0/0_APML.dcm_rotation82,21_energy152.jpg was predicted as: 0

Image 0/0_APML.dcm_rotation79,15_energy152.jpg was predicted as: 0

Image 0/0_APML.dcm_rotation85,-6_energy140.jpg was predicted as: 0

Image 0/0_APML.dcm_rotation100,9_energy140.jpg was predicted as: 0

Image 0/0_APML.dcm_rotation79,0_energy140.jpg was predicted as: 0

Image 0/0_APML.dcm_rotation100,6_energy152.jpg was predicted as: 0

Image 0/0_APML.dcm_rotation79,21_energy146.jpg was predicted as: 0

Image 0/0_APML.dcm_rotation82,-15_energy140.jpg was predicted as: 0

Image 0/0_APML.dcm_rotation85,-21_energy146.jpg was predicted as: 0

Image 0/0_APML.dcm_rotation79,15_energy146.jpg was predicted as: 0

Image 0/0_APML.dcm_rotation85,-15_energy140.jpg was predicted as: 0

Image 0/0_APML.dcm_rotation100,-6_energy152.jpg was predicted as: 0

Image 0/0_APML.dcm_rotation100,-18_energy152.jpg was predicted as: 0

Image 0/0_APML.dcm_rotation85,-9_energy152.jpg was predicted as: 0

Image 0/0_APML.dcm_rotation85,-3_energy152.jpg was predicted as: 0

Image 0/0_APML.dcm_rotation82,-6_energy152.jpg was predicted as: 0

Image 0/0_APML.dcm_rotation79,-9_energy152.jpg was predicted as: 0

Image 0/0_APML.dcm_rotation79,12_energy146.jpg was predicted as: 0

Image 0/0_APML.dcm_rotation85,12_energy140.jpg was predicted as: 0

Image 0/0_APML.dcm_rotation82,21_energy158.jpg was predicted as: 0

Image 0/0_APML.dcm_rotation82,6_energy152.jpg was predicted as: 0

Image 0/0_APML.dcm_rotation100,-12_energy140.jpg was predicted as: 0

Image 0/0_APML.dcm_rotation82,-21_energy152.jpg was predicted as: 0

Image 0/0_APML.dcm_rotation82,12_energy152.jpg was predicted as: 0

Image 0/0_APML.dcm_rotation82,0_energy140.jpg was predicted as: 0

Image 0/0_APML.dcm_rotation82,9_energy146.jpg was predicted as: 0

Image 0/0_APML.dcm_rotation85,-18_energy152.jpg was predicted as: 0

Image 0/0_APML.dcm_rotation82,-12_energy158.jpg was predicted as: 0

Image 0/0_APML.dcm_rotation100,-15_energy152.jpg was predicted as: 0

Image 0/0_APML.dcm_rotation82,0_energy152.jpg was predicted as: 0

Image 0/0_APML.dcm_rotation100,-21_energy146.jpg was predicted as: 0

Image 0/0_APML.dcm_rotation100,-9_energy140.jpg was predicted as: 0

Image 0/0_APML.dcm_rotation79,21_energy152.jpg was predicted as: 0

Image 0/0_APML.dcm_rotation85,-18_energy140.jpg was predicted as: 0

Image 0/0_APML.dcm_rotation85,0_energy158.jpg was predicted as: 0

Image 0/0_APML.dcm_rotation82,0_energy146.jpg was predicted as: 0

Image 0/0_APML.dcm_rotation79,6_energy146.jpg was predicted as: 0

Image 0/0_APML.dcm_rotation100,-18_energy158.jpg was predicted as: 0

Image 0/0_APML.dcm_rotation85,-15_energy152.jpg was predicted as: 0

Image 0/0_APML.dcm_rotation82,21_energy146.jpg was predicted as: 0

Image 0/0_APML.dcm_rotation85,-9_energy158.jpg was predicted as: 0

Image 0/0_APML.dcm_rotation82,0_energy158.jpg was predicted as: 0

Image 0/0_APML.dcm_rotation100,-12_energy152.jpg was predicted as: 0

Image 0/0_APML.dcm_rotation82,6_energy140.jpg was predicted as: 0

Image 0/0_APML.dcm_rotation82,-18_energy152.jpg was predicted as: 0

Image 0/0_APML.dcm_rotation82,-3_energy158.jpg was predicted as: 0

Image 0/0_APML.dcm_rotation100,12_energy146.jpg was predicted as: 0

Image 0/0_APML.dcm_rotation82,-6_energy158.jpg was predicted as: 0

Image 0/0_APML.dcm_rotation79,18_energy152.jpg was predicted as: 0

Image 0/0_APML.dcm_rotation73,-18_energy140.jpg was predicted as: 0

Image 0/0_APML.dcm_rotation100,-3_energy158.jpg was predicted as: 0

Image 0/0_APML.dcm_rotation82,12_energy146.jpg was predicted as: 0

Image 0/0_APML.dcm_rotation82,-9_energy158.jpg was predicted as: 0

Image 0/0_APML.dcm_rotation82,-3_energy146.jpg was predicted as: 0

Image 0/0_APML.dcm_rotation100,6_energy140.jpg was predicted as: 0

Image 0/0_APML.dcm_rotation82,-9_energy152.jpg was predicted as: 0

Image 0/0_APML.dcm_rotation85,0_energy146.jpg was predicted as: 0

Image 0/0_APML.dcm_rotation85,-21_energy158.jpg was predicted as: 0

Image 0/0_APML.dcm_rotation103,-6_energy146.jpg was predicted as: 0

Image 0/0_APML.dcm_rotation79,9_energy158.jpg was predicted as: 0

Image 0/0_APML.dcm_rotation82,9_energy152.jpg was predicted as: 0

Image 0/0_APML.dcm_rotation73,-12_energy158.jpg was predicted as: 0

Image 0/0_APML.dcm_rotation82,-18_energy158.jpg was predicted as: 0

Image 0/0_APML.dcm_rotation79,0_energy152.jpg was predicted as: 0

Image 0/0_APML.dcm_rotation85,-9_energy146.jpg was predicted as: 0

Image 0/0_APML.dcm_rotation79,12_energy140.jpg was predicted as: 0

Image 0/0_APML.dcm_rotation82,-3_energy152.jpg was predicted as: 0

Image 0/0_APML.dcm_rotation85,-3_energy140.jpg was predicted as: 0

Image 0/0_APML.dcm_rotation85,-6_energy152.jpg was predicted as: 0

Image 0/0_APML.dcm_rotation100,-6_energy140.jpg was predicted as: 0

Image 0/0_APML.dcm_rotation82,-18_energy146.jpg was predicted as: 0

Image 0/0_APML.dcm_rotation82,21_energy140.jpg was predicted as: 0

Image 0/0_APML.dcm_rotation103,-12_energy146.jpg was predicted as: 0

Image 0/0_APML.dcm_rotation100,-9_energy146.jpg was predicted as: 0

Image 0/0_APML.dcm_rotation82,18_energy146.jpg was predicted as: 0

Image 0/0_APML.dcm_rotation82,9_energy158.jpg was predicted as: 0

Image 0/0_APML.dcm_rotation79,9_energy140.jpg was predicted as: 0

Image 0/0_APML.dcm_rotation100,9_energy152.jpg was predicted as: 0

Image 0/0_APML.dcm_rotation100,-3_energy152.jpg was predicted as: 0

Image 0/0_APML.dcm_rotation82,-12_energy152.jpg was predicted as: 0

Image 0/0_APML.dcm_rotation100,-18_energy146.jpg was predicted as: 0

Image 0/0_APML.dcm_rotation73,-21_energy146.jpg was predicted as: 0

Image 0/0_APML.dcm_rotation100,9_energy158.jpg was predicted as: 0

Image 0/0_APML.dcm_rotation73,-15_energy140.jpg was predicted as: 0

Image 0/0_APML.dcm_rotation85,0_energy152.jpg was predicted as: 0

Image 0/0_APML.dcm_rotation79,18_energy158.jpg was predicted as: 0

Image 0/0_APML.dcm_rotation82,-6_energy140.jpg was predicted as: 0

Image 0/0_APML.dcm_rotation79,15_energy158.jpg was predicted as: 0

Image 0/0_APML.dcm_rotation82,-6_energy146.jpg was predicted as: 0

Image 0/0_APML.dcm_rotation100,-6_energy146.jpg was predicted as: 0

Image 0/0_APML.dcm_rotation79,18_energy140.jpg was predicted as: 0

Image 0/0_APML.dcm_rotation79,9_energy146.jpg was predicted as: 0

Image 0/0_APML.dcm_rotation82,15_energy146.jpg was predicted as: 0

Image 0/0_APML.dcm_rotation82,-3_energy140.jpg was predicted as: 0

Image 0/0_APML.dcm_rotation100,-21_energy152.jpg was predicted as: 0

Image 0/0_APML.dcm_rotation100,-12_energy158.jpg was predicted as: 0

Image 0/0_APML.dcm_rotation85,-18_energy158.jpg was predicted as: 0

Image 0/0_APML.dcm_rotation85,-3_energy146.jpg was predicted as: 0

Image 0/0_APML.dcm_rotation82,-15_energy146.jpg was predicted as: 0

Image 0/0_APML.dcm_rotation85,-18_energy146.jpg was predicted as: 0

Image 0/0_APML.dcm_rotation103,21_energy152.jpg was predicted as: 0

Image 0/0_APML.dcm_rotation79,-9_energy146.jpg was predicted as: 0

Image 0/0_APML.dcm_rotation79,0_energy146.jpg was predicted as: 0

Image 0/0_APML.dcm_rotation73,-21_energy140.jpg was predicted as: 0

Image 0/0_APML.dcm_rotation73,-15_energy152.jpg was predicted as: 0

Image 0/0_APML.dcm_rotation82,3_energy158.jpg was predicted as: 0

Image 0/0_APML.dcm_rotation73,-15_energy146.jpg was predicted as: 0

Image 0/0_APML.dcm_rotation79,3_energy158.jpg was predicted as: 0

Image 0/0_APML.dcm_rotation82,12_energy158.jpg was predicted as: 0

Image 0/0_APML.dcm_rotation82,-21_energy158.jpg was predicted as: 0

Image 0/0_APML.dcm_rotation100,-18_energy140.jpg was predicted as: 0

Image 0/0_APML.dcm_rotation82,12_energy140.jpg was predicted as: 0

Image 0/0_APML.dcm_rotation82,18_energy152.jpg was predicted as: 0

Image 0/0_APML.dcm_rotation79,3_energy146.jpg was predicted as: 0

Image 0/0_APML.dcm_rotation85,-15_energy158.jpg was predicted as: 0

Image 0/0_APML.dcm_rotation82,3_energy152.jpg was predicted as: 0

Image 9/9_APML.dcm_rotation79,6_energy152.jpg was predicted as: 9

Image 9/9_APML.dcm_rotation82,-18_energy146.jpg was predicted as: 9

Image 9/9_APML.dcm_rotation79,15_energy140.jpg was predicted as: 9

Image 9/9_APML.dcm_rotation79,0_energy152.jpg was predicted as: 9

Image 9/9_APML.dcm_rotation79,12_energy140.jpg was predicted as: 9

Image 9/9_APML.dcm_rotation82,6_energy158.jpg was predicted as: 9

Image 9/9_APML.dcm_rotation82,12_energy152.jpg was predicted as: 9

Image 9/9_APML.dcm_rotation82,21_energy152.jpg was predicted as: 9

Image 9/9_APML.dcm_rotation85,-6_energy140.jpg was predicted as: 9

Image 9/9_APML.dcm_rotation82,-15_energy152.jpg was predicted as: 9

Image 9/9_APML.dcm_rotation85,18_energy140.jpg was predicted as: 9

Image 9/9_APML.dcm_rotation100,15_energy152.jpg was predicted as: 9

Image 9/9_APML.dcm_rotation82,-12_energy158.jpg was predicted as: 9

Image 9/9_APML.dcm_rotation82,15_energy140.jpg was predicted as: 9

Image 9/9_APML.dcm_rotation100,-3_energy146.jpg was predicted as: 9

Image 9/9_APML.dcm_rotation100,-3_energy152.jpg was predicted as: 9

Image 9/9_APML.dcm_rotation82,3_energy146.jpg was predicted as: 9

Image 9/9_APML.dcm_rotation82,-9_energy146.jpg was predicted as: 9

Image 9/9_APML.dcm_rotation100,18_energy140.jpg was predicted as: 9

Image 9/9_APML.dcm_rotation85,-3_energy146.jpg was predicted as: 9

Image 9/9_APML.dcm_rotation82,-3_energy146.jpg was predicted as: 9

Image 9/9_APML.dcm_rotation85,-18_energy152.jpg was predicted as: 9

Image 9/9_APML.dcm_rotation82,18_energy146.jpg was predicted as: 9

Image 9/9_APML.dcm_rotation85,-21_energy140.jpg was predicted as: 9

Image 9/9_APML.dcm_rotation79,12_energy158.jpg was predicted as: 9

Image 9/9_APML.dcm_rotation100,-12_energy140.jpg was predicted as: 9

Image 9/9_APML.dcm_rotation100,-18_energy152.jpg was predicted as: 9

Image 9/9_APML.dcm_rotation73,12_energy158.jpg was predicted as: 9

Image 9/9_APML.dcm_rotation85,-15_energy140.jpg was predicted as: 9

Image 9/9_APML.dcm_rotation85,15_energy152.jpg was predicted as: 9

Image 9/9_APML.dcm_rotation85,-12_energy146.jpg was predicted as: 9

Image 9/9_APML.dcm_rotation100,21_energy146.jpg was predicted as: 9

Image 9/9_APML.dcm_rotation85,-15_energy152.jpg was predicted as: 9

Image 9/9_APML.dcm_rotation100,6_energy158.jpg was predicted as: 9

Image 9/9_APML.dcm_rotation82,12_energy146.jpg was predicted as: 9

Image 9/9_APML.dcm_rotation79,12_energy152.jpg was predicted as: 9

Image 9/9_APML.dcm_rotation100,-18_energy146.jpg was predicted as: 9

Image 9/9_APML.dcm_rotation82,15_energy152.jpg was predicted as: 9

Image 9/9_APML.dcm_rotation82,9_energy140.jpg was predicted as: 9

Image 9/9_APML.dcm_rotation82,-9_energy158.jpg was predicted as: 9

Image 9/9_APML.dcm_rotation100,-6_energy146.jpg was predicted as: 9

Image 9/9_APML.dcm_rotation100,-15_energy158.jpg was predicted as: 9

Image 9/9_APML.dcm_rotation79,6_energy146.jpg was predicted as: 9

Image 9/9_APML.dcm_rotation73,18_energy140.jpg was predicted as: 9

Image 9/9_APML.dcm_rotation79,15_energy158.jpg was predicted as: 9

Image 9/9_APML.dcm_rotation79,21_energy158.jpg was predicted as: 9

Image 9/9_APML.dcm_rotation79,0_energy140.jpg was predicted as: 9

Image 9/9_APML.dcm_rotation82,-21_energy146.jpg was predicted as: 9

Image 9/9_APML.dcm_rotation85,-15_energy158.jpg was predicted as: 9

Image 9/9_APML.dcm_rotation85,21_energy140.jpg was predicted as: 9

Image 9/9_APML.dcm_rotation82,-12_energy152.jpg was predicted as: 9

Image 9/9_APML.dcm_rotation85,-6_energy158.jpg was predicted as: 9

Image 9/9_APML.dcm_rotation100,-18_energy140.jpg was predicted as: 9

Image 9/9_APML.dcm_rotation85,-21_energy152.jpg was predicted as: 9

Image 9/9_APML.dcm_rotation73,15_energy140.jpg was predicted as: 9

Image 9/9_APML.dcm_rotation79,9_energy152.jpg was predicted as: 9

Image 9/9_APML.dcm_rotation82,0_energy146.jpg was predicted as: 9

Image 9/9_APML.dcm_rotation82,21_energy140.jpg was predicted as: 9

Image 9/9_APML.dcm_rotation82,-15_energy140.jpg was predicted as: 9

Image 9/9_APML.dcm_rotation100,15_energy158.jpg was predicted as: 9

Image 9/9_APML.dcm_rotation82,-15_energy158.jpg was predicted as: 9

Image 9/9_APML.dcm_rotation82,0_energy158.jpg was predicted as: 9

Image 9/9_APML.dcm_rotation85,15_energy158.jpg was predicted as: 9

Image 9/9_APML.dcm_rotation100,-15_energy152.jpg was predicted as: 9

Image 9/9_APML.dcm_rotation82,3_energy140.jpg was predicted as: 9

Image 9/9_APML.dcm_rotation85,3_energy146.jpg was predicted as: 9

Image 9/9_APML.dcm_rotation103,-15_energy140.jpg was predicted as: 9

Image 9/9_APML.dcm_rotation82,-6_energy158.jpg was predicted as: 9

Image 9/9_APML.dcm_rotation79,0_energy146.jpg was predicted as: 9

Image 9/9_APML.dcm_rotation100,-9_energy140.jpg was predicted as: 9

Image 9/9_APML.dcm_rotation79,3_energy140.jpg was predicted as: 9

Image 9/9_APML.dcm_rotation100,-9_energy146.jpg was predicted as: 9

Image 9/9_APML.dcm_rotation100,21_energy140.jpg was predicted as: 9

Image 9/9_APML.dcm_rotation82,-15_energy146.jpg was predicted as: 9

Image 9/9_APML.dcm_rotation79,18_energy146.jpg was predicted as: 9

Image 9/9_APML.dcm_rotation82,15_energy158.jpg was predicted as: 9

Image 9/9_APML.dcm_rotation85,-18_energy146.jpg was predicted as: 9

Image 9/9_APML.dcm_rotation82,0_energy140.jpg was predicted as: 9

Image 9/9_APML.dcm_rotation85,-3_energy152.jpg was predicted as: 9

Image 9/9_APML.dcm_rotation100,-21_energy158.jpg was predicted as: 9

Image 9/9_APML.dcm_rotation82,18_energy152.jpg was predicted as: 9

Image 9/9_APML.dcm_rotation73,12_energy146.jpg was predicted as: 9

Image 9/9_APML.dcm_rotation85,0_energy158.jpg was predicted as: 9

Image 9/9_APML.dcm_rotation85,-18_energy140.jpg was predicted as: 9

Image 9/9_APML.dcm_rotation85,0_energy152.jpg was predicted as: 9

Image 9/9_APML.dcm_rotation82,-18_energy158.jpg was predicted as: 9

Image 9/9_APML.dcm_rotation82,18_energy140.jpg was predicted as: 9

Image 9/9_APML.dcm_rotation79,9_energy140.jpg was predicted as: 9

Image 9/9_APML.dcm_rotation82,15_energy146.jpg was predicted as: 9

Image 9/9_APML.dcm_rotation79,6_energy140.jpg was predicted as: 9

Image 9/9_APML.dcm_rotation82,-9_energy140.jpg was predicted as: 9

Image 9/9_APML.dcm_rotation85,21_energy158.jpg was predicted as: 9

Image 9/9_APML.dcm_rotation82,-3_energy140.jpg was predicted as: 9

Image 9/9_APML.dcm_rotation79,21_energy152.jpg was predicted as: 9

Image 9/9_APML.dcm_rotation100,-9_energy152.jpg was predicted as: 9

Image 9/9_APML.dcm_rotation85,-6_energy152.jpg was predicted as: 9

Image 9/9_APML.dcm_rotation82,-6_energy152.jpg was predicted as: 9

Image 9/9_APML.dcm_rotation85,0_energy146.jpg was predicted as: 9

Image 9/9_APML.dcm_rotation79,12_energy146.jpg was predicted as: 9

Image 9/9_APML.dcm_rotation85,-12_energy152.jpg was predicted as: 9

Image 9/9_APML.dcm_rotation103,-6_energy152.jpg was predicted as: 9

Image 9/9_APML.dcm_rotation100,18_energy158.jpg was predicted as: 9

Image 9/9_APML.dcm_rotation82,-21_energy152.jpg was predicted as: 9

Image 9/9_APML.dcm_rotation100,-12_energy158.jpg was predicted as: 9

Image 9/9_APML.dcm_rotation100,-21_energy140.jpg was predicted as: 9

Image 9/9_APML.dcm_rotation85,-12_energy140.jpg was predicted as: 9

Image 9/9_APML.dcm_rotation79,6_energy158.jpg was predicted as: 9

Image 9/9_APML.dcm_rotation85,15_energy140.jpg was predicted as: 9

Image 9/9_APML.dcm_rotation82,6_energy140.jpg was predicted as: 9

Image 9/9_APML.dcm_rotation100,-21_energy152.jpg was predicted as: 9

Image 9/9_APML.dcm_rotation82,9_energy146.jpg was predicted as: 9

Image 9/9_APML.dcm_rotation100,-6_energy158.jpg was predicted as: 9

Image 9/9_APML.dcm_rotation82,21_energy158.jpg was predicted as: 9

Image 9/9_APML.dcm_rotation73,15_energy152.jpg was predicted as: 9

Image 9/9_APML.dcm_rotation85,18_energy158.jpg was predicted as: 9

Image 9/9_APML.dcm_rotation85,21_energy146.jpg was predicted as: 9

Image 9/9_APML.dcm_rotation100,18_energy152.jpg was predicted as: 9

Image 9/9_APML.dcm_rotation79,21_energy146.jpg was predicted as: 9

Image 9/9_APML.dcm_rotation100,-15_energy146.jpg was predicted as: 9

Image 9/9_APML.dcm_rotation79,18_energy140.jpg was predicted as: 9

Image 9/9_APML.dcm_rotation85,12_energy146.jpg was predicted as: 9

Image 9/9_APML.dcm_rotation82,0_energy152.jpg was predicted as: 9

Image 9/9_APML.dcm_rotation100,-18_energy158.jpg was predicted as: 9

Image 9/9_APML.dcm_rotation82,-3_energy158.jpg was predicted as: 9

Image 9/9_APML.dcm_rotation82,12_energy158.jpg was predicted as: 9

Image 9/9_APML.dcm_rotation85,-9_energy146.jpg was predicted as: 9

Image 9/9_APML.dcm_rotation79,9_energy146.jpg was predicted as: 9

Image 9/9_APML.dcm_rotation79,15_energy146.jpg was predicted as: 9

Image 9/9_APML.dcm_rotation79,21_energy140.jpg was predicted as: 9

Image 9/9_APML.dcm_rotation85,12_energy152.jpg was predicted as: 9

Image 9/9_APML.dcm_rotation85,-18_energy158.jpg was predicted as: 9

Image 9/9_APML.dcm_rotation79,0_energy158.jpg was predicted as: 9

Image 9/9_APML.dcm_rotation82,9_energy158.jpg was predicted as: 9

Image 9/9_APML.dcm_rotation100,-6_energy152.jpg was predicted as: 9

Image 9/9_APML.dcm_rotation85,18_energy146.jpg was predicted as: 9

Image 9/9_APML.dcm_rotation85,-9_energy158.jpg was predicted as: 9

Image 9/9_APML.dcm_rotation73,15_energy146.jpg was predicted as: 9

Image 9/9_APML.dcm_rotation100,-12_energy146.jpg was predicted as: 9

Image 9/9_APML.dcm_rotation85,18_energy152.jpg was predicted as: 9

Image 9/9_APML.dcm_rotation85,-21_energy146.jpg was predicted as: 9

Image 9/9_APML.dcm_rotation73,12_energy152.jpg was predicted as: 9

Image 9/9_APML.dcm_rotation73,12_energy140.jpg was predicted as: 9

Image 9/9_APML.dcm_rotation79,18_energy152.jpg was predicted as: 9

Image 9/9_APML.dcm_rotation82,-6_energy140.jpg was predicted as: 9

Image 9/9_APML.dcm_rotation100,-3_energy158.jpg was predicted as: 9

Image 9/9_APML.dcm_rotation100,15_energy146.jpg was predicted as: 9

Image 9/9_APML.dcm_rotation103,-21_energy146.jpg was predicted as: 9

Image 9/9_APML.dcm_rotation85,0_energy140.jpg was predicted as: 9

Image 9/9_APML.dcm_rotation82,6_energy146.jpg was predicted as: 9

Image 9/9_APML.dcm_rotation100,21_energy152.jpg was predicted as: 9

Image 9/9_APML.dcm_rotation79,9_energy158.jpg was predicted as: 9

Image 9/9_APML.dcm_rotation100,18_energy146.jpg was predicted as: 9

Image 9/9_APML.dcm_rotation79,18_energy158.jpg was predicted as: 9

Image 9/9_APML.dcm_rotation85,-3_energy140.jpg was predicted as: 9

Image 9/9_APML.dcm_rotation73,15_energy158.jpg was predicted as: 9

Image 9/9_APML.dcm_rotation85,-6_energy146.jpg was predicted as: 9

Image 9/9_APML.dcm_rotation100,-21_energy146.jpg was predicted as: 9

Image 9/9_APML.dcm_rotation82,-21_energy158.jpg was predicted as: 9

Image 9/9_APML.dcm_rotation100,-3_energy140.jpg was predicted as: 9

Image 9/9_APML.dcm_rotation85,12_energy140.jpg was predicted as: 9

Image 9/9_APML.dcm_rotation100,-9_energy158.jpg was predicted as: 9

Image 9/9_APML.dcm_rotation79,3_energy158.jpg was predicted as: 9

Image 9/9_APML.dcm_rotation82,-21_energy140.jpg was predicted as: 9

Image 9/9_APML.dcm_rotation100,-15_energy140.jpg was predicted as: 9

Image 9/9_APML.dcm_rotation85,-3_energy158.jpg was predicted as: 9

Image 9/9_APML.dcm_rotation82,-9_energy152.jpg was predicted as: 9

Image 9/9_APML.dcm_rotation82,3_energy158.jpg was predicted as: 9

Image 9/9_APML.dcm_rotation82,-18_energy140.jpg was predicted as: 9

Image 9/9_APML.dcm_rotation82,-3_energy152.jpg was predicted as: 9

Image 9/9_APML.dcm_rotation85,12_energy158.jpg was predicted as: 9

Image 9/9_APML.dcm_rotation100,-12_energy152.jpg was predicted as: 9

Image 9/9_APML.dcm_rotation85,-12_energy158.jpg was predicted as: 9

Image 9/9_APML.dcm_rotation82,21_energy146.jpg was predicted as: 9

Image 9/9_APML.dcm_rotation100,-6_energy140.jpg was predicted as: 9

Image 9/9_APML.dcm_rotation82,-12_energy146.jpg was predicted as: 9

Image 9/9_APML.dcm_rotation82,9_energy152.jpg was predicted as: 9

Image 9/9_APML.dcm_rotation85,21_energy152.jpg was predicted as: 9

Image 9/9_APML.dcm_rotation79,3_energy152.jpg was predicted as: 9

Image 9/9_APML.dcm_rotation82,3_energy152.jpg was predicted as: 9

Image 9/9_APML.dcm_rotation85,-9_energy140.jpg was predicted as: 9

Image 15/15_APML.dcm_rotation79,12_energy158.jpg was predicted as: 15

Image 15/15_APML.dcm_rotation82,-18_energy140.jpg was predicted as: 15

Image 15/15_APML.dcm_rotation85,-6_energy152.jpg was predicted as: 15

Image 15/15_APML.dcm_rotation82,-12_energy140.jpg was predicted as: 15

Image 15/15_APML.dcm_rotation79,-3_energy152.jpg was predicted as: 15

Image 15/15_APML.dcm_rotation79,18_energy146.jpg was predicted as: 15

Image 15/15_APML.dcm_rotation82,-3_energy140.jpg was predicted as: 15

Image 15/15_APML.dcm_rotation100,9_energy158.jpg was predicted as: 15

Image 15/15_APML.dcm_rotation79,-3_energy146.jpg was predicted as: 15

Image 15/15_APML.dcm_rotation82,21_energy140.jpg was predicted as: 15

Image 15/15_APML.dcm_rotation103,3_energy152.jpg was predicted as: 15

Image 15/15_APML.dcm_rotation82,6_energy140.jpg was predicted as: 15

Image 15/15_APML.dcm_rotation82,9_energy152.jpg was predicted as: 15

Image 15/15_APML.dcm_rotation82,9_energy146.jpg was predicted as: 15

Image 15/15_APML.dcm_rotation79,0_energy140.jpg was predicted as: 15

Image 15/15_APML.dcm_rotation79,3_energy158.jpg was predicted as: 15

Image 15/15_APML.dcm_rotation82,-21_energy140.jpg was predicted as: 15

Image 15/15_APML.dcm_rotation82,21_energy158.jpg was predicted as: 15

Image 15/15_APML.dcm_rotation73,18_energy152.jpg was predicted as: 15

Image 15/15_APML.dcm_rotation82,-21_energy158.jpg was predicted as: 15

Image 15/15_APML.dcm_rotation85,-18_energy152.jpg was predicted as: 15

Image 15/15_APML.dcm_rotation82,15_energy140.jpg was predicted as: 15

Image 15/15_APML.dcm_rotation103,-12_energy140.jpg was predicted as: 15

Image 15/15_APML.dcm_rotation73,15_energy146.jpg was predicted as: 15

Image 15/15_APML.dcm_rotation103,-21_energy146.jpg was predicted as: 15

Image 15/15_APML.dcm_rotation82,6_energy146.jpg was predicted as: 15

Image 15/15_APML.dcm_rotation82,3_energy152.jpg was predicted as: 15

Image 15/15_APML.dcm_rotation85,-21_energy140.jpg was predicted as: 15

Image 15/15_APML.dcm_rotation106,-12_energy140.jpg was predicted as: 15

Image 15/15_APML.dcm_rotation79,6_energy146.jpg was predicted as: 15

Image 15/15_APML.dcm_rotation82,-9_energy140.jpg was predicted as: 15

Image 15/15_APML.dcm_rotation79,3_energy140.jpg was predicted as: 15

Image 15/15_APML.dcm_rotation85,-3_energy158.jpg was predicted as: 15

Image 15/15_APML.dcm_rotation73,12_energy158.jpg was predicted as: 15

Image 15/15_APML.dcm_rotation85,-15_energy152.jpg was predicted as: 15

Image 15/15_APML.dcm_rotation82,-15_energy146.jpg was predicted as: 15

Image 15/15_APML.dcm_rotation100,-15_energy152.jpg was predicted as: 15

Image 15/15_APML.dcm_rotation73,-9_energy158.jpg was predicted as: 15

Image 15/15_APML.dcm_rotation79,0_energy146.jpg was predicted as: 15

Image 15/15_APML.dcm_rotation73,12_energy146.jpg was predicted as: 15

Image 15/15_APML.dcm_rotation79,15_energy158.jpg was predicted as: 15

Image 15/15_APML.dcm_rotation100,6_energy146.jpg was predicted as: 15

Image 15/15_APML.dcm_rotation103,0_energy152.jpg was predicted as: 15

Image 15/15_APML.dcm_rotation100,9_energy152.jpg was predicted as: 15

Image 15/15_APML.dcm_rotation82,-21_energy146.jpg was predicted as: 15

Image 15/15_APML.dcm_rotation79,-21_energy146.jpg was predicted as: 15

Image 15/15_APML.dcm_rotation73,18_energy158.jpg was predicted as: 15

Image 15/15_APML.dcm_rotation82,21_energy146.jpg was predicted as: 15

Image 15/15_APML.dcm_rotation100,18_energy146.jpg was predicted as: 15

Image 15/15_APML.dcm_rotation82,-21_energy152.jpg was predicted as: 15

Image 15/15_APML.dcm_rotation85,-6_energy140.jpg was predicted as: 15

Image 15/15_APML.dcm_rotation103,-18_energy146.jpg was predicted as: 15

Image 15/15_APML.dcm_rotation82,9_energy140.jpg was predicted as: 15

Image 15/15_APML.dcm_rotation85,-6_energy146.jpg was predicted as: 15

Image 15/15_APML.dcm_rotation103,-15_energy152.jpg was predicted as: 15

Image 15/15_APML.dcm_rotation100,-12_energy152.jpg was predicted as: 15

Image 15/15_APML.dcm_rotation79,18_energy158.jpg was predicted as: 15

Image 15/15_APML.dcm_rotation85,-18_energy140.jpg was predicted as: 15

Image 15/15_APML.dcm_rotation82,0_energy152.jpg was predicted as: 15

Image 15/15_APML.dcm_rotation73,12_energy140.jpg was predicted as: 15

Image 15/15_APML.dcm_rotation103,-18_energy158.jpg was predicted as: 15

Image 15/15_APML.dcm_rotation103,-12_energy158.jpg was predicted as: 15

Image 15/15_APML.dcm_rotation100,-12_energy140.jpg was predicted as: 15

Image 15/15_APML.dcm_rotation100,6_energy158.jpg was predicted as: 15

Image 15/15_APML.dcm_rotation82,-3_energy146.jpg was predicted as: 15

Image 15/15_APML.dcm_rotation73,15_energy140.jpg was predicted as: 15

Image 15/15_APML.dcm_rotation85,-3_energy146.jpg was predicted as: 15

Image 15/15_APML.dcm_rotation82,-12_energy152.jpg was predicted as: 15

Image 15/15_APML.dcm_rotation79,21_energy140.jpg was predicted as: 15

Image 15/15_APML.dcm_rotation73,0_energy158.jpg was predicted as: 15

Image 15/15_APML.dcm_rotation82,9_energy158.jpg was predicted as: 15

Image 15/15_APML.dcm_rotation79,9_energy146.jpg was predicted as: 15

Image 15/15_APML.dcm_rotation85,-21_energy158.jpg was predicted as: 15

Image 15/15_APML.dcm_rotation82,18_energy146.jpg was predicted as: 15

Image 15/15_APML.dcm_rotation100,9_energy146.jpg was predicted as: 15

Image 15/15_APML.dcm_rotation79,21_energy152.jpg was predicted as: 15

Image 15/15_APML.dcm_rotation79,6_energy158.jpg was predicted as: 15

Image 15/15_APML.dcm_rotation79,21_energy158.jpg was predicted as: 15

Image 15/15_APML.dcm_rotation79,-3_energy158.jpg was predicted as: 15

Image 15/15_APML.dcm_rotation100,3_energy152.jpg was predicted as: 15

Image 15/15_APML.dcm_rotation73,0_energy140.jpg was predicted as: 15

Image 15/15_APML.dcm_rotation82,12_energy146.jpg was predicted as: 15

Image 15/15_APML.dcm_rotation103,18_energy140.jpg was predicted as: 15

Image 15/15_APML.dcm_rotation79,0_energy152.jpg was predicted as: 15

Image 15/15_APML.dcm_rotation82,-9_energy152.jpg was predicted as: 15

Image 15/15_APML.dcm_rotation82,0_energy140.jpg was predicted as: 15

Image 15/15_APML.dcm_rotation73,0_energy152.jpg was predicted as: 15

Image 15/15_APML.dcm_rotation85,-12_energy158.jpg was predicted as: 15

Image 15/15_APML.dcm_rotation103,-6_energy140.jpg was predicted as: 15

Image 15/15_APML.dcm_rotation100,-12_energy158.jpg was predicted as: 15

Image 15/15_APML.dcm_rotation79,9_energy158.jpg was predicted as: 15

Image 15/15_APML.dcm_rotation82,-6_energy152.jpg was predicted as: 15

Image 15/15_APML.dcm_rotation73,18_energy146.jpg was predicted as: 15

Image 15/15_APML.dcm_rotation79,15_energy146.jpg was predicted as: 15

Image 15/15_APML.dcm_rotation82,-18_energy158.jpg was predicted as: 15

Image 15/15_APML.dcm_rotation85,-15_energy158.jpg was predicted as: 15

Image 15/15_APML.dcm_rotation103,-21_energy140.jpg was predicted as: 15

Image 15/15_APML.dcm_rotation85,-18_energy146.jpg was predicted as: 15

Image 15/15_APML.dcm_rotation82,-6_energy146.jpg was predicted as: 15

Image 15/15_APML.dcm_rotation79,18_energy152.jpg was predicted as: 15

Image 15/15_APML.dcm_rotation100,-15_energy140.jpg was predicted as: 15

Image 15/15_APML.dcm_rotation85,-15_energy146.jpg was predicted as: 15

Image 15/15_APML.dcm_rotation82,-3_energy158.jpg was predicted as: 15

Image 15/15_APML.dcm_rotation100,3_energy158.jpg was predicted as: 15

Image 15/15_APML.dcm_rotation82,-18_energy152.jpg was predicted as: 15

Image 15/15_APML.dcm_rotation100,6_energy152.jpg was predicted as: 15

Image 15/15_APML.dcm_rotation79,6_energy152.jpg was predicted as: 15

Image 15/15_APML.dcm_rotation100,-15_energy146.jpg was predicted as: 15

Image 15/15_APML.dcm_rotation100,-15_energy158.jpg was predicted as: 15

Image 15/15_APML.dcm_rotation79,-9_energy140.jpg was predicted as: 15

Image 15/15_APML.dcm_rotation73,12_energy152.jpg was predicted as: 15

Image 15/15_APML.dcm_rotation82,15_energy146.jpg was predicted as: 15

Image 15/15_APML.dcm_rotation82,21_energy152.jpg was predicted as: 15

Image 15/15_APML.dcm_rotation79,-6_energy152.jpg was predicted as: 15

Image 15/15_APML.dcm_rotation82,-9_energy158.jpg was predicted as: 15

Image 15/15_APML.dcm_rotation79,3_energy146.jpg was predicted as: 15

Image 15/15_APML.dcm_rotation82,-12_energy158.jpg was predicted as: 15

Image 15/15_APML.dcm_rotation103,-18_energy140.jpg was predicted as: 15

Image 15/15_APML.dcm_rotation82,3_energy146.jpg was predicted as: 15

Image 15/15_APML.dcm_rotation82,6_energy152.jpg was predicted as: 15

Image 15/15_APML.dcm_rotation79,-3_energy140.jpg was predicted as: 15

Image 15/15_APML.dcm_rotation79,-9_energy158.jpg was predicted as: 15

Image 15/15_APML.dcm_rotation82,-12_energy146.jpg was predicted as: 15

Image 15/15_APML.dcm_rotation103,-15_energy140.jpg was predicted as: 15

Image 15/15_APML.dcm_rotation82,12_energy158.jpg was predicted as: 15

Image 15/15_APML.dcm_rotation82,12_energy140.jpg was predicted as: 15

Image 15/15_APML.dcm_rotation85,-12_energy140.jpg was predicted as: 15

Image 15/15_APML.dcm_rotation79,-6_energy140.jpg was predicted as: 15

Image 15/15_APML.dcm_rotation79,15_energy152.jpg was predicted as: 15

Image 15/15_APML.dcm_rotation73,15_energy158.jpg was predicted as: 15

Image 15/15_APML.dcm_rotation103,-12_energy152.jpg was predicted as: 15

Image 15/15_APML.dcm_rotation100,-12_energy146.jpg was predicted as: 15

Image 15/15_APML.dcm_rotation79,-9_energy146.jpg was predicted as: 15

Image 15/15_APML.dcm_rotation79,-21_energy158.jpg was predicted as: 15

Image 15/15_APML.dcm_rotation103,-12_energy146.jpg was predicted as: 15

Image 15/15_APML.dcm_rotation79,-9_energy152.jpg was predicted as: 15

Image 15/15_APML.dcm_rotation100,0_energy146.jpg was predicted as: 15

Image 15/15_APML.dcm_rotation85,-12_energy146.jpg was predicted as: 15

Image 15/15_APML.dcm_rotation82,-15_energy140.jpg was predicted as: 15

Image 15/15_APML.dcm_rotation79,-6_energy146.jpg was predicted as: 15

Image 15/15_APML.dcm_rotation85,-21_energy152.jpg was predicted as: 15

Image 15/15_APML.dcm_rotation82,12_energy152.jpg was predicted as: 15

Image 15/15_APML.dcm_rotation85,-3_energy140.jpg was predicted as: 15

Image 15/15_APML.dcm_rotation82,-18_energy146.jpg was predicted as: 15

Image 15/15_APML.dcm_rotation103,-15_energy158.jpg was predicted as: 15

Image 15/15_APML.dcm_rotation82,-6_energy140.jpg was predicted as: 15

Image 15/15_APML.dcm_rotation82,18_energy158.jpg was predicted as: 15

Image 15/15_APML.dcm_rotation79,6_energy140.jpg was predicted as: 15

Image 15/15_APML.dcm_rotation79,-21_energy152.jpg was predicted as: 15

Image 15/15_APML.dcm_rotation79,3_energy152.jpg was predicted as: 15

Image 15/15_APML.dcm_rotation79,18_energy140.jpg was predicted as: 15

Image 15/15_APML.dcm_rotation100,-3_energy158.jpg was predicted as: 15

Image 15/15_APML.dcm_rotation79,12_energy146.jpg was predicted as: 15

Image 15/15_APML.dcm_rotation82,3_energy140.jpg was predicted as: 15

Image 15/15_APML.dcm_rotation73,21_energy140.jpg was predicted as: 15

Image 15/15_APML.dcm_rotation85,-3_energy152.jpg was predicted as: 15

Image 15/15_APML.dcm_rotation82,18_energy152.jpg was predicted as: 15

Image 15/15_APML.dcm_rotation82,0_energy158.jpg was predicted as: 15

Image 15/15_APML.dcm_rotation82,15_energy152.jpg was predicted as: 15

Image 15/15_APML.dcm_rotation79,12_energy140.jpg was predicted as: 15

Image 15/15_APML.dcm_rotation85,-6_energy158.jpg was predicted as: 15

Image 15/15_APML.dcm_rotation82,6_energy158.jpg was predicted as: 15

Image 15/15_APML.dcm_rotation100,9_energy140.jpg was predicted as: 15

Image 15/15_APML.dcm_rotation82,-6_energy158.jpg was predicted as: 15

Image 15/15_APML.dcm_rotation79,15_energy140.jpg was predicted as: 15

Image 15/15_APML.dcm_rotation79,0_energy158.jpg was predicted as: 15

Image 15/15_APML.dcm_rotation100,-18_energy146.jpg was predicted as: 15

Image 15/15_APML.dcm_rotation82,-15_energy152.jpg was predicted as: 15

Image 15/15_APML.dcm_rotation73,0_energy146.jpg was predicted as: 15

Image 15/15_APML.dcm_rotation100,6_energy140.jpg was predicted as: 15

Image 15/15_APML.dcm_rotation103,-15_energy146.jpg was predicted as: 15

Image 15/15_APML.dcm_rotation79,9_energy152.jpg was predicted as: 15

Image 15/15_APML.dcm_rotation82,-9_energy146.jpg was predicted as: 15

Image 15/15_APML.dcm_rotation103,-18_energy152.jpg was predicted as: 15

Image 15/15_APML.dcm_rotation85,-15_energy140.jpg was predicted as: 15

Image 15/15_APML.dcm_rotation85,-18_energy158.jpg was predicted as: 15

Image 15/15_APML.dcm_rotation73,15_energy152.jpg was predicted as: 15

Image 15/15_APML.dcm_rotation100,-18_energy140.jpg was predicted as: 15

Image 15/15_APML.dcm_rotation82,15_energy158.jpg was predicted as: 15

Image 15/15_APML.dcm_rotation73,18_energy140.jpg was predicted as: 15

Image 1/1_APML.dcm_rotation100,6_energy146.jpg was predicted as: 1

Image 1/1_APML.dcm_rotation85,-12_energy152.jpg was predicted as: 1

Image 1/1_APML.dcm_rotation79,-9_energy146.jpg was predicted as: 1

Image 1/1_APML.dcm_rotation100,9_energy140.jpg was predicted as: 1

Image 1/1_APML.dcm_rotation82,6_energy152.jpg was predicted as: 1

Image 1/1_APML.dcm_rotation82,6_energy140.jpg was predicted as: 1

Image 1/1_APML.dcm_rotation79,9_energy158.jpg was predicted as: 1

Image 1/1_APML.dcm_rotation79,12_energy146.jpg was predicted as: 1

Image 1/1_APML.dcm_rotation82,-3_energy146.jpg was predicted as: 1

Image 1/1_APML.dcm_rotation100,-9_energy152.jpg was predicted as: 1

Image 1/1_APML.dcm_rotation79,9_energy140.jpg was predicted as: 1

Image 1/1_APML.dcm_rotation85,0_energy152.jpg was predicted as: 1

Image 1/1_APML.dcm_rotation82,3_energy152.jpg was predicted as: 1

Image 1/1_APML.dcm_rotation100,-3_energy158.jpg was predicted as: 1

Image 1/1_APML.dcm_rotation79,18_energy158.jpg was predicted as: 1

Image 1/1_APML.dcm_rotation79,21_energy152.jpg was predicted as: 1

Image 1/1_APML.dcm_rotation100,-3_energy146.jpg was predicted as: 1

Image 1/1_APML.dcm_rotation100,-12_energy152.jpg was predicted as: 1

Image 1/1_APML.dcm_rotation100,-15_energy140.jpg was predicted as: 1

Image 1/1_APML.dcm_rotation100,-15_energy158.jpg was predicted as: 1

Image 1/1_APML.dcm_rotation100,-12_energy146.jpg was predicted as: 1

Image 1/1_APML.dcm_rotation85,-6_energy140.jpg was predicted as: 1

Image 1/1_APML.dcm_rotation85,0_energy140.jpg was predicted as: 1

Image 1/1_APML.dcm_rotation82,6_energy158.jpg was predicted as: 1

Image 1/1_APML.dcm_rotation100,-6_energy146.jpg was predicted as: 1

Image 1/1_APML.dcm_rotation100,-18_energy140.jpg was predicted as: 1

Image 1/1_APML.dcm_rotation100,0_energy152.jpg was predicted as: 1

Image 1/1_APML.dcm_rotation79,3_energy146.jpg was predicted as: 1

Image 1/1_APML.dcm_rotation82,-15_energy146.jpg was predicted as: 1

Image 1/1_APML.dcm_rotation100,0_energy140.jpg was predicted as: 1

Image 1/1_APML.dcm_rotation85,-15_energy158.jpg was predicted as: 1

Image 1/1_APML.dcm_rotation82,18_energy152.jpg was predicted as: 1

Image 1/1_APML.dcm_rotation82,3_energy146.jpg was predicted as: 1

Image 1/1_APML.dcm_rotation85,-15_energy140.jpg was predicted as: 1

Image 1/1_APML.dcm_rotation85,-9_energy146.jpg was predicted as: 1

Image 1/1_APML.dcm_rotation79,0_energy158.jpg was predicted as: 1

Image 1/1_APML.dcm_rotation82,-15_energy152.jpg was predicted as: 1

Image 1/1_APML.dcm_rotation100,-9_energy140.jpg was predicted as: 1

Image 1/1_APML.dcm_rotation82,-9_energy146.jpg was predicted as: 1

Image 1/1_APML.dcm_rotation82,-18_energy140.jpg was predicted as: 1

Image 1/1_APML.dcm_rotation82,-9_energy152.jpg was predicted as: 1

Image 1/1_APML.dcm_rotation73,-15_energy152.jpg was predicted as: 1

Image 1/1_APML.dcm_rotation73,-18_energy152.jpg was predicted as: 1

Image 1/1_APML.dcm_rotation82,-12_energy158.jpg was predicted as: 1

Image 1/1_APML.dcm_rotation85,-21_energy146.jpg was predicted as: 1

Image 1/1_APML.dcm_rotation82,9_energy152.jpg was predicted as: 1

Image 1/1_APML.dcm_rotation85,-12_energy146.jpg was predicted as: 1

Image 1/1_APML.dcm_rotation79,-9_energy158.jpg was predicted as: 1

Image 1/1_APML.dcm_rotation73,-15_energy146.jpg was predicted as: 1

Image 1/1_APML.dcm_rotation73,-18_energy146.jpg was predicted as: 1

Image 1/1_APML.dcm_rotation100,9_energy158.jpg was predicted as: 1

Image 1/1_APML.dcm_rotation79,-9_energy152.jpg was predicted as: 1

Image 1/1_APML.dcm_rotation79,6_energy152.jpg was predicted as: 1

Image 1/1_APML.dcm_rotation73,-12_energy158.jpg was predicted as: 1

Image 1/1_APML.dcm_rotation100,12_energy140.jpg was predicted as: 1

Image 1/1_APML.dcm_rotation79,3_energy152.jpg was predicted as: 1

Image 1/1_APML.dcm_rotation82,21_energy158.jpg was predicted as: 1

Image 1/1_APML.dcm_rotation82,-15_energy158.jpg was predicted as: 1

Image 1/1_APML.dcm_rotation100,9_energy152.jpg was predicted as: 1

Image 1/1_APML.dcm_rotation82,-3_energy158.jpg was predicted as: 1

Image 1/1_APML.dcm_rotation100,6_energy158.jpg was predicted as: 1

Image 1/1_APML.dcm_rotation85,-21_energy152.jpg was predicted as: 1

Image 1/1_APML.dcm_rotation85,12_energy146.jpg was predicted as: 1

Image 1/1_APML.dcm_rotation82,-15_energy140.jpg was predicted as: 1

Image 1/1_APML.dcm_rotation103,21_energy152.jpg was predicted as: 1

Image 1/1_APML.dcm_rotation79,12_energy152.jpg was predicted as: 1

Image 1/1_APML.dcm_rotation79,0_energy146.jpg was predicted as: 1

Image 1/1_APML.dcm_rotation100,-6_energy152.jpg was predicted as: 1

Image 1/1_APML.dcm_rotation85,-6_energy158.jpg was predicted as: 1

Image 1/1_APML.dcm_rotation85,-18_energy152.jpg was predicted as: 1

Image 1/1_APML.dcm_rotation79,18_energy152.jpg was predicted as: 1

Image 1/1_APML.dcm_rotation82,-3_energy152.jpg was predicted as: 1

Image 1/1_APML.dcm_rotation100,-9_energy158.jpg was predicted as: 1

Image 1/1_APML.dcm_rotation100,-12_energy158.jpg was predicted as: 1

Image 1/1_APML.dcm_rotation82,9_energy140.jpg was predicted as: 1

Image 1/1_APML.dcm_rotation85,0_energy146.jpg was predicted as: 1

Image 1/1_APML.dcm_rotation82,12_energy152.jpg was predicted as: 1

Image 1/1_APML.dcm_rotation79,15_energy152.jpg was predicted as: 1

Image 1/1_APML.dcm_rotation100,0_energy146.jpg was predicted as: 1

Image 1/1_APML.dcm_rotation82,12_energy146.jpg was predicted as: 1

Image 1/1_APML.dcm_rotation82,-21_energy152.jpg was predicted as: 1

Image 1/1_APML.dcm_rotation82,21_energy152.jpg was predicted as: 1

Image 1/1_APML.dcm_rotation82,18_energy146.jpg was predicted as: 1

Image 1/1_APML.dcm_rotation82,0_energy146.jpg was predicted as: 1

Image 1/1_APML.dcm_rotation85,-12_energy158.jpg was predicted as: 1

Image 1/1_APML.dcm_rotation82,21_energy140.jpg was predicted as: 1

Image 1/1_APML.dcm_rotation73,-15_energy158.jpg was predicted as: 1

Image 1/1_APML.dcm_rotation73,-21_energy146.jpg was predicted as: 1

Image 1/1_APML.dcm_rotation82,21_energy146.jpg was predicted as: 1

Image 1/1_APML.dcm_rotation82,-18_energy146.jpg was predicted as: 1

Image 1/1_APML.dcm_rotation82,12_energy140.jpg was predicted as: 1

Image 1/1_APML.dcm_rotation82,15_energy152.jpg was predicted as: 1

Image 1/1_APML.dcm_rotation85,-9_energy158.jpg was predicted as: 1

Image 1/1_APML.dcm_rotation79,15_energy158.jpg was predicted as: 1

Image 1/1_APML.dcm_rotation73,-18_energy140.jpg was predicted as: 1

Image 1/1_APML.dcm_rotation100,6_energy140.jpg was predicted as: 1

Image 1/1_APML.dcm_rotation85,12_energy140.jpg was predicted as: 1

Image 1/1_APML.dcm_rotation79,9_energy146.jpg was predicted as: 1

Image 1/1_APML.dcm_rotation100,-18_energy146.jpg was predicted as: 1

Image 1/1_APML.dcm_rotation79,18_energy146.jpg was predicted as: 1

Image 1/1_APML.dcm_rotation82,12_energy158.jpg was predicted as: 1

Image 1/1_APML.dcm_rotation82,-3_energy140.jpg was predicted as: 1

Image 1/1_APML.dcm_rotation79,12_energy158.jpg was predicted as: 1

Image 1/1_APML.dcm_rotation100,12_energy146.jpg was predicted as: 1

Image 1/1_APML.dcm_rotation100,-21_energy146.jpg was predicted as: 1

Image 1/1_APML.dcm_rotation79,0_energy152.jpg was predicted as: 1

Image 1/1_APML.dcm_rotation100,-3_energy152.jpg was predicted as: 1

Image 1/1_APML.dcm_rotation82,6_energy146.jpg was predicted as: 1

Image 1/1_APML.dcm_rotation103,12_energy140.jpg was predicted as: 1

Image 1/1_APML.dcm_rotation103,-18_energy158.jpg was predicted as: 1

Image 1/1_APML.dcm_rotation85,-3_energy158.jpg was predicted as: 1

Image 1/1_APML.dcm_rotation100,-6_energy158.jpg was predicted as: 1

Image 1/1_APML.dcm_rotation79,6_energy146.jpg was predicted as: 1

Image 1/1_APML.dcm_rotation79,15_energy146.jpg was predicted as: 1

Image 1/1_APML.dcm_rotation82,-6_energy152.jpg was predicted as: 1

Image 1/1_APML.dcm_rotation85,-3_energy152.jpg was predicted as: 1

Image 1/1_APML.dcm_rotation100,-18_energy152.jpg was predicted as: 1

Image 1/1_APML.dcm_rotation103,-6_energy146.jpg was predicted as: 1

Image 1/1_APML.dcm_rotation100,-21_energy140.jpg was predicted as: 1

Image 1/1_APML.dcm_rotation82,15_energy158.jpg was predicted as: 1

Image 1/1_APML.dcm_rotation82,15_energy146.jpg was predicted as: 1

Image 1/1_APML.dcm_rotation82,-6_energy140.jpg was predicted as: 1

Image 1/1_APML.dcm_rotation82,-21_energy146.jpg was predicted as: 1

Image 1/1_APML.dcm_rotation100,-21_energy152.jpg was predicted as: 1

Image 1/1_APML.dcm_rotation85,-15_energy146.jpg was predicted as: 1

Image 1/1_APML.dcm_rotation82,-21_energy158.jpg was predicted as: 1

Image 1/1_APML.dcm_rotation82,9_energy158.jpg was predicted as: 1

Image 1/1_APML.dcm_rotation82,-18_energy152.jpg was predicted as: 1

Image 1/1_APML.dcm_rotation85,-3_energy140.jpg was predicted as: 1

Image 1/1_APML.dcm_rotation100,-9_energy146.jpg was predicted as: 1

Image 1/1_APML.dcm_rotation85,-15_energy152.jpg was predicted as: 1

Image 1/1_APML.dcm_rotation100,-18_energy158.jpg was predicted as: 1

Image 1/1_APML.dcm_rotation79,3_energy158.jpg was predicted as: 1

Image 1/1_APML.dcm_rotation82,18_energy158.jpg was predicted as: 1

Image 1/1_APML.dcm_rotation100,-12_energy140.jpg was predicted as: 1

Image 1/1_APML.dcm_rotation79,18_energy140.jpg was predicted as: 1

Image 1/1_APML.dcm_rotation85,-18_energy158.jpg was predicted as: 1

Image 1/1_APML.dcm_rotation82,3_energy158.jpg was predicted as: 1

Image 1/1_APML.dcm_rotation100,9_energy146.jpg was predicted as: 1

Image 1/1_APML.dcm_rotation79,9_energy152.jpg was predicted as: 1

Image 1/1_APML.dcm_rotation82,0_energy152.jpg was predicted as: 1

Image 1/1_APML.dcm_rotation85,-6_energy152.jpg was predicted as: 1

Image 1/1_APML.dcm_rotation82,-9_energy158.jpg was predicted as: 1

Image 1/1_APML.dcm_rotation100,-3_energy140.jpg was predicted as: 1

Image 1/1_APML.dcm_rotation82,9_energy146.jpg was predicted as: 1

Image 1/1_APML.dcm_rotation85,-18_energy140.jpg was predicted as: 1

Image 1/1_APML.dcm_rotation79,0_energy140.jpg was predicted as: 1

Image 1/1_APML.dcm_rotation73,-15_energy140.jpg was predicted as: 1

Image 1/1_APML.dcm_rotation82,18_energy140.jpg was predicted as: 1

Image 1/1_APML.dcm_rotation79,21_energy146.jpg was predicted as: 1

Image 1/1_APML.dcm_rotation79,6_energy140.jpg was predicted as: 1

Image 1/1_APML.dcm_rotation100,3_energy158.jpg was predicted as: 1

Image 1/1_APML.dcm_rotation79,21_energy140.jpg was predicted as: 1

Image 1/1_APML.dcm_rotation85,-6_energy146.jpg was predicted as: 1

Image 1/1_APML.dcm_rotation73,-18_energy158.jpg was predicted as: 1

Image 1/1_APML.dcm_rotation79,6_energy158.jpg was predicted as: 1

Image 1/1_APML.dcm_rotation82,-12_energy146.jpg was predicted as: 1

Image 1/1_APML.dcm_rotation82,-18_energy158.jpg was predicted as: 1

Image 1/1_APML.dcm_rotation82,0_energy140.jpg was predicted as: 1

Image 1/1_APML.dcm_rotation85,0_energy158.jpg was predicted as: 1

Image 1/1_APML.dcm_rotation85,-18_energy146.jpg was predicted as: 1

Image 1/1_APML.dcm_rotation103,-12_energy140.jpg was predicted as: 1

Image 1/1_APML.dcm_rotation100,6_energy152.jpg was predicted as: 1

Image 1/1_APML.dcm_rotation100,0_energy158.jpg was predicted as: 1

Image 1/1_APML.dcm_rotation82,-6_energy158.jpg was predicted as: 1

Image 1/1_APML.dcm_rotation82,-6_energy146.jpg was predicted as: 1

Image 1/1_APML.dcm_rotation103,-12_energy146.jpg was predicted as: 1

Image 1/1_APML.dcm_rotation82,-12_energy152.jpg was predicted as: 1

Image 1/1_APML.dcm_rotation100,-21_energy158.jpg was predicted as: 1

Image 1/1_APML.dcm_rotation85,12_energy152.jpg was predicted as: 1

Image 1/1_APML.dcm_rotation79,21_energy158.jpg was predicted as: 1

Image 1/1_APML.dcm_rotation82,0_energy158.jpg was predicted as: 1

Image 1/1_APML.dcm_rotation100,-15_energy152.jpg was predicted as: 1

Image 1/1_APML.dcm_rotation73,-21_energy140.jpg was predicted as: 1

Image 1/1_APML.dcm_rotation79,12_energy140.jpg was predicted as: 1

Image 1/1_APML.dcm_rotation85,-9_energy152.jpg was predicted as: 1

Image 1/1_APML.dcm_rotation85,-21_energy158.jpg was predicted as: 1

Image 1/1_APML.dcm_rotation100,-6_energy140.jpg was predicted as: 1

Image 1/1_APML.dcm_rotation100,-15_energy146.jpg was predicted as: 1

Image 1/1_APML.dcm_rotation85,-3_energy146.jpg was predicted as: 1

Image 19/19_APML.dcm_rotation82,6_energy152.jpg was predicted as: 19

Image 19/19_APML.dcm_rotation73,0_energy158.jpg was predicted as: 19

Image 19/19_APML.dcm_rotation100,6_energy140.jpg was predicted as: 19

Image 19/19_APML.dcm_rotation82,-6_energy152.jpg was predicted as: 19

Image 19/19_APML.dcm_rotation82,-18_energy146.jpg was predicted as: 19

Image 19/19_APML.dcm_rotation82,9_energy140.jpg was predicted as: 19

Image 19/19_APML.dcm_rotation103,-12_energy158.jpg was predicted as: 19

Image 19/19_APML.dcm_rotation82,-21_energy152.jpg was predicted as: 19

Image 19/19_APML.dcm_rotation79,21_energy152.jpg was predicted as: 19

Image 19/19_APML.dcm_rotation100,-12_energy158.jpg was predicted as: 19

Image 19/19_APML.dcm_rotation85,-18_energy152.jpg was predicted as: 19

Image 19/19_APML.dcm_rotation82,-21_energy146.jpg was predicted as: 19

Image 19/19_APML.dcm_rotation100,9_energy140.jpg was predicted as: 19

Image 19/19_APML.dcm_rotation85,-18_energy158.jpg was predicted as: 19

Image 19/19_APML.dcm_rotation73,15_energy152.jpg was predicted as: 19

Image 19/19_APML.dcm_rotation100,3_energy152.jpg was predicted as: 19

Image 19/19_APML.dcm_rotation100,0_energy146.jpg was predicted as: 19

Image 19/19_APML.dcm_rotation73,15_energy146.jpg was predicted as: 19

Image 19/19_APML.dcm_rotation73,18_energy152.jpg was predicted as: 19

Image 19/19_APML.dcm_rotation82,-9_energy152.jpg was predicted as: 19

Image 19/19_APML.dcm_rotation82,-9_energy140.jpg was predicted as: 19

Image 19/19_APML.dcm_rotation82,-15_energy146.jpg was predicted as: 19

Image 19/19_APML.dcm_rotation85,-12_energy146.jpg was predicted as: 19

Image 19/19_APML.dcm_rotation100,9_energy158.jpg was predicted as: 19

Image 19/19_APML.dcm_rotation82,21_energy158.jpg was predicted as: 19

Image 19/19_APML.dcm_rotation106,-12_energy140.jpg was predicted as: 19

Image 19/19_APML.dcm_rotation100,-12_energy152.jpg was predicted as: 19

Image 19/19_APML.dcm_rotation79,6_energy146.jpg was predicted as: 19

Image 19/19_APML.dcm_rotation85,-6_energy146.jpg was predicted as: 19

Image 19/19_APML.dcm_rotation85,-3_energy152.jpg was predicted as: 19

Image 19/19_APML.dcm_rotation85,-3_energy146.jpg was predicted as: 19

Image 19/19_APML.dcm_rotation82,-21_energy158.jpg was predicted as: 19

Image 19/19_APML.dcm_rotation73,0_energy152.jpg was predicted as: 19

Image 19/19_APML.dcm_rotation100,9_energy152.jpg was predicted as: 19

Image 19/19_APML.dcm_rotation79,6_energy152.jpg was predicted as: 19

Image 19/19_APML.dcm_rotation85,-12_energy158.jpg was predicted as: 19

Image 19/19_APML.dcm_rotation103,-15_energy146.jpg was predicted as: 19

Image 19/19_APML.dcm_rotation82,12_energy146.jpg was predicted as: 19

Image 19/19_APML.dcm_rotation82,-15_energy152.jpg was predicted as: 19

Image 19/19_APML.dcm_rotation73,-9_energy158.jpg was predicted as: 19

Image 19/19_APML.dcm_rotation103,-18_energy152.jpg was predicted as: 19

Image 19/19_APML.dcm_rotation82,-18_energy152.jpg was predicted as: 19

Image 19/19_APML.dcm_rotation82,-18_energy140.jpg was predicted as: 19

Image 19/19_APML.dcm_rotation79,18_energy140.jpg was predicted as: 19

Image 19/19_APML.dcm_rotation79,12_energy158.jpg was predicted as: 19

Image 19/19_APML.dcm_rotation82,0_energy140.jpg was predicted as: 19

Image 19/19_APML.dcm_rotation85,-21_energy158.jpg was predicted as: 19

Image 19/19_APML.dcm_rotation82,15_energy140.jpg was predicted as: 19

Image 19/19_APML.dcm_rotation103,-18_energy140.jpg was predicted as: 19

Image 19/19_APML.dcm_rotation82,21_energy140.jpg was predicted as: 19

Image 19/19_APML.dcm_rotation103,18_energy140.jpg was predicted as: 19

Image 19/19_APML.dcm_rotation79,-6_energy146.jpg was predicted as: 19

Image 19/19_APML.dcm_rotation100,18_energy146.jpg was predicted as: 19

Image 19/19_APML.dcm_rotation82,3_energy146.jpg was predicted as: 19

Image 19/19_APML.dcm_rotation82,-9_energy158.jpg was predicted as: 19

Image 19/19_APML.dcm_rotation82,9_energy152.jpg was predicted as: 19

Image 19/19_APML.dcm_rotation82,18_energy152.jpg was predicted as: 19

Image 19/19_APML.dcm_rotation82,9_energy146.jpg was predicted as: 19

Image 19/19_APML.dcm_rotation100,3_energy158.jpg was predicted as: 19

Image 19/19_APML.dcm_rotation100,6_energy158.jpg was predicted as: 19

Image 19/19_APML.dcm_rotation73,0_energy140.jpg was predicted as: 19

Image 19/19_APML.dcm_rotation82,12_energy152.jpg was predicted as: 19

Image 19/19_APML.dcm_rotation103,-21_energy140.jpg was predicted as: 19

Image 19/19_APML.dcm_rotation79,3_energy146.jpg was predicted as: 19

Image 19/19_APML.dcm_rotation79,18_energy152.jpg was predicted as: 19

Image 19/19_APML.dcm_rotation73,12_energy140.jpg was predicted as: 19

Image 19/19_APML.dcm_rotation73,21_energy140.jpg was predicted as: 19

Image 19/19_APML.dcm_rotation79,15_energy146.jpg was predicted as: 19

Image 19/19_APML.dcm_rotation103,-15_energy140.jpg was predicted as: 19

Image 19/19_APML.dcm_rotation73,12_energy152.jpg was predicted as: 19

Image 19/19_APML.dcm_rotation103,-12_energy152.jpg was predicted as: 19

Image 19/19_APML.dcm_rotation85,-15_energy158.jpg was predicted as: 19

Image 19/19_APML.dcm_rotation103,-18_energy146.jpg was predicted as: 19

Image 19/19_APML.dcm_rotation82,6_energy140.jpg was predicted as: 19

Image 19/19_APML.dcm_rotation103,-21_energy146.jpg was predicted as: 19

Image 19/19_APML.dcm_rotation103,-6_energy140.jpg was predicted as: 19

Image 19/19_APML.dcm_rotation85,-6_energy158.jpg was predicted as: 19

Image 19/19_APML.dcm_rotation100,-18_energy146.jpg was predicted as: 19

Image 19/19_APML.dcm_rotation103,-18_energy158.jpg was predicted as: 19

Image 19/19_APML.dcm_rotation79,21_energy158.jpg was predicted as: 19

Image 19/19_APML.dcm_rotation82,-9_energy146.jpg was predicted as: 19

Image 19/19_APML.dcm_rotation82,3_energy152.jpg was predicted as: 19

Image 19/19_APML.dcm_rotation100,6_energy152.jpg was predicted as: 19

Image 19/19_APML.dcm_rotation79,-9_energy146.jpg was predicted as: 19

Image 19/19_APML.dcm_rotation100,-15_energy140.jpg was predicted as: 19

Image 19/19_APML.dcm_rotation82,15_energy146.jpg was predicted as: 19

Image 19/19_APML.dcm_rotation82,-3_energy146.jpg was predicted as: 19

Image 19/19_APML.dcm_rotation100,-12_energy140.jpg was predicted as: 19

Image 19/19_APML.dcm_rotation82,-3_energy158.jpg was predicted as: 19

Image 19/19_APML.dcm_rotation82,18_energy158.jpg was predicted as: 19

Image 19/19_APML.dcm_rotation79,0_energy146.jpg was predicted as: 19

Image 19/19_APML.dcm_rotation100,-15_energy146.jpg was predicted as: 19

Image 19/19_APML.dcm_rotation85,-21_energy140.jpg was predicted as: 19

Image 19/19_APML.dcm_rotation82,18_energy146.jpg was predicted as: 19

Image 19/19_APML.dcm_rotation79,9_energy146.jpg was predicted as: 19

Image 19/19_APML.dcm_rotation79,-9_energy152.jpg was predicted as: 19

Image 19/19_APML.dcm_rotation79,9_energy152.jpg was predicted as: 19

Image 19/19_APML.dcm_rotation79,12_energy146.jpg was predicted as: 19

Image 19/19_APML.dcm_rotation79,6_energy158.jpg was predicted as: 19

Image 19/19_APML.dcm_rotation79,-3_energy140.jpg was predicted as: 19

Image 19/19_APML.dcm_rotation79,-6_energy152.jpg was predicted as: 19

Image 19/19_APML.dcm_rotation100,-15_energy158.jpg was predicted as: 19

Image 19/19_APML.dcm_rotation85,-15_energy146.jpg was predicted as: 19

Image 19/19_APML.dcm_rotation82,12_energy140.jpg was predicted as: 19

Image 19/19_APML.dcm_rotation103,-12_energy140.jpg was predicted as: 19

Image 19/19_APML.dcm_rotation82,-3_energy140.jpg was predicted as: 19

Image 19/19_APML.dcm_rotation100,-15_energy152.jpg was predicted as: 19

Image 19/19_APML.dcm_rotation82,-6_energy140.jpg was predicted as: 19

Image 19/19_APML.dcm_rotation103,3_energy152.jpg was predicted as: 19

Image 19/19_APML.dcm_rotation103,-15_energy152.jpg was predicted as: 19

Image 19/19_APML.dcm_rotation79,15_energy152.jpg was predicted as: 19

Image 19/19_APML.dcm_rotation82,-6_energy146.jpg was predicted as: 19

Image 19/19_APML.dcm_rotation73,0_energy146.jpg was predicted as: 19

Image 19/19_APML.dcm_rotation100,6_energy146.jpg was predicted as: 19

Image 19/19_APML.dcm_rotation79,15_energy158.jpg was predicted as: 19

Image 19/19_APML.dcm_rotation73,12_energy146.jpg was predicted as: 19

Image 19/19_APML.dcm_rotation79,9_energy158.jpg was predicted as: 19

Image 19/19_APML.dcm_rotation82,3_energy140.jpg was predicted as: 19

Image 19/19_APML.dcm_rotation79,-6_energy140.jpg was predicted as: 19

Image 19/19_APML.dcm_rotation82,21_energy146.jpg was predicted as: 19

Image 19/19_APML.dcm_rotation82,6_energy146.jpg was predicted as: 19

Image 19/19_APML.dcm_rotation85,-15_energy140.jpg was predicted as: 19

Image 19/19_APML.dcm_rotation79,-3_energy158.jpg was predicted as: 19

Image 19/19_APML.dcm_rotation79,3_energy152.jpg was predicted as: 19

Image 19/19_APML.dcm_rotation100,9_energy146.jpg was predicted as: 19

Image 19/19_APML.dcm_rotation79,-21_energy152.jpg was predicted as: 19

Image 19/19_APML.dcm_rotation79,-9_energy158.jpg was predicted as: 19

Image 19/19_APML.dcm_rotation79,0_energy152.jpg was predicted as: 19

Image 19/19_APML.dcm_rotation82,0_energy158.jpg was predicted as: 19

Image 19/19_APML.dcm_rotation79,3_energy158.jpg was predicted as: 19

Image 19/19_APML.dcm_rotation79,18_energy146.jpg was predicted as: 19

Image 19/19_APML.dcm_rotation79,-21_energy158.jpg was predicted as: 19

Image 19/19_APML.dcm_rotation82,-15_energy140.jpg was predicted as: 19

Image 19/19_APML.dcm_rotation79,0_energy158.jpg was predicted as: 19

Image 19/19_APML.dcm_rotation73,15_energy140.jpg was predicted as: 19

Image 19/19_APML.dcm_rotation82,-12_energy152.jpg was predicted as: 19

Image 19/19_APML.dcm_rotation79,18_energy158.jpg was predicted as: 19

Image 19/19_APML.dcm_rotation85,-12_energy140.jpg was predicted as: 19

Image 19/19_APML.dcm_rotation100,-18_energy140.jpg was predicted as: 19

Image 19/19_APML.dcm_rotation103,0_energy152.jpg was predicted as: 19

Image 19/19_APML.dcm_rotation100,-12_energy146.jpg was predicted as: 19

Image 19/19_APML.dcm_rotation73,18_energy140.jpg was predicted as: 19

Image 19/19_APML.dcm_rotation85,-6_energy152.jpg was predicted as: 19

Image 19/19_APML.dcm_rotation82,12_energy158.jpg was predicted as: 19

Image 19/19_APML.dcm_rotation82,-12_energy158.jpg was predicted as: 19

Image 19/19_APML.dcm_rotation82,-12_energy140.jpg was predicted as: 19

Image 19/19_APML.dcm_rotation82,21_energy152.jpg was predicted as: 19

Image 19/19_APML.dcm_rotation79,15_energy140.jpg was predicted as: 19

Image 19/19_APML.dcm_rotation82,15_energy158.jpg was predicted as: 19

Image 19/19_APML.dcm_rotation103,-12_energy146.jpg was predicted as: 19

Image 19/19_APML.dcm_rotation82,-21_energy140.jpg was predicted as: 19

Image 19/19_APML.dcm_rotation85,-21_energy152.jpg was predicted as: 19

Image 19/19_APML.dcm_rotation82,-12_energy146.jpg was predicted as: 19

Image 19/19_APML.dcm_rotation82,15_energy152.jpg was predicted as: 19

Image 19/19_APML.dcm_rotation103,-15_energy158.jpg was predicted as: 19

Image 19/19_APML.dcm_rotation85,-3_energy158.jpg was predicted as: 19

Image 19/19_APML.dcm_rotation73,12_energy158.jpg was predicted as: 19

Image 19/19_APML.dcm_rotation79,0_energy140.jpg was predicted as: 19

Image 19/19_APML.dcm_rotation82,-18_energy158.jpg was predicted as: 19

Image 19/19_APML.dcm_rotation85,-3_energy140.jpg was predicted as: 19

Image 19/19_APML.dcm_rotation79,-9_energy140.jpg was predicted as: 19

Image 19/19_APML.dcm_rotation82,-6_energy158.jpg was predicted as: 19

Image 19/19_APML.dcm_rotation73,18_energy158.jpg was predicted as: 19

Image 19/19_APML.dcm_rotation79,12_energy140.jpg was predicted as: 19

Image 19/19_APML.dcm_rotation79,21_energy140.jpg was predicted as: 19

Image 19/19_APML.dcm_rotation73,18_energy146.jpg was predicted as: 19

Image 19/19_APML.dcm_rotation82,9_energy158.jpg was predicted as: 19

Image 19/19_APML.dcm_rotation85,-15_energy152.jpg was predicted as: 19

Image 19/19_APML.dcm_rotation79,-3_energy152.jpg was predicted as: 19

Image 19/19_APML.dcm_rotation85,-6_energy140.jpg was predicted as: 19

Image 19/19_APML.dcm_rotation79,6_energy140.jpg was predicted as: 19

Image 19/19_APML.dcm_rotation79,-21_energy146.jpg was predicted as: 19

Image 19/19_APML.dcm_rotation73,15_energy158.jpg was predicted as: 19

Image 19/19_APML.dcm_rotation100,-3_energy158.jpg was predicted as: 19

Image 19/19_APML.dcm_rotation79,3_energy140.jpg was predicted as: 19

Image 19/19_APML.dcm_rotation82,6_energy158.jpg was predicted as: 19

Image 19/19_APML.dcm_rotation79,-3_energy146.jpg was predicted as: 19

Image 19/19_APML.dcm_rotation85,-18_energy146.jpg was predicted as: 19
[truncated: 164,840 more chars]
