# Supplementary material for: Estimating and abstracting the 3D structure of feline bones using neural networks on X-ray (2D) images
Source: Commun Biol. 2020 Jun 30;3:337. doi: 10.1038/s42003-020-1057-3 (PMC7326932; doi:10.1038/s42003-020-1057-3)
Supplement: Supplementary file 4 — Supplementary Software 2 [file 42003_2020_1057_MOESM4_ESM.zip › supplementary_software_-_tripletloss_train_dir/test_results_5bones]

DATASET: ../DATASETS/5_sample_bones_224x224x3
modelprefix: tripletloss_train_dir/trained_models/tripletloss_train_dir_final


modelprefix in generate_embeddings: tripletloss_train_dir/trained_models/tripletloss_train_dir_final

dataset_name in generate_embeddings: 5_sample_bones_224x224x3

outfile in generate_embeddings: tripletloss_train_dir/trained_models/tripletloss_train_dir_final_5_sample_bones_224x224x3_inference_out.txt

 DATASET in generate_embeddings: ../DATASETS/5_sample_bones_224x224x3


*********directory to search for files: ../DATASETS/5_sample_bones_224x224x3
  --------filename: 2_APML.dcm_rotation103,-6_energy158.png
  --------filename: 2_APML.dcm_rotation103,6_energy140.png
  --------filename: 2_APML.dcm_rotation109,-6_energy158.png
  --------filename: 2_APML.dcm_rotation109,-12_energy158.png
  --------filename: 2_APML.dcm_rotation109,18_energy140.png
  --------filename: 2_APML.dcm_rotation106,-18_energy158.png
  --------filename: 2_APML.dcm_rotation106,6_energy140.png
  --------filename: 2_APML.dcm_rotation109,-18_energy152.png
  --------filename: 2_APML.dcm_rotation109,-18_energy158.png
  --------filename: 2_APML.dcm_rotation106,18_energy152.png
  --------filename: 2_APML.dcm_rotation85,-9_energy152.png
  --------filename: 2_APML.dcm_rotation109,21_energy140.png
  --------filename: 2_APML.dcm_rotation109,18_energy158.png
  --------filename: 2_APML.dcm_rotation103,-3_energy140.png
  --------filename: 2_APML.dcm_rotation103,-3_energy146.png
  --------filename: 2_APML.dcm_rotation106,-3_energy158.png
  --------filename: 2_APML.dcm_rotation106,12_energy158.png
  --------filename: 2_APML.dcm_rotation103,18_energy152.png
  --------filename: 2_APML.dcm_rotation103,-9_energy146.png
  --------filename: 2_APML.dcm_rotation106,0_energy140.png
  --------filename: 2_APML.dcm_rotation109,-9_energy152.png
  --------filename: 2_APML.dcm_rotation106,-12_energy152.png
  --------filename: 2_APML.dcm_rotation106,3_energy146.png
  --------filename: 2_APML.dcm_rotation109,-15_energy146.png
  --------filename: 2_APML.dcm_rotation106,-18_energy146.png
  --------filename: 2_APML.dcm_rotation109,0_energy140.png
  --------filename: 2_APML.dcm_rotation85,-9_energy158.png
  --------filename: 2_APML.dcm_rotation109,-15_energy140.png
  --------filename: 2_APML.dcm_rotation106,-15_energy152.png
  --------filename: 2_APML.dcm_rotation106,-18_energy152.png
  --------filename: 2_APML.dcm_rotation106,9_energy152.png
  --------filename: 2_APML.dcm_rotation103,21_energy158.png
  --------filename: 2_APML.dcm_rotation109,3_energy152.png
  --------filename: 2_APML.dcm_rotation106,12_energy152.png
  --------filename: 2_APML.dcm_rotation106,-21_energy152.png
  --------filename: 2_APML.dcm_rotation106,9_energy158.png
  --------filename: 2_APML.dcm_rotation109,-15_energy152.png
  --------filename: 2_APML.dcm_rotation85,-12_energy152.png
  --------filename: 2_APML.dcm_rotation106,-21_energy146.png
  --------filename: 2_APML.dcm_rotation106,15_energy152.png
  --------filename: 2_APML.dcm_rotation106,0_energy158.png
  --------filename: 2_APML.dcm_rotation106,18_energy146.png
  --------filename: 2_APML.dcm_rotation109,-6_energy146.png
  --------filename: 2_APML.dcm_rotation109,-6_energy140.png
  --------filename: 2_APML.dcm_rotation106,15_energy140.png
  --------filename: 2_APML.dcm_rotation103,12_energy158.png
  --------filename: 2_APML.dcm_rotation103,12_energy152.png
  --------filename: 2_APML.dcm_rotation106,-3_energy146.png
  --------filename: 2_APML.dcm_rotation82,-15_energy158.png
  --------filename: 2_APML.dcm_rotation109,-12_energy140.png
  --------filename: 2_APML.dcm_rotation106,-18_energy140.png
  --------filename: 2_APML.dcm_rotation106,21_energy158.png
  --------filename: 2_APML.dcm_rotation103,12_energy140.png
  --------filename: 2_APML.dcm_rotation103,-9_energy140.png
  --------filename: 2_APML.dcm_rotation103,9_energy158.png
  --------filename: 2_APML.dcm_rotation109,-18_energy146.png
  --------filename: 2_APML.dcm_rotation109,15_energy140.png
  --------filename: 2_APML.dcm_rotation106,3_energy152.png
  --------filename: 2_APML.dcm_rotation103,15_energy140.png
  --------filename: 2_APML.dcm_rotation85,12_energy140.png
  --------filename: 2_APML.dcm_rotation109,-18_energy140.png
  --------filename: 2_APML.dcm_rotation106,-6_energy152.png
  --------filename: 2_APML.dcm_rotation106,-6_energy158.png
  --------filename: 2_APML.dcm_rotation103,15_energy158.png
  --------filename: 2_APML.dcm_rotation106,-6_energy140.png
  --------filename: 2_APML.dcm_rotation85,0_energy152.png
  --------filename: 2_APML.dcm_rotation106,0_energy152.png
  --------filename: 2_APML.dcm_rotation103,3_energy146.png
  --------filename: 2_APML.dcm_rotation106,12_energy146.png
  --------filename: 2_APML.dcm_rotation106,-9_energy158.png
  --------filename: 2_APML.dcm_rotation109,-6_energy152.png
  --------filename: 2_APML.dcm_rotation106,12_energy140.png
  --------filename: 2_APML.dcm_rotation103,9_energy140.png
  --------filename: 2_APML.dcm_rotation103,12_energy146.png
  --------filename: 2_APML.dcm_rotation106,-9_energy146.png
  --------filename: 2_APML.dcm_rotation109,0_energy152.png
  --------filename: 2_APML.dcm_rotation109,0_energy146.png
  --------filename: 2_APML.dcm_rotation103,6_energy158.png
  --------filename: 2_APML.dcm_rotation109,3_energy140.png
  --------filename: 2_APML.dcm_rotation103,-6_energy146.png
  --------filename: 2_APML.dcm_rotation106,-21_energy140.png
  --------filename: 2_APML.dcm_rotation106,-15_energy158.png
  --------filename: 2_APML.dcm_rotation103,18_energy158.png
  --------filename: 2_APML.dcm_rotation85,12_energy146.png
  --------filename: 2_APML.dcm_rotation85,-9_energy140.png
  --------filename: 2_APML.dcm_rotation109,0_energy158.png
  --------filename: 2_APML.dcm_rotation106,15_energy158.png
  --------filename: 2_APML.dcm_rotation109,21_energy146.png
  --------filename: 2_APML.dcm_rotation106,21_energy152.png
  --------filename: 2_APML.dcm_rotation106,-6_energy146.png
  --------filename: 2_APML.dcm_rotation106,3_energy140.png
  --------filename: 2_APML.dcm_rotation109,15_energy158.png
  --------filename: 2_APML.dcm_rotation103,21_energy152.png
  --------filename: 2_APML.dcm_rotation103,9_energy152.png
  --------filename: 2_APML.dcm_rotation109,15_energy146.png
  --------filename: 2_APML.dcm_rotation109,-21_energy152.png
  --------filename: 2_APML.dcm_rotation109,-3_energy140.png
  --------filename: 2_APML.dcm_rotation109,3_energy146.png
  --------filename: 2_APML.dcm_rotation103,18_energy146.png
  --------filename: 2_APML.dcm_rotation103,15_energy152.png
  --------filename: 2_APML.dcm_rotation103,9_energy146.png
  --------filename: 2_APML.dcm_rotation106,-21_energy158.png
  --------filename: 2_APML.dcm_rotation109,15_energy152.png
  --------filename: 2_APML.dcm_rotation103,-21_energy152.png
  --------filename: 2_APML.dcm_rotation91,-12_energy152.png
  --------filename: 2_APML.dcm_rotation109,21_energy158.png
  --------filename: 2_APML.dcm_rotation106,6_energy158.png
  --------filename: 2_APML.dcm_rotation79,12_energy152.png
  --------filename: 2_APML.dcm_rotation103,-21_energy158.png
  --------filename: 2_APML.dcm_rotation106,-9_energy152.png
  --------filename: 2_APML.dcm_rotation109,21_energy152.png
  --------filename: 2_APML.dcm_rotation103,6_energy152.png
  --------filename: 2_APML.dcm_rotation109,12_energy146.png
  --------filename: 2_APML.dcm_rotation82,3_energy158.png
  --------filename: 2_APML.dcm_rotation85,0_energy158.png
  --------filename: 2_APML.dcm_rotation109,-9_energy146.png
  --------filename: 2_APML.dcm_rotation103,21_energy140.png
  --------filename: 2_APML.dcm_rotation109,-15_energy158.png
  --------filename: 2_APML.dcm_rotation106,-3_energy140.png
  --------filename: 2_APML.dcm_rotation106,-15_energy140.png
  --------filename: 2_APML.dcm_rotation85,-9_energy146.png
  --------filename: 2_APML.dcm_rotation103,0_energy140.png
  --------filename: 2_APML.dcm_rotation103,15_energy146.png
  --------filename: 2_APML.dcm_rotation109,-3_energy158.png
  --------filename: 2_APML.dcm_rotation106,9_energy140.png
  --------filename: 2_APML.dcm_rotation103,0_energy146.png
  --------filename: 2_APML.dcm_rotation109,-12_energy146.png
  --------filename: 2_APML.dcm_rotation103,0_energy158.png
  --------filename: 2_APML.dcm_rotation85,-21_energy146.png
  --------filename: 2_APML.dcm_rotation109,-9_energy158.png
  --------filename: 2_APML.dcm_rotation70,-3_energy146.png
  --------filename: 2_APML.dcm_rotation106,21_energy140.png
  --------filename: 2_APML.dcm_rotation109,12_energy158.png
  --------filename: 2_APML.dcm_rotation85,0_energy146.png
  --------filename: 2_APML.dcm_rotation103,-9_energy158.png
  --------filename: 2_APML.dcm_rotation103,-3_energy158.png
  --------filename: 2_APML.dcm_rotation109,-21_energy146.png
  --------filename: 2_APML.dcm_rotation106,-9_energy140.png
  --------filename: 2_APML.dcm_rotation109,12_energy140.png
  --------filename: 2_APML.dcm_rotation106,6_energy152.png
  --------filename: 2_APML.dcm_rotation109,18_energy152.png
  --------filename: 2_APML.dcm_rotation82,18_energy140.png
  --------filename: 2_APML.dcm_rotation109,-3_energy152.png
  --------filename: 2_APML.dcm_rotation109,3_energy158.png
  --------filename: 2_APML.dcm_rotation109,-12_energy152.png
  --------filename: 2_APML.dcm_rotation106,18_energy140.png
  --------filename: 2_APML.dcm_rotation103,6_energy146.png
  --------filename: 2_APML.dcm_rotation106,9_energy146.png
  --------filename: 2_APML.dcm_rotation103,21_energy146.png
  --------filename: 2_APML.dcm_rotation100,18_energy152.png
  --------filename: 2_APML.dcm_rotation106,-12_energy158.png
  --------filename: 2_APML.dcm_rotation106,-15_energy146.png
  --------filename: 2_APML.dcm_rotation109,18_energy146.png
  --------filename: 2_APML.dcm_rotation106,21_energy146.png
  --------filename: 2_APML.dcm_rotation106,6_energy146.png
  --------filename: 2_APML.dcm_rotation109,-21_energy140.png
  --------filename: 2_APML.dcm_rotation106,18_energy158.png
  --------filename: 2_APML.dcm_rotation109,-9_energy140.png
  --------filename: 2_APML.dcm_rotation103,-3_energy152.png
  --------filename: 2_APML.dcm_rotation79,9_energy140.png
  --------filename: 2_APML.dcm_rotation106,3_energy158.png
  --------filename: 2_APML.dcm_rotation109,6_energy140.png
  --------filename: 2_APML.dcm_rotation103,3_energy158.png
  --------filename: 2_APML.dcm_rotation109,-3_energy146.png
  --------filename: 2_APML.dcm_rotation109,-21_energy158.png
  --------filename: 2_APML.dcm_rotation103,3_energy140.png
  --------filename: 2_APML.dcm_rotation106,0_energy146.png
  --------filename: 2_APML.dcm_rotation106,-3_energy152.png
  --------filename: 2_APML.dcm_rotation82,-3_energy152.png
  --------filename: 2_APML.dcm_rotation79,-6_energy158.png
  --------filename: 2_APML.dcm_rotation106,15_energy146.png
  --------filename: 2_APML.dcm_rotation79,21_energy146.png
  --------filename: 2_APML.dcm_rotation103,-6_energy152.png
  --------filename: 2_APML.dcm_rotation100,0_energy152.png
  --------filename: 2_APML.dcm_rotation109,12_energy152.png
  --------filename: 2_APML.dcm_rotation82,0_energy146.png
  --------filename: 2_APML.dcm_rotation106,-12_energy146.png
  --------filename: 2_APML.dcm_rotation85,0_energy140.png
  --------filename: 2_APML.dcm_rotation100,-6_energy140.png
  --------filename: 2_APML.dcm_rotation103,-9_energy152.png
  --------filename: 4_APML.dcm_rotation103,6_energy152.png
  --------filename: 4_APML.dcm_rotation103,3_energy146.png
  --------filename: 4_APML.dcm_rotation106,-18_energy140.png
  --------filename: 4_APML.dcm_rotation103,-3_energy152.png
  --------filename: 4_APML.dcm_rotation106,15_energy152.png
  --------filename: 4_APML.dcm_rotation103,0_energy140.png
  --------filename: 4_APML.dcm_rotation103,-6_energy152.png
  --------filename: 4_APML.dcm_rotation109,21_energy152.png
  --------filename: 4_APML.dcm_rotation106,3_energy140.png
  --------filename: 4_APML.dcm_rotation106,-6_energy152.png
  --------filename: 4_APML.dcm_rotation109,21_energy158.png
  --------filename: 4_APML.dcm_rotation103,6_energy140.png
  --------filename: 4_APML.dcm_rotation109,15_energy146.png
  --------filename: 4_APML.dcm_rotation109,12_energy146.png
  --------filename: 4_APML.dcm_rotation109,-21_energy140.png
  --------filename: 4_APML.dcm_rotation79,21_energy146.png
  --------filename: 4_APML.dcm_rotation106,9_energy152.png
  --------filename: 4_APML.dcm_rotation85,0_energy158.png
  --------filename: 4_APML.dcm_rotation109,-9_energy158.png
  --------filename: 4_APML.dcm_rotation103,0_energy146.png
  --------filename: 4_APML.dcm_rotation109,-12_energy140.png
  --------filename: 4_APML.dcm_rotation109,0_energy146.png
  --------filename: 4_APML.dcm_rotation109,12_energy158.png
  --------filename: 4_APML.dcm_rotation109,-9_energy140.png
  --------filename: 4_APML.dcm_rotation106,21_energy146.png
  --------filename: 4_APML.dcm_rotation106,6_energy158.png
  --------filename: 4_APML.dcm_rotation103,9_energy152.png
  --------filename: 4_APML.dcm_rotation85,-21_energy146.png
  --------filename: 4_APML.dcm_rotation82,18_energy140.png
  --------filename: 4_APML.dcm_rotation106,-21_energy158.png
  --------filename: 4_APML.dcm_rotation103,-3_energy140.png
  --------filename: 4_APML.dcm_rotation106,18_energy146.png
  --------filename: 4_APML.dcm_rotation109,-9_energy152.png
  --------filename: 4_APML.dcm_rotation106,15_energy140.png
  --------filename: 4_APML.dcm_rotation85,-9_energy152.png
  --------filename: 4_APML.dcm_rotation106,6_energy146.png
  --------filename: 4_APML.dcm_rotation109,-12_energy158.png
  --------filename: 4_APML.dcm_rotation109,15_energy152.png
  --------filename: 4_APML.dcm_rotation103,15_energy158.png
  --------filename: 4_APML.dcm_rotation106,-6_energy146.png
  --------filename: 4_APML.dcm_rotation103,-3_energy158.png
  --------filename: 4_APML.dcm_rotation103,12_energy152.png
  --------filename: 4_APML.dcm_rotation106,12_energy152.png
  --------filename: 4_APML.dcm_rotation109,6_energy140.png
  --------filename: 4_APML.dcm_rotation109,21_energy146.png
  --------filename: 4_APML.dcm_rotation106,6_energy140.png
  --------filename: 4_APML.dcm_rotation106,-21_energy140.png
  --------filename: 4_APML.dcm_rotation103,12_energy140.png
  --------filename: 4_APML.dcm_rotation103,21_energy152.png
  --------filename: 4_APML.dcm_rotation91,-12_energy152.png
  --------filename: 4_APML.dcm_rotation106,-9_energy146.png
  --------filename: 4_APML.dcm_rotation82,-3_energy152.png
  --------filename: 4_APML.dcm_rotation85,0_energy140.png
  --------filename: 4_APML.dcm_rotation85,0_energy146.png
  --------filename: 4_APML.dcm_rotation109,-15_energy158.png
  --------filename: 4_APML.dcm_rotation109,-6_energy158.png
  --------filename: 4_APML.dcm_rotation109,3_energy152.png
  --------filename: 4_APML.dcm_rotation85,0_energy152.png
  --------filename: 4_APML.dcm_rotation100,0_energy152.png
  --------filename: 4_APML.dcm_rotation103,-21_energy158.png
  --------filename: 4_APML.dcm_rotation103,-9_energy152.png
  --------filename: 4_APML.dcm_rotation103,-9_energy158.png
  --------filename: 4_APML.dcm_rotation103,15_energy140.png
  --------filename: 4_APML.dcm_rotation106,0_energy152.png
  --------filename: 4_APML.dcm_rotation109,-12_energy152.png
  --------filename: 4_APML.dcm_rotation79,12_energy152.png
  --------filename: 4_APML.dcm_rotation103,-3_energy146.png
  --------filename: 4_APML.dcm_rotation103,3_energy158.png
  --------filename: 4_APML.dcm_rotation106,-21_energy152.png
  --------filename: 4_APML.dcm_rotation106,-18_energy158.png
  --------filename: 4_APML.dcm_rotation85,-12_energy152.png
  --------filename: 4_APML.dcm_rotation85,-9_energy158.png
  --------filename: 4_APML.dcm_rotation79,-6_energy158.png
  --------filename: 4_APML.dcm_rotation103,21_energy158.png
  --------filename: 4_APML.dcm_rotation103,9_energy146.png
  --------filename: 4_APML.dcm_rotation106,-12_energy152.png
  --------filename: 4_APML.dcm_rotation106,-12_energy158.png
  --------filename: 4_APML.dcm_rotation106,12_energy158.png
  --------filename: 4_APML.dcm_rotation103,6_energy146.png
  --------filename: 4_APML.dcm_rotation106,-18_energy152.png
  --------filename: 4_APML.dcm_rotation106,-9_energy158.png
  --------filename: 4_APML.dcm_rotation109,12_energy152.png
  --------filename: 4_APML.dcm_rotation109,-12_energy146.png
  --------filename: 4_APML.dcm_rotation103,18_energy158.png
  --------filename: 4_APML.dcm_rotation106,9_energy146.png
  --------filename: 4_APML.dcm_rotation109,0_energy158.png
  --------filename: 4_APML.dcm_rotation82,0_energy146.png
  --------filename: 4_APML.dcm_rotation106,-9_energy152.png
  --------filename: 4_APML.dcm_rotation103,18_energy146.png
  --------filename: 4_APML.dcm_rotation109,0_energy152.png
  --------filename: 4_APML.dcm_rotation109,-21_energy146.png
  --------filename: 4_APML.dcm_rotation106,0_energy140.png
  --------filename: 4_APML.dcm_rotation85,12_energy146.png
  --------filename: 4_APML.dcm_rotation103,21_energy140.png
  --------filename: 4_APML.dcm_rotation103,-6_energy158.png
  --------filename: 4_APML.dcm_rotation103,9_energy158.png
  --------filename: 4_APML.dcm_rotation109,-6_energy140.png
  --------filename: 4_APML.dcm_rotation109,15_energy140.png
  --------filename: 4_APML.dcm_rotation103,12_energy146.png
  --------filename: 4_APML.dcm_rotation103,-6_energy146.png
  --------filename: 4_APML.dcm_rotation109,15_energy158.png
  --------filename: 4_APML.dcm_rotation100,-6_energy140.png
  --------filename: 4_APML.dcm_rotation109,-6_energy146.png
  --------filename: 4_APML.dcm_rotation109,-18_energy146.png
  --------filename: 4_APML.dcm_rotation103,21_energy146.png
  --------filename: 4_APML.dcm_rotation106,-15_energy140.png
  --------filename: 4_APML.dcm_rotation103,3_energy140.png
  --------filename: 4_APML.dcm_rotation109,-6_energy152.png
  --------filename: 4_APML.dcm_rotation106,-15_energy146.png
  --------filename: 4_APML.dcm_rotation82,-15_energy158.png
  --------filename: 4_APML.dcm_rotation106,-9_energy140.png
  --------filename: 4_APML.dcm_rotation106,-3_energy146.png
  --------filename: 4_APML.dcm_rotation109,-18_energy158.png
  --------filename: 4_APML.dcm_rotation103,0_energy158.png
  --------filename: 4_APML.dcm_rotation109,-3_energy158.png
  --------filename: 4_APML.dcm_rotation106,6_energy152.png
  --------filename: 4_APML.dcm_rotation109,3_energy140.png
  --------filename: 4_APML.dcm_rotation109,18_energy140.png
  --------filename: 4_APML.dcm_rotation106,0_energy146.png
  --------filename: 4_APML.dcm_rotation100,18_energy152.png
  --------filename: 4_APML.dcm_rotation106,-6_energy158.png
  --------filename: 4_APML.dcm_rotation109,-21_energy158.png
  --------filename: 4_APML.dcm_rotation109,21_energy140.png
  --------filename: 4_APML.dcm_rotation106,-6_energy140.png
  --------filename: 4_APML.dcm_rotation109,-18_energy140.png
  --------filename: 4_APML.dcm_rotation106,-3_energy152.png
  --------filename: 4_APML.dcm_rotation103,18_energy152.png
  --------filename: 4_APML.dcm_rotation109,-3_energy146.png
  --------filename: 4_APML.dcm_rotation106,12_energy146.png
  --------filename: 4_APML.dcm_rotation106,-15_energy158.png
  --------filename: 4_APML.dcm_rotation109,-15_energy146.png
  --------filename: 4_APML.dcm_rotation106,18_energy152.png
  --------filename: 4_APML.dcm_rotation109,-21_energy152.png
  --------filename: 4_APML.dcm_rotation109,18_energy146.png
  --------filename: 4_APML.dcm_rotation79,9_energy140.png
  --------filename: 4_APML.dcm_rotation109,-18_energy152.png
  --------filename: 4_APML.dcm_rotation103,15_energy146.png
  --------filename: 4_APML.dcm_rotation103,6_energy158.png
  --------filename: 4_APML.dcm_rotation85,-9_energy140.png
  --------filename: 4_APML.dcm_rotation109,-15_energy152.png
  --------filename: 4_APML.dcm_rotation82,3_energy158.png
  --------filename: 4_APML.dcm_rotation109,0_energy140.png
  --------filename: 4_APML.dcm_rotation103,-9_energy146.png
  --------filename: 4_APML.dcm_rotation106,9_energy140.png
  --------filename: 4_APML.dcm_rotation109,3_energy158.png
  --------filename: 4_APML.dcm_rotation106,3_energy158.png
  --------filename: 4_APML.dcm_rotation106,-18_energy146.png
  --------filename: 4_APML.dcm_rotation103,-21_energy152.png
  --------filename: 4_APML.dcm_rotation109,-9_energy146.png
  --------filename: 4_APML.dcm_rotation106,18_energy158.png
  --------filename: 4_APML.dcm_rotation106,18_energy140.png
  --------filename: 4_APML.dcm_rotation106,21_energy152.png
  --------filename: 4_APML.dcm_rotation85,-9_energy146.png
  --------filename: 4_APML.dcm_rotation106,21_energy158.png
  --------filename: 4_APML.dcm_rotation70,-3_energy146.png
  --------filename: 4_APML.dcm_rotation106,15_energy146.png
  --------filename: 4_APML.dcm_rotation106,-3_energy140.png
  --------filename: 4_APML.dcm_rotation109,-3_energy140.png
  --------filename: 4_APML.dcm_rotation106,0_energy158.png
  --------filename: 4_APML.dcm_rotation109,18_energy158.png
  --------filename: 4_APML.dcm_rotation85,12_energy140.png
  --------filename: 4_APML.dcm_rotation109,-3_energy152.png
  --------filename: 4_APML.dcm_rotation106,12_energy140.png
  --------filename: 4_APML.dcm_rotation106,3_energy152.png
  --------filename: 4_APML.dcm_rotation106,9_energy158.png
  --------filename: 4_APML.dcm_rotation103,15_energy152.png
  --------filename: 4_APML.dcm_rotation103,12_energy158.png
  --------filename: 4_APML.dcm_rotation106,-12_energy146.png
  --------filename: 4_APML.dcm_rotation106,-15_energy152.png
  --------filename: 4_APML.dcm_rotation106,15_energy158.png
  --------filename: 4_APML.dcm_rotation103,9_energy140.png
  --------filename: 4_APML.dcm_rotation106,21_energy140.png
  --------filename: 4_APML.dcm_rotation109,12_energy140.png
  --------filename: 4_APML.dcm_rotation106,-3_energy158.png
  --------filename: 4_APML.dcm_rotation109,3_energy146.png
  --------filename: 4_APML.dcm_rotation106,-21_energy146.png
  --------filename: 4_APML.dcm_rotation106,3_energy146.png
  --------filename: 4_APML.dcm_rotation109,18_energy152.png
  --------filename: 4_APML.dcm_rotation109,-15_energy140.png
  --------filename: 4_APML.dcm_rotation103,-9_energy140.png
  --------filename: 0_APML.dcm_rotation103,-3_energy152.png
  --------filename: 0_APML.dcm_rotation109,-21_energy140.png
  --------filename: 0_APML.dcm_rotation85,-12_energy140.png
  --------filename: 0_APML.dcm_rotation106,6_energy158.png
  --------filename: 0_APML.dcm_rotation103,9_energy140.png
  --------filename: 0_APML.dcm_rotation106,6_energy152.png
  --------filename: 0_APML.dcm_rotation106,-9_energy158.png
  --------filename: 0_APML.dcm_rotation106,-12_energy146.png
  --------filename: 0_APML.dcm_rotation109,-9_energy158.png
  --------filename: 0_APML.dcm_rotation103,12_energy146.png
  --------filename: 0_APML.dcm_rotation103,-9_energy158.png
  --------filename: 0_APML.dcm_rotation106,-3_energy146.png
  --------filename: 0_APML.dcm_rotation100,21_energy140.png
  --------filename: 0_APML.dcm_rotation103,-21_energy146.png
  --------filename: 0_APML.dcm_rotation106,9_energy146.png
  --------filename: 0_APML.dcm_rotation109,0_energy152.png
  --------filename: 0_APML.dcm_rotation109,-18_energy158.png
  --------filename: 0_APML.dcm_rotation103,9_energy158.png
  --------filename: 0_APML.dcm_rotation109,-18_energy152.png
  --------filename: 0_APML.dcm_rotation106,15_energy158.png
  --------filename: 0_APML.dcm_rotation109,15_energy152.png
  --------filename: 0_APML.dcm_rotation100,3_energy140.png
  --------filename: 0_APML.dcm_rotation85,-9_energy140.png
  --------filename: 0_APML.dcm_rotation109,-21_energy158.png
  --------filename: 0_APML.dcm_rotation106,0_energy158.png
  --------filename: 0_APML.dcm_rotation103,6_energy146.png
  --------filename: 0_APML.dcm_rotation109,-21_energy146.png
  --------filename: 0_APML.dcm_rotation106,9_energy158.png
  --------filename: 0_APML.dcm_rotation106,-21_energy152.png
  --------filename: 0_APML.dcm_rotation100,15_energy158.png
  --------filename: 0_APML.dcm_rotation106,-21_energy158.png
  --------filename: 0_APML.dcm_rotation109,-9_energy146.png
  --------filename: 0_APML.dcm_rotation103,18_energy146.png
  --------filename: 0_APML.dcm_rotation103,-6_energy140.png
  --------filename: 0_APML.dcm_rotation106,12_energy152.png
  --------filename: 0_APML.dcm_rotation106,-18_energy158.png
  --------filename: 0_APML.dcm_rotation103,-12_energy152.png
  --------filename: 0_APML.dcm_rotation103,-9_energy146.png
  --------filename: 0_APML.dcm_rotation103,12_energy158.png
  --------filename: 0_APML.dcm_rotation103,18_energy140.png
  --------filename: 0_APML.dcm_rotation103,0_energy158.png
  --------filename: 0_APML.dcm_rotation106,-12_energy158.png
  --------filename: 0_APML.dcm_rotation109,0_energy140.png
  --------filename: 0_APML.dcm_rotation109,12_energy140.png
  --------filename: 0_APML.dcm_rotation109,-6_energy146.png
  --------filename: 0_APML.dcm_rotation106,21_energy152.png
  --------filename: 0_APML.dcm_rotation103,-18_energy146.png
  --------filename: 0_APML.dcm_rotation100,12_energy158.png
  --------filename: 0_APML.dcm_rotation103,18_energy158.png
  --------filename: 0_APML.dcm_rotation100,15_energy146.png
  --------filename: 0_APML.dcm_rotation106,-18_energy152.png
  --------filename: 0_APML.dcm_rotation85,-21_energy140.png
  --------filename: 0_APML.dcm_rotation103,-21_energy152.png
  --------filename: 0_APML.dcm_rotation100,18_energy146.png
  --------filename: 0_APML.dcm_rotation109,-15_energy158.png
  --------filename: 0_APML.dcm_rotation106,18_energy152.png
  --------filename: 0_APML.dcm_rotation106,-9_energy152.png
  --------filename: 0_APML.dcm_rotation109,-12_energy158.png
  --------filename: 0_APML.dcm_rotation100,15_energy140.png
  --------filename: 0_APML.dcm_rotation100,18_energy140.png
  --------filename: 0_APML.dcm_rotation100,21_energy146.png
  --------filename: 0_APML.dcm_rotation106,-6_energy140.png
  --------filename: 0_APML.dcm_rotation106,-3_energy152.png
  --------filename: 0_APML.dcm_rotation82,-9_energy140.png
  --------filename: 0_APML.dcm_rotation106,15_energy152.png
  --------filename: 0_APML.dcm_rotation103,-21_energy140.png
  --------filename: 0_APML.dcm_rotation103,15_energy152.png
  --------filename: 0_APML.dcm_rotation100,3_energy146.png
  --------filename: 0_APML.dcm_rotation106,12_energy146.png
  --------filename: 0_APML.dcm_rotation109,15_energy158.png
  --------filename: 0_APML.dcm_rotation106,-18_energy146.png
  --------filename: 0_APML.dcm_rotation106,-12_energy140.png
  --------filename: 0_APML.dcm_rotation106,-15_energy146.png
  --------filename: 0_APML.dcm_rotation103,0_energy152.png
  --------filename: 0_APML.dcm_rotation103,21_energy146.png
  --------filename: 0_APML.dcm_rotation103,-3_energy158.png
  --------filename: 0_APML.dcm_rotation82,-21_energy140.png
  --------filename: 0_APML.dcm_rotation109,-9_energy140.png
  --------filename: 0_APML.dcm_rotation100,3_energy152.png
  --------filename: 0_APML.dcm_rotation109,-3_energy146.png
  --------filename: 0_APML.dcm_rotation109,-15_energy152.png
  --------filename: 0_APML.dcm_rotation109,-3_energy140.png
  --------filename: 0_APML.dcm_rotation109,-18_energy140.png
  --------filename: 0_APML.dcm_rotation109,12_energy146.png
  --------filename: 0_APML.dcm_rotation106,-6_energy158.png
  --------filename: 0_APML.dcm_rotation103,21_energy140.png
  --------filename: 0_APML.dcm_rotation106,15_energy146.png
  --------filename: 0_APML.dcm_rotation82,15_energy140.png
  --------filename: 0_APML.dcm_rotation109,15_energy146.png
  --------filename: 0_APML.dcm_rotation109,-3_energy152.png
  --------filename: 0_APML.dcm_rotation106,-15_energy152.png
  --------filename: 0_APML.dcm_rotation106,9_energy140.png
  --------filename: 0_APML.dcm_rotation100,21_energy158.png
  --------filename: 0_APML.dcm_rotation106,-21_energy146.png
  --------filename: 0_APML.dcm_rotation106,18_energy140.png
  --------filename: 0_APML.dcm_rotation103,-21_energy158.png
  --------filename: 0_APML.dcm_rotation103,-3_energy146.png
  --------filename: 0_APML.dcm_rotation103,-6_energy158.png
  --------filename: 0_APML.dcm_rotation106,6_energy146.png
  --------filename: 0_APML.dcm_rotation106,0_energy140.png
  --------filename: 0_APML.dcm_rotation103,-12_energy158.png
  --------filename: 0_APML.dcm_rotation103,0_energy140.png
  --------filename: 0_APML.dcm_rotation103,15_energy158.png
  --------filename: 0_APML.dcm_rotation103,-15_energy158.png
  --------filename: 0_APML.dcm_rotation100,21_energy152.png
  --------filename: 0_APML.dcm_rotation106,12_energy140.png
  --------filename: 0_APML.dcm_rotation106,-18_energy140.png
  --------filename: 0_APML.dcm_rotation103,15_energy146.png
  --------filename: 0_APML.dcm_rotation109,-6_energy152.png
  --------filename: 0_APML.dcm_rotation103,18_energy152.png
  --------filename: 0_APML.dcm_rotation103,-15_energy146.png
  --------filename: 0_APML.dcm_rotation106,3_energy158.png
  --------filename: 0_APML.dcm_rotation79,3_energy140.png
  --------filename: 0_APML.dcm_rotation106,-12_energy152.png
  --------filename: 0_APML.dcm_rotation106,-3_energy140.png
  --------filename: 0_APML.dcm_rotation100,18_energy158.png
  --------filename: 0_APML.dcm_rotation103,-15_energy140.png
  --------filename: 0_APML.dcm_rotation103,-6_energy152.png
  --------filename: 0_APML.dcm_rotation106,21_energy140.png
  --------filename: 0_APML.dcm_rotation106,-9_energy140.png
  --------filename: 0_APML.dcm_rotation106,9_energy152.png
  --------filename: 0_APML.dcm_rotation103,-15_energy152.png
  --------filename: 0_APML.dcm_rotation109,-12_energy152.png
  --------filename: 0_APML.dcm_rotation106,18_energy158.png
  --------filename: 0_APML.dcm_rotation109,15_energy140.png
  --------filename: 0_APML.dcm_rotation103,3_energy140.png
  --------filename: 0_APML.dcm_rotation109,-6_energy140.png
  --------filename: 0_APML.dcm_rotation106,6_energy140.png
  --------filename: 0_APML.dcm_rotation100,12_energy152.png
  --------filename: 0_APML.dcm_rotation109,-12_energy146.png
  --------filename: 0_APML.dcm_rotation109,12_energy158.png
  --------filename: 0_APML.dcm_rotation109,0_energy158.png
  --------filename: 0_APML.dcm_rotation106,3_energy146.png
  --------filename: 0_APML.dcm_rotation103,9_energy152.png
  --------filename: 0_APML.dcm_rotation103,6_energy152.png
  --------filename: 0_APML.dcm_rotation109,-9_energy152.png
  --------filename: 0_APML.dcm_rotation100,15_energy152.png
  --------filename: 0_APML.dcm_rotation106,-9_energy146.png
  --------filename: 0_APML.dcm_rotation106,-21_energy140.png
  --------filename: 0_APML.dcm_rotation109,-12_energy140.png
  --------filename: 0_APML.dcm_rotation109,0_energy146.png
  --------filename: 0_APML.dcm_rotation106,-6_energy152.png
  --------filename: 0_APML.dcm_rotation106,-15_energy158.png
  --------filename: 0_APML.dcm_rotation103,6_energy140.png
  --------filename: 0_APML.dcm_rotation106,-6_energy146.png
  --------filename: 0_APML.dcm_rotation109,-18_energy146.png
  --------filename: 0_APML.dcm_rotation103,-9_energy140.png
  --------filename: 0_APML.dcm_rotation103,-18_energy152.png
  --------filename: 0_APML.dcm_rotation106,21_energy158.png
  --------filename: 0_APML.dcm_rotation82,-12_energy140.png
  --------filename: 0_APML.dcm_rotation109,-15_energy140.png
  --------filename: 0_APML.dcm_rotation103,6_energy158.png
  --------filename: 0_APML.dcm_rotation106,3_energy152.png
  --------filename: 0_APML.dcm_rotation106,21_energy146.png
  --------filename: 0_APML.dcm_rotation109,12_energy152.png
  --------filename: 0_APML.dcm_rotation106,-3_energy158.png
  --------filename: 0_APML.dcm_rotation106,18_energy146.png
  --------filename: 0_APML.dcm_rotation109,-15_energy146.png
  --------filename: 0_APML.dcm_rotation103,3_energy146.png
  --------filename: 0_APML.dcm_rotation109,18_energy140.png
  --------filename: 0_APML.dcm_rotation103,12_energy152.png
  --------filename: 0_APML.dcm_rotation106,3_energy140.png
  --------filename: 0_APML.dcm_rotation103,21_energy158.png
  --------filename: 0_APML.dcm_rotation106,0_energy146.png
  --------filename: 0_APML.dcm_rotation109,-21_energy152.png
  --------filename: 0_APML.dcm_rotation106,0_energy152.png
  --------filename: 0_APML.dcm_rotation103,3_energy158.png
  --------filename: 0_APML.dcm_rotation100,18_energy152.png
  --------filename: 0_APML.dcm_rotation109,-6_energy158.png
  --------filename: 0_APML.dcm_rotation103,0_energy146.png
  --------filename: 0_APML.dcm_rotation103,-18_energy140.png
  --------filename: 0_APML.dcm_rotation106,15_energy140.png
  --------filename: 0_APML.dcm_rotation82,3_energy140.png
  --------filename: 0_APML.dcm_rotation103,15_energy140.png
  --------filename: 0_APML.dcm_rotation109,-3_energy158.png
  --------filename: 0_APML.dcm_rotation106,-15_energy140.png
  --------filename: 0_APML.dcm_rotation106,12_energy158.png
  --------filename: 0_APML.dcm_rotation103,-9_energy152.png
  --------filename: 0_APML.dcm_rotation103,-3_energy140.png
  --------filename: 0_APML.dcm_rotation103,3_energy152.png
  --------filename: 1_APML.dcm_rotation103,-3_energy146.png
  --------filename: 1_APML.dcm_rotation103,9_energy152.png
  --------filename: 1_APML.dcm_rotation106,3_energy146.png
  --------filename: 1_APML.dcm_rotation106,-18_energy140.png
  --------filename: 1_APML.dcm_rotation106,6_energy158.png
  --------filename: 1_APML.dcm_rotation106,0_energy146.png
  --------filename: 1_APML.dcm_rotation100,21_energy158.png
  --------filename: 1_APML.dcm_rotation82,15_energy140.png
  --------filename: 1_APML.dcm_rotation100,15_energy146.png
  --------filename: 1_APML.dcm_rotation106,18_energy146.png
  --------filename: 1_APML.dcm_rotation103,3_energy140.png
  --------filename: 1_APML.dcm_rotation109,-9_energy140.png
  --------filename: 1_APML.dcm_rotation103,-9_energy152.png
  --------filename: 1_APML.dcm_rotation106,-18_energy146.png
  --------filename: 1_APML.dcm_rotation109,-3_energy158.png
  --------filename: 1_APML.dcm_rotation103,21_energy146.png
  --------filename: 1_APML.dcm_rotation106,3_energy158.png
  --------filename: 1_APML.dcm_rotation103,12_energy152.png
  --------filename: 1_APML.dcm_rotation100,3_energy140.png
  --------filename: 1_APML.dcm_rotation103,9_energy140.png
  --------filename: 1_APML.dcm_rotation109,-6_energy146.png
  --------filename: 1_APML.dcm_rotation106,-12_energy152.png
  --------filename: 1_APML.dcm_rotation109,12_energy146.png
  --------filename: 1_APML.dcm_rotation106,0_energy140.png
  --------filename: 1_APML.dcm_rotation106,-15_energy158.png
  --------filename: 1_APML.dcm_rotation106,-21_energy140.png
  --------filename: 1_APML.dcm_rotation106,21_energy158.png
  --------filename: 1_APML.dcm_rotation109,-21_energy140.png
  --------filename: 1_APML.dcm_rotation103,-12_energy158.png
  --------filename: 1_APML.dcm_rotation103,0_energy146.png
  --------filename: 1_APML.dcm_rotation109,15_energy140.png
  --------filename: 1_APML.dcm_rotation106,9_energy158.png
  --------filename: 1_APML.dcm_rotation106,12_energy158.png
  --------filename: 1_APML.dcm_rotation109,12_energy152.png
  --------filename: 1_APML.dcm_rotation109,12_energy140.png
  --------filename: 1_APML.dcm_rotation85,-12_energy140.png
  --------filename: 1_APML.dcm_rotation109,-21_energy158.png
  --------filename: 1_APML.dcm_rotation103,3_energy152.png
  --------filename: 1_APML.dcm_rotation106,0_energy158.png
  --------filename: 1_APML.dcm_rotation109,-9_energy158.png
  --------filename: 1_APML.dcm_rotation103,-9_energy146.png
  --------filename: 1_APML.dcm_rotation109,-12_energy158.png
  --------filename: 1_APML.dcm_rotation100,12_energy152.png
  --------filename: 1_APML.dcm_rotation109,-12_energy152.png
  --------filename: 1_APML.dcm_rotation106,-3_energy158.png
  --------filename: 1_APML.dcm_rotation103,-18_energy140.png
  --------filename: 1_APML.dcm_rotation103,-21_energy152.png
  --------filename: 1_APML.dcm_rotation82,-9_energy140.png
  --------filename: 1_APML.dcm_rotation106,21_energy146.png
  --------filename: 1_APML.dcm_rotation106,-18_energy158.png
  --------filename: 1_APML.dcm_rotation100,15_energy158.png
  --------filename: 1_APML.dcm_rotation106,6_energy146.png
  --------filename: 1_APML.dcm_rotation103,9_energy158.png
  --------filename: 1_APML.dcm_rotation106,21_energy152.png
  --------filename: 1_APML.dcm_rotation106,-12_energy158.png
  --------filename: 1_APML.dcm_rotation109,0_energy158.png
  --------filename: 1_APML.dcm_rotation85,-9_energy140.png
  --------filename: 1_APML.dcm_rotation103,-12_energy152.png
  --------filename: 1_APML.dcm_rotation103,6_energy158.png
  --------filename: 1_APML.dcm_rotation106,12_energy140.png
  --------filename: 1_APML.dcm_rotation106,9_energy140.png
  --------filename: 1_APML.dcm_rotation103,6_energy146.png
  --------filename: 1_APML.dcm_rotation103,6_energy152.png
  --------filename: 1_APML.dcm_rotation109,-9_energy152.png
  --------filename: 1_APML.dcm_rotation103,18_energy146.png
  --------filename: 1_APML.dcm_rotation100,3_energy152.png
  --------filename: 1_APML.dcm_rotation106,9_energy152.png
  --------filename: 1_APML.dcm_rotation103,18_energy152.png
  --------filename: 1_APML.dcm_rotation109,18_energy140.png
  --------filename: 1_APML.dcm_rotation82,-12_energy140.png
  --------filename: 1_APML.dcm_rotation106,-6_energy158.png
  --------filename: 1_APML.dcm_rotation103,18_energy158.png
  --------filename: 1_APML.dcm_rotation103,-3_energy158.png
  --------filename: 1_APML.dcm_rotation106,-12_energy146.png
  --------filename: 1_APML.dcm_rotation103,3_energy146.png
  --------filename: 1_APML.dcm_rotation106,6_energy152.png
  --------filename: 1_APML.dcm_rotation103,0_energy152.png
  --------filename: 1_APML.dcm_rotation103,-18_energy152.png
  --------filename: 1_APML.dcm_rotation106,15_energy140.png
  --------filename: 1_APML.dcm_rotation106,12_energy146.png
  --------filename: 1_APML.dcm_rotation103,-3_energy152.png
  --------filename: 1_APML.dcm_rotation106,18_energy152.png
  --------filename: 1_APML.dcm_rotation109,15_energy152.png
  --------filename: 1_APML.dcm_rotation106,18_energy158.png
  --------filename: 1_APML.dcm_rotation109,-3_energy152.png
  --------filename: 1_APML.dcm_rotation106,-21_energy146.png
  --------filename: 1_APML.dcm_rotation106,0_energy152.png
  --------filename: 1_APML.dcm_rotation100,15_energy140.png
  --------filename: 1_APML.dcm_rotation106,-3_energy140.png
  --------filename: 1_APML.dcm_rotation106,-15_energy140.png
  --------filename: 1_APML.dcm_rotation106,-3_energy146.png
  --------filename: 1_APML.dcm_rotation103,-21_energy146.png
  --------filename: 1_APML.dcm_rotation103,18_energy140.png
  --------filename: 1_APML.dcm_rotation82,3_energy140.png
  --------filename: 1_APML.dcm_rotation109,0_energy140.png
  --------filename: 1_APML.dcm_rotation109,15_energy146.png
  --------filename: 1_APML.dcm_rotation106,-6_energy146.png
  --------filename: 1_APML.dcm_rotation106,-21_energy152.png
  --------filename: 1_APML.dcm_rotation85,-21_energy140.png
  --------filename: 1_APML.dcm_rotation103,21_energy140.png
  --------filename: 1_APML.dcm_rotation103,-9_energy140.png
  --------filename: 1_APML.dcm_rotation106,3_energy152.png
  --------filename: 1_APML.dcm_rotation106,-15_energy146.png
  --------filename: 1_APML.dcm_rotation103,-18_energy146.png
  --------filename: 1_APML.dcm_rotation109,-18_energy152.png
  --------filename: 1_APML.dcm_rotation109,-18_energy140.png
  --------filename: 1_APML.dcm_rotation106,15_energy158.png
  --------filename: 1_APML.dcm_rotation106,-21_energy158.png
  --------filename: 1_APML.dcm_rotation106,-9_energy158.png
  --------filename: 1_APML.dcm_rotation109,-15_energy146.png
  --------filename: 1_APML.dcm_rotation106,6_energy140.png
  --------filename: 1_APML.dcm_rotation109,-18_energy146.png
  --------filename: 1_APML.dcm_rotation106,18_energy140.png
  --------filename: 1_APML.dcm_rotation103,15_energy146.png
  --------filename: 1_APML.dcm_rotation103,-15_energy158.png
  --------filename: 1_APML.dcm_rotation100,3_energy146.png
  --------filename: 1_APML.dcm_rotation106,21_energy140.png
  --------filename: 1_APML.dcm_rotation82,-21_energy140.png
  --------filename: 1_APML.dcm_rotation103,-21_energy140.png
  --------filename: 1_APML.dcm_rotation106,-9_energy146.png
  --------filename: 1_APML.dcm_rotation109,-21_energy152.png
  --------filename: 1_APML.dcm_rotation109,-15_energy152.png
  --------filename: 1_APML.dcm_rotation106,15_energy152.png
  --------filename: 1_APML.dcm_rotation103,-9_energy158.png
  --------filename: 1_APML.dcm_rotation103,-3_energy140.png
  --------filename: 1_APML.dcm_rotation103,15_energy158.png
  --------filename: 1_APML.dcm_rotation103,-6_energy140.png
  --------filename: 1_APML.dcm_rotation109,12_energy158.png
  --------filename: 1_APML.dcm_rotation109,0_energy152.png
  --------filename: 1_APML.dcm_rotation106,-6_energy140.png
  --------filename: 1_APML.dcm_rotation106,-6_energy152.png
  --------filename: 1_APML.dcm_rotation106,3_energy140.png
  --------filename: 1_APML.dcm_rotation109,-12_energy140.png
  --------filename: 1_APML.dcm_rotation103,-6_energy152.png
  --------filename: 1_APML.dcm_rotation109,-6_energy140.png
  --------filename: 1_APML.dcm_rotation100,12_energy158.png
  --------filename: 1_APML.dcm_rotation109,-9_energy146.png
  --------filename: 1_APML.dcm_rotation79,3_energy140.png
  --------filename: 1_APML.dcm_rotation109,0_energy146.png
  --------filename: 1_APML.dcm_rotation109,15_energy158.png
  --------filename: 1_APML.dcm_rotation109,-6_energy158.png
  --------filename: 1_APML.dcm_rotation106,-18_energy152.png
  --------filename: 1_APML.dcm_rotation100,18_energy152.png
  --------filename: 1_APML.dcm_rotation103,12_energy146.png
  --------filename: 1_APML.dcm_rotation100,21_energy146.png
  --------filename: 1_APML.dcm_rotation109,-15_energy140.png
  --------filename: 1_APML.dcm_rotation100,18_energy158.png
  --------filename: 1_APML.dcm_rotation103,-15_energy146.png
  --------filename: 1_APML.dcm_rotation109,-3_energy146.png
  --------filename: 1_APML.dcm_rotation103,-15_energy152.png
  --------filename: 1_APML.dcm_rotation109,-12_energy146.png
  --------filename: 1_APML.dcm_rotation100,21_energy152.png
  --------filename: 1_APML.dcm_rotation103,12_energy158.png
  --------filename: 1_APML.dcm_rotation100,15_energy152.png
  --------filename: 1_APML.dcm_rotation109,-15_energy158.png
  --------filename: 1_APML.dcm_rotation100,18_energy140.png
  --------filename: 1_APML.dcm_rotation103,-21_energy158.png
  --------filename: 1_APML.dcm_rotation103,-15_energy140.png
  --------filename: 1_APML.dcm_rotation106,9_energy146.png
  --------filename: 1_APML.dcm_rotation103,0_energy158.png
  --------filename: 1_APML.dcm_rotation106,15_energy146.png
  --------filename: 1_APML.dcm_rotation103,15_energy140.png
  --------filename: 1_APML.dcm_rotation109,-6_energy152.png
  --------filename: 1_APML.dcm_rotation106,12_energy152.png
  --------filename: 1_APML.dcm_rotation103,15_energy152.png
  --------filename: 1_APML.dcm_rotation106,-12_energy140.png
  --------filename: 1_APML.dcm_rotation106,-9_energy140.png
  --------filename: 1_APML.dcm_rotation103,21_energy158.png
  --------filename: 1_APML.dcm_rotation109,-3_energy140.png
  --------filename: 1_APML.dcm_rotation106,-3_energy152.png
  --------filename: 1_APML.dcm_rotation103,3_energy158.png
  --------filename: 1_APML.dcm_rotation100,21_energy140.png
  --------filename: 1_APML.dcm_rotation106,-9_energy152.png
  --------filename: 1_APML.dcm_rotation109,-18_energy158.png
  --------filename: 1_APML.dcm_rotation103,-6_energy158.png
  --------filename: 1_APML.dcm_rotation109,-21_energy146.png
  --------filename: 1_APML.dcm_rotation103,6_energy140.png
  --------filename: 1_APML.dcm_rotation100,18_energy146.png
  --------filename: 1_APML.dcm_rotation106,-15_energy152.png
  --------filename: 1_APML.dcm_rotation103,0_energy140.png
  --------filename: 3_APML.dcm_rotation109,-9_energy146.png
  --------filename: 3_APML.dcm_rotation106,-6_energy158.png
  --------filename: 3_APML.dcm_rotation109,-12_energy158.png
  --------filename: 3_APML.dcm_rotation106,6_energy158.png
  --------filename: 3_APML.dcm_rotation82,3_energy158.png
  --------filename: 3_APML.dcm_rotation106,12_energy146.png
  --------filename: 3_APML.dcm_rotation85,-9_energy146.png
  --------filename: 3_APML.dcm_rotation106,6_energy140.png
  --------filename: 3_APML.dcm_rotation103,-21_energy152.png
  --------filename: 3_APML.dcm_rotation109,-9_energy158.png
  --------filename: 3_APML.dcm_rotation106,-18_energy140.png
  --------filename: 3_APML.dcm_rotation106,3_energy146.png
  --------filename: 3_APML.dcm_rotation109,-6_energy152.png
  --------filename: 3_APML.dcm_rotation103,12_energy146.png
  --------filename: 3_APML.dcm_rotation106,-9_energy140.png
  --------filename: 3_APML.dcm_rotation106,-9_energy158.png
  --------filename: 3_APML.dcm_rotation106,12_energy152.png
  --------filename: 3_APML.dcm_rotation106,18_energy158.png
  --------filename: 3_APML.dcm_rotation103,6_energy140.png
  --------filename: 3_APML.dcm_rotation109,12_energy158.png
  --------filename: 3_APML.dcm_rotation103,-6_energy158.png
  --------filename: 3_APML.dcm_rotation106,9_energy152.png
  --------filename: 3_APML.dcm_rotation106,-6_energy146.png
  --------filename: 3_APML.dcm_rotation106,21_energy140.png
  --------filename: 3_APML.dcm_rotation106,-18_energy152.png
  --------filename: 3_APML.dcm_rotation109,-9_energy140.png
  --------filename: 3_APML.dcm_rotation106,-15_energy140.png
  --------filename: 3_APML.dcm_rotation82,18_energy140.png
  --------filename: 3_APML.dcm_rotation109,15_energy158.png
  --------filename: 3_APML.dcm_rotation103,-3_energy152.png
  --------filename: 3_APML.dcm_rotation106,3_energy140.png
  --------filename: 3_APML.dcm_rotation103,12_energy152.png
  --------filename: 3_APML.dcm_rotation106,15_energy140.png
  --------filename: 3_APML.dcm_rotation106,-15_energy158.png
  --------filename: 3_APML.dcm_rotation103,-9_energy158.png
  --------filename: 3_APML.dcm_rotation103,-3_energy146.png
  --------filename: 3_APML.dcm_rotation85,-9_energy158.png
  --------filename: 3_APML.dcm_rotation103,12_energy140.png
  --------filename: 3_APML.dcm_rotation106,-12_energy152.png
  --------filename: 3_APML.dcm_rotation109,-3_energy158.png
  --------filename: 3_APML.dcm_rotation109,-15_energy140.png
  --------filename: 3_APML.dcm_rotation91,-12_energy152.png
  --------filename: 3_APML.dcm_rotation106,-3_energy152.png
  --------filename: 3_APML.dcm_rotation103,15_energy140.png
  --------filename: 3_APML.dcm_rotation103,15_energy146.png
  --------filename: 3_APML.dcm_rotation103,9_energy140.png
  --------filename: 3_APML.dcm_rotation109,-15_energy152.png
  --------filename: 3_APML.dcm_rotation85,0_energy152.png
  --------filename: 3_APML.dcm_rotation109,15_energy140.png
  --------filename: 3_APML.dcm_rotation103,0_energy140.png
  --------filename: 3_APML.dcm_rotation106,18_energy146.png
  --------filename: 3_APML.dcm_rotation109,-12_energy140.png
  --------filename: 3_APML.dcm_rotation103,9_energy158.png
  --------filename: 3_APML.dcm_rotation103,-3_energy140.png
  --------filename: 3_APML.dcm_rotation103,0_energy146.png
  --------filename: 3_APML.dcm_rotation106,9_energy140.png
  --------filename: 3_APML.dcm_rotation109,0_energy140.png
  --------filename: 3_APML.dcm_rotation109,-21_energy158.png
  --------filename: 3_APML.dcm_rotation106,6_energy152.png
  --------filename: 3_APML.dcm_rotation103,-6_energy146.png
  --------filename: 3_APML.dcm_rotation106,-15_energy152.png
  --------filename: 3_APML.dcm_rotation103,9_energy146.png
  --------filename: 3_APML.dcm_rotation106,-21_energy158.png
  --------filename: 3_APML.dcm_rotation109,-21_energy152.png
  --------filename: 3_APML.dcm_rotation103,21_energy140.png
  --------filename: 3_APML.dcm_rotation109,6_energy140.png
  --------filename: 3_APML.dcm_rotation103,6_energy152.png
  --------filename: 3_APML.dcm_rotation106,-6_energy152.png
  --------filename: 3_APML.dcm_rotation106,-3_energy140.png
  --------filename: 3_APML.dcm_rotation103,21_energy158.png
  --------filename: 3_APML.dcm_rotation103,3_energy146.png
  --------filename: 3_APML.dcm_rotation103,3_energy158.png
  --------filename: 3_APML.dcm_rotation109,-6_energy146.png
  --------filename: 3_APML.dcm_rotation85,-21_energy146.png
  --------filename: 3_APML.dcm_rotation85,0_energy140.png
  --------filename: 3_APML.dcm_rotation106,-21_energy152.png
  --------filename: 3_APML.dcm_rotation85,12_energy146.png
  --------filename: 3_APML.dcm_rotation103,12_energy158.png
  --------filename: 3_APML.dcm_rotation85,-12_energy152.png
  --------filename: 3_APML.dcm_rotation103,9_energy152.png
  --------filename: 3_APML.dcm_rotation106,-6_energy140.png
  --------filename: 3_APML.dcm_rotation109,0_energy152.png
  --------filename: 3_APML.dcm_rotation109,18_energy140.png
  --------filename: 3_APML.dcm_rotation103,21_energy152.png
  --------filename: 3_APML.dcm_rotation109,15_energy152.png
  --------filename: 3_APML.dcm_rotation109,-15_energy146.png
  --------filename: 3_APML.dcm_rotation100,18_energy152.png
  --------filename: 3_APML.dcm_rotation106,6_energy146.png
  --------filename: 3_APML.dcm_rotation103,-9_energy140.png
  --------filename: 3_APML.dcm_rotation109,12_energy146.png
  --------filename: 3_APML.dcm_rotation109,18_energy158.png
  --------filename: 3_APML.dcm_rotation106,15_energy158.png
  --------filename: 3_APML.dcm_rotation103,18_energy152.png
  --------filename: 3_APML.dcm_rotation103,15_energy158.png
  --------filename: 3_APML.dcm_rotation103,6_energy146.png
  --------filename: 3_APML.dcm_rotation109,-18_energy146.png
  --------filename: 3_APML.dcm_rotation103,18_energy146.png
  --------filename: 3_APML.dcm_rotation79,12_energy152.png
  --------filename: 3_APML.dcm_rotation109,-18_energy158.png
  --------filename: 3_APML.dcm_rotation109,-21_energy146.png
  --------filename: 3_APML.dcm_rotation103,-6_energy152.png
  --------filename: 3_APML.dcm_rotation103,-9_energy152.png
  --------filename: 3_APML.dcm_rotation106,-3_energy146.png
  --------filename: 3_APML.dcm_rotation109,3_energy140.png
  --------filename: 3_APML.dcm_rotation103,-3_energy158.png
  --------filename: 3_APML.dcm_rotation109,21_energy146.png
  --------filename: 3_APML.dcm_rotation103,3_energy140.png
  --------filename: 3_APML.dcm_rotation106,18_energy152.png
  --------filename: 3_APML.dcm_rotation106,21_energy146.png
  --------filename: 3_APML.dcm_rotation109,-3_energy140.png
  --------filename: 3_APML.dcm_rotation106,0_energy146.png
  --------filename: 3_APML.dcm_rotation109,21_energy152.png
  --------filename: 3_APML.dcm_rotation106,3_energy158.png
  --------filename: 3_APML.dcm_rotation106,-9_energy146.png
  --------filename: 3_APML.dcm_rotation109,-3_energy146.png
  --------filename: 3_APML.dcm_rotation103,6_energy158.png
  --------filename: 3_APML.dcm_rotation109,12_energy152.png
  --------filename: 3_APML.dcm_rotation106,-21_energy140.png
  --------filename: 3_APML.dcm_rotation109,-12_energy152.png
  --------filename: 3_APML.dcm_rotation109,-18_energy152.png
  --------filename: 3_APML.dcm_rotation106,-15_energy146.png
  --------filename: 3_APML.dcm_rotation85,-9_energy140.png
  --------filename: 3_APML.dcm_rotation109,18_energy146.png
  --------filename: 3_APML.dcm_rotation109,-6_energy140.png
  --------filename: 3_APML.dcm_rotation109,0_energy146.png
  --------filename: 3_APML.dcm_rotation106,-12_energy146.png
  --------filename: 3_APML.dcm_rotation103,0_energy158.png
  --------filename: 3_APML.dcm_rotation106,9_energy146.png
  --------filename: 3_APML.dcm_rotation109,12_energy140.png
  --------filename: 3_APML.dcm_rotation109,-3_energy152.png
  --------filename: 3_APML.dcm_rotation106,-21_energy146.png
  --------filename: 3_APML.dcm_rotation85,0_energy158.png
  --------filename: 3_APML.dcm_rotation109,3_energy158.png
  --------filename: 3_APML.dcm_rotation70,-3_energy146.png
  --------filename: 3_APML.dcm_rotation109,-21_energy140.png
  --------filename: 3_APML.dcm_rotation109,0_energy158.png
  --------filename: 3_APML.dcm_rotation82,0_energy146.png
  --------filename: 3_APML.dcm_rotation103,15_energy152.png
  --------filename: 3_APML.dcm_rotation103,-9_energy146.png
  --------filename: 3_APML.dcm_rotation100,-6_energy140.png
  --------filename: 3_APML.dcm_rotation79,-6_energy158.png
  --------filename: 3_APML.dcm_rotation85,12_energy140.png
  --------filename: 3_APML.dcm_rotation106,12_energy140.png
  --------filename: 3_APML.dcm_rotation109,-9_energy152.png
  --------filename: 3_APML.dcm_rotation85,0_energy146.png
  --------filename: 3_APML.dcm_rotation106,0_energy152.png
  --------filename: 3_APML.dcm_rotation106,-9_energy152.png
  --------filename: 3_APML.dcm_rotation109,-6_energy158.png
  --------filename: 3_APML.dcm_rotation106,21_energy158.png
  --------filename: 3_APML.dcm_rotation109,21_energy158.png
  --------filename: 3_APML.dcm_rotation106,-12_energy158.png
  --------filename: 3_APML.dcm_rotation106,15_energy146.png
  --------filename: 3_APML.dcm_rotation109,-12_energy146.png
  --------filename: 3_APML.dcm_rotation109,-15_energy158.png
  --------filename: 3_APML.dcm_rotation103,18_energy158.png
  --------filename: 3_APML.dcm_rotation100,0_energy152.png
  --------filename: 3_APML.dcm_rotation106,9_energy158.png
  --------filename: 3_APML.dcm_rotation109,21_energy140.png
  --------filename: 3_APML.dcm_rotation106,-18_energy158.png
  --------filename: 3_APML.dcm_rotation106,-3_energy158.png
  --------filename: 3_APML.dcm_rotation109,3_energy146.png
  --------filename: 3_APML.dcm_rotation109,15_energy146.png
  --------filename: 3_APML.dcm_rotation109,3_energy152.png
  --------filename: 3_APML.dcm_rotation106,18_energy140.png
  --------filename: 3_APML.dcm_rotation85,-9_energy152.png
  --------filename: 3_APML.dcm_rotation103,-21_energy158.png
  --------filename: 3_APML.dcm_rotation106,12_energy158.png
  --------filename: 3_APML.dcm_rotation106,0_energy140.png
  --------filename: 3_APML.dcm_rotation109,-18_energy140.png
  --------filename: 3_APML.dcm_rotation106,-18_energy146.png
  --------filename: 3_APML.dcm_rotation106,15_energy152.png
  --------filename: 3_APML.dcm_rotation79,21_energy146.png
  --------filename: 3_APML.dcm_rotation106,0_energy158.png
  --------filename: 3_APML.dcm_rotation79,9_energy140.png
  --------filename: 3_APML.dcm_rotation82,-15_energy158.png
  --------filename: 3_APML.dcm_rotation103,21_energy146.png
  --------filename: 3_APML.dcm_rotation106,3_energy152.png
  --------filename: 3_APML.dcm_rotation106,21_energy152.png
  --------filename: 3_APML.dcm_rotation109,18_energy152.png
  --------filename: 3_APML.dcm_rotation82,-3_energy152.png

... in t_read_image_list: 
    T_G_HEIGHT, T_G_WIDTH, T_G_NUMCHANNELS: [224, 224, 3]
    flist: tripletloss_train_dir/trained_models/tripletloss_train_dir_final_5_sample_bones_224x224x3_inference_in.txt
    start, length: [0, 1000]


************
File containing generated embeddings: tripletloss_train_dir/trained_models/tripletloss_train_dir_final_5_sample_bones_224x224x3_inference_out.txt
classifier_filename:
tripletloss_train_dir/kNN_classifier.pkl

embeddings:
[['../DATASETS/5_sample_bones_224x224x3/2/2_APML.dcm_rotation103,-6_energy158.png'
  '0.12494959' '0.0' ... '0.0' '0.0' '0.0']
 ['../DATASETS/5_sample_bones_224x224x3/2/2_APML.dcm_rotation103,6_energy140.png'
  '0.17036757' '0.0' ... '0.0' '0.0' '0.0']
 ['../DATASETS/5_sample_bones_224x224x3/2/2_APML.dcm_rotation109,-6_energy158.png'
  '0.13296059' '0.0' ... '0.0' '0.0' '0.0']
 ...
 ['../DATASETS/5_sample_bones_224x224x3/3/3_APML.dcm_rotation106,21_energy152.png'
  '0.14939784' '0.0' ... '0.0' '0.0865011' '0.0']
 ['../DATASETS/5_sample_bones_224x224x3/3/3_APML.dcm_rotation109,18_energy152.png'
  '0.15717001' '0.0' ... '0.0' '0.11140678' '0.0']
 ['../DATASETS/5_sample_bones_224x224x3/3/3_APML.dcm_rotation82,-3_energy152.png'
  '0.22753444' '0.0' ... '0.0' '0.09591507' '0.0']]

embeddings.shape:
(900, 129)

embeddings_only:
[[0.12494959 0.         0.         ... 0.         0.         0.        ]
 [0.17036757 0.         0.0424239  ... 0.         0.         0.        ]
 [0.13296059 0.         0.         ... 0.         0.         0.        ]
 ...
 [0.14939784 0.         0.         ... 0.         0.0865011  0.        ]
 [0.15717001 0.         0.         ... 0.         0.11140678 0.        ]
 [0.22753444 0.         0.         ... 0.         0.09591507 0.        ]]

embeddings_only.shape:
(900, 128)

predictions:
[23.  9. 23. 23.  9. 23.  9. 23. 23.  9. 23.  9. 23. 23.  9. 23.  9.  9.
 23. 23. 23. 23. 23. 23. 23.  9. 23. 23. 23. 23.  9. 23. 23.  9.  9.  9.
 23. 23. 23.  9. 23.  9.  9.  9.  9.  9.  9.  9. 23. 23. 23. 23.  9. 23.
  9. 23.  9. 23.  9. 23. 23. 23. 23.  9. 23. 23. 23. 23.  9. 23. 23.  9.
  9.  9. 23.  9.  9. 23.  9. 23. 23. 23. 23. 23. 23. 23.  9.  9.  9. 23.
 23.  9.  9.  9.  9.  9.  9.  9.  9.  9.  9.  9.  9.  9. 23. 23. 23. 23.
  9. 23.  9.  9.  9. 23. 23. 23.  9. 23. 23. 23. 23. 23.  9. 23.  9. 23.
 23. 23.  9. 23.  9.  9.  9. 23. 23. 23. 23. 23.  9.  9.  9. 23. 23. 23.
 23.  9.  9.  9.  9.  9. 23. 23.  9.  9.  9. 23. 23. 23. 23. 23. 23.  9.
 23.  9.  9. 23. 23. 23. 23. 23.  9. 23. 23. 23.  9. 23. 23. 23. 23. 23.
 15. 15. 15. 15. 15. 15. 15. 15. 15. 15. 15. 15. 15. 15. 15. 15. 15.  9.
 15. 15. 15. 15. 15. 15. 15. 15. 15. 15. 15. 15. 15. 15. 15. 15. 15. 15.
 15. 15. 15. 15. 15. 15. 15. 15. 15. 15. 15. 15. 15.  9. 15.  9.  9.  9.
 15. 15. 15.  9. 15. 15. 15. 15. 15. 15. 15. 15. 15. 15. 15. 15. 15. 15.
 15. 15. 15. 15. 15. 15. 15. 15. 15. 15. 15. 15. 15. 15.  9. 15. 15. 15.
 15. 15.  9. 15. 15. 15. 15. 15. 15. 15. 15. 15. 15. 15. 15. 15. 15. 15.
 15. 15. 15. 15. 15. 15. 15. 15. 15. 15. 15. 15. 15. 15. 15. 15. 15. 15.
 15. 15. 15. 15. 15. 15. 15. 15. 15. 15. 15. 15. 15. 15. 23. 15. 15. 15.
 15. 15. 15. 15. 15. 15. 15. 15. 15. 15. 15. 15. 15. 15. 15. 15.  9. 15.
 15. 15. 15. 15. 15. 15. 15. 15. 15. 15. 15. 15. 15. 15. 15. 15. 15. 15.
  0.  0.  0.  2.  2.  2.  0.  0.  0.  2.  0.  0. 17.  0.  2.  0.  0.  2.
  0.  2.  2.  2. 17.  0.  0.  2.  0.  2.  0.  2.  0.  0.  0.  2.  2.  0.
  0.  0.  2. 17.  0.  0.  0.  0.  0.  2.  0.  0.  2.  2.  0.  0.  0. 17.
  0.  0.  0.  0.  2. 17. 17.  0.  0. 17.  2.  2.  2.  2.  2.  0.  0.  0.
  0.  0. 17.  0.  0.  0.  2.  0.  0.  0.  2.  0.  0. 17.  2. 17.  2.  0.
  0.  2.  2.  0.  0.  0.  0.  0.  2.  0.  0.  0.  2.  0. 17.  2.  2.  2.
  0.  0.  0.  0. 17.  0.  0.  2.  0.  0. 17.  0.  2.  0.  0.  0. 17.  2.
  0.  2.  2.  0.  0.  0.  0.  2.  2.  0.  2.  0.  0.  0.  0.  0.  0.  2.
  0.  0.  0.  0.  2.  0.  0.  2.  0. 17.  0.  0.  0.  0.  2. 17.  2.  2.
  2.  0.  0.  0.  0.  0.  0.  0.  2.  2. 17.  2.  0.  0.  0.  0.  0.  2.
  3.  3.  3.  3.  3.  3.  3.  3.  3.  3.  3.  3.  3.  3.  3.  3.  3.  3.
  3.  3.  3.  3.  3.  3.  3.  3.  3.  3.  3.  3.  3.  3.  3.  3.  3.  3.
  3.  3.  3.  3.  3.  3.  3.  3.  3.  3.  3.  3.  3.  3.  3.  3.  3.  3.
  3.  3.  3.  3.  3.  3.  3.  3.  3.  3.  3.  3.  3.  3.  3.  3.  3.  3.
  3.  3.  3.  3.  3.  3.  3.  3.  3.  3.  3.  3.  3.  3.  3.  3.  3.  3.
  3.  3.  3. 14.  3.  3.  3.  3.  3.  3.  3.  3.  3.  3.  3.  3.  3.  3.
  3.  3.  3.  3.  3.  3.  3.  3.  3.  3.  3.  3.  3.  3.  3.  3.  3.  3.
  3.  3.  3.  3.  3.  3.  3.  3.  3.  3.  3. 14.  3.  3.  3.  3.  3.  3.
  3.  3.  3.  3.  3.  3.  3.  3.  3.  3.  3.  3.  3.  3.  3.  3.  3.  3.
  3.  3.  3.  3.  3.  3.  3.  3. 22.  3.  3.  3.  3.  3.  3.  3.  3.  3.
 17. 17. 17. 17. 17. 17. 17. 17. 17. 17. 17. 17. 17. 17. 17. 17. 17. 17.
 17. 17. 17. 17. 17. 21. 17. 17. 17. 21. 17. 17. 17. 17. 21. 17. 17. 17.
 17. 17. 17. 17. 17. 17. 17. 21. 21. 17. 17. 17. 21. 17. 21. 17. 17. 17.
 17. 17. 17. 17. 17. 17. 17. 17. 17. 17. 21. 17. 17. 17. 17. 21. 17. 17.
 17. 17. 17. 17. 18. 17. 17. 17. 17. 17. 21. 21. 17. 17. 21. 17. 17. 17.
 17. 17. 21. 17. 17. 17. 21. 17. 17. 17. 17. 17. 17. 17. 17. 21. 17. 21.
 21. 17. 17. 21. 17. 17. 17. 17. 17. 17. 17. 17. 17. 17. 21. 17. 17. 17.
 17. 17. 17. 17. 17. 17. 17. 17. 17. 17. 17. 21. 17. 17. 17. 18. 17. 17.
 17. 17. 17. 17. 17. 17. 17. 21. 17. 17. 19. 17. 17. 21. 17. 17. 17. 21.
 17. 21. 17. 17. 17. 17. 17. 17. 17. 21. 17. 18. 17. 21. 17. 21. 21. 17.]

predictions.shape:
(900,)

Predictions:
Image 2/2_APML.dcm_rotation103,-6_energy158.png was predicted as: 23

Image 2/2_APML.dcm_rotation103,6_energy140.png was predicted as: 9

Image 2/2_APML.dcm_rotation109,-6_energy158.png was predicted as: 23

Image 2/2_APML.dcm_rotation109,-12_energy158.png was predicted as: 23

Image 2/2_APML.dcm_rotation109,18_energy140.png was predicted as: 9

Image 2/2_APML.dcm_rotation106,-18_energy158.png was predicted as: 23

Image 2/2_APML.dcm_rotation106,6_energy140.png was predicted as: 9

Image 2/2_APML.dcm_rotation109,-18_energy152.png was predicted as: 23

Image 2/2_APML.dcm_rotation109,-18_energy158.png was predicted as: 23

Image 2/2_APML.dcm_rotation106,18_energy152.png was predicted as: 9

Image 2/2_APML.dcm_rotation85,-9_energy152.png was predicted as: 23

Image 2/2_APML.dcm_rotation109,21_energy140.png was predicted as: 9

Image 2/2_APML.dcm_rotation109,18_energy158.png was predicted as: 23

Image 2/2_APML.dcm_rotation103,-3_energy140.png was predicted as: 23

Image 2/2_APML.dcm_rotation103,-3_energy146.png was predicted as: 9

Image 2/2_APML.dcm_rotation106,-3_energy158.png was predicted as: 23

Image 2/2_APML.dcm_rotation106,12_energy158.png was predicted as: 9

Image 2/2_APML.dcm_rotation103,18_energy152.png was predicted as: 9

Image 2/2_APML.dcm_rotation103,-9_energy146.png was predicted as: 23

Image 2/2_APML.dcm_rotation106,0_energy140.png was predicted as: 23

Image 2/2_APML.dcm_rotation109,-9_energy152.png was predicted as: 23

Image 2/2_APML.dcm_rotation106,-12_energy152.png was predicted as: 23

Image 2/2_APML.dcm_rotation106,3_energy146.png was predicted as: 23

Image 2/2_APML.dcm_rotation109,-15_energy146.png was predicted as: 23

Image 2/2_APML.dcm_rotation106,-18_energy146.png was predicted as: 23

Image 2/2_APML.dcm_rotation109,0_energy140.png was predicted as: 9

Image 2/2_APML.dcm_rotation85,-9_energy158.png was predicted as: 23

Image 2/2_APML.dcm_rotation109,-15_energy140.png was predicted as: 23

Image 2/2_APML.dcm_rotation106,-15_energy152.png was predicted as: 23

Image 2/2_APML.dcm_rotation106,-18_energy152.png was predicted as: 23

Image 2/2_APML.dcm_rotation106,9_energy152.png was predicted as: 9

Image 2/2_APML.dcm_rotation103,21_energy158.png was predicted as: 23

Image 2/2_APML.dcm_rotation109,3_energy152.png was predicted as: 23

Image 2/2_APML.dcm_rotation106,12_energy152.png was predicted as: 9

Image 2/2_APML.dcm_rotation106,-21_energy152.png was predicted as: 9

Image 2/2_APML.dcm_rotation106,9_energy158.png was predicted as: 9

Image 2/2_APML.dcm_rotation109,-15_energy152.png was predicted as: 23

Image 2/2_APML.dcm_rotation85,-12_energy152.png was predicted as: 23

Image 2/2_APML.dcm_rotation106,-21_energy146.png was predicted as: 23

Image 2/2_APML.dcm_rotation106,15_energy152.png was predicted as: 9

Image 2/2_APML.dcm_rotation106,0_energy158.png was predicted as: 23

Image 2/2_APML.dcm_rotation106,18_energy146.png was predicted as: 9

Image 2/2_APML.dcm_rotation109,-6_energy146.png was predicted as: 9

Image 2/2_APML.dcm_rotation109,-6_energy140.png was predicted as: 9

Image 2/2_APML.dcm_rotation106,15_energy140.png was predicted as: 9

Image 2/2_APML.dcm_rotation103,12_energy158.png was predicted as: 9

Image 2/2_APML.dcm_rotation103,12_energy152.png was predicted as: 9

Image 2/2_APML.dcm_rotation106,-3_energy146.png was predicted as: 9

Image 2/2_APML.dcm_rotation82,-15_energy158.png was predicted as: 23

Image 2/2_APML.dcm_rotation109,-12_energy140.png was predicted as: 23

Image 2/2_APML.dcm_rotation106,-18_energy140.png was predicted as: 23

Image 2/2_APML.dcm_rotation106,21_energy158.png was predicted as: 23

Image 2/2_APML.dcm_rotation103,12_energy140.png was predicted as: 9

Image 2/2_APML.dcm_rotation103,-9_energy140.png was predicted as: 23

Image 2/2_APML.dcm_rotation103,9_energy158.png was predicted as: 9

Image 2/2_APML.dcm_rotation109,-18_energy146.png was predicted as: 23

Image 2/2_APML.dcm_rotation109,15_energy140.png was predicted as: 9

Image 2/2_APML.dcm_rotation106,3_energy152.png was predicted as: 23

Image 2/2_APML.dcm_rotation103,15_energy140.png was predicted as: 9

Image 2/2_APML.dcm_rotation85,12_energy140.png was predicted as: 23

Image 2/2_APML.dcm_rotation109,-18_energy140.png was predicted as: 23

Image 2/2_APML.dcm_rotation106,-6_energy152.png was predicted as: 23

Image 2/2_APML.dcm_rotation106,-6_energy158.png was predicted as: 23

Image 2/2_APML.dcm_rotation103,15_energy158.png was predicted as: 9

Image 2/2_APML.dcm_rotation106,-6_energy140.png was predicted as: 23

Image 2/2_APML.dcm_rotation85,0_energy152.png was predicted as: 23

Image 2/2_APML.dcm_rotation106,0_energy152.png was predicted as: 23

Image 2/2_APML.dcm_rotation103,3_energy146.png was predicted as: 23

Image 2/2_APML.dcm_rotation106,12_energy146.png was predicted as: 9

Image 2/2_APML.dcm_rotation106,-9_energy158.png was predicted as: 23

Image 2/2_APML.dcm_rotation109,-6_energy152.png was predicted as: 23

Image 2/2_APML.dcm_rotation106,12_energy140.png was predicted as: 9

Image 2/2_APML.dcm_rotation103,9_energy140.png was predicted as: 9

Image 2/2_APML.dcm_rotation103,12_energy146.png was predicted as: 9

Image 2/2_APML.dcm_rotation106,-9_energy146.png was predicted as: 23

Image 2/2_APML.dcm_rotation109,0_energy152.png was predicted as: 9

Image 2/2_APML.dcm_rotation109,0_energy146.png was predicted as: 9

Image 2/2_APML.dcm_rotation103,6_energy158.png was predicted as: 23

Image 2/2_APML.dcm_rotation109,3_energy140.png was predicted as: 9

Image 2/2_APML.dcm_rotation103,-6_energy146.png was predicted as: 23

Image 2/2_APML.dcm_rotation106,-21_energy140.png was predicted as: 23

Image 2/2_APML.dcm_rotation106,-15_energy158.png was predicted as: 23

Image 2/2_APML.dcm_rotation103,18_energy158.png was predicted as: 23

Image 2/2_APML.dcm_rotation85,12_energy146.png was predicted as: 23

Image 2/2_APML.dcm_rotation85,-9_energy140.png was predicted as: 23

Image 2/2_APML.dcm_rotation109,0_energy158.png was predicted as: 23

Image 2/2_APML.dcm_rotation106,15_energy158.png was predicted as: 9

Image 2/2_APML.dcm_rotation109,21_energy146.png was predicted as: 9

Image 2/2_APML.dcm_rotation106,21_energy152.png was predicted as: 9

Image 2/2_APML.dcm_rotation106,-6_energy146.png was predicted as: 23

Image 2/2_APML.dcm_rotation106,3_energy140.png was predicted as: 23

Image 2/2_APML.dcm_rotation109,15_energy158.png was predicted as: 9

Image 2/2_APML.dcm_rotation103,21_energy152.png was predicted as: 9

Image 2/2_APML.dcm_rotation103,9_energy152.png was predicted as: 9

Image 2/2_APML.dcm_rotation109,15_energy146.png was predicted as: 9

Image 2/2_APML.dcm_rotation109,-21_energy152.png was predicted as: 9

Image 2/2_APML.dcm_rotation109,-3_energy140.png was predicted as: 9

Image 2/2_APML.dcm_rotation109,3_energy146.png was predicted as: 9

Image 2/2_APML.dcm_rotation103,18_energy146.png was predicted as: 9

Image 2/2_APML.dcm_rotation103,15_energy152.png was predicted as: 9

Image 2/2_APML.dcm_rotation103,9_energy146.png was predicted as: 9

Image 2/2_APML.dcm_rotation106,-21_energy158.png was predicted as: 9

Image 2/2_APML.dcm_rotation109,15_energy152.png was predicted as: 9

Image 2/2_APML.dcm_rotation103,-21_energy152.png was predicted as: 9

Image 2/2_APML.dcm_rotation91,-12_energy152.png was predicted as: 23

Image 2/2_APML.dcm_rotation109,21_energy158.png was predicted as: 23

Image 2/2_APML.dcm_rotation106,6_energy158.png was predicted as: 23

Image 2/2_APML.dcm_rotation79,12_energy152.png was predicted as: 23

Image 2/2_APML.dcm_rotation103,-21_energy158.png was predicted as: 9

Image 2/2_APML.dcm_rotation106,-9_energy152.png was predicted as: 23

Image 2/2_APML.dcm_rotation109,21_energy152.png was predicted as: 9

Image 2/2_APML.dcm_rotation103,6_energy152.png was predicted as: 9

Image 2/2_APML.dcm_rotation109,12_energy146.png was predicted as: 9

Image 2/2_APML.dcm_rotation82,3_energy158.png was predicted as: 23

Image 2/2_APML.dcm_rotation85,0_energy158.png was predicted as: 23

Image 2/2_APML.dcm_rotation109,-9_energy146.png was predicted as: 23

Image 2/2_APML.dcm_rotation103,21_energy140.png was predicted as: 9

Image 2/2_APML.dcm_rotation109,-15_energy158.png was predicted as: 23

Image 2/2_APML.dcm_rotation106,-3_energy140.png was predicted as: 23

Image 2/2_APML.dcm_rotation106,-15_energy140.png was predicted as: 23

Image 2/2_APML.dcm_rotation85,-9_energy146.png was predicted as: 23

Image 2/2_APML.dcm_rotation103,0_energy140.png was predicted as: 23

Image 2/2_APML.dcm_rotation103,15_energy146.png was predicted as: 9

Image 2/2_APML.dcm_rotation109,-3_energy158.png was predicted as: 23

Image 2/2_APML.dcm_rotation106,9_energy140.png was predicted as: 9

Image 2/2_APML.dcm_rotation103,0_energy146.png was predicted as: 23

Image 2/2_APML.dcm_rotation109,-12_energy146.png was predicted as: 23

Image 2/2_APML.dcm_rotation103,0_energy158.png was predicted as: 23

Image 2/2_APML.dcm_rotation85,-21_energy146.png was predicted as: 9

Image 2/2_APML.dcm_rotation109,-9_energy158.png was predicted as: 23

Image 2/2_APML.dcm_rotation70,-3_energy146.png was predicted as: 9

Image 2/2_APML.dcm_rotation106,21_energy140.png was predicted as: 9

Image 2/2_APML.dcm_rotation109,12_energy158.png was predicted as: 9

Image 2/2_APML.dcm_rotation85,0_energy146.png was predicted as: 23

Image 2/2_APML.dcm_rotation103,-9_energy158.png was predicted as: 23

Image 2/2_APML.dcm_rotation103,-3_energy158.png was predicted as: 23

Image 2/2_APML.dcm_rotation109,-21_energy146.png was predicted as: 23

Image 2/2_APML.dcm_rotation106,-9_energy140.png was predicted as: 23

Image 2/2_APML.dcm_rotation109,12_energy140.png was predicted as: 9

Image 2/2_APML.dcm_rotation106,6_energy152.png was predicted as: 9

Image 2/2_APML.dcm_rotation109,18_energy152.png was predicted as: 9

Image 2/2_APML.dcm_rotation82,18_energy140.png was predicted as: 23

Image 2/2_APML.dcm_rotation109,-3_energy152.png was predicted as: 23

Image 2/2_APML.dcm_rotation109,3_energy158.png was predicted as: 23

Image 2/2_APML.dcm_rotation109,-12_energy152.png was predicted as: 23

Image 2/2_APML.dcm_rotation106,18_energy140.png was predicted as: 9

Image 2/2_APML.dcm_rotation103,6_energy146.png was predicted as: 9

Image 2/2_APML.dcm_rotation106,9_energy146.png was predicted as: 9

Image 2/2_APML.dcm_rotation103,21_energy146.png was predicted as: 9

Image 2/2_APML.dcm_rotation100,18_energy152.png was predicted as: 9

Image 2/2_APML.dcm_rotation106,-12_energy158.png was predicted as: 23

Image 2/2_APML.dcm_rotation106,-15_energy146.png was predicted as: 23

Image 2/2_APML.dcm_rotation109,18_energy146.png was predicted as: 9

Image 2/2_APML.dcm_rotation106,21_energy146.png was predicted as: 9

Image 2/2_APML.dcm_rotation106,6_energy146.png was predicted as: 9

Image 2/2_APML.dcm_rotation109,-21_energy140.png was predicted as: 23

Image 2/2_APML.dcm_rotation106,18_energy158.png was predicted as: 23

Image 2/2_APML.dcm_rotation109,-9_energy140.png was predicted as: 23

Image 2/2_APML.dcm_rotation103,-3_energy152.png was predicted as: 23

Image 2/2_APML.dcm_rotation79,9_energy140.png was predicted as: 23

Image 2/2_APML.dcm_rotation106,3_energy158.png was predicted as: 23

Image 2/2_APML.dcm_rotation109,6_energy140.png was predicted as: 9

Image 2/2_APML.dcm_rotation103,3_energy158.png was predicted as: 23

Image 2/2_APML.dcm_rotation109,-3_energy146.png was predicted as: 9

Image 2/2_APML.dcm_rotation109,-21_energy158.png was predicted as: 9

Image 2/2_APML.dcm_rotation103,3_energy140.png was predicted as: 23

Image 2/2_APML.dcm_rotation106,0_energy146.png was predicted as: 23

Image 2/2_APML.dcm_rotation106,-3_energy152.png was predicted as: 23

Image 2/2_APML.dcm_rotation82,-3_energy152.png was predicted as: 23

Image 2/2_APML.dcm_rotation79,-6_energy158.png was predicted as: 23

Image 2/2_APML.dcm_rotation106,15_energy146.png was predicted as: 9

Image 2/2_APML.dcm_rotation79,21_energy146.png was predicted as: 23

Image 2/2_APML.dcm_rotation103,-6_energy152.png was predicted as: 23

Image 2/2_APML.dcm_rotation100,0_energy152.png was predicted as: 23

Image 2/2_APML.dcm_rotation109,12_energy152.png was predicted as: 9

Image 2/2_APML.dcm_rotation82,0_energy146.png was predicted as: 23

Image 2/2_APML.dcm_rotation106,-12_energy146.png was predicted as: 23

Image 2/2_APML.dcm_rotation85,0_energy140.png was predicted as: 23

Image 2/2_APML.dcm_rotation100,-6_energy140.png was predicted as: 23

Image 2/2_APML.dcm_rotation103,-9_energy152.png was predicted as: 23

Image 4/4_APML.dcm_rotation103,6_energy152.png was predicted as: 15

Image 4/4_APML.dcm_rotation103,3_energy146.png was predicted as: 15

Image 4/4_APML.dcm_rotation106,-18_energy140.png was predicted as: 15

Image 4/4_APML.dcm_rotation103,-3_energy152.png was predicted as: 15

Image 4/4_APML.dcm_rotation106,15_energy152.png was predicted as: 15

Image 4/4_APML.dcm_rotation103,0_energy140.png was predicted as: 15

Image 4/4_APML.dcm_rotation103,-6_energy152.png was predicted as: 15

Image 4/4_APML.dcm_rotation109,21_energy152.png was predicted as: 15

Image 4/4_APML.dcm_rotation106,3_energy140.png was predicted as: 15

Image 4/4_APML.dcm_rotation106,-6_energy152.png was predicted as: 15

Image 4/4_APML.dcm_rotation109,21_energy158.png was predicted as: 15

Image 4/4_APML.dcm_rotation103,6_energy140.png was predicted as: 15

Image 4/4_APML.dcm_rotation109,15_energy146.png was predicted as: 15

Image 4/4_APML.dcm_rotation109,12_energy146.png was predicted as: 15

Image 4/4_APML.dcm_rotation109,-21_energy140.png was predicted as: 15

Image 4/4_APML.dcm_rotation79,21_energy146.png was predicted as: 15

Image 4/4_APML.dcm_rotation106,9_energy152.png was predicted as: 15

Image 4/4_APML.dcm_rotation85,0_energy158.png was predicted as: 9

Image 4/4_APML.dcm_rotation109,-9_energy158.png was predicted as: 15

Image 4/4_APML.dcm_rotation103,0_energy146.png was predicted as: 15

Image 4/4_APML.dcm_rotation109,-12_energy140.png was predicted as: 15

Image 4/4_APML.dcm_rotation109,0_energy146.png was predicted as: 15

Image 4/4_APML.dcm_rotation109,12_energy158.png was predicted as: 15

Image 4/4_APML.dcm_rotation109,-9_energy140.png was predicted as: 15

Image 4/4_APML.dcm_rotation106,21_energy146.png was predicted as: 15

Image 4/4_APML.dcm_rotation106,6_energy158.png was predicted as: 15

Image 4/4_APML.dcm_rotation103,9_energy152.png was predicted as: 15

Image 4/4_APML.dcm_rotation85,-21_energy146.png was predicted as: 15

Image 4/4_APML.dcm_rotation82,18_energy140.png was predicted as: 15

Image 4/4_APML.dcm_rotation106,-21_energy158.png was predicted as: 15

Image 4/4_APML.dcm_rotation103,-3_energy140.png was predicted as: 15

Image 4/4_APML.dcm_rotation106,18_energy146.png was predicted as: 15

Image 4/4_APML.dcm_rotation109,-9_energy152.png was predicted as: 15

Image 4/4_APML.dcm_rotation106,15_energy140.png was predicted as: 15

Image 4/4_APML.dcm_rotation85,-9_energy152.png was predicted as: 15

Image 4/4_APML.dcm_rotation106,6_energy146.png was predicted as: 15

Image 4/4_APML.dcm_rotation109,-12_energy158.png was predicted as: 15

Image 4/4_APML.dcm_rotation109,15_energy152.png was predicted as: 15

Image 4/4_APML.dcm_rotation103,15_energy158.png was predicted as: 15

Image 4/4_APML.dcm_rotation106,-6_energy146.png was predicted as: 15

Image 4/4_APML.dcm_rotation103,-3_energy158.png was predicted as: 15

Image 4/4_APML.dcm_rotation103,12_energy152.png was predicted as: 15

Image 4/4_APML.dcm_rotation106,12_energy152.png was predicted as: 15

Image 4/4_APML.dcm_rotation109,6_energy140.png was predicted as: 15

Image 4/4_APML.dcm_rotation109,21_energy146.png was predicted as: 15

Image 4/4_APML.dcm_rotation106,6_energy140.png was predicted as: 15

Image 4/4_APML.dcm_rotation106,-21_energy140.png was predicted as: 15

Image 4/4_APML.dcm_rotation103,12_energy140.png was predicted as: 15

Image 4/4_APML.dcm_rotation103,21_energy152.png was predicted as: 15

Image 4/4_APML.dcm_rotation91,-12_energy152.png was predicted as: 9

Image 4/4_APML.dcm_rotation106,-9_energy146.png was predicted as: 15

Image 4/4_APML.dcm_rotation82,-3_energy152.png was predicted as: 9

Image 4/4_APML.dcm_rotation85,0_energy140.png was predicted as: 9

Image 4/4_APML.dcm_rotation85,0_energy146.png was predicted as: 9

Image 4/4_APML.dcm_rotation109,-15_energy158.png was predicted as: 15

Image 4/4_APML.dcm_rotation109,-6_energy158.png was predicted as: 15

Image 4/4_APML.dcm_rotation109,3_energy152.png was predicted as: 15

Image 4/4_APML.dcm_rotation85,0_energy152.png was predicted as: 9

Image 4/4_APML.dcm_rotation100,0_energy152.png was predicted as: 15

Image 4/4_APML.dcm_rotation103,-21_energy158.png was predicted as: 15

Image 4/4_APML.dcm_rotation103,-9_energy152.png was predicted as: 15

Image 4/4_APML.dcm_rotation103,-9_energy158.png was predicted as: 15

Image 4/4_APML.dcm_rotation103,15_energy140.png was predicted as: 15

Image 4/4_APML.dcm_rotation106,0_energy152.png was predicted as: 15

Image 4/4_APML.dcm_rotation109,-12_energy152.png was predicted as: 15

Image 4/4_APML.dcm_rotation79,12_energy152.png was predicted as: 15

Image 4/4_APML.dcm_rotation103,-3_energy146.png was predicted as: 15

Image 4/4_APML.dcm_rotation103,3_energy158.png was predicted as: 15

Image 4/4_APML.dcm_rotation106,-21_energy152.png was predicted as: 15

Image 4/4_APML.dcm_rotation106,-18_energy158.png was predicted as: 15

Image 4/4_APML.dcm_rotation85,-12_energy152.png was predicted as: 15

Image 4/4_APML.dcm_rotation85,-9_energy158.png was predicted as: 15

Image 4/4_APML.dcm_rotation79,-6_energy158.png was predicted as: 15

Image 4/4_APML.dcm_rotation103,21_energy158.png was predicted as: 15

Image 4/4_APML.dcm_rotation103,9_energy146.png was predicted as: 15

Image 4/4_APML.dcm_rotation106,-12_energy152.png was predicted as: 15

Image 4/4_APML.dcm_rotation106,-12_energy158.png was predicted as: 15

Image 4/4_APML.dcm_rotation106,12_energy158.png was predicted as: 15

Image 4/4_APML.dcm_rotation103,6_energy146.png was predicted as: 15

Image 4/4_APML.dcm_rotation106,-18_energy152.png was predicted as: 15

Image 4/4_APML.dcm_rotation106,-9_energy158.png was predicted as: 15

Image 4/4_APML.dcm_rotation109,12_energy152.png was predicted as: 15

Image 4/4_APML.dcm_rotation109,-12_energy146.png was predicted as: 15

Image 4/4_APML.dcm_rotation103,18_energy158.png was predicted as: 15

Image 4/4_APML.dcm_rotation106,9_energy146.png was predicted as: 15

Image 4/4_APML.dcm_rotation109,0_energy158.png was predicted as: 15

Image 4/4_APML.dcm_rotation82,0_energy146.png was predicted as: 9

Image 4/4_APML.dcm_rotation106,-9_energy152.png was predicted as: 15

Image 4/4_APML.dcm_rotation103,18_energy146.png was predicted as: 15

Image 4/4_APML.dcm_rotation109,0_energy152.png was predicted as: 15

Image 4/4_APML.dcm_rotation109,-21_energy146.png was predicted as: 15

Image 4/4_APML.dcm_rotation106,0_energy140.png was predicted as: 15

Image 4/4_APML.dcm_rotation85,12_energy146.png was predicted as: 9

Image 4/4_APML.dcm_rotation103,21_energy140.png was predicted as: 15

Image 4/4_APML.dcm_rotation103,-6_energy158.png was predicted as: 15

Image 4/4_APML.dcm_rotation103,9_energy158.png was predicted as: 15

Image 4/4_APML.dcm_rotation109,-6_energy140.png was predicted as: 15

Image 4/4_APML.dcm_rotation109,15_energy140.png was predicted as: 15

Image 4/4_APML.dcm_rotation103,12_energy146.png was predicted as: 15

Image 4/4_APML.dcm_rotation103,-6_energy146.png was predicted as: 15

Image 4/4_APML.dcm_rotation109,15_energy158.png was predicted as: 15

Image 4/4_APML.dcm_rotation100,-6_energy140.png was predicted as: 15

Image 4/4_APML.dcm_rotation109,-6_energy146.png was predicted as: 15

Image 4/4_APML.dcm_rotation109,-18_energy146.png was predicted as: 15

Image 4/4_APML.dcm_rotation103,21_energy146.png was predicted as: 15

Image 4/4_APML.dcm_rotation106,-15_energy140.png was predicted as: 15

Image 4/4_APML.dcm_rotation103,3_energy140.png was predicted as: 15

Image 4/4_APML.dcm_rotation109,-6_energy152.png was predicted as: 15

Image 4/4_APML.dcm_rotation106,-15_energy146.png was predicted as: 15

Image 4/4_APML.dcm_rotation82,-15_energy158.png was predicted as: 15

Image 4/4_APML.dcm_rotation106,-9_energy140.png was predicted as: 15

Image 4/4_APML.dcm_rotation106,-3_energy146.png was predicted as: 15

Image 4/4_APML.dcm_rotation109,-18_energy158.png was predicted as: 15

Image 4/4_APML.dcm_rotation103,0_energy158.png was predicted as: 15

Image 4/4_APML.dcm_rotation109,-3_energy158.png was predicted as: 15

Image 4/4_APML.dcm_rotation106,6_energy152.png was predicted as: 15

Image 4/4_APML.dcm_rotation109,3_energy140.png was predicted as: 15

Image 4/4_APML.dcm_rotation109,18_energy140.png was predicted as: 15

Image 4/4_APML.dcm_rotation106,0_energy146.png was predicted as: 15

Image 4/4_APML.dcm_rotation100,18_energy152.png was predicted as: 15

Image 4/4_APML.dcm_rotation106,-6_energy158.png was predicted as: 15

Image 4/4_APML.dcm_rotation109,-21_energy158.png was predicted as: 15

Image 4/4_APML.dcm_rotation109,21_energy140.png was predicted as: 15

Image 4/4_APML.dcm_rotation106,-6_energy140.png was predicted as: 15

Image 4/4_APML.dcm_rotation109,-18_energy140.png was predicted as: 15

Image 4/4_APML.dcm_rotation106,-3_energy152.png was predicted as: 15

Image 4/4_APML.dcm_rotation103,18_energy152.png was predicted as: 15

Image 4/4_APML.dcm_rotation109,-3_energy146.png was predicted as: 15

Image 4/4_APML.dcm_rotation106,12_energy146.png was predicted as: 15

Image 4/4_APML.dcm_rotation106,-15_energy158.png was predicted as: 15

Image 4/4_APML.dcm_rotation109,-15_energy146.png was predicted as: 15

Image 4/4_APML.dcm_rotation106,18_energy152.png was predicted as: 15

Image 4/4_APML.dcm_rotation109,-21_energy152.png was predicted as: 15

Image 4/4_APML.dcm_rotation109,18_energy146.png was predicted as: 15

Image 4/4_APML.dcm_rotation79,9_energy140.png was predicted as: 15

Image 4/4_APML.dcm_rotation109,-18_energy152.png was predicted as: 15

Image 4/4_APML.dcm_rotation103,15_energy146.png was predicted as: 15

Image 4/4_APML.dcm_rotation103,6_energy158.png was predicted as: 15

Image 4/4_APML.dcm_rotation85,-9_energy140.png was predicted as: 15

Image 4/4_APML.dcm_rotation109,-15_energy152.png was predicted as: 15

Image 4/4_APML.dcm_rotation82,3_energy158.png was predicted as: 23

Image 4/4_APML.dcm_rotation109,0_energy140.png was predicted as: 15

Image 4/4_APML.dcm_rotation103,-9_energy146.png was predicted as: 15

Image 4/4_APML.dcm_rotation106,9_energy140.png was predicted as: 15

Image 4/4_APML.dcm_rotation109,3_energy158.png was predicted as: 15

Image 4/4_APML.dcm_rotation106,3_energy158.png was predicted as: 15

Image 4/4_APML.dcm_rotation106,-18_energy146.png was predicted as: 15

Image 4/4_APML.dcm_rotation103,-21_energy152.png was predicted as: 15

Image 4/4_APML.dcm_rotation109,-9_energy146.png was predicted as: 15

Image 4/4_APML.dcm_rotation106,18_energy158.png was predicted as: 15

Image 4/4_APML.dcm_rotation106,18_energy140.png was predicted as: 15

Image 4/4_APML.dcm_rotation106,21_energy152.png was predicted as: 15

Image 4/4_APML.dcm_rotation85,-9_energy146.png was predicted as: 15

Image 4/4_APML.dcm_rotation106,21_energy158.png was predicted as: 15

Image 4/4_APML.dcm_rotation70,-3_energy146.png was predicted as: 15

Image 4/4_APML.dcm_rotation106,15_energy146.png was predicted as: 15

Image 4/4_APML.dcm_rotation106,-3_energy140.png was predicted as: 15

Image 4/4_APML.dcm_rotation109,-3_energy140.png was predicted as: 15

Image 4/4_APML.dcm_rotation106,0_energy158.png was predicted as: 15

Image 4/4_APML.dcm_rotation109,18_energy158.png was predicted as: 15

Image 4/4_APML.dcm_rotation85,12_energy140.png was predicted as: 9

Image 4/4_APML.dcm_rotation109,-3_energy152.png was predicted as: 15

Image 4/4_APML.dcm_rotation106,12_energy140.png was predicted as: 15

Image 4/4_APML.dcm_rotation106,3_energy152.png was predicted as: 15

Image 4/4_APML.dcm_rotation106,9_energy158.png was predicted as: 15

Image 4/4_APML.dcm_rotation103,15_energy152.png was predicted as: 15

Image 4/4_APML.dcm_rotation103,12_energy158.png was predicted as: 15

Image 4/4_APML.dcm_rotation106,-12_energy146.png was predicted as: 15

Image 4/4_APML.dcm_rotation106,-15_energy152.png was predicted as: 15

Image 4/4_APML.dcm_rotation106,15_energy158.png was predicted as: 15

Image 4/4_APML.dcm_rotation103,9_energy140.png was predicted as: 15

Image 4/4_APML.dcm_rotation106,21_energy140.png was predicted as: 15

Image 4/4_APML.dcm_rotation109,12_energy140.png was predicted as: 15

Image 4/4_APML.dcm_rotation106,-3_energy158.png was predicted as: 15

Image 4/4_APML.dcm_rotation109,3_energy146.png was predicted as: 15

Image 4/4_APML.dcm_rotation106,-21_energy146.png was predicted as: 15

Image 4/4_APML.dcm_rotation106,3_energy146.png was predicted as: 15

Image 4/4_APML.dcm_rotation109,18_energy152.png was predicted as: 15

Image 4/4_APML.dcm_rotation109,-15_energy140.png was predicted as: 15

Image 4/4_APML.dcm_rotation103,-9_energy140.png was predicted as: 15

Image 0/0_APML.dcm_rotation103,-3_energy152.png was predicted as: 0

Image 0/0_APML.dcm_rotation109,-21_energy140.png was predicted as: 0

Image 0/0_APML.dcm_rotation85,-12_energy140.png was predicted as: 0

Image 0/0_APML.dcm_rotation106,6_energy158.png was predicted as: 2

Image 0/0_APML.dcm_rotation103,9_energy140.png was predicted as: 2

Image 0/0_APML.dcm_rotation106,6_energy152.png was predicted as: 2

Image 0/0_APML.dcm_rotation106,-9_energy158.png was predicted as: 0

Image 0/0_APML.dcm_rotation106,-12_energy146.png was predicted as: 0

Image 0/0_APML.dcm_rotation109,-9_energy158.png was predicted as: 0

Image 0/0_APML.dcm_rotation103,12_energy146.png was predicted as: 2

Image 0/0_APML.dcm_rotation103,-9_energy158.png was predicted as: 0

Image 0/0_APML.dcm_rotation106,-3_energy146.png was predicted as: 0

Image 0/0_APML.dcm_rotation100,21_energy140.png was predicted as: 17

Image 0/0_APML.dcm_rotation103,-21_energy146.png was predicted as: 0

Image 0/0_APML.dcm_rotation106,9_energy146.png was predicted as: 2

Image 0/0_APML.dcm_rotation109,0_energy152.png was predicted as: 0

Image 0/0_APML.dcm_rotation109,-18_energy158.png was predicted as: 0

Image 0/0_APML.dcm_rotation103,9_energy158.png was predicted as: 2

Image 0/0_APML.dcm_rotation109,-18_energy152.png was predicted as: 0

Image 0/0_APML.dcm_rotation106,15_energy158.png was predicted as: 2

Image 0/0_APML.dcm_rotation109,15_energy152.png was predicted as: 2

Image 0/0_APML.dcm_rotation100,3_energy140.png was predicted as: 2

Image 0/0_APML.dcm_rotation85,-9_energy140.png was predicted as: 17

Image 0/0_APML.dcm_rotation109,-21_energy158.png was predicted as: 0

Image 0/0_APML.dcm_rotation106,0_energy158.png was predicted as: 0

Image 0/0_APML.dcm_rotation103,6_energy146.png was predicted as: 2

Image 0/0_APML.dcm_rotation109,-21_energy146.png was predicted as: 0

Image 0/0_APML.dcm_rotation106,9_energy158.png was predicted as: 2

Image 0/0_APML.dcm_rotation106,-21_energy152.png was predicted as: 0

Image 0/0_APML.dcm_rotation100,15_energy158.png was predicted as: 2

Image 0/0_APML.dcm_rotation106,-21_energy158.png was predicted as: 0

Image 0/0_APML.dcm_rotation109,-9_energy146.png was predicted as: 0

Image 0/0_APML.dcm_rotation103,18_energy146.png was predicted as: 0

Image 0/0_APML.dcm_rotation103,-6_energy140.png was predicted as: 2

Image 0/0_APML.dcm_rotation106,12_energy152.png was predicted as: 2

Image 0/0_APML.dcm_rotation106,-18_energy158.png was predicted as: 0

Image 0/0_APML.dcm_rotation103,-12_energy152.png was predicted as: 0

Image 0/0_APML.dcm_rotation103,-9_energy146.png was predicted as: 0

Image 0/0_APML.dcm_rotation103,12_energy158.png was predicted as: 2

Image 0/0_APML.dcm_rotation103,18_energy140.png was predicted as: 17

Image 0/0_APML.dcm_rotation103,0_energy158.png was predicted as: 0

Image 0/0_APML.dcm_rotation106,-12_energy158.png was predicted as: 0

Image 0/0_APML.dcm_rotation109,0_energy140.png was predicted as: 0

Image 0/0_APML.dcm_rotation109,12_energy140.png was predicted as: 0

Image 0/0_APML.dcm_rotation109,-6_energy146.png was predicted as: 0

Image 0/0_APML.dcm_rotation106,21_energy152.png was predicted as: 2

Image 0/0_APML.dcm_rotation103,-18_energy146.png was predicted as: 0

Image 0/0_APML.dcm_rotation100,12_energy158.png was predicted as: 0

Image 0/0_APML.dcm_rotation103,18_energy158.png was predicted as: 2

Image 0/0_APML.dcm_rotation100,15_energy146.png was predicted as: 2

Image 0/0_APML.dcm_rotation106,-18_energy152.png was predicted as: 0

Image 0/0_APML.dcm_rotation85,-21_energy140.png was predicted as: 0

Image 0/0_APML.dcm_rotation103,-21_energy152.png was predicted as: 0

Image 0/0_APML.dcm_rotation100,18_energy146.png was predicted as: 17

Image 0/0_APML.dcm_rotation109,-15_energy158.png was predicted as: 0

Image 0/0_APML.dcm_rotation106,18_energy152.png was predicted as: 0

Image 0/0_APML.dcm_rotation106,-9_energy152.png was predicted as: 0

Image 0/0_APML.dcm_rotation109,-12_energy158.png was predicted as: 0

Image 0/0_APML.dcm_rotation100,15_energy140.png was predicted as: 2

Image 0/0_APML.dcm_rotation100,18_energy140.png was predicted as: 17

Image 0/0_APML.dcm_rotation100,21_energy146.png was predicted as: 17

Image 0/0_APML.dcm_rotation106,-6_energy140.png was predicted as: 0

Image 0/0_APML.dcm_rotation106,-3_energy152.png was predicted as: 0

Image 0/0_APML.dcm_rotation82,-9_energy140.png was predicted as: 17

Image 0/0_APML.dcm_rotation106,15_energy152.png was predicted as: 2

Image 0/0_APML.dcm_rotation103,-21_energy140.png was predicted as: 2

Image 0/0_APML.dcm_rotation103,15_energy152.png was predicted as: 2

Image 0/0_APML.dcm_rotation100,3_energy146.png was predicted as: 2

Image 0/0_APML.dcm_rotation106,12_energy146.png was predicted as: 2

Image 0/0_APML.dcm_rotation109,15_energy158.png was predicted as: 0

Image 0/0_APML.dcm_rotation106,-18_energy146.png was predicted as: 0

Image 0/0_APML.dcm_rotation106,-12_energy140.png was predicted as: 0

Image 0/0_APML.dcm_rotation106,-15_energy146.png was predicted as: 0

Image 0/0_APML.dcm_rotation103,0_energy152.png was predicted as: 0

Image 0/0_APML.dcm_rotation103,21_energy146.png was predicted as: 17

Image 0/0_APML.dcm_rotation103,-3_energy158.png was predicted as: 0

Image 0/0_APML.dcm_rotation82,-21_energy140.png was predicted as: 0

Image 0/0_APML.dcm_rotation109,-9_energy140.png was predicted as: 0

Image 0/0_APML.dcm_rotation100,3_energy152.png was predicted as: 2

Image 0/0_APML.dcm_rotation109,-3_energy146.png was predicted as: 0

Image 0/0_APML.dcm_rotation109,-15_energy152.png was predicted as: 0

Image 0/0_APML.dcm_rotation109,-3_energy140.png was predicted as: 0

Image 0/0_APML.dcm_rotation109,-18_energy140.png was predicted as: 2

Image 0/0_APML.dcm_rotation109,12_energy146.png was predicted as: 0

Image 0/0_APML.dcm_rotation106,-6_energy158.png was predicted as: 0

Image 0/0_APML.dcm_rotation103,21_energy140.png was predicted as: 17

Image 0/0_APML.dcm_rotation106,15_energy146.png was predicted as: 2

Image 0/0_APML.dcm_rotation82,15_energy140.png was predicted as: 17

Image 0/0_APML.dcm_rotation109,15_energy146.png was predicted as: 2

Image 0/0_APML.dcm_rotation109,-3_energy152.png was predicted as: 0

Image 0/0_APML.dcm_rotation106,-15_energy152.png was predicted as: 0

Image 0/0_APML.dcm_rotation106,9_energy140.png was predicted as: 2

Image 0/0_APML.dcm_rotation100,21_energy158.png was predicted as: 2

Image 0/0_APML.dcm_rotation106,-21_energy146.png was predicted as: 0

Image 0/0_APML.dcm_rotation106,18_energy140.png was predicted as: 0

Image 0/0_APML.dcm_rotation103,-21_energy158.png was predicted as: 0

Image 0/0_APML.dcm_rotation103,-3_energy146.png was predicted as: 0

Image 0/0_APML.dcm_rotation103,-6_energy158.png was predicted as: 0

Image 0/0_APML.dcm_rotation106,6_energy146.png was predicted as: 2

Image 0/0_APML.dcm_rotation106,0_energy140.png was predicted as: 0

Image 0/0_APML.dcm_rotation103,-12_energy158.png was predicted as: 0

Image 0/0_APML.dcm_rotation103,0_energy140.png was predicted as: 0

Image 0/0_APML.dcm_rotation103,15_energy158.png was predicted as: 2

Image 0/0_APML.dcm_rotation103,-15_energy158.png was predicted as: 0

Image 0/0_APML.dcm_rotation100,21_energy152.png was predicted as: 17

Image 0/0_APML.dcm_rotation106,12_energy140.png was predicted as: 2

Image 0/0_APML.dcm_rotation106,-18_energy140.png was predicted as: 2

Image 0/0_APML.dcm_rotation103,15_energy146.png was predicted as: 2

Image 0/0_APML.dcm_rotation109,-6_energy152.png was predicted as: 0

Image 0/0_APML.dcm_rotation103,18_energy152.png was predicted as: 0

Image 0/0_APML.dcm_rotation103,-15_energy146.png was predicted as: 0

Image 0/0_APML.dcm_rotation106,3_energy158.png was predicted as: 0

Image 0/0_APML.dcm_rotation79,3_energy140.png was predicted as: 17

Image 0/0_APML.dcm_rotation106,-12_energy152.png was predicted as: 0

Image 0/0_APML.dcm_rotation106,-3_energy140.png was predicted as: 0

Image 0/0_APML.dcm_rotation100,18_energy158.png was predicted as: 2

Image 0/0_APML.dcm_rotation103,-15_energy140.png was predicted as: 0

Image 0/0_APML.dcm_rotation103,-6_energy152.png was predicted as: 0

Image 0/0_APML.dcm_rotation106,21_energy140.png was predicted as: 17

Image 0/0_APML.dcm_rotation106,-9_energy140.png was predicted as: 0

Image 0/0_APML.dcm_rotation106,9_energy152.png was predicted as: 2

Image 0/0_APML.dcm_rotation103,-15_energy152.png was predicted as: 0

Image 0/0_APML.dcm_rotation109,-12_energy152.png was predicted as: 0

Image 0/0_APML.dcm_rotation106,18_energy158.png was predicted as: 0

Image 0/0_APML.dcm_rotation109,15_energy140.png was predicted as: 17

Image 0/0_APML.dcm_rotation103,3_energy140.png was predicted as: 2

Image 0/0_APML.dcm_rotation109,-6_energy140.png was predicted as: 0

Image 0/0_APML.dcm_rotation106,6_energy140.png was predicted as: 2

Image 0/0_APML.dcm_rotation100,12_energy152.png was predicted as: 2

Image 0/0_APML.dcm_rotation109,-12_energy146.png was predicted as: 0

Image 0/0_APML.dcm_rotation109,12_energy158.png was predicted as: 0

Image 0/0_APML.dcm_rotation109,0_energy158.png was predicted as: 0

Image 0/0_APML.dcm_rotation106,3_energy146.png was predicted as: 0

Image 0/0_APML.dcm_rotation103,9_energy152.png was predicted as: 2

Image 0/0_APML.dcm_rotation103,6_energy152.png was predicted as: 2

Image 0/0_APML.dcm_rotation109,-9_energy152.png was predicted as: 0

Image 0/0_APML.dcm_rotation100,15_energy152.png was predicted as: 2

Image 0/0_APML.dcm_rotation106,-9_energy146.png was predicted as: 0

Image 0/0_APML.dcm_rotation106,-21_energy140.png was predicted as: 0

Image 0/0_APML.dcm_rotation109,-12_energy140.png was predicted as: 0

Image 0/0_APML.dcm_rotation109,0_energy146.png was predicted as: 0

Image 0/0_APML.dcm_rotation106,-6_energy152.png was predicted as: 0

Image 0/0_APML.dcm_rotation106,-15_energy158.png was predicted as: 0

Image 0/0_APML.dcm_rotation103,6_energy140.png was predicted as: 2

Image 0/0_APML.dcm_rotation106,-6_energy146.png was predicted as: 0

Image 0/0_APML.dcm_rotation109,-18_energy146.png was predicted as: 0

Image 0/0_APML.dcm_rotation103,-9_energy140.png was predicted as: 0

Image 0/0_APML.dcm_rotation103,-18_energy152.png was predicted as: 0

Image 0/0_APML.dcm_rotation106,21_energy158.png was predicted as: 2

Image 0/0_APML.dcm_rotation82,-12_energy140.png was predicted as: 0

Image 0/0_APML.dcm_rotation109,-15_energy140.png was predicted as: 0

Image 0/0_APML.dcm_rotation103,6_energy158.png was predicted as: 2

Image 0/0_APML.dcm_rotation106,3_energy152.png was predicted as: 0

Image 0/0_APML.dcm_rotation106,21_energy146.png was predicted as: 17

Image 0/0_APML.dcm_rotation109,12_energy152.png was predicted as: 0

Image 0/0_APML.dcm_rotation106,-3_energy158.png was predicted as: 0

Image 0/0_APML.dcm_rotation106,18_energy146.png was predicted as: 0

Image 0/0_APML.dcm_rotation109,-15_energy146.png was predicted as: 0

Image 0/0_APML.dcm_rotation103,3_energy146.png was predicted as: 2

Image 0/0_APML.dcm_rotation109,18_energy140.png was predicted as: 17

Image 0/0_APML.dcm_rotation103,12_energy152.png was predicted as: 2

Image 0/0_APML.dcm_rotation106,3_energy140.png was predicted as: 2

Image 0/0_APML.dcm_rotation103,21_energy158.png was predicted as: 2

Image 0/0_APML.dcm_rotation106,0_energy146.png was predicted as: 0

Image 0/0_APML.dcm_rotation109,-21_energy152.png was predicted as: 0

Image 0/0_APML.dcm_rotation106,0_energy152.png was predicted as: 0

Image 0/0_APML.dcm_rotation103,3_energy158.png was predicted as: 0

Image 0/0_APML.dcm_rotation100,18_energy152.png was predicted as: 0

Image 0/0_APML.dcm_rotation109,-6_energy158.png was predicted as: 0

Image 0/0_APML.dcm_rotation103,0_energy146.png was predicted as: 0

Image 0/0_APML.dcm_rotation103,-18_energy140.png was predicted as: 2

Image 0/0_APML.dcm_rotation106,15_energy140.png was predicted as: 2

Image 0/0_APML.dcm_rotation82,3_energy140.png was predicted as: 17

Image 0/0_APML.dcm_rotation103,15_energy140.png was predicted as: 2

Image 0/0_APML.dcm_rotation109,-3_energy158.png was predicted as: 0

Image 0/0_APML.dcm_rotation106,-15_energy140.png was predicted as: 0

Image 0/0_APML.dcm_rotation106,12_energy158.png was predicted as: 0

Image 0/0_APML.dcm_rotation103,-9_energy152.png was predicted as: 0

Image 0/0_APML.dcm_rotation103,-3_energy140.png was predicted as: 0

Image 0/0_APML.dcm_rotation103,3_energy152.png was predicted as: 2

Image 1/1_APML.dcm_rotation103,-3_energy146.png was predicted as: 3

Image 1/1_APML.dcm_rotation103,9_energy152.png was predicted as: 3

Image 1/1_APML.dcm_rotation106,3_energy146.png was predicted as: 3

Image 1/1_APML.dcm_rotation106,-18_energy140.png was predicted as: 3

Image 1/1_APML.dcm_rotation106,6_energy158.png was predicted as: 3

Image 1/1_APML.dcm_rotation106,0_energy146.png was predicted as: 3

Image 1/1_APML.dcm_rotation100,21_energy158.png was predicted as: 3

Image 1/1_APML.dcm_rotation82,15_energy140.png was predicted as: 3

Image 1/1_APML.dcm_rotation100,15_energy146.png was predicted as: 3

Image 1/1_APML.dcm_rotation106,18_energy146.png was predicted as: 3

Image 1/1_APML.dcm_rotation103,3_energy140.png was predicted as: 3

Image 1/1_APML.dcm_rotation109,-9_energy140.png was predicted as: 3

Image 1/1_APML.dcm_rotation103,-9_energy152.png was predicted as: 3

Image 1/1_APML.dcm_rotation106,-18_energy146.png was predicted as: 3

Image 1/1_APML.dcm_rotation109,-3_energy158.png was predicted as: 3

Image 1/1_APML.dcm_rotation103,21_energy146.png was predicted as: 3

Image 1/1_APML.dcm_rotation106,3_energy158.png was predicted as: 3

Image 1/1_APML.dcm_rotation103,12_energy152.png was predicted as: 3

Image 1/1_APML.dcm_rotation100,3_energy140.png was predicted as: 3

Image 1/1_APML.dcm_rotation103,9_energy140.png was predicted as: 3

Image 1/1_APML.dcm_rotation109,-6_energy146.png was predicted as: 3

Image 1/1_APML.dcm_rotation106,-12_energy152.png was predicted as: 3

Image 1/1_APML.dcm_rotation109,12_energy146.png was predicted as: 3

Image 1/1_APML.dcm_rotation106,0_energy140.png was predicted as: 3

Image 1/1_APML.dcm_rotation106,-15_energy158.png was predicted as: 3

Image 1/1_APML.dcm_rotation106,-21_energy140.png was predicted as: 3

Image 1/1_APML.dcm_rotation106,21_energy158.png was predicted as: 3

Image 1/1_APML.dcm_rotation109,-21_energy140.png was predicted as: 3

Image 1/1_APML.dcm_rotation103,-12_energy158.png was predicted as: 3

Image 1/1_APML.dcm_rotation103,0_energy146.png was predicted as: 3

Image 1/1_APML.dcm_rotation109,15_energy140.png was predicted as: 3

Image 1/1_APML.dcm_rotation106,9_energy158.png was predicted as: 3

Image 1/1_APML.dcm_rotation106,12_energy158.png was predicted as: 3

Image 1/1_APML.dcm_rotation109,12_energy152.png was predicted as: 3

Image 1/1_APML.dcm_rotation109,12_energy140.png was predicted as: 3

Image 1/1_APML.dcm_rotation85,-12_energy140.png was predicted as: 3

Image 1/1_APML.dcm_rotation109,-21_energy158.png was predicted as: 3

Image 1/1_APML.dcm_rotation103,3_energy152.png was predicted as: 3

Image 1/1_APML.dcm_rotation106,0_energy158.png was predicted as: 3

Image 1/1_APML.dcm_rotation109,-9_energy158.png was predicted as: 3

Image 1/1_APML.dcm_rotation103,-9_energy146.png was predicted as: 3

Image 1/1_APML.dcm_rotation109,-12_energy158.png was predicted as: 3

Image 1/1_APML.dcm_rotation100,12_energy152.png was predicted as: 3

Image 1/1_APML.dcm_rotation109,-12_energy152.png was predicted as: 3

Image 1/1_APML.dcm_rotation106,-3_energy158.png was predicted as: 3

Image 1/1_APML.dcm_rotation103,-18_energy140.png was predicted as: 3

Image 1/1_APML.dcm_rotation103,-21_energy152.png was predicted as: 3

Image 1/1_APML.dcm_rotation82,-9_energy140.png was predicted as: 3

Image 1/1_APML.dcm_rotation106,21_energy146.png was predicted as: 3

Image 1/1_APML.dcm_rotation106,-18_energy158.png was predicted as: 3

Image 1/1_APML.dcm_rotation100,15_energy158.png was predicted as: 3

Image 1/1_APML.dcm_rotation106,6_energy146.png was predicted as: 3

Image 1/1_APML.dcm_rotation103,9_energy158.png was predicted as: 3

Image 1/1_APML.dcm_rotation106,21_energy152.png was predicted as: 3

Image 1/1_APML.dcm_rotation106,-12_energy158.png was predicted as: 3

Image 1/1_APML.dcm_rotation109,0_energy158.png was predicted as: 3

Image 1/1_APML.dcm_rotation85,-9_energy140.png was predicted as: 3

Image 1/1_APML.dcm_rotation103,-12_energy152.png was predicted as: 3

Image 1/1_APML.dcm_rotation103,6_energy158.png was predicted as: 3

Image 1/1_APML.dcm_rotation106,12_energy140.png was predicted as: 3

Image 1/1_APML.dcm_rotation106,9_energy140.png was predicted as: 3

Image 1/1_APML.dcm_rotation103,6_energy146.png was predicted as: 3

Image 1/1_APML.dcm_rotation103,6_energy152.png was predicted as: 3

Image 1/1_APML.dcm_rotation109,-9_energy152.png was predicted as: 3

Image 1/1_APML.dcm_rotation103,18_energy146.png was predicted as: 3

Image 1/1_APML.dcm_rotation100,3_energy152.png was predicted as: 3

Image 1/1_APML.dcm_rotation106,9_energy152.png was predicted as: 3

Image 1/1_APML.dcm_rotation103,18_energy152.png was predicted as: 3

Image 1/1_APML.dcm_rotation109,18_energy140.png was predicted as: 3

Image 1/1_APML.dcm_rotation82,-12_energy140.png was predicted as: 3

Image 1/1_APML.dcm_rotation106,-6_energy158.png was predicted as: 3

Image 1/1_APML.dcm_rotation103,18_energy158.png was predicted as: 3

Image 1/1_APML.dcm_rotation103,-3_energy158.png was predicted as: 3

Image 1/1_APML.dcm_rotation106,-12_energy146.png was predicted as: 3

Image 1/1_APML.dcm_rotation103,3_energy146.png was predicted as: 3

Image 1/1_APML.dcm_rotation106,6_energy152.png was predicted as: 3

Image 1/1_APML.dcm_rotation103,0_energy152.png was predicted as: 3

Image 1/1_APML.dcm_rotation103,-18_energy152.png was predicted as: 3

Image 1/1_APML.dcm_rotation106,15_energy140.png was predicted as: 3

Image 1/1_APML.dcm_rotation106,12_energy146.png was predicted as: 3

Image 1/1_APML.dcm_rotation103,-3_energy152.png was predicted as: 3

Image 1/1_APML.dcm_rotation106,18_energy152.png was predicted as: 3

Image 1/1_APML.dcm_rotation109,15_energy152.png was predicted as: 3

Image 1/1_APML.dcm_rotation106,18_energy158.png was predicted as: 3

Image 1/1_APML.dcm_rotation109,-3_energy152.png was predicted as: 3

Image 1/1_APML.dcm_rotation106,-21_energy146.png was predicted as: 3

Image 1/1_APML.dcm_rotation106,0_energy152.png was predicted as: 3

Image 1/1_APML.dcm_rotation100,15_energy140.png was predicted as: 3

Image 1/1_APML.dcm_rotation106,-3_energy140.png was predicted as: 3

Image 1/1_APML.dcm_rotation106,-15_energy140.png was predicted as: 3

Image 1/1_APML.dcm_rotation106,-3_energy146.png was predicted as: 3

Image 1/1_APML.dcm_rotation103,-21_energy146.png was predicted as: 3

Image 1/1_APML.dcm_rotation103,18_energy140.png was predicted as: 3

Image 1/1_APML.dcm_rotation82,3_energy140.png was predicted as: 14

Image 1/1_APML.dcm_rotation109,0_energy140.png was predicted as: 3

Image 1/1_APML.dcm_rotation109,15_energy146.png was predicted as: 3

Image 1/1_APML.dcm_rotation106,-6_energy146.png was predicted as: 3

Image 1/1_APML.dcm_rotation106,-21_energy152.png was predicted as: 3

Image 1/1_APML.dcm_rotation85,-21_energy140.png was predicted as: 3

Image 1/1_APML.dcm_rotation103,21_energy140.png was predicted as: 3

Image 1/1_APML.dcm_rotation103,-9_energy140.png was predicted as: 3

Image 1/1_APML.dcm_rotation106,3_energy152.png was predicted as: 3

Image 1/1_APML.dcm_rotation106,-15_energy146.png was predicted as: 3

Image 1/1_APML.dcm_rotation103,-18_energy146.png was predicted as: 3

Image 1/1_APML.dcm_rotation109,-18_energy152.png was predicted as: 3

Image 1/1_APML.dcm_rotation109,-18_energy140.png was predicted as: 3

Image 1/1_APML.dcm_rotation106,15_energy158.png was predicted as: 3

Image 1/1_APML.dcm_rotation106,-21_energy158.png was predicted as: 3

Image 1/1_APML.dcm_rotation106,-9_energy158.png was predicted as: 3

Image 1/1_APML.dcm_rotation109,-15_energy146.png was predicted as: 3

Image 1/1_APML.dcm_rotation106,6_energy140.png was predicted as: 3

Image 1/1_APML.dcm_rotation109,-18_energy146.png was predicted as: 3

Image 1/1_APML.dcm_rotation106,18_energy140.png was predicted as: 3

Image 1/1_APML.dcm_rotation103,15_energy146.png was predicted as: 3

Image 1/1_APML.dcm_rotation103,-15_energy158.png was predicted as: 3

Image 1/1_APML.dcm_rotation100,3_energy146.png was predicted as: 3

Image 1/1_APML.dcm_rotation106,21_energy140.png was predicted as: 3

Image 1/1_APML.dcm_rotation82,-21_energy140.png was predicted as: 3

Image 1/1_APML.dcm_rotation103,-21_energy140.png was predicted as: 3

Image 1/1_APML.dcm_rotation106,-9_energy146.png was predicted as: 3

Image 1/1_APML.dcm_rotation109,-21_energy152.png was predicted as: 3

Image 1/1_APML.dcm_rotation109,-15_energy152.png was predicted as: 3

Image 1/1_APML.dcm_rotation106,15_energy152.png was predicted as: 3

Image 1/1_APML.dcm_rotation103,-9_energy158.png was predicted as: 3

Image 1/1_APML.dcm_rotation103,-3_energy140.png was predicted as: 3

Image 1/1_APML.dcm_rotation103,15_energy158.png was predicted as: 3

Image 1/1_APML.dcm_rotation103,-6_energy140.png was predicted as: 3

Image 1/1_APML.dcm_rotation109,12_energy158.png was predicted as: 3

Image 1/1_APML.dcm_rotation109,0_energy152.png was predicted as: 3

Image 1/1_APML.dcm_rotation106,-6_energy140.png was predicted as: 3

Image 1/1_APML.dcm_rotation106,-6_energy152.png was predicted as: 3

Image 1/1_APML.dcm_rotation106,3_energy140.png was predicted as: 3

Image 1/1_APML.dcm_rotation109,-12_energy140.png was predicted as: 3

Image 1/1_APML.dcm_rotation103,-6_energy152.png was predicted as: 3

Image 1/1_APML.dcm_rotation109,-6_energy140.png was predicted as: 3

Image 1/1_APML.dcm_rotation100,12_energy158.png was predicted as: 3

Image 1/1_APML.dcm_rotation109,-9_energy146.png was predicted as: 3

Image 1/1_APML.dcm_rotation79,3_energy140.png was predicted as: 14

Image 1/1_APML.dcm_rotation109,0_energy146.png was predicted as: 3

Image 1/1_APML.dcm_rotation109,15_energy158.png was predicted as: 3

Image 1/1_APML.dcm_rotation109,-6_energy158.png was predicted as: 3

Image 1/1_APML.dcm_rotation106,-18_energy152.png was predicted as: 3

Image 1/1_APML.dcm_rotation100,18_energy152.png was predicted as: 3

Image 1/1_APML.dcm_rotation103,12_energy146.png was predicted as: 3

Image 1/1_APML.dcm_rotation100,21_energy146.png was predicted as: 3

Image 1/1_APML.dcm_rotation109,-15_energy140.png was predicted as: 3

Image 1/1_APML.dcm_rotation100,18_energy158.png was predicted as: 3

Image 1/1_APML.dcm_rotation103,-15_energy146.png was predicted as: 3

Image 1/1_APML.dcm_rotation109,-3_energy146.png was predicted as: 3

Image 1/1_APML.dcm_rotation103,-15_energy152.png was predicted as: 3

Image 1/1_APML.dcm_rotation109,-12_energy146.png was predicted as: 3

Image 1/1_APML.dcm_rotation100,21_energy152.png was predicted as: 3

Image 1/1_APML.dcm_rotation103,12_energy158.png was predicted as: 3

Image 1/1_APML.dcm_rotation100,15_energy152.png was predicted as: 3

Image 1/1_APML.dcm_rotation109,-15_energy158.png was predicted as: 3

Image 1/1_APML.dcm_rotation100,18_energy140.png was predicted as: 3

Image 1/1_APML.dcm_rotation103,-21_energy158.png was predicted as: 3

Image 1/1_APML.dcm_rotation103,-15_energy140.png was predicted as: 3

Image 1/1_APML.dcm_rotation106,9_energy146.png was predicted as: 3

Image 1/1_APML.dcm_rotation103,0_energy158.png was predicted as: 3

Image 1/1_APML.dcm_rotation106,15_energy146.png was predicted as: 3

Image 1/1_APML.dcm_rotation103,15_energy140.png was predicted as: 3

Image 1/1_APML.dcm_rotation109,-6_energy152.png was predicted as: 3

Image 1/1_APML.dcm_rotation106,12_energy152.png was predicted as: 3

Image 1/1_APML.dcm_rotation103,15_energy152.png was predicted as: 3

Image 1/1_APML.dcm_rotation106,-12_energy140.png was predicted as: 3

Image 1/1_APML.dcm_rotation106,-9_energy140.png was predicted as: 3

Image 1/1_APML.dcm_rotation103,21_energy158.png was predicted as: 3

Image 1/1_APML.dcm_rotation109,-3_energy140.png was predicted as: 3

Image 1/1_APML.dcm_rotation106,-3_energy152.png was predicted as: 3

Image 1/1_APML.dcm_rotation103,3_energy158.png was predicted as: 22

Image 1/1_APML.dcm_rotation100,21_energy140.png was predicted as: 3

Image 1/1_APML.dcm_rotation106,-9_energy152.png was predicted as: 3

Image 1/1_APML.dcm_rotation109,-18_energy158.png was predicted as: 3

Image 1/1_APML.dcm_rotation103,-6_energy158.png was predicted as: 3

Image 1/1_APML.dcm_rotation109,-21_energy146.png was predicted as: 3

Image 1/1_APML.dcm_rotation103,6_energy140.png was predicted as: 3

Image 1/1_APML.dcm_rotation100,18_energy146.png was predicted as: 3

Image 1/1_APML.dcm_rotation106,-15_energy152.png was predicted as: 3

Image 1/1_APML.dcm_rotation103,0_energy140.png was predicted as: 3

Image 3/3_APML.dcm_rotation109,-9_energy146.png was predicted as: 17

Image 3/3_APML.dcm_rotation106,-6_energy158.png was predicted as: 17

Image 3/3_APML.dcm_rotation109,-12_energy158.png was predicted as: 17

Image 3/3_APML.dcm_rotation106,6_energy158.png was predicted as: 17

Image 3/3_APML.dcm_rotation82,3_energy158.png was predicted as: 17

Image 3/3_APML.dcm_rotation106,12_energy146.png was predicted as: 17

Image 3/3_APML.dcm_rotation85,-9_energy146.png was predicted as: 17

Image 3/3_APML.dcm_rotation106,6_energy140.png was predicted as: 17

Image 3/3_APML.dcm_rotation103,-21_energy152.png was predicted as: 17

Image 3/3_APML.dcm_rotation109,-9_energy158.png was predicted as: 17

Image 3/3_APML.dcm_rotation106,-18_energy140.png was predicted as: 17

Image 3/3_APML.dcm_rotation106,3_energy146.png was predicted as: 17

Image 3/3_APML.dcm_rotation109,-6_energy152.png was predicted as: 17

Image 3/3_APML.dcm_rotation103,12_energy146.png was predicted as: 17

Image 3/3_APML.dcm_rotation106,-9_energy140.png was predicted as: 17

Image 3/3_APML.dcm_rotation106,-9_energy158.png was predicted as: 17

Image 3/3_APML.dcm_rotation106,12_energy152.png was predicted as: 17

Image 3/3_APML.dcm_rotation106,18_energy158.png was predicted as: 17

Image 3/3_APML.dcm_rotation103,6_energy140.png was predicted as: 17

Image 3/3_APML.dcm_rotation109,12_energy158.png was predicted as: 17

Image 3/3_APML.dcm_rotation103,-6_energy158.png was predicted as: 17

Image 3/3_APML.dcm_rotation106,9_energy152.png was predicted as: 17

Image 3/3_APML.dcm_rotation106,-6_energy146.png was predicted as: 17

Image 3/3_APML.dcm_rotation106,21_energy140.png was predicted as: 21

Image 3/3_APML.dcm_rotation106,-18_energy152.png was predicted as: 17

Image 3/3_APML.dcm_rotation109,-9_energy140.png was predicted as: 17

Image 3/3_APML.dcm_rotation106,-15_energy140.png was predicted as: 17

Image 3/3_APML.dcm_rotation82,18_energy140.png was predicted as: 21

Image 3/3_APML.dcm_rotation109,15_energy158.png was predicted as: 17

Image 3/3_APML.dcm_rotation103,-3_energy152.png was predicted as: 17

Image 3/3_APML.dcm_rotation106,3_energy140.png was predicted as: 17

Image 3/3_APML.dcm_rotation103,12_energy152.png was predicted as: 17

Image 3/3_APML.dcm_rotation106,15_energy140.png was predicted as: 21

Image 3/3_APML.dcm_rotation106,-15_energy158.png was predicted as: 17

Image 3/3_APML.dcm_rotation103,-9_energy158.png was predicted as: 17

Image 3/3_APML.dcm_rotation103,-3_energy146.png was predicted as: 17

Image 3/3_APML.dcm_rotation85,-9_energy158.png was predicted as: 17

Image 3/3_APML.dcm_rotation103,12_energy140.png was predicted as: 17

Image 3/3_APML.dcm_rotation106,-12_energy152.png was predicted as: 17

Image 3/3_APML.dcm_rotation109,-3_energy158.png was predicted as: 17

Image 3/3_APML.dcm_rotation109,-15_energy140.png was predicted as: 17

Image 3/3_APML.dcm_rotation91,-12_energy152.png was predicted as: 17

Image 3/3_APML.dcm_rotation106,-3_energy152.png was predicted as: 17

Image 3/3_APML.dcm_rotation103,15_energy140.png was predicted as: 21

Image 3/3_APML.dcm_rotation103,15_energy146.png was predicted as: 21

Image 3/3_APML.dcm_rotation103,9_energy140.png was predicted as: 17

Image 3/3_APML.dcm_rotation109,-15_energy152.png was predicted as: 17

Image 3/3_APML.dcm_rotation85,0_energy152.png was predicted as: 17

Image 3/3_APML.dcm_rotation109,15_energy140.png was predicted as: 21

Image 3/3_APML.dcm_rotation103,0_energy140.png was predicted as: 17

Image 3/3_APML.dcm_rotation106,18_energy146.png was predicted as: 21

Image 3/3_APML.dcm_rotation109,-12_energy140.png was predicted as: 17

Image 3/3_APML.dcm_rotation103,9_energy158.png was predicted as: 17

Image 3/3_APML.dcm_rotation103,-3_energy140.png was predicted as: 17

Image 3/3_APML.dcm_rotation103,0_energy146.png was predicted as: 17

Image 3/3_APML.dcm_rotation106,9_energy140.png was predicted as: 17

Image 3/3_APML.dcm_rotation109,0_energy140.png was predicted as: 17

Image 3/3_APML.dcm_rotation109,-21_energy158.png was predicted as: 17

Image 3/3_APML.dcm_rotation106,6_energy152.png was predicted as: 17

Image 3/3_APML.dcm_rotation103,-6_energy146.png was predicted as: 17

Image 3/3_APML.dcm_rotation106,-15_energy152.png was predicted as: 17

Image 3/3_APML.dcm_rotation103,9_energy146.png was predicted as: 17

Image 3/3_APML.dcm_rotation106,-21_energy158.png was predicted as: 17

Image 3/3_APML.dcm_rotation109,-21_energy152.png was predicted as: 17

Image 3/3_APML.dcm_rotation103,21_energy140.png was predicted as: 21

Image 3/3_APML.dcm_rotation109,6_energy140.png was predicted as: 17

Image 3/3_APML.dcm_rotation103,6_energy152.png was predicted as: 17

Image 3/3_APML.dcm_rotation106,-6_energy152.png was predicted as: 17

Image 3/3_APML.dcm_rotation106,-3_energy140.png was predicted as: 17

Image 3/3_APML.dcm_rotation103,21_energy158.png was predicted as: 21

Image 3/3_APML.dcm_rotation103,3_energy146.png was predicted as: 17

Image 3/3_APML.dcm_rotation103,3_energy158.png was predicted as: 17

Image 3/3_APML.dcm_rotation109,-6_energy146.png was predicted as: 17

Image 3/3_APML.dcm_rotation85,-21_energy146.png was predicted as: 17

Image 3/3_APML.dcm_rotation85,0_energy140.png was predicted as: 17

Image 3/3_APML.dcm_rotation106,-21_energy152.png was predicted as: 17

Image 3/3_APML.dcm_rotation85,12_energy146.png was predicted as: 18

Image 3/3_APML.dcm_rotation103,12_energy158.png was predicted as: 17

Image 3/3_APML.dcm_rotation85,-12_energy152.png was predicted as: 17

Image 3/3_APML.dcm_rotation103,9_energy152.png was predicted as: 17

Image 3/3_APML.dcm_rotation106,-6_energy140.png was predicted as: 17

Image 3/3_APML.dcm_rotation109,0_energy152.png was predicted as: 17

Image 3/3_APML.dcm_rotation109,18_energy140.png was predicted as: 21

Image 3/3_APML.dcm_rotation103,21_energy152.png was predicted as: 21

Image 3/3_APML.dcm_rotation109,15_energy152.png was predicted as: 17

Image 3/3_APML.dcm_rotation109,-15_energy146.png was predicted as: 17

Image 3/3_APML.dcm_rotation100,18_energy152.png was predicted as: 21

Image 3/3_APML.dcm_rotation106,6_energy146.png was predicted as: 17

Image 3/3_APML.dcm_rotation103,-9_energy140.png was predicted as: 17

Image 3/3_APML.dcm_rotation109,12_energy146.png was predicted as: 17

Image 3/3_APML.dcm_rotation109,18_energy158.png was predicted as: 17

Image 3/3_APML.dcm_rotation106,15_energy158.png was predicted as: 17

Image 3/3_APML.dcm_rotation103,18_energy152.png was predicted as: 21

Image 3/3_APML.dcm_rotation103,15_energy158.png was predicted as: 17

Image 3/3_APML.dcm_rotation103,6_energy146.png was predicted as: 17

Image 3/3_APML.dcm_rotation109,-18_energy146.png was predicted as: 17

Image 3/3_APML.dcm_rotation103,18_energy146.png was predicted as: 21

Image 3/3_APML.dcm_rotation79,12_energy152.png was predicted as: 17

Image 3/3_APML.dcm_rotation109,-18_energy158.png was predicted as: 17

Image 3/3_APML.dcm_rotation109,-21_energy146.png was predicted as: 17

Image 3/3_APML.dcm_rotation103,-6_energy152.png was predicted as: 17

Image 3/3_APML.dcm_rotation103,-9_energy152.png was predicted as: 17

Image 3/3_APML.dcm_rotation106,-3_energy146.png was predicted as: 17

Image 3/3_APML.dcm_rotation109,3_energy140.png was predicted as: 17

Image 3/3_APML.dcm_rotation103,-3_energy158.png was predicted as: 17

Image 3/3_APML.dcm_rotation109,21_energy146.png was predicted as: 21

Image 3/3_APML.dcm_rotation103,3_energy140.png was predicted as: 17

Image 3/3_APML.dcm_rotation106,18_energy152.png was predicted as: 21

Image 3/3_APML.dcm_rotation106,21_energy146.png was predicted as: 21

Image 3/3_APML.dcm_rotation109,-3_energy140.png was predicted as: 17

Image 3/3_APML.dcm_rotation106,0_energy146.png was predicted as: 17

Image 3/3_APML.dcm_rotation109,21_energy152.png was predicted as: 21

Image 3/3_APML.dcm_rotation106,3_energy158.png was predicted as: 17

Image 3/3_APML.dcm_rotation106,-9_energy146.png was predicted as: 17

Image 3/3_APML.dcm_rotation109,-3_energy146.png was predicted as: 17

Image 3/3_APML.dcm_rotation103,6_energy158.png was predicted as: 17

Image 3/3_APML.dcm_rotation109,12_energy152.png was predicted as: 17

Image 3/3_APML.dcm_rotation106,-21_energy140.png was predicted as: 17

Image 3/3_APML.dcm_rotation109,-12_energy152.png was predicted as: 17

Image 3/3_APML.dcm_rotation109,-18_energy152.png was predicted as: 17

Image 3/3_APML.dcm_rotation106,-15_energy146.png was predicted as: 17

Image 3/3_APML.dcm_rotation85,-9_energy140.png was predicted as: 17

Image 3/3_APML.dcm_rotation109,18_energy146.png was predicted as: 21

Image 3/3_APML.dcm_rotation109,-6_energy140.png was predicted as: 17

Image 3/3_APML.dcm_rotation109,0_energy146.png was predicted as: 17

Image 3/3_APML.dcm_rotation106,-12_energy146.png was predicted as: 17

Image 3/3_APML.dcm_rotation103,0_energy158.png was predicted as: 17

Image 3/3_APML.dcm_rotation106,9_energy146.png was predicted as: 17

Image 3/3_APML.dcm_rotation109,12_energy140.png was predicted as: 17

Image 3/3_APML.dcm_rotation109,-3_energy152.png was predicted as: 17

Image 3/3_APML.dcm_rotation106,-21_energy146.png was predicted as: 17

Image 3/3_APML.dcm_rotation85,0_energy158.png was predicted as: 17

Image 3/3_APML.dcm_rotation109,3_energy158.png was predicted as: 17

Image 3/3_APML.dcm_rotation70,-3_energy146.png was predicted as: 17

Image 3/3_APML.dcm_rotation109,-21_energy140.png was predicted as: 17

Image 3/3_APML.dcm_rotation109,0_energy158.png was predicted as: 17

Image 3/3_APML.dcm_rotation82,0_energy146.png was predicted as: 17

Image 3/3_APML.dcm_rotation103,15_energy152.png was predicted as: 21

Image 3/3_APML.dcm_rotation103,-9_energy146.png was predicted as: 17

Image 3/3_APML.dcm_rotation100,-6_energy140.png was predicted as: 17

Image 3/3_APML.dcm_rotation79,-6_energy158.png was predicted as: 17

Image 3/3_APML.dcm_rotation85,12_energy140.png was predicted as: 18

Image 3/3_APML.dcm_rotation106,12_energy140.png was predicted as: 17

Image 3/3_APML.dcm_rotation109,-9_energy152.png was predicted as: 17

Image 3/3_APML.dcm_rotation85,0_energy146.png was predicted as: 17

Image 3/3_APML.dcm_rotation106,0_energy152.png was predicted as: 17

Image 3/3_APML.dcm_rotation106,-9_energy152.png was predicted as: 17

Image 3/3_APML.dcm_rotation109,-6_energy158.png was predicted as: 17

Image 3/3_APML.dcm_rotation106,21_energy158.png was predicted as: 17

Image 3/3_APML.dcm_rotation109,21_energy158.png was predicted as: 17

Image 3/3_APML.dcm_rotation106,-12_energy158.png was predicted as: 17

Image 3/3_APML.dcm_rotation106,15_energy146.png was predicted as: 21

Image 3/3_APML.dcm_rotation109,-12_energy146.png was predicted as: 17

Image 3/3_APML.dcm_rotation109,-15_energy158.png was predicted as: 17

Image 3/3_APML.dcm_rotation103,18_energy158.png was predicted as: 19

Image 3/3_APML.dcm_rotation100,0_energy152.png was predicted as: 17

Image 3/3_APML.dcm_rotation106,9_energy158.png was predicted as: 17

Image 3/3_APML.dcm_rotation109,21_energy140.png was predicted as: 21

Image 3/3_APML.dcm_rotation106,-18_energy158.png was predicted as: 17

Image 3/3_APML.dcm_rotation106,-3_energy158.png was predicted as: 17

Image 3/3_APML.dcm_rotation109,3_energy146.png was predicted as: 17

Image 3/3_APML.dcm_rotation109,15_energy146.png was predicted as: 21

Image 3/3_APML.dcm_rotation109,3_energy152.png was predicted as: 17

Image 3/3_APML.dcm_rotation106,18_energy140.png was predicted as: 21

Image 3/3_APML.dcm_rotation85,-9_energy152.png was predicted as: 17

Image 3/3_APML.dcm_rotation103,-21_energy158.png was predicted as: 17

Image 3/3_APML.dcm_rotation106,12_energy158.png was predicted as: 17

Image 3/3_APML.dcm_rotation106,0_energy140.png was predicted as: 17

Image 3/3_APML.dcm_rotation109,-18_energy140.png was predicted as: 17

Image 3/3_APML.dcm_rotation106,-18_energy146.png was predicted as: 17

Image 3/3_APML.dcm_rotation106,15_energy152.png was predicted as: 17

Image 3/3_APML.dcm_rotation79,21_energy146.png was predicted as: 21

Image 3/3_APML.dcm_rotation106,0_energy158.png was predicted as: 17

Image 3/3_APML.dcm_rotation79,9_energy140.png was predicted as: 18

Image 3/3_APML.dcm_rotation82,-15_energy158.png was predicted as: 17

Image 3/3_APML.dcm_rotation103,21_energy146.png was predicted as: 21

Image 3/3_APML.dcm_rotation106,3_energy152.png was predicted as: 17

Image 3/3_APML.dcm_rotation106,21_energy152.png was predicted as: 21

Image 3/3_APML.dcm_rotation109,18_energy152.png was predicted as: 21

Image 3/3_APML.dcm_rotation82,-3_energy152.png was predicted as: 17
