# Supplementary material for: Estimating and abstracting the 3D structure of feline bones using neural networks on X-ray (2D) images
Source: Commun Biol. 2020 Jun 30;3:337. doi: 10.1038/s42003-020-1057-3 (PMC7326932; doi:10.1038/s42003-020-1057-3)
Supplement: Supplementary file 4 — Supplementary Software 2 [file 42003_2020_1057_MOESM4_ESM.zip › supplementary_software_-_tripletloss_train_dir/trained_models/tripletloss_train_dir_final.json]

{"class_name": "Model", "keras_version": "2.0.8", "config": {"layers": [{"class_name": "InputLayer", "config": {"dtype": "float32", "batch_input_shape": [null, 224, 224, 3], "name": "input_anchor", "sparse": false}, "inbound_nodes": [], "name": "input_anchor"}, {"class_name": "InputLayer", "config": {"dtype": "float32", "batch_input_shape": [null, 224, 224, 3], "name": "input_pos", "sparse": false}, "inbound_nodes": [], "name": "input_pos"}, {"class_name": "InputLayer", "config": {"dtype": "float32", "batch_input_shape": [null, 224, 224, 3], "name": "input_neg", "sparse": false}, "inbound_nodes": [], "name": "input_neg"}, {"class_name": "Model", "config": {"layers": [{"class_name": "InputLayer", "inbound_nodes": [], "config": {"dtype": "float32", "batch_input_shape": [null, 224, 224, 3], "name": "input_1", "sparse": false}, "name": "input_1"}, {"class_name": "Conv2D", "inbound_nodes": [[["input_1", 0, 0, {}]]], "config": {"kernel_initializer": {"class_name": "VarianceScaling", "config": {"distribution": "uniform", "scale": 1.0, "seed": null, "mode": "fan_avg"}}, "name": "block1_conv1", "kernel_constraint": null, "bias_regularizer": null, "bias_constraint": null, "activation": "relu", "trainable": false, "data_format": "channels_last", "padding": "same", "strides": [1, 1], "dilation_rate": [1, 1], "kernel_regularizer": null, "filters": 64, "bias_initializer": {"class_name": "Zeros", "config": {}}, "use_bias": true, "activity_regularizer": null, "kernel_size": [3, 3]}, "name": "block1_conv1"}, {"class_name": "Conv2D", "inbound_nodes": [[["block1_conv1", 0, 0, {}]]], "config": {"kernel_initializer": {"class_name": "VarianceScaling", "config": {"distribution": "uniform", "scale": 1.0, "seed": null, "mode": "fan_avg"}}, "name": "block1_conv2", "kernel_constraint": null, "bias_regularizer": null, "bias_constraint": null, "activation": "relu", "trainable": false, "data_format": "channels_last", "padding": "same", "strides": [1, 1], "dilation_rate": [1, 1], "kernel_regularizer": null, "filters": 64, "bias_initializer": {"class_name": "Zeros", "config": {}}, "use_bias": true, "activity_regularizer": null, "kernel_size": [3, 3]}, "name": "block1_conv2"}, {"class_name": "MaxPooling2D", "inbound_nodes": [[["block1_conv2", 0, 0, {}]]], "config": {"name": "block1_pool", "trainable": false, "data_format": "channels_last", "pool_size": [2, 2], "padding": "valid", "strides": [2, 2]}, "name": "block1_pool"}, {"class_name": "Conv2D", "inbound_nodes": [[["block1_pool", 0, 0, {}]]], "config": {"kernel_initializer": {"class_name": "VarianceScaling", "config": {"distribution": "uniform", "scale": 1.0, "seed": null, "mode": "fan_avg"}}, "name": "block2_conv1", "kernel_constraint": null, "bias_regularizer": null, "bias_constraint": null, "activation": "relu", "trainable": false, "data_format": "channels_last", "padding": "same", "strides": [1, 1], "dilation_rate": [1, 1], "kernel_regularizer": null, "filters": 128, "bias_initializer": {"class_name": "Zeros", "config": {}}, "use_bias": true, "activity_regularizer": null, "kernel_size": [3, 3]}, "name": "block2_conv1"}, {"class_name": "Conv2D", "inbound_nodes": [[["block2_conv1", 0, 0, {}]]], "config": {"kernel_initializer": {"class_name": "VarianceScaling", "config": {"distribution": "uniform", "scale": 1.0, "seed": null, "mode": "fan_avg"}}, "name": "block2_conv2", "kernel_constraint": null, "bias_regularizer": null, "bias_constraint": null, "activation": "relu", "trainable": false, "data_format": "channels_last", "padding": "same", "strides": [1, 1], "dilation_rate": [1, 1], "kernel_regularizer": null, "filters": 128, "bias_initializer": {"class_name": "Zeros", "config": {}}, "use_bias": true, "activity_regularizer": null, "kernel_size": [3, 3]}, "name": "block2_conv2"}, {"class_name": "MaxPooling2D", "inbound_nodes": [[["block2_conv2", 0, 0, {}]]], "config": {"name": "block2_pool", "trainable": false, "data_format": "channels_last", "pool_size": [2, 2], "padding": "valid", "strides": [2, 2]}, "name": "block2_pool"}, {"class_name": "Conv2D", "inbound_nodes": [[["block2_pool", 0, 0, {}]]], "config": {"kernel_initializer": {"class_name": "VarianceScaling", "config": {"distribution": "uniform", "scale": 1.0, "seed": null, "mode": "fan_avg"}}, "name": "block3_conv1", "kernel_constraint": null, "bias_regularizer": null, "bias_constraint": null, "activation": "relu", "trainable": false, "data_format": "channels_last", "padding": "same", "strides": [1, 1], "dilation_rate": [1, 1], "kernel_regularizer": null, "filters": 256, "bias_initializer": {"class_name": "Zeros", "config": {}}, "use_bias": true, "activity_regularizer": null, "kernel_size": [3, 3]}, "name": "block3_conv1"}, {"class_name": "Conv2D", "inbound_nodes": [[["block3_conv1", 0, 0, {}]]], "config": {"kernel_initializer": {"class_name": "VarianceScaling", "config": {"distribution": "uniform", "scale": 1.0, "seed": null, "mode": "fan_avg"}}, "name": "block3_conv2", "kernel_constraint": null, "bias_regularizer": null, "bias_constraint": null, "activation": "relu", "trainable": false, "data_format": "channels_last", "padding": "same", "strides": [1, 1], "dilation_rate": [1, 1], "kernel_regularizer": null, "filters": 256, "bias_initializer": {"class_name": "Zeros", "config": {}}, "use_bias": true, "activity_regularizer": null, "kernel_size": [3, 3]}, "name": "block3_conv2"}, {"class_name": "Conv2D", "inbound_nodes": [[["block3_conv2", 0, 0, {}]]], "config": {"kernel_initializer": {"class_name": "VarianceScaling", "config": {"distribution": "uniform", "scale": 1.0, "seed": null, "mode": "fan_avg"}}, "name": "block3_conv3", "kernel_constraint": null, "bias_regularizer": null, "bias_constraint": null, "activation": "relu", "trainable": false, "data_format": "channels_last", "padding": "same", "strides": [1, 1], "dilation_rate": [1, 1], "kernel_regularizer": null, "filters": 256, "bias_initializer": {"class_name": "Zeros", "config": {}}, "use_bias": true, "activity_regularizer": null, "kernel_size": [3, 3]}, "name": "block3_conv3"}, {"class_name": "MaxPooling2D", "inbound_nodes": [[["block3_conv3", 0, 0, {}]]], "config": {"name": "block3_pool", "trainable": false, "data_format": "channels_last", "pool_size": [2, 2], "padding": "valid", "strides": [2, 2]}, "name": "block3_pool"}, {"class_name": "Conv2D", "inbound_nodes": [[["block3_pool", 0, 0, {}]]], "config": {"kernel_initializer": {"class_name": "VarianceScaling", "config": {"distribution": "uniform", "scale": 1.0, "seed": null, "mode": "fan_avg"}}, "name": "block4_conv1", "kernel_constraint": null, "bias_regularizer": null, "bias_constraint": null, "activation": "relu", "trainable": false, "data_format": "channels_last", "padding": "same", "strides": [1, 1], "dilation_rate": [1, 1], "kernel_regularizer": null, "filters": 512, "bias_initializer": {"class_name": "Zeros", "config": {}}, "use_bias": true, "activity_regularizer": null, "kernel_size": [3, 3]}, "name": "block4_conv1"}, {"class_name": "Conv2D", "inbound_nodes": [[["block4_conv1", 0, 0, {}]]], "config": {"kernel_initializer": {"class_name": "VarianceScaling", "config": {"distribution": "uniform", "scale": 1.0, "seed": null, "mode": "fan_avg"}}, "name": "block4_conv2", "kernel_constraint": null, "bias_regularizer": null, "bias_constraint": null, "activation": "relu", "trainable": false, "data_format": "channels_last", "padding": "same", "strides": [1, 1], "dilation_rate": [1, 1], "kernel_regularizer": null, "filters": 512, "bias_initializer": {"class_name": "Zeros", "config": {}}, "use_bias": true, "activity_regularizer": null, "kernel_size": [3, 3]}, "name": "block4_conv2"}, {"class_name": "Conv2D", "inbound_nodes": [[["block4_conv2", 0, 0, {}]]], "config": {"kernel_initializer": {"class_name": "VarianceScaling", "config": {"distribution": "uniform", "scale": 1.0, "seed": null, "mode": "fan_avg"}}, "name": "block4_conv3", "kernel_constraint": null, "bias_regularizer": null, "bias_constraint": null, "activation": "relu", "trainable": false, "data_format": "channels_last", "padding": "same", "strides": [1, 1], "dilation_rate": [1, 1], "kernel_regularizer": null, "filters": 512, "bias_initializer": {"class_name": "Zeros", "config": {}}, "use_bias": true, "activity_regularizer": null, "kernel_size": [3, 3]}, "name": "block4_conv3"}, {"class_name": "MaxPooling2D", "inbound_nodes": [[["block4_conv3", 0, 0, {}]]], "config": {"name": "block4_pool", "trainable": false, "data_format": "channels_last", "pool_size": [2, 2], "padding": "valid", "strides": [2, 2]}, "name": "block4_pool"}, {"class_name": "Conv2D", "inbound_nodes": [[["block4_pool", 0, 0, {}]]], "config": {"kernel_initializer": {"class_name": "VarianceScaling", "config": {"distribution": "uniform", "scale": 1.0, "seed": null, "mode": "fan_avg"}}, "name": "block5_conv1", "kernel_constraint": null, "bias_regularizer": null, "bias_constraint": null, "activation": "relu", "trainable": false, "data_format": "channels_last", "padding": "same", "strides": [1, 1], "dilation_rate": [1, 1], "kernel_regularizer": null, "filters": 512, "bias_initializer": {"class_name": "Zeros", "config": {}}, "use_bias": true, "activity_regularizer": null, "kernel_size": [3, 3]}, "name": "block5_conv1"}, {"class_name": "Conv2D", "inbound_nodes": [[["block5_conv1", 0, 0, {}]]], "config": {"kernel_initializer": {"class_name": "VarianceScaling", "config": {"distribution": "uniform", "scale": 1.0, "seed": null, "mode": "fan_avg"}}, "name": "block5_conv2", "kernel_constraint": null, "bias_regularizer": null, "bias_constraint": null, "activation": "relu", "trainable": false, "data_format": "channels_last", "padding": "same", "strides": [1, 1], "dilation_rate": [1, 1], "kernel_regularizer": null, "filters": 512, "bias_initializer": {"class_name": "Zeros", "config": {}}, "use_bias": true, "activity_regularizer": null, "kernel_size": [3, 3]}, "name": "block5_conv2"}, {"class_name": "Conv2D", "inbound_nodes": [[["block5_conv2", 0, 0, {}]]], "config": {"kernel_initializer": {"class_name": "VarianceScaling", "config": {"distribution": "uniform", "scale": 1.0, "seed": null, "mode": "fan_avg"}}, "name": "block5_conv3", "kernel_constraint": null, "bias_regularizer": null, "bias_constraint": null, "activation": "relu", "trainable": false, "data_format": "channels_last", "padding": "same", "strides": [1, 1], "dilation_rate": [1, 1], "kernel_regularizer": null, "filters": 512, "bias_initializer": {"class_name": "Zeros", "config": {}}, "use_bias": true, "activity_regularizer": null, "kernel_size": [3, 3]}, "name": "block5_conv3"}, {"class_name": "MaxPooling2D", "inbound_nodes": [[["block5_conv3", 0, 0, {}]]], "config": {"name": "block5_pool", "trainable": false, "data_format": "channels_last", "pool_size": [2, 2], "padding": "valid", "strides": [2, 2]}, "name": "block5_pool"}, {"class_name": "Flatten", "inbound_nodes": [[["block5_pool", 0, 0, {}]]], "config": {"trainable": true, "name": "flatten"}, "name": "flatten"}, {"class_name": "Dense", "inbound_nodes": [[["flatten", 0, 0, {}]]], "config": {"kernel_initializer": {"class_name": "VarianceScaling", "config": {"distribution": "uniform", "scale": 1.0, "seed": null, "mode": "fan_avg"}}, "name": "embed", "kernel_constraint": null, "bias_regularizer": null, "bias_constraint": null, "activation": "relu", "trainable": true, "kernel_regularizer": null, "bias_initializer": {"class_name": "Zeros", "config": {}}, "units": 128, "use_bias": true, "activity_regularizer": null}, "name": "embed"}, {"class_name": "Lambda", "inbound_nodes": [[["embed", 0, 0, {}]]], "config": {"function": ["c\u0001\u0000\u0000\u0000\u0001\u0000\u0000\u0000\u0004\u0000\u0000\u0000C\u0000\u0000\u0000s\u0013\u0000\u0000\u0000t\u0000\u0000j\u0001\u0000|\u0000\u0000d\u0001\u0000d\u0002\u0000\u0083\u0001\u0001S(\u0003\u0000\u0000\u0000Nt\u0004\u0000\u0000\u0000axisi\u00ff\u00ff\u00ff\u00ff(\u0002\u0000\u0000\u0000t\u0001\u0000\u0000\u0000Kt\f\u0000\u0000\u0000l2_normalize(\u0001\u0000\u0000\u0000t\u0001\u0000\u0000\u0000x(\u0000\u0000\u0000\u0000(\u0000\u0000\u0000\u0000s\u000e\u0000\u0000\u0000tripletloss.pyt\u0006\u0000\u0000\u0000l2Norm\u009a\u0000\u0000\u0000s\u0002\u0000\u0000\u0000\u0000\u0001", null, null], "name": "lambda_1", "trainable": true, "function_type": "lambda", "arguments": {}, "output_shape": [128], "output_shape_type": "raw"}, "name": "lambda_1"}, {"class_name": "Dense", "inbound_nodes": [[["lambda_1", 0, 0, {}]]], "config": {"kernel_initializer": {"class_name": "VarianceScaling", "config": {"distribution": "uniform", "scale": 1.0, "seed": null, "mode": "fan_avg"}}, "name": "embed2", "kernel_constraint": null, "bias_regularizer": null, "bias_constraint": null, "activation": "relu", "trainable": true, "kernel_regularizer": null, "bias_initializer": {"class_name": "Zeros", "config": {}}, "units": 128, "use_bias": true, "activity_regularizer": null}, "name": "embed2"}, {"class_name": "Lambda", "inbound_nodes": [[["embed2", 0, 0, {}]]], "config": {"function": ["c\u0001\u0000\u0000\u0000\u0001\u0000\u0000\u0000\u0004\u0000\u0000\u0000C\u0000\u0000\u0000s\u0013\u0000\u0000\u0000t\u0000\u0000j\u0001\u0000|\u0000\u0000d\u0001\u0000d\u0002\u0000\u0083\u0001\u0001S(\u0003\u0000\u0000\u0000Nt\u0004\u0000\u0000\u0000axisi\u00ff\u00ff\u00ff\u00ff(\u0002\u0000\u0000\u0000t\u0001\u0000\u0000\u0000Kt\f\u0000\u0000\u0000l2_normalize(\u0001\u0000\u0000\u0000t\u0001\u0000\u0000\u0000x(\u0000\u0000\u0000\u0000(\u0000\u0000\u0000\u0000s\u000e\u0000\u0000\u0000tripletloss.pyt\u0006\u0000\u0000\u0000l2Norm\u009a\u0000\u0000\u0000s\u0002\u0000\u0000\u0000\u0000\u0001", null, null], "name": "lambda_2", "trainable": true, "function_type": "lambda", "arguments": {}, "output_shape": [128], "output_shape_type": "raw"}, "name": "lambda_2"}, {"class_name": "Dense", "inbound_nodes": [[["lambda_2", 0, 0, {}]]], "config": {"kernel_initializer": {"class_name": "VarianceScaling", "config": {"distribution": "uniform", "scale": 1.0, "seed": null, "mode": "fan_avg"}}, "name": "embed3", "kernel_constraint": null, "bias_regularizer": null, "bias_constraint": null, "activation": "relu", "trainable": true, "kernel_regularizer": null, "bias_initializer": {"class_name": "Zeros", "config": {}}, "units": 128, "use_bias": true, "activity_regularizer": null}, "name": "embed3"}, {"class_name": "Lambda", "inbound_nodes": [[["embed3", 0, 0, {}]]], "config": {"function": ["c\u0001\u0000\u0000\u0000\u0001\u0000\u0000\u0000\u0004\u0000\u0000\u0000C\u0000\u0000\u0000s\u0013\u0000\u0000\u0000t\u0000\u0000j\u0001\u0000|\u0000\u0000d\u0001\u0000d\u0002\u0000\u0083\u0001\u0001S(\u0003\u0000\u0000\u0000Nt\u0004\u0000\u0000\u0000axisi\u00ff\u00ff\u00ff\u00ff(\u0002\u0000\u0000\u0000t\u0001\u0000\u0000\u0000Kt\f\u0000\u0000\u0000l2_normalize(\u0001\u0000\u0000\u0000t\u0001\u0000\u0000\u0000x(\u0000\u0000\u0000\u0000(\u0000\u0000\u0000\u0000s\u000e\u0000\u0000\u0000tripletloss.pyt\u0006\u0000\u0000\u0000l2Norm\u009a\u0000\u0000\u0000s\u0002\u0000\u0000\u0000\u0000\u0001", null, null], "name": "lambda_3", "trainable": true, "function_type": "lambda", "arguments": {}, "output_shape": [128], "output_shape_type": "raw"}, "name": "lambda_3"}], "input_layers": [["input_1", 0, 0]], "name": "base_model", "output_layers": [["lambda_3", 0, 0]]}, "inbound_nodes": [[["input_anchor", 0, 0, {}]], [["input_pos", 0, 0, {}]], [["input_neg", 0, 0, {}]]], "name": "base_model"}, {"class_name": "Lambda", "config": {"function": ["c\u0001\u0000\u0000\u0000\u0003\u0000\u0000\u0000\b\u0000\u0000\u0000C\u0000\u0000\u0000sM\u0000\u0000\u0000|\u0000\u0000\\\u0002\u0000}\u0001\u0000}\u0002\u0000t\u0000\u0000j\u0001\u0000t\u0000\u0000j\u0002\u0000t\u0000\u0000j\u0003\u0000t\u0000\u0000j\u0004\u0000|\u0001\u0000|\u0002\u0000\u0018\u0083\u0001\u0000d\u0001\u0000d\u0002\u0000d\u0003\u0000t\u0005\u0000\u0083\u0001\u0002t\u0000\u0000j\u0006\u0000\u0083\u0000\u0000\u0083\u0002\u0000\u0083\u0001\u0000S(\u0004\u0000\u0000\u0000Nt\u0004\u0000\u0000\u0000axisi\u0001\u0000\u0000\u0000t\b\u0000\u0000\u0000keepdims(\u0007\u0000\u0000\u0000t\u0001\u0000\u0000\u0000Kt\u0004\u0000\u0000\u0000sqrtt\u0007\u0000\u0000\u0000maximumt\u0003\u0000\u0000\u0000sumt\u0006\u0000\u0000\u0000squaret\u0004\u0000\u0000\u0000Truet\u0007\u0000\u0000\u0000epsilon(\u0003\u0000\u0000\u0000t\u0005\u0000\u0000\u0000vectst\u0001\u0000\u0000\u0000xt\u0001\u0000\u0000\u0000y(\u0000\u0000\u0000\u0000(\u0000\u0000\u0000\u0000s\u000e\u0000\u0000\u0000tripletloss.pyt\u0012\u0000\u0000\u0000euclidean_distance\u009d\u0000\u0000\u0000s\u0004\u0000\u0000\u0000\u0000\u0001\f\u0001", null, null], "name": "pos_dist", "trainable": true, "function_type": "lambda", "arguments": {}, "output_shape": null, "output_shape_type": "raw"}, "inbound_nodes": [[["base_model", 1, 0, {}], ["base_model", 2, 0, {}]]], "name": "pos_dist"}, {"class_name": "Lambda", "config": {"function": ["c\u0001\u0000\u0000\u0000\u0003\u0000\u0000\u0000\b\u0000\u0000\u0000C\u0000\u0000\u0000sM\u0000\u0000\u0000|\u0000\u0000\\\u0002\u0000}\u0001\u0000}\u0002\u0000t\u0000\u0000j\u0001\u0000t\u0000\u0000j\u0002\u0000t\u0000\u0000j\u0003\u0000t\u0000\u0000j\u0004\u0000|\u0001\u0000|\u0002\u0000\u0018\u0083\u0001\u0000d\u0001\u0000d\u0002\u0000d\u0003\u0000t\u0005\u0000\u0083\u0001\u0002t\u0000\u0000j\u0006\u0000\u0083\u0000\u0000\u0083\u0002\u0000\u0083\u0001\u0000S(\u0004\u0000\u0000\u0000Nt\u0004\u0000\u0000\u0000axisi\u0001\u0000\u0000\u0000t\b\u0000\u0000\u0000keepdims(\u0007\u0000\u0000\u0000t\u0001\u0000\u0000\u0000Kt\u0004\u0000\u0000\u0000sqrtt\u0007\u0000\u0000\u0000maximumt\u0003\u0000\u0000\u0000sumt\u0006\u0000\u0000\u0000squaret\u0004\u0000\u0000\u0000Truet\u0007\u0000\u0000\u0000epsilon(\u0003\u0000\u0000\u0000t\u0005\u0000\u0000\u0000vectst\u0001\u0000\u0000\u0000xt\u0001\u0000\u0000\u0000y(\u0000\u0000\u0000\u0000(\u0000\u0000\u0000\u0000s\u000e\u0000\u0000\u0000tripletloss.pyt\u0012\u0000\u0000\u0000euclidean_distance\u009d\u0000\u0000\u0000s\u0004\u0000\u0000\u0000\u0000\u0001\f\u0001", null, null], "name": "neg_dist", "trainable": true, "function_type": "lambda", "arguments": {}, "output_shape": null, "output_shape_type": "raw"}, "inbound_nodes": [[["base_model", 1, 0, {}], ["base_model", 3, 0, {}]]], "name": "neg_dist"}, {"class_name": "Lambda", "config": {"function": ["c\u0001\u0000\u0000\u0000\u0003\u0000\u0000\u0000\b\u0000\u0000\u0000C\u0000\u0000\u0000sM\u0000\u0000\u0000|\u0000\u0000\\\u0002\u0000}\u0001\u0000}\u0002\u0000t\u0000\u0000j\u0001\u0000t\u0000\u0000j\u0002\u0000t\u0000\u0000j\u0003\u0000t\u0000\u0000j\u0004\u0000|\u0001\u0000|\u0002\u0000\u0018\u0083\u0001\u0000d\u0001\u0000d\u0002\u0000d\u0003\u0000t\u0005\u0000\u0083\u0001\u0002t\u0000\u0000j\u0006\u0000\u0083\u0000\u0000\u0083\u0002\u0000\u0083\u0001\u0000S(\u0004\u0000\u0000\u0000Nt\u0004\u0000\u0000\u0000axisi\u0001\u0000\u0000\u0000t\b\u0000\u0000\u0000keepdims(\u0007\u0000\u0000\u0000t\u0001\u0000\u0000\u0000Kt\u0004\u0000\u0000\u0000sqrtt\u0007\u0000\u0000\u0000maximumt\u0003\u0000\u0000\u0000sumt\u0006\u0000\u0000\u0000squaret\u0004\u0000\u0000\u0000Truet\u0007\u0000\u0000\u0000epsilon(\u0003\u0000\u0000\u0000t\u0005\u0000\u0000\u0000vectst\u0001\u0000\u0000\u0000xt\u0001\u0000\u0000\u0000y(\u0000\u0000\u0000\u0000(\u0000\u0000\u0000\u0000s\u000e\u0000\u0000\u0000tripletloss.pyt\u0012\u0000\u0000\u0000euclidean_distance\u009d\u0000\u0000\u0000s\u0004\u0000\u0000\u0000\u0000\u0001\f\u0001", null, null], "name": "ter_dist", "trainable": true, "function_type": "lambda", "arguments": {}, "output_shape": null, "output_shape_type": "raw"}, "inbound_nodes": [[["base_model", 2, 0, {}], ["base_model", 3, 0, {}]]], "name": "ter_dist"}, {"class_name": "Lambda", "config": {"function": ["c\u0001\u0000\u0000\u0000\u0001\u0000\u0000\u0000\u0004\u0000\u0000\u0000S\u0000\u0000\u0000s\u0013\u0000\u0000\u0000t\u0000\u0000j\u0001\u0000|\u0000\u0000d\u0001\u0000d\u0002\u0000\u0083\u0001\u0001S(\u0003\u0000\u0000\u0000Nt\u0004\u0000\u0000\u0000axisi\u0001\u0000\u0000\u0000(\u0002\u0000\u0000\u0000t\u0001\u0000\u0000\u0000Kt\u0005\u0000\u0000\u0000stack(\u0001\u0000\u0000\u0000t\u0005\u0000\u0000\u0000vects(\u0000\u0000\u0000\u0000(\u0000\u0000\u0000\u0000s\u000e\u0000\u0000\u0000tripletloss.pyt\b\u0000\u0000\u0000<lambda>x\u0000\u0000\u0000s\u0000\u0000\u0000\u0000", null, null], "name": "stacked_dists", "trainable": true, "function_type": "lambda", "arguments": {}, "output_shape": null, "output_shape_type": "raw"}, "inbound_nodes": [[["pos_dist", 0, 0, {}], ["neg_dist", 0, 0, {}], ["ter_dist", 0, 0, {}]]], "name": "stacked_dists"}], "input_layers": [["input_anchor", 0, 0], ["input_pos", 0, 0], ["input_neg", 0, 0]], "output_layers": [["stacked_dists", 0, 0]], "name": "triple_siamese"}, "backend": "tensorflow"}
