# Supplementary material for: Estimating and abstracting the 3D structure of feline bones using neural networks on X-ray (2D) images
Source: Commun Biol. 2020 Jun 30;3:337. doi: 10.1038/s42003-020-1057-3 (PMC7326932; doi:10.1038/s42003-020-1057-3)
Supplement: Supplementary file 4 — Supplementary Software 2 [file 42003_2020_1057_MOESM4_ESM.zip › supplementary_software_-_tripletloss_train_dir/trained_models/tripletloss_train_dir_final_24_bones_classifier_test_224x224x3_inference_in.txt]

../DATASETS/24_bones_classifier_test_224x224x3/train/2/2_APML.dcm_rotation106	-18_energy152.jpg
../DATASETS/24_bones_classifier_test_224x224x3/train/2/2_APML.dcm_rotation109	0_energy140.jpg
../DATASETS/24_bones_classifier_test_224x224x3/train/2/2_APML.dcm_rotation82	-9_energy140.jpg
../DATASETS/24_bones_classifier_test_224x224x3/train/2/2_APML.dcm_rotation106	-3_energy140.jpg
../DATASETS/24_bones_classifier_test_224x224x3/train/2/2_APML.dcm_rotation106	12_energy158.jpg
../DATASETS/24_bones_classifier_test_224x224x3/train/2/2_APML.dcm_rotation106	3_energy140.jpg
../DATASETS/24_bones_classifier_test_224x224x3/train/2/2_APML.dcm_rotation106	9_energy140.jpg
../DATASETS/24_bones_classifier_test_224x224x3/train/2/2_APML.dcm_rotation109	-3_energy152.jpg
../DATASETS/24_bones_classifier_test_224x224x3/train/2/2_APML.dcm_rotation103	15_energy158.jpg
../DATASETS/24_bones_classifier_test_224x224x3/train/2/2_APML.dcm_rotation109	-21_energy140.jpg
../DATASETS/24_bones_classifier_test_224x224x3/train/2/2_APML.dcm_rotation106	0_energy152.jpg
../DATASETS/24_bones_classifier_test_224x224x3/train/2/2_APML.dcm_rotation103	21_energy158.jpg
../DATASETS/24_bones_classifier_test_224x224x3/train/2/2_APML.dcm_rotation106	18_energy140.jpg
../DATASETS/24_bones_classifier_test_224x224x3/train/2/2_APML.dcm_rotation103	6_energy158.jpg
../DATASETS/24_bones_classifier_test_224x224x3/train/2/2_APML.dcm_rotation106	6_energy158.jpg
../DATASETS/24_bones_classifier_test_224x224x3/train/2/2_APML.dcm_rotation103	-6_energy152.jpg
../DATASETS/24_bones_classifier_test_224x224x3/train/2/2_APML.dcm_rotation106	9_energy158.jpg
../DATASETS/24_bones_classifier_test_224x224x3/train/2/2_APML.dcm_rotation100	3_energy140.jpg
../DATASETS/24_bones_classifier_test_224x224x3/train/2/2_APML.dcm_rotation103	9_energy152.jpg
../DATASETS/24_bones_classifier_test_224x224x3/train/2/2_APML.dcm_rotation106	-21_energy146.jpg
../DATASETS/24_bones_classifier_test_224x224x3/train/2/2_APML.dcm_rotation103	-9_energy152.jpg
../DATASETS/24_bones_classifier_test_224x224x3/train/2/2_APML.dcm_rotation106	-21_energy140.jpg
../DATASETS/24_bones_classifier_test_224x224x3/train/2/2_APML.dcm_rotation103	-18_energy140.jpg
../DATASETS/24_bones_classifier_test_224x224x3/train/2/2_APML.dcm_rotation109	12_energy152.jpg
../DATASETS/24_bones_classifier_test_224x224x3/train/2/2_APML.dcm_rotation106	-21_energy152.jpg
../DATASETS/24_bones_classifier_test_224x224x3/train/2/2_APML.dcm_rotation106	15_energy158.jpg
../DATASETS/24_bones_classifier_test_224x224x3/train/2/2_APML.dcm_rotation106	0_energy158.jpg
../DATASETS/24_bones_classifier_test_224x224x3/train/2/2_APML.dcm_rotation106	12_energy152.jpg
../DATASETS/24_bones_classifier_test_224x224x3/train/2/2_APML.dcm_rotation109	-12_energy158.jpg
../DATASETS/24_bones_classifier_test_224x224x3/train/2/2_APML.dcm_rotation106	0_energy146.jpg
../DATASETS/24_bones_classifier_test_224x224x3/train/2/2_APML.dcm_rotation106	21_energy146.jpg
../DATASETS/24_bones_classifier_test_224x224x3/train/2/2_APML.dcm_rotation100	15_energy140.jpg
../DATASETS/24_bones_classifier_test_224x224x3/train/2/2_APML.dcm_rotation106	6_energy146.jpg
../DATASETS/24_bones_classifier_test_224x224x3/train/2/2_APML.dcm_rotation109	0_energy152.jpg
../DATASETS/24_bones_classifier_test_224x224x3/train/2/2_APML.dcm_rotation106	-15_energy146.jpg
../DATASETS/24_bones_classifier_test_224x224x3/train/2/2_APML.dcm_rotation100	18_energy158.jpg
../DATASETS/24_bones_classifier_test_224x224x3/train/2/2_APML.dcm_rotation82	15_energy140.jpg
../DATASETS/24_bones_classifier_test_224x224x3/train/2/2_APML.dcm_rotation103	3_energy140.jpg
../DATASETS/24_bones_classifier_test_224x224x3/train/2/2_APML.dcm_rotation109	18_energy140.jpg
../DATASETS/24_bones_classifier_test_224x224x3/train/2/2_APML.dcm_rotation106	-15_energy152.jpg
../DATASETS/24_bones_classifier_test_224x224x3/train/2/2_APML.dcm_rotation103	0_energy140.jpg
../DATASETS/24_bones_classifier_test_224x224x3/train/2/2_APML.dcm_rotation109	-6_energy146.jpg
../DATASETS/24_bones_classifier_test_224x224x3/train/2/2_APML.dcm_rotation109	-6_energy158.jpg
../DATASETS/24_bones_classifier_test_224x224x3/train/2/2_APML.dcm_rotation103	-9_energy140.jpg
../DATASETS/24_bones_classifier_test_224x224x3/train/2/2_APML.dcm_rotation109	-9_energy152.jpg
../DATASETS/24_bones_classifier_test_224x224x3/train/2/2_APML.dcm_rotation85	-12_energy140.jpg
../DATASETS/24_bones_classifier_test_224x224x3/train/2/2_APML.dcm_rotation106	-18_energy158.jpg
../DATASETS/24_bones_classifier_test_224x224x3/train/2/2_APML.dcm_rotation106	-9_energy146.jpg
../DATASETS/24_bones_classifier_test_224x224x3/train/2/2_APML.dcm_rotation109	15_energy152.jpg
../DATASETS/24_bones_classifier_test_224x224x3/train/2/2_APML.dcm_rotation106	15_energy146.jpg
../DATASETS/24_bones_classifier_test_224x224x3/train/2/2_APML.dcm_rotation103	-6_energy140.jpg
../DATASETS/24_bones_classifier_test_224x224x3/train/2/2_APML.dcm_rotation100	12_energy158.jpg
../DATASETS/24_bones_classifier_test_224x224x3/train/2/2_APML.dcm_rotation106	21_energy158.jpg
../DATASETS/24_bones_classifier_test_224x224x3/train/2/2_APML.dcm_rotation106	21_energy140.jpg
../DATASETS/24_bones_classifier_test_224x224x3/train/2/2_APML.dcm_rotation103	-3_energy158.jpg
../DATASETS/24_bones_classifier_test_224x224x3/train/2/2_APML.dcm_rotation100	18_energy152.jpg
../DATASETS/24_bones_classifier_test_224x224x3/train/2/2_APML.dcm_rotation103	3_energy158.jpg
../DATASETS/24_bones_classifier_test_224x224x3/train/2/2_APML.dcm_rotation103	-3_energy140.jpg
../DATASETS/24_bones_classifier_test_224x224x3/train/2/2_APML.dcm_rotation106	-6_energy146.jpg
../DATASETS/24_bones_classifier_test_224x224x3/train/2/2_APML.dcm_rotation106	-12_energy146.jpg
../DATASETS/24_bones_classifier_test_224x224x3/train/2/2_APML.dcm_rotation109	12_energy158.jpg
../DATASETS/24_bones_classifier_test_224x224x3/train/2/2_APML.dcm_rotation106	-3_energy146.jpg
../DATASETS/24_bones_classifier_test_224x224x3/train/2/2_APML.dcm_rotation106	15_energy152.jpg
../DATASETS/24_bones_classifier_test_224x224x3/train/2/2_APML.dcm_rotation103	-3_energy146.jpg
../DATASETS/24_bones_classifier_test_224x224x3/train/2/2_APML.dcm_rotation103	-21_energy158.jpg
../DATASETS/24_bones_classifier_test_224x224x3/train/2/2_APML.dcm_rotation109	-6_energy152.jpg
../DATASETS/24_bones_classifier_test_224x224x3/train/2/2_APML.dcm_rotation106	3_energy152.jpg
../DATASETS/24_bones_classifier_test_224x224x3/train/2/2_APML.dcm_rotation100	18_energy146.jpg
../DATASETS/24_bones_classifier_test_224x224x3/train/2/2_APML.dcm_rotation103	-15_energy140.jpg
../DATASETS/24_bones_classifier_test_224x224x3/train/2/2_APML.dcm_rotation109	-9_energy140.jpg
../DATASETS/24_bones_classifier_test_224x224x3/train/2/2_APML.dcm_rotation106	-3_energy152.jpg
../DATASETS/24_bones_classifier_test_224x224x3/train/2/2_APML.dcm_rotation109	-15_energy152.jpg
../DATASETS/24_bones_classifier_test_224x224x3/train/2/2_APML.dcm_rotation109	0_energy158.jpg
../DATASETS/24_bones_classifier_test_224x224x3/train/2/2_APML.dcm_rotation85	-9_energy140.jpg
../DATASETS/24_bones_classifier_test_224x224x3/train/2/2_APML.dcm_rotation106	-12_energy152.jpg
../DATASETS/24_bones_classifier_test_224x224x3/train/2/2_APML.dcm_rotation103	18_energy140.jpg
../DATASETS/24_bones_classifier_test_224x224x3/train/2/2_APML.dcm_rotation79	3_energy140.jpg
../DATASETS/24_bones_classifier_test_224x224x3/train/2/2_APML.dcm_rotation103	-9_energy158.jpg
../DATASETS/24_bones_classifier_test_224x224x3/train/2/2_APML.dcm_rotation100	21_energy158.jpg
../DATASETS/24_bones_classifier_test_224x224x3/train/2/2_APML.dcm_rotation85	-21_energy140.jpg
../DATASETS/24_bones_classifier_test_224x224x3/train/2/2_APML.dcm_rotation103	3_energy146.jpg
../DATASETS/24_bones_classifier_test_224x224x3/train/2/2_APML.dcm_rotation103	9_energy158.jpg
../DATASETS/24_bones_classifier_test_224x224x3/train/2/2_APML.dcm_rotation103	-18_energy146.jpg
../DATASETS/24_bones_classifier_test_224x224x3/train/2/2_APML.dcm_rotation109	-12_energy146.jpg
../DATASETS/24_bones_classifier_test_224x224x3/train/2/2_APML.dcm_rotation106	-15_energy158.jpg
../DATASETS/24_bones_classifier_test_224x224x3/train/2/2_APML.dcm_rotation109	-3_energy146.jpg
../DATASETS/24_bones_classifier_test_224x224x3/train/2/2_APML.dcm_rotation109	15_energy140.jpg
../DATASETS/24_bones_classifier_test_224x224x3/train/2/2_APML.dcm_rotation109	-15_energy158.jpg
../DATASETS/24_bones_classifier_test_224x224x3/train/2/2_APML.dcm_rotation103	21_energy146.jpg
../DATASETS/24_bones_classifier_test_224x224x3/train/2/2_APML.dcm_rotation100	21_energy152.jpg
../DATASETS/24_bones_classifier_test_224x224x3/train/2/2_APML.dcm_rotation106	-12_energy158.jpg
../DATASETS/24_bones_classifier_test_224x224x3/train/2/2_APML.dcm_rotation103	0_energy158.jpg
../DATASETS/24_bones_classifier_test_224x224x3/train/2/2_APML.dcm_rotation100	3_energy152.jpg
../DATASETS/24_bones_classifier_test_224x224x3/train/2/2_APML.dcm_rotation103	9_energy140.jpg
../DATASETS/24_bones_classifier_test_224x224x3/train/2/2_APML.dcm_rotation106	0_energy140.jpg
../DATASETS/24_bones_classifier_test_224x224x3/train/2/2_APML.dcm_rotation109	-18_energy152.jpg
../DATASETS/24_bones_classifier_test_224x224x3/train/2/2_APML.dcm_rotation103	21_energy140.jpg
../DATASETS/24_bones_classifier_test_224x224x3/train/2/2_APML.dcm_rotation109	12_energy146.jpg
../DATASETS/24_bones_classifier_test_224x224x3/train/2/2_APML.dcm_rotation109	-3_energy158.jpg
../DATASETS/24_bones_classifier_test_224x224x3/train/2/2_APML.dcm_rotation106	-21_energy158.jpg
../DATASETS/24_bones_classifier_test_224x224x3/train/2/2_APML.dcm_rotation103	-21_energy146.jpg
../DATASETS/24_bones_classifier_test_224x224x3/train/2/2_APML.dcm_rotation103	6_energy152.jpg
../DATASETS/24_bones_classifier_test_224x224x3/train/2/2_APML.dcm_rotation100	18_energy140.jpg
../DATASETS/24_bones_classifier_test_224x224x3/train/2/2_APML.dcm_rotation106	15_energy140.jpg
../DATASETS/24_bones_classifier_test_224x224x3/train/2/2_APML.dcm_rotation106	9_energy152.jpg
../DATASETS/24_bones_classifier_test_224x224x3/train/2/2_APML.dcm_rotation103	12_energy158.jpg
../DATASETS/24_bones_classifier_test_224x224x3/train/2/2_APML.dcm_rotation106	12_energy146.jpg
../DATASETS/24_bones_classifier_test_224x224x3/train/2/2_APML.dcm_rotation109	0_energy146.jpg
../DATASETS/24_bones_classifier_test_224x224x3/train/2/2_APML.dcm_rotation109	-18_energy140.jpg
../DATASETS/24_bones_classifier_test_224x224x3/train/2/2_APML.dcm_rotation109	-9_energy146.jpg
../DATASETS/24_bones_classifier_test_224x224x3/train/2/2_APML.dcm_rotation109	-21_energy158.jpg
../DATASETS/24_bones_classifier_test_224x224x3/train/2/2_APML.dcm_rotation100	21_energy140.jpg
../DATASETS/24_bones_classifier_test_224x224x3/train/2/2_APML.dcm_rotation103	-21_energy152.jpg
../DATASETS/24_bones_classifier_test_224x224x3/train/2/2_APML.dcm_rotation109	-12_energy140.jpg
../DATASETS/24_bones_classifier_test_224x224x3/train/2/2_APML.dcm_rotation82	3_energy140.jpg
../DATASETS/24_bones_classifier_test_224x224x3/train/2/2_APML.dcm_rotation109	-21_energy152.jpg
../DATASETS/24_bones_classifier_test_224x224x3/train/2/2_APML.dcm_rotation109	-21_energy146.jpg
../DATASETS/24_bones_classifier_test_224x224x3/train/2/2_APML.dcm_rotation103	15_energy146.jpg
../DATASETS/24_bones_classifier_test_224x224x3/train/2/2_APML.dcm_rotation103	-12_energy158.jpg
../DATASETS/24_bones_classifier_test_224x224x3/train/2/2_APML.dcm_rotation103	-15_energy152.jpg
../DATASETS/24_bones_classifier_test_224x224x3/train/2/2_APML.dcm_rotation106	18_energy158.jpg
../DATASETS/24_bones_classifier_test_224x224x3/train/2/2_APML.dcm_rotation109	-3_energy140.jpg
../DATASETS/24_bones_classifier_test_224x224x3/train/2/2_APML.dcm_rotation109	-6_energy140.jpg
../DATASETS/24_bones_classifier_test_224x224x3/train/2/2_APML.dcm_rotation100	15_energy152.jpg
../DATASETS/24_bones_classifier_test_224x224x3/train/2/2_APML.dcm_rotation109	-18_energy146.jpg
../DATASETS/24_bones_classifier_test_224x224x3/train/2/2_APML.dcm_rotation106	-9_energy152.jpg
../DATASETS/24_bones_classifier_test_224x224x3/train/2/2_APML.dcm_rotation109	15_energy158.jpg
../DATASETS/24_bones_classifier_test_224x224x3/train/2/2_APML.dcm_rotation103	-9_energy146.jpg
../DATASETS/24_bones_classifier_test_224x224x3/train/2/2_APML.dcm_rotation106	-18_energy146.jpg
../DATASETS/24_bones_classifier_test_224x224x3/train/2/2_APML.dcm_rotation103	0_energy146.jpg
../DATASETS/24_bones_classifier_test_224x224x3/train/2/2_APML.dcm_rotation109	15_energy146.jpg
../DATASETS/24_bones_classifier_test_224x224x3/train/2/2_APML.dcm_rotation103	15_energy152.jpg
../DATASETS/24_bones_classifier_test_224x224x3/train/2/2_APML.dcm_rotation103	-15_energy146.jpg
../DATASETS/24_bones_classifier_test_224x224x3/train/2/2_APML.dcm_rotation103	6_energy146.jpg
../DATASETS/24_bones_classifier_test_224x224x3/train/2/2_APML.dcm_rotation106	12_energy140.jpg
../DATASETS/24_bones_classifier_test_224x224x3/train/2/2_APML.dcm_rotation100	12_energy152.jpg
../DATASETS/24_bones_classifier_test_224x224x3/train/2/2_APML.dcm_rotation100	21_energy146.jpg
../DATASETS/24_bones_classifier_test_224x224x3/train/2/2_APML.dcm_rotation106	21_energy152.jpg
../DATASETS/24_bones_classifier_test_224x224x3/train/2/2_APML.dcm_rotation100	15_energy158.jpg
../DATASETS/24_bones_classifier_test_224x224x3/train/2/2_APML.dcm_rotation103	15_energy140.jpg
../DATASETS/24_bones_classifier_test_224x224x3/train/2/2_APML.dcm_rotation106	-6_energy158.jpg
../DATASETS/24_bones_classifier_test_224x224x3/train/2/2_APML.dcm_rotation106	9_energy146.jpg
../DATASETS/24_bones_classifier_test_224x224x3/train/2/2_APML.dcm_rotation109	-18_energy158.jpg
../DATASETS/24_bones_classifier_test_224x224x3/train/2/2_APML.dcm_rotation103	12_energy146.jpg
../DATASETS/24_bones_classifier_test_224x224x3/train/2/2_APML.dcm_rotation103	-3_energy152.jpg
../DATASETS/24_bones_classifier_test_224x224x3/train/2/2_APML.dcm_rotation100	3_energy146.jpg
../DATASETS/24_bones_classifier_test_224x224x3/train/2/2_APML.dcm_rotation103	-18_energy152.jpg
../DATASETS/24_bones_classifier_test_224x224x3/train/2/2_APML.dcm_rotation106	18_energy152.jpg
../DATASETS/24_bones_classifier_test_224x224x3/train/2/2_APML.dcm_rotation106	-6_energy140.jpg
../DATASETS/24_bones_classifier_test_224x224x3/train/2/2_APML.dcm_rotation103	6_energy140.jpg
../DATASETS/24_bones_classifier_test_224x224x3/train/2/2_APML.dcm_rotation109	-15_energy146.jpg
../DATASETS/24_bones_classifier_test_224x224x3/train/2/2_APML.dcm_rotation106	3_energy158.jpg
../DATASETS/24_bones_classifier_test_224x224x3/train/2/2_APML.dcm_rotation109	-9_energy158.jpg
../DATASETS/24_bones_classifier_test_224x224x3/train/2/2_APML.dcm_rotation106	-9_energy158.jpg
../DATASETS/24_bones_classifier_test_224x224x3/train/2/2_APML.dcm_rotation103	18_energy146.jpg
../DATASETS/24_bones_classifier_test_224x224x3/train/2/2_APML.dcm_rotation109	12_energy140.jpg
../DATASETS/24_bones_classifier_test_224x224x3/train/2/2_APML.dcm_rotation106	-15_energy140.jpg
../DATASETS/24_bones_classifier_test_224x224x3/train/2/2_APML.dcm_rotation106	-3_energy158.jpg
../DATASETS/24_bones_classifier_test_224x224x3/train/2/2_APML.dcm_rotation103	-15_energy158.jpg
../DATASETS/24_bones_classifier_test_224x224x3/train/2/2_APML.dcm_rotation109	-12_energy152.jpg
../DATASETS/24_bones_classifier_test_224x224x3/train/2/2_APML.dcm_rotation106	-18_energy140.jpg
../DATASETS/24_bones_classifier_test_224x224x3/train/2/2_APML.dcm_rotation100	15_energy146.jpg
../DATASETS/24_bones_classifier_test_224x224x3/train/2/2_APML.dcm_rotation106	-9_energy140.jpg
../DATASETS/24_bones_classifier_test_224x224x3/train/2/2_APML.dcm_rotation106	-12_energy140.jpg
../DATASETS/24_bones_classifier_test_224x224x3/train/2/2_APML.dcm_rotation103	3_energy152.jpg
../DATASETS/24_bones_classifier_test_224x224x3/train/2/2_APML.dcm_rotation106	18_energy146.jpg
../DATASETS/24_bones_classifier_test_224x224x3/train/2/2_APML.dcm_rotation82	-12_energy140.jpg
../DATASETS/24_bones_classifier_test_224x224x3/train/2/2_APML.dcm_rotation109	-15_energy140.jpg
../DATASETS/24_bones_classifier_test_224x224x3/train/2/2_APML.dcm_rotation103	0_energy152.jpg
../DATASETS/24_bones_classifier_test_224x224x3/train/2/2_APML.dcm_rotation106	-6_energy152.jpg
../DATASETS/24_bones_classifier_test_224x224x3/train/2/2_APML.dcm_rotation106	6_energy140.jpg
../DATASETS/24_bones_classifier_test_224x224x3/train/2/2_APML.dcm_rotation103	18_energy152.jpg
../DATASETS/24_bones_classifier_test_224x224x3/train/2/2_APML.dcm_rotation82	-21_energy140.jpg
../DATASETS/24_bones_classifier_test_224x224x3/train/2/2_APML.dcm_rotation106	3_energy146.jpg
../DATASETS/24_bones_classifier_test_224x224x3/train/2/2_APML.dcm_rotation103	18_energy158.jpg
../DATASETS/24_bones_classifier_test_224x224x3/train/2/2_APML.dcm_rotation103	-21_energy140.jpg
../DATASETS/24_bones_classifier_test_224x224x3/train/2/2_APML.dcm_rotation103	-6_energy158.jpg
../DATASETS/24_bones_classifier_test_224x224x3/train/2/2_APML.dcm_rotation103	12_energy152.jpg
../DATASETS/24_bones_classifier_test_224x224x3/train/2/2_APML.dcm_rotation106	6_energy152.jpg
../DATASETS/24_bones_classifier_test_224x224x3/train/2/2_APML.dcm_rotation103	-12_energy152.jpg
../DATASETS/24_bones_classifier_test_224x224x3/train/11/11_APML.dcm_rotation103	12_energy152.jpg
../DATASETS/24_bones_classifier_test_224x224x3/train/11/11_APML.dcm_rotation106	0_energy146.jpg
../DATASETS/24_bones_classifier_test_224x224x3/train/11/11_APML.dcm_rotation103	12_energy140.jpg
../DATASETS/24_bones_classifier_test_224x224x3/train/11/11_APML.dcm_rotation103	18_energy146.jpg
../DATASETS/24_bones_classifier_test_224x224x3/train/11/11_APML.dcm_rotation106	-18_energy158.jpg
../DATASETS/24_bones_classifier_test_224x224x3/train/11/11_APML.dcm_rotation106	15_energy152.jpg
../DATASETS/24_bones_classifier_test_224x224x3/train/11/11_APML.dcm_rotation106	-6_energy140.jpg
../DATASETS/24_bones_classifier_test_224x224x3/train/11/11_APML.dcm_rotation85	0_energy152.jpg
../DATASETS/24_bones_classifier_test_224x224x3/train/11/11_APML.dcm_rotation106	-15_energy158.jpg
../DATASETS/24_bones_classifier_test_224x224x3/train/11/11_APML.dcm_rotation106	0_energy152.jpg
../DATASETS/24_bones_classifier_test_224x224x3/train/11/11_APML.dcm_rotation109	3_energy140.jpg
../DATASETS/24_bones_classifier_test_224x224x3/train/11/11_APML.dcm_rotation109	21_energy146.jpg
../DATASETS/24_bones_classifier_test_224x224x3/train/11/11_APML.dcm_rotation106	-18_energy146.jpg
../DATASETS/24_bones_classifier_test_224x224x3/train/11/11_APML.dcm_rotation109	21_energy140.jpg
../DATASETS/24_bones_classifier_test_224x224x3/train/11/11_APML.dcm_rotation103	21_energy158.jpg
../DATASETS/24_bones_classifier_test_224x224x3/train/11/11_APML.dcm_rotation106	-12_energy146.jpg
../DATASETS/24_bones_classifier_test_224x224x3/train/11/11_APML.dcm_rotation109	12_energy152.jpg
../DATASETS/24_bones_classifier_test_224x224x3/train/11/11_APML.dcm_rotation85	12_energy146.jpg
../DATASETS/24_bones_classifier_test_224x224x3/train/11/11_APML.dcm_rotation106	15_energy158.jpg
../DATASETS/24_bones_classifier_test_224x224x3/train/11/11_APML.dcm_rotation109	-3_energy140.jpg
../DATASETS/24_bones_classifier_test_224x224x3/train/11/11_APML.dcm_rotation103	18_energy152.jpg
../DATASETS/24_bones_classifier_test_224x224x3/train/11/11_APML.dcm_rotation103	-9_energy140.jpg
../DATASETS/24_bones_classifier_test_224x224x3/train/11/11_APML.dcm_rotation109	-6_energy158.jpg
../DATASETS/24_bones_classifier_test_224x224x3/train/11/11_APML.dcm_rotation109	0_energy158.jpg
../DATASETS/24_bones_classifier_test_224x224x3/train/11/11_APML.dcm_rotation103	0_energy146.jpg
../DATASETS/24_bones_classifier_test_224x224x3/train/11/11_APML.dcm_rotation82	-15_energy158.jpg
../DATASETS/24_bones_classifier_test_224x224x3/train/11/11_APML.dcm_rotation106	-9_energy140.jpg
../DATASETS/24_bones_classifier_test_224x224x3/train/11/11_APML.dcm_rotation85	-9_energy140.jpg
../DATASETS/24_bones_classifier_test_224x224x3/train/11/11_APML.dcm_rotation109	-3_energy152.jpg
../DATASETS/24_bones_classifier_test_224x224x3/train/11/11_APML.dcm_rotation100	0_energy152.jpg
../DATASETS/24_bones_classifier_test_224x224x3/train/11/11_APML.dcm_rotation103	-9_energy152.jpg
../DATASETS/24_bones_classifier_test_224x224x3/train/11/11_APML.dcm_rotation109	12_energy146.jpg
../DATASETS/24_bones_classifier_test_224x224x3/train/11/11_APML.dcm_rotation109	-6_energy152.jpg
../DATASETS/24_bones_classifier_test_224x224x3/train/11/11_APML.dcm_rotation109	-6_energy146.jpg
../DATASETS/24_bones_classifier_test_224x224x3/train/11/11_APML.dcm_rotation103	6_energy140.jpg
../DATASETS/24_bones_classifier_test_224x224x3/train/11/11_APML.dcm_rotation106	-12_energy152.jpg
../DATASETS/24_bones_classifier_test_224x224x3/train/11/11_APML.dcm_rotation109	-15_energy140.jpg
../DATASETS/24_bones_classifier_test_224x224x3/train/11/11_APML.dcm_rotation109	-21_energy158.jpg
../DATASETS/24_bones_classifier_test_224x224x3/train/11/11_APML.dcm_rotation106	0_energy140.jpg
../DATASETS/24_bones_classifier_test_224x224x3/train/11/11_APML.dcm_rotation103	21_energy152.jpg
../DATASETS/24_bones_classifier_test_224x224x3/train/11/11_APML.dcm_rotation106	-3_energy158.jpg
../DATASETS/24_bones_classifier_test_224x224x3/train/11/11_APML.dcm_rotation103	6_energy146.jpg
../DATASETS/24_bones_classifier_test_224x224x3/train/11/11_APML.dcm_rotation79	9_energy140.jpg
../DATASETS/24_bones_classifier_test_224x224x3/train/11/11_APML.dcm_rotation103	-9_energy158.jpg
../DATASETS/24_bones_classifier_test_224x224x3/train/11/11_APML.dcm_rotation103	6_energy152.jpg
../DATASETS/24_bones_classifier_test_224x224x3/train/11/11_APML.dcm_rotation106	6_energy152.jpg
../DATASETS/24_bones_classifier_test_224x224x3/train/11/11_APML.dcm_rotation109	-9_energy146.jpg
../DATASETS/24_bones_classifier_test_224x224x3/train/11/11_APML.dcm_rotation103	15_energy140.jpg
../DATASETS/24_bones_classifier_test_224x224x3/train/11/11_APML.dcm_rotation106	18_energy140.jpg
../DATASETS/24_bones_classifier_test_224x224x3/train/11/11_APML.dcm_rotation109	3_energy152.jpg
../DATASETS/24_bones_classifier_test_224x224x3/train/11/11_APML.dcm_rotation106	-21_energy152.jpg
../DATASETS/24_bones_classifier_test_224x224x3/train/11/11_APML.dcm_rotation103	-6_energy158.jpg
../DATASETS/24_bones_classifier_test_224x224x3/train/11/11_APML.dcm_rotation106	-15_energy140.jpg
../DATASETS/24_bones_classifier_test_224x224x3/train/11/11_APML.dcm_rotation109	12_energy158.jpg
../DATASETS/24_bones_classifier_test_224x224x3/train/11/11_APML.dcm_rotation103	12_energy146.jpg
../DATASETS/24_bones_classifier_test_224x224x3/train/11/11_APML.dcm_rotation100	18_energy152.jpg
../DATASETS/24_bones_classifier_test_224x224x3/train/11/11_APML.dcm_rotation106	-6_energy152.jpg
../DATASETS/24_bones_classifier_test_224x224x3/train/11/11_APML.dcm_rotation106	12_energy158.jpg
../DATASETS/24_bones_classifier_test_224x224x3/train/11/11_APML.dcm_rotation106	6_energy158.jpg
../DATASETS/24_bones_classifier_test_224x224x3/train/11/11_APML.dcm_rotation106	-21_energy140.jpg
../DATASETS/24_bones_classifier_test_224x224x3/train/11/11_APML.dcm_rotation103	-6_energy146.jpg
../DATASETS/24_bones_classifier_test_224x224x3/train/11/11_APML.dcm_rotation103	-9_energy146.jpg
../DATASETS/24_bones_classifier_test_224x224x3/train/11/11_APML.dcm_rotation103	0_energy158.jpg
../DATASETS/24_bones_classifier_test_224x224x3/train/11/11_APML.dcm_rotation106	6_energy146.jpg
../DATASETS/24_bones_classifier_test_224x224x3/train/11/11_APML.dcm_rotation103	18_energy158.jpg
../DATASETS/24_bones_classifier_test_224x224x3/train/11/11_APML.dcm_rotation109	3_energy146.jpg
../DATASETS/24_bones_classifier_test_224x224x3/train/11/11_APML.dcm_rotation106	12_energy146.jpg
../DATASETS/24_bones_classifier_test_224x224x3/train/11/11_APML.dcm_rotation106	3_energy152.jpg
../DATASETS/24_bones_classifier_test_224x224x3/train/11/11_APML.dcm_rotation109	18_energy158.jpg
../DATASETS/24_bones_classifier_test_224x224x3/train/11/11_APML.dcm_rotation109	18_energy146.jpg
../DATASETS/24_bones_classifier_test_224x224x3/train/11/11_APML.dcm_rotation109	-3_energy146.jpg
../DATASETS/24_bones_classifier_test_224x224x3/train/11/11_APML.dcm_rotation109	15_energy140.jpg
../DATASETS/24_bones_classifier_test_224x224x3/train/11/11_APML.dcm_rotation106	-21_energy146.jpg
../DATASETS/24_bones_classifier_test_224x224x3/train/11/11_APML.dcm_rotation109	18_energy152.jpg
../DATASETS/24_bones_classifier_test_224x224x3/train/11/11_APML.dcm_rotation85	-21_energy146.jpg
../DATASETS/24_bones_classifier_test_224x224x3/train/11/11_APML.dcm_rotation106	3_energy146.jpg
../DATASETS/24_bones_classifier_test_224x224x3/train/11/11_APML.dcm_rotation103	9_energy158.jpg
../DATASETS/24_bones_classifier_test_224x224x3/train/11/11_APML.dcm_rotation103	3_energy140.jpg
../DATASETS/24_bones_classifier_test_224x224x3/train/11/11_APML.dcm_rotation103	21_energy140.jpg
../DATASETS/24_bones_classifier_test_224x224x3/train/11/11_APML.dcm_rotation109	-15_energy152.jpg
../DATASETS/24_bones_classifier_test_224x224x3/train/11/11_APML.dcm_rotation82	3_energy158.jpg
../DATASETS/24_bones_classifier_test_224x224x3/train/11/11_APML.dcm_rotation103	3_energy146.jpg
../DATASETS/24_bones_classifier_test_224x224x3/train/11/11_APML.dcm_rotation109	-12_energy158.jpg
../DATASETS/24_bones_classifier_test_224x224x3/train/11/11_APML.dcm_rotation103	21_energy146.jpg
../DATASETS/24_bones_classifier_test_224x224x3/train/11/11_APML.dcm_rotation106	-21_energy158.jpg
../DATASETS/24_bones_classifier_test_224x224x3/train/11/11_APML.dcm_rotation106	-9_energy158.jpg
../DATASETS/24_bones_classifier_test_224x224x3/train/11/11_APML.dcm_rotation106	9_energy140.jpg
../DATASETS/24_bones_classifier_test_224x224x3/train/11/11_APML.dcm_rotation106	-6_energy158.jpg
../DATASETS/24_bones_classifier_test_224x224x3/train/11/11_APML.dcm_rotation106	0_energy158.jpg
../DATASETS/24_bones_classifier_test_224x224x3/train/11/11_APML.dcm_rotation109	21_energy158.jpg
../DATASETS/24_bones_classifier_test_224x224x3/train/11/11_APML.dcm_rotation106	-6_energy146.jpg
../DATASETS/24_bones_classifier_test_224x224x3/train/11/11_APML.dcm_rotation106	-18_energy152.jpg
../DATASETS/24_bones_classifier_test_224x224x3/train/11/11_APML.dcm_rotation85	-12_energy152.jpg
../DATASETS/24_bones_classifier_test_224x224x3/train/11/11_APML.dcm_rotation109	15_energy158.jpg
../DATASETS/24_bones_classifier_test_224x224x3/train/11/11_APML.dcm_rotation109	-12_energy146.jpg
../DATASETS/24_bones_classifier_test_224x224x3/train/11/11_APML.dcm_rotation85	-9_energy158.jpg
../DATASETS/24_bones_classifier_test_224x224x3/train/11/11_APML.dcm_rotation106	15_energy140.jpg
../DATASETS/24_bones_classifier_test_224x224x3/train/11/11_APML.dcm_rotation109	21_energy152.jpg
../DATASETS/24_bones_classifier_test_224x224x3/train/11/11_APML.dcm_rotation79	12_energy152.jpg
../DATASETS/24_bones_classifier_test_224x224x3/train/11/11_APML.dcm_rotation103	-3_energy152.jpg
../DATASETS/24_bones_classifier_test_224x224x3/train/11/11_APML.dcm_rotation109	18_energy140.jpg
../DATASETS/24_bones_classifier_test_224x224x3/train/11/11_APML.dcm_rotation106	-9_energy152.jpg
../DATASETS/24_bones_classifier_test_224x224x3/train/11/11_APML.dcm_rotation100	-6_energy140.jpg
../DATASETS/24_bones_classifier_test_224x224x3/train/11/11_APML.dcm_rotation103	15_energy152.jpg
../DATASETS/24_bones_classifier_test_224x224x3/train/11/11_APML.dcm_rotation103	-3_energy140.jpg
../DATASETS/24_bones_classifier_test_224x224x3/train/11/11_APML.dcm_rotation103	15_energy146.jpg
../DATASETS/24_bones_classifier_test_224x224x3/train/11/11_APML.dcm_rotation109	-18_energy152.jpg
../DATASETS/24_bones_classifier_test_224x224x3/train/11/11_APML.dcm_rotation106	15_energy146.jpg
../DATASETS/24_bones_classifier_test_224x224x3/train/11/11_APML.dcm_rotation106	6_energy140.jpg
../DATASETS/24_bones_classifier_test_224x224x3/train/11/11_APML.dcm_rotation109	-18_energy158.jpg
../DATASETS/24_bones_classifier_test_224x224x3/train/11/11_APML.dcm_rotation109	-15_energy146.jpg
../DATASETS/24_bones_classifier_test_224x224x3/train/11/11_APML.dcm_rotation109	-12_energy140.jpg
../DATASETS/24_bones_classifier_test_224x224x3/train/11/11_APML.dcm_rotation79	-6_energy158.jpg
../DATASETS/24_bones_classifier_test_224x224x3/train/11/11_APML.dcm_rotation70	-3_energy146.jpg
../DATASETS/24_bones_classifier_test_224x224x3/train/11/11_APML.dcm_rotation103	9_energy146.jpg
../DATASETS/24_bones_classifier_test_224x224x3/train/11/11_APML.dcm_rotation109	15_energy146.jpg
../DATASETS/24_bones_classifier_test_224x224x3/train/11/11_APML.dcm_rotation109	-9_energy140.jpg
../DATASETS/24_bones_classifier_test_224x224x3/train/11/11_APML.dcm_rotation106	-15_energy146.jpg
../DATASETS/24_bones_classifier_test_224x224x3/train/11/11_APML.dcm_rotation103	12_energy158.jpg
../DATASETS/24_bones_classifier_test_224x224x3/train/11/11_APML.dcm_rotation103	6_energy158.jpg
../DATASETS/24_bones_classifier_test_224x224x3/train/11/11_APML.dcm_rotation82	-3_energy152.jpg
../DATASETS/24_bones_classifier_test_224x224x3/train/11/11_APML.dcm_rotation109	-6_energy140.jpg
../DATASETS/24_bones_classifier_test_224x224x3/train/11/11_APML.dcm_rotation85	0_energy140.jpg
../DATASETS/24_bones_classifier_test_224x224x3/train/11/11_APML.dcm_rotation106	18_energy152.jpg
../DATASETS/24_bones_classifier_test_224x224x3/train/11/11_APML.dcm_rotation103	15_energy158.jpg
../DATASETS/24_bones_classifier_test_224x224x3/train/11/11_APML.dcm_rotation82	18_energy140.jpg
../DATASETS/24_bones_classifier_test_224x224x3/train/11/11_APML.dcm_rotation109	-18_energy140.jpg
../DATASETS/24_bones_classifier_test_224x224x3/train/11/11_APML.dcm_rotation109	6_energy140.jpg
../DATASETS/24_bones_classifier_test_224x224x3/train/11/11_APML.dcm_rotation106	9_energy158.jpg
../DATASETS/24_bones_classifier_test_224x224x3/train/11/11_APML.dcm_rotation109	-18_energy146.jpg
../DATASETS/24_bones_classifier_test_224x224x3/train/11/11_APML.dcm_rotation106	12_energy140.jpg
../DATASETS/24_bones_classifier_test_224x224x3/train/11/11_APML.dcm_rotation109	-21_energy140.jpg
../DATASETS/24_bones_classifier_test_224x224x3/train/11/11_APML.dcm_rotation109	0_energy146.jpg
../DATASETS/24_bones_classifier_test_224x224x3/train/11/11_APML.dcm_rotation103	9_energy140.jpg
../DATASETS/24_bones_classifier_test_224x224x3/train/11/11_APML.dcm_rotation103	9_energy152.jpg
../DATASETS/24_bones_classifier_test_224x224x3/train/11/11_APML.dcm_rotation91	-12_energy152.jpg
../DATASETS/24_bones_classifier_test_224x224x3/train/11/11_APML.dcm_rotation106	18_energy158.jpg
../DATASETS/24_bones_classifier_test_224x224x3/train/11/11_APML.dcm_rotation109	3_energy158.jpg
../DATASETS/24_bones_classifier_test_224x224x3/train/11/11_APML.dcm_rotation106	3_energy158.jpg
../DATASETS/24_bones_classifier_test_224x224x3/train/11/11_APML.dcm_rotation106	21_energy158.jpg
../DATASETS/24_bones_classifier_test_224x224x3/train/11/11_APML.dcm_rotation109	15_energy152.jpg
../DATASETS/24_bones_classifier_test_224x224x3/train/11/11_APML.dcm_rotation106	12_energy152.jpg
../DATASETS/24_bones_classifier_test_224x224x3/train/11/11_APML.dcm_rotation106	-3_energy146.jpg
../DATASETS/24_bones_classifier_test_224x224x3/train/11/11_APML.dcm_rotation109	0_energy140.jpg
../DATASETS/24_bones_classifier_test_224x224x3/train/11/11_APML.dcm_rotation85	0_energy158.jpg
../DATASETS/24_bones_classifier_test_224x224x3/train/11/11_APML.dcm_rotation109	-12_energy152.jpg
../DATASETS/24_bones_classifier_test_224x224x3/train/11/11_APML.dcm_rotation106	21_energy152.jpg
../DATASETS/24_bones_classifier_test_224x224x3/train/11/11_APML.dcm_rotation103	-3_energy146.jpg
../DATASETS/24_bones_classifier_test_224x224x3/train/11/11_APML.dcm_rotation106	-15_energy152.jpg
../DATASETS/24_bones_classifier_test_224x224x3/train/11/11_APML.dcm_rotation103	3_energy158.jpg
../DATASETS/24_bones_classifier_test_224x224x3/train/11/11_APML.dcm_rotation103	-21_energy152.jpg
../DATASETS/24_bones_classifier_test_224x224x3/train/11/11_APML.dcm_rotation109	12_energy140.jpg
../DATASETS/24_bones_classifier_test_224x224x3/train/11/11_APML.dcm_rotation82	0_energy146.jpg
../DATASETS/24_bones_classifier_test_224x224x3/train/11/11_APML.dcm_rotation109	-21_energy152.jpg
../DATASETS/24_bones_classifier_test_224x224x3/train/11/11_APML.dcm_rotation103	0_energy140.jpg
../DATASETS/24_bones_classifier_test_224x224x3/train/11/11_APML.dcm_rotation106	21_energy140.jpg
../DATASETS/24_bones_classifier_test_224x224x3/train/11/11_APML.dcm_rotation103	-3_energy158.jpg
../DATASETS/24_bones_classifier_test_224x224x3/train/11/11_APML.dcm_rotation106	-9_energy146.jpg
../DATASETS/24_bones_classifier_test_224x224x3/train/11/11_APML.dcm_rotation106	21_energy146.jpg
../DATASETS/24_bones_classifier_test_224x224x3/train/11/11_APML.dcm_rotation106	9_energy146.jpg
../DATASETS/24_bones_classifier_test_224x224x3/train/11/11_APML.dcm_rotation109	0_energy152.jpg
../DATASETS/24_bones_classifier_test_224x224x3/train/11/11_APML.dcm_rotation106	-18_energy140.jpg
../DATASETS/24_bones_classifier_test_224x224x3/train/11/11_APML.dcm_rotation103	-21_energy158.jpg
../DATASETS/24_bones_classifier_test_224x224x3/train/11/11_APML.dcm_rotation103	-6_energy152.jpg
../DATASETS/24_bones_classifier_test_224x224x3/train/11/11_APML.dcm_rotation85	-9_energy152.jpg
../DATASETS/24_bones_classifier_test_224x224x3/train/11/11_APML.dcm_rotation109	-3_energy158.jpg
../DATASETS/24_bones_classifier_test_224x224x3/train/11/11_APML.dcm_rotation106	3_energy140.jpg
../DATASETS/24_bones_classifier_test_224x224x3/train/11/11_APML.dcm_rotation85	-9_energy146.jpg
../DATASETS/24_bones_classifier_test_224x224x3/train/11/11_APML.dcm_rotation109	-15_energy158.jpg
../DATASETS/24_bones_classifier_test_224x224x3/train/11/11_APML.dcm_rotation109	-21_energy146.jpg
../DATASETS/24_bones_classifier_test_224x224x3/train/11/11_APML.dcm_rotation106	9_energy152.jpg
../DATASETS/24_bones_classifier_test_224x224x3/train/11/11_APML.dcm_rotation85	12_energy140.jpg
../DATASETS/24_bones_classifier_test_224x224x3/train/11/11_APML.dcm_rotation85	0_energy146.jpg
../DATASETS/24_bones_classifier_test_224x224x3/train/11/11_APML.dcm_rotation109	-9_energy158.jpg
../DATASETS/24_bones_classifier_test_224x224x3/train/11/11_APML.dcm_rotation106	18_energy146.jpg
../DATASETS/24_bones_classifier_test_224x224x3/train/11/11_APML.dcm_rotation106	-3_energy140.jpg
../DATASETS/24_bones_classifier_test_224x224x3/train/11/11_APML.dcm_rotation106	-12_energy158.jpg
../DATASETS/24_bones_classifier_test_224x224x3/train/11/11_APML.dcm_rotation106	-3_energy152.jpg
../DATASETS/24_bones_classifier_test_224x224x3/train/11/11_APML.dcm_rotation79	21_energy146.jpg
../DATASETS/24_bones_classifier_test_224x224x3/train/11/11_APML.dcm_rotation109	-9_energy152.jpg
../DATASETS/24_bones_classifier_test_224x224x3/train/5/5_APML.dcm_rotation106	-9_energy152.jpg
../DATASETS/24_bones_classifier_test_224x224x3/train/5/5_APML.dcm_rotation103	-21_energy158.jpg
../DATASETS/24_bones_classifier_test_224x224x3/train/5/5_APML.dcm_rotation103	18_energy146.jpg
../DATASETS/24_bones_classifier_test_224x224x3/train/5/5_APML.dcm_rotation106	18_energy158.jpg
../DATASETS/24_bones_classifier_test_224x224x3/train/5/5_APML.dcm_rotation106	0_energy158.jpg
../DATASETS/24_bones_classifier_test_224x224x3/train/5/5_APML.dcm_rotation106	15_energy152.jpg
../DATASETS/24_bones_classifier_test_224x224x3/train/5/5_APML.dcm_rotation103	-18_energy152.jpg
../DATASETS/24_bones_classifier_test_224x224x3/train/5/5_APML.dcm_rotation106	-15_energy146.jpg
../DATASETS/24_bones_classifier_test_224x224x3/train/5/5_APML.dcm_rotation103	15_energy152.jpg
../DATASETS/24_bones_classifier_test_224x224x3/train/5/5_APML.dcm_rotation100	21_energy158.jpg
../DATASETS/24_bones_classifier_test_224x224x3/train/5/5_APML.dcm_rotation100	21_energy140.jpg
../DATASETS/24_bones_classifier_test_224x224x3/train/5/5_APML.dcm_rotation106	-21_energy152.jpg
../DATASETS/24_bones_classifier_test_224x224x3/train/5/5_APML.dcm_rotation106	21_energy158.jpg
../DATASETS/24_bones_classifier_test_224x224x3/train/5/5_APML.dcm_rotation109	-15_energy158.jpg
../DATASETS/24_bones_classifier_test_224x224x3/train/5/5_APML.dcm_rotation103	-3_energy158.jpg
../DATASETS/24_bones_classifier_test_224x224x3/train/5/5_APML.dcm_rotation106	12_energy140.jpg
../DATASETS/24_bones_classifier_test_224x224x3/train/5/5_APML.dcm_rotation109	-21_energy140.jpg
../DATASETS/24_bones_classifier_test_224x224x3/train/5/5_APML.dcm_rotation100	15_energy140.jpg
../DATASETS/24_bones_classifier_test_224x224x3/train/5/5_APML.dcm_rotation100	12_energy158.jpg
../DATASETS/24_bones_classifier_test_224x224x3/train/5/5_APML.dcm_rotation106	-18_energy152.jpg
../DATASETS/24_bones_classifier_test_224x224x3/train/5/5_APML.dcm_rotation109	15_energy152.jpg
../DATASETS/24_bones_classifier_test_224x224x3/train/5/5_APML.dcm_rotation109	-15_energy146.jpg
../DATASETS/24_bones_classifier_test_224x224x3/train/5/5_APML.dcm_rotation103	18_energy140.jpg
../DATASETS/24_bones_classifier_test_224x224x3/train/5/5_APML.dcm_rotation103	-15_energy140.jpg
../DATASETS/24_bones_classifier_test_224x224x3/train/5/5_APML.dcm_rotation106	-12_energy140.jpg
../DATASETS/24_bones_classifier_test_224x224x3/train/5/5_APML.dcm_rotation106	3_energy152.jpg
../DATASETS/24_bones_classifier_test_224x224x3/train/5/5_APML.dcm_rotation109	12_energy146.jpg
../DATASETS/24_bones_classifier_test_224x224x3/train/5/5_APML.dcm_rotation103	6_energy146.jpg
../DATASETS/24_bones_classifier_test_224x224x3/train/5/5_APML.dcm_rotation109	0_energy140.jpg
../DATASETS/24_bones_classifier_test_224x224x3/train/5/5_APML.dcm_rotation106	6_energy152.jpg
../DATASETS/24_bones_classifier_test_224x224x3/train/5/5_APML.dcm_rotation103	-21_energy152.jpg
../DATASETS/24_bones_classifier_test_224x224x3/train/5/5_APML.dcm_rotation103	-6_energy158.jpg
../DATASETS/24_bones_classifier_test_224x224x3/train/5/5_APML.dcm_rotation103	21_energy146.jpg
../DATASETS/24_bones_classifier_test_224x224x3/train/5/5_APML.dcm_rotation103	0_energy140.jpg
../DATASETS/24_bones_classifier_test_224x224x3/train/5/5_APML.dcm_rotation109	-6_energy152.jpg
../DATASETS/24_bones_classifier_test_224x224x3/train/5/5_APML.dcm_rotation109	-15_energy140.jpg
../DATASETS/24_bones_classifier_test_224x224x3/train/5/5_APML.dcm_rotation100	3_energy152.jpg
../DATASETS/24_bones_classifier_test_224x224x3/train/5/5_APML.dcm_rotation109	-3_energy140.jpg
../DATASETS/24_bones_classifier_test_224x224x3/train/5/5_APML.dcm_rotation106	-15_energy158.jpg
../DATASETS/24_bones_classifier_test_224x224x3/train/5/5_APML.dcm_rotation106	-3_energy158.jpg
../DATASETS/24_bones_classifier_test_224x224x3/train/5/5_APML.dcm_rotation103	12_energy158.jpg
../DATASETS/24_bones_classifier_test_224x224x3/train/5/5_APML.dcm_rotation109	-12_energy146.jpg
../DATASETS/24_bones_classifier_test_224x224x3/train/5/5_APML.dcm_rotation109	-18_energy140.jpg
../DATASETS/24_bones_classifier_test_224x224x3/train/5/5_APML.dcm_rotation109	12_energy158.jpg
../DATASETS/24_bones_classifier_test_224x224x3/train/5/5_APML.dcm_rotation109	-9_energy140.jpg
../DATASETS/24_bones_classifier_test_224x224x3/train/5/5_APML.dcm_rotation106	-21_energy140.jpg
../DATASETS/24_bones_classifier_test_224x224x3/train/5/5_APML.dcm_rotation106	6_energy158.jpg
../DATASETS/24_bones_classifier_test_224x224x3/train/5/5_APML.dcm_rotation109	-21_energy146.jpg
../DATASETS/24_bones_classifier_test_224x224x3/train/5/5_APML.dcm_rotation85	-12_energy140.jpg
../DATASETS/24_bones_classifier_test_224x224x3/train/5/5_APML.dcm_rotation106	3_energy158.jpg
../DATASETS/24_bones_classifier_test_224x224x3/train/5/5_APML.dcm_rotation79	3_energy140.jpg
../DATASETS/24_bones_classifier_test_224x224x3/train/5/5_APML.dcm_rotation103	-12_energy152.jpg
../DATASETS/24_bones_classifier_test_224x224x3/train/5/5_APML.dcm_rotation100	3_energy146.jpg
../DATASETS/24_bones_classifier_test_224x224x3/train/5/5_APML.dcm_rotation100	18_energy158.jpg
../DATASETS/24_bones_classifier_test_224x224x3/train/5/5_APML.dcm_rotation82	15_energy140.jpg
../DATASETS/24_bones_classifier_test_224x224x3/train/5/5_APML.dcm_rotation103	3_energy158.jpg
../DATASETS/24_bones_classifier_test_224x224x3/train/5/5_APML.dcm_rotation85	-21_energy140.jpg
../DATASETS/24_bones_classifier_test_224x224x3/train/5/5_APML.dcm_rotation103	-15_energy158.jpg
../DATASETS/24_bones_classifier_test_224x224x3/train/5/5_APML.dcm_rotation109	15_energy146.jpg
../DATASETS/24_bones_classifier_test_224x224x3/train/5/5_APML.dcm_rotation106	-18_energy146.jpg
../DATASETS/24_bones_classifier_test_224x224x3/train/5/5_APML.dcm_rotation106	18_energy146.jpg
../DATASETS/24_bones_classifier_test_224x224x3/train/5/5_APML.dcm_rotation106	9_energy158.jpg
../DATASETS/24_bones_classifier_test_224x224x3/train/5/5_APML.dcm_rotation106	-12_energy152.jpg
../DATASETS/24_bones_classifier_test_224x224x3/train/5/5_APML.dcm_rotation82	3_energy140.jpg
../DATASETS/24_bones_classifier_test_224x224x3/train/5/5_APML.dcm_rotation106	-6_energy140.jpg
../DATASETS/24_bones_classifier_test_224x224x3/train/5/5_APML.dcm_rotation106	3_energy146.jpg
../DATASETS/24_bones_classifier_test_224x224x3/train/5/5_APML.dcm_rotation100	18_energy140.jpg
../DATASETS/24_bones_classifier_test_224x224x3/train/5/5_APML.dcm_rotation82	-21_energy140.jpg
../DATASETS/24_bones_classifier_test_224x224x3/train/5/5_APML.dcm_rotation109	-9_energy152.jpg
../DATASETS/24_bones_classifier_test_224x224x3/train/5/5_APML.dcm_rotation106	21_energy146.jpg
../DATASETS/24_bones_classifier_test_224x224x3/train/5/5_APML.dcm_rotation109	-12_energy140.jpg
../DATASETS/24_bones_classifier_test_224x224x3/train/5/5_APML.dcm_rotation103	3_energy146.jpg
../DATASETS/24_bones_classifier_test_224x224x3/train/5/5_APML.dcm_rotation109	-3_energy158.jpg
../DATASETS/24_bones_classifier_test_224x224x3/train/5/5_APML.dcm_rotation103	18_energy158.jpg
../DATASETS/24_bones_classifier_test_224x224x3/train/5/5_APML.dcm_rotation106	-9_energy140.jpg
../DATASETS/24_bones_classifier_test_224x224x3/train/5/5_APML.dcm_rotation106	-12_energy158.jpg
../DATASETS/24_bones_classifier_test_224x224x3/train/5/5_APML.dcm_rotation106	6_energy146.jpg
../DATASETS/24_bones_classifier_test_224x224x3/train/5/5_APML.dcm_rotation103	0_energy158.jpg
../DATASETS/24_bones_classifier_test_224x224x3/train/5/5_APML.dcm_rotation106	15_energy140.jpg
../DATASETS/24_bones_classifier_test_224x224x3/train/5/5_APML.dcm_rotation100	12_energy152.jpg
../DATASETS/24_bones_classifier_test_224x224x3/train/5/5_APML.dcm_rotation109	15_energy158.jpg
../DATASETS/24_bones_classifier_test_224x224x3/train/5/5_APML.dcm_rotation109	-21_energy158.jpg
../DATASETS/24_bones_classifier_test_224x224x3/train/5/5_APML.dcm_rotation109	-12_energy158.jpg
../DATASETS/24_bones_classifier_test_224x224x3/train/5/5_APML.dcm_rotation106	-18_energy158.jpg
../DATASETS/24_bones_classifier_test_224x224x3/train/5/5_APML.dcm_rotation109	-9_energy146.jpg
../DATASETS/24_bones_classifier_test_224x224x3/train/5/5_APML.dcm_rotation109	12_energy140.jpg
../DATASETS/24_bones_classifier_test_224x224x3/train/5/5_APML.dcm_rotation103	-3_energy146.jpg
../DATASETS/24_bones_classifier_test_224x224x3/train/5/5_APML.dcm_rotation106	-15_energy152.jpg
../DATASETS/24_bones_classifier_test_224x224x3/train/5/5_APML.dcm_rotation106	-9_energy146.jpg
../DATASETS/24_bones_classifier_test_224x224x3/train/5/5_APML.dcm_rotation103	21_energy158.jpg
../DATASETS/24_bones_classifier_test_224x224x3/train/5/5_APML.dcm_rotation103	-9_energy146.jpg
../DATASETS/24_bones_classifier_test_224x224x3/train/5/5_APML.dcm_rotation103	15_energy158.jpg
../DATASETS/24_bones_classifier_test_224x224x3/train/5/5_APML.dcm_rotation100	21_energy146.jpg
../DATASETS/24_bones_classifier_test_224x224x3/train/5/5_APML.dcm_rotation103	-9_energy152.jpg
../DATASETS/24_bones_classifier_test_224x224x3/train/5/5_APML.dcm_rotation100	18_energy146.jpg
../DATASETS/24_bones_classifier_test_224x224x3/train/5/5_APML.dcm_rotation106	9_energy140.jpg
../DATASETS/24_bones_classifier_test_224x224x3/train/5/5_APML.dcm_rotation103	-21_energy140.jpg
../DATASETS/24_bones_classifier_test_224x224x3/train/5/5_APML.dcm_rotation106	12_energy158.jpg
../DATASETS/24_bones_classifier_test_224x224x3/train/5/5_APML.dcm_rotation103	9_energy158.jpg
../DATASETS/24_bones_classifier_test_224x224x3/train/5/5_APML.dcm_rotation103	-21_energy146.jpg
../DATASETS/24_bones_classifier_test_224x224x3/train/5/5_APML.dcm_rotation109	-9_energy158.jpg
../DATASETS/24_bones_classifier_test_224x224x3/train/5/5_APML.dcm_rotation109	18_energy140.jpg
../DATASETS/24_bones_classifier_test_224x224x3/train/5/5_APML.dcm_rotation82	-9_energy140.jpg
../DATASETS/24_bones_classifier_test_224x224x3/train/5/5_APML.dcm_rotation103	9_energy152.jpg
../DATASETS/24_bones_classifier_test_224x224x3/train/5/5_APML.dcm_rotation109	0_energy158.jpg
../DATASETS/24_bones_classifier_test_224x224x3/train/5/5_APML.dcm_rotation100	15_energy152.jpg
../DATASETS/24_bones_classifier_test_224x224x3/train/5/5_APML.dcm_rotation109	-3_energy152.jpg
../DATASETS/24_bones_classifier_test_224x224x3/train/5/5_APML.dcm_rotation106	-12_energy146.jpg
../DATASETS/24_bones_classifier_test_224x224x3/train/5/5_APML.dcm_rotation103	3_energy152.jpg
../DATASETS/24_bones_classifier_test_224x224x3/train/5/5_APML.dcm_rotation109	-18_energy158.jpg
../DATASETS/24_bones_classifier_test_224x224x3/train/5/5_APML.dcm_rotation106	0_energy152.jpg
../DATASETS/24_bones_classifier_test_224x224x3/train/5/5_APML.dcm_rotation106	12_energy152.jpg
../DATASETS/24_bones_classifier_test_224x224x3/train/5/5_APML.dcm_rotation109	-6_energy158.jpg
../DATASETS/24_bones_classifier_test_224x224x3/train/5/5_APML.dcm_rotation103	-15_energy152.jpg
../DATASETS/24_bones_classifier_test_224x224x3/train/5/5_APML.dcm_rotation109	-15_energy152.jpg
../DATASETS/24_bones_classifier_test_224x224x3/train/5/5_APML.dcm_rotation106	-3_energy152.jpg
../DATASETS/24_bones_classifier_test_224x224x3/train/5/5_APML.dcm_rotation106	-3_energy140.jpg
../DATASETS/24_bones_classifier_test_224x224x3/train/5/5_APML.dcm_rotation106	-3_energy146.jpg
../DATASETS/24_bones_classifier_test_224x224x3/train/5/5_APML.dcm_rotation109	-3_energy146.jpg
../DATASETS/24_bones_classifier_test_224x224x3/train/5/5_APML.dcm_rotation109	-12_energy152.jpg
../DATASETS/24_bones_classifier_test_224x224x3/train/5/5_APML.dcm_rotation103	3_energy140.jpg
../DATASETS/24_bones_classifier_test_224x224x3/train/5/5_APML.dcm_rotation103	12_energy152.jpg
../DATASETS/24_bones_classifier_test_224x224x3/train/5/5_APML.dcm_rotation106	-18_energy140.jpg
../DATASETS/24_bones_classifier_test_224x224x3/train/5/5_APML.dcm_rotation106	-9_energy158.jpg
../DATASETS/24_bones_classifier_test_224x224x3/train/5/5_APML.dcm_rotation100	3_energy140.jpg
../DATASETS/24_bones_classifier_test_224x224x3/train/5/5_APML.dcm_rotation109	-6_energy140.jpg
../DATASETS/24_bones_classifier_test_224x224x3/train/5/5_APML.dcm_rotation106	9_energy152.jpg
../DATASETS/24_bones_classifier_test_224x224x3/train/5/5_APML.dcm_rotation106	-15_energy140.jpg
../DATASETS/24_bones_classifier_test_224x224x3/train/5/5_APML.dcm_rotation103	21_energy140.jpg
../DATASETS/24_bones_classifier_test_224x224x3/train/5/5_APML.dcm_rotation109	12_energy152.jpg
../DATASETS/24_bones_classifier_test_224x224x3/train/5/5_APML.dcm_rotation103	15_energy146.jpg
../DATASETS/24_bones_classifier_test_224x224x3/train/5/5_APML.dcm_rotation103	6_energy158.jpg
../DATASETS/24_bones_classifier_test_224x224x3/train/5/5_APML.dcm_rotation103	0_energy146.jpg
../DATASETS/24_bones_classifier_test_224x224x3/train/5/5_APML.dcm_rotation106	-21_energy158.jpg
../DATASETS/24_bones_classifier_test_224x224x3/train/5/5_APML.dcm_rotation103	15_energy140.jpg
../DATASETS/24_bones_classifier_test_224x224x3/train/5/5_APML.dcm_rotation103	0_energy152.jpg
../DATASETS/24_bones_classifier_test_224x224x3/train/5/5_APML.dcm_rotation109	-18_energy152.jpg
../DATASETS/24_bones_classifier_test_224x224x3/train/5/5_APML.dcm_rotation103	18_energy152.jpg
../DATASETS/24_bones_classifier_test_224x224x3/train/5/5_APML.dcm_rotation103	-18_energy146.jpg
../DATASETS/24_bones_classifier_test_224x224x3/train/5/5_APML.dcm_rotation106	3_energy140.jpg
../DATASETS/24_bones_classifier_test_224x224x3/train/5/5_APML.dcm_rotation103	-18_energy140.jpg
../DATASETS/24_bones_classifier_test_224x224x3/train/5/5_APML.dcm_rotation103	-6_energy152.jpg
../DATASETS/24_bones_classifier_test_224x224x3/train/5/5_APML.dcm_rotation103	-9_energy140.jpg
../DATASETS/24_bones_classifier_test_224x224x3/train/5/5_APML.dcm_rotation109	15_energy140.jpg
../DATASETS/24_bones_classifier_test_224x224x3/train/5/5_APML.dcm_rotation103	-6_energy140.jpg
../DATASETS/24_bones_classifier_test_224x224x3/train/5/5_APML.dcm_rotation100	18_energy152.jpg
../DATASETS/24_bones_classifier_test_224x224x3/train/5/5_APML.dcm_rotation106	15_energy146.jpg
../DATASETS/24_bones_classifier_test_224x224x3/train/5/5_APML.dcm_rotation106	18_energy152.jpg
../DATASETS/24_bones_classifier_test_224x224x3/train/5/5_APML.dcm_rotation109	-18_energy146.jpg
../DATASETS/24_bones_classifier_test_224x224x3/train/5/5_APML.dcm_rotation106	-6_energy146.jpg
../DATASETS/24_bones_classifier_test_224x224x3/train/5/5_APML.dcm_rotation103	6_energy140.jpg
../DATASETS/24_bones_classifier_test_224x224x3/train/5/5_APML.dcm_rotation103	-3_energy140.jpg
../DATASETS/24_bones_classifier_test_224x224x3/train/5/5_APML.dcm_rotation106	21_energy140.jpg
../DATASETS/24_bones_classifier_test_224x224x3/train/5/5_APML.dcm_rotation85	-9_energy140.jpg
../DATASETS/24_bones_classifier_test_224x224x3/train/5/5_APML.dcm_rotation103	-9_energy158.jpg
../DATASETS/24_bones_classifier_test_224x224x3/train/5/5_APML.dcm_rotation82	-12_energy140.jpg
../DATASETS/24_bones_classifier_test_224x224x3/train/5/5_APML.dcm_rotation106	15_energy158.jpg
../DATASETS/24_bones_classifier_test_224x224x3/train/5/5_APML.dcm_rotation109	-6_energy146.jpg
../DATASETS/24_bones_classifier_test_224x224x3/train/5/5_APML.dcm_rotation109	0_energy146.jpg
../DATASETS/24_bones_classifier_test_224x224x3/train/5/5_APML.dcm_rotation100	15_energy146.jpg
../DATASETS/24_bones_classifier_test_224x224x3/train/5/5_APML.dcm_rotation103	-15_energy146.jpg
../DATASETS/24_bones_classifier_test_224x224x3/train/5/5_APML.dcm_rotation103	-3_energy152.jpg
../DATASETS/24_bones_classifier_test_224x224x3/train/5/5_APML.dcm_rotation109	-21_energy152.jpg
../DATASETS/24_bones_classifier_test_224x224x3/train/5/5_APML.dcm_rotation106	9_energy146.jpg
../DATASETS/24_bones_classifier_test_224x224x3/train/5/5_APML.dcm_rotation109	0_energy152.jpg
../DATASETS/24_bones_classifier_test_224x224x3/train/5/5_APML.dcm_rotation103	6_energy152.jpg
../DATASETS/24_bones_classifier_test_224x224x3/train/5/5_APML.dcm_rotation106	0_energy140.jpg
../DATASETS/24_bones_classifier_test_224x224x3/train/5/5_APML.dcm_rotation106	-6_energy152.jpg
../DATASETS/24_bones_classifier_test_224x224x3/train/5/5_APML.dcm_rotation103	9_energy140.jpg
../DATASETS/24_bones_classifier_test_224x224x3/train/5/5_APML.dcm_rotation106	-6_energy158.jpg
../DATASETS/24_bones_classifier_test_224x224x3/train/5/5_APML.dcm_rotation100	15_energy158.jpg
../DATASETS/24_bones_classifier_test_224x224x3/train/5/5_APML.dcm_rotation106	21_energy152.jpg
../DATASETS/24_bones_classifier_test_224x224x3/train/5/5_APML.dcm_rotation103	-12_energy158.jpg
../DATASETS/24_bones_classifier_test_224x224x3/train/5/5_APML.dcm_rotation106	18_energy140.jpg
../DATASETS/24_bones_classifier_test_224x224x3/train/5/5_APML.dcm_rotation106	12_energy146.jpg
../DATASETS/24_bones_classifier_test_224x224x3/train/5/5_APML.dcm_rotation106	-21_energy146.jpg
../DATASETS/24_bones_classifier_test_224x224x3/train/5/5_APML.dcm_rotation103	12_energy146.jpg
../DATASETS/24_bones_classifier_test_224x224x3/train/5/5_APML.dcm_rotation106	6_energy140.jpg
../DATASETS/24_bones_classifier_test_224x224x3/train/5/5_APML.dcm_rotation100	21_energy152.jpg
../DATASETS/24_bones_classifier_test_224x224x3/train/5/5_APML.dcm_rotation106	0_energy146.jpg
../DATASETS/24_bones_classifier_test_224x224x3/train/22/22_APML.dcm_rotation106	21_energy152.jpg
../DATASETS/24_bones_classifier_test_224x224x3/train/22/22_APML.dcm_rotation100	18_energy152.jpg
../DATASETS/24_bones_classifier_test_224x224x3/train/22/22_APML.dcm_rotation106	-18_energy140.jpg
../DATASETS/24_bones_classifier_test_224x224x3/train/22/22_APML.dcm_rotation103	0_energy140.jpg
../DATASETS/24_bones_classifier_test_224x224x3/train/22/22_APML.dcm_rotation103	-6_energy152.jpg
../DATASETS/24_bones_classifier_test_224x224x3/train/22/22_APML.dcm_rotation106	-21_energy152.jpg
../DATASETS/24_bones_classifier_test_224x224x3/train/22/22_APML.dcm_rotation109	0_energy140.jpg
../DATASETS/24_bones_classifier_test_224x224x3/train/22/22_APML.dcm_rotation106	18_energy152.jpg
../DATASETS/24_bones_classifier_test_224x224x3/train/22/22_APML.dcm_rotation85	0_energy146.jpg
../DATASETS/24_bones_classifier_test_224x224x3/train/22/22_APML.dcm_rotation109	-6_energy152.jpg
../DATASETS/24_bones_classifier_test_224x224x3/train/22/22_APML.dcm_rotation106	18_energy146.jpg
../DATASETS/24_bones_classifier_test_224x224x3/train/22/22_APML.dcm_rotation103	6_energy146.jpg
../DATASETS/24_bones_classifier_test_224x224x3/train/22/22_APML.dcm_rotation103	12_energy158.jpg
../DATASETS/24_bones_classifier_test_224x224x3/train/22/22_APML.dcm_rotation79	-6_energy158.jpg
../DATASETS/24_bones_classifier_test_224x224x3/train/22/22_APML.dcm_rotation103	18_energy152.jpg
../DATASETS/24_bones_classifier_test_224x224x3/train/22/22_APML.dcm_rotation103	-9_energy140.jpg
../DATASETS/24_bones_classifier_test_224x224x3/train/22/22_APML.dcm_rotation109	-9_energy140.jpg
../DATASETS/24_bones_classifier_test_224x224x3/train/22/22_APML.dcm_rotation106	15_energy140.jpg
../DATASETS/24_bones_classifier_test_224x224x3/train/22/22_APML.dcm_rotation103	15_energy158.jpg
../DATASETS/24_bones_classifier_test_224x224x3/train/22/22_APML.dcm_rotation103	21_energy140.jpg
../DATASETS/24_bones_classifier_test_224x224x3/train/22/22_APML.dcm_rotation106	9_energy146.jpg
../DATASETS/24_bones_classifier_test_224x224x3/train/22/22_APML.dcm_rotation103	18_energy146.jpg
../DATASETS/24_bones_classifier_test_224x224x3/train/22/22_APML.dcm_rotation106	6_energy146.jpg
../DATASETS/24_bones_classifier_test_224x224x3/train/22/22_APML.dcm_rotation106	21_energy140.jpg
../DATASETS/24_bones_classifier_test_224x224x3/train/22/22_APML.dcm_rotation106	-9_energy140.jpg
../DATASETS/24_bones_classifier_test_224x224x3/train/22/22_APML.dcm_rotation103	-9_energy158.jpg
../DATASETS/24_bones_classifier_test_224x224x3/train/22/22_APML.dcm_rotation106	9_energy152.jpg
../DATASETS/24_bones_classifier_test_224x224x3/train/22/22_APML.dcm_rotation109	3_energy140.jpg
../DATASETS/24_bones_classifier_test_224x224x3/train/22/22_APML.dcm_rotation106	21_energy146.jpg
../DATASETS/24_bones_classifier_test_224x224x3/train/22/22_APML.dcm_rotation109	18_energy152.jpg
../DATASETS/24_bones_classifier_test_224x224x3/train/22/22_APML.dcm_rotation85	-21_energy146.jpg
../DATASETS/24_bones_classifier_test_224x224x3/train/22/22_APML.dcm_rotation82	18_energy140.jpg
../DATASETS/24_bones_classifier_test_224x224x3/train/22/22_APML.dcm_rotation103	3_energy158.jpg
../DATASETS/24_bones_classifier_test_224x224x3/train/22/22_APML.dcm_rotation106	-3_energy152.jpg
../DATASETS/24_bones_classifier_test_224x224x3/train/22/22_APML.dcm_rotation109	-21_energy158.jpg
../DATASETS/24_bones_classifier_test_224x224x3/train/22/22_APML.dcm_rotation85	-9_energy158.jpg
../DATASETS/24_bones_classifier_test_224x224x3/train/22/22_APML.dcm_rotation103	6_energy158.jpg
../DATASETS/24_bones_classifier_test_224x224x3/train/22/22_APML.dcm_rotation85	0_energy152.jpg
../DATASETS/24_bones_classifier_test_224x224x3/train/22/22_APML.dcm_rotation103	-6_energy146.jpg
../DATASETS/24_bones_classifier_test_224x224x3/train/22/22_APML.dcm_rotation103	3_energy140.jpg
../DATASETS/24_bones_classifier_test_224x224x3/train/22/22_APML.dcm_rotation106	-3_energy158.jpg
../DATASETS/24_bones_classifier_test_224x224x3/train/22/22_APML.dcm_rotation106	3_energy146.jpg
../DATASETS/24_bones_classifier_test_224x224x3/train/22/22_APML.dcm_rotation109	18_energy158.jpg
../DATASETS/24_bones_classifier_test_224x224x3/train/22/22_APML.dcm_rotation82	-3_energy152.jpg
../DATASETS/24_bones_classifier_test_224x224x3/train/22/22_APML.dcm_rotation103	21_energy152.jpg
../DATASETS/24_bones_classifier_test_224x224x3/train/22/22_APML.dcm_rotation106	-12_energy146.jpg
../DATASETS/24_bones_classifier_test_224x224x3/train/22/22_APML.dcm_rotation109	-9_energy146.jpg
../DATASETS/24_bones_classifier_test_224x224x3/train/22/22_APML.dcm_rotation106	15_energy152.jpg
../DATASETS/24_bones_classifier_test_224x224x3/train/22/22_APML.dcm_rotation106	6_energy140.jpg
../DATASETS/24_bones_classifier_test_224x224x3/train/22/22_APML.dcm_rotation109	3_energy152.jpg
../DATASETS/24_bones_classifier_test_224x224x3/train/22/22_APML.dcm_rotation106	-21_energy146.jpg
../DATASETS/24_bones_classifier_test_224x224x3/train/22/22_APML.dcm_rotation85	12_energy146.jpg
../DATASETS/24_bones_classifier_test_224x224x3/train/22/22_APML.dcm_rotation106	15_energy158.jpg
../DATASETS/24_bones_classifier_test_224x224x3/train/22/22_APML.dcm_rotation85	-12_energy152.jpg
../DATASETS/24_bones_classifier_test_224x224x3/train/22/22_APML.dcm_rotation109	12_energy146.jpg
../DATASETS/24_bones_classifier_test_224x224x3/train/22/22_APML.dcm_rotation109	12_energy158.jpg
../DATASETS/24_bones_classifier_test_224x224x3/train/22/22_APML.dcm_rotation70	-3_energy146.jpg
../DATASETS/24_bones_classifier_test_224x224x3/train/22/22_APML.dcm_rotation109	15_energy158.jpg
../DATASETS/24_bones_classifier_test_224x224x3/train/22/22_APML.dcm_rotation106	0_energy158.jpg
../DATASETS/24_bones_classifier_test_224x224x3/train/22/22_APML.dcm_rotation106	-6_energy146.jpg
../DATASETS/24_bones_classifier_test_224x224x3/train/22/22_APML.dcm_rotation109	-18_energy152.jpg
../DATASETS/24_bones_classifier_test_224x224x3/train/22/22_APML.dcm_rotation106	-3_energy146.jpg
../DATASETS/24_bones_classifier_test_224x224x3/train/22/22_APML.dcm_rotation106	-12_energy152.jpg
../DATASETS/24_bones_classifier_test_224x224x3/train/22/22_APML.dcm_rotation103	0_energy146.jpg
../DATASETS/24_bones_classifier_test_224x224x3/train/22/22_APML.dcm_rotation103	-9_energy146.jpg
../DATASETS/24_bones_classifier_test_224x224x3/train/22/22_APML.dcm_rotation106	-18_energy152.jpg
../DATASETS/24_bones_classifier_test_224x224x3/train/22/22_APML.dcm_rotation103	9_energy152.jpg
../DATASETS/24_bones_classifier_test_224x224x3/train/22/22_APML.dcm_rotation106	18_energy158.jpg
../DATASETS/24_bones_classifier_test_224x224x3/train/22/22_APML.dcm_rotation109	-15_energy152.jpg
../DATASETS/24_bones_classifier_test_224x224x3/train/22/22_APML.dcm_rotation109	-15_energy140.jpg
../DATASETS/24_bones_classifier_test_224x224x3/train/22/22_APML.dcm_rotation103	6_energy140.jpg
../DATASETS/24_bones_classifier_test_224x224x3/train/22/22_APML.dcm_rotation109	12_energy140.jpg
../DATASETS/24_bones_classifier_test_224x224x3/train/22/22_APML.dcm_rotation109	21_energy146.jpg
../DATASETS/24_bones_classifier_test_224x224x3/train/22/22_APML.dcm_rotation103	-21_energy152.jpg
../DATASETS/24_bones_classifier_test_224x224x3/train/22/22_APML.dcm_rotation106	-15_energy158.jpg
../DATASETS/24_bones_classifier_test_224x224x3/train/22/22_APML.dcm_rotation103	-3_energy158.jpg
../DATASETS/24_bones_classifier_test_224x224x3/train/22/22_APML.dcm_rotation106	15_energy146.jpg
../DATASETS/24_bones_classifier_test_224x224x3/train/22/22_APML.dcm_rotation109	3_energy146.jpg
../DATASETS/24_bones_classifier_test_224x224x3/train/22/22_APML.dcm_rotation109	-18_energy158.jpg
../DATASETS/24_bones_classifier_test_224x224x3/train/22/22_APML.dcm_rotation106	9_energy158.jpg
../DATASETS/24_bones_classifier_test_224x224x3/train/22/22_APML.dcm_rotation106	0_energy146.jpg
../DATASETS/24_bones_classifier_test_224x224x3/train/22/22_APML.dcm_rotation100	0_energy152.jpg
../DATASETS/24_bones_classifier_test_224x224x3/train/22/22_APML.dcm_rotation109	-12_energy140.jpg
../DATASETS/24_bones_classifier_test_224x224x3/train/22/22_APML.dcm_rotation100	-6_energy140.jpg
../DATASETS/24_bones_classifier_test_224x224x3/train/22/22_APML.dcm_rotation103	-3_energy146.jpg
../DATASETS/24_bones_classifier_test_224x224x3/train/22/22_APML.dcm_rotation103	9_energy146.jpg
../DATASETS/24_bones_classifier_test_224x224x3/train/22/22_APML.dcm_rotation106	3_energy158.jpg
../DATASETS/24_bones_classifier_test_224x224x3/train/22/22_APML.dcm_rotation82	-15_energy158.jpg
../DATASETS/24_bones_classifier_test_224x224x3/train/22/22_APML.dcm_rotation106	-12_energy158.jpg
../DATASETS/24_bones_classifier_test_224x224x3/train/22/22_APML.dcm_rotation85	-9_energy140.jpg
../DATASETS/24_bones_classifier_test_224x224x3/train/22/22_APML.dcm_rotation106	12_energy146.jpg
../DATASETS/24_bones_classifier_test_224x224x3/train/22/22_APML.dcm_rotation109	-12_energy158.jpg
../DATASETS/24_bones_classifier_test_224x224x3/train/22/22_APML.dcm_rotation103	12_energy140.jpg
../DATASETS/24_bones_classifier_test_224x224x3/train/22/22_APML.dcm_rotation106	-9_energy152.jpg
../DATASETS/24_bones_classifier_test_224x224x3/train/22/22_APML.dcm_rotation109	-15_energy158.jpg
../DATASETS/24_bones_classifier_test_224x224x3/train/22/22_APML.dcm_rotation103	6_energy152.jpg
../DATASETS/24_bones_classifier_test_224x224x3/train/22/22_APML.dcm_rotation103	9_energy158.jpg
../DATASETS/24_bones_classifier_test_224x224x3/train/22/22_APML.dcm_rotation106	3_energy152.jpg
../DATASETS/24_bones_classifier_test_224x224x3/train/22/22_APML.dcm_rotation103	15_energy146.jpg
../DATASETS/24_bones_classifier_test_224x224x3/train/22/22_APML.dcm_rotation85	-9_energy146.jpg
../DATASETS/24_bones_classifier_test_224x224x3/train/22/22_APML.dcm_rotation109	21_energy152.jpg
../DATASETS/24_bones_classifier_test_224x224x3/train/22/22_APML.dcm_rotation109	-21_energy146.jpg
../DATASETS/24_bones_classifier_test_224x224x3/train/22/22_APML.dcm_rotation109	-9_energy158.jpg
../DATASETS/24_bones_classifier_test_224x224x3/train/22/22_APML.dcm_rotation79	12_energy152.jpg
../DATASETS/24_bones_classifier_test_224x224x3/train/22/22_APML.dcm_rotation109	-3_energy152.jpg
../DATASETS/24_bones_classifier_test_224x224x3/train/22/22_APML.dcm_rotation103	-21_energy158.jpg
../DATASETS/24_bones_classifier_test_224x224x3/train/22/22_APML.dcm_rotation109	-21_energy152.jpg
../DATASETS/24_bones_classifier_test_224x224x3/train/22/22_APML.dcm_rotation103	21_energy146.jpg
../DATASETS/24_bones_classifier_test_224x224x3/train/22/22_APML.dcm_rotation106	0_energy140.jpg
../DATASETS/24_bones_classifier_test_224x224x3/train/22/22_APML.dcm_rotation85	0_energy158.jpg
../DATASETS/24_bones_classifier_test_224x224x3/train/22/22_APML.dcm_rotation106	-9_energy146.jpg
../DATASETS/24_bones_classifier_test_224x224x3/train/22/22_APML.dcm_rotation109	-12_energy146.jpg
../DATASETS/24_bones_classifier_test_224x224x3/train/22/22_APML.dcm_rotation85	12_energy140.jpg
../DATASETS/24_bones_classifier_test_224x224x3/train/22/22_APML.dcm_rotation103	15_energy152.jpg
../DATASETS/24_bones_classifier_test_224x224x3/train/22/22_APML.dcm_rotation103	0_energy158.jpg
../DATASETS/24_bones_classifier_test_224x224x3/train/22/22_APML.dcm_rotation103	-3_energy152.jpg
../DATASETS/24_bones_classifier_test_224x224x3/train/22/22_APML.dcm_rotation109	21_energy140.jpg
../DATASETS/24_bones_classifier_test_224x224x3/train/22/22_APML.dcm_rotation106	6_energy152.jpg
../DATASETS/24_bones_classifier_test_224x224x3/train/22/22_APML.dcm_rotation85	-9_energy152.jpg
../DATASETS/24_bones_classifier_test_224x224x3/train/22/22_APML.dcm_rotation109	21_energy158.jpg
../DATASETS/24_bones_classifier_test_224x224x3/train/22/22_APML.dcm_rotation109	15_energy152.jpg
../DATASETS/24_bones_classifier_test_224x224x3/train/22/22_APML.dcm_rotation103	-6_energy158.jpg
../DATASETS/24_bones_classifier_test_224x224x3/train/22/22_APML.dcm_rotation106	-3_energy140.jpg
../DATASETS/24_bones_classifier_test_224x224x3/train/22/22_APML.dcm_rotation106	-6_energy158.jpg
../DATASETS/24_bones_classifier_test_224x224x3/train/22/22_APML.dcm_rotation106	-18_energy158.jpg
../DATASETS/24_bones_classifier_test_224x224x3/train/22/22_APML.dcm_rotation109	-3_energy158.jpg
../DATASETS/24_bones_classifier_test_224x224x3/train/22/22_APML.dcm_rotation109	-6_energy158.jpg
../DATASETS/24_bones_classifier_test_224x224x3/train/22/22_APML.dcm_rotation103	3_energy146.jpg
../DATASETS/24_bones_classifier_test_224x224x3/train/22/22_APML.dcm_rotation109	0_energy158.jpg
../DATASETS/24_bones_classifier_test_224x224x3/train/22/22_APML.dcm_rotation106	12_energy152.jpg
../DATASETS/24_bones_classifier_test_224x224x3/train/22/22_APML.dcm_rotation109	-3_energy140.jpg
../DATASETS/24_bones_classifier_test_224x224x3/train/22/22_APML.dcm_rotation109	-18_energy146.jpg
../DATASETS/24_bones_classifier_test_224x224x3/train/22/22_APML.dcm_rotation109	15_energy140.jpg
../DATASETS/24_bones_classifier_test_224x224x3/train/22/22_APML.dcm_rotation109	18_energy140.jpg
../DATASETS/24_bones_classifier_test_224x224x3/train/22/22_APML.dcm_rotation106	-15_energy146.jpg
../DATASETS/24_bones_classifier_test_224x224x3/train/22/22_APML.dcm_rotation109	0_energy152.jpg
../DATASETS/24_bones_classifier_test_224x224x3/train/22/22_APML.dcm_rotation109	-6_energy140.jpg
../DATASETS/24_bones_classifier_test_224x224x3/train/22/22_APML.dcm_rotation106	6_energy158.jpg
../DATASETS/24_bones_classifier_test_224x224x3/train/22/22_APML.dcm_rotation106	9_energy140.jpg
../DATASETS/24_bones_classifier_test_224x224x3/train/22/22_APML.dcm_rotation109	-9_energy152.jpg
../DATASETS/24_bones_classifier_test_224x224x3/train/22/22_APML.dcm_rotation106	-15_energy152.jpg
../DATASETS/24_bones_classifier_test_224x224x3/train/22/22_APML.dcm_rotation106	-18_energy146.jpg
../DATASETS/24_bones_classifier_test_224x224x3/train/22/22_APML.dcm_rotation106	-6_energy152.jpg
../DATASETS/24_bones_classifier_test_224x224x3/train/22/22_APML.dcm_rotation82	3_energy158.jpg
../DATASETS/24_bones_classifier_test_224x224x3/train/22/22_APML.dcm_rotation79	21_energy146.jpg
../DATASETS/24_bones_classifier_test_224x224x3/train/22/22_APML.dcm_rotation106	-9_energy158.jpg
../DATASETS/24_bones_classifier_test_224x224x3/train/22/22_APML.dcm_rotation103	15_energy140.jpg
../DATASETS/24_bones_classifier_test_224x224x3/train/22/22_APML.dcm_rotation103	18_energy158.jpg
../DATASETS/24_bones_classifier_test_224x224x3/train/22/22_APML.dcm_rotation103	9_energy140.jpg
../DATASETS/24_bones_classifier_test_224x224x3/train/22/22_APML.dcm_rotation79	9_energy140.jpg
../DATASETS/24_bones_classifier_test_224x224x3/train/22/22_APML.dcm_rotation106	-15_energy140.jpg
../DATASETS/24_bones_classifier_test_224x224x3/train/22/22_APML.dcm_rotation109	0_energy146.jpg
../DATASETS/24_bones_classifier_test_224x224x3/train/22/22_APML.dcm_rotation106	-6_energy140.jpg
../DATASETS/24_bones_classifier_test_224x224x3/train/22/22_APML.dcm_rotation106	18_energy140.jpg
../DATASETS/24_bones_classifier_test_224x224x3/train/22/22_APML.dcm_rotation106	12_energy158.jpg
../DATASETS/24_bones_classifier_test_224x224x3/train/22/22_APML.dcm_rotation109	-12_energy152.jpg
../DATASETS/24_bones_classifier_test_224x224x3/train/22/22_APML.dcm_rotation109	3_energy158.jpg
../DATASETS/24_bones_classifier_test_224x224x3/train/22/22_APML.dcm_rotation109	-6_energy146.jpg
../DATASETS/24_bones_classifier_test_224x224x3/train/22/22_APML.dcm_rotation109	-3_energy146.jpg
../DATASETS/24_bones_classifier_test_224x224x3/train/22/22_APML.dcm_rotation103	-9_energy152.jpg
../DATASETS/24_bones_classifier_test_224x224x3/train/22/22_APML.dcm_rotation85	0_energy140.jpg
../DATASETS/24_bones_classifier_test_224x224x3/train/22/22_APML.dcm_rotation106	21_energy158.jpg
../DATASETS/24_bones_classifier_test_224x224x3/train/22/22_APML.dcm_rotation103	21_energy158.jpg
../DATASETS/24_bones_classifier_test_224x224x3/train/22/22_APML.dcm_rotation106	12_energy140.jpg
../DATASETS/24_bones_classifier_test_224x224x3/train/22/22_APML.dcm_rotation103	12_energy152.jpg
../DATASETS/24_bones_classifier_test_224x224x3/train/22/22_APML.dcm_rotation106	-21_energy140.jpg
../DATASETS/24_bones_classifier_test_224x224x3/train/22/22_APML.dcm_rotation103	-3_energy140.jpg
../DATASETS/24_bones_classifier_test_224x224x3/train/22/22_APML.dcm_rotation103	12_energy146.jpg
../DATASETS/24_bones_classifier_test_224x224x3/train/22/22_APML.dcm_rotation109	-18_energy140.jpg
../DATASETS/24_bones_classifier_test_224x224x3/train/22/22_APML.dcm_rotation106	-21_energy158.jpg
../DATASETS/24_bones_classifier_test_224x224x3/train/22/22_APML.dcm_rotation109	12_energy152.jpg
../DATASETS/24_bones_classifier_test_224x224x3/train/22/22_APML.dcm_rotation91	-12_energy152.jpg
../DATASETS/24_bones_classifier_test_224x224x3/train/22/22_APML.dcm_rotation109	15_energy146.jpg
../DATASETS/24_bones_classifier_test_224x224x3/train/22/22_APML.dcm_rotation106	0_energy152.jpg
../DATASETS/24_bones_classifier_test_224x224x3/train/22/22_APML.dcm_rotation109	-15_energy146.jpg
../DATASETS/24_bones_classifier_test_224x224x3/train/22/22_APML.dcm_rotation109	18_energy146.jpg
../DATASETS/24_bones_classifier_test_224x224x3/train/22/22_APML.dcm_rotation82	0_energy146.jpg
../DATASETS/24_bones_classifier_test_224x224x3/train/22/22_APML.dcm_rotation109	-21_energy140.jpg
../DATASETS/24_bones_classifier_test_224x224x3/train/22/22_APML.dcm_rotation106	3_energy140.jpg
../DATASETS/24_bones_classifier_test_224x224x3/train/22/22_APML.dcm_rotation109	6_energy140.jpg
../DATASETS/24_bones_classifier_test_224x224x3/train/13/13_APML.dcm_rotation103	15_energy146.jpg
../DATASETS/24_bones_classifier_test_224x224x3/train/13/13_APML.dcm_rotation109	6_energy140.jpg
../DATASETS/24_bones_classifier_test_224x224x3/train/13/13_APML.dcm_rotation82	18_energy140.jpg
../DATASETS/24_bones_classifier_test_224x224x3/train/13/13_APML.dcm_rotation106	-12_energy158.jpg
../DATASETS/24_bones_classifier_test_224x224x3/train/13/13_APML.dcm_rotation109	0_energy158.jpg
../DATASETS/24_bones_classifier_test_224x224x3/train/13/13_APML.dcm_rotation106	-3_energy140.jpg
../DATASETS/24_bones_classifier_test_224x224x3/train/13/13_APML.dcm_rotation109	-3_energy146.jpg
../DATASETS/24_bones_classifier_test_224x224x3/train/13/13_APML.dcm_rotation109	3_energy158.jpg
../DATASETS/24_bones_classifier_test_224x224x3/train/13/13_APML.dcm_rotation109	-21_energy158.jpg
../DATASETS/24_bones_classifier_test_224x224x3/train/13/13_APML.dcm_rotation103	15_energy152.jpg
../DATASETS/24_bones_classifier_test_224x224x3/train/13/13_APML.dcm_rotation106	15_energy158.jpg
../DATASETS/24_bones_classifier_test_224x224x3/train/13/13_APML.dcm_rotation106	-21_energy152.jpg
../DATASETS/24_bones_classifier_test_224x224x3/train/13/13_APML.dcm_rotation106	9_energy146.jpg
../DATASETS/24_bones_classifier_test_224x224x3/train/13/13_APML.dcm_rotation103	-21_energy158.jpg
../DATASETS/24_bones_classifier_test_224x224x3/train/13/13_APML.dcm_rotation85	12_energy140.jpg
../DATASETS/24_bones_classifier_test_224x224x3/train/13/13_APML.dcm_rotation85	-21_energy146.jpg
../DATASETS/24_bones_classifier_test_224x224x3/train/13/13_APML.dcm_rotation109	-3_energy158.jpg
../DATASETS/24_bones_classifier_test_224x224x3/train/13/13_APML.dcm_rotation109	3_energy146.jpg
../DATASETS/24_bones_classifier_test_224x224x3/train/13/13_APML.dcm_rotation103	12_energy158.jpg
../DATASETS/24_bones_classifier_test_224x224x3/train/13/13_APML.dcm_rotation103	12_energy152.jpg
../DATASETS/24_bones_classifier_test_224x224x3/train/13/13_APML.dcm_rotation103	9_energy158.jpg
../DATASETS/24_bones_classifier_test_224x224x3/train/13/13_APML.dcm_rotation106	-15_energy140.jpg
../DATASETS/24_bones_classifier_test_224x224x3/train/13/13_APML.dcm_rotation82	-3_energy152.jpg
../DATASETS/24_bones_classifier_test_224x224x3/train/13/13_APML.dcm_rotation106	21_energy152.jpg
../DATASETS/24_bones_classifier_test_224x224x3/train/13/13_APML.dcm_rotation85	0_energy140.jpg
../DATASETS/24_bones_classifier_test_224x224x3/train/13/13_APML.dcm_rotation106	-12_energy146.jpg
../DATASETS/24_bones_classifier_test_224x224x3/train/13/13_APML.dcm_rotation109	-12_energy152.jpg
../DATASETS/24_bones_classifier_test_224x224x3/train/13/13_APML.dcm_rotation109	-21_energy140.jpg
../DATASETS/24_bones_classifier_test_224x224x3/train/13/13_APML.dcm_rotation106	-3_energy152.jpg
../DATASETS/24_bones_classifier_test_224x224x3/train/13/13_APML.dcm_rotation106	-9_energy152.jpg
../DATASETS/24_bones_classifier_test_224x224x3/train/13/13_APML.dcm_rotation103	-3_energy152.jpg
../DATASETS/24_bones_classifier_test_224x224x3/train/13/13_APML.dcm_rotation106	-18_energy146.jpg
../DATASETS/24_bones_classifier_test_224x224x3/train/13/13_APML.dcm_rotation103	-9_energy152.jpg
../DATASETS/24_bones_classifier_test_224x224x3/train/13/13_APML.dcm_rotation103	18_energy158.jpg
../DATASETS/24_bones_classifier_test_224x224x3/train/13/13_APML.dcm_rotation103	-6_energy146.jpg
../DATASETS/24_bones_classifier_test_224x224x3/train/13/13_APML.dcm_rotation106	9_energy152.jpg
../DATASETS/24_bones_classifier_test_224x224x3/train/13/13_APML.dcm_rotation106	9_energy158.jpg
../DATASETS/24_bones_classifier_test_224x224x3/train/13/13_APML.dcm_rotation109	12_energy140.jpg
../DATASETS/24_bones_classifier_test_224x224x3/train/13/13_APML.dcm_rotation109	18_energy146.jpg
../DATASETS/24_bones_classifier_test_224x224x3/train/13/13_APML.dcm_rotation106	6_energy152.jpg
../DATASETS/24_bones_classifier_test_224x224x3/train/13/13_APML.dcm_rotation106	15_energy140.jpg
../DATASETS/24_bones_classifier_test_224x224x3/train/13/13_APML.dcm_rotation79	21_energy146.jpg
../DATASETS/24_bones_classifier_test_224x224x3/train/13/13_APML.dcm_rotation109	-18_energy158.jpg
../DATASETS/24_bones_classifier_test_224x224x3/train/13/13_APML.dcm_rotation109	0_energy152.jpg
../DATASETS/24_bones_classifier_test_224x224x3/train/13/13_APML.dcm_rotation85	-12_energy152.jpg
../DATASETS/24_bones_classifier_test_224x224x3/train/13/13_APML.dcm_rotation106	6_energy146.jpg
../DATASETS/24_bones_classifier_test_224x224x3/train/13/13_APML.dcm_rotation109	21_energy140.jpg
../DATASETS/24_bones_classifier_test_224x224x3/train/13/13_APML.dcm_rotation103	18_energy146.jpg
../DATASETS/24_bones_classifier_test_224x224x3/train/13/13_APML.dcm_rotation85	-9_energy158.jpg
../DATASETS/24_bones_classifier_test_224x224x3/train/13/13_APML.dcm_rotation103	21_energy140.jpg
../DATASETS/24_bones_classifier_test_224x224x3/train/13/13_APML.dcm_rotation106	-3_energy158.jpg
../DATASETS/24_bones_classifier_test_224x224x3/train/13/13_APML.dcm_rotation109	3_energy152.jpg
../DATASETS/24_bones_classifier_test_224x224x3/train/13/13_APML.dcm_rotation85	-9_energy140.jpg
../DATASETS/24_bones_classifier_test_224x224x3/train/13/13_APML.dcm_rotation109	-6_energy146.jpg
../DATASETS/24_bones_classifier_test_224x224x3/train/13/13_APML.dcm_rotation103	-3_energy140.jpg
../DATASETS/24_bones_classifier_test_224x224x3/train/13/13_APML.dcm_rotation82	-15_energy158.jpg
../DATASETS/24_bones_classifier_test_224x224x3/train/13/13_APML.dcm_rotation106	-18_energy140.jpg
../DATASETS/24_bones_classifier_test_224x224x3/train/13/13_APML.dcm_rotation109	-15_energy146.jpg
../DATASETS/24_bones_classifier_test_224x224x3/train/13/13_APML.dcm_rotation103	-9_energy158.jpg
../DATASETS/24_bones_classifier_test_224x224x3/train/13/13_APML.dcm_rotation109	-18_energy152.jpg
../DATASETS/24_bones_classifier_test_224x224x3/train/13/13_APML.dcm_rotation106	-6_energy140.jpg
../DATASETS/24_bones_classifier_test_224x224x3/train/13/13_APML.dcm_rotation106	3_energy140.jpg
../DATASETS/24_bones_classifier_test_224x224x3/train/13/13_APML.dcm_rotation82	0_energy146.jpg
../DATASETS/24_bones_classifier_test_224x224x3/train/13/13_APML.dcm_rotation103	0_energy146.jpg
../DATASETS/24_bones_classifier_test_224x224x3/train/13/13_APML.dcm_rotation109	-9_energy146.jpg
../DATASETS/24_bones_classifier_test_224x224x3/train/13/13_APML.dcm_rotation106	-15_energy158.jpg
../DATASETS/24_bones_classifier_test_224x224x3/train/13/13_APML.dcm_rotation85	0_energy152.jpg
../DATASETS/24_bones_classifier_test_224x224x3/train/13/13_APML.dcm_rotation103	21_energy152.jpg
../DATASETS/24_bones_classifier_test_224x224x3/train/13/13_APML.dcm_rotation103	-9_energy140.jpg
../DATASETS/24_bones_classifier_test_224x224x3/train/13/13_APML.dcm_rotation103	-21_energy152.jpg
../DATASETS/24_bones_classifier_test_224x224x3/train/13/13_APML.dcm_rotation109	-9_energy158.jpg
../DATASETS/24_bones_classifier_test_224x224x3/train/13/13_APML.dcm_rotation106	-12_energy152.jpg
../DATASETS/24_bones_classifier_test_224x224x3/train/13/13_APML.dcm_rotation103	6_energy152.jpg
../DATASETS/24_bones_classifier_test_224x224x3/train/13/13_APML.dcm_rotation106	0_energy158.jpg
../DATASETS/24_bones_classifier_test_224x224x3/train/13/13_APML.dcm_rotation82	3_energy158.jpg
../DATASETS/24_bones_classifier_test_224x224x3/train/13/13_APML.dcm_rotation109	-6_energy140.jpg
../DATASETS/24_bones_classifier_test_224x224x3/train/13/13_APML.dcm_rotation109	18_energy152.jpg
../DATASETS/24_bones_classifier_test_224x224x3/train/13/13_APML.dcm_rotation109	-9_energy140.jpg
../DATASETS/24_bones_classifier_test_224x224x3/train/13/13_APML.dcm_rotation106	-18_energy152.jpg
../DATASETS/24_bones_classifier_test_224x224x3/train/13/13_APML.dcm_rotation109	3_energy140.jpg
../DATASETS/24_bones_classifier_test_224x224x3/train/13/13_APML.dcm_rotation106	21_energy146.jpg
../DATASETS/24_bones_classifier_test_224x224x3/train/13/13_APML.dcm_rotation109	-6_energy158.jpg
../DATASETS/24_bones_classifier_test_224x224x3/train/13/13_APML.dcm_rotation85	-9_energy152.jpg
../DATASETS/24_bones_classifier_test_224x224x3/train/13/13_APML.dcm_rotation109	15_energy140.jpg
../DATASETS/24_bones_classifier_test_224x224x3/train/13/13_APML.dcm_rotation109	15_energy152.jpg
../DATASETS/24_bones_classifier_test_224x224x3/train/13/13_APML.dcm_rotation100	0_energy152.jpg
../DATASETS/24_bones_classifier_test_224x224x3/train/13/13_APML.dcm_rotation106	-9_energy140.jpg
../DATASETS/24_bones_classifier_test_224x224x3/train/13/13_APML.dcm_rotation109	-21_energy146.jpg
../DATASETS/24_bones_classifier_test_224x224x3/train/13/13_APML.dcm_rotation103	21_energy146.jpg
../DATASETS/24_bones_classifier_test_224x224x3/train/13/13_APML.dcm_rotation103	3_energy158.jpg
../DATASETS/24_bones_classifier_test_224x224x3/train/13/13_APML.dcm_rotation79	9_energy140.jpg
../DATASETS/24_bones_classifier_test_224x224x3/train/13/13_APML.dcm_rotation106	-3_energy146.jpg
../DATASETS/24_bones_classifier_test_224x224x3/train/13/13_APML.dcm_rotation103	-6_energy158.jpg
../DATASETS/24_bones_classifier_test_224x224x3/train/13/13_APML.dcm_rotation106	-9_energy146.jpg
../DATASETS/24_bones_classifier_test_224x224x3/train/13/13_APML.dcm_rotation103	6_energy140.jpg
../DATASETS/24_bones_classifier_test_224x224x3/train/13/13_APML.dcm_rotation100	18_energy152.jpg
../DATASETS/24_bones_classifier_test_224x224x3/train/13/13_APML.dcm_rotation106	0_energy152.jpg
../DATASETS/24_bones_classifier_test_224x224x3/train/13/13_APML.dcm_rotation109	12_energy158.jpg
../DATASETS/24_bones_classifier_test_224x224x3/train/13/13_APML.dcm_rotation106	-18_energy158.jpg
../DATASETS/24_bones_classifier_test_224x224x3/train/13/13_APML.dcm_rotation106	15_energy146.jpg
../DATASETS/24_bones_classifier_test_224x224x3/train/13/13_APML.dcm_rotation109	0_energy140.jpg
../DATASETS/24_bones_classifier_test_224x224x3/train/13/13_APML.dcm_rotation109	-21_energy152.jpg
../DATASETS/24_bones_classifier_test_224x224x3/train/13/13_APML.dcm_rotation106	18_energy146.jpg
../DATASETS/24_bones_classifier_test_224x224x3/train/13/13_APML.dcm_rotation103	3_energy146.jpg
../DATASETS/24_bones_classifier_test_224x224x3/train/13/13_APML.dcm_rotation106	-15_energy146.jpg
../DATASETS/24_bones_classifier_test_224x224x3/train/13/13_APML.dcm_rotation106	21_energy158.jpg
../DATASETS/24_bones_classifier_test_224x224x3/train/13/13_APML.dcm_rotation109	-15_energy140.jpg
../DATASETS/24_bones_classifier_test_224x224x3/train/13/13_APML.dcm_rotation106	18_energy140.jpg
../DATASETS/24_bones_classifier_test_224x224x3/train/13/13_APML.dcm_rotation109	15_energy146.jpg
../DATASETS/24_bones_classifier_test_224x224x3/train/13/13_APML.dcm_rotation106	12_energy158.jpg
../DATASETS/24_bones_classifier_test_224x224x3/train/13/13_APML.dcm_rotation103	21_energy158.jpg
../DATASETS/24_bones_classifier_test_224x224x3/train/13/13_APML.dcm_rotation103	0_energy140.jpg
../DATASETS/24_bones_classifier_test_224x224x3/train/13/13_APML.dcm_rotation103	6_energy146.jpg
../DATASETS/24_bones_classifier_test_224x224x3/train/13/13_APML.dcm_rotation85	-9_energy146.jpg
../DATASETS/24_bones_classifier_test_224x224x3/train/13/13_APML.dcm_rotation109	-6_energy152.jpg
../DATASETS/24_bones_classifier_test_224x224x3/train/13/13_APML.dcm_rotation106	-21_energy158.jpg
../DATASETS/24_bones_classifier_test_224x224x3/train/13/13_APML.dcm_rotation109	12_energy152.jpg
../DATASETS/24_bones_classifier_test_224x224x3/train/13/13_APML.dcm_rotation103	9_energy140.jpg
../DATASETS/24_bones_classifier_test_224x224x3/train/13/13_APML.dcm_rotation106	18_energy158.jpg
../DATASETS/24_bones_classifier_test_224x224x3/train/13/13_APML.dcm_rotation106	3_energy146.jpg
../DATASETS/24_bones_classifier_test_224x224x3/train/13/13_APML.dcm_rotation106	12_energy140.jpg
../DATASETS/24_bones_classifier_test_224x224x3/train/13/13_APML.dcm_rotation109	-15_energy158.jpg
../DATASETS/24_bones_classifier_test_224x224x3/train/13/13_APML.dcm_rotation103	6_energy158.jpg
../DATASETS/24_bones_classifier_test_224x224x3/train/13/13_APML.dcm_rotation70	-3_energy146.jpg
../DATASETS/24_bones_classifier_test_224x224x3/train/13/13_APML.dcm_rotation100	-6_energy140.jpg
../DATASETS/24_bones_classifier_test_224x224x3/train/13/13_APML.dcm_rotation109	-3_energy152.jpg
../DATASETS/24_bones_classifier_test_224x224x3/train/13/13_APML.dcm_rotation103	-3_energy146.jpg
../DATASETS/24_bones_classifier_test_224x224x3/train/13/13_APML.dcm_rotation106	18_energy152.jpg
../DATASETS/24_bones_classifier_test_224x224x3/train/13/13_APML.dcm_rotation109	0_energy146.jpg
../DATASETS/24_bones_classifier_test_224x224x3/train/13/13_APML.dcm_rotation103	15_energy158.jpg
../DATASETS/24_bones_classifier_test_224x224x3/train/13/13_APML.dcm_rotation106	0_energy146.jpg
../DATASETS/24_bones_classifier_test_224x224x3/train/13/13_APML.dcm_rotation109	-12_energy146.jpg
../DATASETS/24_bones_classifier_test_224x224x3/train/13/13_APML.dcm_rotation103	0_energy158.jpg
../DATASETS/24_bones_classifier_test_224x224x3/train/13/13_APML.dcm_rotation85	12_energy146.jpg
../DATASETS/24_bones_classifier_test_224x224x3/train/13/13_APML.dcm_rotation109	-15_energy152.jpg
../DATASETS/24_bones_classifier_test_224x224x3/train/13/13_APML.dcm_rotation103	12_energy140.jpg
../DATASETS/24_bones_classifier_test_224x224x3/train/13/13_APML.dcm_rotation109	18_energy158.jpg
../DATASETS/24_bones_classifier_test_224x224x3/train/13/13_APML.dcm_rotation109	15_energy158.jpg
../DATASETS/24_bones_classifier_test_224x224x3/train/13/13_APML.dcm_rotation106	6_energy158.jpg
../DATASETS/24_bones_classifier_test_224x224x3/train/13/13_APML.dcm_rotation109	-9_energy152.jpg
../DATASETS/24_bones_classifier_test_224x224x3/train/13/13_APML.dcm_rotation109	18_energy140.jpg
../DATASETS/24_bones_classifier_test_224x224x3/train/13/13_APML.dcm_rotation91	-12_energy152.jpg
../DATASETS/24_bones_classifier_test_224x224x3/train/13/13_APML.dcm_rotation109	-3_energy140.jpg
../DATASETS/24_bones_classifier_test_224x224x3/train/13/13_APML.dcm_rotation103	12_energy146.jpg
../DATASETS/24_bones_classifier_test_224x224x3/train/13/13_APML.dcm_rotation109	-18_energy146.jpg
../DATASETS/24_bones_classifier_test_224x224x3/train/13/13_APML.dcm_rotation79	-6_energy158.jpg
../DATASETS/24_bones_classifier_test_224x224x3/train/13/13_APML.dcm_rotation106	6_energy140.jpg
../DATASETS/24_bones_classifier_test_224x224x3/train/13/13_APML.dcm_rotation103	-6_energy152.jpg
../DATASETS/24_bones_classifier_test_224x224x3/train/13/13_APML.dcm_rotation103	-3_energy158.jpg
../DATASETS/24_bones_classifier_test_224x224x3/train/13/13_APML.dcm_rotation79	12_energy152.jpg
../DATASETS/24_bones_classifier_test_224x224x3/train/13/13_APML.dcm_rotation106	0_energy140.jpg
../DATASETS/24_bones_classifier_test_224x224x3/train/13/13_APML.dcm_rotation103	9_energy152.jpg
../DATASETS/24_bones_classifier_test_224x224x3/train/13/13_APML.dcm_rotation109	-18_energy140.jpg
../DATASETS/24_bones_classifier_test_224x224x3/train/13/13_APML.dcm_rotation103	-9_energy146.jpg
../DATASETS/24_bones_classifier_test_224x224x3/train/13/13_APML.dcm_rotation106	-6_energy152.jpg
../DATASETS/24_bones_classifier_test_224x224x3/train/13/13_APML.dcm_rotation106	-21_energy140.jpg
../DATASETS/24_bones_classifier_test_224x224x3/train/13/13_APML.dcm_rotation109	21_energy158.jpg
../DATASETS/24_bones_classifier_test_224x224x3/train/13/13_APML.dcm_rotation106	3_energy158.jpg
../DATASETS/24_bones_classifier_test_224x224x3/train/13/13_APML.dcm_rotation109	12_energy146.jpg
../DATASETS/24_bones_classifier_test_224x224x3/train/13/13_APML.dcm_rotation106	-6_energy146.jpg
../DATASETS/24_bones_classifier_test_224x224x3/train/13/13_APML.dcm_rotation85	0_energy158.jpg
../DATASETS/24_bones_classifier_test_224x224x3/train/13/13_APML.dcm_rotation106	12_energy146.jpg
../DATASETS/24_bones_classifier_test_224x224x3/train/13/13_APML.dcm_rotation106	9_energy140.jpg
../DATASETS/24_bones_classifier_test_224x224x3/train/13/13_APML.dcm_rotation106	-15_energy152.jpg
../DATASETS/24_bones_classifier_test_224x224x3/train/13/13_APML.dcm_rotation106	21_energy140.jpg
../DATASETS/24_bones_classifier_test_224x224x3/train/13/13_APML.dcm_rotation106	-6_energy158.jpg
../DATASETS/24_bones_classifier_test_224x224x3/train/13/13_APML.dcm_rotation103	3_energy140.jpg
../DATASETS/24_bones_classifier_test_224x224x3/train/13/13_APML.dcm_rotation106	12_energy152.jpg
../DATASETS/24_bones_classifier_test_224x224x3/train/13/13_APML.dcm_rotation109	-12_energy158.jpg
../DATASETS/24_bones_classifier_test_224x224x3/train/13/13_APML.dcm_rotation85	0_energy146.jpg
../DATASETS/24_bones_classifier_test_224x224x3/train/13/13_APML.dcm_rotation106	-21_energy146.jpg
../DATASETS/24_bones_classifier_test_224x224x3/train/13/13_APML.dcm_rotation106	15_energy152.jpg
../DATASETS/24_bones_classifier_test_224x224x3/train/13/13_APML.dcm_rotation106	3_energy152.jpg
../DATASETS/24_bones_classifier_test_224x224x3/train/13/13_APML.dcm_rotation109	21_energy152.jpg
../DATASETS/24_bones_classifier_test_224x224x3/train/13/13_APML.dcm_rotation103	9_energy146.jpg
../DATASETS/24_bones_classifier_test_224x224x3/train/13/13_APML.dcm_rotation109	21_energy146.jpg
../DATASETS/24_bones_classifier_test_224x224x3/train/13/13_APML.dcm_rotation103	18_energy152.jpg
../DATASETS/24_bones_classifier_test_224x224x3/train/13/13_APML.dcm_rotation106	-9_energy158.jpg
../DATASETS/24_bones_classifier_test_224x224x3/train/13/13_APML.dcm_rotation109	-12_energy140.jpg
../DATASETS/24_bones_classifier_test_224x224x3/train/13/13_APML.dcm_rotation103	15_energy140.jpg
../DATASETS/24_bones_classifier_test_224x224x3/train/4/4_APML.dcm_rotation103	18_energy158.jpg
../DATASETS/24_bones_classifier_test_224x224x3/train/4/4_APML.dcm_rotation106	15_energy140.jpg
../DATASETS/24_bones_classifier_test_224x224x3/train/4/4_APML.dcm_rotation100	21_energy140.jpg
../DATASETS/24_bones_classifier_test_224x224x3/train/4/4_APML.dcm_rotation106	9_energy158.jpg
../DATASETS/24_bones_classifier_test_224x224x3/train/4/4_APML.dcm_rotation106	-21_energy146.jpg
../DATASETS/24_bones_classifier_test_224x224x3/train/4/4_APML.dcm_rotation106	6_energy158.jpg
../DATASETS/24_bones_classifier_test_224x224x3/train/4/4_APML.dcm_rotation103	21_energy146.jpg
../DATASETS/24_bones_classifier_test_224x224x3/train/4/4_APML.dcm_rotation103	-21_energy146.jpg
../DATASETS/24_bones_classifier_test_224x224x3/train/4/4_APML.dcm_rotation103	21_energy158.jpg
../DATASETS/24_bones_classifier_test_224x224x3/train/4/4_APML.dcm_rotation103	-6_energy152.jpg
../DATASETS/24_bones_classifier_test_224x224x3/train/4/4_APML.dcm_rotation100	15_energy140.jpg
../DATASETS/24_bones_classifier_test_224x224x3/train/4/4_APML.dcm_rotation109	-9_energy140.jpg
../DATASETS/24_bones_classifier_test_224x224x3/train/4/4_APML.dcm_rotation85	-21_energy140.jpg
../DATASETS/24_bones_classifier_test_224x224x3/train/4/4_APML.dcm_rotation109	-21_energy146.jpg
../DATASETS/24_bones_classifier_test_224x224x3/train/4/4_APML.dcm_rotation106	-9_energy140.jpg
../DATASETS/24_bones_classifier_test_224x224x3/train/4/4_APML.dcm_rotation109	-12_energy158.jpg
../DATASETS/24_bones_classifier_test_224x224x3/train/4/4_APML.dcm_rotation103	-9_energy158.jpg
../DATASETS/24_bones_classifier_test_224x224x3/train/4/4_APML.dcm_rotation103	-21_energy158.jpg
../DATASETS/24_bones_classifier_test_224x224x3/train/4/4_APML.dcm_rotation106	0_energy140.jpg
../DATASETS/24_bones_classifier_test_224x224x3/train/4/4_APML.dcm_rotation109	-18_energy140.jpg
../DATASETS/24_bones_classifier_test_224x224x3/train/4/4_APML.dcm_rotation103	-15_energy158.jpg
../DATASETS/24_bones_classifier_test_224x224x3/train/4/4_APML.dcm_rotation109	-15_energy140.jpg
../DATASETS/24_bones_classifier_test_224x224x3/train/4/4_APML.dcm_rotation103	-3_energy152.jpg
../DATASETS/24_bones_classifier_test_224x224x3/train/4/4_APML.dcm_rotation103	-9_energy146.jpg
../DATASETS/24_bones_classifier_test_224x224x3/train/4/4_APML.dcm_rotation106	-6_energy140.jpg
../DATASETS/24_bones_classifier_test_224x224x3/train/4/4_APML.dcm_rotation106	18_energy146.jpg
../DATASETS/24_bones_classifier_test_224x224x3/train/4/4_APML.dcm_rotation106	3_energy146.jpg
../DATASETS/24_bones_classifier_test_224x224x3/train/4/4_APML.dcm_rotation109	-21_energy140.jpg
../DATASETS/24_bones_classifier_test_224x224x3/train/4/4_APML.dcm_rotation100	12_energy158.jpg
../DATASETS/24_bones_classifier_test_224x224x3/train/4/4_APML.dcm_rotation103	12_energy146.jpg
../DATASETS/24_bones_classifier_test_224x224x3/train/4/4_APML.dcm_rotation103	6_energy140.jpg
../DATASETS/24_bones_classifier_test_224x224x3/train/4/4_APML.dcm_rotation106	-6_energy146.jpg
../DATASETS/24_bones_classifier_test_224x224x3/train/4/4_APML.dcm_rotation109	-3_energy146.jpg
../DATASETS/24_bones_classifier_test_224x224x3/train/4/4_APML.dcm_rotation103	-15_energy140.jpg
../DATASETS/24_bones_classifier_test_224x224x3/train/4/4_APML.dcm_rotation106	-15_energy140.jpg
../DATASETS/24_bones_classifier_test_224x224x3/train/4/4_APML.dcm_rotation106	-3_energy140.jpg
../DATASETS/24_bones_classifier_test_224x224x3/train/4/4_APML.dcm_rotation109	-15_energy152.jpg
../DATASETS/24_bones_classifier_test_224x224x3/train/4/4_APML.dcm_rotation103	6_energy152.jpg
../DATASETS/24_bones_classifier_test_224x224x3/train/4/4_APML.dcm_rotation103	12_energy158.jpg
../DATASETS/24_bones_classifier_test_224x224x3/train/4/4_APML.dcm_rotation100	3_energy140.jpg
../DATASETS/24_bones_classifier_test_224x224x3/train/4/4_APML.dcm_rotation106	6_energy152.jpg
../DATASETS/24_bones_classifier_test_224x224x3/train/4/4_APML.dcm_rotation109	12_energy152.jpg
../DATASETS/24_bones_classifier_test_224x224x3/train/4/4_APML.dcm_rotation100	15_energy152.jpg
../DATASETS/24_bones_classifier_test_224x224x3/train/4/4_APML.dcm_rotation106	-21_energy140.jpg
../DATASETS/24_bones_classifier_test_224x224x3/train/4/4_APML.dcm_rotation103	-18_energy140.jpg
../DATASETS/24_bones_classifier_test_224x224x3/train/4/4_APML.dcm_rotation103	-9_energy140.jpg
../DATASETS/24_bones_classifier_test_224x224x3/train/4/4_APML.dcm_rotation103	15_energy146.jpg
../DATASETS/24_bones_classifier_test_224x224x3/train/4/4_APML.dcm_rotation100	18_energy158.jpg
../DATASETS/24_bones_classifier_test_224x224x3/train/4/4_APML.dcm_rotation106	-6_energy152.jpg
../DATASETS/24_bones_classifier_test_224x224x3/train/4/4_APML.dcm_rotation103	15_energy152.jpg
../DATASETS/24_bones_classifier_test_224x224x3/train/4/4_APML.dcm_rotation103	9_energy140.jpg
../DATASETS/24_bones_classifier_test_224x224x3/train/4/4_APML.dcm_rotation100	21_energy146.jpg
../DATASETS/24_bones_classifier_test_224x224x3/train/4/4_APML.dcm_rotation106	18_energy152.jpg
../DATASETS/24_bones_classifier_test_224x224x3/train/4/4_APML.dcm_rotation106	-9_energy158.jpg
../DATASETS/24_bones_classifier_test_224x224x3/train/4/4_APML.dcm_rotation103	-3_energy140.jpg
../DATASETS/24_bones_classifier_test_224x224x3/train/4/4_APML.dcm_rotation103	15_energy158.jpg
../DATASETS/24_bones_classifier_test_224x224x3/train/4/4_APML.dcm_rotation103	18_energy152.jpg
../DATASETS/24_bones_classifier_test_224x224x3/train/4/4_APML.dcm_rotation103	3_energy158.jpg
../DATASETS/24_bones_classifier_test_224x224x3/train/4/4_APML.dcm_rotation109	-3_energy140.jpg
../DATASETS/24_bones_classifier_test_224x224x3/train/4/4_APML.dcm_rotation109	-9_energy152.jpg
../DATASETS/24_bones_classifier_test_224x224x3/train/4/4_APML.dcm_rotation106	9_energy146.jpg
../DATASETS/24_bones_classifier_test_224x224x3/train/4/4_APML.dcm_rotation106	-18_energy140.jpg
../DATASETS/24_bones_classifier_test_224x224x3/train/4/4_APML.dcm_rotation106	-15_energy152.jpg
../DATASETS/24_bones_classifier_test_224x224x3/train/4/4_APML.dcm_rotation106	-9_energy146.jpg
../DATASETS/24_bones_classifier_test_224x224x3/train/4/4_APML.dcm_rotation106	6_energy140.jpg
../DATASETS/24_bones_classifier_test_224x224x3/train/4/4_APML.dcm_rotation106	-18_energy158.jpg
../DATASETS/24_bones_classifier_test_224x224x3/train/4/4_APML.dcm_rotation100	18_energy140.jpg
../DATASETS/24_bones_classifier_test_224x224x3/train/4/4_APML.dcm_rotation109	-21_energy158.jpg
../DATASETS/24_bones_classifier_test_224x224x3/train/4/4_APML.dcm_rotation106	18_energy158.jpg
../DATASETS/24_bones_classifier_test_224x224x3/train/4/4_APML.dcm_rotation103	-6_energy158.jpg
../DATASETS/24_bones_classifier_test_224x224x3/train/4/4_APML.dcm_rotation109	0_energy140.jpg
../DATASETS/24_bones_classifier_test_224x224x3/train/4/4_APML.dcm_rotation106	-18_energy152.jpg
../DATASETS/24_bones_classifier_test_224x224x3/train/4/4_APML.dcm_rotation103	-3_energy158.jpg
../DATASETS/24_bones_classifier_test_224x224x3/train/4/4_APML.dcm_rotation109	-12_energy146.jpg
../DATASETS/24_bones_classifier_test_224x224x3/train/4/4_APML.dcm_rotation106	15_energy146.jpg
../DATASETS/24_bones_classifier_test_224x224x3/train/4/4_APML.dcm_rotation109	-15_energy158.jpg
../DATASETS/24_bones_classifier_test_224x224x3/train/4/4_APML.dcm_rotation106	12_energy152.jpg
../DATASETS/24_bones_classifier_test_224x224x3/train/4/4_APML.dcm_rotation109	-18_energy146.jpg
../DATASETS/24_bones_classifier_test_224x224x3/train/4/4_APML.dcm_rotation106	-12_energy158.jpg
../DATASETS/24_bones_classifier_test_224x224x3/train/4/4_APML.dcm_rotation106	9_energy140.jpg
../DATASETS/24_bones_classifier_test_224x224x3/train/4/4_APML.dcm_rotation79	3_energy140.jpg
../DATASETS/24_bones_classifier_test_224x224x3/train/4/4_APML.dcm_rotation106	21_energy146.jpg
../DATASETS/24_bones_classifier_test_224x224x3/train/4/4_APML.dcm_rotation85	-9_energy140.jpg
../DATASETS/24_bones_classifier_test_224x224x3/train/4/4_APML.dcm_rotation103	0_energy140.jpg
../DATASETS/24_bones_classifier_test_224x224x3/train/4/4_APML.dcm_rotation106	3_energy152.jpg
../DATASETS/24_bones_classifier_test_224x224x3/train/4/4_APML.dcm_rotation109	-6_energy140.jpg
../DATASETS/24_bones_classifier_test_224x224x3/train/4/4_APML.dcm_rotation103	-12_energy152.jpg
../DATASETS/24_bones_classifier_test_224x224x3/train/4/4_APML.dcm_rotation109	12_energy146.jpg
../DATASETS/24_bones_classifier_test_224x224x3/train/4/4_APML.dcm_rotation85	-12_energy140.jpg
../DATASETS/24_bones_classifier_test_224x224x3/train/4/4_APML.dcm_rotation106	0_energy158.jpg
../DATASETS/24_bones_classifier_test_224x224x3/train/4/4_APML.dcm_rotation109	-15_energy146.jpg
../DATASETS/24_bones_classifier_test_224x224x3/train/4/4_APML.dcm_rotation103	0_energy152.jpg
../DATASETS/24_bones_classifier_test_224x224x3/train/4/4_APML.dcm_rotation100	3_energy152.jpg
../DATASETS/24_bones_classifier_test_224x224x3/train/4/4_APML.dcm_rotation103	21_energy140.jpg
../DATASETS/24_bones_classifier_test_224x224x3/train/4/4_APML.dcm_rotation106	15_energy152.jpg
../DATASETS/24_bones_classifier_test_224x224x3/train/4/4_APML.dcm_rotation109	-6_energy158.jpg
../DATASETS/24_bones_classifier_test_224x224x3/train/4/4_APML.dcm_rotation103	-15_energy152.jpg
../DATASETS/24_bones_classifier_test_224x224x3/train/4/4_APML.dcm_rotation109	15_energy152.jpg
../DATASETS/24_bones_classifier_test_224x224x3/train/4/4_APML.dcm_rotation106	21_energy140.jpg
../DATASETS/24_bones_classifier_test_224x224x3/train/4/4_APML.dcm_rotation106	9_energy152.jpg
../DATASETS/24_bones_classifier_test_224x224x3/train/4/4_APML.dcm_rotation103	-15_energy146.jpg
../DATASETS/24_bones_classifier_test_224x224x3/train/4/4_APML.dcm_rotation103	-12_energy158.jpg
../DATASETS/24_bones_classifier_test_224x224x3/train/4/4_APML.dcm_rotation106	-21_energy152.jpg
../DATASETS/24_bones_classifier_test_224x224x3/train/4/4_APML.dcm_rotation106	-6_energy158.jpg
../DATASETS/24_bones_classifier_test_224x224x3/train/4/4_APML.dcm_rotation106	-21_energy158.jpg
../DATASETS/24_bones_classifier_test_224x224x3/train/4/4_APML.dcm_rotation103	9_energy152.jpg
../DATASETS/24_bones_classifier_test_224x224x3/train/4/4_APML.dcm_rotation106	-15_energy158.jpg
../DATASETS/24_bones_classifier_test_224x224x3/train/4/4_APML.dcm_rotation103	6_energy158.jpg
../DATASETS/24_bones_classifier_test_224x224x3/train/4/4_APML.dcm_rotation106	12_energy146.jpg
../DATASETS/24_bones_classifier_test_224x224x3/train/4/4_APML.dcm_rotation109	-9_energy158.jpg
../DATASETS/24_bones_classifier_test_224x224x3/train/4/4_APML.dcm_rotation100	15_energy146.jpg
../DATASETS/24_bones_classifier_test_224x224x3/train/4/4_APML.dcm_rotation109	-18_energy152.jpg
../DATASETS/24_bones_classifier_test_224x224x3/train/4/4_APML.dcm_rotation100	21_energy152.jpg
../DATASETS/24_bones_classifier_test_224x224x3/train/4/4_APML.dcm_rotation103	-9_energy152.jpg
../DATASETS/24_bones_classifier_test_224x224x3/train/4/4_APML.dcm_rotation82	-21_energy140.jpg
../DATASETS/24_bones_classifier_test_224x224x3/train/4/4_APML.dcm_rotation103	3_energy146.jpg
../DATASETS/24_bones_classifier_test_224x224x3/train/4/4_APML.dcm_rotation100	18_energy152.jpg
../DATASETS/24_bones_classifier_test_224x224x3/train/4/4_APML.dcm_rotation106	21_energy152.jpg
../DATASETS/24_bones_classifier_test_224x224x3/train/4/4_APML.dcm_rotation103	18_energy146.jpg
../DATASETS/24_bones_classifier_test_224x224x3/train/4/4_APML.dcm_rotation106	-12_energy152.jpg
../DATASETS/24_bones_classifier_test_224x224x3/train/4/4_APML.dcm_rotation100	21_energy158.jpg
../DATASETS/24_bones_classifier_test_224x224x3/train/4/4_APML.dcm_rotation103	3_energy152.jpg
../DATASETS/24_bones_classifier_test_224x224x3/train/4/4_APML.dcm_rotation109	-9_energy146.jpg
../DATASETS/24_bones_classifier_test_224x224x3/train/4/4_APML.dcm_rotation106	0_energy146.jpg
../DATASETS/24_bones_classifier_test_224x224x3/train/4/4_APML.dcm_rotation103	0_energy146.jpg
../DATASETS/24_bones_classifier_test_224x224x3/train/4/4_APML.dcm_rotation106	-12_energy146.jpg
../DATASETS/24_bones_classifier_test_224x224x3/train/4/4_APML.dcm_rotation109	-6_energy152.jpg
../DATASETS/24_bones_classifier_test_224x224x3/train/4/4_APML.dcm_rotation109	12_energy140.jpg
../DATASETS/24_bones_classifier_test_224x224x3/train/4/4_APML.dcm_rotation103	-18_energy152.jpg
../DATASETS/24_bones_classifier_test_224x224x3/train/4/4_APML.dcm_rotation109	-6_energy146.jpg
../DATASETS/24_bones_classifier_test_224x224x3/train/4/4_APML.dcm_rotation82	-12_energy140.jpg
../DATASETS/24_bones_classifier_test_224x224x3/train/4/4_APML.dcm_rotation103	3_energy140.jpg
../DATASETS/24_bones_classifier_test_224x224x3/train/4/4_APML.dcm_rotation106	6_energy146.jpg
../DATASETS/24_bones_classifier_test_224x224x3/train/4/4_APML.dcm_rotation109	0_energy152.jpg
../DATASETS/24_bones_classifier_test_224x224x3/train/4/4_APML.dcm_rotation109	0_energy146.jpg
../DATASETS/24_bones_classifier_test_224x224x3/train/4/4_APML.dcm_rotation103	-21_energy140.jpg
../DATASETS/24_bones_classifier_test_224x224x3/train/4/4_APML.dcm_rotation106	-3_energy152.jpg
../DATASETS/24_bones_classifier_test_224x224x3/train/4/4_APML.dcm_rotation109	-18_energy158.jpg
../DATASETS/24_bones_classifier_test_224x224x3/train/4/4_APML.dcm_rotation106	21_energy158.jpg
../DATASETS/24_bones_classifier_test_224x224x3/train/4/4_APML.dcm_rotation109	-3_energy158.jpg
../DATASETS/24_bones_classifier_test_224x224x3/train/4/4_APML.dcm_rotation109	12_energy158.jpg
../DATASETS/24_bones_classifier_test_224x224x3/train/4/4_APML.dcm_rotation103	12_energy152.jpg
../DATASETS/24_bones_classifier_test_224x224x3/train/4/4_APML.dcm_rotation106	-3_energy158.jpg
../DATASETS/24_bones_classifier_test_224x224x3/train/4/4_APML.dcm_rotation103	6_energy146.jpg
../DATASETS/24_bones_classifier_test_224x224x3/train/4/4_APML.dcm_rotation109	0_energy158.jpg
../DATASETS/24_bones_classifier_test_224x224x3/train/4/4_APML.dcm_rotation106	-3_energy146.jpg
../DATASETS/24_bones_classifier_test_224x224x3/train/4/4_APML.dcm_rotation103	0_energy158.jpg
../DATASETS/24_bones_classifier_test_224x224x3/train/4/4_APML.dcm_rotation103	18_energy140.jpg
../DATASETS/24_bones_classifier_test_224x224x3/train/4/4_APML.dcm_rotation100	12_energy152.jpg
../DATASETS/24_bones_classifier_test_224x224x3/train/4/4_APML.dcm_rotation103	-21_energy152.jpg
../DATASETS/24_bones_classifier_test_224x224x3/train/4/4_APML.dcm_rotation103	-18_energy146.jpg
../DATASETS/24_bones_classifier_test_224x224x3/train/4/4_APML.dcm_rotation106	0_energy152.jpg
../DATASETS/24_bones_classifier_test_224x224x3/train/4/4_APML.dcm_rotation109	18_energy140.jpg
../DATASETS/24_bones_classifier_test_224x224x3/train/4/4_APML.dcm_rotation82	3_energy140.jpg
../DATASETS/24_bones_classifier_test_224x224x3/train/4/4_APML.dcm_rotation82	-9_energy140.jpg
../DATASETS/24_bones_classifier_test_224x224x3/train/4/4_APML.dcm_rotation106	-18_energy146.jpg
../DATASETS/24_bones_classifier_test_224x224x3/train/4/4_APML.dcm_rotation82	15_energy140.jpg
../DATASETS/24_bones_classifier_test_224x224x3/train/4/4_APML.dcm_rotation103	-3_energy146.jpg
../DATASETS/24_bones_classifier_test_224x224x3/train/4/4_APML.dcm_rotation106	3_energy158.jpg
../DATASETS/24_bones_classifier_test_224x224x3/train/4/4_APML.dcm_rotation106	15_energy158.jpg
../DATASETS/24_bones_classifier_test_224x224x3/train/4/4_APML.dcm_rotation109	-12_energy152.jpg
../DATASETS/24_bones_classifier_test_224x224x3/train/4/4_APML.dcm_rotation106	3_energy140.jpg
../DATASETS/24_bones_classifier_test_224x224x3/train/4/4_APML.dcm_rotation106	-9_energy152.jpg
../DATASETS/24_bones_classifier_test_224x224x3/train/4/4_APML.dcm_rotation103	15_energy140.jpg
../DATASETS/24_bones_classifier_test_224x224x3/train/4/4_APML.dcm_rotation100	18_energy146.jpg
../DATASETS/24_bones_classifier_test_224x224x3/train/4/4_APML.dcm_rotation106	-12_energy140.jpg
../DATASETS/24_bones_classifier_test_224x224x3/train/4/4_APML.dcm_rotation106	12_energy158.jpg
../DATASETS/24_bones_classifier_test_224x224x3/train/4/4_APML.dcm_rotation109	-12_energy140.jpg
../DATASETS/24_bones_classifier_test_224x224x3/train/4/4_APML.dcm_rotation100	3_energy146.jpg
../DATASETS/24_bones_classifier_test_224x224x3/train/4/4_APML.dcm_rotation106	-15_energy146.jpg
../DATASETS/24_bones_classifier_test_224x224x3/train/4/4_APML.dcm_rotation109	-3_energy152.jpg
../DATASETS/24_bones_classifier_test_224x224x3/train/4/4_APML.dcm_rotation106	12_energy140.jpg
../DATASETS/24_bones_classifier_test_224x224x3/train/4/4_APML.dcm_rotation109	15_energy140.jpg
../DATASETS/24_bones_classifier_test_224x224x3/train/4/4_APML.dcm_rotation109	15_energy158.jpg
../DATASETS/24_bones_classifier_test_224x224x3/train/4/4_APML.dcm_rotation109	15_energy146.jpg
../DATASETS/24_bones_classifier_test_224x224x3/train/4/4_APML.dcm_rotation109	-21_energy152.jpg
../DATASETS/24_bones_classifier_test_224x224x3/train/4/4_APML.dcm_rotation103	-6_energy140.jpg
../DATASETS/24_bones_classifier_test_224x224x3/train/4/4_APML.dcm_rotation106	18_energy140.jpg
../DATASETS/24_bones_classifier_test_224x224x3/train/4/4_APML.dcm_rotation100	15_energy158.jpg
../DATASETS/24_bones_classifier_test_224x224x3/train/4/4_APML.dcm_rotation103	9_energy158.jpg
../DATASETS/24_bones_classifier_test_224x224x3/train/0/0_APML.dcm_rotation109	18_energy140.jpg
../DATASETS/24_bones_classifier_test_224x224x3/train/0/0_APML.dcm_rotation103	0_energy158.jpg
../DATASETS/24_bones_classifier_test_224x224x3/train/0/0_APML.dcm_rotation109	-21_energy140.jpg
../DATASETS/24_bones_classifier_test_224x224x3/train/0/0_APML.dcm_rotation109	15_energy140.jpg
../DATASETS/24_bones_classifier_test_224x224x3/train/0/0_APML.dcm_rotation106	15_energy146.jpg
../DATASETS/24_bones_classifier_test_224x224x3/train/0/0_APML.dcm_rotation106	0_energy158.jpg
../DATASETS/24_bones_classifier_test_224x224x3/train/0/0_APML.dcm_rotation109	-18_energy140.jpg
../DATASETS/24_bones_classifier_test_224x224x3/train/0/0_APML.dcm_rotation103	-18_energy152.jpg
../DATASETS/24_bones_classifier_test_224x224x3/train/0/0_APML.dcm_rotation106	9_energy146.jpg
../DATASETS/24_bones_classifier_test_224x224x3/train/0/0_APML.dcm_rotation103	-6_energy152.jpg
../DATASETS/24_bones_classifier_test_224x224x3/train/0/0_APML.dcm_rotation109	0_energy158.jpg
../DATASETS/24_bones_classifier_test_224x224x3/train/0/0_APML.dcm_rotation103	3_energy158.jpg
../DATASETS/24_bones_classifier_test_224x224x3/train/0/0_APML.dcm_rotation100	15_energy146.jpg
../DATASETS/24_bones_classifier_test_224x224x3/train/0/0_APML.dcm_rotation103	-3_energy158.jpg
../DATASETS/24_bones_classifier_test_224x224x3/train/0/0_APML.dcm_rotation103	12_energy158.jpg
../DATASETS/24_bones_classifier_test_224x224x3/train/0/0_APML.dcm_rotation100	12_energy158.jpg
../DATASETS/24_bones_classifier_test_224x224x3/train/0/0_APML.dcm_rotation109	12_energy158.jpg
../DATASETS/24_bones_classifier_test_224x224x3/train/0/0_APML.dcm_rotation109	-18_energy152.jpg
../DATASETS/24_bones_classifier_test_224x224x3/train/0/0_APML.dcm_rotation109	-6_energy158.jpg
../DATASETS/24_bones_classifier_test_224x224x3/train/0/0_APML.dcm_rotation109	15_energy146.jpg
../DATASETS/24_bones_classifier_test_224x224x3/train/0/0_APML.dcm_rotation79	3_energy140.jpg
../DATASETS/24_bones_classifier_test_224x224x3/train/0/0_APML.dcm_rotation85	-9_energy140.jpg
../DATASETS/24_bones_classifier_test_224x224x3/train/0/0_APML.dcm_rotation100	3_energy146.jpg
../DATASETS/24_bones_classifier_test_224x224x3/train/0/0_APML.dcm_rotation106	0_energy140.jpg
../DATASETS/24_bones_classifier_test_224x224x3/train/0/0_APML.dcm_rotation103	-6_energy140.jpg
../DATASETS/24_bones_classifier_test_224x224x3/train/0/0_APML.dcm_rotation82	-21_energy140.jpg
../DATASETS/24_bones_classifier_test_224x224x3/train/0/0_APML.dcm_rotation106	-12_energy146.jpg
../DATASETS/24_bones_classifier_test_224x224x3/train/0/0_APML.dcm_rotation106	15_energy158.jpg
../DATASETS/24_bones_classifier_test_224x224x3/train/0/0_APML.dcm_rotation106	3_energy140.jpg
../DATASETS/24_bones_classifier_test_224x224x3/train/0/0_APML.dcm_rotation85	-21_energy140.jpg
../DATASETS/24_bones_classifier_test_224x224x3/train/0/0_APML.dcm_rotation103	-3_energy146.jpg
../DATASETS/24_bones_classifier_test_224x224x3/train/0/0_APML.dcm_rotation100	15_energy158.jpg
../DATASETS/24_bones_classifier_test_224x224x3/train/0/0_APML.dcm_rotation106	18_energy158.jpg
../DATASETS/24_bones_classifier_test_224x224x3/train/0/0_APML.dcm_rotation103	6_energy146.jpg
../DATASETS/24_bones_classifier_test_224x224x3/train/0/0_APML.dcm_rotation103	21_energy158.jpg
../DATASETS/24_bones_classifier_test_224x224x3/train/0/0_APML.dcm_rotation106	-9_energy158.jpg
../DATASETS/24_bones_classifier_test_224x224x3/train/0/0_APML.dcm_rotation103	-18_energy140.jpg
../DATASETS/24_bones_classifier_test_224x224x3/train/0/0_APML.dcm_rotation106	21_energy140.jpg
../DATASETS/24_bones_classifier_test_224x224x3/train/0/0_APML.dcm_rotation82	15_energy140.jpg
../DATASETS/24_bones_classifier_test_224x224x3/train/0/0_APML.dcm_rotation106	-21_energy158.jpg
../DATASETS/24_bones_classifier_test_224x224x3/train/0/0_APML.dcm_rotation106	-18_energy140.jpg
../DATASETS/24_bones_classifier_test_224x224x3/train/0/0_APML.dcm_rotation103	-12_energy158.jpg
../DATASETS/24_bones_classifier_test_224x224x3/train/0/0_APML.dcm_rotation103	-21_energy140.jpg
../DATASETS/24_bones_classifier_test_224x224x3/train/0/0_APML.dcm_rotation106	9_energy158.jpg
../DATASETS/24_bones_classifier_test_224x224x3/train/0/0_APML.dcm_rotation103	6_energy152.jpg
../DATASETS/24_bones_classifier_test_224x224x3/train/0/0_APML.dcm_rotation109	-6_energy152.jpg
../DATASETS/24_bones_classifier_test_224x224x3/train/0/0_APML.dcm_rotation106	3_energy146.jpg
../DATASETS/24_bones_classifier_test_224x224x3/train/0/0_APML.dcm_rotation106	21_energy146.jpg
../DATASETS/24_bones_classifier_test_224x224x3/train/0/0_APML.dcm_rotation106	3_energy152.jpg
../DATASETS/24_bones_classifier_test_224x224x3/train/0/0_APML.dcm_rotation106	12_energy152.jpg
../DATASETS/24_bones_classifier_test_224x224x3/train/0/0_APML.dcm_rotation106	-6_energy140.jpg
../DATASETS/24_bones_classifier_test_224x224x3/train/0/0_APML.dcm_rotation109	-12_energy140.jpg
../DATASETS/24_bones_classifier_test_224x224x3/train/0/0_APML.dcm_rotation100	18_energy140.jpg
../DATASETS/24_bones_classifier_test_224x224x3/train/0/0_APML.dcm_rotation103	-15_energy152.jpg
../DATASETS/24_bones_classifier_test_224x224x3/train/0/0_APML.dcm_rotation85	-12_energy140.jpg
../DATASETS/24_bones_classifier_test_224x224x3/train/0/0_APML.dcm_rotation109	0_energy146.jpg
../DATASETS/24_bones_classifier_test_224x224x3/train/0/0_APML.dcm_rotation109	0_energy140.jpg
../DATASETS/24_bones_classifier_test_224x224x3/train/0/0_APML.dcm_rotation103	-15_energy146.jpg
../DATASETS/24_bones_classifier_test_224x224x3/train/0/0_APML.dcm_rotation103	18_energy146.jpg
../DATASETS/24_bones_classifier_test_224x224x3/train/0/0_APML.dcm_rotation109	-15_energy140.jpg
../DATASETS/24_bones_classifier_test_224x224x3/train/0/0_APML.dcm_rotation103	3_energy146.jpg
../DATASETS/24_bones_classifier_test_224x224x3/train/0/0_APML.dcm_rotation106	15_energy152.jpg
../DATASETS/24_bones_classifier_test_224x224x3/train/0/0_APML.dcm_rotation109	-12_energy152.jpg
../DATASETS/24_bones_classifier_test_224x224x3/train/0/0_APML.dcm_rotation109	-12_energy146.jpg
../DATASETS/24_bones_classifier_test_224x224x3/train/0/0_APML.dcm_rotation109	-6_energy140.jpg
../DATASETS/24_bones_classifier_test_224x224x3/train/0/0_APML.dcm_rotation103	-21_energy152.jpg
../DATASETS/24_bones_classifier_test_224x224x3/train/0/0_APML.dcm_rotation109	-3_energy140.jpg
../DATASETS/24_bones_classifier_test_224x224x3/train/0/0_APML.dcm_rotation109	-12_energy158.jpg
../DATASETS/24_bones_classifier_test_224x224x3/train/0/0_APML.dcm_rotation106	-6_energy146.jpg
../DATASETS/24_bones_classifier_test_224x224x3/train/0/0_APML.dcm_rotation106	-12_energy140.jpg
../DATASETS/24_bones_classifier_test_224x224x3/train/0/0_APML.dcm_rotation109	-21_energy152.jpg
../DATASETS/24_bones_classifier_test_224x224x3/train/0/0_APML.dcm_rotation109	-15_energy152.jpg
../DATASETS/24_bones_classifier_test_224x224x3/train/0/0_APML.dcm_rotation106	-18_energy152.jpg
../DATASETS/24_bones_classifier_test_224x224x3/train/0/0_APML.dcm_rotation103	15_energy146.jpg
../DATASETS/24_bones_classifier_test_224x224x3/train/0/0_APML.dcm_rotation109	-21_energy158.jpg
../DATASETS/24_bones_classifier_test_224x224x3/train/0/0_APML.dcm_rotation106	3_energy158.jpg
../DATASETS/24_bones_classifier_test_224x224x3/train/0/0_APML.dcm_rotation109	-9_energy152.jpg
../DATASETS/24_bones_classifier_test_224x224x3/train/0/0_APML.dcm_rotation109	-9_energy146.jpg
../DATASETS/24_bones_classifier_test_224x224x3/train/0/0_APML.dcm_rotation103	3_energy140.jpg
../DATASETS/24_bones_classifier_test_224x224x3/train/0/0_APML.dcm_rotation103	-21_energy146.jpg
../DATASETS/24_bones_classifier_test_224x224x3/train/0/0_APML.dcm_rotation103	6_energy158.jpg
../DATASETS/24_bones_classifier_test_224x224x3/train/0/0_APML.dcm_rotation106	6_energy158.jpg
../DATASETS/24_bones_classifier_test_224x224x3/train/0/0_APML.dcm_rotation103	-9_energy140.jpg
../DATASETS/24_bones_classifier_test_224x224x3/train/0/0_APML.dcm_rotation103	-15_energy140.jpg
../DATASETS/24_bones_classifier_test_224x224x3/train/0/0_APML.dcm_rotation103	15_energy158.jpg
../DATASETS/24_bones_classifier_test_224x224x3/train/0/0_APML.dcm_rotation103	9_energy158.jpg
../DATASETS/24_bones_classifier_test_224x224x3/train/0/0_APML.dcm_rotation106	-21_energy146.jpg
../DATASETS/24_bones_classifier_test_224x224x3/train/0/0_APML.dcm_rotation106	6_energy152.jpg
../DATASETS/24_bones_classifier_test_224x224x3/train/0/0_APML.dcm_rotation109	-6_energy146.jpg
../DATASETS/24_bones_classifier_test_224x224x3/train/0/0_APML.dcm_rotation109	0_energy152.jpg
../DATASETS/24_bones_classifier_test_224x224x3/train/0/0_APML.dcm_rotation82	-9_energy140.jpg
../DATASETS/24_bones_classifier_test_224x224x3/train/0/0_APML.dcm_rotation109	-18_energy146.jpg
../DATASETS/24_bones_classifier_test_224x224x3/train/0/0_APML.dcm_rotation109	-21_energy146.jpg
../DATASETS/24_bones_classifier_test_224x224x3/train/0/0_APML.dcm_rotation103	12_energy146.jpg
../DATASETS/24_bones_classifier_test_224x224x3/train/0/0_APML.dcm_rotation106	18_energy140.jpg
../DATASETS/24_bones_classifier_test_224x224x3/train/0/0_APML.dcm_rotation106	-15_energy152.jpg
../DATASETS/24_bones_classifier_test_224x224x3/train/0/0_APML.dcm_rotation106	12_energy140.jpg
../DATASETS/24_bones_classifier_test_224x224x3/train/0/0_APML.dcm_rotation103	18_energy152.jpg
../DATASETS/24_bones_classifier_test_224x224x3/train/0/0_APML.dcm_rotation106	0_energy146.jpg
../DATASETS/24_bones_classifier_test_224x224x3/train/0/0_APML.dcm_rotation103	-21_energy158.jpg
../DATASETS/24_bones_classifier_test_224x224x3/train/0/0_APML.dcm_rotation100	21_energy146.jpg
../DATASETS/24_bones_classifier_test_224x224x3/train/0/0_APML.dcm_rotation103	6_energy140.jpg
../DATASETS/24_bones_classifier_test_224x224x3/train/0/0_APML.dcm_rotation106	15_energy140.jpg
../DATASETS/24_bones_classifier_test_224x224x3/train/0/0_APML.dcm_rotation103	-15_energy158.jpg
../DATASETS/24_bones_classifier_test_224x224x3/train/0/0_APML.dcm_rotation106	-9_energy140.jpg
../DATASETS/24_bones_classifier_test_224x224x3/train/0/0_APML.dcm_rotation100	12_energy152.jpg
../DATASETS/24_bones_classifier_test_224x224x3/train/0/0_APML.dcm_rotation100	21_energy158.jpg
../DATASETS/24_bones_classifier_test_224x224x3/train/0/0_APML.dcm_rotation100	18_energy146.jpg
../DATASETS/24_bones_classifier_test_224x224x3/train/0/0_APML.dcm_rotation103	18_energy158.jpg
../DATASETS/24_bones_classifier_test_224x224x3/train/0/0_APML.dcm_rotation106	6_energy140.jpg
../DATASETS/24_bones_classifier_test_224x224x3/train/0/0_APML.dcm_rotation100	18_energy158.jpg
../DATASETS/24_bones_classifier_test_224x224x3/train/0/0_APML.dcm_rotation103	18_energy140.jpg
../DATASETS/24_bones_classifier_test_224x224x3/train/0/0_APML.dcm_rotation109	-15_energy158.jpg
../DATASETS/24_bones_classifier_test_224x224x3/train/0/0_APML.dcm_rotation109	12_energy146.jpg
../DATASETS/24_bones_classifier_test_224x224x3/train/0/0_APML.dcm_rotation106	-3_energy146.jpg
../DATASETS/24_bones_classifier_test_224x224x3/train/0/0_APML.dcm_rotation100	15_energy152.jpg
../DATASETS/24_bones_classifier_test_224x224x3/train/0/0_APML.dcm_rotation109	-3_energy146.jpg
../DATASETS/24_bones_classifier_test_224x224x3/train/0/0_APML.dcm_rotation106	-15_energy140.jpg
../DATASETS/24_bones_classifier_test_224x224x3/train/0/0_APML.dcm_rotation103	12_energy152.jpg
../DATASETS/24_bones_classifier_test_224x224x3/train/0/0_APML.dcm_rotation103	-12_energy152.jpg
../DATASETS/24_bones_classifier_test_224x224x3/train/0/0_APML.dcm_rotation103	9_energy140.jpg
../DATASETS/24_bones_classifier_test_224x224x3/train/0/0_APML.dcm_rotation103	-9_energy158.jpg
../DATASETS/24_bones_classifier_test_224x224x3/train/0/0_APML.dcm_rotation106	21_energy158.jpg
../DATASETS/24_bones_classifier_test_224x224x3/train/0/0_APML.dcm_rotation106	9_energy152.jpg
../DATASETS/24_bones_classifier_test_224x224x3/train/0/0_APML.dcm_rotation109	15_energy158.jpg
../DATASETS/24_bones_classifier_test_224x224x3/train/0/0_APML.dcm_rotation109	-15_energy146.jpg
../DATASETS/24_bones_classifier_test_224x224x3/train/0/0_APML.dcm_rotation100	21_energy152.jpg
../DATASETS/24_bones_classifier_test_224x224x3/train/0/0_APML.dcm_rotation103	21_energy146.jpg
../DATASETS/24_bones_classifier_test_224x224x3/train/0/0_APML.dcm_rotation100	21_energy140.jpg
../DATASETS/24_bones_classifier_test_224x224x3/train/0/0_APML.dcm_rotation106	0_energy152.jpg
../DATASETS/24_bones_classifier_test_224x224x3/train/0/0_APML.dcm_rotation106	-18_energy146.jpg
../DATASETS/24_bones_classifier_test_224x224x3/train/0/0_APML.dcm_rotation106	-15_energy158.jpg
../DATASETS/24_bones_classifier_test_224x224x3/train/0/0_APML.dcm_rotation106	-12_energy158.jpg
../DATASETS/24_bones_classifier_test_224x224x3/train/0/0_APML.dcm_rotation106	-3_energy152.jpg
../DATASETS/24_bones_classifier_test_224x224x3/train/0/0_APML.dcm_rotation106	9_energy140.jpg
../DATASETS/24_bones_classifier_test_224x224x3/train/0/0_APML.dcm_rotation103	-9_energy152.jpg
../DATASETS/24_bones_classifier_test_224x224x3/train/0/0_APML.dcm_rotation103	3_energy152.jpg
../DATASETS/24_bones_classifier_test_224x224x3/train/0/0_APML.dcm_rotation106	12_energy146.jpg
../DATASETS/24_bones_classifier_test_224x224x3/train/0/0_APML.dcm_rotation109	-18_energy158.jpg
../DATASETS/24_bones_classifier_test_224x224x3/train/0/0_APML.dcm_rotation103	-9_energy146.jpg
../DATASETS/24_bones_classifier_test_224x224x3/train/0/0_APML.dcm_rotation106	18_energy152.jpg
../DATASETS/24_bones_classifier_test_224x224x3/train/0/0_APML.dcm_rotation106	-21_energy140.jpg
../DATASETS/24_bones_classifier_test_224x224x3/train/0/0_APML.dcm_rotation106	-12_energy152.jpg
../DATASETS/24_bones_classifier_test_224x224x3/train/0/0_APML.dcm_rotation109	-3_energy152.jpg
../DATASETS/24_bones_classifier_test_224x224x3/train/0/0_APML.dcm_rotation109	-9_energy140.jpg
../DATASETS/24_bones_classifier_test_224x224x3/train/0/0_APML.dcm_rotation109	-3_energy158.jpg
../DATASETS/24_bones_classifier_test_224x224x3/train/0/0_APML.dcm_rotation103	0_energy146.jpg
../DATASETS/24_bones_classifier_test_224x224x3/train/0/0_APML.dcm_rotation106	-9_energy152.jpg
../DATASETS/24_bones_classifier_test_224x224x3/train/0/0_APML.dcm_rotation103	21_energy140.jpg
../DATASETS/24_bones_classifier_test_224x224x3/train/0/0_APML.dcm_rotation103	15_energy140.jpg
../DATASETS/24_bones_classifier_test_224x224x3/train/0/0_APML.dcm_rotation103	0_energy152.jpg
../DATASETS/24_bones_classifier_test_224x224x3/train/0/0_APML.dcm_rotation100	3_energy140.jpg
../DATASETS/24_bones_classifier_test_224x224x3/train/0/0_APML.dcm_rotation106	-15_energy146.jpg
../DATASETS/24_bones_classifier_test_224x224x3/train/0/0_APML.dcm_rotation106	21_energy152.jpg
../DATASETS/24_bones_classifier_test_224x224x3/train/0/0_APML.dcm_rotation103	9_energy152.jpg
../DATASETS/24_bones_classifier_test_224x224x3/train/0/0_APML.dcm_rotation103	-6_energy158.jpg
../DATASETS/24_bones_classifier_test_224x224x3/train/0/0_APML.dcm_rotation106	-21_energy152.jpg
../DATASETS/24_bones_classifier_test_224x224x3/train/0/0_APML.dcm_rotation103	-3_energy152.jpg
../DATASETS/24_bones_classifier_test_224x224x3/train/0/0_APML.dcm_rotation109	12_energy140.jpg
../DATASETS/24_bones_classifier_test_224x224x3/train/0/0_APML.dcm_rotation103	0_energy140.jpg
../DATASETS/24_bones_classifier_test_224x224x3/train/0/0_APML.dcm_rotation109	-9_energy158.jpg
../DATASETS/24_bones_classifier_test_224x224x3/train/0/0_APML.dcm_rotation106	-6_energy158.jpg
../DATASETS/24_bones_classifier_test_224x224x3/train/0/0_APML.dcm_rotation106	-3_energy158.jpg
../DATASETS/24_bones_classifier_test_224x224x3/train/0/0_APML.dcm_rotation103	-18_energy146.jpg
../DATASETS/24_bones_classifier_test_224x224x3/train/0/0_APML.dcm_rotation106	12_energy158.jpg
../DATASETS/24_bones_classifier_test_224x224x3/train/0/0_APML.dcm_rotation82	3_energy140.jpg
../DATASETS/24_bones_classifier_test_224x224x3/train/0/0_APML.dcm_rotation109	12_energy152.jpg
../DATASETS/24_bones_classifier_test_224x224x3/train/0/0_APML.dcm_rotation103	15_energy152.jpg
../DATASETS/24_bones_classifier_test_224x224x3/train/0/0_APML.dcm_rotation100	15_energy140.jpg
../DATASETS/24_bones_classifier_test_224x224x3/train/0/0_APML.dcm_rotation103	-3_energy140.jpg
../DATASETS/24_bones_classifier_test_224x224x3/train/0/0_APML.dcm_rotation106	-18_energy158.jpg
../DATASETS/24_bones_classifier_test_224x224x3/train/0/0_APML.dcm_rotation106	-3_energy140.jpg
../DATASETS/24_bones_classifier_test_224x224x3/train/0/0_APML.dcm_rotation106	-6_energy152.jpg
../DATASETS/24_bones_classifier_test_224x224x3/train/0/0_APML.dcm_rotation106	-9_energy146.jpg
../DATASETS/24_bones_classifier_test_224x224x3/train/0/0_APML.dcm_rotation109	15_energy152.jpg
../DATASETS/24_bones_classifier_test_224x224x3/train/0/0_APML.dcm_rotation100	18_energy152.jpg
../DATASETS/24_bones_classifier_test_224x224x3/train/0/0_APML.dcm_rotation106	6_energy146.jpg
../DATASETS/24_bones_classifier_test_224x224x3/train/0/0_APML.dcm_rotation100	3_energy152.jpg
../DATASETS/24_bones_classifier_test_224x224x3/train/0/0_APML.dcm_rotation106	18_energy146.jpg
../DATASETS/24_bones_classifier_test_224x224x3/train/0/0_APML.dcm_rotation82	-12_energy140.jpg
../DATASETS/24_bones_classifier_test_224x224x3/train/9/9_APML.dcm_rotation106	3_energy158.jpg
../DATASETS/24_bones_classifier_test_224x224x3/train/9/9_APML.dcm_rotation103	-9_energy158.jpg
../DATASETS/24_bones_classifier_test_224x224x3/train/9/9_APML.dcm_rotation109	-9_energy158.jpg
../DATASETS/24_bones_classifier_test_224x224x3/train/9/9_APML.dcm_rotation109	-15_energy140.jpg
../DATASETS/24_bones_classifier_test_224x224x3/train/9/9_APML.dcm_rotation109	0_energy152.jpg
../DATASETS/24_bones_classifier_test_224x224x3/train/9/9_APML.dcm_rotation106	-21_energy146.jpg
../DATASETS/24_bones_classifier_test_224x224x3/train/9/9_APML.dcm_rotation103	18_energy146.jpg
../DATASETS/24_bones_classifier_test_224x224x3/train/9/9_APML.dcm_rotation109	0_energy140.jpg
../DATASETS/24_bones_classifier_test_224x224x3/train/9/9_APML.dcm_rotation85	6_energy140.jpg
../DATASETS/24_bones_classifier_test_224x224x3/train/9/9_APML.dcm_rotation106	0_energy140.jpg
../DATASETS/24_bones_classifier_test_224x224x3/train/9/9_APML.dcm_rotation106	18_energy140.jpg
../DATASETS/24_bones_classifier_test_224x224x3/train/9/9_APML.dcm_rotation109	-12_energy146.jpg
../DATASETS/24_bones_classifier_test_224x224x3/train/9/9_APML.dcm_rotation103	12_energy146.jpg
../DATASETS/24_bones_classifier_test_224x224x3/train/9/9_APML.dcm_rotation106	-6_energy146.jpg
../DATASETS/24_bones_classifier_test_224x224x3/train/9/9_APML.dcm_rotation106	21_energy140.jpg
../DATASETS/24_bones_classifier_test_224x224x3/train/9/9_APML.dcm_rotation106	-18_energy140.jpg
../DATASETS/24_bones_classifier_test_224x224x3/train/9/9_APML.dcm_rotation85	9_energy146.jpg
../DATASETS/24_bones_classifier_test_224x224x3/train/9/9_APML.dcm_rotation103	18_energy140.jpg
../DATASETS/24_bones_classifier_test_224x224x3/train/9/9_APML.dcm_rotation106	0_energy146.jpg
../DATASETS/24_bones_classifier_test_224x224x3/train/9/9_APML.dcm_rotation106	6_energy152.jpg
../DATASETS/24_bones_classifier_test_224x224x3/train/9/9_APML.dcm_rotation106	-6_energy152.jpg
../DATASETS/24_bones_classifier_test_224x224x3/train/9/9_APML.dcm_rotation109	-18_energy140.jpg
../DATASETS/24_bones_classifier_test_224x224x3/train/9/9_APML.dcm_rotation109	-3_energy158.jpg
../DATASETS/24_bones_classifier_test_224x224x3/train/9/9_APML.dcm_rotation103	-18_energy146.jpg
../DATASETS/24_bones_classifier_test_224x224x3/train/9/9_APML.dcm_rotation85	6_energy158.jpg
../DATASETS/24_bones_classifier_test_224x224x3/train/9/9_APML.dcm_rotation103	12_energy158.jpg
../DATASETS/24_bones_classifier_test_224x224x3/train/9/9_APML.dcm_rotation106	12_energy158.jpg
../DATASETS/24_bones_classifier_test_224x224x3/train/9/9_APML.dcm_rotation82	12_energy140.jpg
../DATASETS/24_bones_classifier_test_224x224x3/train/9/9_APML.dcm_rotation103	6_energy140.jpg
../DATASETS/24_bones_classifier_test_224x224x3/train/9/9_APML.dcm_rotation100	9_energy146.jpg
../DATASETS/24_bones_classifier_test_224x224x3/train/9/9_APML.dcm_rotation109	-21_energy158.jpg
../DATASETS/24_bones_classifier_test_224x224x3/train/9/9_APML.dcm_rotation106	-12_energy140.jpg
../DATASETS/24_bones_classifier_test_224x224x3/train/9/9_APML.dcm_rotation100	21_energy158.jpg
../DATASETS/24_bones_classifier_test_224x224x3/train/9/9_APML.dcm_rotation106	-6_energy158.jpg
../DATASETS/24_bones_classifier_test_224x224x3/train/9/9_APML.dcm_rotation109	-15_energy146.jpg
../DATASETS/24_bones_classifier_test_224x224x3/train/9/9_APML.dcm_rotation103	-9_energy140.jpg
../DATASETS/24_bones_classifier_test_224x224x3/train/9/9_APML.dcm_rotation103	3_energy146.jpg
../DATASETS/24_bones_classifier_test_224x224x3/train/9/9_APML.dcm_rotation106	0_energy158.jpg
../DATASETS/24_bones_classifier_test_224x224x3/train/9/9_APML.dcm_rotation106	-9_energy158.jpg
../DATASETS/24_bones_classifier_test_224x224x3/train/9/9_APML.dcm_rotation103	21_energy146.jpg
../DATASETS/24_bones_classifier_test_224x224x3/train/9/9_APML.dcm_rotation106	6_energy140.jpg
../DATASETS/24_bones_classifier_test_224x224x3/train/9/9_APML.dcm_rotation103	9_energy146.jpg
../DATASETS/24_bones_classifier_test_224x224x3/train/9/9_APML.dcm_rotation106	12_energy140.jpg
../DATASETS/24_bones_classifier_test_224x224x3/train/9/9_APML.dcm_rotation100	3_energy140.jpg
../DATASETS/24_bones_classifier_test_224x224x3/train/9/9_APML.dcm_rotation79	15_energy152.jpg
../DATASETS/24_bones_classifier_test_224x224x3/train/9/9_APML.dcm_rotation100	3_energy146.jpg
../DATASETS/24_bones_classifier_test_224x224x3/train/9/9_APML.dcm_rotation109	12_energy140.jpg
../DATASETS/24_bones_classifier_test_224x224x3/train/9/9_APML.dcm_rotation85	6_energy152.jpg
../DATASETS/24_bones_classifier_test_224x224x3/train/9/9_APML.dcm_rotation103	0_energy152.jpg
../DATASETS/24_bones_classifier_test_224x224x3/train/9/9_APML.dcm_rotation103	-15_energy152.jpg
../DATASETS/24_bones_classifier_test_224x224x3/train/9/9_APML.dcm_rotation103	0_energy140.jpg
../DATASETS/24_bones_classifier_test_224x224x3/train/9/9_APML.dcm_rotation106	-15_energy146.jpg
../DATASETS/24_bones_classifier_test_224x224x3/train/9/9_APML.dcm_rotation106	-3_energy152.jpg
../DATASETS/24_bones_classifier_test_224x224x3/train/9/9_APML.dcm_rotation106	-12_energy158.jpg
../DATASETS/24_bones_classifier_test_224x224x3/train/9/9_APML.dcm_rotation106	-12_energy152.jpg
../DATASETS/24_bones_classifier_test_224x224x3/train/9/9_APML.dcm_rotation100	3_energy152.jpg
../DATASETS/24_bones_classifier_test_224x224x3/train/9/9_APML.dcm_rotation103	21_energy140.jpg
../DATASETS/24_bones_classifier_test_224x224x3/train/9/9_APML.dcm_rotation85	3_energy152.jpg
../DATASETS/24_bones_classifier_test_224x224x3/train/9/9_APML.dcm_rotation109	15_energy146.jpg
../DATASETS/24_bones_classifier_test_224x224x3/train/9/9_APML.dcm_rotation106	9_energy146.jpg
../DATASETS/24_bones_classifier_test_224x224x3/train/9/9_APML.dcm_rotation109	-6_energy158.jpg
../DATASETS/24_bones_classifier_test_224x224x3/train/9/9_APML.dcm_rotation103	-15_energy158.jpg
../DATASETS/24_bones_classifier_test_224x224x3/train/9/9_APML.dcm_rotation109	-12_energy140.jpg
../DATASETS/24_bones_classifier_test_224x224x3/train/9/9_APML.dcm_rotation103	18_energy152.jpg
../DATASETS/24_bones_classifier_test_224x224x3/train/9/9_APML.dcm_rotation109	-21_energy140.jpg
../DATASETS/24_bones_classifier_test_224x224x3/train/9/9_APML.dcm_rotation103	-3_energy152.jpg
../DATASETS/24_bones_classifier_test_224x224x3/train/9/9_APML.dcm_rotation103	-6_energy158.jpg
../DATASETS/24_bones_classifier_test_224x224x3/train/9/9_APML.dcm_rotation106	-15_energy140.jpg
../DATASETS/24_bones_classifier_test_224x224x3/train/9/9_APML.dcm_rotation109	-3_energy146.jpg
../DATASETS/24_bones_classifier_test_224x224x3/train/9/9_APML.dcm_rotation106	-15_energy152.jpg
../DATASETS/24_bones_classifier_test_224x224x3/train/9/9_APML.dcm_rotation100	6_energy140.jpg
../DATASETS/24_bones_classifier_test_224x224x3/train/9/9_APML.dcm_rotation103	-18_energy152.jpg
../DATASETS/24_bones_classifier_test_224x224x3/train/9/9_APML.dcm_rotation103	21_energy158.jpg
../DATASETS/24_bones_classifier_test_224x224x3/train/9/9_APML.dcm_rotation103	-3_energy146.jpg
../DATASETS/24_bones_classifier_test_224x224x3/train/9/9_APML.dcm_rotation106	-9_energy140.jpg
../DATASETS/24_bones_classifier_test_224x224x3/train/9/9_APML.dcm_rotation103	-3_energy158.jpg
../DATASETS/24_bones_classifier_test_224x224x3/train/9/9_APML.dcm_rotation103	-12_energy152.jpg
../DATASETS/24_bones_classifier_test_224x224x3/train/9/9_APML.dcm_rotation109	-18_energy152.jpg
../DATASETS/24_bones_classifier_test_224x224x3/train/9/9_APML.dcm_rotation103	-12_energy158.jpg
../DATASETS/24_bones_classifier_test_224x224x3/train/9/9_APML.dcm_rotation103	-12_energy146.jpg
../DATASETS/24_bones_classifier_test_224x224x3/train/9/9_APML.dcm_rotation106	-15_energy158.jpg
../DATASETS/24_bones_classifier_test_224x224x3/train/9/9_APML.dcm_rotation106	-18_energy158.jpg
../DATASETS/24_bones_classifier_test_224x224x3/train/9/9_APML.dcm_rotation106	-3_energy146.jpg
../DATASETS/24_bones_classifier_test_224x224x3/train/9/9_APML.dcm_rotation106	12_energy152.jpg
../DATASETS/24_bones_classifier_test_224x224x3/train/9/9_APML.dcm_rotation106	-18_energy146.jpg
../DATASETS/24_bones_classifier_test_224x224x3/train/9/9_APML.dcm_rotation85	3_energy158.jpg
../DATASETS/24_bones_classifier_test_224x224x3/train/9/9_APML.dcm_rotation106	21_energy146.jpg
../DATASETS/24_bones_classifier_test_224x224x3/train/9/9_APML.dcm_rotation109	-3_energy152.jpg
../DATASETS/24_bones_classifier_test_224x224x3/train/9/9_APML.dcm_rotation106	9_energy158.jpg
../DATASETS/24_bones_classifier_test_224x224x3/train/9/9_APML.dcm_rotation103	-18_energy158.jpg
../DATASETS/24_bones_classifier_test_224x224x3/train/9/9_APML.dcm_rotation100	9_energy158.jpg
../DATASETS/24_bones_classifier_test_224x224x3/train/9/9_APML.dcm_rotation109	12_energy158.jpg
../DATASETS/24_bones_classifier_test_224x224x3/train/9/9_APML.dcm_rotation106	6_energy158.jpg
../DATASETS/24_bones_classifier_test_224x224x3/train/9/9_APML.dcm_rotation103	18_energy158.jpg
../DATASETS/24_bones_classifier_test_224x224x3/train/9/9_APML.dcm_rotation85	6_energy146.jpg
../DATASETS/24_bones_classifier_test_224x224x3/train/9/9_APML.dcm_rotation109	-6_energy140.jpg
../DATASETS/24_bones_classifier_test_224x224x3/train/9/9_APML.dcm_rotation85	15_energy146.jpg
../DATASETS/24_bones_classifier_test_224x224x3/train/9/9_APML.dcm_rotation82	-6_energy146.jpg
../DATASETS/24_bones_classifier_test_224x224x3/train/9/9_APML.dcm_rotation109	12_energy146.jpg
../DATASETS/24_bones_classifier_test_224x224x3/train/9/9_APML.dcm_rotation106	-9_energy152.jpg
../DATASETS/24_bones_classifier_test_224x224x3/train/9/9_APML.dcm_rotation109	-21_energy152.jpg
../DATASETS/24_bones_classifier_test_224x224x3/train/9/9_APML.dcm_rotation106	21_energy152.jpg
../DATASETS/24_bones_classifier_test_224x224x3/train/9/9_APML.dcm_rotation85	-9_energy152.jpg
../DATASETS/24_bones_classifier_test_224x224x3/train/9/9_APML.dcm_rotation106	18_energy146.jpg
../DATASETS/24_bones_classifier_test_224x224x3/train/9/9_APML.dcm_rotation103	15_energy146.jpg
../DATASETS/24_bones_classifier_test_224x224x3/train/9/9_APML.dcm_rotation103	15_energy152.jpg
../DATASETS/24_bones_classifier_test_224x224x3/train/9/9_APML.dcm_rotation103	-21_energy158.jpg
../DATASETS/24_bones_classifier_test_224x224x3/train/9/9_APML.dcm_rotation103	-15_energy146.jpg
../DATASETS/24_bones_classifier_test_224x224x3/train/9/9_APML.dcm_rotation103	3_energy158.jpg
../DATASETS/24_bones_classifier_test_224x224x3/train/9/9_APML.dcm_rotation100	9_energy152.jpg
../DATASETS/24_bones_classifier_test_224x224x3/train/9/9_APML.dcm_rotation106	18_energy152.jpg
../DATASETS/24_bones_classifier_test_224x224x3/train/9/9_APML.dcm_rotation106	-18_energy152.jpg
../DATASETS/24_bones_classifier_test_224x224x3/train/9/9_APML.dcm_rotation82	-12_energy140.jpg
../DATASETS/24_bones_classifier_test_224x224x3/train/9/9_APML.dcm_rotation106	15_energy140.jpg
../DATASETS/24_bones_classifier_test_224x224x3/train/9/9_APML.dcm_rotation103	15_energy140.jpg
../DATASETS/24_bones_classifier_test_224x224x3/train/9/9_APML.dcm_rotation103	6_energy152.jpg
../DATASETS/24_bones_classifier_test_224x224x3/train/9/9_APML.dcm_rotation109	-9_energy152.jpg
../DATASETS/24_bones_classifier_test_224x224x3/train/9/9_APML.dcm_rotation109	0_energy146.jpg
../DATASETS/24_bones_classifier_test_224x224x3/train/9/9_APML.dcm_rotation100	3_energy158.jpg
../DATASETS/24_bones_classifier_test_224x224x3/train/9/9_APML.dcm_rotation103	-3_energy140.jpg
../DATASETS/24_bones_classifier_test_224x224x3/train/9/9_APML.dcm_rotation100	6_energy146.jpg
../DATASETS/24_bones_classifier_test_224x224x3/train/9/9_APML.dcm_rotation103	12_energy152.jpg
../DATASETS/24_bones_classifier_test_224x224x3/train/9/9_APML.dcm_rotation103	12_energy140.jpg
../DATASETS/24_bones_classifier_test_224x224x3/train/9/9_APML.dcm_rotation103	-9_energy146.jpg
../DATASETS/24_bones_classifier_test_224x224x3/train/9/9_APML.dcm_rotation106	-21_energy152.jpg
../DATASETS/24_bones_classifier_test_224x224x3/train/9/9_APML.dcm_rotation85	-21_energy158.jpg
../DATASETS/24_bones_classifier_test_224x224x3/train/9/9_APML.dcm_rotation109	-21_energy146.jpg
../DATASETS/24_bones_classifier_test_224x224x3/train/9/9_APML.dcm_rotation106	18_energy158.jpg
../DATASETS/24_bones_classifier_test_224x224x3/train/9/9_APML.dcm_rotation103	3_energy152.jpg
../DATASETS/24_bones_classifier_test_224x224x3/train/9/9_APML.dcm_rotation103	9_energy152.jpg
../DATASETS/24_bones_classifier_test_224x224x3/train/9/9_APML.dcm_rotation103	9_energy140.jpg
../DATASETS/24_bones_classifier_test_224x224x3/train/9/9_APML.dcm_rotation106	-3_energy158.jpg
../DATASETS/24_bones_classifier_test_224x224x3/train/9/9_APML.dcm_rotation103	21_energy152.jpg
../DATASETS/24_bones_classifier_test_224x224x3/train/9/9_APML.dcm_rotation103	-21_energy140.jpg
../DATASETS/24_bones_classifier_test_224x224x3/train/9/9_APML.dcm_rotation106	-21_energy140.jpg
../DATASETS/24_bones_classifier_test_224x224x3/train/9/9_APML.dcm_rotation103	6_energy158.jpg
../DATASETS/24_bones_classifier_test_224x224x3/train/9/9_APML.dcm_rotation103	-9_energy152.jpg
../DATASETS/24_bones_classifier_test_224x224x3/train/9/9_APML.dcm_rotation106	-21_energy158.jpg
../DATASETS/24_bones_classifier_test_224x224x3/train/9/9_APML.dcm_rotation106	3_energy140.jpg
../DATASETS/24_bones_classifier_test_224x224x3/train/9/9_APML.dcm_rotation85	-15_energy146.jpg
../DATASETS/24_bones_classifier_test_224x224x3/train/9/9_APML.dcm_rotation106	12_energy146.jpg
../DATASETS/24_bones_classifier_test_224x224x3/train/9/9_APML.dcm_rotation100	9_energy140.jpg
../DATASETS/24_bones_classifier_test_224x224x3/train/9/9_APML.dcm_rotation109	15_energy152.jpg
../DATASETS/24_bones_classifier_test_224x224x3/train/9/9_APML.dcm_rotation100	6_energy152.jpg
../DATASETS/24_bones_classifier_test_224x224x3/train/9/9_APML.dcm_rotation109	-18_energy146.jpg
../DATASETS/24_bones_classifier_test_224x224x3/train/9/9_APML.dcm_rotation106	-12_energy146.jpg
../DATASETS/24_bones_classifier_test_224x224x3/train/9/9_APML.dcm_rotation103	15_energy158.jpg
../DATASETS/24_bones_classifier_test_224x224x3/train/9/9_APML.dcm_rotation109	-12_energy158.jpg
../DATASETS/24_bones_classifier_test_224x224x3/train/9/9_APML.dcm_rotation109	-12_energy152.jpg
../DATASETS/24_bones_classifier_test_224x224x3/train/9/9_APML.dcm_rotation109	-9_energy140.jpg
../DATASETS/24_bones_classifier_test_224x224x3/train/9/9_APML.dcm_rotation109	0_energy158.jpg
../DATASETS/24_bones_classifier_test_224x224x3/train/9/9_APML.dcm_rotation109	-15_energy158.jpg
../DATASETS/24_bones_classifier_test_224x224x3/train/9/9_APML.dcm_rotation106	3_energy146.jpg
../DATASETS/24_bones_classifier_test_224x224x3/train/9/9_APML.dcm_rotation103	9_energy158.jpg
../DATASETS/24_bones_classifier_test_224x224x3/train/9/9_APML.dcm_rotation106	3_energy152.jpg
../DATASETS/24_bones_classifier_test_224x224x3/train/9/9_APML.dcm_rotation103	6_energy146.jpg
../DATASETS/24_bones_classifier_test_224x224x3/train/9/9_APML.dcm_rotation106	21_energy158.jpg
../DATASETS/24_bones_classifier_test_224x224x3/train/9/9_APML.dcm_rotation103	3_energy140.jpg
../DATASETS/24_bones_classifier_test_224x224x3/train/9/9_APML.dcm_rotation109	-18_energy158.jpg
../DATASETS/24_bones_classifier_test_224x224x3/train/9/9_APML.dcm_rotation106	15_energy158.jpg
../DATASETS/24_bones_classifier_test_224x224x3/train/9/9_APML.dcm_rotation82	6_energy152.jpg
../DATASETS/24_bones_classifier_test_224x224x3/train/9/9_APML.dcm_rotation103	-18_energy140.jpg
../DATASETS/24_bones_classifier_test_224x224x3/train/9/9_APML.dcm_rotation106	-6_energy140.jpg
../DATASETS/24_bones_classifier_test_224x224x3/train/9/9_APML.dcm_rotation109	-6_energy152.jpg
../DATASETS/24_bones_classifier_test_224x224x3/train/9/9_APML.dcm_rotation106	15_energy146.jpg
../DATASETS/24_bones_classifier_test_224x224x3/train/9/9_APML.dcm_rotation106	-9_energy146.jpg
../DATASETS/24_bones_classifier_test_224x224x3/train/9/9_APML.dcm_rotation106	6_energy146.jpg
../DATASETS/24_bones_classifier_test_224x224x3/train/9/9_APML.dcm_rotation106	-3_energy140.jpg
../DATASETS/24_bones_classifier_test_224x224x3/train/9/9_APML.dcm_rotation103	-6_energy146.jpg
../DATASETS/24_bones_classifier_test_224x224x3/train/9/9_APML.dcm_rotation103	-21_energy152.jpg
../DATASETS/24_bones_classifier_test_224x224x3/train/9/9_APML.dcm_rotation103	-6_energy140.jpg
../DATASETS/24_bones_classifier_test_224x224x3/train/9/9_APML.dcm_rotation103	-12_energy140.jpg
../DATASETS/24_bones_classifier_test_224x224x3/train/9/9_APML.dcm_rotation82	18_energy158.jpg
../DATASETS/24_bones_classifier_test_224x224x3/train/9/9_APML.dcm_rotation109	15_energy140.jpg
../DATASETS/24_bones_classifier_test_224x224x3/train/9/9_APML.dcm_rotation106	0_energy152.jpg
../DATASETS/24_bones_classifier_test_224x224x3/train/9/9_APML.dcm_rotation106	15_energy152.jpg
../DATASETS/24_bones_classifier_test_224x224x3/train/9/9_APML.dcm_rotation103	0_energy146.jpg
../DATASETS/24_bones_classifier_test_224x224x3/train/9/9_APML.dcm_rotation106	9_energy152.jpg
../DATASETS/24_bones_classifier_test_224x224x3/train/9/9_APML.dcm_rotation85	9_energy140.jpg
../DATASETS/24_bones_classifier_test_224x224x3/train/9/9_APML.dcm_rotation109	-6_energy146.jpg
../DATASETS/24_bones_classifier_test_224x224x3/train/15/15_APML.dcm_rotation106	21_energy158.jpg
../DATASETS/24_bones_classifier_test_224x224x3/train/15/15_APML.dcm_rotation109	15_energy146.jpg
../DATASETS/24_bones_classifier_test_224x224x3/train/15/15_APML.dcm_rotation106	18_energy158.jpg
../DATASETS/24_bones_classifier_test_224x224x3/train/15/15_APML.dcm_rotation103	18_energy146.jpg
../DATASETS/24_bones_classifier_test_224x224x3/train/15/15_APML.dcm_rotation85	-9_energy152.jpg
../DATASETS/24_bones_classifier_test_224x224x3/train/15/15_APML.dcm_rotation109	-18_energy146.jpg
../DATASETS/24_bones_classifier_test_224x224x3/train/15/15_APML.dcm_rotation79	9_energy140.jpg
../DATASETS/24_bones_classifier_test_224x224x3/train/15/15_APML.dcm_rotation109	18_energy152.jpg
../DATASETS/24_bones_classifier_test_224x224x3/train/15/15_APML.dcm_rotation106	-15_energy140.jpg
../DATASETS/24_bones_classifier_test_224x224x3/train/15/15_APML.dcm_rotation109	-3_energy140.jpg
../DATASETS/24_bones_classifier_test_224x224x3/train/15/15_APML.dcm_rotation82	0_energy146.jpg
../DATASETS/24_bones_classifier_test_224x224x3/train/15/15_APML.dcm_rotation106	3_energy152.jpg
../DATASETS/24_bones_classifier_test_224x224x3/train/15/15_APML.dcm_rotation100	0_energy152.jpg
../DATASETS/24_bones_classifier_test_224x224x3/train/15/15_APML.dcm_rotation106	12_energy158.jpg
../DATASETS/24_bones_classifier_test_224x224x3/train/15/15_APML.dcm_rotation106	-6_energy158.jpg
../DATASETS/24_bones_classifier_test_224x224x3/train/15/15_APML.dcm_rotation109	-18_energy152.jpg
../DATASETS/24_bones_classifier_test_224x224x3/train/15/15_APML.dcm_rotation109	3_energy158.jpg
../DATASETS/24_bones_classifier_test_224x224x3/train/15/15_APML.dcm_rotation106	9_energy140.jpg
../DATASETS/24_bones_classifier_test_224x224x3/train/15/15_APML.dcm_rotation109	15_energy152.jpg
../DATASETS/24_bones_classifier_test_224x224x3/train/15/15_APML.dcm_rotation85	0_energy146.jpg
../DATASETS/24_bones_classifier_test_224x224x3/train/15/15_APML.dcm_rotation85	12_energy140.jpg
../DATASETS/24_bones_classifier_test_224x224x3/train/15/15_APML.dcm_rotation106	-6_energy146.jpg
../DATASETS/24_bones_classifier_test_224x224x3/train/15/15_APML.dcm_rotation103	12_energy152.jpg
../DATASETS/24_bones_classifier_test_224x224x3/train/15/15_APML.dcm_rotation106	-3_energy158.jpg
../DATASETS/24_bones_classifier_test_224x224x3/train/15/15_APML.dcm_rotation109	-3_energy152.jpg
../DATASETS/24_bones_classifier_test_224x224x3/train/15/15_APML.dcm_rotation106	-9_energy146.jpg
../DATASETS/24_bones_classifier_test_224x224x3/train/15/15_APML.dcm_rotation109	0_energy158.jpg
../DATASETS/24_bones_classifier_test_224x224x3/train/15/15_APML.dcm_rotation109	18_energy158.jpg
../DATASETS/24_bones_classifier_test_224x224x3/train/15/15_APML.dcm_rotation103	21_energy146.jpg
../DATASETS/24_bones_classifier_test_224x224x3/train/15/15_APML.dcm_rotation103	9_energy158.jpg
../DATASETS/24_bones_classifier_test_224x224x3/train/15/15_APML.dcm_rotation85	-9_energy158.jpg
../DATASETS/24_bones_classifier_test_224x224x3/train/15/15_APML.dcm_rotation106	-9_energy152.jpg
../DATASETS/24_bones_classifier_test_224x224x3/train/15/15_APML.dcm_rotation103	9_energy146.jpg
../DATASETS/24_bones_classifier_test_224x224x3/train/15/15_APML.dcm_rotation106	21_energy140.jpg
../DATASETS/24_bones_classifier_test_224x224x3/train/15/15_APML.dcm_rotation109	18_energy140.jpg
../DATASETS/24_bones_classifier_test_224x224x3/train/15/15_APML.dcm_rotation103	-21_energy158.jpg
../DATASETS/24_bones_classifier_test_224x224x3/train/15/15_APML.dcm_rotation106	-15_energy152.jpg
../DATASETS/24_bones_classifier_test_224x224x3/train/15/15_APML.dcm_rotation103	-9_energy140.jpg
../DATASETS/24_bones_classifier_test_224x224x3/train/15/15_APML.dcm_rotation109	-6_energy146.jpg
../DATASETS/24_bones_classifier_test_224x224x3/train/15/15_APML.dcm_rotation106	9_energy152.jpg
../DATASETS/24_bones_classifier_test_224x224x3/train/15/15_APML.dcm_rotation106	6_energy152.jpg
../DATASETS/24_bones_classifier_test_224x224x3/train/15/15_APML.dcm_rotation85	-9_energy140.jpg
../DATASETS/24_bones_classifier_test_224x224x3/train/15/15_APML.dcm_rotation103	12_energy140.jpg
../DATASETS/24_bones_classifier_test_224x224x3/train/15/15_APML.dcm_rotation103	-21_energy152.jpg
../DATASETS/24_bones_classifier_test_224x224x3/train/15/15_APML.dcm_rotation103	6_energy158.jpg
../DATASETS/24_bones_classifier_test_224x224x3/train/15/15_APML.dcm_rotation106	-21_energy140.jpg
../DATASETS/24_bones_classifier_test_224x224x3/train/15/15_APML.dcm_rotation106	15_energy146.jpg
../DATASETS/24_bones_classifier_test_224x224x3/train/15/15_APML.dcm_rotation106	-21_energy158.jpg
../DATASETS/24_bones_classifier_test_224x224x3/train/15/15_APML.dcm_rotation103	-3_energy140.jpg
../DATASETS/24_bones_classifier_test_224x224x3/train/15/15_APML.dcm_rotation109	-6_energy140.jpg
../DATASETS/24_bones_classifier_test_224x224x3/train/15/15_APML.dcm_rotation109	-21_energy152.jpg
../DATASETS/24_bones_classifier_test_224x224x3/train/15/15_APML.dcm_rotation82	18_energy140.jpg
../DATASETS/24_bones_classifier_test_224x224x3/train/15/15_APML.dcm_rotation103	21_energy140.jpg
../DATASETS/24_bones_classifier_test_224x224x3/train/15/15_APML.dcm_rotation109	-15_energy158.jpg
../DATASETS/24_bones_classifier_test_224x224x3/train/15/15_APML.dcm_rotation106	-18_energy152.jpg
../DATASETS/24_bones_classifier_test_224x224x3/train/15/15_APML.dcm_rotation109	-15_energy146.jpg
../DATASETS/24_bones_classifier_test_224x224x3/train/15/15_APML.dcm_rotation106	-15_energy146.jpg
../DATASETS/24_bones_classifier_test_224x224x3/train/15/15_APML.dcm_rotation100	18_energy152.jpg
../DATASETS/24_bones_classifier_test_224x224x3/train/15/15_APML.dcm_rotation106	18_energy146.jpg
../DATASETS/24_bones_classifier_test_224x224x3/train/15/15_APML.dcm_rotation106	-15_energy158.jpg
../DATASETS/24_bones_classifier_test_224x224x3/train/15/15_APML.dcm_rotation106	-6_energy140.jpg
../DATASETS/24_bones_classifier_test_224x224x3/train/15/15_APML.dcm_rotation109	-6_energy152.jpg
../DATASETS/24_bones_classifier_test_224x224x3/train/15/15_APML.dcm_rotation103	6_energy152.jpg
../DATASETS/24_bones_classifier_test_224x224x3/train/15/15_APML.dcm_rotation85	12_energy146.jpg
../DATASETS/24_bones_classifier_test_224x224x3/train/15/15_APML.dcm_rotation103	21_energy152.jpg
../DATASETS/24_bones_classifier_test_224x224x3/train/15/15_APML.dcm_rotation106	15_energy140.jpg
../DATASETS/24_bones_classifier_test_224x224x3/train/15/15_APML.dcm_rotation70	-3_energy146.jpg
../DATASETS/24_bones_classifier_test_224x224x3/train/15/15_APML.dcm_rotation106	3_energy140.jpg
../DATASETS/24_bones_classifier_test_224x224x3/train/15/15_APML.dcm_rotation103	-9_energy158.jpg
../DATASETS/24_bones_classifier_test_224x224x3/train/15/15_APML.dcm_rotation109	-3_energy158.jpg
../DATASETS/24_bones_classifier_test_224x224x3/train/15/15_APML.dcm_rotation103	3_energy146.jpg
../DATASETS/24_bones_classifier_test_224x224x3/train/15/15_APML.dcm_rotation91	-12_energy152.jpg
../DATASETS/24_bones_classifier_test_224x224x3/train/15/15_APML.dcm_rotation79	12_energy152.jpg
../DATASETS/24_bones_classifier_test_224x224x3/train/15/15_APML.dcm_rotation106	-18_energy158.jpg
../DATASETS/24_bones_classifier_test_224x224x3/train/15/15_APML.dcm_rotation109	-21_energy146.jpg
../DATASETS/24_bones_classifier_test_224x224x3/train/15/15_APML.dcm_rotation109	-21_energy140.jpg
../DATASETS/24_bones_classifier_test_224x224x3/train/15/15_APML.dcm_rotation106	6_energy158.jpg
../DATASETS/24_bones_classifier_test_224x224x3/train/15/15_APML.dcm_rotation109	0_energy146.jpg
../DATASETS/24_bones_classifier_test_224x224x3/train/15/15_APML.dcm_rotation106	6_energy140.jpg
../DATASETS/24_bones_classifier_test_224x224x3/train/15/15_APML.dcm_rotation109	-12_energy146.jpg
../DATASETS/24_bones_classifier_test_224x224x3/train/15/15_APML.dcm_rotation109	18_energy146.jpg
../DATASETS/24_bones_classifier_test_224x224x3/train/15/15_APML.dcm_rotation106	15_energy152.jpg
../DATASETS/24_bones_classifier_test_224x224x3/train/15/15_APML.dcm_rotation109	0_energy152.jpg
../DATASETS/24_bones_classifier_test_224x224x3/train/15/15_APML.dcm_rotation103	6_energy140.jpg
../DATASETS/24_bones_classifier_test_224x224x3/train/15/15_APML.dcm_rotation109	3_energy146.jpg
../DATASETS/24_bones_classifier_test_224x224x3/train/15/15_APML.dcm_rotation103	21_energy158.jpg
../DATASETS/24_bones_classifier_test_224x224x3/train/15/15_APML.dcm_rotation106	12_energy152.jpg
../DATASETS/24_bones_classifier_test_224x224x3/train/15/15_APML.dcm_rotation106	18_energy140.jpg
../DATASETS/24_bones_classifier_test_224x224x3/train/15/15_APML.dcm_rotation103	9_energy140.jpg
../DATASETS/24_bones_classifier_test_224x224x3/train/15/15_APML.dcm_rotation103	-6_energy146.jpg
../DATASETS/24_bones_classifier_test_224x224x3/train/15/15_APML.dcm_rotation103	15_energy152.jpg
../DATASETS/24_bones_classifier_test_224x224x3/train/15/15_APML.dcm_rotation106	-18_energy140.jpg
../DATASETS/24_bones_classifier_test_224x224x3/train/15/15_APML.dcm_rotation106	15_energy158.jpg
../DATASETS/24_bones_classifier_test_224x224x3/train/15/15_APML.dcm_rotation106	-3_energy152.jpg
../DATASETS/24_bones_classifier_test_224x224x3/train/15/15_APML.dcm_rotation106	21_energy152.jpg
../DATASETS/24_bones_classifier_test_224x224x3/train/15/15_APML.dcm_rotation109	-12_energy140.jpg
../DATASETS/24_bones_classifier_test_224x224x3/train/15/15_APML.dcm_rotation109	-18_energy140.jpg
../DATASETS/24_bones_classifier_test_224x224x3/train/15/15_APML.dcm_rotation103	-9_energy152.jpg
../DATASETS/24_bones_classifier_test_224x224x3/train/15/15_APML.dcm_rotation106	18_energy152.jpg
../DATASETS/24_bones_classifier_test_224x224x3/train/15/15_APML.dcm_rotation106	-9_energy140.jpg
../DATASETS/24_bones_classifier_test_224x224x3/train/15/15_APML.dcm_rotation106	-9_energy158.jpg
../DATASETS/24_bones_classifier_test_224x224x3/train/15/15_APML.dcm_rotation106	0_energy146.jpg
../DATASETS/24_bones_classifier_test_224x224x3/train/15/15_APML.dcm_rotation109	-6_energy158.jpg
../DATASETS/24_bones_classifier_test_224x224x3/train/15/15_APML.dcm_rotation103	-3_energy152.jpg
../DATASETS/24_bones_classifier_test_224x224x3/train/15/15_APML.dcm_rotation106	0_energy158.jpg
../DATASETS/24_bones_classifier_test_224x224x3/train/15/15_APML.dcm_rotation109	-21_energy158.jpg
../DATASETS/24_bones_classifier_test_224x224x3/train/15/15_APML.dcm_rotation109	15_energy140.jpg
../DATASETS/24_bones_classifier_test_224x224x3/train/15/15_APML.dcm_rotation103	9_energy152.jpg
../DATASETS/24_bones_classifier_test_224x224x3/train/15/15_APML.dcm_rotation85	-12_energy152.jpg
../DATASETS/24_bones_classifier_test_224x224x3/train/15/15_APML.dcm_rotation85	0_energy140.jpg
../DATASETS/24_bones_classifier_test_224x224x3/train/15/15_APML.dcm_rotation109	21_energy152.jpg
../DATASETS/24_bones_classifier_test_224x224x3/train/15/15_APML.dcm_rotation103	0_energy146.jpg
../DATASETS/24_bones_classifier_test_224x224x3/train/15/15_APML.dcm_rotation109	-9_energy158.jpg
../DATASETS/24_bones_classifier_test_224x224x3/train/15/15_APML.dcm_rotation109	3_energy140.jpg
../DATASETS/24_bones_classifier_test_224x224x3/train/15/15_APML.dcm_rotation109	12_energy152.jpg
../DATASETS/24_bones_classifier_test_224x224x3/train/15/15_APML.dcm_rotation103	18_energy158.jpg
../DATASETS/24_bones_classifier_test_224x224x3/train/15/15_APML.dcm_rotation103	6_energy146.jpg
../DATASETS/24_bones_classifier_test_224x224x3/train/15/15_APML.dcm_rotation103	0_energy158.jpg
../DATASETS/24_bones_classifier_test_224x224x3/train/15/15_APML.dcm_rotation106	3_energy158.jpg
../DATASETS/24_bones_classifier_test_224x224x3/train/15/15_APML.dcm_rotation109	21_energy140.jpg
../DATASETS/24_bones_classifier_test_224x224x3/train/15/15_APML.dcm_rotation109	21_energy146.jpg
../DATASETS/24_bones_classifier_test_224x224x3/train/15/15_APML.dcm_rotation109	-9_energy146.jpg
../DATASETS/24_bones_classifier_test_224x224x3/train/15/15_APML.dcm_rotation82	-3_energy152.jpg
../DATASETS/24_bones_classifier_test_224x224x3/train/15/15_APML.dcm_rotation103	3_energy158.jpg
../DATASETS/24_bones_classifier_test_224x224x3/train/15/15_APML.dcm_rotation106	-6_energy152.jpg
../DATASETS/24_bones_classifier_test_224x224x3/train/15/15_APML.dcm_rotation109	-12_energy152.jpg
../DATASETS/24_bones_classifier_test_224x224x3/train/15/15_APML.dcm_rotation103	0_energy140.jpg
../DATASETS/24_bones_classifier_test_224x224x3/train/15/15_APML.dcm_rotation103	-6_energy158.jpg
../DATASETS/24_bones_classifier_test_224x224x3/train/15/15_APML.dcm_rotation109	21_energy158.jpg
../DATASETS/24_bones_classifier_test_224x224x3/train/15/15_APML.dcm_rotation106	3_energy146.jpg
../DATASETS/24_bones_classifier_test_224x224x3/train/15/15_APML.dcm_rotation85	0_energy158.jpg
../DATASETS/24_bones_classifier_test_224x224x3/train/15/15_APML.dcm_rotation103	-3_energy146.jpg
../DATASETS/24_bones_classifier_test_224x224x3/train/15/15_APML.dcm_rotation109	0_energy140.jpg
../DATASETS/24_bones_classifier_test_224x224x3/train/15/15_APML.dcm_rotation106	-12_energy158.jpg
../DATASETS/24_bones_classifier_test_224x224x3/train/15/15_APML.dcm_rotation109	6_energy140.jpg
../DATASETS/24_bones_classifier_test_224x224x3/train/15/15_APML.dcm_rotation106	-12_energy146.jpg
../DATASETS/24_bones_classifier_test_224x224x3/train/15/15_APML.dcm_rotation106	-3_energy146.jpg
../DATASETS/24_bones_classifier_test_224x224x3/train/15/15_APML.dcm_rotation109	-9_energy140.jpg
../DATASETS/24_bones_classifier_test_224x224x3/train/15/15_APML.dcm_rotation109	-15_energy140.jpg
../DATASETS/24_bones_classifier_test_224x224x3/train/15/15_APML.dcm_rotation109	12_energy158.jpg
../DATASETS/24_bones_classifier_test_224x224x3/train/15/15_APML.dcm_rotation103	3_energy140.jpg
../DATASETS/24_bones_classifier_test_224x224x3/train/15/15_APML.dcm_rotation82	-15_energy158.jpg
../DATASETS/24_bones_classifier_test_224x224x3/train/15/15_APML.dcm_rotation79	21_energy146.jpg
../DATASETS/24_bones_classifier_test_224x224x3/train/15/15_APML.dcm_rotation106	-12_energy152.jpg
../DATASETS/24_bones_classifier_test_224x224x3/train/15/15_APML.dcm_rotation103	-3_energy158.jpg
../DATASETS/24_bones_classifier_test_224x224x3/train/15/15_APML.dcm_rotation109	12_energy146.jpg
../DATASETS/24_bones_classifier_test_224x224x3/train/15/15_APML.dcm_rotation85	0_energy152.jpg
../DATASETS/24_bones_classifier_test_224x224x3/train/15/15_APML.dcm_rotation103	15_energy140.jpg
../DATASETS/24_bones_classifier_test_224x224x3/train/15/15_APML.dcm_rotation109	-18_energy158.jpg
../DATASETS/24_bones_classifier_test_224x224x3/train/15/15_APML.dcm_rotation109	-9_energy152.jpg
../DATASETS/24_bones_classifier_test_224x224x3/train/15/15_APML.dcm_rotation109	-15_energy152.jpg
../DATASETS/24_bones_classifier_test_224x224x3/train/15/15_APML.dcm_rotation109	-3_energy146.jpg
../DATASETS/24_bones_classifier_test_224x224x3/train/15/15_APML.dcm_rotation106	12_energy146.jpg
../DATASETS/24_bones_classifier_test_224x224x3/train/15/15_APML.dcm_rotation100	-6_energy140.jpg
../DATASETS/24_bones_classifier_test_224x224x3/train/15/15_APML.dcm_rotation103	-9_energy146.jpg
../DATASETS/24_bones_classifier_test_224x224x3/train/15/15_APML.dcm_rotation109	15_energy158.jpg
../DATASETS/24_bones_classifier_test_224x224x3/train/15/15_APML.dcm_rotation106	9_energy146.jpg
../DATASETS/24_bones_classifier_test_224x224x3/train/15/15_APML.dcm_rotation103	15_energy146.jpg
../DATASETS/24_bones_classifier_test_224x224x3/train/15/15_APML.dcm_rotation85	-21_energy146.jpg
../DATASETS/24_bones_classifier_test_224x224x3/train/15/15_APML.dcm_rotation103	12_energy146.jpg
../DATASETS/24_bones_classifier_test_224x224x3/train/15/15_APML.dcm_rotation106	6_energy146.jpg
../DATASETS/24_bones_classifier_test_224x224x3/train/15/15_APML.dcm_rotation106	9_energy158.jpg
../DATASETS/24_bones_classifier_test_224x224x3/train/15/15_APML.dcm_rotation109	-12_energy158.jpg
../DATASETS/24_bones_classifier_test_224x224x3/train/15/15_APML.dcm_rotation106	0_energy140.jpg
../DATASETS/24_bones_classifier_test_224x224x3/train/15/15_APML.dcm_rotation109	3_energy152.jpg
../DATASETS/24_bones_classifier_test_224x224x3/train/15/15_APML.dcm_rotation109	12_energy140.jpg
../DATASETS/24_bones_classifier_test_224x224x3/train/15/15_APML.dcm_rotation79	-6_energy158.jpg
../DATASETS/24_bones_classifier_test_224x224x3/train/15/15_APML.dcm_rotation106	-3_energy140.jpg
../DATASETS/24_bones_classifier_test_224x224x3/train/15/15_APML.dcm_rotation106	-18_energy146.jpg
../DATASETS/24_bones_classifier_test_224x224x3/train/15/15_APML.dcm_rotation103	15_energy158.jpg
../DATASETS/24_bones_classifier_test_224x224x3/train/15/15_APML.dcm_rotation106	-21_energy152.jpg
../DATASETS/24_bones_classifier_test_224x224x3/train/15/15_APML.dcm_rotation106	21_energy146.jpg
../DATASETS/24_bones_classifier_test_224x224x3/train/15/15_APML.dcm_rotation85	-9_energy146.jpg
../DATASETS/24_bones_classifier_test_224x224x3/train/15/15_APML.dcm_rotation103	12_energy158.jpg
../DATASETS/24_bones_classifier_test_224x224x3/train/15/15_APML.dcm_rotation103	-6_energy152.jpg
../DATASETS/24_bones_classifier_test_224x224x3/train/15/15_APML.dcm_rotation103	18_energy152.jpg
../DATASETS/24_bones_classifier_test_224x224x3/train/15/15_APML.dcm_rotation106	-21_energy146.jpg
../DATASETS/24_bones_classifier_test_224x224x3/train/15/15_APML.dcm_rotation106	0_energy152.jpg
../DATASETS/24_bones_classifier_test_224x224x3/train/15/15_APML.dcm_rotation82	3_energy158.jpg
../DATASETS/24_bones_classifier_test_224x224x3/train/15/15_APML.dcm_rotation106	12_energy140.jpg
../DATASETS/24_bones_classifier_test_224x224x3/train/1/1_APML.dcm_rotation109	12_energy152.jpg
../DATASETS/24_bones_classifier_test_224x224x3/train/1/1_APML.dcm_rotation103	-15_energy158.jpg
../DATASETS/24_bones_classifier_test_224x224x3/train/1/1_APML.dcm_rotation100	21_energy158.jpg
../DATASETS/24_bones_classifier_test_224x224x3/train/1/1_APML.dcm_rotation103	9_energy140.jpg
../DATASETS/24_bones_classifier_test_224x224x3/train/1/1_APML.dcm_rotation85	-21_energy140.jpg
../DATASETS/24_bones_classifier_test_224x224x3/train/1/1_APML.dcm_rotation106	-12_energy152.jpg
../DATASETS/24_bones_classifier_test_224x224x3/train/1/1_APML.dcm_rotation103	0_energy146.jpg
../DATASETS/24_bones_classifier_test_224x224x3/train/1/1_APML.dcm_rotation103	12_energy152.jpg
../DATASETS/24_bones_classifier_test_224x224x3/train/1/1_APML.dcm_rotation100	3_energy140.jpg
../DATASETS/24_bones_classifier_test_224x224x3/train/1/1_APML.dcm_rotation109	-12_energy140.jpg
../DATASETS/24_bones_classifier_test_224x224x3/train/1/1_APML.dcm_rotation109	-12_energy146.jpg
../DATASETS/24_bones_classifier_test_224x224x3/train/1/1_APML.dcm_rotation103	-15_energy146.jpg
../DATASETS/24_bones_classifier_test_224x224x3/train/1/1_APML.dcm_rotation103	-6_energy158.jpg
../DATASETS/24_bones_classifier_test_224x224x3/train/1/1_APML.dcm_rotation100	21_energy140.jpg
../DATASETS/24_bones_classifier_test_224x224x3/train/1/1_APML.dcm_rotation109	0_energy158.jpg
../DATASETS/24_bones_classifier_test_224x224x3/train/1/1_APML.dcm_rotation106	-3_energy146.jpg
../DATASETS/24_bones_classifier_test_224x224x3/train/1/1_APML.dcm_rotation106	6_energy158.jpg
../DATASETS/24_bones_classifier_test_224x224x3/train/1/1_APML.dcm_rotation103	18_energy146.jpg
../DATASETS/24_bones_classifier_test_224x224x3/train/1/1_APML.dcm_rotation106	-12_energy158.jpg
../DATASETS/24_bones_classifier_test_224x224x3/train/1/1_APML.dcm_rotation106	12_energy140.jpg
../DATASETS/24_bones_classifier_test_224x224x3/train/1/1_APML.dcm_rotation106	-15_energy158.jpg
../DATASETS/24_bones_classifier_test_224x224x3/train/1/1_APML.dcm_rotation106	21_energy152.jpg
../DATASETS/24_bones_classifier_test_224x224x3/train/1/1_APML.dcm_rotation106	3_energy140.jpg
../DATASETS/24_bones_classifier_test_224x224x3/train/1/1_APML.dcm_rotation103	-18_energy152.jpg
../DATASETS/24_bones_classifier_test_224x224x3/train/1/1_APML.dcm_rotation100	12_energy158.jpg
../DATASETS/24_bones_classifier_test_224x224x3/train/1/1_APML.dcm_rotation103	-21_energy146.jpg
../DATASETS/24_bones_classifier_test_224x224x3/train/1/1_APML.dcm_rotation109	-9_energy146.jpg
../DATASETS/24_bones_classifier_test_224x224x3/train/1/1_APML.dcm_rotation103	18_energy152.jpg
../DATASETS/24_bones_classifier_test_224x224x3/train/1/1_APML.dcm_rotation100	15_energy152.jpg
../DATASETS/24_bones_classifier_test_224x224x3/train/1/1_APML.dcm_rotation106	-15_energy146.jpg
../DATASETS/24_bones_classifier_test_224x224x3/train/1/1_APML.dcm_rotation106	-9_energy158.jpg
../DATASETS/24_bones_classifier_test_224x224x3/train/1/1_APML.dcm_rotation106	9_energy158.jpg
../DATASETS/24_bones_classifier_test_224x224x3/train/1/1_APML.dcm_rotation103	0_energy158.jpg
../DATASETS/24_bones_classifier_test_224x224x3/train/1/1_APML.dcm_rotation106	3_energy158.jpg
../DATASETS/24_bones_classifier_test_224x224x3/train/1/1_APML.dcm_rotation106	18_energy158.jpg
../DATASETS/24_bones_classifier_test_224x224x3/train/1/1_APML.dcm_rotation106	12_energy146.jpg
../DATASETS/24_bones_classifier_test_224x224x3/train/1/1_APML.dcm_rotation82	3_energy140.jpg
../DATASETS/24_bones_classifier_test_224x224x3/train/1/1_APML.dcm_rotation103	6_energy158.jpg
../DATASETS/24_bones_classifier_test_224x224x3/train/1/1_APML.dcm_rotation103	-18_energy146.jpg
../DATASETS/24_bones_classifier_test_224x224x3/train/1/1_APML.dcm_rotation103	-12_energy152.jpg
../DATASETS/24_bones_classifier_test_224x224x3/train/1/1_APML.dcm_rotation79	3_energy140.jpg
../DATASETS/24_bones_classifier_test_224x224x3/train/1/1_APML.dcm_rotation103	21_energy146.jpg
../DATASETS/24_bones_classifier_test_224x224x3/train/1/1_APML.dcm_rotation82	-12_energy140.jpg
../DATASETS/24_bones_classifier_test_224x224x3/train/1/1_APML.dcm_rotation109	12_energy158.jpg
../DATASETS/24_bones_classifier_test_224x224x3/train/1/1_APML.dcm_rotation106	6_energy152.jpg
../DATASETS/24_bones_classifier_test_224x224x3/train/1/1_APML.dcm_rotation109	-6_energy140.jpg
../DATASETS/24_bones_classifier_test_224x224x3/train/1/1_APML.dcm_rotation106	-18_energy158.jpg
../DATASETS/24_bones_classifier_test_224x224x3/train/1/1_APML.dcm_rotation103	-3_energy152.jpg
../DATASETS/24_bones_classifier_test_224x224x3/train/1/1_APML.dcm_rotation106	-12_energy140.jpg
../DATASETS/24_bones_classifier_test_224x224x3/train/1/1_APML.dcm_rotation106	18_energy146.jpg
../DATASETS/24_bones_classifier_test_224x224x3/train/1/1_APML.dcm_rotation106	-3_energy158.jpg
../DATASETS/24_bones_classifier_test_224x224x3/train/1/1_APML.dcm_rotation100	18_energy146.jpg
../DATASETS/24_bones_classifier_test_224x224x3/train/1/1_APML.dcm_rotation100	3_energy152.jpg
../DATASETS/24_bones_classifier_test_224x224x3/train/1/1_APML.dcm_rotation103	-15_energy140.jpg
../DATASETS/24_bones_classifier_test_224x224x3/train/1/1_APML.dcm_rotation109	-3_energy158.jpg
../DATASETS/24_bones_classifier_test_224x224x3/train/1/1_APML.dcm_rotation109	-21_energy140.jpg
../DATASETS/24_bones_classifier_test_224x224x3/train/1/1_APML.dcm_rotation109	-15_energy158.jpg
../DATASETS/24_bones_classifier_test_224x224x3/train/1/1_APML.dcm_rotation106	6_energy146.jpg
../DATASETS/24_bones_classifier_test_224x224x3/train/1/1_APML.dcm_rotation106	-9_energy146.jpg
../DATASETS/24_bones_classifier_test_224x224x3/train/1/1_APML.dcm_rotation106	6_energy140.jpg
../DATASETS/24_bones_classifier_test_224x224x3/train/1/1_APML.dcm_rotation106	0_energy152.jpg
../DATASETS/24_bones_classifier_test_224x224x3/train/1/1_APML.dcm_rotation106	0_energy146.jpg
../DATASETS/24_bones_classifier_test_224x224x3/train/1/1_APML.dcm_rotation103	12_energy158.jpg
../DATASETS/24_bones_classifier_test_224x224x3/train/1/1_APML.dcm_rotation106	3_energy152.jpg
../DATASETS/24_bones_classifier_test_224x224x3/train/1/1_APML.dcm_rotation109	-6_energy146.jpg
../DATASETS/24_bones_classifier_test_224x224x3/train/1/1_APML.dcm_rotation109	-3_energy146.jpg
../DATASETS/24_bones_classifier_test_224x224x3/train/1/1_APML.dcm_rotation103	-3_energy158.jpg
../DATASETS/24_bones_classifier_test_224x224x3/train/1/1_APML.dcm_rotation82	-9_energy140.jpg
../DATASETS/24_bones_classifier_test_224x224x3/train/1/1_APML.dcm_rotation100	21_energy152.jpg
../DATASETS/24_bones_classifier_test_224x224x3/train/1/1_APML.dcm_rotation106	3_energy146.jpg
../DATASETS/24_bones_classifier_test_224x224x3/train/1/1_APML.dcm_rotation109	15_energy152.jpg
../DATASETS/24_bones_classifier_test_224x224x3/train/1/1_APML.dcm_rotation106	-6_energy152.jpg
../DATASETS/24_bones_classifier_test_224x224x3/train/1/1_APML.dcm_rotation106	-21_energy140.jpg
../DATASETS/24_bones_classifier_test_224x224x3/train/1/1_APML.dcm_rotation106	-15_energy152.jpg
../DATASETS/24_bones_classifier_test_224x224x3/train/1/1_APML.dcm_rotation103	-15_energy152.jpg
../DATASETS/24_bones_classifier_test_224x224x3/train/1/1_APML.dcm_rotation100	3_energy146.jpg
../DATASETS/24_bones_classifier_test_224x224x3/train/1/1_APML.dcm_rotation106	0_energy140.jpg
../DATASETS/24_bones_classifier_test_224x224x3/train/1/1_APML.dcm_rotation103	0_energy140.jpg
../DATASETS/24_bones_classifier_test_224x224x3/train/1/1_APML.dcm_rotation103	18_energy158.jpg
../DATASETS/24_bones_classifier_test_224x224x3/train/1/1_APML.dcm_rotation109	-15_energy140.jpg
../DATASETS/24_bones_classifier_test_224x224x3/train/1/1_APML.dcm_rotation109	12_energy140.jpg
../DATASETS/24_bones_classifier_test_224x224x3/train/1/1_APML.dcm_rotation106	-12_energy146.jpg
../DATASETS/24_bones_classifier_test_224x224x3/train/1/1_APML.dcm_rotation103	9_energy158.jpg
../DATASETS/24_bones_classifier_test_224x224x3/train/1/1_APML.dcm_rotation106	-21_energy158.jpg
../DATASETS/24_bones_classifier_test_224x224x3/train/1/1_APML.dcm_rotation103	15_energy152.jpg
../DATASETS/24_bones_classifier_test_224x224x3/train/1/1_APML.dcm_rotation106	-6_energy158.jpg
../DATASETS/24_bones_classifier_test_224x224x3/train/1/1_APML.dcm_rotation106	12_energy152.jpg
../DATASETS/24_bones_classifier_test_224x224x3/train/1/1_APML.dcm_rotation109	-9_energy152.jpg
../DATASETS/24_bones_classifier_test_224x224x3/train/1/1_APML.dcm_rotation109	-15_energy152.jpg
../DATASETS/24_bones_classifier_test_224x224x3/train/1/1_APML.dcm_rotation103	-21_energy158.jpg
../DATASETS/24_bones_classifier_test_224x224x3/train/1/1_APML.dcm_rotation109	-3_energy140.jpg
../DATASETS/24_bones_classifier_test_224x224x3/train/1/1_APML.dcm_rotation103	3_energy140.jpg
../DATASETS/24_bones_classifier_test_224x224x3/train/1/1_APML.dcm_rotation100	15_energy140.jpg
../DATASETS/24_bones_classifier_test_224x224x3/train/1/1_APML.dcm_rotation106	15_energy152.jpg
../DATASETS/24_bones_classifier_test_224x224x3/train/1/1_APML.dcm_rotation100	18_energy158.jpg
../DATASETS/24_bones_classifier_test_224x224x3/train/1/1_APML.dcm_rotation109	15_energy158.jpg
../DATASETS/24_bones_classifier_test_224x224x3/train/1/1_APML.dcm_rotation106	-21_energy146.jpg
../DATASETS/24_bones_classifier_test_224x224x3/train/1/1_APML.dcm_rotation103	12_energy146.jpg
../DATASETS/24_bones_classifier_test_224x224x3/train/1/1_APML.dcm_rotation109	15_energy146.jpg
../DATASETS/24_bones_classifier_test_224x224x3/train/1/1_APML.dcm_rotation106	-21_energy152.jpg
../DATASETS/24_bones_classifier_test_224x224x3/train/1/1_APML.dcm_rotation109	-15_energy146.jpg
../DATASETS/24_bones_classifier_test_224x224x3/train/1/1_APML.dcm_rotation103	-9_energy146.jpg
../DATASETS/24_bones_classifier_test_224x224x3/train/1/1_APML.dcm_rotation103	6_energy146.jpg
../DATASETS/24_bones_classifier_test_224x224x3/train/1/1_APML.dcm_rotation106	-6_energy140.jpg
../DATASETS/24_bones_classifier_test_224x224x3/train/1/1_APML.dcm_rotation109	-18_energy146.jpg
../DATASETS/24_bones_classifier_test_224x224x3/train/1/1_APML.dcm_rotation106	15_energy146.jpg
../DATASETS/24_bones_classifier_test_224x224x3/train/1/1_APML.dcm_rotation103	-3_energy140.jpg
../DATASETS/24_bones_classifier_test_224x224x3/train/1/1_APML.dcm_rotation109	0_energy140.jpg
../DATASETS/24_bones_classifier_test_224x224x3/train/1/1_APML.dcm_rotation103	-9_energy158.jpg
../DATASETS/24_bones_classifier_test_224x224x3/train/1/1_APML.dcm_rotation109	-18_energy158.jpg
../DATASETS/24_bones_classifier_test_224x224x3/train/1/1_APML.dcm_rotation103	-21_energy140.jpg
../DATASETS/24_bones_classifier_test_224x224x3/train/1/1_APML.dcm_rotation106	15_energy140.jpg
../DATASETS/24_bones_classifier_test_224x224x3/train/1/1_APML.dcm_rotation106	9_energy140.jpg
../DATASETS/24_bones_classifier_test_224x224x3/train/1/1_APML.dcm_rotation85	-9_energy140.jpg
../DATASETS/24_bones_classifier_test_224x224x3/train/1/1_APML.dcm_rotation82	15_energy140.jpg
../DATASETS/24_bones_classifier_test_224x224x3/train/1/1_APML.dcm_rotation109	-6_energy152.jpg
../DATASETS/24_bones_classifier_test_224x224x3/train/1/1_APML.dcm_rotation109	-9_energy158.jpg
../DATASETS/24_bones_classifier_test_224x224x3/train/1/1_APML.dcm_rotation103	15_energy146.jpg
../DATASETS/24_bones_classifier_test_224x224x3/train/1/1_APML.dcm_rotation106	9_energy152.jpg
../DATASETS/24_bones_classifier_test_224x224x3/train/1/1_APML.dcm_rotation103	3_energy158.jpg
../DATASETS/24_bones_classifier_test_224x224x3/train/1/1_APML.dcm_rotation106	18_energy140.jpg
../DATASETS/24_bones_classifier_test_224x224x3/train/1/1_APML.dcm_rotation103	6_energy140.jpg
../DATASETS/24_bones_classifier_test_224x224x3/train/1/1_APML.dcm_rotation106	0_energy158.jpg
../DATASETS/24_bones_classifier_test_224x224x3/train/1/1_APML.dcm_rotation103	-21_energy152.jpg
../DATASETS/24_bones_classifier_test_224x224x3/train/1/1_APML.dcm_rotation109	-3_energy152.jpg
../DATASETS/24_bones_classifier_test_224x224x3/train/1/1_APML.dcm_rotation109	-12_energy152.jpg
../DATASETS/24_bones_classifier_test_224x224x3/train/1/1_APML.dcm_rotation106	-3_energy140.jpg
../DATASETS/24_bones_classifier_test_224x224x3/train/1/1_APML.dcm_rotation106	-9_energy140.jpg
../DATASETS/24_bones_classifier_test_224x224x3/train/1/1_APML.dcm_rotation109	-18_energy140.jpg
../DATASETS/24_bones_classifier_test_224x224x3/train/1/1_APML.dcm_rotation82	-21_energy140.jpg
../DATASETS/24_bones_classifier_test_224x224x3/train/1/1_APML.dcm_rotation109	18_energy140.jpg
../DATASETS/24_bones_classifier_test_224x224x3/train/1/1_APML.dcm_rotation103	-12_energy158.jpg
../DATASETS/24_bones_classifier_test_224x224x3/train/1/1_APML.dcm_rotation100	18_energy152.jpg
../DATASETS/24_bones_classifier_test_224x224x3/train/1/1_APML.dcm_rotation100	18_energy140.jpg
../DATASETS/24_bones_classifier_test_224x224x3/train/1/1_APML.dcm_rotation109	0_energy146.jpg
../DATASETS/24_bones_classifier_test_224x224x3/train/1/1_APML.dcm_rotation103	3_energy146.jpg
../DATASETS/24_bones_classifier_test_224x224x3/train/1/1_APML.dcm_rotation109	15_energy140.jpg
../DATASETS/24_bones_classifier_test_224x224x3/train/1/1_APML.dcm_rotation109	-6_energy158.jpg
../DATASETS/24_bones_classifier_test_224x224x3/train/1/1_APML.dcm_rotation109	-21_energy146.jpg
../DATASETS/24_bones_classifier_test_224x224x3/train/1/1_APML.dcm_rotation106	-6_energy146.jpg
../DATASETS/24_bones_classifier_test_224x224x3/train/1/1_APML.dcm_rotation106	21_energy140.jpg
../DATASETS/24_bones_classifier_test_224x224x3/train/1/1_APML.dcm_rotation106	-3_energy152.jpg
../DATASETS/24_bones_classifier_test_224x224x3/train/1/1_APML.dcm_rotation100	15_energy158.jpg
../DATASETS/24_bones_classifier_test_224x224x3/train/1/1_APML.dcm_rotation106	-9_energy152.jpg
../DATASETS/24_bones_classifier_test_224x224x3/train/1/1_APML.dcm_rotation103	-18_energy140.jpg
../DATASETS/24_bones_classifier_test_224x224x3/train/1/1_APML.dcm_rotation103	-3_energy146.jpg
../DATASETS/24_bones_classifier_test_224x224x3/train/1/1_APML.dcm_rotation106	-18_energy152.jpg
../DATASETS/24_bones_classifier_test_224x224x3/train/1/1_APML.dcm_rotation106	-18_energy146.jpg
../DATASETS/24_bones_classifier_test_224x224x3/train/1/1_APML.dcm_rotation106	-18_energy140.jpg
../DATASETS/24_bones_classifier_test_224x224x3/train/1/1_APML.dcm_rotation109	-18_energy152.jpg
../DATASETS/24_bones_classifier_test_224x224x3/train/1/1_APML.dcm_rotation106	9_energy146.jpg
../DATASETS/24_bones_classifier_test_224x224x3/train/1/1_APML.dcm_rotation106	-15_energy140.jpg
../DATASETS/24_bones_classifier_test_224x224x3/train/1/1_APML.dcm_rotation109	-12_energy158.jpg
../DATASETS/24_bones_classifier_test_224x224x3/train/1/1_APML.dcm_rotation103	-9_energy152.jpg
../DATASETS/24_bones_classifier_test_224x224x3/train/1/1_APML.dcm_rotation103	-9_energy140.jpg
../DATASETS/24_bones_classifier_test_224x224x3/train/1/1_APML.dcm_rotation103	21_energy140.jpg
../DATASETS/24_bones_classifier_test_224x224x3/train/1/1_APML.dcm_rotation109	12_energy146.jpg
../DATASETS/24_bones_classifier_test_224x224x3/train/1/1_APML.dcm_rotation100	15_energy146.jpg
../DATASETS/24_bones_classifier_test_224x224x3/train/1/1_APML.dcm_rotation100	12_energy152.jpg
../DATASETS/24_bones_classifier_test_224x224x3/train/1/1_APML.dcm_rotation109	-9_energy140.jpg
../DATASETS/24_bones_classifier_test_224x224x3/train/1/1_APML.dcm_rotation106	21_energy146.jpg
../DATASETS/24_bones_classifier_test_224x224x3/train/1/1_APML.dcm_rotation100	21_energy146.jpg
../DATASETS/24_bones_classifier_test_224x224x3/train/1/1_APML.dcm_rotation103	9_energy152.jpg
../DATASETS/24_bones_classifier_test_224x224x3/train/1/1_APML.dcm_rotation85	-12_energy140.jpg
../DATASETS/24_bones_classifier_test_224x224x3/train/1/1_APML.dcm_rotation103	3_energy152.jpg
../DATASETS/24_bones_classifier_test_224x224x3/train/1/1_APML.dcm_rotation109	0_energy152.jpg
../DATASETS/24_bones_classifier_test_224x224x3/train/1/1_APML.dcm_rotation103	-6_energy140.jpg
../DATASETS/24_bones_classifier_test_224x224x3/train/1/1_APML.dcm_rotation106	12_energy158.jpg
../DATASETS/24_bones_classifier_test_224x224x3/train/1/1_APML.dcm_rotation103	0_energy152.jpg
../DATASETS/24_bones_classifier_test_224x224x3/train/1/1_APML.dcm_rotation103	-6_energy152.jpg
../DATASETS/24_bones_classifier_test_224x224x3/train/1/1_APML.dcm_rotation106	18_energy152.jpg
../DATASETS/24_bones_classifier_test_224x224x3/train/1/1_APML.dcm_rotation109	-21_energy158.jpg
../DATASETS/24_bones_classifier_test_224x224x3/train/1/1_APML.dcm_rotation106	21_energy158.jpg
../DATASETS/24_bones_classifier_test_224x224x3/train/1/1_APML.dcm_rotation103	6_energy152.jpg
../DATASETS/24_bones_classifier_test_224x224x3/train/1/1_APML.dcm_rotation103	18_energy140.jpg
../DATASETS/24_bones_classifier_test_224x224x3/train/1/1_APML.dcm_rotation103	15_energy140.jpg
../DATASETS/24_bones_classifier_test_224x224x3/train/1/1_APML.dcm_rotation106	15_energy158.jpg
../DATASETS/24_bones_classifier_test_224x224x3/train/1/1_APML.dcm_rotation103	15_energy158.jpg
../DATASETS/24_bones_classifier_test_224x224x3/train/1/1_APML.dcm_rotation109	-21_energy152.jpg
../DATASETS/24_bones_classifier_test_224x224x3/train/1/1_APML.dcm_rotation103	21_energy158.jpg
../DATASETS/24_bones_classifier_test_224x224x3/train/19/19_APML.dcm_rotation106	15_energy158.jpg
../DATASETS/24_bones_classifier_test_224x224x3/train/19/19_APML.dcm_rotation106	0_energy140.jpg
../DATASETS/24_bones_classifier_test_224x224x3/train/19/19_APML.dcm_rotation109	15_energy152.jpg
../DATASETS/24_bones_classifier_test_224x224x3/train/19/19_APML.dcm_rotation85	-9_energy158.jpg
../DATASETS/24_bones_classifier_test_224x224x3/train/19/19_APML.dcm_rotation106	-18_energy140.jpg
../DATASETS/24_bones_classifier_test_224x224x3/train/19/19_APML.dcm_rotation106	-3_energy146.jpg
../DATASETS/24_bones_classifier_test_224x224x3/train/19/19_APML.dcm_rotation109	-9_energy140.jpg
../DATASETS/24_bones_classifier_test_224x224x3/train/19/19_APML.dcm_rotation106	6_energy158.jpg
../DATASETS/24_bones_classifier_test_224x224x3/train/19/19_APML.dcm_rotation106	6_energy152.jpg
../DATASETS/24_bones_classifier_test_224x224x3/train/19/19_APML.dcm_rotation109	-21_energy140.jpg
../DATASETS/24_bones_classifier_test_224x224x3/train/19/19_APML.dcm_rotation106	-9_energy140.jpg
../DATASETS/24_bones_classifier_test_224x224x3/train/19/19_APML.dcm_rotation106	-3_energy152.jpg
../DATASETS/24_bones_classifier_test_224x224x3/train/19/19_APML.dcm_rotation106	-3_energy140.jpg
../DATASETS/24_bones_classifier_test_224x224x3/train/19/19_APML.dcm_rotation109	0_energy146.jpg
../DATASETS/24_bones_classifier_test_224x224x3/train/19/19_APML.dcm_rotation106	18_energy152.jpg
../DATASETS/24_bones_classifier_test_224x224x3/train/19/19_APML.dcm_rotation106	21_energy146.jpg
../DATASETS/24_bones_classifier_test_224x224x3/train/19/19_APML.dcm_rotation106	-12_energy158.jpg
../DATASETS/24_bones_classifier_test_224x224x3/train/19/19_APML.dcm_rotation103	12_energy158.jpg
../DATASETS/24_bones_classifier_test_224x224x3/train/19/19_APML.dcm_rotation103	9_energy140.jpg
../DATASETS/24_bones_classifier_test_224x224x3/train/19/19_APML.dcm_rotation106	15_energy140.jpg
../DATASETS/24_bones_classifier_test_224x224x3/train/19/19_APML.dcm_rotation106	9_energy146.jpg
../DATASETS/24_bones_classifier_test_224x224x3/train/19/19_APML.dcm_rotation106	-6_energy158.jpg
../DATASETS/24_bones_classifier_test_224x224x3/train/19/19_APML.dcm_rotation103	-21_energy152.jpg
../DATASETS/24_bones_classifier_test_224x224x3/train/19/19_APML.dcm_rotation103	9_energy146.jpg
../DATASETS/24_bones_classifier_test_224x224x3/train/19/19_APML.dcm_rotation106	-9_energy152.jpg
../DATASETS/24_bones_classifier_test_224x224x3/train/19/19_APML.dcm_rotation103	3_energy158.jpg
../DATASETS/24_bones_classifier_test_224x224x3/train/19/19_APML.dcm_rotation109	-6_energy158.jpg
../DATASETS/24_bones_classifier_test_224x224x3/train/19/19_APML.dcm_rotation106	21_energy140.jpg
../DATASETS/24_bones_classifier_test_224x224x3/train/19/19_APML.dcm_rotation106	3_energy158.jpg
../DATASETS/24_bones_classifier_test_224x224x3/train/19/19_APML.dcm_rotation103	-9_energy146.jpg
../DATASETS/24_bones_classifier_test_224x224x3/train/19/19_APML.dcm_rotation106	3_energy152.jpg
../DATASETS/24_bones_classifier_test_224x224x3/train/19/19_APML.dcm_rotation106	-21_energy140.jpg
../DATASETS/24_bones_classifier_test_224x224x3/train/19/19_APML.dcm_rotation79	21_energy146.jpg
../DATASETS/24_bones_classifier_test_224x224x3/train/19/19_APML.dcm_rotation109	-9_energy146.jpg
../DATASETS/24_bones_classifier_test_224x224x3/train/19/19_APML.dcm_rotation106	-9_energy146.jpg
../DATASETS/24_bones_classifier_test_224x224x3/train/19/19_APML.dcm_rotation106	-12_energy152.jpg
../DATASETS/24_bones_classifier_test_224x224x3/train/19/19_APML.dcm_rotation70	-3_energy146.jpg
../DATASETS/24_bones_classifier_test_224x224x3/train/19/19_APML.dcm_rotation109	-12_energy140.jpg
../DATASETS/24_bones_classifier_test_224x224x3/train/19/19_APML.dcm_rotation109	18_energy140.jpg
../DATASETS/24_bones_classifier_test_224x224x3/train/19/19_APML.dcm_rotation79	12_energy152.jpg
../DATASETS/24_bones_classifier_test_224x224x3/train/19/19_APML.dcm_rotation106	3_energy140.jpg
../DATASETS/24_bones_classifier_test_224x224x3/train/19/19_APML.dcm_rotation103	-3_energy158.jpg
../DATASETS/24_bones_classifier_test_224x224x3/train/19/19_APML.dcm_rotation106	-18_energy146.jpg
../DATASETS/24_bones_classifier_test_224x224x3/train/19/19_APML.dcm_rotation103	12_energy152.jpg
../DATASETS/24_bones_classifier_test_224x224x3/train/19/19_APML.dcm_rotation106	9_energy158.jpg
../DATASETS/24_bones_classifier_test_224x224x3/train/19/19_APML.dcm_rotation109	18_energy158.jpg
../DATASETS/24_bones_classifier_test_224x224x3/train/19/19_APML.dcm_rotation103	0_energy140.jpg
../DATASETS/24_bones_classifier_test_224x224x3/train/19/19_APML.dcm_rotation106	0_energy152.jpg
../DATASETS/24_bones_classifier_test_224x224x3/train/19/19_APML.dcm_rotation109	-18_energy152.jpg
../DATASETS/24_bones_classifier_test_224x224x3/train/19/19_APML.dcm_rotation109	21_energy146.jpg
../DATASETS/24_bones_classifier_test_224x224x3/train/19/19_APML.dcm_rotation106	-15_energy140.jpg
../DATASETS/24_bones_classifier_test_224x224x3/train/19/19_APML.dcm_rotation109	-18_energy146.jpg
../DATASETS/24_bones_classifier_test_224x224x3/train/19/19_APML.dcm_rotation109	-9_energy158.jpg
../DATASETS/24_bones_classifier_test_224x224x3/train/19/19_APML.dcm_rotation106	9_energy140.jpg
../DATASETS/24_bones_classifier_test_224x224x3/train/19/19_APML.dcm_rotation103	-9_energy158.jpg
../DATASETS/24_bones_classifier_test_224x224x3/train/19/19_APML.dcm_rotation106	0_energy158.jpg
../DATASETS/24_bones_classifier_test_224x224x3/train/19/19_APML.dcm_rotation106	0_energy146.jpg
../DATASETS/24_bones_classifier_test_224x224x3/train/19/19_APML.dcm_rotation103	-6_energy146.jpg
../DATASETS/24_bones_classifier_test_224x224x3/train/19/19_APML.dcm_rotation85	-21_energy146.jpg
../DATASETS/24_bones_classifier_test_224x224x3/train/19/19_APML.dcm_rotation109	-21_energy152.jpg
../DATASETS/24_bones_classifier_test_224x224x3/train/19/19_APML.dcm_rotation109	-3_energy146.jpg
../DATASETS/24_bones_classifier_test_224x224x3/train/19/19_APML.dcm_rotation106	-15_energy146.jpg
../DATASETS/24_bones_classifier_test_224x224x3/train/19/19_APML.dcm_rotation103	6_energy146.jpg
../DATASETS/24_bones_classifier_test_224x224x3/train/19/19_APML.dcm_rotation109	-15_energy158.jpg
../DATASETS/24_bones_classifier_test_224x224x3/train/19/19_APML.dcm_rotation109	-18_energy158.jpg
../DATASETS/24_bones_classifier_test_224x224x3/train/19/19_APML.dcm_rotation106	-12_energy146.jpg
../DATASETS/24_bones_classifier_test_224x224x3/train/19/19_APML.dcm_rotation103	9_energy158.jpg
../DATASETS/24_bones_classifier_test_224x224x3/train/19/19_APML.dcm_rotation106	3_energy146.jpg
../DATASETS/24_bones_classifier_test_224x224x3/train/19/19_APML.dcm_rotation106	18_energy140.jpg
../DATASETS/24_bones_classifier_test_224x224x3/train/19/19_APML.dcm_rotation109	0_energy140.jpg
../DATASETS/24_bones_classifier_test_224x224x3/train/19/19_APML.dcm_rotation106	-21_energy146.jpg
../DATASETS/24_bones_classifier_test_224x224x3/train/19/19_APML.dcm_rotation106	-9_energy158.jpg
../DATASETS/24_bones_classifier_test_224x224x3/train/19/19_APML.dcm_rotation103	0_energy146.jpg
../DATASETS/24_bones_classifier_test_224x224x3/train/19/19_APML.dcm_rotation106	12_energy158.jpg
../DATASETS/24_bones_classifier_test_224x224x3/train/19/19_APML.dcm_rotation91	-12_energy152.jpg
../DATASETS/24_bones_classifier_test_224x224x3/train/19/19_APML.dcm_rotation103	-3_energy146.jpg
../DATASETS/24_bones_classifier_test_224x224x3/train/19/19_APML.dcm_rotation100	0_energy152.jpg
../DATASETS/24_bones_classifier_test_224x224x3/train/19/19_APML.dcm_rotation109	18_energy152.jpg
../DATASETS/24_bones_classifier_test_224x224x3/train/19/19_APML.dcm_rotation106	-18_energy158.jpg
../DATASETS/24_bones_classifier_test_224x224x3/train/19/19_APML.dcm_rotation103	21_energy158.jpg
../DATASETS/24_bones_classifier_test_224x224x3/train/19/19_APML.dcm_rotation106	9_energy152.jpg
../DATASETS/24_bones_classifier_test_224x224x3/train/19/19_APML.dcm_rotation103	12_energy140.jpg
../DATASETS/24_bones_classifier_test_224x224x3/train/19/19_APML.dcm_rotation106	12_energy146.jpg
../DATASETS/24_bones_classifier_test_224x224x3/train/19/19_APML.dcm_rotation85	-9_energy140.jpg
../DATASETS/24_bones_classifier_test_224x224x3/train/19/19_APML.dcm_rotation109	18_energy146.jpg
../DATASETS/24_bones_classifier_test_224x224x3/train/19/19_APML.dcm_rotation109	12_energy152.jpg
../DATASETS/24_bones_classifier_test_224x224x3/train/19/19_APML.dcm_rotation106	15_energy152.jpg
../DATASETS/24_bones_classifier_test_224x224x3/train/19/19_APML.dcm_rotation85	0_energy158.jpg
../DATASETS/24_bones_classifier_test_224x224x3/train/19/19_APML.dcm_rotation103	18_energy146.jpg
../DATASETS/24_bones_classifier_test_224x224x3/train/19/19_APML.dcm_rotation103	-6_energy158.jpg
../DATASETS/24_bones_classifier_test_224x224x3/train/19/19_APML.dcm_rotation100	-6_energy140.jpg
../DATASETS/24_bones_classifier_test_224x224x3/train/19/19_APML.dcm_rotation82	3_energy158.jpg
../DATASETS/24_bones_classifier_test_224x224x3/train/19/19_APML.dcm_rotation103	15_energy158.jpg
../DATASETS/24_bones_classifier_test_224x224x3/train/19/19_APML.dcm_rotation103	6_energy158.jpg
../DATASETS/24_bones_classifier_test_224x224x3/train/19/19_APML.dcm_rotation109	12_energy158.jpg
../DATASETS/24_bones_classifier_test_224x224x3/train/19/19_APML.dcm_rotation109	3_energy158.jpg
../DATASETS/24_bones_classifier_test_224x224x3/train/19/19_APML.dcm_rotation82	0_energy146.jpg
../DATASETS/24_bones_classifier_test_224x224x3/train/19/19_APML.dcm_rotation109	6_energy140.jpg
../DATASETS/24_bones_classifier_test_224x224x3/train/19/19_APML.dcm_rotation109	3_energy140.jpg
../DATASETS/24_bones_classifier_test_224x224x3/train/19/19_APML.dcm_rotation106	-6_energy146.jpg
../DATASETS/24_bones_classifier_test_224x224x3/train/19/19_APML.dcm_rotation106	18_energy146.jpg
../DATASETS/24_bones_classifier_test_224x224x3/train/19/19_APML.dcm_rotation103	-21_energy158.jpg
../DATASETS/24_bones_classifier_test_224x224x3/train/19/19_APML.dcm_rotation85	0_energy152.jpg
../DATASETS/24_bones_classifier_test_224x224x3/train/19/19_APML.dcm_rotation103	18_energy158.jpg
../DATASETS/24_bones_classifier_test_224x224x3/train/19/19_APML.dcm_rotation103	15_energy152.jpg
../DATASETS/24_bones_classifier_test_224x224x3/train/19/19_APML.dcm_rotation109	-6_energy146.jpg
../DATASETS/24_bones_classifier_test_224x224x3/train/19/19_APML.dcm_rotation82	-3_energy152.jpg
../DATASETS/24_bones_classifier_test_224x224x3/train/19/19_APML.dcm_rotation109	-18_energy140.jpg
../DATASETS/24_bones_classifier_test_224x224x3/train/19/19_APML.dcm_rotation106	12_energy140.jpg
../DATASETS/24_bones_classifier_test_224x224x3/train/19/19_APML.dcm_rotation109	-15_energy152.jpg
../DATASETS/24_bones_classifier_test_224x224x3/train/19/19_APML.dcm_rotation79	-6_energy158.jpg
../DATASETS/24_bones_classifier_test_224x224x3/train/19/19_APML.dcm_rotation103	-9_energy140.jpg
../DATASETS/24_bones_classifier_test_224x224x3/train/19/19_APML.dcm_rotation82	18_energy140.jpg
../DATASETS/24_bones_classifier_test_224x224x3/train/19/19_APML.dcm_rotation109	3_energy146.jpg
../DATASETS/24_bones_classifier_test_224x224x3/train/19/19_APML.dcm_rotation103	0_energy158.jpg
../DATASETS/24_bones_classifier_test_224x224x3/train/19/19_APML.dcm_rotation85	-12_energy152.jpg
../DATASETS/24_bones_classifier_test_224x224x3/train/19/19_APML.dcm_rotation109	21_energy140.jpg
../DATASETS/24_bones_classifier_test_224x224x3/train/19/19_APML.dcm_rotation109	-21_energy146.jpg
../DATASETS/24_bones_classifier_test_224x224x3/train/19/19_APML.dcm_rotation79	9_energy140.jpg
../DATASETS/24_bones_classifier_test_224x224x3/train/19/19_APML.dcm_rotation106	-6_energy140.jpg
../DATASETS/24_bones_classifier_test_224x224x3/train/19/19_APML.dcm_rotation106	21_energy158.jpg
../DATASETS/24_bones_classifier_test_224x224x3/train/19/19_APML.dcm_rotation106	6_energy140.jpg
../DATASETS/24_bones_classifier_test_224x224x3/train/19/19_APML.dcm_rotation103	21_energy146.jpg
../DATASETS/24_bones_classifier_test_224x224x3/train/19/19_APML.dcm_rotation109	-9_energy152.jpg
../DATASETS/24_bones_classifier_test_224x224x3/train/19/19_APML.dcm_rotation109	-6_energy140.jpg
../DATASETS/24_bones_classifier_test_224x224x3/train/19/19_APML.dcm_rotation106	21_energy152.jpg
../DATASETS/24_bones_classifier_test_224x224x3/train/19/19_APML.dcm_rotation109	0_energy152.jpg
../DATASETS/24_bones_classifier_test_224x224x3/train/19/19_APML.dcm_rotation109	-3_energy152.jpg
../DATASETS/24_bones_classifier_test_224x224x3/train/19/19_APML.dcm_rotation103	-9_energy152.jpg
../DATASETS/24_bones_classifier_test_224x224x3/train/19/19_APML.dcm_rotation85	-9_energy146.jpg
../DATASETS/24_bones_classifier_test_224x224x3/train/19/19_APML.dcm_rotation109	-3_energy140.jpg
../DATASETS/24_bones_classifier_test_224x224x3/train/19/19_APML.dcm_rotation109	-6_energy152.jpg
../DATASETS/24_bones_classifier_test_224x224x3/train/19/19_APML.dcm_rotation109	21_energy158.jpg
../DATASETS/24_bones_classifier_test_224x224x3/train/19/19_APML.dcm_rotation106	-21_energy152.jpg
../DATASETS/24_bones_classifier_test_224x224x3/train/19/19_APML.dcm_rotation82	-15_energy158.jpg
../DATASETS/24_bones_classifier_test_224x224x3/train/19/19_APML.dcm_rotation85	0_energy140.jpg
../DATASETS/24_bones_classifier_test_224x224x3/train/19/19_APML.dcm_rotation85	-9_energy152.jpg
../DATASETS/24_bones_classifier_test_224x224x3/train/19/19_APML.dcm_rotation103	-3_energy140.jpg
../DATASETS/24_bones_classifier_test_224x224x3/train/19/19_APML.dcm_rotation103	21_energy152.jpg
../DATASETS/24_bones_classifier_test_224x224x3/train/19/19_APML.dcm_rotation109	12_energy140.jpg
../DATASETS/24_bones_classifier_test_224x224x3/train/19/19_APML.dcm_rotation103	6_energy140.jpg
../DATASETS/24_bones_classifier_test_224x224x3/train/19/19_APML.dcm_rotation106	15_energy146.jpg
../DATASETS/24_bones_classifier_test_224x224x3/train/19/19_APML.dcm_rotation106	-15_energy152.jpg
../DATASETS/24_bones_classifier_test_224x224x3/train/19/19_APML.dcm_rotation109	15_energy158.jpg
../DATASETS/24_bones_classifier_test_224x224x3/train/19/19_APML.dcm_rotation85	12_energy140.jpg
../DATASETS/24_bones_classifier_test_224x224x3/train/19/19_APML.dcm_rotation103	-6_energy152.jpg
../DATASETS/24_bones_classifier_test_224x224x3/train/19/19_APML.dcm_rotation106	6_energy146.jpg
../DATASETS/24_bones_classifier_test_224x224x3/train/19/19_APML.dcm_rotation85	0_energy146.jpg
../DATASETS/24_bones_classifier_test_224x224x3/train/19/19_APML.dcm_rotation106	18_energy158.jpg
../DATASETS/24_bones_classifier_test_224x224x3/train/19/19_APML.dcm_rotation109	15_energy146.jpg
../DATASETS/24_bones_classifier_test_224x224x3/train/19/19_APML.dcm_rotation103	21_energy140.jpg
../DATASETS/24_bones_classifier_test_224x224x3/train/19/19_APML.dcm_rotation109	-15_energy146.jpg
../DATASETS/24_bones_classifier_test_224x224x3/train/19/19_APML.dcm_rotation103	6_energy152.jpg
../DATASETS/24_bones_classifier_test_224x224x3/train/19/19_APML.dcm_rotation103	3_energy140.jpg
../DATASETS/24_bones_classifier_test_224x224x3/train/19/19_APML.dcm_rotation85	12_energy146.jpg
../DATASETS/24_bones_classifier_test_224x224x3/train/19/19_APML.dcm_rotation106	-18_energy152.jpg
../DATASETS/24_bones_classifier_test_224x224x3/train/19/19_APML.dcm_rotation109	-12_energy158.jpg
../DATASETS/24_bones_classifier_test_224x224x3/train/19/19_APML.dcm_rotation106	-3_energy158.jpg
../DATASETS/24_bones_classifier_test_224x224x3/train/19/19_APML.dcm_rotation109	-21_energy158.jpg
../DATASETS/24_bones_classifier_test_224x224x3/train/19/19_APML.dcm_rotation109	-12_energy152.jpg
../DATASETS/24_bones_classifier_test_224x224x3/train/19/19_APML.dcm_rotation103	18_energy152.jpg
../DATASETS/24_bones_classifier_test_224x224x3/train/19/19_APML.dcm_rotation100	18_energy152.jpg
../DATASETS/24_bones_classifier_test_224x224x3/train/19/19_APML.dcm_rotation106	-15_energy158.jpg
../DATASETS/24_bones_classifier_test_224x224x3/train/19/19_APML.dcm_rotation103	9_energy152.jpg
../DATASETS/24_bones_classifier_test_224x224x3/train/19/19_APML.dcm_rotation109	3_energy152.jpg
../DATASETS/24_bones_classifier_test_224x224x3/train/19/19_APML.dcm_rotation109	21_energy152.jpg
../DATASETS/24_bones_classifier_test_224x224x3/train/19/19_APML.dcm_rotation103	15_energy140.jpg
../DATASETS/24_bones_classifier_test_224x224x3/train/19/19_APML.dcm_rotation109	12_energy146.jpg
../DATASETS/24_bones_classifier_test_224x224x3/train/19/19_APML.dcm_rotation103	-3_energy152.jpg
../DATASETS/24_bones_classifier_test_224x224x3/train/19/19_APML.dcm_rotation109	-3_energy158.jpg
../DATASETS/24_bones_classifier_test_224x224x3/train/19/19_APML.dcm_rotation106	-6_energy152.jpg
../DATASETS/24_bones_classifier_test_224x224x3/train/19/19_APML.dcm_rotation103	12_energy146.jpg
../DATASETS/24_bones_classifier_test_224x224x3/train/19/19_APML.dcm_rotation106	-21_energy158.jpg
../DATASETS/24_bones_classifier_test_224x224x3/train/19/19_APML.dcm_rotation109	-15_energy140.jpg
../DATASETS/24_bones_classifier_test_224x224x3/train/19/19_APML.dcm_rotation103	15_energy146.jpg
../DATASETS/24_bones_classifier_test_224x224x3/train/19/19_APML.dcm_rotation109	-12_energy146.jpg
../DATASETS/24_bones_classifier_test_224x224x3/train/19/19_APML.dcm_rotation109	0_energy158.jpg
../DATASETS/24_bones_classifier_test_224x224x3/train/19/19_APML.dcm_rotation109	15_energy140.jpg
../DATASETS/24_bones_classifier_test_224x224x3/train/19/19_APML.dcm_rotation106	12_energy152.jpg
../DATASETS/24_bones_classifier_test_224x224x3/train/19/19_APML.dcm_rotation103	3_energy146.jpg
../DATASETS/24_bones_classifier_test_224x224x3/train/12/12_APML.dcm_rotation103	0_energy140.jpg
../DATASETS/24_bones_classifier_test_224x224x3/train/12/12_APML.dcm_rotation109	12_energy140.jpg
../DATASETS/24_bones_classifier_test_224x224x3/train/12/12_APML.dcm_rotation106	21_energy146.jpg
../DATASETS/24_bones_classifier_test_224x224x3/train/12/12_APML.dcm_rotation103	9_energy146.jpg
../DATASETS/24_bones_classifier_test_224x224x3/train/12/12_APML.dcm_rotation106	6_energy152.jpg
../DATASETS/24_bones_classifier_test_224x224x3/train/12/12_APML.dcm_rotation103	12_energy158.jpg
../DATASETS/24_bones_classifier_test_224x224x3/train/12/12_APML.dcm_rotation103	-21_energy158.jpg
../DATASETS/24_bones_classifier_test_224x224x3/train/12/12_APML.dcm_rotation82	18_energy140.jpg
../DATASETS/24_bones_classifier_test_224x224x3/train/12/12_APML.dcm_rotation109	18_energy140.jpg
../DATASETS/24_bones_classifier_test_224x224x3/train/12/12_APML.dcm_rotation82	-15_energy158.jpg
../DATASETS/24_bones_classifier_test_224x224x3/train/12/12_APML.dcm_rotation85	0_energy158.jpg
../DATASETS/24_bones_classifier_test_224x224x3/train/12/12_APML.dcm_rotation109	-12_energy146.jpg
../DATASETS/24_bones_classifier_test_224x224x3/train/12/12_APML.dcm_rotation109	15_energy158.jpg
../DATASETS/24_bones_classifier_test_224x224x3/train/12/12_APML.dcm_rotation109	6_energy140.jpg
../DATASETS/24_bones_classifier_test_224x224x3/train/12/12_APML.dcm_rotation106	21_energy158.jpg
../DATASETS/24_bones_classifier_test_224x224x3/train/12/12_APML.dcm_rotation109	-3_energy146.jpg
../DATASETS/24_bones_classifier_test_224x224x3/train/12/12_APML.dcm_rotation109	-18_energy152.jpg
../DATASETS/24_bones_classifier_test_224x224x3/train/12/12_APML.dcm_rotation106	-3_energy140.jpg
../DATASETS/24_bones_classifier_test_224x224x3/train/12/12_APML.dcm_rotation106	-15_energy152.jpg
../DATASETS/24_bones_classifier_test_224x224x3/train/12/12_APML.dcm_rotation103	21_energy140.jpg
[truncated: 2,320 more rows]
