# Supplementary material for: Estimating and abstracting the 3D structure of feline bones using neural networks on X-ray (2D) images
Source: Commun Biol. 2020 Jun 30;3:337. doi: 10.1038/s42003-020-1057-3 (PMC7326932; doi:10.1038/s42003-020-1057-3)
Supplement: Supplementary file 4 — Supplementary Software 2 [file 42003_2020_1057_MOESM4_ESM.zip › supplementary_software_-_tripletloss_train_dir/trained_models/tripletloss_train_dir_final_24_bones_classifier_test_224x224x3_inference_out.txt]

../DATASETS/24_bones_classifier_test_224x224x3/train/2/2_APML.dcm_rotation106	-18_energy152.jpg 0.092015676 0.0 0.0 0.04770699 0.00380472 0.0 0.0 0.0 0.0 0.0 0.0 0.0 0.0 0.035500243 0.0 0.25290608 0.0 0.030795522 0.052803233 0.0 0.0 0.0 0.0 0.21641259 0.0 0.1271126 0.0 0.14706144 0.11124075 0.054024525 0.0 0.0 0.0 0.20256536 0.058554713 0.05269766 0.0 0.0 0.09676647 0.0 0.0 0.0 0.0 0.0 0.0 0.0 0.08909979 0.0 0.05417463 0.0 0.0 0.19095998 0.0 0.0 0.0 0.056088503 0.0 0.15709…
../DATASETS/24_bones_classifier_test_224x224x3/train/2/2_APML.dcm_rotation109	0_energy140.jpg 0.0774517 0.0 0.0 0.044733975 0.007736703 0.0 0.0 0.0 0.0 0.0 0.0 0.0 0.0 0.0 0.025731757 0.24437127 0.0 0.040321328 0.004465327 0.0 0.0 0.0 0.0 0.27868935 0.0 0.17217958 0.0 0.09504783 0.07385454 0.034995127 0.0 0.0 0.0 0.20477732 0.0035313277 0.0 0.0 0.0 0.105141625 0.0 0.0 0.010190874 0.0 0.0 0.0 0.0 0.023683626 0.0 0.034747798 0.0 0.0 0.23461302 0.0 0.0 0.0 0.07289956 0.0 0.09…
../DATASETS/24_bones_classifier_test_224x224x3/train/2/2_APML.dcm_rotation82	-9_energy140.jpg 0.095885925 0.0 0.0 0.024198018 0.036043834 0.0 0.0 0.0 0.0 0.0 0.0 0.0 0.0 0.06287517 0.0 0.21391854 0.0 0.024628935 0.0029482106 0.0 0.0 0.0 0.0 0.21646015 0.0 0.10809311 0.0 0.18841328 0.07531465 0.05057587 0.0 0.0 0.0 0.22465347 0.0 0.03282321 0.0 0.0 0.08868568 0.0 0.0 0.0352177 0.0 0.0 0.0 0.0 0.08234527 0.0 0.061175615 0.0 0.0 0.19222422 0.0 0.0 0.0 0.041264858 0.0 0.11025…
../DATASETS/24_bones_classifier_test_224x224x3/train/2/2_APML.dcm_rotation106	-3_energy140.jpg 0.08136833 0.0 0.0 0.049643364 0.0 0.0 0.0 0.0 0.0 0.0 0.0 0.0 0.0 0.016860535 0.0 0.25455722 0.0 0.03911781 0.032878812 0.0 0.0 0.0 0.0 0.25594994 0.0 0.14515415 0.0 0.122373365 0.08837946 0.02490219 0.0 0.0 0.0 0.20314044 0.014390767 0.00739498 0.0 0.0 0.10410687 0.0 0.0 0.0 0.0 0.0 0.0 0.0 0.08143654 0.0 0.04797653 0.0 0.0 0.22076163 0.0 0.0 0.0 0.076922946 0.0 0.113968454 0.0…
../DATASETS/24_bones_classifier_test_224x224x3/train/2/2_APML.dcm_rotation106	12_energy158.jpg 0.06549516 0.0 0.0 0.10307259 0.0 0.0 0.0 0.0 0.0 0.0 0.0 0.0 0.0 0.0105026495 0.0 0.2661955 0.0 0.054914568 0.09181051 0.0 0.0 0.0 0.0 0.22847773 0.0 0.11337878 0.0 0.1355002 0.06973991 0.006131093 0.0 0.0 0.0 0.18293491 0.07365945 0.044923294 0.0 0.043812342 0.082811475 0.0 0.0 0.0 0.0 0.0 0.0 0.0 0.050175 0.0 0.0 0.0 0.0 0.15674013 0.0 0.0 0.0 0.051777262 0.0 0.15147963 0.0 0.…
../DATASETS/24_bones_classifier_test_224x224x3/train/2/2_APML.dcm_rotation106	3_energy140.jpg 0.059653126 0.0 0.0 0.05967553 0.026075186 0.0 0.0 0.0 0.0 0.0 0.0 0.0 0.0 0.006093577 0.022802146 0.23348798 0.0 0.031020964 0.03645038 0.0 0.0 0.0 0.0 0.24197912 0.0 0.13231963 0.0 0.11106338 0.06718664 0.07734078 0.0 0.0 0.0 0.18733276 0.034817055 0.020688048 0.0 0.031394206 0.09763421 0.0059856074 0.0 0.017547438 0.0 0.0 0.0 0.0 0.0 0.0 0.0 0.0 0.0 0.18881848 0.0 0.0 0.0 0.032…
../DATASETS/24_bones_classifier_test_224x224x3/train/2/2_APML.dcm_rotation106	9_energy140.jpg 0.06384078 0.0 0.0 0.07772039 0.011966958 0.0 0.0 0.0 0.0 0.0 0.0 0.0 0.0 0.012394248 0.025562458 0.24170068 0.0 0.05470591 0.059499644 0.0 0.0 0.0 0.0 0.22442119 0.0 0.1265893 0.0 0.12862238 0.054487053 0.044493023 0.0 0.0 0.0 0.19399723 0.047990847 0.039321225 0.0 0.036025286 0.09657662 0.0 0.0 0.013545523 0.0 0.0 0.0 0.0 0.0 0.0 0.0 0.0 0.0 0.16372599 0.0 0.0 0.0 0.040310062 0.…
../DATASETS/24_bones_classifier_test_224x224x3/train/2/2_APML.dcm_rotation109	-3_energy152.jpg 0.07977843 0.0 0.0 0.059487708 0.0 0.0 0.0 0.0 0.0 0.0 0.0 0.0 0.0 0.018177427 0.0006653507 0.24690379 0.0 0.054949332 0.041699987 0.0 0.0 0.0 0.0 0.23772441 0.0 0.11706412 0.0 0.13476303 0.07363292 0.01919897 0.0 0.0 0.0 0.21012555 0.029363602 0.024672518 0.0 0.0 0.10722587 0.0 0.0 0.0 0.0 0.0 0.0 0.0 0.08027422 0.0 0.03198627 0.0 0.0 0.20631081 0.0 0.0 0.0 0.06955344 0.0 0.1278…
../DATASETS/24_bones_classifier_test_224x224x3/train/2/2_APML.dcm_rotation103	15_energy158.jpg 0.060768403 0.0 0.0 0.102570735 0.0 0.0 0.0 0.0 0.0 0.0 0.0 0.0 0.0 0.0052549304 0.0071385475 0.27235296 0.0 0.07765704 0.08172919 0.0 0.0 0.0 0.0 0.23702717 0.0 0.13363543 0.0 0.12196859 0.0653661 0.0 0.0 0.0 0.0 0.19488297 0.07081835 0.040877342 0.0 0.0261313 0.08466682 0.0 0.0 0.0 0.0 0.0 0.0 0.0 0.06134161 0.0 0.002216143 0.0 0.0 0.15875106 0.0 0.0 0.0 0.07856738 0.0 0.153169…
../DATASETS/24_bones_classifier_test_224x224x3/train/2/2_APML.dcm_rotation109	-21_energy140.jpg 0.10737463 0.0 0.0 0.033206146 0.0 0.0 0.0 0.0 0.0 0.0 0.0 0.0 0.0 0.025247542 0.0 0.27292094 0.0 0.018958831 0.06023283 0.0 0.0 0.0 0.0 0.221016 0.0 0.15431638 0.0 0.1187897 0.1358559 0.05788186 0.0 0.0 0.0 0.18954702 0.06448641 0.04427 0.0 0.0 0.11956151 0.0 0.0 0.0 0.0 0.0 0.0 0.0 0.07456405 0.0 0.07498144 0.0 0.0 0.20715263 0.0 0.0 0.0 0.083504416 0.0 0.15842144 0.0 0.0 0.0 …
../DATASETS/24_bones_classifier_test_224x224x3/train/2/2_APML.dcm_rotation106	0_energy152.jpg 0.06542913 0.0 0.0 0.06563157 0.0 0.0 0.0 0.0 0.0 0.0 0.0 0.0 0.0 0.0 0.013422519 0.25265503 0.0 0.057450395 0.036879018 0.0 0.0 0.0 0.0 0.2579483 0.0 0.1349055 0.0 0.10469874 0.080332205 0.030729277 0.0 0.0 0.0 0.19946165 0.033208087 0.008010719 0.0 0.009293278 0.110511065 0.0 0.0 0.0 0.0 0.0 0.0 0.0 0.03735467 0.0 0.022814468 0.0 0.0 0.21366596 0.0 0.0 0.0 0.069267556 0.0 0.1181…
../DATASETS/24_bones_classifier_test_224x224x3/train/2/2_APML.dcm_rotation103	21_energy158.jpg 0.06025865 0.0 0.0 0.12901473 0.0 0.0 0.0 0.0 0.0 0.0 0.0 0.0 0.0 0.0 0.012825856 0.27493995 0.0 0.10909974 0.07922685 0.0 0.0 0.0 0.0 0.2579595 0.0 0.15793628 0.0 0.08909326 0.09628821 0.0 0.0 0.0 0.0 0.17608549 0.10353645 0.0426498 0.0 0.060648784 0.1101791 0.006538868 0.0 0.0 0.0 0.0 0.0 0.0 0.0 0.0 0.0 0.0 0.0 0.13902609 0.0 0.0 0.0 0.09061726 0.0 0.115756996 0.0 0.0 0.0 0.0 …
../DATASETS/24_bones_classifier_test_224x224x3/train/2/2_APML.dcm_rotation106	18_energy140.jpg 0.061353635 0.0 0.0 0.09351918 0.0 0.0 0.0 0.0 0.0 0.0 0.0 0.0 0.0 0.0 0.04520448 0.27518466 0.0 0.11051154 0.07013022 0.0 0.0 0.0 0.0 0.24716099 0.0 0.18529864 0.0 0.07005368 0.08274478 0.016817529 0.0 0.0 0.0 0.17811292 0.08803024 0.035319064 0.0 0.03194895 0.11063124 0.0028259233 0.0 0.0 0.0 0.0 0.0 0.0 0.0 0.0 0.0 0.0 0.0 0.13781194 0.0 0.0 0.0 0.11040075 0.0 0.12555091 0.0 0…
../DATASETS/24_bones_classifier_test_224x224x3/train/2/2_APML.dcm_rotation103	6_energy158.jpg 0.056841567 0.0 0.0 0.08693897 0.020269921 0.0 0.0 0.0 0.0 0.0 0.0 0.0 0.0 0.019424971 0.0067534787 0.21569936 0.0 0.04751147 0.054934535 0.0 0.0 0.0 0.0 0.21759693 0.0 0.077274635 0.0 0.13200054 0.0540714 0.046447713 0.0 0.0 0.0 0.20142299 0.07141757 0.06468471 0.0 0.078118876 0.101351015 0.030509027 0.0 0.007867459 0.0 0.0 0.009280262 0.0 0.0 0.0 0.0 0.0 0.0 0.1546733 0.0 0.0 0.…
../DATASETS/24_bones_classifier_test_224x224x3/train/2/2_APML.dcm_rotation106	6_energy158.jpg 0.06406859 0.0 0.0 0.08531063 0.01339801 0.0 0.0 0.0 0.0 0.0 0.0 0.0 0.0 0.021460118 0.008689652 0.22089304 0.0 0.047568414 0.057778176 0.0 0.0 0.0 0.0 0.21565054 0.0 0.07372098 0.0 0.13779972 0.05466751 0.04127034 0.0 0.0 0.0 0.20236647 0.06907888 0.063496575 0.0 0.06693631 0.10034362 0.022547109 0.0 0.0075025014 0.0 0.0 0.0005017993 0.0 0.0 0.0 0.0 0.0 0.0 0.16067462 0.0 0.0 0.0…
../DATASETS/24_bones_classifier_test_224x224x3/train/2/2_APML.dcm_rotation103	-6_energy152.jpg 0.0818112 0.0 0.0 0.056710888 0.0 0.0 0.0 0.0 0.0 0.0 0.0 0.0 0.0 0.025981933 0.0 0.22714369 0.0 0.056557536 0.045911856 0.0 0.0 0.0 0.0 0.21970598 0.0 0.09612554 0.0 0.14722691 0.07341204 0.03288173 0.0 0.0 0.0 0.21145542 0.03894287 0.03902098 0.0 0.00066532125 0.10577799 0.0 0.0 0.0 0.0 0.0 0.0 0.0 0.07393627 0.0 0.03644325 0.0 0.0 0.1919071 0.0 0.0 0.0 0.046475727 0.0 0.130628…
../DATASETS/24_bones_classifier_test_224x224x3/train/2/2_APML.dcm_rotation106	9_energy158.jpg 0.065142594 0.0 0.0 0.091568775 0.0038961202 0.0 0.0 0.0 0.0 0.0 0.0 0.0 0.0 0.026292797 0.003523341 0.24024795 0.0 0.051812682 0.07094134 0.0 0.0 0.0 0.0 0.21908315 0.0 0.086227804 0.0 0.14892371 0.055073705 0.010088013 0.0 0.0 0.0 0.20633006 0.058998797 0.05239901 0.0 0.044831827 0.087177284 0.0 0.0 0.00038788127 0.0 0.0 0.0 0.0 0.05035634 0.0 0.0 0.0 0.0 0.16960305 0.0 0.0 0.0 …
../DATASETS/24_bones_classifier_test_224x224x3/train/2/2_APML.dcm_rotation100	3_energy140.jpg 0.048615504 0.0 0.0 0.062894374 0.044082 0.0 0.0 0.0 0.0 0.0 0.0 0.0 0.0 0.005493062 0.01593664 0.2265652 0.0 0.019341998 0.03154662 0.0 0.0 0.0 0.0 0.24551694 0.0 0.13824391 0.0 0.10912808 0.06915827 0.08995346 0.0 0.0 0.0 0.18598187 0.028801996 0.01644828 0.0 0.039892234 0.087663874 0.0115338415 0.0 0.024403019 0.0 0.0 0.0 0.0 0.0 0.0 0.0 0.0 0.0 0.18832482 0.0 0.0 0.0 0.0192182…
../DATASETS/24_bones_classifier_test_224x224x3/train/2/2_APML.dcm_rotation103	9_energy152.jpg 0.057074856 0.0 0.0 0.09057085 0.019658323 0.0 0.0 0.0 0.0 0.0 0.0 0.0 0.0 0.023490602 0.004772745 0.2418044 0.0 0.04418846 0.07141646 0.0 0.0 0.0 0.0 0.21921533 0.0 0.101100214 0.0 0.14256653 0.05743315 0.03532698 0.0 0.0 0.0 0.19187538 0.05631254 0.05237907 0.0 0.05349273 0.082273684 0.0009873627 0.0 0.009161875 0.0 0.0 0.0 0.0 0.016871255 0.0 0.0 0.0 0.0 0.1557812 0.0 0.0 0.0 0…
../DATASETS/24_bones_classifier_test_224x224x3/train/2/2_APML.dcm_rotation106	-21_energy146.jpg 0.09751711 0.0 0.0 0.048003677 0.0 0.0 0.0 0.0 0.0 0.0 0.0 0.0 0.0 0.011388183 0.0 0.27129656 0.0 0.031646848 0.06295089 0.0 0.0 0.0 0.0 0.22018422 0.0 0.14888163 0.0 0.11708888 0.13023686 0.06695776 0.0 0.0 0.0 0.18671387 0.07966887 0.055089008 0.0 0.0049799858 0.11660706 0.0006630892 0.0 0.0 0.0 0.0 0.0 0.0 0.062078353 0.0 0.06122385 0.0 0.0 0.1909766 0.0 0.0 0.0 0.07509551 0.…
../DATASETS/24_bones_classifier_test_224x224x3/train/2/2_APML.dcm_rotation103	-9_energy152.jpg 0.09119772 0.0 0.0 0.051721647 0.016961638 0.0 0.0 0.0 0.0 0.0 0.0 0.0 0.0 0.042084124 0.0 0.2282169 0.0 0.04040467 0.05046674 0.0 0.0 0.0 0.0 0.19830653 0.0 0.09517471 0.0 0.17318901 0.078023955 0.039037067 0.0 0.0 0.0 0.21251018 0.035551224 0.052907582 0.0 0.00624257 0.09401804 0.0 0.0 0.0077379397 0.0 0.0 0.0 0.0 0.080046825 0.0 0.034269333 0.0 0.0 0.17053859 0.0 0.0 0.0 0.032…
../DATASETS/24_bones_classifier_test_224x224x3/train/2/2_APML.dcm_rotation106	-21_energy140.jpg 0.09793837 0.0 0.0 0.041556593 0.0 0.0 0.0 0.0 0.0 0.0 0.0 0.0 0.0 0.0053383615 0.0 0.27130207 0.0 0.028409602 0.06266747 0.0 0.0 0.0 0.0 0.22551316 0.0 0.16101499 0.0 0.10684296 0.1378246 0.0713933 0.0 0.0 0.0 0.18064797 0.07552207 0.04516138 0.0 0.0 0.12054505 0.0 0.0 0.0 0.0 0.0 0.0 0.0 0.05418163 0.0 0.06700134 0.0 0.0 0.19800158 0.0 0.0 0.0 0.08116554 0.0 0.14816089 0.0 0.0…
../DATASETS/24_bones_classifier_test_224x224x3/train/2/2_APML.dcm_rotation103	-18_energy140.jpg 0.09443316 0.0 0.0 0.044926483 0.0 0.0 0.0 0.0 0.0 0.0 0.0 0.0 0.0 0.012456396 0.0 0.25361255 0.0 0.035121012 0.058551263 0.0 0.0 0.0 0.0 0.21910639 0.0 0.14448947 0.0 0.12894791 0.12209929 0.06962873 0.0 0.0 0.0 0.18768613 0.062265053 0.04594059 0.0 0.0 0.111613825 0.0 0.0 0.0 0.0 0.0 0.0 0.0 0.06422718 0.0 0.059899822 0.0 0.0 0.19287477 0.0 0.0 0.0 0.06956113 0.0 0.14508255 0.…
../DATASETS/24_bones_classifier_test_224x224x3/train/2/2_APML.dcm_rotation109	12_energy152.jpg 0.059333943 0.0 0.0 0.10322208 0.0 0.0 0.0 0.0 0.0 0.0 0.0 0.0 0.0 0.0 0.014356685 0.26959568 0.0 0.062516905 0.09739769 0.0 0.0 0.0 0.0 0.23045142 0.0 0.13286918 0.0 0.11101825 0.07648899 0.029225033 0.0 0.0 0.0 0.16623643 0.08534649 0.0428293 0.0 0.05081361 0.094520114 0.0045908834 0.0 0.0 0.0 0.0 0.0 0.0 0.0 0.0 0.0 0.0 0.0 0.14683573 0.0 0.0 0.0 0.061585914 0.0 0.14293402 0.0…
../DATASETS/24_bones_classifier_test_224x224x3/train/2/2_APML.dcm_rotation106	-21_energy152.jpg 0.09912719 0.0 0.0 0.053475592 0.0 0.0 0.0 0.0 0.0 0.0 0.0 0.0 0.0 0.023353029 0.0 0.2709148 0.0 0.0340012 0.06283505 0.0 0.0 0.0 0.0 0.21849571 0.0 0.13552275 0.0 0.12714665 0.12247716 0.055465195 0.0 0.0 0.0 0.19589366 0.07995388 0.061170004 0.0 0.0018206966 0.107315116 0.0009819015 0.0 0.0 0.0 0.0 0.0 0.0 0.08485934 0.0 0.061218087 0.0 0.0 0.190954 0.0 0.0 0.0 0.06929805 0.0 …
../DATASETS/24_bones_classifier_test_224x224x3/train/2/2_APML.dcm_rotation106	15_energy158.jpg 0.06185379 0.0 0.0 0.099932 0.0 0.0 0.0 0.0 0.0 0.0 0.0 0.0 0.0 0.0 0.011416004 0.2729082 0.0 0.077020824 0.0802783 0.0 0.0 0.0 0.0 0.2412019 0.0 0.14398947 0.0 0.11342086 0.069670945 0.0 0.0 0.0 0.0 0.19259869 0.07003388 0.032817006 0.0 0.025176935 0.08337636 0.0 0.0 0.0 0.0 0.0 0.0 0.0 0.04522714 0.0 0.0 0.0 0.0 0.16133007 0.0 0.0 0.0 0.08416121 0.0 0.15536214 0.0 0.0 0.0 0.0 0…
../DATASETS/24_bones_classifier_test_224x224x3/train/2/2_APML.dcm_rotation106	0_energy158.jpg 0.0663759 0.0 0.0 0.06714515 0.0 0.0 0.0 0.0 0.0 0.0 0.0 0.0 0.0 0.002034105 0.01012061 0.24878028 0.0 0.062978804 0.03567279 0.0 0.0 0.0 0.0 0.25557193 0.0 0.12211857 0.0 0.11004117 0.076091476 0.019588808 0.0 0.0 0.0 0.20805725 0.036126826 0.014292173 0.0 0.012039966 0.110473834 0.0 0.0 0.0 0.0 0.0 0.0 0.0 0.047146153 0.0 0.0233485 0.0 0.0 0.21511972 0.0 0.0 0.0 0.064249136 0.0 …
../DATASETS/24_bones_classifier_test_224x224x3/train/2/2_APML.dcm_rotation106	12_energy152.jpg 0.058553193 0.0 0.0 0.10405607 0.00031839317 0.0 0.0 0.0 0.0 0.0 0.0 0.0 0.0 0.0 0.009686437 0.26827842 0.0 0.055534363 0.09556562 0.0 0.0 0.0 0.0 0.2272471 0.0 0.12842134 0.0 0.121858455 0.07311393 0.03186251 0.0 0.0 0.0 0.16707517 0.08009876 0.046463776 0.0 0.052521423 0.088291846 0.0 0.0 0.0 0.0 0.0 0.0 0.0 0.0016200047 0.0 0.0 0.0 0.0 0.14272384 0.0 0.0 0.0 0.050767835 0.0 0.…
../DATASETS/24_bones_classifier_test_224x224x3/train/2/2_APML.dcm_rotation109	-12_energy158.jpg 0.09168326 0.0 0.0 0.05877192 0.0 0.0 0.0 0.0 0.0 0.0 0.0 0.0 0.0 0.0316301 0.0 0.25835204 0.0 0.04040775 0.06226846 0.0 0.0 0.0 0.0 0.21997346 0.0 0.11822988 0.0 0.15116838 0.09198673 0.017544685 0.0 0.0 0.0 0.2027267 0.04465171 0.043436576 0.0 0.0 0.079928935 0.0 0.0 0.0 0.0 0.0 0.0 0.0 0.12897548 0.0 0.04744808 0.0 0.0 0.18731055 0.0 0.0 0.0 0.06176713 0.0 0.1618663 0.0 0.0 0…
../DATASETS/24_bones_classifier_test_224x224x3/train/2/2_APML.dcm_rotation106	0_energy146.jpg 0.06673791 0.0 0.0 0.056984223 0.0064507197 0.0 0.0 0.0 0.0 0.0 0.0 0.0 0.0 0.0024098037 0.014583885 0.25391027 0.0 0.044855695 0.025294973 0.0 0.0 0.0 0.0 0.26985934 0.0 0.15690808 0.0 0.10084571 0.082885705 0.040047403 0.0 0.0 0.0 0.19695672 0.017330632 0.0 0.0 0.0 0.105763085 0.0 0.0 0.0 0.0 0.0 0.0 0.0 0.031489566 0.0 0.026890812 0.0 0.0 0.224229 0.0 0.0 0.0 0.07192656 0.0 0.1…
../DATASETS/24_bones_classifier_test_224x224x3/train/2/2_APML.dcm_rotation106	21_energy146.jpg 0.05867093 0.0 0.0 0.108971566 0.0 0.0 0.0 0.0 0.0 0.0 0.0 0.0 0.0 0.0 0.04766096 0.27052158 0.0 0.12573159 0.06972857 0.0 0.0 0.0 0.0 0.25916463 0.0 0.19647785 0.0 0.049813837 0.09568641 0.025387075 0.0 0.0 0.0 0.1605358 0.103792 0.034319825 0.0 0.055153757 0.13273442 0.026314368 0.0 0.0 0.0 0.0 0.0 0.0 0.0 0.0 0.0 0.0 0.0 0.12031243 0.0 0.0 0.0 0.10856425 0.0 0.09801033 0.0 0.0…
../DATASETS/24_bones_classifier_test_224x224x3/train/2/2_APML.dcm_rotation100	15_energy140.jpg 0.06113021 0.0 0.0 0.098164886 0.0 0.0 0.0 0.0 0.0 0.0 0.0 0.0 0.0 0.0 0.03481518 0.26707676 0.0 0.09452758 0.06761327 0.0 0.0 0.0 0.0 0.22462553 0.0 0.15163228 0.0 0.10727644 0.05917922 0.0 0.0 0.0 0.0 0.195937 0.07453148 0.051783174 0.0 0.029082386 0.095163964 0.0 0.0 0.0056119543 0.0 0.0 0.0 0.0 0.019552642 0.0 0.0 0.0 0.0 0.14092505 0.0 0.0 0.0 0.081828676 0.0 0.14617859 0.0 …
../DATASETS/24_bones_classifier_test_224x224x3/train/2/2_APML.dcm_rotation106	6_energy146.jpg 0.064326756 0.0 0.0 0.07662128 0.015736416 0.0 0.0 0.0 0.0 0.0 0.0 0.0 0.0 0.015846472 0.022030758 0.22372493 0.0 0.050392713 0.05562354 0.0 0.0 0.0 0.0 0.2111937 0.0 0.08822478 0.0 0.13399656 0.050819382 0.05685492 0.0 0.0 0.0 0.1925309 0.059753753 0.058669746 0.0 0.057566382 0.104791105 0.018697765 0.0 0.016532259 0.0 0.0 0.010621271 0.0 0.0 0.0 0.0 0.0 0.0 0.15313785 0.0 0.0 0.…
../DATASETS/24_bones_classifier_test_224x224x3/train/2/2_APML.dcm_rotation109	0_energy152.jpg 0.06549797 0.0 0.0 0.0640494 0.0 0.0 0.0 0.0 0.0 0.0 0.0 0.0 0.0 0.0023556272 0.0140403025 0.2521409 0.0 0.06042128 0.032009974 0.0 0.0 0.0 0.0 0.2607444 0.0 0.13766395 0.0 0.10517451 0.079450965 0.02604188 0.0 0.0 0.0 0.20305689 0.03049773 0.007062823 0.0 0.0041368552 0.11296352 0.0 0.0 0.0 0.0 0.0 0.0 0.0 0.038104337 0.0 0.02308935 0.0 0.0 0.21753749 0.0 0.0 0.0 0.07206189 0.0 0…
../DATASETS/24_bones_classifier_test_224x224x3/train/2/2_APML.dcm_rotation106	-15_energy146.jpg 0.088077515 0.0 0.0 0.051760253 0.0130888885 0.0 0.0 0.0 0.0 0.0 0.0 0.0 0.0 0.015634395 0.0 0.25517237 0.0 0.025022084 0.061587237 0.0 0.0 0.0 0.0 0.21931033 0.0 0.14362647 0.0 0.14237586 0.10905569 0.06426609 0.0 0.0 0.0 0.1851093 0.047200687 0.04121569 0.0 0.0 0.096017465 0.0 0.0 0.0 0.0 0.0 0.0 0.0 0.072917 0.0 0.041479297 0.0 0.0 0.18169427 0.0 0.0 0.0 0.059843928 0.0 0.148…
../DATASETS/24_bones_classifier_test_224x224x3/train/2/2_APML.dcm_rotation100	18_energy158.jpg 0.05602168 0.0 0.0 0.12844935 0.0 0.0 0.0 0.0 0.0 0.0 0.0 0.0 0.0 0.0 0.016688528 0.2696859 0.0 0.105890915 0.082254045 0.0 0.0 0.0 0.0 0.24014674 0.0 0.13340104 0.0 0.102361575 0.07517923 0.0 0.0 0.0 0.0 0.18881314 0.106247336 0.056102984 0.0 0.062719 0.111339256 0.0 0.0 0.0 0.0 0.0 0.0 0.0 0.028325323 0.0 0.0 0.0 0.0 0.13838322 0.0 0.0 0.0 0.07493234 0.0 0.12950017 0.0 0.0 0.0 …
../DATASETS/24_bones_classifier_test_224x224x3/train/2/2_APML.dcm_rotation82	15_energy140.jpg 0.08127507 0.0 0.0 0.083339274 0.0 0.0 0.0 0.0 0.0 0.0 0.0 0.0 0.0 0.025453325 0.034065027 0.2570233 0.0 0.08919726 0.03534992 0.0 0.0 0.0 0.0 0.22880553 0.0 0.14472637 0.0 0.13402519 0.061920647 0.0 0.0 0.0 0.0 0.21521361 0.068058185 0.055236604 0.0 0.008021318 0.10509276 0.0 0.0 0.02098164 0.0 0.0 0.0 0.0 0.032505803 0.0 0.01561016 0.0 0.0 0.15514712 0.0 0.0 0.0 0.08722837 0.0 …
../DATASETS/24_bones_classifier_test_224x224x3/train/2/2_APML.dcm_rotation103	3_energy140.jpg 0.054836605 0.0 0.0 0.0606639 0.03389462 0.0 0.0 0.0 0.0 0.0 0.0 0.0 0.0 0.008146924 0.01588181 0.23351395 0.0 0.024207363 0.035467524 0.0 0.0 0.0 0.0 0.24272497 0.0 0.13457684 0.0 0.11367748 0.06906614 0.08249577 0.0 0.0 0.0 0.18484823 0.03448733 0.018936291 0.0 0.03322015 0.088158675 0.009146039 0.0 0.018579142 0.0 0.0 0.0 0.0 0.0 0.0 0.0 0.0 0.0 0.18435292 0.0 0.0 0.0 0.0282323…
../DATASETS/24_bones_classifier_test_224x224x3/train/2/2_APML.dcm_rotation109	18_energy140.jpg 0.07326823 0.0 0.0 0.08304742 0.0 0.0 0.0 0.0 0.0 0.0 0.0 0.0 0.0 0.0 0.053440206 0.27613714 0.0 0.11109081 0.06496612 0.0 0.0 0.0 0.0 0.25726873 0.0 0.1958141 0.0 0.065819696 0.08827456 0.018012071 0.0 0.0 0.0 0.1795365 0.076079 0.01920984 0.0 0.016413623 0.10769529 0.0 0.0 0.0 0.0 0.0 0.0 0.0 0.0 0.0 0.0 0.0 0.0 0.15024759 0.0 0.0 0.0 0.13226803 0.0 0.1261057 0.0 0.0 0.0 0.0 0.…
../DATASETS/24_bones_classifier_test_224x224x3/train/2/2_APML.dcm_rotation106	-15_energy152.jpg 0.09043235 0.0 0.0 0.057973873 0.0097038895 0.0 0.0 0.0 0.0 0.0 0.0 0.0 0.0 0.023130791 0.0 0.25373322 0.0 0.032217756 0.06730141 0.0 0.0 0.0 0.0 0.21596731 0.0 0.12976769 0.0 0.14625649 0.10635596 0.053438555 0.0 0.0 0.0 0.1918282 0.05576778 0.049413934 0.0 0.004092494 0.09159429 0.0013773193 0.0 0.0 0.0 0.0 0.0 0.0 0.087571174 0.0 0.041329224 0.0 0.0 0.18087955 0.0 0.0 0.0 0.0…
../DATASETS/24_bones_classifier_test_224x224x3/train/2/2_APML.dcm_rotation103	0_energy140.jpg 0.06728213 0.0 0.0 0.048448473 0.029280098 0.0 0.0 0.0 0.0 0.0 0.0 0.0 0.0 0.007170128 0.009105969 0.25341314 0.0 0.014566012 0.01322439 0.0 0.0 0.0 0.0 0.2811685 0.0 0.18560703 0.0 0.09722708 0.08915296 0.056266762 0.0 0.0 0.0 0.18911037 0.0011636814 0.0 0.0 0.0 0.08261939 0.0 0.0 0.011695892 0.0 0.0 0.0 0.0 0.023641521 0.0 0.029644147 0.0 0.0 0.22948885 0.0 0.0 0.0 0.06407144 0.…
../DATASETS/24_bones_classifier_test_224x224x3/train/2/2_APML.dcm_rotation109	-6_energy146.jpg 0.08560334 0.0 0.0 0.042701375 0.0 0.0 0.0 0.0 0.0 0.0 0.0 0.0 0.0 0.025017727 0.00047895825 0.2314663 0.0 0.06202997 0.03744764 0.0 0.0 0.0 0.0 0.23131639 0.0 0.11286764 0.0 0.13605711 0.07824618 0.028676484 0.0 0.0 0.0 0.21045561 0.024728825 0.027524581 0.0 0.0 0.11693237 0.0 0.0 0.0 0.0 0.0 0.0 0.0 0.06957286 0.0 0.045525495 0.0 0.0 0.20961209 0.0 0.0 0.0 0.06929988 0.0 0.1140…
../DATASETS/24_bones_classifier_test_224x224x3/train/2/2_APML.dcm_rotation109	-6_energy158.jpg 0.085002474 0.0 0.0 0.060933463 0.0 0.0 0.0 0.0 0.0 0.0 0.0 0.0 0.0 0.030361678 0.0 0.22841133 0.0 0.063120924 0.0415278 0.0 0.0 0.0 0.0 0.22150435 0.0 0.08983627 0.0 0.1498393 0.06740492 0.012656306 0.0 0.0 0.0 0.21957664 0.031507548 0.043187134 0.0 0.0 0.10364068 0.0 0.0 0.0 0.0 0.0 0.0 0.0 0.0952351 0.0 0.03871007 0.0 0.0 0.1987142 0.0 0.0 0.0 0.051497146 0.0 0.13961782 0.0 0.…
../DATASETS/24_bones_classifier_test_224x224x3/train/2/2_APML.dcm_rotation103	-9_energy140.jpg 0.09127301 0.0 0.0 0.046488844 0.016925346 0.0 0.0 0.0 0.0 0.0 0.0 0.0 0.0 0.02792431 0.0 0.23103884 0.0 0.034869242 0.04719355 0.0 0.0 0.0 0.0 0.20963915 0.0 0.11324873 0.0 0.16148813 0.08761926 0.054526635 0.0 0.0 0.0 0.19874398 0.03101547 0.040319387 0.0 0.0 0.1026411 0.0 0.0 0.004848363 0.0 0.0 0.0 0.0 0.065367125 0.0 0.039536357 0.0 0.0 0.17675519 0.0 0.0 0.0 0.044318117 0.0…
../DATASETS/24_bones_classifier_test_224x224x3/train/2/2_APML.dcm_rotation109	-9_energy152.jpg 0.090139374 0.0 0.0 0.047367685 0.006702772 0.0 0.0 0.0 0.0 0.0 0.0 0.0 0.0 0.040374205 0.0 0.23248316 0.0 0.042099573 0.045919728 0.0 0.0 0.0 0.0 0.20642248 0.0 0.10093517 0.0 0.1666233 0.07737442 0.031891707 0.0 0.0 0.0 0.2115898 0.02835497 0.046892717 0.0 0.0 0.092433654 0.0 0.0 0.0 0.0 0.0 0.0 0.0 0.0930901 0.0 0.03874783 0.0 0.0 0.17945787 0.0 0.0 0.0 0.04611572 0.0 0.145308…
../DATASETS/24_bones_classifier_test_224x224x3/train/2/2_APML.dcm_rotation85	-12_energy140.jpg 0.08931926 0.0 0.0 0.035834596 0.03305469 0.0 0.0 0.0 0.0 0.0 0.0 0.0 0.0 0.036386147 0.0 0.23674281 0.0 0.02586935 0.033814948 0.0 0.0 0.0 0.0 0.21961308 0.0 0.13756329 0.0 0.16304551 0.09903962 0.06314633 0.0 0.0 0.0 0.20253918 0.023184406 0.030598616 0.0 0.0 0.09147084 0.0 0.0 0.0128738405 0.0 0.0 0.0 0.0 0.062760405 0.0 0.046445526 0.0 0.0 0.18142737 0.0 0.0 0.0 0.050553437 …
../DATASETS/24_bones_classifier_test_224x224x3/train/2/2_APML.dcm_rotation106	-18_energy158.jpg 0.095428266 0.0 0.0 0.05232261 0.0019741196 0.0 0.0 0.0 0.0 0.0 0.0 0.0 0.0 0.050830554 0.0 0.25044024 0.0 0.037926972 0.051022943 0.0 0.0 0.0 0.0 0.22081505 0.0 0.11262676 0.0 0.15425712 0.10134541 0.031272583 0.0 0.0 0.0 0.21627031 0.05448114 0.049874667 0.0 0.0 0.081226066 0.0 0.0 0.0 0.0 0.0 0.0 0.0 0.12895045 0.0 0.060919315 0.0 0.0 0.20054688 0.0 0.0 0.0 0.052608587 0.0 0.…
../DATASETS/24_bones_classifier_test_224x224x3/train/2/2_APML.dcm_rotation106	-9_energy146.jpg 0.090221755 0.0 0.0 0.04577511 0.012346512 0.0 0.0 0.0 0.0 0.0 0.0 0.0 0.0 0.0322517 0.0 0.23027381 0.0 0.04030169 0.045613345 0.0 0.0 0.0 0.0 0.20614971 0.0 0.10540608 0.0 0.16553561 0.08109373 0.047691226 0.0 0.0 0.0 0.20552595 0.030984841 0.045223188 0.0 0.0 0.10118264 0.0 0.0 0.0042095655 0.0 0.0 0.0 0.0 0.07019117 0.0 0.037233237 0.0 0.0 0.17610964 0.0 0.0 0.0 0.044241894 0.…
../DATASETS/24_bones_classifier_test_224x224x3/train/2/2_APML.dcm_rotation109	15_energy152.jpg 0.06542376 0.0 0.0 0.09678499 0.0 0.0 0.0 0.0 0.0 0.0 0.0 0.0 0.0 0.0 0.034032818 0.2747293 0.0 0.092613086 0.08683947 0.0 0.0 0.0 0.0 0.23357622 0.0 0.15803964 0.0 0.09074145 0.07478468 0.013010312 0.0 0.0 0.0 0.17799427 0.08988439 0.034962256 0.0 0.032656748 0.09916984 0.0 0.0 0.0 0.0 0.0 0.0 0.0 0.0 0.0 0.0 0.0 0.0 0.14339393 0.0 0.0 0.0 0.097848855 0.0 0.14720501 0.0 0.0 0.0 …
../DATASETS/24_bones_classifier_test_224x224x3/train/2/2_APML.dcm_rotation106	15_energy146.jpg 0.061106365 0.0 0.0 0.093279995 0.0 0.0 0.0 0.0 0.0 0.0 0.0 0.0 0.0 0.0 0.034003977 0.27611864 0.0 0.09007162 0.080281675 0.0 0.0 0.0 0.0 0.23417482 0.0 0.1650688 0.0 0.08987774 0.072739676 0.015289246 0.0 0.0 0.0 0.1793031 0.08274602 0.038319744 0.0 0.029897345 0.097010896 0.0 0.0 0.0 0.0 0.0 0.0 0.0 0.0 0.0 0.0 0.0 0.0 0.14018837 0.0 0.0 0.0 0.09363412 0.0 0.14519477 0.0 0.0 0.…
../DATASETS/24_bones_classifier_test_224x224x3/train/2/2_APML.dcm_rotation103	-6_energy140.jpg 0.085780516 0.0 0.0 0.047432236 0.0 0.0 0.0 0.0 0.0 0.0 0.0 0.0 0.0 0.016051952 0.0013504506 0.23425348 0.0 0.058001164 0.043293446 0.0 0.0 0.0 0.0 0.23424158 0.0 0.12104892 0.0 0.13226038 0.086525016 0.036874246 0.0 0.0 0.0 0.20302325 0.031283773 0.022986311 0.0 0.0 0.11962596 0.0 0.0 0.0 0.0 0.0 0.0 0.0 0.06615841 0.0 0.04907118 0.0 0.0 0.20668371 0.0 0.0 0.0 0.06797278 0.0 0.1…
../DATASETS/24_bones_classifier_test_224x224x3/train/2/2_APML.dcm_rotation100	12_energy158.jpg 0.058646984 0.0 0.0 0.10790388 0.0 0.0 0.0 0.0 0.0 0.0 0.0 0.0 0.0 0.017459212 0.0019847697 0.25589105 0.0 0.060459293 0.08410249 0.0 0.0 0.0 0.0 0.22448249 0.0 0.10225026 0.0 0.13936636 0.060681254 0.0 0.0 0.0 0.0 0.19232515 0.07204472 0.053000193 0.0 0.05343754 0.089676686 0.0 0.0 0.0 0.0 0.0 0.0 0.0 0.059751242 0.0 0.0011678147 0.0 0.0 0.15610617 0.0 0.0 0.0 0.039168064 0.0 0.…
../DATASETS/24_bones_classifier_test_224x224x3/train/2/2_APML.dcm_rotation106	21_energy158.jpg 0.0609696 0.0 0.0 0.12142021 0.0 0.0 0.0 0.0 0.0 0.0 0.0 0.0 0.0 0.0 0.011983258 0.27587608 0.0 0.10152619 0.077856585 0.0 0.0 0.0 0.0 0.26262456 0.0 0.16725667 0.0 0.0829568 0.10049525 0.0 0.0 0.0 0.0 0.1691134 0.09704641 0.031359285 0.0 0.055611696 0.10503844 0.014067569 0.0 0.0 0.0 0.0 0.0 0.0 0.0 0.0 0.0 0.0 0.0 0.14370333 0.0 0.0 0.0 0.093340114 0.0 0.11762413 0.0 0.0 0.0 0.…
../DATASETS/24_bones_classifier_test_224x224x3/train/2/2_APML.dcm_rotation106	21_energy140.jpg 0.06759938 0.0 0.0 0.10017392 0.0 0.0 0.0 0.0 0.0 0.0 0.0 0.0 0.0 0.0 0.05975694 0.26997256 0.0 0.1312503 0.058074996 0.0 0.0 0.0 0.0 0.26808754 0.0 0.20922846 0.0 0.046363145 0.09200142 0.028531834 0.0 0.0 0.0 0.16589363 0.09374945 0.031837188 0.0 0.044257738 0.13645938 0.02021504 0.0 0.0 0.0 0.0 0.0 0.0 0.0 0.0 0.0 0.0 0.0 0.124822296 0.0 0.0 0.0 0.11930199 0.0 0.09473462 0.0 0…
../DATASETS/24_bones_classifier_test_224x224x3/train/2/2_APML.dcm_rotation103	-3_energy158.jpg 0.0720935 0.0 0.0 0.06799179 0.0012544214 0.0 0.0 0.0 0.0 0.0 0.0 0.0 0.0 0.017832944 0.0041280156 0.23653364 0.0 0.051093083 0.04214809 0.0 0.0 0.0 0.0 0.23619954 0.0 0.106534325 0.0 0.13741113 0.072700866 0.037590645 0.0 0.0 0.0 0.2106022 0.040986437 0.030267293 0.0 0.008023316 0.09956428 0.0 0.0 0.0 0.0 0.0 0.0 0.0 0.055886194 0.0 0.020025235 0.0 0.0 0.19829044 0.0 0.0 0.0 0.0…
../DATASETS/24_bones_classifier_test_224x224x3/train/2/2_APML.dcm_rotation100	18_energy152.jpg 0.05471968 0.0 0.0 0.12541072 0.0 0.0 0.0 0.0 0.0 0.0 0.0 0.0 0.0 0.0 0.032449 0.27243286 0.0 0.111842476 0.08822929 0.0 0.0 0.0 0.0 0.23028421 0.0 0.14718753 0.0 0.0878043 0.07579032 0.0 0.0 0.0 0.0 0.17760094 0.11101967 0.06212338 0.0 0.065306254 0.11245557 0.0 0.0 0.0 0.0 0.0 0.0 0.0 0.0 0.0 0.0 0.0 0.0 0.12310968 0.0 0.0 0.0 0.08317859 0.0 0.1298784 0.0 0.0 0.0 0.0 0.20379388…
../DATASETS/24_bones_classifier_test_224x224x3/train/2/2_APML.dcm_rotation103	3_energy158.jpg 0.0559108 0.0 0.0 0.07764599 0.00799005 0.0 0.0 0.0 0.0 0.0 0.0 0.0 0.0 0.0 0.0143924095 0.22536324 0.0 0.05092722 0.052892685 0.0 0.0 0.0 0.0 0.23222363 0.0 0.09566589 0.0 0.11063629 0.063179016 0.045924902 0.0 0.0 0.0 0.19112466 0.07062799 0.047859095 0.0 0.061185542 0.10641103 0.033332683 0.0 0.0 0.0 0.0 0.00040019004 0.0 0.0 0.0 0.0 0.0 0.0 0.16683702 0.0 0.0 0.0 0.010727478 0…
../DATASETS/24_bones_classifier_test_224x224x3/train/2/2_APML.dcm_rotation103	-3_energy140.jpg 0.07523803 0.0 0.0 0.05281339 0.011164342 0.0 0.0 0.0 0.0 0.0 0.0 0.0 0.0 0.014150168 0.0 0.25364754 0.0 0.032426227 0.03355825 0.0 0.0 0.0 0.0 0.25957614 0.0 0.15183029 0.0 0.119850196 0.0927935 0.039020173 0.0 0.0 0.0 0.19840112 0.013810326 0.0030325933 0.0 0.0 0.100571975 0.0 0.0 0.0 0.0 0.0 0.0 0.0 0.06487643 0.0 0.04293361 0.0 0.0 0.22075754 0.0 0.0 0.0 0.0699857 0.0 0.11392…
../DATASETS/24_bones_classifier_test_224x224x3/train/2/2_APML.dcm_rotation106	-6_energy146.jpg 0.08632292 0.0 0.0 0.048018143 0.0 0.0 0.0 0.0 0.0 0.0 0.0 0.0 0.0 0.021714918 0.0 0.23350169 0.0 0.06135881 0.044996686 0.0 0.0 0.0 0.0 0.22581409 0.0 0.10735864 0.0 0.13980542 0.077140115 0.026751079 0.0 0.0 0.0 0.20820741 0.032929674 0.030127667 0.0 0.0 0.11437038 0.0 0.0 0.0 0.0 0.0 0.0 0.0 0.079086676 0.0 0.045139372 0.0 0.0 0.20169994 0.0 0.0 0.0 0.065926835 0.0 0.118810005…
../DATASETS/24_bones_classifier_test_224x224x3/train/2/2_APML.dcm_rotation106	-12_energy146.jpg 0.089414045 0.0 0.0 0.05310557 0.009975031 0.0 0.0 0.0 0.0 0.0 0.0 0.0 0.0 0.0080804005 0.0 0.26208332 0.0 0.026327677 0.066444114 0.0 0.0 0.0 0.0 0.22087233 0.0 0.14008693 0.0 0.14134522 0.10288395 0.05268776 0.0 0.0 0.0 0.18195496 0.044125367 0.035772458 0.0 0.0 0.09386571 0.0 0.0 0.0 0.0 0.0 0.0 0.0 0.08138387 0.0 0.03918752 0.0 0.0 0.17763036 0.0 0.0 0.0 0.066051625 0.0 0.14…
../DATASETS/24_bones_classifier_test_224x224x3/train/2/2_APML.dcm_rotation109	12_energy158.jpg 0.06749659 0.0 0.0 0.10252982 0.0 0.0 0.0 0.0 0.0 0.0 0.0 0.0 0.0 0.0030386155 0.0034166672 0.26909637 0.0 0.05881265 0.09357516 0.0 0.0 0.0 0.0 0.23062715 0.0 0.11976009 0.0 0.12842205 0.07174813 0.007870237 0.0 0.0 0.0 0.18153793 0.07606788 0.04009228 0.0 0.041062005 0.08544886 0.0 0.0 0.0 0.0 0.0 0.0 0.0 0.0421496 0.0 0.0 0.0 0.0 0.15922874 0.0 0.0 0.0 0.06185124 0.0 0.1551814…
../DATASETS/24_bones_classifier_test_224x224x3/train/2/2_APML.dcm_rotation106	-3_energy146.jpg 0.079089634 0.0 0.0 0.05525587 0.0 0.0 0.0 0.0 0.0 0.0 0.0 0.0 0.0 0.017073894 0.0 0.25362596 0.0 0.042947892 0.03996069 0.0 0.0 0.0 0.0 0.24807371 0.0 0.13196814 0.0 0.12948203 0.08078795 0.02291247 0.0 0.0 0.0 0.20485535 0.020063486 0.012378121 0.0 0.0 0.102605216 0.0 0.0 0.0 0.0 0.0 0.0 0.0 0.08658937 0.0 0.04151269 0.0 0.0 0.21447192 0.0 0.0 0.0 0.07363124 0.0 0.12228845 0.0 …
../DATASETS/24_bones_classifier_test_224x224x3/train/2/2_APML.dcm_rotation106	15_energy152.jpg 0.060471646 0.0 0.0 0.09863518 0.0 0.0 0.0 0.0 0.0 0.0 0.0 0.0 0.0 0.0 0.023604704 0.27468294 0.0 0.08448436 0.08377699 0.0 0.0 0.0 0.0 0.2334614 0.0 0.1527342 0.0 0.10274397 0.071190685 0.009997752 0.0 0.0 0.0 0.18246536 0.081252664 0.040319286 0.0 0.032724615 0.091193885 0.0 0.0 0.0 0.0 0.0 0.0 0.0 0.007659416 0.0 0.0 0.0 0.0 0.14335342 0.0 0.0 0.0 0.08497345 0.0 0.14958356 0.0…
../DATASETS/24_bones_classifier_test_224x224x3/train/2/2_APML.dcm_rotation103	-3_energy146.jpg 0.07237732 0.0 0.0 0.057873346 0.0066712364 0.0 0.0 0.0 0.0 0.0 0.0 0.0 0.0 0.01475187 0.0 0.25156182 0.0 0.040893205 0.040867876 0.0 0.0 0.0 0.0 0.25016853 0.0 0.13523577 0.0 0.12641388 0.08394747 0.033577193 0.0 0.0 0.0 0.20090824 0.024400285 0.010789166 0.0 0.0 0.10232269 0.0 0.0 0.0 0.0 0.0 0.0 0.0 0.06879907 0.0 0.03488837 0.0 0.0 0.2114851 0.0 0.0 0.0 0.06620895 0.0 0.11951…
../DATASETS/24_bones_classifier_test_224x224x3/train/2/2_APML.dcm_rotation103	-21_energy158.jpg 0.101323895 0.0 0.0 0.062358838 0.0 0.0 0.0 0.0 0.0 0.0 0.0 0.0 0.0 0.0394405 0.0 0.26211247 0.0 0.05012316 0.058783136 0.0 0.0 0.0 0.0 0.22317182 0.0 0.11472302 0.0 0.13775626 0.107813 0.030346695 0.0 0.0 0.0 0.21394195 0.075567186 0.059455227 0.0 0.0 0.09072752 0.0 0.0 0.0 0.0 0.0 0.0 0.0 0.1321252 0.0 0.071312286 0.0 0.0 0.20120466 0.0 0.0 0.0 0.06385384 0.0 0.17883225 0.0 0.…
../DATASETS/24_bones_classifier_test_224x224x3/train/2/2_APML.dcm_rotation109	-6_energy152.jpg 0.083002076 0.0 0.0 0.051994126 0.0 0.0 0.0 0.0 0.0 0.0 0.0 0.0 0.0 0.024950126 0.0 0.23240785 0.0 0.061814077 0.04340848 0.0 0.0 0.0 0.0 0.22689332 0.0 0.10757058 0.0 0.14009461 0.07545973 0.025140017 0.0 0.0 0.0 0.21145792 0.029758653 0.033226904 0.0 0.0 0.111210644 0.0 0.0 0.0 0.0 0.0 0.0 0.0 0.074850015 0.0 0.0373884 0.0 0.0 0.20201203 0.0 0.0 0.0 0.06177057 0.0 0.12788562 0.…
../DATASETS/24_bones_classifier_test_224x224x3/train/2/2_APML.dcm_rotation106	3_energy152.jpg 0.061716143 0.0 0.0 0.07805746 0.006381507 0.0 0.0 0.0 0.0 0.0 0.0 0.0 0.0 0.0 0.020500757 0.23193322 0.0 0.047915254 0.057496447 0.0 0.0 0.0 0.0 0.22533059 0.0 0.095770724 0.0 0.11692208 0.063180126 0.054671045 0.0 0.0 0.0 0.18635452 0.07193866 0.047998104 0.0 0.05485311 0.10581784 0.025303049 0.0 0.00035860558 0.0 0.0 0.0010779594 0.0 0.0 0.0 0.0 0.0 0.0 0.16272432 0.0 0.0 0.0 0…
../DATASETS/24_bones_classifier_test_224x224x3/train/2/2_APML.dcm_rotation100	18_energy146.jpg 0.05277295 0.0 0.0 0.120634034 0.0 0.0 0.0 0.0 0.0 0.0 0.0 0.0 0.0 0.0 0.04541431 0.2698635 0.0 0.117393486 0.08406957 0.0 0.0 0.0 0.0 0.22873753 0.0 0.1573114 0.0 0.076919176 0.07331575 0.0 0.0 0.0 0.0 0.17582643 0.10977101 0.05971415 0.0 0.06350732 0.11478554 0.0 0.0 0.0 0.0 0.0 0.0 0.0 0.0 0.0 0.0 0.0 0.0 0.11976112 0.0 0.0 0.0 0.08903877 0.0 0.12946746 0.0 0.0 0.0 0.0 0.20102…
../DATASETS/24_bones_classifier_test_224x224x3/train/2/2_APML.dcm_rotation103	-15_energy140.jpg 0.08774878 0.0 0.0 0.05263262 0.00959196 0.0 0.0 0.0 0.0 0.0 0.0 0.0 0.0 0.0010021905 0.0 0.25947177 0.0 0.02677982 0.0658782 0.0 0.0 0.0 0.0 0.22400239 0.0 0.15600348 0.0 0.1298912 0.11784983 0.071035154 0.0 0.0 0.0 0.17416881 0.05243267 0.037471566 0.0 0.0 0.10054672 0.0 0.0 0.0 0.0 0.0 0.0 0.0 0.061012838 0.0 0.043064076 0.0 0.0 0.17991653 0.0 0.0 0.0 0.06801287 0.0 0.1398498…
../DATASETS/24_bones_classifier_test_224x224x3/train/2/2_APML.dcm_rotation109	-9_energy140.jpg 0.092140004 0.0 0.0 0.03774914 0.008126923 0.0 0.0 0.0 0.0 0.0 0.0 0.0 0.0 0.03259169 0.0 0.23385337 0.0 0.03905899 0.038646195 0.0 0.0 0.0 0.0 0.21806304 0.0 0.12081525 0.0 0.156231 0.089977965 0.045968506 0.0 0.0 0.0 0.20450163 0.021447293 0.037856225 0.0 0.0 0.10644167 0.0 0.0 0.0 0.0 0.0 0.0 0.0 0.065528326 0.0 0.043076146 0.0 0.0 0.19003564 0.0 0.0 0.0 0.057195872 0.0 0.1257…
../DATASETS/24_bones_classifier_test_224x224x3/train/2/2_APML.dcm_rotation106	-3_energy152.jpg 0.07883315 0.0 0.0 0.06153651 0.0 0.0 0.0 0.0 0.0 0.0 0.0 0.0 0.0 0.017235132 0.0 0.24930821 0.0 0.04851334 0.04717237 0.0 0.0 0.0 0.0 0.2367978 0.0 0.1155365 0.0 0.13586627 0.07484938 0.021653805 0.0 0.0 0.0 0.20682938 0.03442504 0.024123479 0.0 0.0 0.10222146 0.0 0.0 0.0 0.0 0.0 0.0 0.0 0.082027435 0.0 0.030724218 0.0 0.0 0.2028927 0.0 0.0 0.0 0.06397364 0.0 0.13165478 0.0 0.0 …
../DATASETS/24_bones_classifier_test_224x224x3/train/2/2_APML.dcm_rotation109	-15_energy152.jpg 0.08723484 0.0 0.0 0.053238522 0.011038195 0.0 0.0 0.0 0.0 0.0 0.0 0.0 0.0 0.02681494 0.0 0.25243556 0.0 0.028187495 0.0602039 0.0 0.0 0.0 0.0 0.21876207 0.0 0.13315566 0.0 0.1453462 0.105934225 0.052197933 0.0 0.0 0.0 0.19364485 0.04644459 0.044891134 0.0 0.0 0.08985279 0.0 0.0 0.0 0.0 0.0 0.0 0.0 0.08584016 0.0 0.042520586 0.0 0.0 0.18677792 0.0 0.0 0.0 0.05430211 0.0 0.156683…
../DATASETS/24_bones_classifier_test_224x224x3/train/2/2_APML.dcm_rotation109	0_energy158.jpg 0.06905092 0.0 0.0 0.066286154 0.0 0.0 0.0 0.0 0.0 0.0 0.0 0.0 0.0 0.0065147807 0.007378659 0.25006053 0.0 0.07017522 0.034563724 0.0 0.0 0.0 0.0 0.2535002 0.0 0.11563289 0.0 0.113191895 0.07450031 0.006248407 0.0 0.0 0.0 0.21036626 0.037247613 0.017219506 0.0 0.0041994215 0.11162401 0.0 0.0 0.0 0.0 0.0 0.0 0.0 0.06713766 0.0 0.02857577 0.0 0.0 0.21439448 0.0 0.0 0.0 0.07099751 0.…
../DATASETS/24_bones_classifier_test_224x224x3/train/2/2_APML.dcm_rotation85	-9_energy140.jpg 0.092810564 0.0 0.0 0.031279378 0.030037705 0.0 0.0 0.0 0.0 0.0 0.0 0.0 0.0 0.05604802 0.0 0.21314447 0.0 0.032907546 0.008964993 0.0 0.0 0.0 0.0 0.2103801 0.0 0.103319794 0.0 0.18790887 0.07072102 0.047569506 0.0 0.0 0.0 0.22402808 3.918703e-05 0.037443656 0.0 0.0 0.09210027 0.0 0.0 0.034758005 0.0 0.0 0.0 0.0 0.078417204 0.0 0.052811135 0.0 0.0 0.18489374 0.0 0.0 0.0 0.03986412…
../DATASETS/24_bones_classifier_test_224x224x3/train/2/2_APML.dcm_rotation106	-12_energy152.jpg 0.08925861 0.0 0.0 0.05786548 0.008846707 0.0 0.0 0.0 0.0 0.0 0.0 0.0 0.0 0.019066904 0.0 0.26093945 0.0 0.030033 0.068241656 0.0 0.0 0.0 0.0 0.21900685 0.0 0.13088988 0.0 0.14643867 0.09978112 0.04192474 0.0 0.0 0.0 0.18963516 0.046742525 0.042602245 0.0 0.0 0.086124256 0.0 0.0 0.0 0.0 0.0 0.0 0.0 0.096614115 0.0 0.038548958 0.0 0.0 0.17775387 0.0 0.0 0.0 0.05872938 0.0 0.15342…
../DATASETS/24_bones_classifier_test_224x224x3/train/2/2_APML.dcm_rotation103	18_energy140.jpg 0.058769256 0.0 0.0 0.10381681 0.0 0.0 0.0 0.0 0.0 0.0 0.0 0.0 0.0 0.0 0.05075338 0.27265042 0.0 0.11383064 0.07335749 0.0 0.0 0.0 0.0 0.2408472 0.0 0.17953725 0.0 0.07176782 0.07932786 0.017167972 0.0 0.0 0.0 0.17662768 0.09730143 0.04696467 0.0 0.047064982 0.113670856 0.0014596005 0.0 0.0 0.0 0.0 0.0 0.0 0.0 0.0 0.0 0.0 0.0 0.12651744 0.0 0.0 0.0 0.101395935 0.0 0.12546879 0.0 …
../DATASETS/24_bones_classifier_test_224x224x3/train/2/2_APML.dcm_rotation79	3_energy140.jpg 0.08746204 0.0 0.0 0.046975486 0.040491205 0.0 0.0 0.0 0.0 0.0 0.0 0.0 0.0 0.050787862 0.0 0.23614277 0.0 0.014925725 0.013871671 0.0 0.0 0.0 0.0 0.2415394 0.0 0.117492355 0.0 0.15708163 0.08425204 0.06016784 0.0 0.0 0.0 0.19878529 0.034024898 0.033597365 0.0 0.010091724 0.09393068 0.0 0.0 0.03093604 0.0 0.0 0.0 0.0 0.0 0.0 0.014658708 0.0 0.0 0.18949461 0.0 0.0 0.0 0.020635571 0.…
../DATASETS/24_bones_classifier_test_224x224x3/train/2/2_APML.dcm_rotation103	-9_energy158.jpg 0.09150991 0.0 0.0 0.05700725 0.014589979 0.0 0.0 0.0 0.0 0.0 0.0 0.0 0.0 0.04949296 0.0 0.22979248 0.0 0.04088217 0.049678735 0.0 0.0 0.0 0.0 0.20020309 0.0 0.08730442 0.0 0.17668894 0.07335417 0.023169197 0.0 0.0 0.0 0.22071542 0.03429344 0.05450594 0.0 0.0031596473 0.08353199 0.0 0.0 0.0033846581 0.0 0.0 0.0 0.0 0.109481946 0.0 0.03995809 0.0 0.0 0.1758914 0.0 0.0 0.0 0.030226…
../DATASETS/24_bones_classifier_test_224x224x3/train/2/2_APML.dcm_rotation100	21_energy158.jpg 0.06225018 0.0 0.0 0.14174207 0.0 0.0 0.0 0.0 0.0 0.0 0.0 0.0 0.0 0.0 0.021992555 0.2650147 0.0 0.12979612 0.0738261 0.0 0.0 0.0 0.0 0.24980001 0.0 0.139014 0.0 0.09241022 0.08541325 0.0 0.0 0.0 0.0 0.19074489 0.11764442 0.05432834 0.0 0.073046885 0.13154899 0.0 0.0 0.0 0.0 0.0 0.0 0.0 0.011768962 0.0 0.0 0.0 0.0 0.13052364 0.0 0.0 0.0 0.081027314 0.0 0.11315001 0.0 0.0 0.0 0.0 0…
../DATASETS/24_bones_classifier_test_224x224x3/train/2/2_APML.dcm_rotation85	-21_energy140.jpg 0.10091723 0.0 0.0 0.04001978 0.0 0.0 0.0 0.0 0.0 0.0 0.0 0.0 0.0 0.015894879 0.0 0.25057268 0.0 0.067544915 0.052074276 0.0 0.0 0.0 0.0 0.21770695 0.0 0.13119847 0.0 0.12097438 0.11656353 0.04567634 0.0 0.0 0.0 0.21251348 0.076144606 0.05298571 0.0 0.0 0.12743303 0.0 0.0 0.0 0.0 0.0 0.0 0.0 0.08790917 0.0 0.088394076 0.0 0.0 0.2045693 0.0 0.0 0.0 0.08950811 0.0 0.13975057 0.0 0…
../DATASETS/24_bones_classifier_test_224x224x3/train/2/2_APML.dcm_rotation103	3_energy146.jpg 0.055775296 0.0 0.0 0.066491105 0.02598945 0.0 0.0 0.0 0.0 0.0 0.0 0.0 0.0 0.00538283 0.016001614 0.23048805 0.0 0.03299444 0.0430463 0.0 0.0 0.0 0.0 0.23451462 0.0 0.11549006 0.0 0.11600746 0.06510805 0.074122876 0.0 0.0 0.0 0.18689452 0.049159713 0.032347813 0.0 0.04441061 0.0948512 0.021556722 0.0 0.012681634 0.0 0.0 0.0008856613 0.0 0.0 0.0 0.0 0.0 0.0 0.17401217 0.0 0.0 0.0 0…
../DATASETS/24_bones_classifier_test_224x224x3/train/2/2_APML.dcm_rotation103	9_energy158.jpg 0.05901618 0.0 0.0 0.09119891 0.015479914 0.0 0.0 0.0 0.0 0.0 0.0 0.0 0.0 0.029816495 0.00026568334 0.23663254 0.0 0.045091886 0.06655811 0.0 0.0 0.0 0.0 0.22232574 0.0 0.090142086 0.0 0.14646807 0.055827264 0.020767763 0.0 0.0 0.0 0.20386079 0.055747714 0.052864466 0.0 0.05213096 0.08432199 0.0 0.0 0.0057272203 0.0 0.0 0.0 0.0 0.037230466 0.0 0.0 0.0 0.0 0.16779402 0.0 0.0 0.0 0.…
../DATASETS/24_bones_classifier_test_224x224x3/train/2/2_APML.dcm_rotation103	-18_energy146.jpg 0.094169326 0.0 0.0 0.04975977 0.0 0.0 0.0 0.0 0.0 0.0 0.0 0.0 0.0 0.02097201 0.0 0.2521533 0.0 0.037494976 0.058039308 0.0 0.0 0.0 0.0 0.21446888 0.0 0.13213314 0.0 0.13982257 0.114717595 0.06262073 0.0 0.0 0.0 0.19351771 0.0647004 0.053926025 0.0 0.0 0.105566405 0.0 0.0 0.0 0.0 0.0 0.0 0.0 0.07696184 0.0 0.055364124 0.0 0.0 0.18569674 0.0 0.0 0.0 0.06147925 0.0 0.1507172 0.0 0…
../DATASETS/24_bones_classifier_test_224x224x3/train/2/2_APML.dcm_rotation109	-12_energy146.jpg 0.089799784 0.0 0.0 0.047608864 0.004852505 0.0 0.0 0.0 0.0 0.0 0.0 0.0 0.0 0.013410704 0.0 0.26142523 0.0 0.028463054 0.063509956 0.0 0.0 0.0 0.0 0.2200997 0.0 0.13984168 0.0 0.14123592 0.10065802 0.041873727 0.0 0.0 0.0 0.18770854 0.03884928 0.034777634 0.0 0.0 0.09432497 0.0 0.0 0.0 0.0 0.0 0.0 0.0 0.08981469 0.0 0.04361787 0.0 0.0 0.18311419 0.0 0.0 0.0 0.0721782 0.0 0.14474…
../DATASETS/24_bones_classifier_test_224x224x3/train/2/2_APML.dcm_rotation106	-15_energy158.jpg 0.09630012 0.0 0.0 0.063168116 0.0043283706 0.0 0.0 0.0 0.0 0.0 0.0 0.0 0.0 0.03587604 0.0 0.25321364 0.0 0.039067097 0.067590795 0.0 0.0 0.0 0.0 0.2170458 0.0 0.1133726 0.0 0.15233065 0.101805024 0.03443103 0.0 0.0 0.0 0.20199355 0.059537828 0.051732764 0.0 0.00019434914 0.083866686 0.0 0.0 0.0 0.0 0.0 0.0 0.0 0.119924285 0.0 0.048617657 0.0 0.0 0.18845983 0.0 0.0 0.0 0.0474971…
../DATASETS/24_bones_classifier_test_224x224x3/train/2/2_APML.dcm_rotation109	-3_energy146.jpg 0.08359569 0.0 0.0 0.0512255 0.0 0.0 0.0 0.0 0.0 0.0 0.0 0.0 0.0 0.017543236 0.001203688 0.24548182 0.0 0.05115124 0.028665567 0.0 0.0 0.0 0.0 0.24933708 0.0 0.13098216 0.0 0.12666085 0.07816748 0.019317092 0.0 0.0 0.0 0.20982328 0.016699567 0.01526786 0.0 0.0 0.10794205 0.0 0.0 0.0 0.0 0.0 0.0 0.0 0.08225655 0.0 0.044694062 0.0 0.0 0.21715948 0.0 0.0 0.0 0.07555439 0.0 0.1149652…
../DATASETS/24_bones_classifier_test_224x224x3/train/2/2_APML.dcm_rotation109	15_energy140.jpg 0.07389009 0.0 0.0 0.08285908 0.0 0.0 0.0 0.0 0.0 0.0 0.0 0.0 0.0 0.0 0.05442819 0.27359164 0.0 0.1038593 0.07325576 0.0 0.0 0.0 0.0 0.2414747 0.0 0.18044233 0.0 0.07429322 0.07753794 0.016235562 0.0 0.0 0.0 0.18105824 0.07985934 0.028899776 0.0 0.017649762 0.105759226 0.0 0.0 0.0 0.0 0.0 0.0 0.0 0.0 0.0 0.0 0.0 0.0 0.14872457 0.0 0.0 0.0 0.117826246 0.0 0.1370807 0.0 0.0 0.0 0.0…
../DATASETS/24_bones_classifier_test_224x224x3/train/2/2_APML.dcm_rotation109	-15_energy158.jpg 0.09557756 0.0 0.0 0.057956964 0.0020294373 0.0 0.0 0.0 0.0 0.0 0.0 0.0 0.0 0.03819014 0.0 0.25200063 0.0 0.039508116 0.06297898 0.0 0.0 0.0 0.0 0.21794625 0.0 0.1139872 0.0 0.15116669 0.100083 0.030331168 0.0 0.0 0.0 0.20318308 0.053257525 0.048647553 0.0 0.0 0.083434016 0.0 0.0 0.0 0.0 0.0 0.0 0.0 0.122346476 0.0 0.05101079 0.0 0.0 0.1911061 0.0 0.0 0.0 0.051879697 0.0 0.16503…
../DATASETS/24_bones_classifier_test_224x224x3/train/2/2_APML.dcm_rotation103	21_energy146.jpg 0.05097268 0.0 0.0 0.11908462 0.0 0.0 0.0 0.0 0.0 0.0 0.0 0.0 0.0 0.0 0.046848368 0.27000082 0.0 0.13118713 0.07093897 0.0 0.0 0.0 0.0 0.25651056 0.0 0.19011968 0.0 0.047006447 0.09170889 0.012657808 0.0 0.0 0.0 0.1623004 0.10840072 0.044895608 0.0 0.0659683 0.13387585 0.02171247 0.0 0.0 0.0 0.0 0.0 0.0 0.0 0.0 0.0 0.0 0.0 0.117220595 0.0 0.0 0.0 0.10333894 0.0 0.09764022 0.0 0.0…
../DATASETS/24_bones_classifier_test_224x224x3/train/2/2_APML.dcm_rotation100	21_energy152.jpg 0.05522844 0.0 0.0 0.13809776 0.0 0.0 0.0 0.0 0.0 0.0 0.0 0.0 0.0 0.0 0.045536444 0.26241496 0.0 0.14658232 0.075238936 0.0 0.0 0.0 0.0 0.2429574 0.0 0.15442255 0.0 0.06738078 0.07989169 0.0 0.0 0.0 0.0 0.18012433 0.12416288 0.060766652 0.0 0.07719662 0.143254 0.0054507926 0.0 0.0 0.0 0.0 0.0 0.0 0.0 0.0 0.0 0.0 0.0 0.11458188 0.0 0.0 0.0 0.09264348 0.0 0.104160525 0.0 0.0 0.0 0.…
../DATASETS/24_bones_classifier_test_224x224x3/train/2/2_APML.dcm_rotation106	-12_energy158.jpg 0.08998751 0.0 0.0 0.060787838 0.0044182846 0.0 0.0 0.0 0.0 0.0 0.0 0.0 0.0 0.032578494 0.0 0.25834098 0.0 0.035777472 0.06371509 0.0 0.0 0.0 0.0 0.22107048 0.0 0.119653136 0.0 0.15203917 0.093705505 0.022817906 0.0 0.0 0.0 0.20167145 0.04443836 0.043051045 0.0 0.0 0.077779785 0.0 0.0 0.0 0.0 0.0 0.0 0.0 0.12663376 0.0 0.046071667 0.0 0.0 0.18688896 0.0 0.0 0.0 0.05608553 0.0 0.…
../DATASETS/24_bones_classifier_test_224x224x3/train/2/2_APML.dcm_rotation103	0_energy158.jpg 0.062711924 0.0 0.0 0.06907817 0.0 0.0 0.0 0.0 0.0 0.0 0.0 0.0 0.0 0.0 0.011789321 0.24483892 0.0 0.059719786 0.034120746 0.0 0.0 0.0 0.0 0.25784764 0.0 0.12800463 0.0 0.10507961 0.07755567 0.032213077 0.0 0.0 0.0 0.20503512 0.036860425 0.01475369 0.0 0.021361344 0.11170534 0.004407994 0.0 0.0 0.0 0.0 0.0 0.0 0.023426509 0.0 0.015755124 0.0 0.0 0.21102247 0.0 0.0 0.0 0.05554787 0.…
../DATASETS/24_bones_classifier_test_224x224x3/train/2/2_APML.dcm_rotation100	3_energy152.jpg 0.04914531 0.0 0.0 0.06991487 0.028542748 0.0 0.0 0.0 0.0 0.0 0.0 0.0 0.0 0.0032569226 0.014612624 0.2243288 0.0 0.033264764 0.04435714 0.0 0.0 0.0 0.0 0.2353273 0.0 0.1138336 0.0 0.11015064 0.063841276 0.07005118 0.0 0.0 0.0 0.19005792 0.04994356 0.035252698 0.0 0.053342484 0.09568842 0.029107645 0.0 0.009948317 0.0 0.0 9.648328e-05 0.0 0.0 0.0 0.0 0.0 0.0 0.17448969 0.0 0.0 0.0 …
../DATASETS/24_bones_classifier_test_224x224x3/train/2/2_APML.dcm_rotation103	9_energy140.jpg 0.05925859 0.0 0.0 0.08076754 0.021484232 0.0 0.0 0.0 0.0 0.0 0.0 0.0 0.0 0.015646549 0.019332897 0.24204402 0.0 0.046587292 0.059413876 0.0 0.0 0.0 0.0 0.22442992 0.0 0.12798819 0.0 0.13276495 0.055360515 0.04837125 0.0 0.0 0.0 0.19073278 0.0444158 0.03868943 0.0 0.039499477 0.08695723 0.0 0.0 0.019208653 0.0 0.0 0.0 0.0 0.0 0.0 0.0 0.0 0.0 0.15965822 0.0 0.0 0.0 0.033016533 0.0 …
../DATASETS/24_bones_classifier_test_224x224x3/train/2/2_APML.dcm_rotation106	0_energy140.jpg 0.07071574 0.0 0.0 0.046325564 0.017435776 0.0 0.0 0.0 0.0 0.0 0.0 0.0 0.0 0.0053768507 0.015169068 0.25315502 0.0 0.024916474 0.014654072 0.0 0.0 0.0 0.0 0.2778921 0.0 0.1772434 0.0 0.09743709 0.08424341 0.044158977 0.0 0.0 0.0 0.19537154 0.0046995445 0.0 0.0 0.0 0.09345433 0.0 0.0 0.0065399837 0.0 0.0 0.0 0.0 0.030926596 0.0 0.032492504 0.0 0.0 0.23276615 0.0 0.0 0.0 0.070231274…
../DATASETS/24_bones_classifier_test_224x224x3/train/2/2_APML.dcm_rotation109	-18_energy152.jpg 0.09361332 0.0 0.0 0.046928335 0.0 0.0 0.0 0.0 0.0 0.0 0.0 0.0 0.0 0.033151355 0.0 0.25484112 0.0 0.031263966 0.054293234 0.0 0.0 0.0 0.0 0.21436636 0.0 0.124320365 0.0 0.14387503 0.11196851 0.050571986 0.0 0.0 0.0 0.19993402 0.060875855 0.054402407 0.0 0.0 0.10130869 0.0001383493 0.0 0.0 0.0 0.0 0.0 0.0 0.08714602 0.0 0.055973705 0.0 0.0 0.19261286 0.0 0.0 0.0 0.058802575 0.0 0…
../DATASETS/24_bones_classifier_test_224x224x3/train/2/2_APML.dcm_rotation103	21_energy140.jpg 0.05632264 0.0 0.0 0.111248076 0.0 0.0 0.0 0.0 0.0 0.0 0.0 0.0 0.0 0.0 0.059526328 0.26489046 0.0 0.13921006 0.056481734 0.0 0.0 0.0 0.0 0.26585358 0.0 0.20516753 0.0 0.039702732 0.08479055 0.016169425 0.0 0.0 0.0 0.16817497 0.09760543 0.04166313 0.0 0.05541409 0.1390005 0.02004086 0.0 0.0 0.0 0.0 0.0 0.0 0.0 0.0 0.0 0.0 0.0 0.12133566 0.0 0.0 0.0 0.11163667 0.0 0.09000502 0.0 0.…
../DATASETS/24_bones_classifier_test_224x224x3/train/2/2_APML.dcm_rotation109	12_energy146.jpg 0.056278247 0.0 0.0 0.09840974 0.0 0.0 0.0 0.0 0.0 0.0 0.0 0.0 0.0 0.0 0.024781927 0.2679769 0.0 0.0702232 0.090744436 0.0 0.0 0.0 0.0 0.23403029 0.0 0.14799744 0.0 0.09345542 0.07638151 0.032938026 0.0 0.0 0.0 0.16451274 0.08478777 0.041986335 0.0 0.047987197 0.10312331 0.010189787 0.0 0.0 0.0 0.0 0.0 0.0 0.0 0.0 0.0 0.0 0.0 0.14612953 0.0 0.0 0.0 0.06689621 0.0 0.13214695 0.0 0…
../DATASETS/24_bones_classifier_test_224x224x3/train/2/2_APML.dcm_rotation109	-3_energy158.jpg 0.08070675 0.0 0.0 0.06830609 0.0 0.0 0.0 0.0 0.0 0.0 0.0 0.0 0.0 0.017186774 0.0 0.2443637 0.0 0.055923406 0.04534311 0.0 0.0 0.0 0.0 0.23301034 0.0 0.10196021 0.0 0.14179675 0.0687059 0.016828598 0.0 0.0 0.0 0.21354736 0.039445862 0.032110367 0.0 0.0 0.10159702 0.0 0.0 0.0 0.0 0.0 0.0 0.0 0.086986594 0.0 0.027366351 0.0 0.0 0.20044672 0.0 0.0 0.0 0.059580404 0.0 0.13780597 0.0 …
../DATASETS/24_bones_classifier_test_224x224x3/train/2/2_APML.dcm_rotation106	-21_energy158.jpg 0.1036877 0.0 0.0 0.058066264 0.0 0.0 0.0 0.0 0.0 0.0 0.0 0.0 0.0 0.04179592 0.0 0.2655486 0.0 0.046333764 0.060001884 0.0 0.0 0.0 0.0 0.2204453 0.0 0.11464684 0.0 0.13769217 0.1103216 0.029696144 0.0 0.0 0.0 0.21209611 0.07797361 0.061876167 0.0 0.0 0.093061686 0.0 0.0 0.0 0.0 0.0 0.0 0.0 0.12723875 0.0 0.06975717 0.0 0.0 0.19902524 0.0 0.0 0.0 0.064390644 0.0 0.1776114 0.0 0.0…
../DATASETS/24_bones_classifier_test_224x224x3/train/2/2_APML.dcm_rotation103	-21_energy146.jpg 0.095273495 0.0 0.0 0.05364377 0.0 0.0 0.0 0.0 0.0 0.0 0.0 0.0 0.0 0.0031194205 0.0 0.26567903 0.0 0.04696147 0.06305417 0.0 0.0 0.0 0.0 0.21970232 0.0 0.14411454 0.0 0.11390368 0.12448828 0.06618962 0.0 0.0 0.0 0.19006065 0.084980115 0.057657998 0.0 0.013656689 0.11975235 0.0022519354 0.0 0.0 0.0 0.0 0.0 0.0 0.06317315 0.0 0.062370174 0.0 0.0 0.18944827 0.0 0.0 0.0 0.07715692 0…
../DATASETS/24_bones_classifier_test_224x224x3/train/2/2_APML.dcm_rotation103	6_energy152.jpg 0.05524204 0.0 0.0 0.07996382 0.030807324 0.0 0.0 0.0 0.0 0.0 0.0 0.0 0.0 0.02222812 0.0124532245 0.2157484 0.0 0.04239617 0.053603962 0.0 0.0 0.0 0.0 0.2121424 0.0 0.086777285 0.0 0.13422407 0.05166043 0.06159873 0.0 0.0 0.0 0.19741207 0.06133791 0.062189095 0.0 0.07377844 0.09816866 0.030338958 0.0 0.018635575 0.0 0.0 0.017812327 0.0 0.0 0.0 0.0 0.0 0.0 0.1503695 0.0 0.0 0.0 0.0…
../DATASETS/24_bones_classifier_test_224x224x3/train/2/2_APML.dcm_rotation100	18_energy140.jpg 0.0540305 0.0 0.0 0.114156194 0.0 0.0 0.0 0.0 0.0 0.0 0.0 0.0 0.0 0.0 0.054980543 0.26559538 0.0 0.12280668 0.07133707 0.0 0.0 0.0 0.0 0.23624165 0.0 0.1693108 0.0 0.07181242 0.0698511 0.0003147784 0.0 0.0 0.0 0.18306799 0.09933105 0.055203736 0.0 0.055149842 0.11678207 0.0 0.0 0.0 0.0 0.0 0.0 0.0 0.0 0.0 0.0 0.0 0.0 0.12697299 0.0 0.0 0.0 0.09642744 0.0 0.12323182 0.0 0.0 0.0 0.…
../DATASETS/24_bones_classifier_test_224x224x3/train/2/2_APML.dcm_rotation106	15_energy140.jpg 0.064159185 0.0 0.0 0.08602801 0.0 0.0 0.0 0.0 0.0 0.0 0.0 0.0 0.0 0.0 0.04412105 0.27155986 0.0 0.09766943 0.06735089 0.0 0.0 0.0 0.0 0.24021995 0.0 0.17684528 0.0 0.081584394 0.073092826 0.016034698 0.0 0.0 0.0 0.18544447 0.07582802 0.035396203 0.0 0.023022268 0.100861266 0.0 0.0 0.0 0.0 0.0 0.0 0.0 0.0 0.0 0.0 0.0 0.0 0.14669862 0.0 0.0 0.0 0.10144694 0.0 0.13589323 0.0 0.0 0.…
../DATASETS/24_bones_classifier_test_224x224x3/train/2/2_APML.dcm_rotation106	9_energy152.jpg 0.059847564 0.0 0.0 0.089291655 0.01214597 0.0 0.0 0.0 0.0 0.0 0.0 0.0 0.0 0.01817987 0.009105406 0.24405156 0.0 0.048452392 0.073367424 0.0 0.0 0.0 0.0 0.22037457 0.0 0.10377401 0.0 0.1386809 0.057761572 0.031339444 0.0 0.0 0.0 0.1923651 0.057316698 0.049189486 0.0 0.04823564 0.08663548 8.920253e-06 0.0 0.0036134538 0.0 0.0 0.0 0.0 0.01711527 0.0 0.0 0.0 0.0 0.1602419 0.0 0.0 0.0…
../DATASETS/24_bones_classifier_test_224x224x3/train/2/2_APML.dcm_rotation103	12_energy158.jpg 0.062233232 0.0 0.0 0.1068134 0.0 0.0 0.0 0.0 0.0 0.0 0.0 0.0 0.0 0.013986224 0.0005292319 0.26038265 0.0 0.05846843 0.08928479 0.0 0.0 0.0 0.0 0.2248226 0.0 0.10453735 0.0 0.13883692 0.06586149 0.0034840761 0.0 0.0 0.0 0.18546163 0.0777544 0.05249931 0.0 0.052359965 0.08623312 0.0 0.0 0.0 0.0 0.0 0.0 0.0 0.050488833 0.0 0.0 0.0 0.0 0.15158537 0.0 0.0 0.0 0.042443126 0.0 0.146062…
../DATASETS/24_bones_classifier_test_224x224x3/train/2/2_APML.dcm_rotation106	12_energy146.jpg 0.055582277 0.0 0.0 0.10031444 0.0 0.0 0.0 0.0 0.0 0.0 0.0 0.0 0.0 0.0 0.020875288 0.2641847 0.0 0.064896315 0.08804228 0.0 0.0 0.0 0.0 0.22840317 0.0 0.13945012 0.0 0.107371025 0.07222446 0.037533086 0.0 0.0 0.0 0.16647792 0.080733046 0.048002075 0.0 0.05258946 0.09702039 0.005953026 0.0 0.0 0.0 0.0 0.0 0.0 0.0 0.0 0.0 0.0 0.0 0.14003795 0.0 0.0 0.0 0.05350379 0.0 0.13610868 0.0…
../DATASETS/24_bones_classifier_test_224x224x3/train/2/2_APML.dcm_rotation109	0_energy146.jpg 0.07008533 0.0 0.0 0.051841408 0.0023594762 0.0 0.0 0.0 0.0 0.0 0.0 0.0 0.0 0.0038711247 0.019408857 0.24715076 0.0 0.051525984 0.01474348 0.0 0.0 0.0 0.0 0.27207243 0.0 0.15686853 0.0 0.09804182 0.07734334 0.032834418 0.0 0.0 0.0 0.20399617 0.013662862 0.0 0.0 0.0 0.11039569 0.0 0.0 0.00032053672 0.0 0.0 0.0 0.0 0.028350737 0.0 0.030503672 0.0 0.0 0.22764355 0.0 0.0 0.0 0.0727463…
../DATASETS/24_bones_classifier_test_224x224x3/train/2/2_APML.dcm_rotation109	-18_energy140.jpg 0.09714885 0.0 0.0 0.031599827 0.0 0.0 0.0 0.0 0.0 0.0 0.0 0.0 0.0 0.026950885 0.0 0.25637838 0.0 0.018416665 0.049880136 0.0 0.0 0.0 0.0 0.21774502 0.0 0.14712505 0.0 0.13638096 0.12310082 0.06353276 0.0 0.0 0.0 0.19300285 0.04761528 0.041021474 0.0 0.0 0.11477301 0.0 0.0 0.0 0.0 0.0 0.0 0.0 0.06528152 0.0 0.06410621 0.0 0.0 0.20350388 0.0 0.0 0.0 0.071648486 0.0 0.15050283 0.0…
../DATASETS/24_bones_classifier_test_224x224x3/train/2/2_APML.dcm_rotation109	-9_energy146.jpg 0.09055674 0.0 0.0 0.042093355 0.0077520963 0.0 0.0 0.0 0.0 0.0 0.0 0.0 0.0 0.035178535 0.0 0.23208234 0.0 0.0414253 0.042060584 0.0 0.0 0.0 0.0 0.20981036 0.0 0.10747565 0.0 0.16415831 0.08120646 0.041952062 0.0 0.0 0.0 0.20808637 0.025646 0.043299668 0.0 0.0 0.10077297 0.0 0.0 0.0 0.0 0.0 0.0 0.0 0.076464 0.0 0.03971284 0.0 0.0 0.18271782 0.0 0.0 0.0 0.05126272 0.0 0.13592051 0…
../DATASETS/24_bones_classifier_test_224x224x3/train/2/2_APML.dcm_rotation109	-21_energy158.jpg 0.107076116 0.0 0.0 0.05625753 0.0 0.0 0.0 0.0 0.0 0.0 0.0 0.0 0.0 0.0478754 0.0 0.26972833 0.0 0.04077766 0.062059052 0.0 0.0 0.0 0.0 0.21653827 0.0 0.11174054 0.0 0.14200878 0.109910205 0.021445664 0.0 0.0 0.0 0.21104759 0.07495005 0.06242431 0.0 0.0 0.09284726 0.0 0.0 0.0 0.0 0.0 0.0 0.0 0.13642424 0.0 0.07090193 0.0 0.0 0.19890904 0.0 0.0 0.0 0.06574129 0.0 0.18305445 0.0 0.…
../DATASETS/24_bones_classifier_test_224x224x3/train/2/2_APML.dcm_rotation100	21_energy140.jpg 0.05064929 0.0 0.0 0.124248 0.0 0.0 0.0 0.0 0.0 0.0 0.0 0.0 0.0 0.0 0.06361295 0.25515875 0.0 0.15904734 0.055780146 0.0 0.0 0.0 0.0 0.25176436 0.0 0.18005607 0.0 0.046036597 0.06804656 0.0 0.0 0.0 0.0 0.18182315 0.10394836 0.057991814 0.0 0.0603573 0.14532802 0.012031089 0.0 0.0 0.0 0.0 0.0 0.0 0.0 0.0 0.0 0.0 0.0 0.12045764 0.0 0.0 0.0 0.1074862 0.0 0.09279186 0.0 0.0 0.0 0.0 0…
../DATASETS/24_bones_classifier_test_224x224x3/train/2/2_APML.dcm_rotation103	-21_energy152.jpg 0.09746619 0.0 0.0 0.06009833 0.0 0.0 0.0 0.0 0.0 0.0 0.0 0.0 0.0 0.014722685 0.0 0.26522404 0.0 0.048108704 0.06477854 0.0 0.0 0.0 0.0 0.21719328 0.0 0.12980352 0.0 0.12488578 0.117442206 0.054594323 0.0 0.0 0.0 0.19805983 0.08681163 0.0644239 0.0 0.010193053 0.10904003 0.0020918217 0.0 0.0 0.0 0.0 0.0 0.0 0.087030426 0.0 0.06132374 0.0 0.0 0.18874307 0.0 0.0 0.0 0.0704753 0.0 …
../DATASETS/24_bones_classifier_test_224x224x3/train/2/2_APML.dcm_rotation109	-12_energy140.jpg 0.09317635 0.0 0.0 0.04083518 0.006325974 0.0 0.0 0.0 0.0 0.0 0.0 0.0 0.0 0.015139765 0.0 0.2609313 0.0 0.025791707 0.057327934 0.0 0.0 0.0 0.0 0.22452262 0.0 0.14992696 0.0 0.13800076 0.107031435 0.044411056 0.0 0.0 0.0 0.18786944 0.03233281 0.029747315 0.0 0.0 0.09689541 0.0 0.0 0.0 0.0 0.0 0.0 0.0 0.0825324 0.0 0.046573125 0.0 0.0 0.18742993 0.0 0.0 0.0 0.07640883 0.0 0.13574…
../DATASETS/24_bones_classifier_test_224x224x3/train/2/2_APML.dcm_rotation82	3_energy140.jpg 0.07696939 0.0 0.0 0.047378797 0.048935372 0.0 0.0 0.0 0.0 0.0 0.0 0.0 0.0 0.047367882 0.0 0.22866607 0.0 0.010450837 0.01121429 0.0 0.0 0.0 0.0 0.24237043 0.0 0.12399478 0.0 0.14910161 0.07800111 0.068348035 0.0 0.0 0.0 0.20001754 0.021921186 0.027157316 0.0 0.0138975475 0.085882165 0.0 0.0 0.036416788 0.0 0.0 0.0 0.0 0.0 0.0 0.00988856 0.0 0.0 0.19345172 0.0 0.0 0.0 0.014640282 …
../DATASETS/24_bones_classifier_test_224x224x3/train/2/2_APML.dcm_rotation109	-21_energy152.jpg 0.102070525 0.0 0.0 0.04614971 0.0 0.0 0.0 0.0 0.0 0.0 0.0 0.0 0.0 0.035991326 0.0 0.27361622 0.0 0.023560937 0.05967303 0.0 0.0 0.0 0.0 0.21860388 0.0 0.13555191 0.0 0.13207042 0.12219969 0.047176275 0.0 0.0 0.0 0.19964118 0.06886583 0.055779975 0.0 0.0 0.10487125 0.0 0.0 0.0 0.0 0.0 0.0 0.0 0.09649023 0.0 0.066464975 0.0 0.0 0.19921695 0.0 0.0 0.0 0.07041115 0.0 0.17140003 0.0…
../DATASETS/24_bones_classifier_test_224x224x3/train/2/2_APML.dcm_rotation109	-21_energy146.jpg 0.10492637 0.0 0.0 0.04019026 0.0 0.0 0.0 0.0 0.0 0.0 0.0 0.0 0.0 0.029316442 0.0 0.27356073 0.0 0.01893548 0.060644597 0.0 0.0 0.0 0.0 0.21795903 0.0 0.14536262 0.0 0.12757717 0.12994175 0.056340992 0.0 0.0 0.0 0.19276696 0.06739899 0.050910622 0.0 0.0 0.1135629 0.0 0.0 0.0 0.0 0.0 0.0 0.0 0.08043648 0.0 0.06821071 0.0 0.0 0.20036027 0.0 0.0 0.0 0.07618013 0.0 0.16574489 0.0 0.…
../DATASETS/24_bones_classifier_test_224x224x3/train/2/2_APML.dcm_rotation103	15_energy146.jpg 0.062378477 0.0 0.0 0.098569945 0.0 0.0 0.0 0.0 0.0 0.0 0.0 0.0 0.0 0.0 0.028833224 0.2748966 0.0 0.08973732 0.08095652 0.0 0.0 0.0 0.0 0.2252931 0.0 0.15152179 0.0 0.105456136 0.0644471 0.0029287941 0.0 0.0 0.0 0.18549511 0.08272862 0.048378546 0.0 0.030971622 0.09392916 0.0 0.0 0.0 0.0 0.0 0.0 0.0 0.011638119 0.0 0.0 0.0 0.0 0.1355453 0.0 0.0 0.0 0.084279776 0.0 0.15073977 0.0 …
../DATASETS/24_bones_classifier_test_224x224x3/train/2/2_APML.dcm_rotation103	-12_energy158.jpg 0.09024784 0.0 0.0 0.06466453 0.011181806 0.0 0.0 0.0 0.0 0.0 0.0 0.0 0.0 0.033719666 0.0 0.2581656 0.0 0.032082822 0.067413345 0.0 0.0 0.0 0.0 0.21868026 0.0 0.11823906 0.0 0.15512137 0.09627182 0.02641296 0.0 0.0 0.0 0.20053892 0.04817738 0.047498815 0.0 0.00049928075 0.07801129 0.0 0.0 0.0 0.0 0.0 0.0 0.0 0.12179161 0.0 0.0422748 0.0 0.0 0.18197902 0.0 0.0 0.0 0.047601134 0.0…
../DATASETS/24_bones_classifier_test_224x224x3/train/2/2_APML.dcm_rotation103	-15_energy152.jpg 0.09229287 0.0 0.0 0.06327892 0.0076456643 0.0 0.0 0.0 0.0 0.0 0.0 0.0 0.0 0.01829824 0.0 0.25612018 0.0 0.0354104 0.07337072 0.0 0.0 0.0 0.0 0.21198991 0.0 0.12691814 0.0 0.1473281 0.10611898 0.052147035 0.0 0.0 0.0 0.19027801 0.063699864 0.054031 0.0 0.009591501 0.093560226 0.0 0.0 0.0 0.0 0.0 0.0 0.0 0.089571185 0.0 0.039347213 0.0 0.0 0.17451338 0.0 0.0 0.0 0.05150906 0.0 0.…
../DATASETS/24_bones_classifier_test_224x224x3/train/2/2_APML.dcm_rotation106	18_energy158.jpg 0.057480488 0.0 0.0 0.10981142 0.0 0.0 0.0 0.0 0.0 0.0 0.0 0.0 0.0 0.0 0.011856604 0.2713558 0.0 0.09289221 0.077847876 0.0 0.0 0.0 0.0 0.24790435 0.0 0.14951017 0.0 0.10214102 0.08179944 0.0 0.0 0.0 0.0 0.18397065 0.08739581 0.03982673 0.0 0.04377741 0.09730884 0.006740498 0.0 0.0 0.0 0.0 0.0 0.0 0.010559761 0.0 0.0 0.0 0.0 0.1494434 0.0 0.0 0.0 0.08403059 0.0 0.13182832 0.0 0.0…
../DATASETS/24_bones_classifier_test_224x224x3/train/2/2_APML.dcm_rotation109	-3_energy140.jpg 0.086826496 0.0 0.0 0.042271238 0.0 0.0 0.0 0.0 0.0 0.0 0.0 0.0 0.0 0.017863492 0.0023410167 0.24508315 0.0 0.04349526 0.019049168 0.0 0.0 0.0 0.0 0.25754666 0.0 0.14401911 0.0 0.121322945 0.08222474 0.019169074 0.0 0.0 0.0 0.20900647 0.0074708685 0.0075390534 0.0 0.0 0.107244335 0.0 0.0 0.0 0.0 0.0 0.0 0.0 0.07933989 0.0 0.052868556 0.0 0.0 0.22462 0.0 0.0 0.0 0.07688986 0.0 0.1…
../DATASETS/24_bones_classifier_test_224x224x3/train/2/2_APML.dcm_rotation109	-6_energy140.jpg 0.09042376 0.0 0.0 0.034506842 0.0 0.0 0.0 0.0 0.0 0.0 0.0 0.0 0.0 0.023082815 0.00035167785 0.2326086 0.0 0.06068754 0.029860977 0.0 0.0 0.0 0.0 0.23844506 0.0 0.12413217 0.0 0.12902151 0.083156064 0.02605426 0.0 0.0 0.0 0.2112243 0.017720615 0.024060508 0.0 0.0 0.122680314 0.0 0.0 0.0 0.0 0.0 0.0 0.0 0.063680746 0.0 0.052768942 0.0 0.0 0.21586989 0.0 0.0 0.0 0.07514425 0.0 0.10…
../DATASETS/24_bones_classifier_test_224x224x3/train/2/2_APML.dcm_rotation100	15_energy152.jpg 0.057525728 0.0 0.0 0.10533265 0.0 0.0 0.0 0.0 0.0 0.0 0.0 0.0 0.0 0.003890693 0.017578607 0.26773933 0.0 0.085572034 0.08074688 0.0 0.0 0.0 0.0 0.2240404 0.0 0.12864213 0.0 0.12226835 0.058642358 0.0 0.0 0.0 0.0 0.19454627 0.07748335 0.054331653 0.0 0.036306825 0.09051069 0.0 0.0 0.0 0.0 0.0 0.0 0.0 0.04388242 0.0 0.0 0.0 0.0 0.14328848 0.0 0.0 0.0 0.07150296 0.0 0.15134701 0.0 …
../DATASETS/24_bones_classifier_test_224x224x3/train/2/2_APML.dcm_rotation109	-18_energy146.jpg 0.095293745 0.0 0.0 0.039867904 0.0 0.0 0.0 0.0 0.0 0.0 0.0 0.0 0.0 0.028359411 0.0 0.25544536 0.0 0.02320715 0.05230817 0.0 0.0 0.0 0.0 0.21396162 0.0 0.13439484 0.0 0.14204745 0.11780741 0.060927544 0.0 0.0 0.0 0.19488512 0.05592422 0.049035825 0.0 0.0 0.10975924 0.0 0.0 0.0 0.0 0.0 0.0 0.0 0.07183256 0.0 0.057953607 0.0 0.0 0.1952796 0.0 0.0 0.0 0.06387444 0.0 0.154493 0.0 0.…
../DATASETS/24_bones_classifier_test_224x224x3/train/2/2_APML.dcm_rotation106	-9_energy152.jpg 0.09104806 0.0 0.0 0.049216144 0.012899006 0.0 0.0 0.0 0.0 0.0 0.0 0.0 0.0 0.04052026 0.0 0.23073609 0.0 0.040563725 0.047811195 0.0 0.0 0.0 0.0 0.2025474 0.0 0.099102035 0.0 0.17052726 0.077637084 0.03728102 0.0 0.0 0.0 0.21220209 0.031123986 0.048991077 0.0 0.0 0.0932173 0.0 0.0 0.0038480463 0.0 0.0 0.0 0.0 0.08437684 0.0 0.036536556 0.0 0.0 0.17545426 0.0 0.0 0.0 0.039252315 0…
../DATASETS/24_bones_classifier_test_224x224x3/train/2/2_APML.dcm_rotation109	15_energy158.jpg 0.065491885 0.0 0.0 0.09851272 0.0 0.0 0.0 0.0 0.0 0.0 0.0 0.0 0.0 0.0 0.020658655 0.2737047 0.0 0.08255178 0.08161025 0.0 0.0 0.0 0.0 0.24412903 0.0 0.1544032 0.0 0.09894388 0.07523062 0.0008580822 0.0 0.0 0.0 0.18756375 0.07626256 0.025771152 0.0 0.02708225 0.088535875 0.0 0.0 0.0 0.0 0.0 0.0 0.0 0.025231488 0.0 0.0 0.0 0.0 0.16160141 0.0 0.0 0.0 0.09519915 0.0 0.15370962 0.0 0…
../DATASETS/24_bones_classifier_test_224x224x3/train/2/2_APML.dcm_rotation103	-9_energy146.jpg 0.09179769 0.0 0.0 0.04852744 0.016914606 0.0 0.0 0.0 0.0 0.0 0.0 0.0 0.0 0.033605076 0.0 0.23022829 0.0 0.038173728 0.050669983 0.0 0.0 0.0 0.0 0.2010492 0.0 0.1026501 0.0 0.16859514 0.08149721 0.04666682 0.0 0.0 0.0 0.20511104 0.035045955 0.0474101 0.0 0.0018431359 0.09938206 0.0 0.0 0.007468816 0.0 0.0 0.0 0.0 0.07264516 0.0 0.035948556 0.0 0.0 0.17055112 0.0 0.0 0.0 0.0386533…
../DATASETS/24_bones_classifier_test_224x224x3/train/2/2_APML.dcm_rotation106	-18_energy146.jpg 0.09264246 0.0 0.0 0.043451525 0.001503565 0.0 0.0 0.0 0.0 0.0 0.0 0.0 0.0 0.027154643 0.0 0.25342152 0.0 0.027906679 0.052632045 0.0 0.0 0.0 0.0 0.21562365 0.0 0.13571739 0.0 0.1418261 0.115941316 0.064104825 0.0 0.0 0.0 0.1954088 0.057123244 0.049587753 0.0 0.0 0.105168454 0.0 0.0 0.0 0.0 0.0 0.0 0.0 0.07293265 0.0 0.05579929 0.0 0.0 0.19069016 0.0 0.0 0.0 0.06173782 0.0 0.152…
../DATASETS/24_bones_classifier_test_224x224x3/train/2/2_APML.dcm_rotation103	0_energy146.jpg 0.062660754 0.0 0.0 0.059132967 0.01992383 0.0 0.0 0.0 0.0 0.0 0.0 0.0 0.0 0.0025064806 0.006630983 0.25591365 0.0 0.03139394 0.027094016 0.0 0.0 0.0 0.0 0.27357772 0.0 0.16577277 0.0 0.10045369 0.08998268 0.05392694 0.0 0.0 0.0 0.18861215 0.01473086 0.0 0.0 0.0015340925 0.09464272 0.0 0.0 0.0006768782 0.0 0.0 0.0 0.0 0.025155395 0.0 0.02440315 0.0 0.0 0.22084568 0.0 0.0 0.0 0.065…
../DATASETS/24_bones_classifier_test_224x224x3/train/2/2_APML.dcm_rotation109	15_energy146.jpg 0.067077905 0.0 0.0 0.09047189 0.0 0.0 0.0 0.0 0.0 0.0 0.0 0.0 0.0 0.0 0.043751683 0.2754712 0.0 0.0986013 0.083382495 0.0 0.0 0.0 0.0 0.23239072 0.0 0.16662507 0.0 0.0822788 0.074799515 0.015064443 0.0 0.0 0.0 0.17682447 0.08925715 0.034636375 0.0 0.027061265 0.104974784 0.0 0.0 0.0 0.0 0.0 0.0 0.0 0.0 0.0 0.0 0.0 0.0 0.14041308 0.0 0.0 0.0 0.10532661 0.0 0.14409082 0.0 0.0 0.0 …
../DATASETS/24_bones_classifier_test_224x224x3/train/2/2_APML.dcm_rotation103	15_energy152.jpg 0.06009783 0.0 0.0 0.10460825 0.0 0.0 0.0 0.0 0.0 0.0 0.0 0.0 0.0 0.0 0.0203561 0.27398252 0.0 0.08440164 0.08613437 0.0 0.0 0.0 0.0 0.22836868 0.0 0.14272931 0.0 0.11188359 0.0666299 0.001624476 0.0 0.0 0.0 0.18455121 0.083206534 0.04818959 0.0 0.037229933 0.090368964 0.0 0.0 0.0 0.0 0.0 0.0 0.0 0.020258527 0.0 0.0 0.0 0.0 0.13889335 0.0 0.0 0.0 0.077819616 0.0 0.15217322 0.0 0.…
../DATASETS/24_bones_classifier_test_224x224x3/train/2/2_APML.dcm_rotation103	-15_energy146.jpg 0.09046402 0.0 0.0 0.05807132 0.009527521 0.0 0.0 0.0 0.0 0.0 0.0 0.0 0.0 0.009949098 0.0 0.25853342 0.0 0.030023241 0.069556646 0.0 0.0 0.0 0.0 0.21585625 0.0 0.14028248 0.0 0.14179602 0.10976663 0.061441373 0.0 0.0 0.0 0.18254638 0.056916613 0.04660629 0.0 0.002738258 0.09741862 0.0 0.0 0.0 0.0 0.0 0.0 0.0 0.07695264 0.0 0.04033514 0.0 0.0 0.17524226 0.0 0.0 0.0 0.06002097 0.0…
../DATASETS/24_bones_classifier_test_224x224x3/train/2/2_APML.dcm_rotation103	6_energy146.jpg 0.057729777 0.0 0.0 0.07751329 0.02840401 0.0 0.0 0.0 0.0 0.0 0.0 0.0 0.0 0.01897303 0.019738898 0.2181513 0.0 0.044359908 0.053203296 0.0 0.0 0.0 0.0 0.20992087 0.0 0.09024392 0.0 0.13500276 0.05044472 0.066030145 0.0 0.0 0.0 0.19342607 0.05815208 0.05990658 0.0 0.067893654 0.10076315 0.024900138 0.0 0.024058675 0.0 0.0 0.019005608 0.0 0.0 0.0 0.0 0.0 0.0 0.15022914 0.0 0.0 0.0 0…
../DATASETS/24_bones_classifier_test_224x224x3/train/2/2_APML.dcm_rotation106	12_energy140.jpg 0.057729382 0.0 0.0 0.09101073 0.0 0.0 0.0 0.0 0.0 0.0 0.0 0.0 0.0 0.0 0.029674232 0.2592469 0.0 0.07050021 0.073924795 0.0 0.0 0.0 0.0 0.23320256 0.0 0.15450127 0.0 0.09879224 0.0701106 0.037863016 0.0 0.0 0.0 0.17583886 0.07313249 0.043754738 0.0 0.04254138 0.10241859 0.0034216866 0.0 0.0 0.0 0.0 0.0 0.0 0.0 0.0 0.0 0.0 0.0 0.14749362 0.0 0.0 0.0 0.059157632 0.0 0.12741874 0.0 …
../DATASETS/24_bones_classifier_test_224x224x3/train/2/2_APML.dcm_rotation100	12_energy152.jpg 0.055948365 0.0 0.0 0.10588051 0.0012443047 0.0 0.0 0.0 0.0 0.0 0.0 0.0 0.0 0.008567477 0.012103742 0.25651386 0.0 0.06018753 0.08469686 0.0 0.0 0.0 0.0 0.22032313 0.0 0.1149946 0.0 0.13309155 0.06201434 0.014584052 0.0 0.0 0.0 0.18210286 0.07230998 0.055089597 0.0 0.056070544 0.08936306 0.0 0.0 0.003021039 0.0 0.0 0.0 0.0 0.021974305 0.0 0.0 0.0 0.0 0.14403717 0.0 0.0 0.0 0.0397…
../DATASETS/24_bones_classifier_test_224x224x3/train/2/2_APML.dcm_rotation100	21_energy146.jpg 0.048100263 0.0 0.0 0.13249838 0.0 0.0 0.0 0.0 0.0 0.0 0.0 0.0 0.0 0.0 0.056302764 0.2590488 0.0 0.15314116 0.0715426 0.0 0.0 0.0 0.0 0.24289078 0.0 0.16403437 0.0 0.054007787 0.07458822 0.0 0.0 0.0 0.0 0.1755236 0.11688983 0.0638913 0.0 0.073967814 0.14458509 0.014187465 0.0 0.0 0.0 0.0 0.0 0.0 0.0 0.0 0.0 0.0 0.0 0.113753945 0.0 0.0 0.0 0.0998284 0.0 0.09857719 0.0 0.0 0.0 0.0 …
../DATASETS/24_bones_classifier_test_224x224x3/train/2/2_APML.dcm_rotation106	21_energy152.jpg 0.058312632 0.0 0.0 0.1167263 0.0 0.0 0.0 0.0 0.0 0.0 0.0 0.0 0.0 0.0 0.032273546 0.27220118 0.0 0.114615045 0.07631648 0.0 0.0 0.0 0.0 0.25692004 0.0 0.18596116 0.0 0.061034843 0.10236194 0.025258422 0.0 0.0 0.0 0.15761082 0.1079344 0.035382755 0.0 0.06273761 0.12181199 0.027174808 0.0 0.0 0.0 0.0 0.0 0.0 0.0 0.0 0.0 0.0 0.0 0.12208373 0.0 0.0 0.0 0.096791685 0.0 0.103598595 0.0…
../DATASETS/24_bones_classifier_test_224x224x3/train/2/2_APML.dcm_rotation100	15_energy158.jpg 0.056506697 0.0 0.0 0.10369799 0.0 0.0 0.0 0.0 0.0 0.0 0.0 0.0 0.0 0.015736733 0.0086704455 0.26353928 0.0 0.08048628 0.07471207 0.0 0.0 0.0 0.0 0.23353459 0.0 0.121542186 0.0 0.12860277 0.058889072 0.0 0.0 0.0 0.0 0.2042617 0.06652333 0.046691574 0.0 0.030240089 0.08713476 0.0 0.0 0.0 0.0 0.0 0.0 0.0 0.07021291 0.0 0.0076997206 0.0 0.0 0.16236107 0.0 0.0 0.0 0.0705247 0.0 0.1511…
../DATASETS/24_bones_classifier_test_224x224x3/train/2/2_APML.dcm_rotation103	15_energy140.jpg 0.06708597 0.0 0.0 0.092002206 0.0 0.0 0.0 0.0 0.0 0.0 0.0 0.0 0.0 0.0 0.03958933 0.27499285 0.0 0.0936103 0.07208657 0.0 0.0 0.0 0.0 0.2315498 0.0 0.16521688 0.0 0.099810325 0.06787232 0.0070453193 0.0 0.0 0.0 0.1882955 0.07807068 0.045543846 0.0 0.026656447 0.096738346 0.0 0.0 0.0 0.0 0.0 0.0 0.0 0.00083129643 0.0 0.0 0.0 0.0 0.13891463 0.0 0.0 0.0 0.09360931 0.0 0.1446005 0.0 …
../DATASETS/24_bones_classifier_test_224x224x3/train/2/2_APML.dcm_rotation106	-6_energy158.jpg 0.08609993 0.0 0.0 0.06246581 0.0 0.0 0.0 0.0 0.0 0.0 0.0 0.0 0.0 0.031415917 0.0 0.22899434 0.0 0.05782469 0.04523791 0.0 0.0 0.0 0.0 0.2185565 0.0 0.08739407 0.0 0.15337308 0.06845158 0.0148153 0.0 0.0 0.0 0.21819381 0.034935825 0.04262793 0.0 0.0 0.0997739 0.0 0.0 0.0 0.0 0.0 0.0 0.0 0.10015058 0.0 0.039491337 0.0 0.0 0.19523217 0.0 0.0 0.0 0.046771277 0.0 0.14137691 0.0 0.0 0…
../DATASETS/24_bones_classifier_test_224x224x3/train/2/2_APML.dcm_rotation106	9_energy146.jpg 0.05963097 0.0 0.0 0.0829459 0.015665956 0.0 0.0 0.0 0.0 0.0 0.0 0.0 0.0 0.014966656 0.01572636 0.24393485 0.0 0.049130134 0.06817761 0.0 0.0 0.0 0.0 0.22233646 0.0 0.11503386 0.0 0.13416508 0.055943806 0.041084245 0.0 0.0 0.0 0.18962929 0.05056786 0.04229769 0.0 0.042559963 0.089871235 0.0 0.0 0.0083342595 0.0 0.0 0.0 0.0 0.00018336804 0.0 0.0 0.0 0.0 0.1608941 0.0 0.0 0.0 0.0341…
../DATASETS/24_bones_classifier_test_224x224x3/train/2/2_APML.dcm_rotation109	-18_energy158.jpg 0.0981165 0.0 0.0 0.050879885 0.0 0.0 0.0 0.0 0.0 0.0 0.0 0.0 0.0 0.051531274 0.0 0.25241607 0.0 0.039947655 0.05312252 0.0 0.0 0.0 0.0 0.21775489 0.0 0.10778859 0.0 0.15419257 0.10008209 0.024426468 0.0 0.0 0.0 0.21555395 0.055988964 0.0515052 0.0 0.0 0.08352609 0.0 0.0 0.0 0.0 0.0 0.0 0.0 0.13414131 0.0 0.06329991 0.0 0.0 0.20072922 0.0 0.0 0.0 0.0562558 0.0 0.17290556 0.0 0.0…
../DATASETS/24_bones_classifier_test_224x224x3/train/2/2_APML.dcm_rotation103	12_energy146.jpg 0.05475107 0.0 0.0 0.10327324 0.0 0.0 0.0 0.0 0.0 0.0 0.0 0.0 0.0 0.0 0.020689094 0.26006204 0.0 0.064412884 0.08509047 0.0 0.0 0.0 0.0 0.22380058 0.0 0.13281041 0.0 0.11604586 0.0676065 0.03501407 0.0 0.0 0.0 0.17026362 0.07961914 0.052757565 0.0 0.057019226 0.094368696 0.0011517804 0.0 0.0 0.0 0.0 0.0 0.0 0.0 0.0 0.0 0.0 0.0 0.13568808 0.0 0.0 0.0 0.04576466 0.0 0.13735476 0.0 …
../DATASETS/24_bones_classifier_test_224x224x3/train/2/2_APML.dcm_rotation103	-3_energy152.jpg 0.07290143 0.0 0.0 0.06273285 0.0026329998 0.0 0.0 0.0 0.0 0.0 0.0 0.0 0.0 0.01562855 0.0011025026 0.2461046 0.0 0.045870308 0.044494793 0.0 0.0 0.0 0.0 0.24084653 0.0 0.1199859 0.0 0.13218556 0.07823943 0.033678655 0.0 0.0 0.0 0.20412663 0.03527934 0.021783538 0.0 0.0 0.101224765 0.0 0.0 0.0 0.0 0.0 0.0 0.0 0.06462821 0.0 0.026916407 0.0 0.0 0.2022806 0.0 0.0 0.0 0.05711426 0.0 …
../DATASETS/24_bones_classifier_test_224x224x3/train/2/2_APML.dcm_rotation100	3_energy146.jpg 0.04966964 0.0 0.0 0.066599175 0.036029 0.0 0.0 0.0 0.0 0.0 0.0 0.0 0.0 0.0055723353 0.014156862 0.22599454 0.0 0.025971107 0.03867775 0.0 0.0 0.0 0.0 0.23778215 0.0 0.12127579 0.0 0.1130127 0.065685295 0.07987432 0.0 0.0 0.0 0.18813689 0.041053135 0.027887521 0.0 0.04691466 0.09138611 0.021787686 0.0 0.017429529 0.0 0.0 0.00036852778 0.0 0.0 0.0 0.0 0.0 0.0 0.17860325 0.0 0.0 0.0…
../DATASETS/24_bones_classifier_test_224x224x3/train/2/2_APML.dcm_rotation103	-18_energy152.jpg 0.09253284 0.0 0.0 0.053543776 0.0 0.0 0.0 0.0 0.0 0.0 0.0 0.0 0.0 0.029154759 0.0 0.25137478 0.0 0.03827009 0.057328004 0.0 0.0 0.0 0.0 0.21758978 0.0 0.12686054 0.0 0.1437303 0.110246085 0.05307357 0.0 0.0 0.0 0.20093334 0.06238083 0.05364624 0.0 0.0 0.09565983 0.0 0.0 0.0 0.0 0.0 0.0 0.0 0.094607264 0.0 0.05472013 0.0 0.0 0.18986292 0.0 0.0 0.0 0.05725298 0.0 0.15764077 0.0 0…
../DATASETS/24_bones_classifier_test_224x224x3/train/2/2_APML.dcm_rotation106	18_energy152.jpg 0.058598284 0.0 0.0 0.108353354 0.0 0.0 0.0 0.0 0.0 0.0 0.0 0.0 0.0 0.0 0.026065208 0.27578872 0.0 0.10123048 0.08433247 0.0 0.0 0.0 0.0 0.23819014 0.0 0.1611826 0.0 0.08703218 0.08328997 0.010107137 0.0 0.0 0.0 0.17316261 0.09949515 0.04568733 0.0 0.047411714 0.10548061 0.012391322 0.0 0.0 0.0 0.0 0.0 0.0 0.0 0.0 0.0 0.0 0.0 0.13133357 0.0 0.0 0.0 0.091465585 0.0 0.13151641 0.0 …
../DATASETS/24_bones_classifier_test_224x224x3/train/2/2_APML.dcm_rotation106	-6_energy140.jpg 0.08836154 0.0 0.0 0.04166172 0.0 0.0 0.0 0.0 0.0 0.0 0.0 0.0 0.0 0.02036248 0.00030010866 0.23511082 0.0 0.061253715 0.03908003 0.0 0.0 0.0 0.0 0.23474418 0.0 0.121257804 0.0 0.1322681 0.08551337 0.028264355 0.0 0.0 0.0 0.20601384 0.026523184 0.0233693 0.0 0.0 0.11984253 0.0 0.0 0.0 0.0 0.0 0.0 0.0 0.07262731 0.0 0.051410303 0.0 0.0 0.20983134 0.0 0.0 0.0 0.07443715 0.0 0.106999…
../DATASETS/24_bones_classifier_test_224x224x3/train/2/2_APML.dcm_rotation103	6_energy140.jpg 0.06074843 0.0 0.0 0.077139854 0.021979883 0.0 0.0 0.0 0.0 0.0 0.0 0.0 0.0 0.014379374 0.025927171 0.22349383 0.0 0.047387388 0.050651968 0.0 0.0 0.0 0.0 0.21457896 0.0 0.10116034 0.0 0.13265747 0.051117815 0.06541553 0.0 0.0 0.0 0.19040847 0.053565904 0.054751262 0.0 0.05727424 0.10310567 0.014562161 0.0 0.025061512 0.0 0.0 0.009855094 0.0 0.0 0.0 0.0 0.0 0.0 0.15408891 0.0 0.0 0…
../DATASETS/24_bones_classifier_test_224x224x3/train/2/2_APML.dcm_rotation109	-15_energy146.jpg 0.08687029 0.0 0.0 0.043750633 0.012560594 0.0 0.0 0.0 0.0 0.0 0.0 0.0 0.0 0.023792952 0.0 0.2520049 0.0 0.022462973 0.054883283 0.0 0.0 0.0 0.0 0.21997838 0.0 0.14257963 0.0 0.14313704 0.10757377 0.05620395 0.0 0.0 0.0 0.19134736 0.037680347 0.037366048 0.0 0.0 0.0949887 0.0 0.0 0.0 0.0 0.0 0.0 0.0 0.07922303 0.0 0.04647545 0.0 0.0 0.19050507 0.0 0.0 0.0 0.06298312 0.0 0.149587…
../DATASETS/24_bones_classifier_test_224x224x3/train/2/2_APML.dcm_rotation106	3_energy158.jpg 0.06383629 0.0 0.0 0.07921669 0.0 0.0 0.0 0.0 0.0 0.0 0.0 0.0 0.0 0.0011898917 0.014291655 0.23282202 0.0 0.053245153 0.058656875 0.0 0.0 0.0 0.0 0.22875048 0.0 0.08780368 0.0 0.116415925 0.06452263 0.035834838 0.0 0.0 0.0 0.19141753 0.07628268 0.049811915 0.0 0.05450053 0.10810125 0.026022755 0.0 0.0 0.0 0.0 0.0 0.0 0.003002404 0.0 0.0 0.0 0.0 0.16858508 0.0 0.0 0.0 0.020245029 0…
../DATASETS/24_bones_classifier_test_224x224x3/train/2/2_APML.dcm_rotation109	-9_energy158.jpg 0.089106984 0.0 0.0 0.052249424 0.006326024 0.0 0.0 0.0 0.0 0.0 0.0 0.0 0.0 0.047258448 0.0 0.2308581 0.0 0.04329202 0.041639727 0.0 0.0 0.0 0.0 0.20897503 0.0 0.09290258 0.0 0.16889825 0.0720511 0.019575153 0.0 0.0 0.0 0.21988797 0.025171539 0.04815461 0.0 0.0 0.08313025 0.0 0.0 0.0 0.0 0.0 0.0 0.0 0.11657398 0.0 0.04453075 0.0 0.0 0.18439457 0.0 0.0 0.0 0.042415295 0.0 0.151993…
../DATASETS/24_bones_classifier_test_224x224x3/train/2/2_APML.dcm_rotation106	-9_energy158.jpg 0.0902411 0.0 0.0 0.053833406 0.011642171 0.0 0.0 0.0 0.0 0.0 0.0 0.0 0.0 0.04854516 0.0 0.22832058 0.0 0.04204073 0.043911077 0.0 0.0 0.0 0.0 0.20424093 0.0 0.08997165 0.0 0.17377324 0.07198448 0.023888832 0.0 0.0 0.0 0.2211859 0.028520823 0.05117658 0.0 0.0 0.08451904 0.0 0.0 0.0026011278 0.0 0.0 0.0 0.0 0.10853785 0.0 0.04191627 0.0 0.0 0.18073778 0.0 0.0 0.0 0.03534104 0.0 0.…
../DATASETS/24_bones_classifier_test_224x224x3/train/2/2_APML.dcm_rotation103	18_energy146.jpg 0.05796565 0.0 0.0 0.1121688 0.0 0.0 0.0 0.0 0.0 0.0 0.0 0.0 0.0 0.0 0.04171216 0.27577645 0.0 0.10923586 0.08580712 0.0 0.0 0.0 0.0 0.2324938 0.0 0.16613846 0.0 0.07845841 0.0800767 0.014695453 0.0 0.0 0.0 0.16992818 0.1069975 0.0531196 0.0 0.056164987 0.111193 0.004747523 0.0 0.0 0.0 0.0 0.0 0.0 0.0 0.0 0.0 0.0 0.0 0.118438296 0.0 0.0 0.0 0.09299182 0.0 0.1322951 0.0 0.0 0.0 0.…
../DATASETS/24_bones_classifier_test_224x224x3/train/2/2_APML.dcm_rotation109	12_energy140.jpg 0.059211507 0.0 0.0 0.08811106 0.0 0.0 0.0 0.0 0.0 0.0 0.0 0.0 0.0 0.0 0.031339455 0.26649782 0.0 0.07501391 0.078760795 0.0 0.0 0.0 0.0 0.23909785 0.0 0.164188 0.0 0.084483586 0.0767647 0.03281337 0.0 0.0 0.0 0.17195727 0.07709824 0.036620893 0.0 0.035067935 0.107168086 0.0072138654 0.0 0.0 0.0 0.0 0.0 0.0 0.0 0.0 0.0 0.0 0.0 0.15295288 0.0 0.0 0.0 0.0754643 0.0 0.12528653 0.0 0…
../DATASETS/24_bones_classifier_test_224x224x3/train/2/2_APML.dcm_rotation106	-15_energy140.jpg 0.08722159 0.0 0.0 0.045503967 0.012075327 0.0 0.0 0.0 0.0 0.0 0.0 0.0 0.0 0.006228322 0.0 0.25713953 0.0 0.021763671 0.059378836 0.0 0.0 0.0 0.0 0.22630863 0.0 0.15979981 0.0 0.12925322 0.117964305 0.07013659 0.0 0.0 0.0 0.1774251 0.043299764 0.03221233 0.0 0.0 0.10005974 0.0 0.0 0.0 0.0 0.0 0.0 0.0 0.059194367 0.0 0.044465583 0.0 0.0 0.18659341 0.0 0.0 0.0 0.06916673 0.0 0.138…
../DATASETS/24_bones_classifier_test_224x224x3/train/2/2_APML.dcm_rotation106	-3_energy158.jpg 0.07742581 0.0 0.0 0.067806974 0.0 0.0 0.0 0.0 0.0 0.0 0.0 0.0 0.0 0.020228986 0.0 0.24048565 0.0 0.051596645 0.044739213 0.0 0.0 0.0 0.0 0.23335424 0.0 0.100009635 0.0 0.14184983 0.06943549 0.023844419 0.0 0.0 0.0 0.2125173 0.040453825 0.03182882 0.0 0.0 0.09903438 0.0 0.0 0.0 0.0 0.0 0.0 0.0 0.07980512 0.0 0.02657708 0.0 0.0 0.19925803 0.0 0.0 0.0 0.04999696 0.0 0.13713709 0.0 …
../DATASETS/24_bones_classifier_test_224x224x3/train/2/2_APML.dcm_rotation103	-15_energy158.jpg 0.09531687 0.0 0.0 0.066955626 0.01044123 0.0 0.0 0.0 0.0 0.0 0.0 0.0 0.0 0.031553768 0.0 0.2549718 0.0 0.035163876 0.07039435 0.0 0.0 0.0 0.0 0.2164042 0.0 0.11655182 0.0 0.1523583 0.1051094 0.042038042 0.0 0.0 0.0 0.19877777 0.063864134 0.053943258 0.0 0.009460778 0.08487508 0.001927273 0.0 0.0 0.0 0.0 0.0 0.0 0.10950896 0.0 0.043445732 0.0 0.0 0.18380792 0.0 0.0 0.0 0.0427961…
../DATASETS/24_bones_classifier_test_224x224x3/train/2/2_APML.dcm_rotation109	-12_energy152.jpg 0.08893409 0.0 0.0 0.053502228 0.0028057692 0.0 0.0 0.0 0.0 0.0 0.0 0.0 0.0 0.01943804 0.0 0.2596987 0.0 0.033458132 0.064300194 0.0 0.0 0.0 0.0 0.21890675 0.0 0.13132884 0.0 0.14466871 0.097495 0.037084214 0.0 0.0 0.0 0.19225627 0.043507572 0.04141697 0.0 0.0 0.08828965 0.0 0.0 0.0 0.0 0.0 0.0 0.0 0.09773937 0.0 0.040755264 0.0 0.0 0.18070306 0.0 0.0 0.0 0.06471315 0.0 0.152150…
../DATASETS/24_bones_classifier_test_224x224x3/train/2/2_APML.dcm_rotation106	-18_energy140.jpg 0.093369305 0.0 0.0 0.03694483 0.00178304 0.0 0.0 0.0 0.0 0.0 0.0 0.0 0.0 0.021104183 0.0 0.25515747 0.0 0.021846607 0.052035175 0.0 0.0 0.0 0.0 0.22054748 0.0 0.1494856 0.0 0.13174377 0.12440814 0.07120315 0.0 0.0 0.0 0.18947425 0.052083936 0.040713474 0.0 0.0 0.11071249 0.0 0.0 0.0 0.0 0.0 0.0 0.0 0.060351245 0.0 0.06059536 0.0 0.0 0.19902855 0.0 0.0 0.0 0.069146104 0.0 0.1469…
../DATASETS/24_bones_classifier_test_224x224x3/train/2/2_APML.dcm_rotation100	15_energy146.jpg 0.05820012 0.0 0.0 0.10488618 0.0 0.0 0.0 0.0 0.0 0.0 0.0 0.0 0.0 0.0 0.02755477 0.26808286 0.0 0.091285035 0.07906333 0.0 0.0 0.0 0.0 0.21977608 0.0 0.13586931 0.0 0.114119254 0.057424802 0.0 0.0 0.0 0.0 0.19125122 0.081033856 0.05651532 0.0 0.03802912 0.094829105 0.0 0.0 0.0006569901 0.0 0.0 0.0 0.0 0.026424862 0.0 0.0 0.0 0.0 0.13591902 0.0 0.0 0.0 0.07423817 0.0 0.15141726 0.…
../DATASETS/24_bones_classifier_test_224x224x3/train/2/2_APML.dcm_rotation106	-9_energy140.jpg 0.090869494 0.0 0.0 0.042260047 0.016429748 0.0 0.0 0.0 0.0 0.0 0.0 0.0 0.0 0.030413358 0.0 0.2323288 0.0 0.034399774 0.042341173 0.0 0.0 0.0 0.0 0.21373144 0.0 0.11824601 0.0 0.16157262 0.08771694 0.055573773 0.0 0.0 0.0 0.20085518 0.02492249 0.03866499 0.0 0.0 0.10330275 0.0 0.0 0.0035475183 0.0 0.0 0.0 0.0 0.06181483 0.0 0.040315874 0.0 0.0 0.18221568 0.0 0.0 0.0 0.04893468 0.…
../DATASETS/24_bones_classifier_test_224x224x3/train/2/2_APML.dcm_rotation106	-12_energy140.jpg 0.08942505 0.0 0.0 0.047631584 0.011357664 0.0 0.0 0.0 0.0 0.0 0.0 0.0 0.0 0.0037587502 0.0 0.26276115 0.0 0.02361949 0.0636659 0.0 0.0 0.0 0.0 0.22605947 0.0 0.15099289 0.0 0.13382241 0.10917389 0.056913912 0.0 0.0 0.0 0.17731999 0.03933488 0.028842418 0.0 0.0 0.09753256 0.0 0.0 0.0 0.0 0.0 0.0 0.0 0.07211857 0.0 0.043171808 0.0 0.0 0.18187244 0.0 0.0 0.0 0.072285034 0.0 0.1338…
../DATASETS/24_bones_classifier_test_224x224x3/train/2/2_APML.dcm_rotation103	3_energy152.jpg 0.05509745 0.0 0.0 0.07296304 0.018445058 0.0 0.0 0.0 0.0 0.0 0.0 0.0 0.0 0.0032340037 0.016288022 0.22812526 0.0 0.040740103 0.04980688 0.0 0.0 0.0 0.0 0.2295792 0.0 0.10449545 0.0 0.11610444 0.06281128 0.06451195 0.0 0.0 0.0 0.18868983 0.06215849 0.043329693 0.0 0.054356582 0.098486826 0.02907032 0.0 0.006334083 0.0 0.0 0.003939434 0.0 0.0 0.0 0.0 0.0 0.0 0.1656578 0.0 0.0 0.0 0…
../DATASETS/24_bones_classifier_test_224x224x3/train/2/2_APML.dcm_rotation106	18_energy146.jpg 0.05959925 0.0 0.0 0.102381766 0.0 0.0 0.0 0.0 0.0 0.0 0.0 0.0 0.0 0.0 0.038871348 0.27575794 0.0 0.1085548 0.0803461 0.0 0.0 0.0 0.0 0.23741908 0.0 0.17111659 0.0 0.07679439 0.081854716 0.015649565 0.0 0.0 0.0 0.17241573 0.098986626 0.04317262 0.0 0.042105958 0.11010248 0.00857473 0.0 0.0 0.0 0.0 0.0 0.0 0.0 0.0 0.0 0.0 0.0 0.12831359 0.0 0.0 0.0 0.10070693 0.0 0.13124612 0.0 0.…
../DATASETS/24_bones_classifier_test_224x224x3/train/2/2_APML.dcm_rotation82	-12_energy140.jpg 0.09200658 0.0 0.0 0.02552971 0.040102888 0.0 0.0 0.0 0.0 0.0 0.0 0.0 0.0 0.053469624 0.0 0.22836132 0.0 0.021440443 0.01800803 0.0 0.0 0.0 0.0 0.21935748 0.0 0.1326703 0.0 0.17533197 0.0949263 0.06251282 0.0 0.0 0.0 0.21371955 0.010538925 0.031252593 0.0 0.0 0.08931256 0.0 0.0 0.021018753 0.0 0.0 0.0 0.0 0.066398054 0.0 0.053426154 0.0 0.0 0.18732695 0.0 0.0 0.0 0.046883736 0.0…
../DATASETS/24_bones_classifier_test_224x224x3/train/2/2_APML.dcm_rotation109	-15_energy140.jpg 0.08836036 0.0 0.0 0.035716936 0.010413206 0.0 0.0 0.0 0.0 0.0 0.0 0.0 0.0 0.020502554 0.0 0.2551722 0.0 0.019505551 0.05038226 0.0 0.0 0.0 0.0 0.22557093 0.0 0.15800384 0.0 0.1342545 0.116204426 0.057700507 0.0 0.0 0.0 0.18985707 0.032860324 0.032055706 0.0 0.0 0.09877996 0.0 0.0 0.0 0.0 0.0 0.0 0.0 0.07038919 0.0 0.051063213 0.0 0.0 0.19641827 0.0 0.0 0.0 0.071714334 0.0 0.139…
../DATASETS/24_bones_classifier_test_224x224x3/train/2/2_APML.dcm_rotation103	0_energy152.jpg 0.06053092 0.0 0.0 0.067524195 0.008107747 0.0 0.0 0.0 0.0 0.0 0.0 0.0 0.0 0.0 0.012282147 0.2501233 0.0 0.047681767 0.034667302 0.0 0.0 0.0 0.0 0.26276824 0.0 0.14569794 0.0 0.10109471 0.08321757 0.047065895 0.0 0.0 0.0 0.1951473 0.030428734 0.0037499517 0.0 0.016637709 0.105702445 0.0 0.0 0.0 0.0 0.0 0.0 0.0 0.0155029055 0.0 0.015810909 0.0 0.0 0.21178298 0.0 0.0 0.0 0.059939932…
../DATASETS/24_bones_classifier_test_224x224x3/train/2/2_APML.dcm_rotation106	-6_energy152.jpg 0.084616505 0.0 0.0 0.05458574 0.0 0.0 0.0 0.0 0.0 0.0 0.0 0.0 0.0 0.025538899 0.0 0.23136245 0.0 0.05995509 0.04755699 0.0 0.0 0.0 0.0 0.22038637 0.0 0.09864011 0.0 0.14520131 0.07336619 0.024710536 0.0 0.0 0.0 0.21071011 0.037141137 0.03741462 0.0 0.0 0.107596576 0.0 0.0 0.0 0.0 0.0 0.0 0.0 0.08180567 0.0 0.03772335 0.0 0.0 0.19424927 0.0 0.0 0.0 0.055034507 0.0 0.1302495 0.0 0…
../DATASETS/24_bones_classifier_test_224x224x3/train/2/2_APML.dcm_rotation106	6_energy140.jpg 0.06630324 0.0 0.0 0.07366282 0.012911622 0.0 0.0 0.0 0.0 0.0 0.0 0.0 0.0 0.011206034 0.03142338 0.22465439 0.0 0.054203052 0.051251937 0.0 0.0 0.0 0.0 0.21397878 0.0 0.09921866 0.0 0.13132189 0.04984039 0.05912971 0.0 0.0 0.0 0.19244453 0.05452475 0.056363676 0.0 0.05036659 0.11187725 0.013775116 0.0 0.020985372 0.0 0.0 0.0047477437 0.0 0.0 0.0 0.0 0.0 0.0 0.15654086 0.0 0.0 0.0 …
../DATASETS/24_bones_classifier_test_224x224x3/train/2/2_APML.dcm_rotation103	18_energy152.jpg 0.05678353 0.0 0.0 0.117647514 0.0 0.0 0.0 0.0 0.0 0.0 0.0 0.0 0.0 0.0 0.029455762 0.27610722 0.0 0.10428162 0.08843588 0.0 0.0 0.0 0.0 0.23394144 0.0 0.15756716 0.0 0.08694167 0.081008196 0.006815102 0.0 0.0 0.0 0.17172341 0.10715267 0.054048616 0.0 0.058964968 0.1077451 0.0071372082 0.0 0.0 0.0 0.0 0.0 0.0 0.0 0.0 0.0 0.0 0.0 0.123157196 0.0 0.0 0.0 0.086100966 0.0 0.13145721 0…
../DATASETS/24_bones_classifier_test_224x224x3/train/2/2_APML.dcm_rotation82	-21_energy140.jpg 0.10241708 0.0 0.0 0.03022002 0.0 0.0 0.0 0.0 0.0 0.0 0.0 0.0 0.0 0.028413871 0.0 0.25724128 0.0 0.05135332 0.04470033 0.0 0.0 0.0 0.0 0.22528054 0.0 0.14246385 0.0 0.12512895 0.123904034 0.04860609 0.0 0.0 0.0 0.21364047 0.06259658 0.042562585 0.0 0.0 0.12372068 0.0 0.0 0.0 0.0 0.0 0.0 0.0 0.09145639 0.0 0.093555845 0.0 0.0 0.21370259 0.0 0.0 0.0 0.09257867 0.0 0.13698547 0.0 0…
../DATASETS/24_bones_classifier_test_224x224x3/train/2/2_APML.dcm_rotation106	3_energy146.jpg 0.061976027 0.0 0.0 0.068219185 0.014778341 0.0 0.0 0.0 0.0 0.0 0.0 0.0 0.0 0.0018179043 0.0212501 0.23284917 0.0 0.039853048 0.047437556 0.0 0.0 0.0 0.0 0.23226821 0.0 0.109197035 0.0 0.11438803 0.06411342 0.06538913 0.0 0.0 0.0 0.18759987 0.054060165 0.035216708 0.0 0.043053012 0.102553375 0.017358601 0.0 0.008672732 0.0 0.0 0.0 0.0 0.0 0.0 0.0 0.0 0.0 0.1763455 0.0 0.0 0.0 0.02…
../DATASETS/24_bones_classifier_test_224x224x3/train/2/2_APML.dcm_rotation103	18_energy158.jpg 0.056138813 0.0 0.0 0.11797187 0.0 0.0 0.0 0.0 0.0 0.0 0.0 0.0 0.0 0.0 0.014606397 0.27329683 0.0 0.09913529 0.08305851 0.0 0.0 0.0 0.0 0.24573433 0.0 0.14602087 0.0 0.09879559 0.08066823 0.0 0.0 0.0 0.0 0.18289283 0.09681629 0.046499055 0.0 0.052090965 0.102867916 0.0024822017 0.0 0.0 0.0 0.0 0.0 0.0 0.016097158 0.0 0.0 0.0 0.0 0.14469406 0.0 0.0 0.0 0.08491163 0.0 0.12823918 0.…
../DATASETS/24_bones_classifier_test_224x224x3/train/2/2_APML.dcm_rotation103	-21_energy140.jpg 0.09396521 0.0 0.0 0.04796918 0.0 0.0 0.0 0.0 0.0 0.0 0.0 0.0 0.0 0.0 0.0 0.26799175 0.0 0.04308615 0.063311346 0.0 0.0 0.0 0.0 0.22684649 0.0 0.16063587 0.0 0.09956704 0.13447216 0.07236402 0.0 0.0 0.0 0.18107344 0.08218317 0.04758495 0.0 0.01141061 0.12443931 0.0 0.0 0.0 0.0 0.0 0.0 0.0 0.04950231 0.0 0.06698502 0.0 0.0 0.19537069 0.0 0.0 0.0 0.084053084 0.0 0.14367767 0.0 0.0…
../DATASETS/24_bones_classifier_test_224x224x3/train/2/2_APML.dcm_rotation103	-6_energy158.jpg 0.08051917 0.0 0.0 0.06273142 0.0 0.0 0.0 0.0 0.0 0.0 0.0 0.0 0.0 0.035495736 0.0 0.22386271 0.0 0.05272195 0.040430985 0.0 0.0 0.0 0.0 0.22112371 0.0 0.08867204 0.0 0.153729 0.0713071 0.026493944 0.0 0.0 0.0 0.21821554 0.0340515 0.042508364 0.0 0.0029706834 0.09763769 0.0 0.0 0.0 0.0 0.0 0.0 0.0 0.084682345 0.0 0.036213707 0.0 0.0 0.19499032 0.0 0.0 0.0 0.03512004 0.0 0.13905454…
../DATASETS/24_bones_classifier_test_224x224x3/train/2/2_APML.dcm_rotation103	12_energy152.jpg 0.05681865 0.0 0.0 0.107780054 0.0 0.0 0.0 0.0 0.0 0.0 0.0 0.0 0.0 0.0 0.012225948 0.2635661 0.0 0.06040422 0.093819916 0.0 0.0 0.0 0.0 0.22169155 0.0 0.1204161 0.0 0.12639244 0.068831965 0.026305212 0.0 0.0 0.0 0.17013505 0.08249681 0.054193817 0.0 0.058891967 0.0910535 0.0 0.0 0.0 0.0 0.0 0.0 0.0 0.005102801 0.0 0.0 0.0 0.0 0.13739924 0.0 0.0 0.0 0.04459122 0.0 0.14363962 0.0 0…
../DATASETS/24_bones_classifier_test_224x224x3/train/2/2_APML.dcm_rotation106	6_energy152.jpg 0.061984625 0.0 0.0 0.08080029 0.019646395 0.0 0.0 0.0 0.0 0.0 0.0 0.0 0.0 0.019669877 0.014572183 0.22254126 0.0 0.046105117 0.05938257 0.0 0.0 0.0 0.0 0.21063234 0.0 0.08140554 0.0 0.13706414 0.052743804 0.05466631 0.0 0.0 0.0 0.19574389 0.06476123 0.06280703 0.0 0.06492283 0.09955327 0.024191624 0.0 0.013324175 0.0 0.0 0.010988012 0.0 0.0 0.0 0.0 0.0 0.0 0.15264939 0.0 0.0 0.0 …
../DATASETS/24_bones_classifier_test_224x224x3/train/2/2_APML.dcm_rotation103	-12_energy152.jpg 0.09058713 0.0 0.0 0.059981525 0.013414431 0.0 0.0 0.0 0.0 0.0 0.0 0.0 0.0 0.018952373 0.0 0.26092008 0.0 0.027441734 0.07207618 0.0 0.0 0.0 0.0 0.21502633 0.0 0.13032074 0.0 0.14942306 0.10072158 0.04525384 0.0 0.0 0.0 0.18873997 0.05051994 0.045717463 0.0 0.0010295573 0.085774064 0.0 0.0 0.0 0.0 0.0 0.0 0.0 0.093287796 0.0 0.03567814 0.0 0.0 0.17291316 0.0 0.0 0.0 0.05431028 0…
../DATASETS/24_bones_classifier_test_224x224x3/train/11/11_APML.dcm_rotation103	12_energy152.jpg 0.11750492 0.0 0.0 0.18099037 0.0 0.0 0.0 0.0 0.0 0.0 0.0 0.0 0.0 0.0 0.21986105 0.13301824 0.0 0.33469883 0.108324446 0.0 0.0 0.0 0.0 0.08510692 0.0 0.0 0.0 0.011996418 0.0 0.0 0.0 0.0 0.0 0.14575844 0.23848812 0.17404 0.0 0.03999272 0.21401708 0.0 0.0 0.0 0.0 0.0 0.0 0.0 0.046731517 0.0 0.023749605 0.0 0.0 0.025115484 0.0 0.0 0.0 0.21379504 0.0 0.11128015 0.0 0.0 0.023821479 0.…
../DATASETS/24_bones_classifier_test_224x224x3/train/11/11_APML.dcm_rotation106	0_energy146.jpg 0.13775559 0.0 0.0 0.1231011 0.0 0.0 0.0 0.0 0.0 0.0 0.0 0.0 0.0 0.0 0.20631881 0.11214969 0.0 0.33810946 0.08769816 0.0 0.0 0.0 0.0 0.07902893 0.0 0.0 0.0 0.0 0.0 0.0 0.0 0.0 0.0 0.1386849 0.2251336 0.15356919 0.0 0.0 0.21266714 0.0022916014 0.0 0.0 0.0 0.0 0.0 0.0 0.06064449 0.0 0.06127434 0.0 0.0 0.06009356 0.0 0.0 0.0 0.22394617 0.0 0.08595255 0.0 0.0 0.049275424 0.0 0.1174777…
../DATASETS/24_bones_classifier_test_224x224x3/train/11/11_APML.dcm_rotation103	12_energy140.jpg 0.111994475 0.0 0.0 0.16630185 0.0 0.0 0.0 0.0 0.0 0.0 0.0 0.0 0.0 0.0 0.21360977 0.123014115 0.0 0.3463102 0.12038053 0.0 0.0 0.0 0.0 0.09865935 0.0 0.0 0.0 0.0 0.0 0.0 0.0 0.0 0.0 0.12635309 0.22761682 0.15652297 0.0 0.01832585 0.19747168 0.010489053 0.0 0.0 0.0 0.0 0.0 0.0 0.02093611 0.0 0.045701966 0.0 0.0 0.050382134 0.0 0.0 0.0 0.24535598 0.0 0.068430535 0.0 0.0 0.029941007…
../DATASETS/24_bones_classifier_test_224x224x3/train/11/11_APML.dcm_rotation103	18_energy146.jpg 0.11256654 0.0 0.0 0.17568544 0.0 0.0 0.0 0.0 0.0 0.0 0.0 0.0 0.0 0.0 0.22600545 0.10886867 0.0 0.37185803 0.10077712 0.0 0.0 0.0 0.0 0.089663066 0.0 0.0 0.0 0.0 0.0 0.0 0.0 0.0 0.0 0.14917007 0.23164013 0.16249688 0.0 0.031394877 0.2245982 0.0007107554 0.0 0.0 0.0 0.0 0.0 0.0 0.024004 0.0 0.04027971 0.0 0.0 0.017694611 0.0 0.0 0.0 0.21534413 0.0 0.08238579 0.0 0.0 0.041159485 0.…
../DATASETS/24_bones_classifier_test_224x224x3/train/11/11_APML.dcm_rotation106	-18_energy158.jpg 0.15383933 0.0 0.0 0.108748294 0.0 0.0 0.0 0.0 0.0 0.0 0.0 0.0 0.0 0.0 0.14065436 0.14636391 0.0 0.2951988 0.07861995 0.0 0.0 0.0 0.0 0.08812391 0.0 0.0 0.0 0.07949135 0.0 0.0 0.0 0.0 0.0 0.19923545 0.20199302 0.17283401 0.0 0.018347705 0.25725183 0.0 0.0 0.0 0.0 0.0 0.0 0.0 0.11443986 0.0 0.078229964 0.0 0.0 0.09828799 0.0 0.0 0.0 0.16751604 0.0 0.19569166 0.0 0.0 0.012078564 0…
../DATASETS/24_bones_classifier_test_224x224x3/train/11/11_APML.dcm_rotation106	15_energy152.jpg 0.12547301 0.0 0.0 0.17414005 0.0 0.0 0.0 0.0 0.0 0.0 0.0 0.0 0.0 0.0 0.22545351 0.1255955 0.0 0.34406102 0.10019664 0.0 0.0 0.0 0.0 0.07833068 0.0 0.0 0.0 0.026142484 0.0 0.0 0.0 0.0 0.0 0.1596051 0.2267054 0.1614324 0.0 0.025135903 0.21716145 0.0 0.0 0.0 0.0 0.0 0.0 0.0 0.075436175 0.0 0.02715585 0.0 0.0 0.02377277 0.0 0.0 0.0 0.21995303 0.0 0.122238405 0.0 0.0 0.03404575 0.0 0…
../DATASETS/24_bones_classifier_test_224x224x3/train/11/11_APML.dcm_rotation106	-6_energy140.jpg 0.14678071 0.0 0.0 0.09500239 0.0 0.0 0.0 0.0 0.0 0.0 0.0 0.0 0.0 0.0 0.1691356 0.10712632 0.0 0.3159063 0.09421548 0.0 0.0 0.0 0.0 0.10094536 0.0 0.0 0.0 0.035157286 0.0 0.0 0.0 0.0 0.0 0.16661619 0.19863899 0.15167108 0.0 0.005969983 0.223442 0.0 0.0 0.0 0.0 0.0 0.0 0.0 0.038215682 0.0 0.07180075 0.0 0.0 0.09654852 0.0 0.0 0.0 0.1695955 0.0 0.10577706 0.0 0.0 0.0025716303 0.0 0…
../DATASETS/24_bones_classifier_test_224x224x3/train/11/11_APML.dcm_rotation85	0_energy152.jpg 0.1278122 0.0 0.0 0.15744556 0.0 0.0 0.0 0.0 0.0 0.0 0.0 0.0 0.0 0.0 0.28048864 0.040949702 0.0 0.37832108 0.053498358 0.0 0.0 0.0 0.0 0.03491935 0.0 0.0 0.0 0.0 0.0 0.0 0.0 0.0 0.0 0.15408464 0.22679071 0.16576722 0.0 0.004034689 0.23670083 0.010023449 0.011676194 0.0 0.008410687 0.0 0.0 0.0 0.0046100994 0.0 0.024152722 0.0 0.0 0.008913414 0.0 0.0 0.0 0.21863398 0.0 0.111249395 0…
../DATASETS/24_bones_classifier_test_224x224x3/train/11/11_APML.dcm_rotation106	-15_energy158.jpg 0.14747371 0.0 0.0 0.10669492 0.0 0.0 0.0 0.0 0.0 0.0 0.0 0.0 0.0 0.0 0.1560155 0.14423889 0.0 0.29558215 0.07345481 0.0 0.0 0.0 0.0 0.09404478 0.0 0.0 0.0 0.07320997 0.0 0.0 0.0 0.0 0.0 0.20360689 0.19649683 0.16779315 0.0 0.0104932245 0.24608783 0.0 0.0 0.0 0.0 0.0 0.0 0.0 0.099832945 0.0 0.07064061 0.0 0.0 0.102398016 0.0 0.0 0.0 0.17566194 0.0 0.18570796 0.0 0.0 0.009223567 …
../DATASETS/24_bones_classifier_test_224x224x3/train/11/11_APML.dcm_rotation106	0_energy152.jpg 0.13765576 0.0 0.0 0.13390872 0.0 0.0 0.0 0.0 0.0 0.0 0.0 0.0 0.0 0.0 0.22376448 0.10080863 0.0 0.3430289 0.08079251 0.0 0.0 0.0 0.0 0.06748735 0.0 0.0 0.0 0.002538716 0.0 0.0 0.0 0.0 0.0 0.1431914 0.23027048 0.16099973 0.0 0.0 0.21668053 0.0049993587 0.0 0.0 0.0 0.0 0.0 0.0 0.056848884 0.0 0.047055103 0.0 0.0 0.03973212 0.0 0.0 0.0 0.21722575 0.0 0.094470926 0.0 0.0 0.05464921 0.…
../DATASETS/24_bones_classifier_test_224x224x3/train/11/11_APML.dcm_rotation109	3_energy140.jpg 0.12978137 0.0 0.0 0.12669691 0.0 0.0 0.0 0.0 0.0 0.0 0.0 0.0 0.0 0.0 0.16564603 0.13888179 0.0 0.3077142 0.10832546 0.0 0.0 0.0 0.0 0.1146089 0.0 0.0 0.0 0.0 0.0 0.0 0.0 0.0 0.0 0.117009774 0.23282674 0.14233871 0.0 0.024271557 0.2151855 0.0070243464 0.0 0.0 0.0 0.0 0.0 0.0 0.04316994 0.0 0.052605227 0.0 0.0 0.0692452 0.0 0.0 0.0 0.18401425 0.0 0.060701113 0.0 0.0 0.020440757 0.0…
../DATASETS/24_bones_classifier_test_224x224x3/train/11/11_APML.dcm_rotation109	21_energy146.jpg 0.1326581 0.0 0.0 0.16956946 0.0 0.0 0.0 0.0 0.0 0.0 0.0 0.0 0.0 0.0 0.25378224 0.09018679 0.0 0.3860451 0.10220182 0.0 0.0 0.0 0.0 0.07546469 0.0 0.0 0.0 0.0 0.0 0.0 0.0 0.0 0.0 0.13550547 0.2232668 0.14509895 0.0 0.008416945 0.22316784 0.0 0.0 0.0 0.0 0.0 0.0 0.0 0.015561639 0.0 0.023281444 0.0 0.0 0.0022054785 0.0 0.0 0.0 0.23696798 0.0 0.089035094 0.0 0.0 0.037755936 0.0 0.07…
../DATASETS/24_bones_classifier_test_224x224x3/train/11/11_APML.dcm_rotation106	-18_energy146.jpg 0.16077554 0.0 0.0 0.09866866 0.0 0.0 0.0 0.0 0.0 0.0 0.0 0.0 0.0 0.0 0.17035972 0.11811292 0.0 0.31193233 0.07833113 0.0 0.0 0.0 0.0 0.06945454 0.0 0.0 0.0 0.06780058 0.0 0.0 0.0 0.0 0.0 0.18296771 0.20703082 0.18249439 0.0 0.021481179 0.26448295 0.0 0.0 0.0 0.0 0.0 0.0 0.0 0.05208323 0.0 0.0713778 0.0 0.0 0.08208784 0.0 0.0 0.0 0.16659565 0.0 0.17194663 0.0 0.0 0.011248509 0.0…
../DATASETS/24_bones_classifier_test_224x224x3/train/11/11_APML.dcm_rotation109	21_energy140.jpg 0.13386647 0.0 0.0 0.16525319 0.0 0.0 0.0 0.0 0.0 0.0 0.0 0.0 0.0 0.0 0.27023992 0.07949853 0.0 0.39189452 0.096189745 0.0 0.0 0.0 0.0 0.07201689 0.0 0.0 0.0 0.0 0.0 0.0 0.0 0.0 0.0 0.13692825 0.20935746 0.14382952 0.0 0.0 0.22430772 0.003814965 0.0 0.0 0.0041333367 0.0 0.0 0.0 0.0 0.0 0.0180798 0.0 0.0 0.0014536846 0.0 0.0 0.0 0.24413322 0.0 0.0783624 0.0 0.0 0.028814305 0.0 0.0…
../DATASETS/24_bones_classifier_test_224x224x3/train/11/11_APML.dcm_rotation103	21_energy158.jpg 0.11159496 0.0 0.0 0.19696742 0.0 0.0 0.0 0.0 0.0 0.0 0.0 0.0 0.0 0.0 0.2711293 0.08413569 0.0 0.38024536 0.06669197 0.0 0.0 0.0 0.0 0.090940416 0.0 0.0 0.0 0.00774547 0.0 0.0 0.0 0.0 0.0 0.16535458 0.2119861 0.16159332 0.0 0.031926125 0.25061214 0.0 0.0 0.0 0.0 0.0 0.0 0.0 0.0 0.0 0.018190729 0.0 0.0 0.0 0.0 0.0 0.0 0.20076895 0.0 0.08038784 0.0 0.0 0.024036415 0.0 0.06600307 0.…
../DATASETS/24_bones_classifier_test_224x224x3/train/11/11_APML.dcm_rotation106	-12_energy146.jpg 0.1533489 0.0 0.0 0.09609599 0.0 0.0 0.0 0.0 0.0 0.0 0.0 0.0 0.0 0.0 0.18255599 0.111857936 0.0 0.3095331 0.07441697 0.0 0.0 0.0 0.0 0.082277015 0.0 0.0 0.0 0.063769564 0.0 0.0 0.0 0.0 0.0 0.18543 0.19121629 0.17151183 0.0 0.011050042 0.2315843 0.0 0.0 0.0 0.0 0.0 0.0 0.0 0.03784895 0.0 0.05683185 0.0 0.0 0.08284343 0.0 0.0 0.0 0.16306365 0.0 0.14849527 0.0 0.0 0.003688049 0.0 0…
../DATASETS/24_bones_classifier_test_224x224x3/train/11/11_APML.dcm_rotation109	12_energy152.jpg 0.13244374 0.0 0.0 0.17773084 0.0 0.0 0.0 0.0 0.0 0.0 0.0 0.0 0.0 0.0 0.21518646 0.14238833 0.0 0.32957554 0.12539515 0.0 0.0 0.0 0.0 0.08203097 0.0 0.0 0.0 0.0049844817 0.0 0.0 0.0 0.0 0.0 0.12289381 0.24082957 0.1644604 0.0 0.0296206 0.20586057 0.0 0.0 0.0 0.0 0.0 0.0 0.0 0.059194844 0.0 0.019779176 0.0 0.0 0.02584866 0.0 0.0 0.0 0.23578848 0.0 0.103768416 0.0 0.0 0.028514262 0…
../DATASETS/24_bones_classifier_test_224x224x3/train/11/11_APML.dcm_rotation85	12_energy146.jpg 0.09235836 0.0 0.0 0.18120088 0.0 0.0 0.0 0.0 0.0 0.0 0.0 0.0 0.0 0.0 0.27780375 0.06631059 0.0 0.38200158 0.06996936 0.0 0.0 0.0 0.0 0.063479275 0.0 0.0 0.0 0.0 0.0 0.0 0.0 0.0 0.0 0.17138861 0.22491921 0.1902493 0.0 0.03594705 0.2262067 0.0074417065 0.0 0.0 0.0 0.0 0.0 0.0 0.0 0.0 0.007060216 0.0 0.0 0.002078858 0.0 0.0 0.0 0.19313498 0.0 0.107328825 0.0 0.0 0.031731263 0.0 0.0…
../DATASETS/24_bones_classifier_test_224x224x3/train/11/11_APML.dcm_rotation106	15_energy158.jpg 0.12510619 0.0 0.0 0.18352011 0.0 0.0 0.0 0.0 0.0 0.0 0.0 0.0 0.0 0.0 0.23523445 0.12730564 0.0 0.34174642 0.09234363 0.0 0.0 0.0 0.0 0.0808735 0.0 0.0 0.0 0.03271161 0.0 0.0 0.0 0.0 0.0 0.16356523 0.22993875 0.16305849 0.0 0.03331575 0.22792679 0.0 0.0 0.0 0.0 0.0 0.0 0.0 0.07413117 0.0 0.020351099 0.0 0.0 0.015117325 0.0 0.0 0.0 0.21413939 0.0 0.12298383 0.0 0.0 0.030204913 0.0…
../DATASETS/24_bones_classifier_test_224x224x3/train/11/11_APML.dcm_rotation109	-3_energy140.jpg 0.14433978 0.0 0.0 0.10065372 0.0 0.0 0.0 0.0 0.0 0.0 0.0 0.0 0.0 0.0 0.16706714 0.120923236 0.0 0.31670257 0.091127664 0.0 0.0 0.0 0.0 0.09901916 0.0 0.0 0.0 0.023737183 0.0 0.0 0.0 0.0 0.0 0.15379825 0.20584442 0.14719611 0.0 0.0 0.21897818 0.0 0.0 0.0 0.0 0.0 0.0 0.0 0.07267977 0.0 0.08911742 0.0 0.0 0.0911473 0.0 0.0 0.0 0.19822407 0.0 0.089146495 0.0 0.0 0.028703297 0.0 0.10…
../DATASETS/24_bones_classifier_test_224x224x3/train/11/11_APML.dcm_rotation103	18_energy152.jpg 0.1111214 0.0 0.0 0.18817411 0.0 0.0 0.0 0.0 0.0 0.0 0.0 0.0 0.0 0.0 0.24744447 0.099514954 0.0 0.37479118 0.08704837 0.0 0.0 0.0 0.0 0.08552661 0.0 0.0 0.0 0.0019329308 0.0 0.0 0.0 0.0 0.0 0.15607338 0.23274432 0.16817464 0.0 0.039257064 0.23718119 0.0 0.0 0.0 0.0 0.0 0.0 0.0 0.014031407 0.0 0.025931163 0.0 0.0 0.00012886336 0.0 0.0 0.0 0.20452967 0.0 0.08437033 0.0 0.0 0.038781…
../DATASETS/24_bones_classifier_test_224x224x3/train/11/11_APML.dcm_rotation103	-9_energy140.jpg 0.14871654 0.0 0.0 0.09313461 0.0 0.0 0.0 0.0 0.0 0.0 0.0 0.0 0.0 0.0 0.1854334 0.09774953 0.0 0.3276612 0.077468865 0.0 0.0 0.0 0.0 0.09257113 0.0 0.0 0.0 0.045344584 0.0 0.0 0.0 0.0 0.0 0.184889 0.1858355 0.16311423 0.0 0.009321406 0.2252579 0.0 0.0 0.0 0.0 0.0 0.0 0.0 0.016467461 0.0 0.0649796 0.0 0.0 0.09322333 0.0 0.0 0.0 0.1702279 0.0 0.12692022 0.0 0.0 0.0 0.0 0.10443187 0…
../DATASETS/24_bones_classifier_test_224x224x3/train/11/11_APML.dcm_rotation109	-6_energy158.jpg 0.14511923 0.0 0.0 0.12392194 0.0 0.0 0.0 0.0 0.0 0.0 0.0 0.0 0.0 0.0 0.19744435 0.096416764 0.0 0.33233836 0.07297617 0.0 0.0 0.0 0.0 0.0978988 0.0 0.0 0.0 0.038128927 0.0 0.0 0.0 0.0 0.0 0.17891663 0.20012537 0.17233923 0.0 0.0103849 0.23254047 0.0 0.0 0.0 0.0 0.0 0.0 0.0 0.024156196 0.0 0.060261432 0.0 0.0 0.07368727 0.0 0.0 0.0 0.16494745 0.0 0.124010675 0.0 0.0 0.017103834 0…
../DATASETS/24_bones_classifier_test_224x224x3/train/11/11_APML.dcm_rotation109	0_energy158.jpg 0.13704626 0.0 0.0 0.14921677 0.0 0.0 0.0 0.0 0.0 0.0 0.0 0.0 0.0 0.0 0.23759744 0.088773325 0.0 0.35244486 0.077449135 0.0 0.0 0.0 0.0 0.058219686 0.0 0.0 0.0 0.011046095 0.0 0.0 0.0 0.0 0.0 0.14648001 0.23729475 0.16763693 0.0 0.003913352 0.22473119 0.00411856 0.0 0.0 0.0 0.0 0.0 0.0 0.048878312 0.0 0.033128645 0.0 0.0 0.01595266 0.0 0.0 0.0 0.20355427 0.0 0.10221572 0.0 0.0 0.0…
../DATASETS/24_bones_classifier_test_224x224x3/train/11/11_APML.dcm_rotation103	0_energy146.jpg 0.13407622 0.0 0.0 0.12746176 0.0 0.0 0.0 0.0 0.0 0.0 0.0 0.0 0.0 0.0 0.21769981 0.104534365 0.0 0.34341356 0.07787458 0.0 0.0 0.0 0.0 0.080260344 0.0 0.0 0.0 0.0 0.0 0.0 0.0 0.0 0.0 0.14763828 0.22190562 0.15712103 0.0 0.0 0.21891338 0.004689145 0.0 0.0 0.0 0.0 0.0 0.0 0.045936275 0.0 0.055546153 0.0 0.0 0.05827943 0.0 0.0 0.0 0.21897453 0.0 0.089415826 0.0 0.0 0.044502728 0.0 0.…
../DATASETS/24_bones_classifier_test_224x224x3/train/11/11_APML.dcm_rotation82	-15_energy158.jpg 0.1442599 0.0 0.0 0.108892925 0.0 0.0 0.0 0.0 0.0 0.0 0.0 0.0 0.0 0.0 0.15873778 0.13132635 0.0 0.3276581 0.07173471 0.0 0.0 0.0 0.0 0.09106774 0.0 0.0 0.0 0.041697316 0.0 0.0 0.0 0.0 0.0 0.1923732 0.21618213 0.17352204 0.0 0.032395303 0.2610175 0.0 0.0 0.0 0.0 0.0 0.0 0.0 0.09168308 0.0 0.09629429 0.0 0.0 0.092225425 0.0 0.0 0.0 0.17791855 0.0 0.1660341 0.0 0.0 0.022195313 0.0 …
../DATASETS/24_bones_classifier_test_224x224x3/train/11/11_APML.dcm_rotation106	-9_energy140.jpg 0.15566997 0.0 0.0 0.092734784 0.0 0.0 0.0 0.0 0.0 0.0 0.0 0.0 0.0 0.0 0.18208648 0.103396736 0.0 0.31778115 0.08137883 0.0 0.0 0.0 0.0 0.08871249 0.0 0.0 0.0 0.05678481 0.0 0.0 0.0 0.0 0.0 0.17833859 0.18623783 0.1641272 0.0 0.004560752 0.22382617 0.0 0.0 0.0 0.0 0.0 0.0 0.0 0.026139647 0.0 0.06098781 0.0 0.0 0.089910656 0.0 0.0 0.0 0.16650036 0.0 0.13239639 0.0 0.0 0.0 0.0 0.11…
../DATASETS/24_bones_classifier_test_224x224x3/train/11/11_APML.dcm_rotation85	-9_energy140.jpg 0.1412092 0.0 0.0 0.108670905 0.0 0.0 0.0 0.0 0.0 0.0 0.0 0.0 0.0 0.0 0.19943851 0.0861386 0.0 0.35125482 0.08480806 0.0 0.0 0.0 0.0 0.06912209 0.0 0.0 0.0 0.02154926 0.0 0.0 0.0 0.0 0.0 0.18002637 0.20978163 0.17612217 0.0 0.034013472 0.24372509 0.0 0.0 0.0 0.0 0.0 0.0 0.0 0.005712968 0.0 0.068108566 0.0 0.0 0.06140279 0.0 0.0 0.0 0.16245706 0.0 0.12413659 0.0 0.0 0.021626223 0.…
../DATASETS/24_bones_classifier_test_224x224x3/train/11/11_APML.dcm_rotation109	-3_energy152.jpg 0.14525434 0.0 0.0 0.12103709 0.0 0.0 0.0 0.0 0.0 0.0 0.0 0.0 0.0 0.0 0.18657704 0.11851578 0.0 0.32127166 0.09362625 0.0 0.0 0.0 0.0 0.08438239 0.0 0.0 0.0 0.016605584 0.0 0.0 0.0 0.0 0.0 0.14437169 0.22444636 0.15842696 0.0 0.0 0.21375851 0.0 0.0 0.0 0.0 0.0 0.0 0.0 0.07630042 0.0 0.07252665 0.0 0.0 0.06491085 0.0 0.0 0.0 0.2081607 0.0 0.097233914 0.0 0.0 0.052452657 0.0 0.1143…
../DATASETS/24_bones_classifier_test_224x224x3/train/11/11_APML.dcm_rotation100	0_energy152.jpg 0.12990306 0.0 0.0 0.14415956 0.0 0.0 0.0 0.0 0.0 0.0 0.0 0.0 0.0 0.0 0.24854119 0.078958645 0.0 0.35556015 0.064296745 0.0 0.0 0.0 0.0 0.06843278 0.0 0.0 0.0 0.0 0.0 0.0 0.0 0.0 0.0 0.15950489 0.22216621 0.16455293 0.0 0.0 0.22578642 0.0091837095 0.0 0.0 0.0 0.0 0.0 0.0 0.023084193 0.0 0.038565863 0.0 0.0 0.037664216 0.0 0.0 0.0 0.21427079 0.0 0.09898055 0.0 0.0 0.04521141 0.0 0.…
../DATASETS/24_bones_classifier_test_224x224x3/train/11/11_APML.dcm_rotation103	-9_energy152.jpg 0.14486808 0.0 0.0 0.11091888 0.0 0.0 0.0 0.0 0.0 0.0 0.0 0.0 0.0 0.0 0.19370419 0.105410315 0.0 0.3178758 0.06749237 0.0 0.0 0.0 0.0 0.08952356 0.0 0.0 0.0 0.06050239 0.0 0.0 0.0 0.0 0.0 0.19261818 0.19180511 0.16715325 0.0 0.011258712 0.22967148 0.0 0.0 0.0 0.0 0.0 0.0 0.0 0.044672146 0.0 0.050679717 0.0 0.0 0.07991491 0.0 0.0 0.0 0.16235837 0.0 0.15741205 0.0 0.0 0.006205535 0…
../DATASETS/24_bones_classifier_test_224x224x3/train/11/11_APML.dcm_rotation109	12_energy146.jpg 0.13074012 0.0 0.0 0.16900308 0.0 0.0 0.0 0.0 0.0 0.0 0.0 0.0 0.0 0.0 0.20405522 0.1437644 0.0 0.3314954 0.13402489 0.0 0.0 0.0 0.0 0.082112454 0.0 0.0 0.0 0.0 0.0 0.0 0.0 0.0 0.0 0.112288356 0.24270473 0.15837252 0.0 0.024617244 0.20000274 0.0062209615 0.0 0.0 0.0 0.0 0.0 0.0 0.058795795 0.0 0.029487781 0.0 0.0 0.03251007 0.0 0.0 0.0 0.24562857 0.0 0.09133426 0.0 0.0 0.03526075 …
../DATASETS/24_bones_classifier_test_224x224x3/train/11/11_APML.dcm_rotation109	-6_energy152.jpg 0.14706604 0.0 0.0 0.11118622 0.0 0.0 0.0 0.0 0.0 0.0 0.0 0.0 0.0 0.0 0.18740112 0.09596221 0.0 0.32780716 0.08385572 0.0 0.0 0.0 0.0 0.09426309 0.0 0.0 0.0 0.034445975 0.0 0.0 0.0 0.0 0.0 0.16677833 0.20378709 0.16432601 0.0 0.009607237 0.222556 0.0 0.0 0.0 0.0 0.0 0.0 0.0 0.023067584 0.0 0.06371049 0.0 0.0 0.07472023 0.0 0.0 0.0 0.16809206 0.0 0.108002745 0.0 0.0 0.021345759 0.…
../DATASETS/24_bones_classifier_test_224x224x3/train/11/11_APML.dcm_rotation109	-6_energy146.jpg 0.14732109 0.0 0.0 0.10270442 0.0 0.0 0.0 0.0 0.0 0.0 0.0 0.0 0.0 0.0 0.17571926 0.1023985 0.0 0.32114807 0.09263471 0.0 0.0 0.0 0.0 0.09456808 0.0 0.0 0.0 0.034051042 0.0 0.0 0.0 0.0 0.0 0.16024114 0.20749624 0.15787014 0.0 0.00979986 0.22024497 0.0 0.0 0.0 0.0 0.0 0.0 0.0 0.0332369 0.0 0.067253105 0.0 0.0 0.07969024 0.0 0.0 0.0 0.16894807 0.0 0.10368785 0.0 0.0 0.016604664 0.0 …
../DATASETS/24_bones_classifier_test_224x224x3/train/11/11_APML.dcm_rotation103	6_energy140.jpg 0.123084694 0.0 0.0 0.14455272 0.0 0.0 0.0 0.0 0.0 0.0 0.0 0.0 0.0 0.0 0.17848575 0.13667472 0.0 0.31155145 0.11269064 0.0 0.0 0.0 0.0 0.09913168 0.0 0.0 0.0 0.0050202925 0.0 0.0 0.0 0.0 0.0 0.12467512 0.23907334 0.16011459 0.0 0.037571307 0.21186724 0.0037803524 0.0 0.0 0.0 0.0 0.0 0.0 0.044428892 0.0 0.0407313 0.0 0.0 0.05128024 0.0 0.0 0.0 0.18713178 0.0 0.07955549 0.0 0.0 0.02…
../DATASETS/24_bones_classifier_test_224x224x3/train/11/11_APML.dcm_rotation106	-12_energy152.jpg 0.15039621 0.0 0.0 0.10347759 0.0 0.0 0.0 0.0 0.0 0.0 0.0 0.0 0.0 0.0 0.1889424 0.11307628 0.0 0.30794656 0.06501203 0.0 0.0 0.0 0.0 0.083736986 0.0 0.0 0.0 0.072346896 0.0 0.0 0.0 0.0 0.0 0.1963984 0.18673922 0.16953377 0.0 0.001972447 0.23333825 0.0 0.0 0.0 0.0 0.0 0.0 0.0 0.055893492 0.0 0.05174516 0.0 0.0 0.083620004 0.0 0.0 0.0 0.1665652 0.0 0.16661228 0.0 0.0 0.006816393 0…
../DATASETS/24_bones_classifier_test_224x224x3/train/11/11_APML.dcm_rotation109	-15_energy140.jpg 0.1643088 0.0 0.0 0.08266265 0.0 0.0 0.0 0.0 0.0 0.0 0.0 0.0 0.0 0.0 0.17207067 0.10850906 0.0 0.31235424 0.08254597 0.0 0.0 0.0 0.0 0.08539697 0.0 0.0 0.0 0.049484067 0.0 0.0 0.0 0.0 0.0 0.18220375 0.18434472 0.17386134 0.0 0.009788753 0.24318728 0.0 0.0 0.0 0.0 0.0 0.0 0.0 0.0019026157 0.0 0.07165199 0.0 0.0 0.10306572 0.0 0.0 0.0 0.1689945 0.0 0.14042848 0.0 0.0 0.0 0.0 0.107…
../DATASETS/24_bones_classifier_test_224x224x3/train/11/11_APML.dcm_rotation109	-21_energy158.jpg 0.1561781 0.0 0.0 0.10542874 0.0 0.0 0.0 0.0 0.0 0.0 0.0 0.0 0.0 0.0 0.120348215 0.15711193 0.0 0.3019584 0.09093211 0.0 0.0 0.0 0.0 0.09565759 0.0 0.0 0.0 0.05300653 0.0 0.0 0.0 0.0 0.0 0.17327026 0.2277455 0.18401548 0.0 0.04868137 0.28013125 0.0030892328 0.0 0.0 0.0 0.0 0.0 0.0 0.05484024 0.0 0.09481543 0.0 0.0 0.097238265 0.0 0.0 0.0 0.15785252 0.0 0.16464622 0.0 0.0 0.00330…
../DATASETS/24_bones_classifier_test_224x224x3/train/11/11_APML.dcm_rotation106	0_energy140.jpg 0.1370596 0.0 0.0 0.117650576 0.0 0.0 0.0 0.0 0.0 0.0 0.0 0.0 0.0 0.0 0.2008799 0.112855986 0.0 0.34194103 0.08998708 0.0 0.0 0.0 0.0 0.09029163 0.0 0.0 0.0 0.0 0.0 0.0 0.0 0.0 0.0 0.13734743 0.2144652 0.14326707 0.0 0.0 0.21146235 0.0014213976 0.0 0.0 0.0 0.0 0.0 0.0 0.055122606 0.0 0.074022196 0.0 0.0 0.07494392 0.0 0.0 0.0 0.22954006 0.0 0.07372993 0.0 0.0 0.04219112 0.0 0.1100…
../DATASETS/24_bones_classifier_test_224x224x3/train/11/11_APML.dcm_rotation103	21_energy152.jpg 0.11412629 0.0 0.0 0.18765076 0.0 0.0 0.0 0.0 0.0 0.0 0.0 0.0 0.0 0.0 0.2595013 0.0862842 0.0 0.3830055 0.07684501 0.0 0.0 0.0 0.0 0.084897354 0.0 0.0 0.0 0.006311338 0.0 0.0 0.0 0.0 0.0 0.16150461 0.21763073 0.16412185 0.0 0.027535358 0.239137 0.0 0.0 0.0 0.0 0.0 0.0 0.0 0.0 0.0 0.024008706 0.0 0.0 0.0 0.0 0.0 0.0 0.20335782 0.0 0.08029878 0.0 0.0 0.0335269 0.0 0.06620489 0.0 0.…
../DATASETS/24_bones_classifier_test_224x224x3/train/11/11_APML.dcm_rotation106	-3_energy158.jpg 0.14218572 0.0 0.0 0.12938334 0.0 0.0 0.0 0.0 0.0 0.0 0.0 0.0 0.0 0.0 0.20024914 0.114851005 0.0 0.32068688 0.087116614 0.0 0.0 0.0 0.0 0.08946419 0.0 0.0 0.0 0.01498995 0.0 0.0 0.0 0.0 0.0 0.1585135 0.2177389 0.1578806 0.0 0.0 0.21387672 0.0 0.0 0.0 0.0 0.0 0.0 0.0 0.07407256 0.0 0.0642675 0.0 0.0 0.07243798 0.0 0.0 0.0 0.21439232 0.0 0.1133034 0.0 0.0 0.039773565 0.0 0.11710418…
../DATASETS/24_bones_classifier_test_224x224x3/train/11/11_APML.dcm_rotation103	6_energy146.jpg 0.12308641 0.0 0.0 0.15016532 0.0 0.0 0.0 0.0 0.0 0.0 0.0 0.0 0.0 0.0 0.18094122 0.13980104 0.0 0.30830696 0.108418055 0.0 0.0 0.0 0.0 0.09149187 0.0 0.0 0.0 0.016313972 0.0 0.0 0.0 0.0 0.0 0.13166198 0.24627373 0.16978985 0.0 0.050009247 0.21171716 0.0034894857 0.0 0.0 0.0 0.0 0.0 0.0 0.041497674 0.0 0.028442847 0.0 0.0 0.037492227 0.0 0.0 0.0 0.17468242 0.0 0.09389984 0.0 0.0 0.…
../DATASETS/24_bones_classifier_test_224x224x3/train/11/11_APML.dcm_rotation79	9_energy140.jpg 0.10933616 0.0 0.0 0.17653438 0.0 0.0 0.0 0.0 0.0 0.0 0.0 0.0 0.0 0.0 0.2745595 0.06552175 0.0 0.38222513 0.08243272 0.0 0.0 0.0 0.0 0.04228823 0.0 0.0 0.0 0.0 0.0 0.0 0.0 0.0 0.0 0.12996474 0.2597219 0.20668669 0.0 0.06608806 0.25247997 0.00797617 0.0 0.0 0.0 0.0 0.0 0.0 0.0 0.0 0.0 0.0 0.0 0.0 0.0 0.0 0.0 0.16480844 0.0 0.093276545 0.0 0.0 0.027546376 0.0 0.10872565 0.0 0.0 0.0 …
../DATASETS/24_bones_classifier_test_224x224x3/train/11/11_APML.dcm_rotation103	-9_energy158.jpg 0.14142437 0.0 0.0 0.11864736 0.0 0.0 0.0 0.0 0.0 0.0 0.0 0.0 0.0 0.0 0.19337922 0.114775725 0.0 0.30850434 0.05866559 0.0 0.0 0.0 0.0 0.0993446 0.0 0.0 0.0 0.06693475 0.0 0.0 0.0 0.0 0.0 0.20617962 0.1814976 0.1662589 0.0 0.0067709116 0.23737592 0.0 0.0 0.0 0.0 0.0 0.0 0.0 0.059866432 0.0 0.052120943 0.0 0.0 0.08847211 0.0 0.0 0.0 0.15999003 0.0 0.16510592 0.0 0.0 0.00043243635 …
../DATASETS/24_bones_classifier_test_224x224x3/train/11/11_APML.dcm_rotation103	6_energy152.jpg 0.12217793 0.0 0.0 0.16185273 0.0 0.0 0.0 0.0 0.0 0.0 0.0 0.0 0.0 0.0 0.19552389 0.13506678 0.0 0.31103525 0.10065499 0.0 0.0 0.0 0.0 0.09183358 0.0 0.0 0.0 0.02179842 0.0 0.0 0.0 0.0 0.0 0.14460826 0.24407235 0.18081583 0.0 0.057416357 0.21737148 0.0018889048 0.0 0.0 0.0 0.0 0.0 0.0 0.020788165 0.0 0.016996974 0.0 0.0 0.029519659 0.0 0.0 0.0 0.1664747 0.0 0.10296741 0.0 0.0 0.011…
../DATASETS/24_bones_classifier_test_224x224x3/train/11/11_APML.dcm_rotation106	6_energy152.jpg 0.12732556 0.0 0.0 0.16385964 0.0 0.0 0.0 0.0 0.0 0.0 0.0 0.0 0.0 0.0 0.19184993 0.14124686 0.0 0.30931196 0.107232094 0.0 0.0 0.0 0.0 0.0848037 0.0 0.0 0.0 0.025739066 0.0 0.0 0.0 0.0 0.0 0.13303927 0.2537326 0.18509631 0.0 0.06407474 0.22080919 0.0 0.0 0.0 0.0 0.0 0.0 0.0 0.030230539 0.0 0.013309291 0.0 0.0 0.019434199 0.0 0.0 0.0 0.16349599 0.0 0.11002657 0.0 0.0 0.013789344 0.…
../DATASETS/24_bones_classifier_test_224x224x3/train/11/11_APML.dcm_rotation109	-9_energy146.jpg 0.15669988 0.0 0.0 0.093744725 0.0 0.0 0.0 0.0 0.0 0.0 0.0 0.0 0.0 0.0 0.17984994 0.10952464 0.0 0.3129091 0.08328376 0.0 0.0 0.0 0.0 0.08797082 0.0 0.0 0.0 0.058901984 0.0 0.0 0.0 0.0 0.0 0.1743814 0.18994428 0.16366187 0.0 0.00087790936 0.22107412 0.0 0.0 0.0 0.0 0.0 0.0 0.0 0.043237846 0.0 0.060196918 0.0 0.0 0.08809975 0.0 0.0 0.0 0.17080073 0.0 0.13621525 0.0 0.0 0.007834584…
../DATASETS/24_bones_classifier_test_224x224x3/train/11/11_APML.dcm_rotation103	15_energy140.jpg 0.11561745 0.0 0.0 0.16473381 0.0 0.0 0.0 0.0 0.0 0.0 0.0 0.0 0.0 0.0 0.21622223 0.12512831 0.0 0.35153693 0.111554034 0.0 0.0 0.0 0.0 0.09270611 0.0 0.0 0.0 0.0 0.0 0.0 0.0 0.0 0.0 0.14695235 0.21942183 0.15424754 0.0 0.0113719795 0.20307599 0.0062015806 0.0 0.0 0.0 0.0 0.0 0.0 0.054332167 0.0 0.050776076 0.0 0.0 0.04953861 0.0 0.0 0.0 0.24478306 0.0 0.09403045 0.0 0.0 0.0336675…
../DATASETS/24_bones_classifier_test_224x224x3/train/11/11_APML.dcm_rotation106	18_energy140.jpg 0.12322374 0.0 0.0 0.16701558 0.0 0.0 0.0 0.0 0.0 0.0 0.0 0.0 0.0 0.0 0.24059656 0.100777015 0.0 0.3722663 0.103160076 0.0 0.0 0.0 0.0 0.091092765 0.0 0.0 0.0 0.0 0.0 0.0 0.0 0.0 0.0 0.14972681 0.20788777 0.14256613 0.0 0.0009363524 0.2122563 0.0033894451 0.0 0.0 0.0 0.0 0.0 0.0 0.029236559 0.0 0.038360946 0.0 0.0 0.034932796 0.0 0.0 0.0 0.24309593 0.0 0.08667162 0.0 0.0 0.032880…
../DATASETS/24_bones_classifier_test_224x224x3/train/11/11_APML.dcm_rotation109	3_energy152.jpg 0.13127236 0.0 0.0 0.14390011 0.0 0.0 0.0 0.0 0.0 0.0 0.0 0.0 0.0 0.0 0.17945218 0.13553539 0.0 0.31549054 0.10568913 0.0 0.0 0.0 0.0 0.10652617 0.0 0.0 0.0 0.0001782709 0.0 0.0 0.0 0.0 0.0 0.11978862 0.24412341 0.16134736 0.0 0.035598986 0.21735263 0.0024457918 0.0 0.0 0.0 0.0 0.0 0.0 0.027633173 0.0 0.039256305 0.0 0.0 0.047084223 0.0 0.0 0.0 0.17979304 0.0 0.068287015 0.0 0.0 0…
../DATASETS/24_bones_classifier_test_224x224x3/train/11/11_APML.dcm_rotation106	-21_energy152.jpg 0.15569825 0.0 0.0 0.10097926 0.0 0.0 0.0 0.0 0.0 0.0 0.0 0.0 0.0 0.0 0.14355814 0.13966285 0.0 0.31143126 0.081737526 0.0 0.0 0.0 0.0 0.086128555 0.0 0.0 0.0 0.05797382 0.0 0.0 0.0 0.0 0.0 0.17729495 0.22166991 0.18707193 0.0 0.0412829 0.28344306 0.00017720807 0.0 0.0 0.0 0.0 0.0 0.0 0.034811325 0.0 0.08758229 0.0 0.0 0.090304606 0.0 0.0 0.0 0.16211334 0.0 0.16639234 0.0 0.0 0.…
../DATASETS/24_bones_classifier_test_224x224x3/train/11/11_APML.dcm_rotation103	-6_energy158.jpg 0.13767952 0.0 0.0 0.12738505 0.0 0.0 0.0 0.0 0.0 0.0 0.0 0.0 0.0 0.0 0.20017545 0.09777554 0.0 0.32574043 0.061887022 0.0 0.0 0.0 0.0 0.1101856 0.0 0.0 0.0 0.038917314 0.0 0.0 0.0 0.0 0.0 0.198182 0.1866554 0.17029803 0.0 0.011025461 0.23549719 0.0 0.0 0.0 0.0 0.0 0.0 0.0 0.020010557 0.0 0.055601165 0.0 0.0 0.086755 0.0 0.0 0.0 0.15944332 0.0 0.13514687 0.0 0.0 0.0026293327 0.0 …
../DATASETS/24_bones_classifier_test_224x224x3/train/11/11_APML.dcm_rotation106	-15_energy140.jpg 0.15809913 0.0 0.0 0.0836879 0.0 0.0 0.0 0.0 0.0 0.0 0.0 0.0 0.0 0.0 0.17142776 0.11007355 0.0 0.3129585 0.08348064 0.0 0.0 0.0 0.0 0.08319876 0.0 0.0 0.0 0.0514868 0.0 0.0 0.0 0.0 0.0 0.18380797 0.1912563 0.17535645 0.0 0.018409235 0.24427594 0.0 0.0 0.0 0.0 0.0 0.0 0.0 0.0073618256 0.0 0.07139628 0.0 0.0 0.09956995 0.0 0.0 0.0 0.16635929 0.0 0.14138271 0.0 0.0 0.0 0.0 0.116916…
../DATASETS/24_bones_classifier_test_224x224x3/train/11/11_APML.dcm_rotation109	12_energy158.jpg 0.13727339 0.0 0.0 0.1809057 0.0 0.0 0.0 0.0 0.0 0.0 0.0 0.0 0.0 0.0 0.22788136 0.14249405 0.0 0.3210774 0.10833387 0.0 0.0 0.0 0.0 0.08080115 0.0 0.0 0.0 0.033177223 0.0 0.0 0.0 0.0 0.0 0.14954428 0.22805071 0.16357476 0.0 0.023254545 0.21082672 0.0 0.0 0.0 0.0 0.0 0.0 0.0 0.07894666 0.0 0.011041096 0.0 0.0 0.027005484 0.0 0.0 0.0 0.22652674 0.0 0.12818626 0.0 0.0 0.021283155 0.…
../DATASETS/24_bones_classifier_test_224x224x3/train/11/11_APML.dcm_rotation103	12_energy146.jpg 0.11371355 0.0 0.0 0.17080264 0.0 0.0 0.0 0.0 0.0 0.0 0.0 0.0 0.0 0.0 0.19965144 0.13953143 0.0 0.3362009 0.12112128 0.0 0.0 0.0 0.0 0.093665086 0.0 0.0 0.0 0.0 0.0 0.0 0.0 0.0 0.0 0.12983583 0.24233928 0.16771953 0.0 0.039564118 0.2043711 0.0042292774 0.0 0.0 0.0 0.0 0.0 0.0 0.03799321 0.0 0.038371533 0.0 0.0 0.038446408 0.0 0.0 0.0 0.22482659 0.0 0.09213251 0.0 0.0 0.02703507 0…
../DATASETS/24_bones_classifier_test_224x224x3/train/11/11_APML.dcm_rotation100	18_energy152.jpg 0.10352388 0.0 0.0 0.19248246 0.0 0.0 0.0 0.0 0.0 0.0 0.0 0.0 0.0 0.0 0.24865507 0.092066266 0.0 0.37761733 0.07649103 0.0 0.0 0.0 0.0 0.08835094 0.0 0.0 0.0 0.0043496164 0.0 0.0 0.0 0.0 0.0 0.1656254 0.23026387 0.1796066 0.0 0.04608613 0.24613322 0.0 0.0 0.0 0.0 0.0 0.0 0.0 0.0 0.0 0.028597413 0.0 0.0 0.0 0.0 0.0 0.0 0.18343015 0.0 0.076865025 0.0 0.0 0.03895194 0.0 0.07525508 0…
../DATASETS/24_bones_classifier_test_224x224x3/train/11/11_APML.dcm_rotation106	-6_energy152.jpg 0.1463547 0.0 0.0 0.11500505 0.0 0.0 0.0 0.0 0.0 0.0 0.0 0.0 0.0 0.0 0.19052455 0.09919178 0.0 0.32469842 0.080880575 0.0 0.0 0.0 0.0 0.0958246 0.0 0.0 0.0 0.034038965 0.0 0.0 0.0 0.0 0.0 0.16949715 0.20453958 0.16592723 0.0 0.012497933 0.22597279 0.0 0.0 0.0 0.0 0.0 0.0 0.0 0.025789427 0.0 0.05884924 0.0 0.0 0.07786233 0.0 0.0 0.0 0.16842368 0.0 0.118060686 0.0 0.0 0.017729232 0…
../DATASETS/24_bones_classifier_test_224x224x3/train/11/11_APML.dcm_rotation106	12_energy158.jpg 0.13319606 0.0 0.0 0.18606548 0.0 0.0 0.0 0.0 0.0 0.0 0.0 0.0 0.0 0.0 0.23063076 0.14175276 0.0 0.317337 0.09919502 0.0 0.0 0.0 0.0 0.07531465 0.0 0.0 0.0 0.046009023 0.0 0.0 0.0 0.0 0.0 0.15994884 0.22924036 0.17165177 0.0 0.032942433 0.21960162 0.0 0.0 0.0 0.0 0.0 0.0 0.0 0.08083557 0.0 0.005861337 0.0 0.0 0.016715607 0.0 0.0 0.0 0.20803188 0.0 0.13781664 0.0 0.0 0.017485395 0.…
../DATASETS/24_bones_classifier_test_224x224x3/train/11/11_APML.dcm_rotation106	6_energy158.jpg 0.12386232 0.0 0.0 0.1771486 0.0 0.0 0.0 0.0 0.0 0.0 0.0 0.0 0.0 0.0 0.21261466 0.13460554 0.0 0.31006488 0.0886328 0.0 0.0 0.0 0.0 0.09396043 0.0 0.0 0.0 0.035232928 0.0 0.0 0.0 0.0 0.0 0.15647286 0.24157222 0.19071165 0.0 0.06834934 0.23484696 0.0 0.0 0.0 0.0 0.0 0.0 0.0 0.00560859 0.0 0.0 0.0 0.0 0.01658129 0.0 0.0 0.0 0.1528207 0.0 0.12270097 0.0 0.0 0.0 0.0 0.14663196 0.0 0.0…
../DATASETS/24_bones_classifier_test_224x224x3/train/11/11_APML.dcm_rotation106	-21_energy140.jpg 0.16618259 0.0 0.0 0.086636625 0.0 0.0 0.0 0.0 0.0 0.0 0.0 0.0 0.0 0.0 0.14448844 0.13294058 0.0 0.30718258 0.08482072 0.0 0.0 0.0 0.0 0.09300101 0.0 0.0 0.0 0.041412413 0.0 0.0 0.0 0.0 0.0 0.16646858 0.20954075 0.17572622 0.0 0.034066573 0.27954257 0.0 0.0 0.0 0.0 0.0 0.0 0.0 0.0 0.0 0.09236064 0.0 0.0 0.10486897 0.0 0.0 0.0 0.1662366 0.0 0.14657253 0.0 0.0 0.0 0.0 0.12638028 0…
../DATASETS/24_bones_classifier_test_224x224x3/train/11/11_APML.dcm_rotation103	-6_energy146.jpg 0.14556943 0.0 0.0 0.10618629 0.0 0.0 0.0 0.0 0.0 0.0 0.0 0.0 0.0 0.0 0.17536584 0.10912922 0.0 0.3160525 0.08706941 0.0 0.0 0.0 0.0 0.097777605 0.0 0.0 0.0 0.039020035 0.0 0.0 0.0 0.0 0.0 0.17449059 0.19912559 0.15763108 0.0 0.01080217 0.21970493 0.0 0.0 0.0 0.0 0.0 0.0 0.0 0.04289111 0.0 0.06591321 0.0 0.0 0.09097712 0.0 0.0 0.0 0.16929644 0.0 0.122217625 0.0 0.0 0.008398421 0.…
../DATASETS/24_bones_classifier_test_224x224x3/train/11/11_APML.dcm_rotation103	-9_energy146.jpg 0.14685595 0.0 0.0 0.10030057 0.0 0.0 0.0 0.0 0.0 0.0 0.0 0.0 0.0 0.0 0.18535313 0.10629835 0.0 0.31816506 0.07361245 0.0 0.0 0.0 0.0 0.08825525 0.0 0.0 0.0 0.057809565 0.0 0.0 0.0 0.0 0.0 0.18727353 0.1920781 0.16406219 0.0 0.0100418115 0.22283469 0.0 0.0 0.0 0.0 0.0 0.0 0.0 0.043406986 0.0 0.058653314 0.0 0.0 0.08544606 0.0 0.0 0.0 0.16756412 0.0 0.14611334 0.0 0.0 0.0047215307…
../DATASETS/24_bones_classifier_test_224x224x3/train/11/11_APML.dcm_rotation103	0_energy158.jpg 0.13342243 0.0 0.0 0.14594558 0.0 0.0 0.0 0.0 0.0 0.0 0.0 0.0 0.0 0.0 0.24274147 0.088604465 0.0 0.34637034 0.06490239 0.0 0.0 0.0 0.0 0.064462915 0.0 0.0 0.0 0.013462323 0.0 0.0 0.0 0.0 0.0 0.16733107 0.22573441 0.1699394 0.0 0.002688175 0.22762223 0.0060901847 0.0 0.0 0.0 0.0 0.0 0.0 0.043234643 0.0 0.031899404 0.0 0.0 0.030274097 0.0 0.0 0.0 0.2014695 0.0 0.112080485 0.0 0.0 0.…
../DATASETS/24_bones_classifier_test_224x224x3/train/11/11_APML.dcm_rotation106	6_energy146.jpg 0.12827232 0.0 0.0 0.15391827 0.0 0.0 0.0 0.0 0.0 0.0 0.0 0.0 0.0 0.0 0.17779835 0.14626469 0.0 0.30599186 0.11528672 0.0 0.0 0.0 0.0 0.08605794 0.0 0.0 0.0 0.019203825 0.0 0.0 0.0 0.0 0.0 0.1227668 0.25252035 0.17250185 0.0 0.053576007 0.21355172 2.7538308e-05 0.0 0.0 0.0 0.0 0.0 0.0 0.05015724 0.0 0.02537731 0.0 0.0 0.028853526 0.0 0.0 0.0 0.17340644 0.0 0.09713426 0.0 0.0 0.024…
../DATASETS/24_bones_classifier_test_224x224x3/train/11/11_APML.dcm_rotation103	18_energy158.jpg 0.10905899 0.0 0.0 0.1987056 0.0 0.0 0.0 0.0 0.0 0.0 0.0 0.0 0.0 0.0 0.26379094 0.09630452 0.0 0.3725255 0.07345485 0.0 0.0 0.0 0.0 0.08826155 0.0 0.0 0.0 0.0078628035 0.0 0.0 0.0 0.0 0.0 0.16359636 0.22734684 0.16917564 0.0 0.045124974 0.2511765 0.0 0.0 0.0 0.0 0.0 0.0 0.0 0.0058133565 0.0 0.015132477 0.0 0.0 0.0 0.0 0.0 0.0 0.19705398 0.0 0.08678662 0.0 0.0 0.027800815 0.0 0.08…
../DATASETS/24_bones_classifier_test_224x224x3/train/11/11_APML.dcm_rotation109	3_energy146.jpg 0.13274749 0.0 0.0 0.1336607 0.0 0.0 0.0 0.0 0.0 0.0 0.0 0.0 0.0 0.0 0.16850348 0.14079079 0.0 0.30951962 0.107129425 0.0 0.0 0.0 0.0 0.10797008 0.0 0.0 0.0 0.00071136554 0.0 0.0 0.0 0.0 0.0 0.11645424 0.24049652 0.15133047 0.0 0.02791116 0.21345995 0.004408727 0.0 0.0 0.0 0.0 0.0 0.0 0.046981163 0.0 0.047908932 0.0 0.0 0.05646942 0.0 0.0 0.0 0.18127535 0.0 0.06328566 0.0 0.0 0.02…
../DATASETS/24_bones_classifier_test_224x224x3/train/11/11_APML.dcm_rotation106	12_energy146.jpg 0.125046 0.0 0.0 0.1666344 0.0 0.0 0.0 0.0 0.0 0.0 0.0 0.0 0.0 0.0 0.1938379 0.14926809 0.0 0.32790354 0.12900837 0.0 0.0 0.0 0.0 0.08606319 0.0 0.0 0.0 0.0016979179 0.0 0.0 0.0 0.0 0.0 0.1234152 0.24285737 0.1638594 0.0 0.034293577 0.20237361 0.0032821607 0.0 0.0 0.0 0.0 0.0 0.0 0.060302146 0.0 0.033439808 0.0 0.0 0.036041323 0.0 0.0 0.0 0.23052086 0.0 0.09987914 0.0 0.0 0.02897…
../DATASETS/24_bones_classifier_test_224x224x3/train/11/11_APML.dcm_rotation106	3_energy152.jpg 0.12978846 0.0 0.0 0.14530069 0.0 0.0 0.0 0.0 0.0 0.0 0.0 0.0 0.0 0.0 0.19264457 0.12749733 0.0 0.3184242 0.09073541 0.0 0.0 0.0 0.0 0.101755425 0.0 0.0 0.0 0.013280868 0.0 0.0 0.0 0.0 0.0 0.14188631 0.23675683 0.17111216 0.0 0.039279763 0.2176923 0.0014085853 0.0 0.0 0.0 0.0 0.0 0.0 0.014447668 0.0 0.030665046 0.0 0.0 0.042006742 0.0 0.0 0.0 0.17296357 0.0 0.085336596 0.0 0.0 0.0…
../DATASETS/24_bones_classifier_test_224x224x3/train/11/11_APML.dcm_rotation109	18_energy158.jpg 0.12500499 0.0 0.0 0.1857113 0.0 0.0 0.0 0.0 0.0 0.0 0.0 0.0 0.0 0.0 0.26108983 0.10093216 0.0 0.36778054 0.088702545 0.0 0.0 0.0 0.0 0.089277506 0.0 0.0 0.0 0.008321778 0.0 0.0 0.0 0.0 0.0 0.15337616 0.21842055 0.1453074 0.0 0.021879066 0.23367786 0.0 0.0 0.0 0.0 0.0 0.0 0.0 0.030485908 0.0 0.017926509 0.0 0.0 0.013043208 0.0 0.0 0.0 0.2323951 0.0 0.097520836 0.0 0.0 0.02620781 …
../DATASETS/24_bones_classifier_test_224x224x3/train/11/11_APML.dcm_rotation109	18_energy146.jpg 0.12998115 0.0 0.0 0.1740181 0.0 0.0 0.0 0.0 0.0 0.0 0.0 0.0 0.0 0.0 0.25080195 0.098131604 0.0 0.37388447 0.10415157 0.0 0.0 0.0 0.0 0.080567345 0.0 0.0 0.0 0.0 0.0 0.0 0.0 0.0 0.0 0.1406733 0.22052722 0.14373595 0.0 0.011241176 0.21787995 0.00019381919 0.0 0.0 0.0 0.0 0.0 0.0 0.025216633 0.0 0.020320443 0.0 0.0 0.014461014 0.0 0.0 0.0 0.24030548 0.0 0.09906647 0.0 0.0 0.0313814…
../DATASETS/24_bones_classifier_test_224x224x3/train/11/11_APML.dcm_rotation109	-3_energy146.jpg 0.14502269 0.0 0.0 0.10783568 0.0 0.0 0.0 0.0 0.0 0.0 0.0 0.0 0.0 0.0 0.16694412 0.12609847 0.0 0.31283674 0.095138624 0.0 0.0 0.0 0.0 0.089555696 0.0 0.0 0.0 0.02490523 0.0 0.0 0.0 0.0 0.0 0.1456792 0.22054113 0.15234488 0.0 0.0 0.21433929 0.0 0.0 0.0 0.0 0.0 0.0 0.0 0.08559972 0.0 0.08180976 0.0 0.0 0.075195916 0.0 0.0 0.0 0.19924247 0.0 0.0956181 0.0 0.0 0.042914655 0.0 0.1175…
../DATASETS/24_bones_classifier_test_224x224x3/train/11/11_APML.dcm_rotation109	15_energy140.jpg 0.13440812 0.0 0.0 0.16481255 0.0 0.0 0.0 0.0 0.0 0.0 0.0 0.0 0.0 0.0 0.24166426 0.10861713 0.0 0.35721195 0.10772905 0.0 0.0 0.0 0.0 0.07677027 0.0 0.0 0.0 0.009885165 0.0 0.0 0.0 0.0 0.0 0.14794739 0.2087177 0.14604272 0.0 0.0 0.20601104 0.0036547491 0.0 0.0 0.0 0.0 0.0 0.0 0.051908325 0.0 0.024855297 0.0 0.0 0.03442136 0.0 0.0 0.0 0.24674661 0.0 0.1109385 0.0 0.0 0.027830394 0…
../DATASETS/24_bones_classifier_test_224x224x3/train/11/11_APML.dcm_rotation106	-21_energy146.jpg 0.15880275 0.0 0.0 0.09412831 0.0 0.0 0.0 0.0 0.0 0.0 0.0 0.0 0.0 0.0 0.14955567 0.13324183 0.0 0.3135591 0.08646655 0.0 0.0 0.0 0.0 0.08376463 0.0 0.0 0.0 0.046851598 0.0 0.0 0.0 0.0 0.0 0.16567849 0.2211697 0.18494964 0.0 0.042382676 0.28258702 0.0009317306 0.0 0.0 0.0 0.0 0.0 0.0 0.009910599 0.0 0.0876113 0.0 0.0 0.09088133 0.0 0.0 0.0 0.16501878 0.0 0.1511947 0.0 0.0 0.0 0.0…
../DATASETS/24_bones_classifier_test_224x224x3/train/11/11_APML.dcm_rotation109	18_energy152.jpg 0.12645337 0.0 0.0 0.18173984 0.0 0.0 0.0 0.0 0.0 0.0 0.0 0.0 0.0 0.0 0.255058 0.100034624 0.0 0.37142318 0.097635575 0.0 0.0 0.0 0.0 0.08380336 0.0 0.0 0.0 0.0024386803 0.0 0.0 0.0 0.0 0.0 0.14503853 0.22443405 0.14708848 0.0 0.022351705 0.22618161 0.0 0.0 0.0 0.0 0.0 0.0 0.0 0.02325582 0.0 0.016377404 0.0 0.0 0.009254615 0.0 0.0 0.0 0.23290437 0.0 0.0990385 0.0 0.0 0.028674012 …
../DATASETS/24_bones_classifier_test_224x224x3/train/11/11_APML.dcm_rotation85	-21_energy146.jpg 0.14029272 0.0 0.0 0.090559594 0.0 0.0 0.0 0.0 0.0 0.0 0.0 0.0 0.0 0.0 0.14137445 0.14029793 0.0 0.3299281 0.07381727 0.0 0.0 0.0 0.0 0.098245256 0.0 0.0 0.0 0.016957626 0.0 0.0 0.0 0.0 0.0 0.18660745 0.22254899 0.18064147 0.0 0.047263484 0.28572544 0.0013716724 0.0 0.0 0.0 0.0 0.0 0.0 0.047664206 0.0 0.12402989 0.0 0.0 0.11027431 0.0 0.0 0.0 0.19063073 0.0 0.14285581 0.0 0.0 0.…
../DATASETS/24_bones_classifier_test_224x224x3/train/11/11_APML.dcm_rotation106	3_energy146.jpg 0.1298153 0.0 0.0 0.13487253 0.0 0.0 0.0 0.0 0.0 0.0 0.0 0.0 0.0 0.0 0.18098105 0.13133104 0.0 0.31449038 0.09415714 0.0 0.0 0.0 0.0 0.10246804 0.0 0.0 0.0 0.014647465 0.0 0.0 0.0 0.0 0.0 0.13684407 0.23422116 0.16184801 0.0 0.033316012 0.21548806 0.00233363 0.0 0.0 0.0 0.0 0.0 0.0 0.033742588 0.0 0.040606458 0.0 0.0 0.050981265 0.0 0.0 0.0 0.17214794 0.0 0.08068604 0.0 0.0 0.0241…
../DATASETS/24_bones_classifier_test_224x224x3/train/11/11_APML.dcm_rotation103	9_energy158.jpg 0.12001519 0.0 0.0 0.19594197 0.0 0.0 0.0 0.0 0.0 0.0 0.0 0.0 0.0 0.0 0.25769737 0.11890003 0.0063787084 0.31103045 0.07986396 0.0 0.0 0.0 0.0 0.07514661 0.0 0.0 0.0 0.038272474 0.0 0.0 0.0 0.0 0.0 0.17641206 0.22041251 0.1798814 0.0 0.043884404 0.22405711 0.0 0.0 0.0 0.0 0.0 0.0 0.0 0.0324836 0.0 0.0 0.0 0.0 0.013179007 0.0 0.0 0.0 0.18639946 0.0 0.14137915 0.0 0.0 0.0 0.0 0.1328…
../DATASETS/24_bones_classifier_test_224x224x3/train/11/11_APML.dcm_rotation103	3_energy140.jpg 0.121866174 0.0 0.0 0.12997878 0.0 0.0 0.0 0.0 0.0 0.0 0.0 0.0 0.0 0.0 0.18543021 0.11885679 0.0 0.32141605 0.08955739 0.0 0.0 0.0 0.0 0.11598091 0.0 0.0 0.0 0.0 0.0 0.0 0.0 0.0 0.0 0.14166988 0.22086668 0.15148848 0.0 0.024493821 0.21628137 0.0071437936 0.0 0.0 0.0 0.0 0.0 0.0 0.015668029 0.0 0.047527865 0.0 0.0 0.06864973 0.0 0.0 0.0 0.18232545 0.0 0.06761115 0.0 0.0 0.016905189…
../DATASETS/24_bones_classifier_test_224x224x3/train/11/11_APML.dcm_rotation103	21_energy140.jpg 0.118134 0.0 0.0 0.17405301 0.0 0.0 0.0 0.0 0.0 0.0 0.0 0.0 0.0 0.0 0.25544944 0.08513935 0.0 0.38425732 0.08767426 0.0 0.0 0.0 0.0 0.08717479 0.0 0.0 0.0 0.0 0.0 0.0 0.0 0.0 0.0 0.16151701 0.2020573 0.15348054 0.0 5.5627475e-05 0.22113441 0.0 0.0 0.0 0.0 0.0 0.0 0.0 0.0044899 0.0 0.037098672 0.0 0.0 0.021388317 0.0 0.0 0.0 0.22792076 0.0 0.0731093 0.0 0.0 0.033997994 0.0 0.05183…
../DATASETS/24_bones_classifier_test_224x224x3/train/11/11_APML.dcm_rotation109	-15_energy152.jpg 0.15478472 0.0 0.0 0.09354843 0.0 0.0 0.0 0.0 0.0 0.0 0.0 0.0 0.0 0.0 0.17351456 0.11877936 0.0 0.31371945 0.08030278 0.0 0.0 0.0 0.0 0.08161851 0.0 0.0 0.0 0.057031695 0.0 0.0 0.0 0.0 0.0 0.18596722 0.19814533 0.17172872 0.0 0.005649602 0.2417771 0.0 0.0 0.0 0.0 0.0 0.0 0.0 0.056998406 0.0 0.067859225 0.0 0.0 0.09264439 0.0 0.0 0.0 0.17947945 0.0 0.16365995 0.0 0.0 0.015770005 …
../DATASETS/24_bones_classifier_test_224x224x3/train/11/11_APML.dcm_rotation82	3_energy158.jpg 0.12121164 0.0 0.0 0.16282894 0.0 0.0 0.0 0.0 0.0 0.0 0.0 0.0 0.0 0.0 0.26024854 0.06632336 0.0 0.3655754 0.061327178 0.0 0.0 0.0 0.0 0.059300218 0.0 0.0 0.0 0.0 0.0 0.0 0.0 0.0 0.0 0.15467845 0.24582127 0.18968903 0.0 0.051124845 0.24038345 0.006905818 0.0 0.0 0.0 0.0 0.0 0.0 0.0 0.0 0.0007865016 0.0 0.0 0.0 0.0 0.0 0.0 0.17499487 0.0 0.1188905 0.0 0.0 0.025244307 0.0 0.1262477 0…
../DATASETS/24_bones_classifier_test_224x224x3/train/11/11_APML.dcm_rotation103	3_energy146.jpg 0.123443745 0.0 0.0 0.13420455 0.0 0.0 0.0 0.0 0.0 0.0 0.0 0.0 0.0 0.0 0.18670537 0.123818725 0.0 0.3195047 0.08845814 0.0 0.0 0.0 0.0 0.11161702 0.0 0.0 0.0 0.0070804525 0.0 0.0 0.0 0.0 0.0 0.14358331 0.22667293 0.15743585 0.0 0.028067617 0.21376328 0.006801638 0.0 0.0 0.0 0.0 0.0 0.0 0.01508006 0.0 0.039396614 0.0 0.0 0.05923818 0.0 0.0 0.0 0.17870794 0.0 0.074347876 0.0 0.0 0.0…
../DATASETS/24_bones_classifier_test_224x224x3/train/11/11_APML.dcm_rotation109	-12_energy158.jpg 0.15151559 0.0 0.0 0.09896469 0.0 0.0 0.0 0.0 0.0 0.0 0.0 0.0 0.0 0.0 0.16827364 0.12716052 0.0 0.29343966 0.061755467 0.0 0.0 0.0 0.0 0.09858318 0.0 0.0 0.0 0.084627405 0.0 0.0 0.0 0.0 0.0 0.2109287 0.16695875 0.16053078 0.0 0.0 0.22324051 0.0 0.0 0.0 0.0 0.0 0.0 0.0 0.09067508 0.0 0.06486575 0.0 0.0 0.107721366 0.0 0.0 0.0 0.16911368 0.0 0.17305234 0.0 0.0 0.0026962382 0.0 0.1…
../DATASETS/24_bones_classifier_test_224x224x3/train/11/11_APML.dcm_rotation103	21_energy146.jpg 0.11534194 0.0 0.0 0.17891565 0.0 0.0 0.0 0.0 0.0 0.0 0.0 0.0 0.0 0.0 0.24726208 0.090809606 0.0 0.38292742 0.08809414 0.0 0.0 0.0 0.0 0.08760005 0.0 0.0 0.0 0.00029346885 0.0 0.0 0.0 0.0 0.0 0.15761292 0.2159731 0.15883245 0.0 0.018465986 0.227556 0.0 0.0 0.0 0.0 0.0 0.0 0.0 0.006523344 0.0 0.035251822 0.0 0.0 0.011877278 0.0 0.0 0.0 0.21482486 0.0 0.07769045 0.0 0.0 0.037747655…
../DATASETS/24_bones_classifier_test_224x224x3/train/11/11_APML.dcm_rotation106	-21_energy158.jpg 0.1532214 0.0 0.0 0.10623831 0.0 0.0 0.0 0.0 0.0 0.0 0.0 0.0 0.0 0.0 0.12077282 0.15558363 0.0 0.2949959 0.07396664 0.0 0.0 0.0 0.0 0.10044816 0.0 0.0 0.0 0.074939586 0.0 0.0 0.0 0.0 0.0 0.19976632 0.20606902 0.18226531 0.0 0.032419283 0.27259567 0.0 0.0 0.0 0.0 0.0 0.0 0.0 0.0822768 0.0 0.094165705 0.0 0.0 0.106000036 0.0 0.0 0.0 0.15626535 0.0 0.18388517 0.0 0.0 0.0 0.0 0.1464…
../DATASETS/24_bones_classifier_test_224x224x3/train/11/11_APML.dcm_rotation106	-9_energy158.jpg 0.14454211 0.0 0.0 0.116005436 0.0 0.0 0.0 0.0 0.0 0.0 0.0 0.0 0.0 0.0 0.19424786 0.112557165 0.0 0.3077275 0.05917935 0.0 0.0 0.0 0.0 0.09574236 0.0 0.0 0.0 0.072681785 0.0 0.0 0.0 0.0 0.0 0.20062627 0.17972043 0.16373459 0.0 0.0017237823 0.23183241 0.0 0.0 0.0 0.0 0.0 0.0 0.0 0.06412662 0.0 0.048541337 0.0 0.0 0.086424276 0.0 0.0 0.0 0.16164984 0.0 0.16692138 0.0 0.0 0.00233510…
../DATASETS/24_bones_classifier_test_224x224x3/train/11/11_APML.dcm_rotation106	9_energy140.jpg 0.123715565 0.0 0.0 0.16227448 0.0 0.0 0.0 0.0 0.0 0.0 0.0 0.0 0.0 0.0 0.22531894 0.11369232 0.0 0.3317459 0.11555753 0.0 0.0 0.0 0.0 0.080511875 0.0 0.0 0.0 0.0 0.0 0.0 0.0 0.0 0.0 0.12819888 0.22291999 0.15076621 0.0 0.0133459885 0.19795555 0.002019417 0.0 0.0 0.0 0.0 0.0 0.0 0.042706978 0.0 0.032701664 0.0 0.0 0.04853541 0.0 0.0 0.0 0.239163 0.0 0.08776014 0.0 0.0 0.033395767 0…
../DATASETS/24_bones_classifier_test_224x224x3/train/11/11_APML.dcm_rotation106	-6_energy158.jpg 0.14259261 0.0 0.0 0.12730013 0.0 0.0 0.0 0.0 0.0 0.0 0.0 0.0 0.0 0.0 0.2033889 0.09647688 0.0 0.32874578 0.065711156 0.0 0.0 0.0 0.0 0.098122574 0.0 0.0 0.0 0.043466285 0.0 0.0 0.0 0.0 0.0 0.1872712 0.19659917 0.174478 0.0 0.013838524 0.23761842 0.0 0.0 0.0 0.0 0.0 0.0 0.0 0.027138323 0.0 0.051709473 0.0 0.0 0.073424704 0.0 0.0 0.0 0.15789221 0.0 0.13620694 0.0 0.0 0.011566598 0…
../DATASETS/24_bones_classifier_test_224x224x3/train/11/11_APML.dcm_rotation106	0_energy158.jpg 0.13576294 0.0 0.0 0.14596987 0.0 0.0 0.0 0.0 0.0 0.0 0.0 0.0 0.0 0.0 0.24019237 0.09090475 0.0 0.34741503 0.06843931 0.0 0.0 0.0 0.0 0.05954479 0.0 0.0 0.0 0.018572347 0.0 0.0 0.0 0.0 0.0 0.1593507 0.23181276 0.17065227 0.0 0.0035936479 0.22722681 0.005134311 0.0 0.0 0.0 0.0 0.0 0.0 0.05066524 0.0 0.029527128 0.0 0.0 0.02088372 0.0 0.0 0.0 0.19930892 0.0 0.111195266 0.0 0.0 0.050…
../DATASETS/24_bones_classifier_test_224x224x3/train/11/11_APML.dcm_rotation109	21_energy158.jpg 0.12753825 0.0 0.0 0.17993243 0.0 0.0 0.0 0.0 0.0 0.0 0.0 0.0 0.0 0.0 0.2521865 0.103814095 0.0 0.3739144 0.09076252 0.0 0.0 0.0 0.0 0.09353185 0.0 0.0 0.0 0.007854131 0.0 0.0 0.0 0.0 0.0 0.14925188 0.21659636 0.13958941 0.0 0.017292252 0.22988792 0.0 0.0 0.0 0.0 0.0 0.0 0.0 0.031891398 0.0 0.027898975 0.0 0.0 0.017136376 0.0 0.0 0.0 0.23936148 0.0 0.09388258 0.0 0.0 0.028266834 …
../DATASETS/24_bones_classifier_test_224x224x3/train/11/11_APML.dcm_rotation106	-6_energy146.jpg 0.14683472 0.0 0.0 0.10462006 0.0 0.0 0.0 0.0 0.0 0.0 0.0 0.0 0.0 0.0 0.17377982 0.10937694 0.0 0.3146625 0.09212329 0.0 0.0 0.0 0.0 0.09648822 0.0 0.0 0.0 0.0367717 0.0 0.0 0.0 0.0 0.0 0.16530433 0.20530324 0.15781496 0.0 0.012402574 0.22205113 0.0 0.0 0.0 0.0 0.0 0.0 0.0 0.041347466 0.0 0.065011665 0.0 0.0 0.08632328 0.0 0.0 0.0 0.16714635 0.0 0.11398124 0.0 0.0 0.011189001 0.0…
../DATASETS/24_bones_classifier_test_224x224x3/train/11/11_APML.dcm_rotation106	-18_energy152.jpg 0.15734333 0.0 0.0 0.10552461 0.0 0.0 0.0 0.0 0.0 0.0 0.0 0.0 0.0 0.0 0.16677535 0.123174034 0.0 0.3134063 0.07759055 0.0 0.0 0.0 0.0 0.07404837 0.0 0.0 0.0 0.06849373 0.0 0.0 0.0 0.0 0.0 0.18788426 0.20983933 0.18136017 0.0 0.021368485 0.26499355 0.0 0.0 0.0 0.0 0.0 0.0 0.0 0.07133294 0.0 0.06991482 0.0 0.0 0.08245747 0.0 0.0 0.0 0.16963513 0.0 0.18258289 0.0 0.0 0.01521611 0.0…
../DATASETS/24_bones_classifier_test_224x224x3/train/11/11_APML.dcm_rotation85	-12_energy152.jpg 0.13742834 0.0 0.0 0.10708958 0.0 0.0 0.0 0.0 0.0 0.0 0.0 0.0 0.0 0.0 0.17957975 0.10309094 0.0 0.33852637 0.07386816 0.0 0.0 0.0 0.0 0.0906557 0.0 0.0 0.0 0.025697678 0.0 0.0 0.0 0.0 0.0 0.19391763 0.20412385 0.17385483 0.0 0.034637023 0.24520156 0.0 0.0 0.0 0.0 0.0 0.0 0.0 0.034965355 0.0 0.085853845 0.0 0.0 0.08460192 0.0 0.0 0.0 0.16707104 0.0 0.1322486 0.0 0.0 0.017990954 0…
../DATASETS/24_bones_classifier_test_224x224x3/train/11/11_APML.dcm_rotation109	15_energy158.jpg 0.13155901 0.0 0.0 0.18037592 0.0 0.0 0.0 0.0 0.0 0.0 0.0 0.0 0.0 0.0 0.2388259 0.124764085 0.0 0.34142303 0.10017003 0.0 0.0 0.0 0.0 0.08050869 0.0 0.0 0.0 0.02515437 0.0 0.0 0.0 0.0 0.0 0.15587096 0.22454205 0.15143573 0.0 0.022466555 0.21930543 0.0 0.0 0.0 0.0 0.0 0.0 0.0 0.07487438 0.0 0.017167358 0.0 0.0 0.022324918 0.0 0.0 0.0 0.23250383 0.0 0.122810595 0.0 0.0 0.030291181 …
../DATASETS/24_bones_classifier_test_224x224x3/train/11/11_APML.dcm_rotation109	-12_energy146.jpg 0.1596655 0.0 0.0 0.08875224 0.0 0.0 0.0 0.0 0.0 0.0 0.0 0.0 0.0 0.0 0.17436405 0.11431769 0.0 0.30535695 0.07804824 0.0 0.0 0.0 0.0 0.086260356 0.0 0.0 0.0 0.06315124 0.0 0.0 0.0 0.0 0.0 0.18384027 0.18176658 0.16830856 0.0 0.0011749582 0.225468 0.0 0.0 0.0 0.0 0.0 0.0 0.0 0.038781233 0.0 0.06301698 0.0 0.0 0.09243374 0.0 0.0 0.0 0.16628207 0.0 0.14026213 0.0 0.0 0.0021260302 0…
../DATASETS/24_bones_classifier_test_224x224x3/train/11/11_APML.dcm_rotation85	-9_energy158.jpg 0.13447036 0.0 0.0 0.11789518 0.0 0.0 0.0 0.0 0.0 0.0 0.0 0.0 0.0 0.0 0.19265462 0.09748775 0.0 0.3411505 0.06868451 0.0 0.0 0.0 0.0 0.098513156 0.0 0.0 0.0 0.02027103 0.0 0.0 0.0 0.0 0.0 0.20718895 0.18587673 0.16362303 0.0 0.00044568474 0.22906753 0.0 0.0 0.0 0.0 0.0 0.0 0.0 0.037770003 0.0 0.08318754 0.0 0.0 0.09345208 0.0 0.0 0.0 0.19201465 0.0 0.1347581 0.0 0.0 0.023563743 0…
../DATASETS/24_bones_classifier_test_224x224x3/train/11/11_APML.dcm_rotation106	15_energy140.jpg 0.12748574 0.0 0.0 0.15976973 0.0 0.0 0.0 0.0 0.0 0.0 0.0 0.0 0.0 0.0 0.22135179 0.12070419 0.0 0.34972888 0.10845726 0.0 0.0 0.0 0.0 0.08311999 0.0 0.0 0.0 0.013015744 0.0 0.0 0.0 0.0 0.0 0.153825 0.21228477 0.15115412 0.0 0.003731742 0.20489265 0.0022622559 0.0 0.0 0.0 0.0 0.0 0.0 0.06586412 0.0 0.040159576 0.0 0.0 0.044157095 0.0 0.0 0.0 0.23879872 0.0 0.11077719 0.0 0.0 0.030…
../DATASETS/24_bones_classifier_test_224x224x3/train/11/11_APML.dcm_rotation109	21_energy152.jpg 0.13065284 0.0 0.0 0.1764032 0.0 0.0 0.0 0.0 0.0 0.0 0.0 0.0 0.0 0.0 0.254984 0.09388427 0.0 0.3822331 0.096835524 0.0 0.0 0.0 0.0 0.08147835 0.0 0.0 0.0 0.0029935539 0.0 0.0 0.0 0.0 0.0 0.13940157 0.22380932 0.1462454 0.0 0.015073182 0.22666167 0.0 0.0 0.0 0.0 0.0 0.0 0.0 0.017652081 0.0 0.02193888 0.0 0.0 0.0023645775 0.0 0.0 0.0 0.23328273 0.0 0.08909847 0.0 0.0 0.03604632 0.0…
../DATASETS/24_bones_classifier_test_224x224x3/train/11/11_APML.dcm_rotation79	12_energy152.jpg 0.10436426 0.0 0.0 0.18025127 0.0 0.0 0.0 0.0 0.0 0.0 0.0 0.0 0.0 0.0 0.24532773 0.10149104 0.0 0.3651198 0.079330795 0.0 0.0 0.0 0.0 0.07590614 0.0 0.0 0.0 0.0003069388 0.0 0.0 0.0 0.0 0.0 0.16048864 0.24322489 0.201303 0.0 0.05963307 0.24056907 0.00011858881 0.0 0.0 0.0 0.0 0.0 0.0 0.0 0.0 0.014979968 0.0 0.0 0.0 0.0 0.0 0.0 0.1769524 0.0 0.105508685 0.0 0.0 0.022512536 0.0 0.1…
../DATASETS/24_bones_classifier_test_224x224x3/train/11/11_APML.dcm_rotation103	-3_energy152.jpg 0.14153755 0.0 0.0 0.11778215 0.0 0.0 0.0 0.0 0.0 0.0 0.0 0.0 0.0 0.0 0.18501434 0.12176313 0.0 0.31628272 0.088711426 0.0 0.0 0.0 0.0 0.08961691 0.0 0.0 0.0 0.01781612 0.0 0.0 0.0 0.0 0.0 0.16076146 0.21721806 0.15381445 0.0 0.0 0.2109988 0.0 0.0 0.0 0.0 0.0 0.0 0.0 0.08270258 0.0 0.07394345 0.0 0.0 0.081445746 0.0 0.0 0.0 0.21354622 0.0 0.11565082 0.0 0.0 0.03963525 0.0 0.11750…
../DATASETS/24_bones_classifier_test_224x224x3/train/11/11_APML.dcm_rotation109	18_energy140.jpg 0.13126147 0.0 0.0 0.16699846 0.0 0.0 0.0 0.0 0.0 0.0 0.0 0.0 0.0 0.0 0.2589682 0.08711205 0.0 0.37921038 0.101446874 0.0 0.0 0.0 0.0 0.0844862 0.0 0.0 0.0 0.0 0.0 0.0 0.0 0.0 0.0 0.14452796 0.20378444 0.13828464 0.0 0.0 0.21520154 0.004950152 0.0 0.0 0.0 0.0 0.0 0.0 0.010667091 0.0 0.024096325 0.0 0.0 0.025291527 0.0 0.0 0.0 0.24852633 0.0 0.087421976 0.0 0.0 0.025505897 0.0 0.0…
../DATASETS/24_bones_classifier_test_224x224x3/train/11/11_APML.dcm_rotation106	-9_energy152.jpg 0.14951828 0.0 0.0 0.10790435 0.0 0.0 0.0 0.0 0.0 0.0 0.0 0.0 0.0 0.0 0.19300498 0.10655959 0.0 0.31127617 0.067782335 0.0 0.0 0.0 0.0 0.086275525 0.0 0.0 0.0 0.06982552 0.0 0.0 0.0 0.0 0.0 0.19046 0.18731587 0.16461621 0.0 0.002716697 0.22543736 0.0 0.0 0.0 0.0 0.0 0.0 0.0 0.054630093 0.0 0.04783723 0.0 0.0 0.080215365 0.0 0.0 0.0 0.1633095 0.0 0.15952767 0.0 0.0 0.007262013 0.0…
../DATASETS/24_bones_classifier_test_224x224x3/train/11/11_APML.dcm_rotation100	-6_energy140.jpg 0.14051466 0.0 0.0 0.10238713 0.0 0.0 0.0 0.0 0.0 0.0 0.0 0.0 0.0 0.0 0.17609268 0.10175959 0.0 0.32443893 0.08594933 0.0 0.0 0.0 0.0 0.10624986 0.0 0.0 0.0 0.027610425 0.0 0.0 0.0 0.0 0.0 0.17859699 0.19336729 0.15237468 0.0 0.01025989 0.22639069 0.0 0.0 0.0 0.0 0.0 0.0 0.0 0.024103917 0.0 0.07266925 0.0 0.0 0.10009358 0.0 0.0 0.0 0.17108211 0.0 0.108173996 0.0 0.0 0.0 0.0 0.111…
../DATASETS/24_bones_classifier_test_224x224x3/train/11/11_APML.dcm_rotation103	15_energy152.jpg 0.11815916 0.0 0.0 0.17585224 0.0 0.0 0.0 0.0 0.0 0.0 0.0 0.0 0.0 0.0 0.21731964 0.13152407 0.0 0.34224892 0.09885553 0.0 0.0 0.0 0.0 0.08635998 0.0 0.0 0.0 0.021273369 0.0 0.0 0.0 0.0 0.0 0.16173255 0.22866824 0.16500491 0.0 0.029342433 0.21652517 0.0 0.0 0.0 0.0 0.0 0.0 0.0 0.074641675 0.0 0.037298292 0.0 0.0 0.030077238 0.0 0.0 0.0 0.21770228 0.0 0.11224868 0.0 0.0 0.03558879 …
../DATASETS/24_bones_classifier_test_224x224x3/train/11/11_APML.dcm_rotation103	-3_energy140.jpg 0.14129685 0.0 0.0 0.09959478 0.0 0.0 0.0 0.0 0.0 0.0 0.0 0.0 0.0 0.0 0.16705893 0.1271487 0.0 0.3111974 0.08713767 0.0 0.0 0.0 0.0 0.10329471 0.0 0.0 0.0 0.024795985 0.0 0.0 0.0 0.0 0.0 0.16333593 0.20215204 0.14454527 0.0 0.0 0.21825369 0.0 0.0 0.0 0.0 0.0 0.0 0.0 0.077104464 0.0 0.08455758 0.0 0.0 0.101848945 0.0 0.0 0.0 0.20036584 0.0 0.098767474 0.0 0.0 0.018826691 0.0 0.115…
../DATASETS/24_bones_classifier_test_224x224x3/train/11/11_APML.dcm_rotation103	15_energy146.jpg 0.116851866 0.0 0.0 0.17037612 0.0 0.0 0.0 0.0 0.0 0.0 0.0 0.0 0.0 0.0 0.2118961 0.12974788 0.0 0.34681785 0.10758461 0.0 0.0 0.0 0.0 0.08494798 0.0 0.0 0.0 0.008981728 0.0 0.0 0.0 0.0 0.0 0.15181759 0.23056874 0.16304977 0.0 0.025387999 0.2104356 0.0 0.0 0.0 0.0 0.0 0.0 0.0 0.06871157 0.0 0.04393043 0.0 0.0 0.03515561 0.0 0.0 0.0 0.2269145 0.0 0.10652861 0.0 0.0 0.03961599 0.0 0…
../DATASETS/24_bones_classifier_test_224x224x3/train/11/11_APML.dcm_rotation109	-18_energy152.jpg 0.16319302 0.0 0.0 0.09959174 0.0 0.0 0.0 0.0 0.0 0.0 0.0 0.0 0.0 0.0 0.16832098 0.12305328 0.0 0.3156897 0.0866387 0.0 0.0 0.0 0.0 0.067633584 0.0 0.0 0.0 0.055991616 0.0 0.0 0.0 0.0 0.0 0.17596406 0.2137951 0.17861316 0.0 0.01421995 0.26660302 0.0 0.0 0.0 0.0 0.0 0.0 0.0 0.06961205 0.0 0.07468191 0.0 0.0 0.08317043 0.0 0.0 0.0 0.18296011 0.0 0.1739071 0.0 0.0 0.026534112 0.0 0…
../DATASETS/24_bones_classifier_test_224x224x3/train/11/11_APML.dcm_rotation106	15_energy146.jpg 0.12573183 0.0 0.0 0.16633923 0.0 0.0 0.0 0.0 0.0 0.0 0.0 0.0 0.0 0.0 0.21539839 0.1294639 0.0 0.34377316 0.109536335 0.0 0.0 0.0 0.0 0.07829499 0.0 0.0 0.0 0.018507926 0.0 0.0 0.0 0.0 0.0 0.15257126 0.2250443 0.15757047 0.0 0.01868181 0.20837526 0.0 0.0 0.0 0.0 0.0 0.0 0.0 0.077593744 0.0 0.033447668 0.0 0.0 0.03264868 0.0 0.0 0.0 0.22944011 0.0 0.11878868 0.0 0.0 0.036604565 0.…
../DATASETS/24_bones_classifier_test_224x224x3/train/11/11_APML.dcm_rotation106	6_energy140.jpg 0.1283379 0.0 0.0 0.14483534 0.0 0.0 0.0 0.0 0.0 0.0 0.0 0.0 0.0 0.0 0.17609665 0.14237641 0.0 0.30920848 0.1154988 0.0 0.0 0.0 0.0 0.093791455 0.0 0.0 0.0 0.012067189 0.0 0.0 0.0 0.0 0.0 0.12087976 0.24223468 0.1625812 0.0 0.03793774 0.21201727 0.0017412262 0.0 0.0 0.0 0.0 0.0 0.0 0.05298841 0.0 0.037541 0.0 0.0 0.044581447 0.0 0.0 0.0 0.18592831 0.0 0.085618444 0.0 0.0 0.0264882…
../DATASETS/24_bones_classifier_test_224x224x3/train/11/11_APML.dcm_rotation109	-18_energy158.jpg 0.15887728 0.0 0.0 0.10305117 0.0 0.0 0.0 0.0 0.0 0.0 0.0 0.0 0.0 0.0 0.14283077 0.14540139 0.0 0.29968047 0.08847072 0.0 0.0 0.0 0.0 0.07898739 0.0 0.0 0.0 0.069410086 0.0 0.0 0.0 0.0 0.0 0.18777797 0.20946477 0.17243353 0.0 0.014200529 0.25733373 0.0 0.0 0.0 0.0 0.0 0.0 0.0 0.10876049 0.0 0.08079971 0.0 0.0 0.09437503 0.0 0.0 0.0 0.17905185 0.0 0.1870366 0.0 0.0 0.022957772 0.…
../DATASETS/24_bones_classifier_test_224x224x3/train/11/11_APML.dcm_rotation109	-15_energy146.jpg 0.15900552 0.0 0.0 0.08987169 0.0 0.0 0.0 0.0 0.0 0.0 0.0 0.0 0.0 0.0 0.17816566 0.1103173 0.0 0.31831896 0.083226845 0.0 0.0 0.0 0.0 0.08009811 0.0 0.0 0.0 0.04837108 0.0 0.0 0.0 0.0 0.0 0.1781757 0.19623037 0.17459257 0.0 0.010136754 0.24503632 0.0 0.0 0.0 0.0 0.0 0.0 0.0 0.02746875 0.0 0.06765267 0.0 0.0 0.0922959 0.0 0.0 0.0 0.17690103 0.0 0.15010935 0.0 0.0 0.009568087 0.0 …
../DATASETS/24_bones_classifier_test_224x224x3/train/11/11_APML.dcm_rotation109	-12_energy140.jpg 0.16372028 0.0 0.0 0.08078198 0.0 0.0 0.0 0.0 0.0 0.0 0.0 0.0 0.0 0.0 0.16340509 0.11718919 0.0 0.2978894 0.08300847 0.0 0.0 0.0 0.0 0.08842138 0.0 0.0 0.0 0.06758049 0.0 0.0 0.0 0.0 0.0 0.18335964 0.17494234 0.16858117 0.0 0.00321986 0.22196397 0.0 0.0 0.0 0.0 0.0 0.0 0.0 0.025231335 0.0 0.067857474 0.0 0.0 0.10065212 0.0 0.0 0.0 0.158489 0.0 0.13026485 0.0 0.0 0.0 0.0 0.109864…
../DATASETS/24_bones_classifier_test_224x224x3/train/11/11_APML.dcm_rotation79	-6_energy158.jpg 0.13776761 0.0 0.0 0.1250484 0.0 0.0 0.0 0.0 0.0 0.0 0.0 0.0 0.0 0.0 0.20865616 0.08592168 0.0 0.354508 0.063211426 0.0 0.0 0.0 0.0 0.09909452 0.0 0.0 0.0 0.024362715 0.0 0.0 0.0 0.0 0.0 0.19652493 0.19925973 0.17377745 0.0 0.00739641 0.23280653 0.0 0.0 0.0 0.0 0.0 0.0 0.0 0.00025227835 0.0 0.059438672 0.0 0.0 0.06965798 0.0 0.0 0.0 0.17505401 0.0 0.132604 0.0 0.0 0.013144325 0.0…
../DATASETS/24_bones_classifier_test_224x224x3/train/11/11_APML.dcm_rotation70	-3_energy146.jpg 0.16060065 0.0 0.0 0.10160198 0.0 0.0 0.0 0.0 0.0 0.0 0.0 0.0 0.0 0.0 0.18918356 0.12055654 0.0 0.34640965 0.08318114 0.0 0.0 0.0 0.0 0.077068515 0.0 0.0 0.0 0.027910635 0.0 0.0 0.0 0.0 0.0 0.14454977 0.23250657 0.16038771 0.0 0.0034796335 0.22870864 0.0 0.0 0.0 0.0 0.0 0.0 0.0 0.052880455 0.0 0.07257056 0.0 0.0 0.04178027 0.0 0.0 0.0 0.19773515 0.0 0.09981405 0.0 0.0 0.036629863…
../DATASETS/24_bones_classifier_test_224x224x3/train/11/11_APML.dcm_rotation103	9_energy146.jpg 0.1174947 0.0 0.0 0.1738608 0.0 0.0 0.0 0.0 0.0 0.0 0.0 0.0 0.0 0.0 0.23172304 0.11439859 0.0 0.3299429 0.10096125 0.0 0.0 0.0 0.0 0.07668748 0.0 0.0 0.0 0.004704567 0.0 0.0 0.0 0.0 0.0 0.1460814 0.22953884 0.16738003 0.0 0.028491033 0.20651205 0.001926904 0.0 0.0 0.0 0.0 0.0 0.0 0.034752145 0.0 0.017094962 0.0 0.0 0.030383276 0.0 0.0 0.0 0.21413901 0.0 0.10196721 0.0 0.0 0.028054…
../DATASETS/24_bones_classifier_test_224x224x3/train/11/11_APML.dcm_rotation109	15_energy146.jpg 0.13322808 0.0 0.0 0.16934724 0.0 0.0 0.0 0.0 0.0 0.0 0.0 0.0 0.0 0.0 0.23072594 0.121229775 0.0 0.34834608 0.11074545 0.0 0.0 0.0 0.0 0.07283719 0.0 0.0 0.0 0.016049523 0.0 0.0 0.0 0.0 0.0 0.14779918 0.22116804 0.15137221 0.0 0.012316564 0.2075529 0.0009274429 0.0 0.0 0.0 0.0 0.0 0.0 0.06859636 0.0 0.019871032 0.0 0.0 0.026494758 0.0 0.0 0.0 0.23883688 0.0 0.123762496 0.0 0.0 0.…
../DATASETS/24_bones_classifier_test_224x224x3/train/11/11_APML.dcm_rotation109	-9_energy140.jpg 0.16090971 0.0 0.0 0.088470586 0.0 0.0 0.0 0.0 0.0 0.0 0.0 0.0 0.0 0.0 0.17719255 0.10601369 0.0 0.31508043 0.08464004 0.0 0.0 0.0 0.0 0.09115232 0.0 0.0 0.0 0.058610767 0.0 0.0 0.0 0.0 0.0 0.17502882 0.18057166 0.1620301 0.0 0.0 0.21997797 0.0 0.0 0.0 0.0 0.0 0.0 0.0 0.030313378 0.0 0.06480139 0.0 0.0 0.09524294 0.0 0.0 0.0 0.17097758 0.0 0.12702343 0.0 0.0 0.0 0.0 0.10394853 0.…
../DATASETS/24_bones_classifier_test_224x224x3/train/11/11_APML.dcm_rotation106	-15_energy146.jpg 0.1550088 0.0 0.0 0.094844304 0.0 0.0 0.0 0.0 0.0 0.0 0.0 0.0 0.0 0.0 0.18221326 0.10936288 0.0 0.3181903 0.07914685 0.0 0.0 0.0 0.0 0.07794561 0.0 0.0 0.0 0.052825067 0.0 0.0 0.0 0.0 0.0 0.18247 0.20115407 0.17495042 0.0 0.016291376 0.24910147 0.0 0.0 0.0 0.0 0.0 0.0 0.0 0.033978328 0.0 0.06500834 0.0 0.0 0.087269194 0.0 0.0 0.0 0.17305882 0.0 0.15742852 0.0 0.0 0.009823189 0.0…
../DATASETS/24_bones_classifier_test_224x224x3/train/11/11_APML.dcm_rotation103	12_energy158.jpg 0.12375258 0.0 0.0 0.19013661 0.0 0.0 0.0 0.0 0.0 0.0 0.0 0.0 0.0 0.0 0.23979801 0.13067201 0.0 0.32452482 0.0891006 0.0 0.0 0.0 0.0 0.08095453 0.0 0.0 0.0 0.040449195 0.0 0.0 0.0 0.0 0.0 0.16824685 0.22542083 0.1753468 0.0 0.03760914 0.22462605 0.0 0.0 0.0 0.0 0.0 0.0 0.0 0.06209876 0.0 0.008200924 0.0 0.0 0.017853258 0.0 0.0 0.0 0.19929522 0.0 0.13237646 0.0 0.0 0.013801418 0.0…
../DATASETS/24_bones_classifier_test_224x224x3/train/11/11_APML.dcm_rotation103	6_energy158.jpg 0.11875654 0.0 0.0 0.17834386 0.0 0.0 0.0 0.0 0.0 0.0 0.0 0.0 0.0 0.0 0.21524286 0.13008976 0.0 0.3104513 0.084347606 0.0 0.0 0.0 0.0 0.102480695 0.0 0.0 0.0 0.027182491 0.0 0.0 0.0 0.0 0.0 0.16444649 0.23255005 0.18571597 0.0 0.061383683 0.23070064 0.0021946179 0.0 0.0 0.0 0.0 0.0 0.0 0.0 0.0 0.0 0.0 0.0 0.02641713 0.0 0.0 0.0 0.15833111 0.0 0.11419763 0.0 0.0 0.0 0.0 0.13765942 …
../DATASETS/24_bones_classifier_test_224x224x3/train/11/11_APML.dcm_rotation82	-3_energy152.jpg 0.13347954 0.0 0.0 0.13941711 0.0 0.0 0.0 0.0 0.0 0.0 0.0 0.0 0.0 0.0 0.24470598 0.06336061 0.0 0.36746326 0.067294374 0.0 0.0 0.0 0.0 0.063975625 0.0 0.0 0.0 0.0 0.0 0.0 0.0 0.0 0.0 0.17127475 0.21322668 0.16677764 0.0 0.0 0.22614324 0.0 0.0 0.0 0.0 0.0 0.0 0.0 0.009577621 0.0 0.047683157 0.0 0.0 0.040977884 0.0 0.0 0.0 0.20837212 0.0 0.11954493 0.0 0.0 0.050798964 0.0 0.0966662…
../DATASETS/24_bones_classifier_test_224x224x3/train/11/11_APML.dcm_rotation109	-6_energy140.jpg 0.1483114 0.0 0.0 0.09315847 0.0 0.0 0.0 0.0 0.0 0.0 0.0 0.0 0.0 0.0 0.1677111 0.10370278 0.0 0.31835085 0.09725759 0.0 0.0 0.0 0.0 0.10173323 0.0 0.0 0.0 0.032361593 0.0 0.0 0.0 0.0 0.0 0.15966696 0.1994118 0.15128095 0.0 0.002925267 0.22154754 0.0 0.0 0.0 0.0 0.0 0.0 0.0 0.031424154 0.0 0.073685214 0.0 0.0 0.0935905 0.0 0.0 0.0 0.1709587 0.0 0.0961907 0.0 0.0 0.0048998594 0.0 0…
../DATASETS/24_bones_classifier_test_224x224x3/train/11/11_APML.dcm_rotation85	0_energy140.jpg 0.13130014 0.0 0.0 0.15348762 0.0 0.0 0.0 0.0 0.0 0.0 0.0 0.0 0.0 0.0 0.27481607 0.053160075 0.0 0.37815368 0.05116854 0.0 0.0 0.0 0.0 0.036627356 0.0 0.0 0.0 0.0 0.0 0.0 0.0 0.0 0.0 0.15237351 0.22632451 0.1676926 0.0 0.011903683 0.24596976 0.006178936 0.0 0.0 0.008809099 0.0 0.0 0.0 0.01397083 0.0 0.026179288 0.0 0.0 0.0044980873 0.0 0.0 0.0 0.2024352 0.0 0.115104415 0.0 0.0 0.0…
../DATASETS/24_bones_classifier_test_224x224x3/train/11/11_APML.dcm_rotation106	18_energy152.jpg 0.120398715 0.0 0.0 0.18274902 0.0 0.0 0.0 0.0 0.0 0.0 0.0 0.0 0.0 0.0 0.24585178 0.10676889 0.0 0.3676101 0.09470874 0.0 0.0 0.0 0.0 0.083577946 0.0 0.0 0.0 0.0064671263 0.0 0.0 0.0 0.0 0.0 0.15117873 0.22865498 0.15595534 0.0 0.028450552 0.22778931 0.0 0.0 0.0 0.0 0.0 0.0 0.0 0.034276776 0.0 0.022754353 0.0 0.0 0.008002736 0.0 0.0 0.0 0.22163714 0.0 0.09798212 0.0 0.0 0.0362093…
../DATASETS/24_bones_classifier_test_224x224x3/train/11/11_APML.dcm_rotation103	15_energy158.jpg 0.11810188 0.0 0.0 0.18669708 0.0 0.0 0.0 0.0 0.0 0.0 0.0 0.0 0.0 0.0 0.2284403 0.13538866 0.0 0.3371587 0.088480785 0.0 0.0 0.0 0.0 0.08933834 0.0 0.0 0.0 0.030169534 0.0 0.0 0.0 0.0 0.0 0.1695531 0.22799082 0.16843747 0.0 0.036819465 0.22783978 0.0 0.0 0.0 0.0 0.0 0.0 0.0 0.07444963 0.0 0.028591406 0.0 0.0 0.022558773 0.0 0.0 0.0 0.21105726 0.0 0.11582482 0.0 0.0 0.0268259 0.0 …
../DATASETS/24_bones_classifier_test_224x224x3/train/11/11_APML.dcm_rotation82	18_energy140.jpg 0.103007525 0.0 0.0 0.1762301 0.0 0.0 0.0 0.0 0.0 0.0 0.0 0.0 0.0 0.0 0.27655697 0.05929325 0.0 0.40146175 0.06376636 0.0 0.0 0.0 0.0 0.05881791 0.0 0.0 0.0 0.0 0.0 0.0 0.0 0.0 0.0 0.16593891 0.23163447 0.19637679 0.0 0.041732136 0.24962717 0.0049925502 0.0 0.0 0.00096101325 0.0 0.0 0.0 0.0 0.0 0.010601294 0.0 0.0 0.0 0.0 0.0 0.0 0.1675862 0.0 0.09421668 0.0 0.0 0.033197228 0.0 0…
../DATASETS/24_bones_classifier_test_224x224x3/train/11/11_APML.dcm_rotation109	-18_energy140.jpg 0.17297918 0.0 0.0 0.08540889 0.0 0.0 0.0 0.0 0.0 0.0 0.0 0.0 0.0 0.0 0.16684534 0.11363451 0.0 0.3093206 0.080974236 0.0 0.0 0.0 0.0 0.07584303 0.0 0.0 0.0 0.05405692 0.0 0.0 0.0 0.0 0.0 0.1796914 0.18998142 0.17579593 0.0 0.008042698 0.2634556 0.0 0.0 0.0 0.0 0.0 0.0 0.0 0.024302997 0.0 0.083008364 0.0 0.0 0.101439826 0.0 0.0 0.0 0.17240152 0.0 0.15621611 0.0 0.0 0.0017614389 …
../DATASETS/24_bones_classifier_test_224x224x3/train/11/11_APML.dcm_rotation109	6_energy140.jpg 0.13229853 0.0 0.0 0.1455924 0.0 0.0 0.0 0.0 0.0 0.0 0.0 0.0 0.0 0.0 0.1727195 0.14634223 0.0 0.309243 0.12525691 0.0 0.0 0.0 0.0 0.09044672 0.0 0.0 0.0 0.004759227 0.0 0.0 0.0 0.0 0.0 0.10983803 0.24756025 0.15927906 0.0 0.03354488 0.210393 0.0006886838 0.0 0.0 0.0 0.0 0.0 0.0 0.06178687 0.0 0.03944145 0.0 0.0 0.043434415 0.0 0.0 0.0 0.19779347 0.0 0.08488938 0.0 0.0 0.032326274 …
../DATASETS/24_bones_classifier_test_224x224x3/train/11/11_APML.dcm_rotation106	9_energy158.jpg 0.12799536 0.0 0.0 0.18919 0.0 0.0 0.0 0.0 0.0 0.0 0.0 0.0 0.0 0.0 0.24231285 0.13311729 0.00531112 0.30366442 0.0939963 0.0 0.0 0.0 0.0 0.07166565 0.0 0.0 0.0 0.040658854 0.0 0.0 0.0 0.0 0.0 0.16057347 0.22966999 0.1747015 0.0 0.039831452 0.2191654 0.0 0.0 0.0 0.0 0.0 0.0 0.0 0.062006887 0.0 0.0 0.0 0.0 0.017126203 0.0 0.0 0.0 0.19913964 0.0 0.1436185 0.0 0.0 0.0058341194 0.0 0.1…
../DATASETS/24_bones_classifier_test_224x224x3/train/11/11_APML.dcm_rotation109	-18_energy146.jpg 0.16676177 0.0 0.0 0.09405075 0.0 0.0 0.0 0.0 0.0 0.0 0.0 0.0 0.0 0.0 0.17352854 0.114716366 0.0 0.31530985 0.08294637 0.0 0.0 0.0 0.0 0.06670232 0.0 0.0 0.0 0.057838913 0.0 0.0 0.0 0.0 0.0 0.1742999 0.2056799 0.18068847 0.0 0.014466298 0.2668192 0.0 0.0 0.0 0.0 0.0 0.0 0.0 0.043299437 0.0 0.074929595 0.0 0.0 0.08503936 0.0 0.0 0.0 0.17606348 0.0 0.16432698 0.0 0.0 0.016106987 0…
../DATASETS/24_bones_classifier_test_224x224x3/train/11/11_APML.dcm_rotation106	12_energy140.jpg 0.12250007 0.0 0.0 0.15993074 0.0 0.0 0.0 0.0 0.0 0.0 0.0 0.0 0.0 0.0 0.20047866 0.13726245 0.0 0.33632764 0.12701471 0.0 0.0 0.0 0.0 0.09515294 0.0 0.0 0.0 0.0 0.0 0.0 0.0 0.0 0.0 0.12298827 0.22920965 0.15323386 0.0 0.017362121 0.19717045 0.007504359 0.0 0.0 0.0 0.0 0.0 0.0 0.04730568 0.0 0.046374712 0.0 0.0 0.051530913 0.0 0.0 0.0 0.24388668 0.0 0.08129436 0.0 0.0 0.029499788 …
../DATASETS/24_bones_classifier_test_224x224x3/train/11/11_APML.dcm_rotation109	-21_energy140.jpg 0.17369029 0.0 0.0 0.084829636 0.0 0.0 0.0 0.0 0.0 0.0 0.0 0.0 0.0 0.0 0.15392488 0.122070394 0.0 0.31697574 0.08562223 0.0 0.0 0.0 0.0 0.092073694 0.0 0.0 0.0 0.026308145 0.0 0.0 0.0 0.0 0.0 0.1573849 0.20840923 0.17347932 0.0 0.0282108 0.28370804 0.0 0.0 0.0 0.0 0.0 0.0 0.0 0.0 0.0 0.092809565 0.0 0.0 0.10345263 0.0 0.0 0.0 0.17662169 0.0 0.13960814 0.0 0.0 0.0 0.0 0.110883154…
../DATASETS/24_bones_classifier_test_224x224x3/train/11/11_APML.dcm_rotation109	0_energy146.jpg 0.13994458 0.0 0.0 0.12530096 0.0 0.0 0.0 0.0 0.0 0.0 0.0 0.0 0.0 0.0 0.19874454 0.11516298 0.0 0.3361903 0.097149536 0.0 0.0 0.0 0.0 0.08046203 0.0 0.0 0.0 0.0 0.0 0.0 0.0 0.0 0.0 0.1286688 0.22535151 0.1473458 0.0 0.0 0.20586473 0.0025271585 0.0 0.0 0.0 0.0 0.0 0.0 0.06819659 0.0 0.07111191 0.0 0.0 0.06284919 0.0 0.0 0.0 0.23243098 0.0 0.077043675 0.0 0.0 0.052031305 0.0 0.11671…
../DATASETS/24_bones_classifier_test_224x224x3/train/11/11_APML.dcm_rotation103	9_energy140.jpg 0.1178974 0.0 0.0 0.1665608 0.0 0.0 0.0 0.0 0.0 0.0 0.0 0.0 0.0 0.0 0.23641336 0.10572358 0.0 0.3366959 0.10482875 0.0 0.0 0.0 0.0 0.08094811 0.0 0.0 0.0 0.0 0.0 0.0 0.0 0.0 0.0 0.13995074 0.21812151 0.1556812 0.0 0.013345436 0.20125338 0.005269671 0.0 0.0 0.0 0.0 0.0 0.0 0.026142074 0.0 0.02731916 0.0 0.0 0.04394305 0.0 0.0 0.0 0.23158558 0.0 0.08499441 0.0 0.0 0.030209651 0.0 0.…
../DATASETS/24_bones_classifier_test_224x224x3/train/11/11_APML.dcm_rotation103	9_energy152.jpg 0.12008178 0.0 0.0 0.18371008 0.0 0.0 0.0 0.0 0.0 0.0 0.0 0.0 0.0 0.0 0.24591236 0.112273335 0.0 0.3252194 0.09160636 0.0 0.0 0.0 0.0 0.0736904 0.0 0.0 0.0 0.020694964 0.0 0.0 0.0 0.0 0.0 0.15962768 0.22627261 0.17317444 0.0 0.031706613 0.21290158 0.0 0.0 0.0 0.0 0.0 0.0 0.0 0.035199232 0.0 0.001884439 0.0 0.0 0.020430457 0.0 0.0 0.0 0.2028442 0.0 0.118664965 0.0 0.0 0.018743569 0…
../DATASETS/24_bones_classifier_test_224x224x3/train/11/11_APML.dcm_rotation91	-12_energy152.jpg 0.13041948 0.0 0.0 0.10471143 0.0 0.0 0.0 0.0 0.0 0.0 0.0 0.0 0.0 0.0 0.18470123 0.08811414 0.0 0.3392212 0.063947625 0.0 0.0 0.0 0.0 0.10264924 0.0 0.0 0.0 0.021658178 0.0 0.0 0.0 0.0 0.0 0.21473385 0.17787659 0.16335729 0.0 0.01579767 0.22960632 0.0 0.0 0.0 0.0 0.0 0.0 0.0 0.021348465 0.0 0.0901935 0.0 0.0 0.10091147 0.0 0.0 0.0 0.1745696 0.0 0.1278597 0.0 0.0 0.010988944 0.0 …
../DATASETS/24_bones_classifier_test_224x224x3/train/11/11_APML.dcm_rotation106	18_energy158.jpg 0.118462846 0.0 0.0 0.18994564 0.0 0.0 0.0 0.0 0.0 0.0 0.0 0.0 0.0 0.0 0.25688452 0.1054262 0.0 0.36625624 0.08494937 0.0 0.0 0.0 0.0 0.086474776 0.0 0.0 0.0 0.009417602 0.0 0.0 0.0 0.0 0.0 0.15612818 0.22666252 0.15649645 0.0 0.033005845 0.24068618 0.0 0.0 0.0 0.0 0.0 0.0 0.0 0.032992292 0.0 0.020195963 0.0 0.0 0.004223051 0.0 0.0 0.0 0.21910278 0.0 0.09551465 0.0 0.0 0.03172704…
../DATASETS/24_bones_classifier_test_224x224x3/train/11/11_APML.dcm_rotation109	3_energy158.jpg 0.13185029 0.0 0.0 0.14767323 0.0 0.0 0.0 0.0 0.0 0.0 0.0 0.0 0.0 0.0 0.18873161 0.13410579 0.0 0.3180039 0.092786945 0.0 0.0 0.0 0.0 0.109814696 0.0 0.0 0.0 0.01467156 0.0 0.0 0.0 0.0 0.0 0.14426215 0.23530315 0.17103864 0.0 0.04049936 0.22065459 0.0 0.0 0.0 0.0 0.0 0.0 0.0 0.014954304 0.0 0.032920122 0.0 0.0 0.0471727 0.0 0.0 0.0 0.1747838 0.0 0.08557548 0.0 0.0 0.014363634 0.0 …
../DATASETS/24_bones_classifier_test_224x224x3/train/11/11_APML.dcm_rotation106	3_energy158.jpg 0.12881492 0.0 0.0 0.15381007 0.0 0.0 0.0 0.0 0.0 0.0 0.0 0.0 0.0 0.0 0.20756736 0.12262373 0.0 0.3227232 0.077053554 0.0 0.0 0.0 0.0 0.101716846 0.0 0.0 0.0 0.024309551 0.0 0.0 0.0 0.0 0.0 0.16317609 0.23084109 0.17804176 0.0 0.044037882 0.22873306 0.0016576799 0.0 0.0 0.0 0.0 0.0 0.0 0.00013065392 0.0 0.018438214 0.0 0.0 0.035658807 0.0 0.0 0.0 0.16513135 0.0 0.10554187 0.0 0.0 …
../DATASETS/24_bones_classifier_test_224x224x3/train/11/11_APML.dcm_rotation106	21_energy158.jpg 0.120754756 0.0 0.0 0.1873305 0.0 0.0 0.0 0.0 0.0 0.0 0.0 0.0 0.0 0.0 0.26026163 0.09771345 0.0 0.3755872 0.082138464 0.0 0.0 0.0 0.0 0.09191366 0.0 0.0 0.0 0.009667234 0.0 0.0 0.0 0.0 0.0 0.1577056 0.21465136 0.14893255 0.0 0.023447607 0.23954307 0.0 0.0 0.0 0.0 0.0 0.0 0.0 0.019151947 0.0 0.023256248 0.0 0.0 0.0085138995 0.0 0.0 0.0 0.22306219 0.0 0.09075973 0.0 0.0 0.026679974…
../DATASETS/24_bones_classifier_test_224x224x3/train/11/11_APML.dcm_rotation109	15_energy152.jpg 0.13281684 0.0 0.0 0.17705029 0.0 0.0 0.0 0.0 0.0 0.0 0.0 0.0 0.0 0.0 0.23909006 0.11980971 0.0 0.34651121 0.10526728 0.0 0.0 0.0 0.0 0.073329456 0.0 0.0 0.0 0.018446928 0.0 0.0 0.0 0.0 0.0 0.15113474 0.22362454 0.15311292 0.0 0.017185835 0.21295956 0.0 0.0 0.0 0.0 0.0 0.0 0.0 0.06991119 0.0 0.015710771 0.0 0.0 0.020852853 0.0 0.0 0.0 0.23625524 0.0 0.12381949 0.0 0.0 0.031893075…
../DATASETS/24_bones_classifier_test_224x224x3/train/11/11_APML.dcm_rotation106	12_energy152.jpg 0.12737966 0.0 0.0 0.17734203 0.0 0.0 0.0 0.0 0.0 0.0 0.0 0.0 0.0 0.0 0.21267582 0.14226809 0.0 0.32766134 0.118557625 0.0 0.0 0.0 0.0 0.078958966 0.0 0.0 0.0 0.015058901 0.0 0.0 0.0 0.0 0.0 0.13448583 0.24213077 0.17004448 0.0 0.037748355 0.21070813 0.0 0.0 0.0 0.0 0.0 0.0 0.0 0.063349985 0.0 0.019776072 0.0 0.0 0.02330916 0.0 0.0 0.0 0.22160538 0.0 0.116132796 0.0 0.0 0.0266294…
../DATASETS/24_bones_classifier_test_224x224x3/train/11/11_APML.dcm_rotation106	-3_energy146.jpg 0.14596513 0.0 0.0 0.10368605 0.0 0.0 0.0 0.0 0.0 0.0 0.0 0.0 0.0 0.0 0.15907557 0.13808 0.0 0.3002333 0.093361065 0.0 0.0 0.0 0.0 0.090775274 0.0 0.0 0.0 0.034173217 0.0 0.0 0.0 0.0 0.0 0.15459654 0.21532105 0.1494807 0.0 0.0 0.21051876 0.0 0.0 0.0 0.0 0.0 0.0 0.0 0.10512943 0.0 0.08106027 0.0 0.0 0.08534772 0.0 0.0 0.0 0.20055686 0.0 0.108255215 0.0 0.0 0.03621848 0.0 0.1227324…
../DATASETS/24_bones_classifier_test_224x224x3/train/11/11_APML.dcm_rotation109	0_energy140.jpg 0.1375366 0.0 0.0 0.11502052 0.0 0.0 0.0 0.0 0.0 0.0 0.0 0.0 0.0 0.0 0.18895423 0.117231816 0.0 0.33820558 0.098757766 0.0 0.0 0.0 0.0 0.09434475 0.0 0.0 0.0 0.0 0.0 0.0 0.0 0.0 0.0 0.12859306 0.21534698 0.137165 0.0 0.0 0.20763808 0.0014002178 0.0 0.0 0.0 0.0 0.0 0.0 0.06273725 0.0 0.08281758 0.0 0.0 0.081361614 0.0 0.0 0.0 0.2346791 0.0 0.06969068 0.0 0.0 0.04189683 0.0 0.113660…
../DATASETS/24_bones_classifier_test_224x224x3/train/11/11_APML.dcm_rotation85	0_energy158.jpg 0.12305401 0.0 0.0 0.15533628 0.0 0.0 0.0 0.0 0.0 0.0 0.0 0.0 0.0 0.0 0.2693004 0.047592785 0.0 0.3760577 0.061692923 0.0 0.0 0.0 0.0 0.050243203 0.0 0.0 0.0 0.0 0.0 0.0 0.0 0.0 0.0 0.1547432 0.22556789 0.16206144 0.0 0.0024133776 0.23180096 0.014353409 0.0 0.0 0.00017026167 0.0 0.0 0.0 0.0 0.0 0.032299176 0.0 0.0 0.025633773 0.0 0.0 0.0 0.23014583 0.0 0.09950538 0.0 0.0 0.0592463…
../DATASETS/24_bones_classifier_test_224x224x3/train/11/11_APML.dcm_rotation109	-12_energy152.jpg 0.15570252 0.0 0.0 0.0952773 0.0 0.0 0.0 0.0 0.0 0.0 0.0 0.0 0.0 0.0 0.17949408 0.11540678 0.0 0.30457744 0.07015168 0.0 0.0 0.0 0.0 0.08642218 0.0 0.0 0.0 0.070801154 0.0 0.0 0.0 0.0 0.0 0.19374695 0.17938045 0.16694552 0.0 0.0 0.22774474 0.0 0.0 0.0 0.0 0.0 0.0 0.0 0.05873881 0.0 0.060418375 0.0 0.0 0.09317525 0.0 0.0 0.0 0.16910958 0.0 0.15759249 0.0 0.0 0.007677169 0.0 0.112…
../DATASETS/24_bones_classifier_test_224x224x3/train/11/11_APML.dcm_rotation106	21_energy152.jpg 0.12411087 0.0 0.0 0.18122846 0.0 0.0 0.0 0.0 0.0 0.0 0.0 0.0 0.0 0.0 0.25602552 0.09360795 0.0 0.3797778 0.088335805 0.0 0.0 0.0 0.0 0.081210196 0.0 0.0 0.0 0.009748049 0.0 0.0 0.0 0.0 0.0 0.15291414 0.2212175 0.15410854 0.0 0.020873265 0.23132569 0.0 0.0 0.0 0.0 0.0 0.0 0.0 0.017331464 0.0 0.021759216 0.0 0.0 0.000981297 0.0 0.0 0.0 0.21880184 0.0 0.09195297 0.0 0.0 0.03452978 …
../DATASETS/24_bones_classifier_test_224x224x3/train/11/11_APML.dcm_rotation103	-3_energy146.jpg 0.14287446 0.0 0.0 0.10752234 0.0 0.0 0.0 0.0 0.0 0.0 0.0 0.0 0.0 0.0 0.16761133 0.13293625 0.0 0.30682853 0.09090759 0.0 0.0 0.0 0.0 0.093575284 0.0 0.0 0.0 0.027042687 0.0 0.0 0.0 0.0 0.0 0.15906912 0.21289437 0.1487528 0.0 0.0 0.21128209 0.0 0.0 0.0 0.0 0.0 0.0 0.0 0.093793064 0.0 0.0784827 0.0 0.0 0.09015484 0.0 0.0 0.0 0.20541315 0.0 0.112524495 0.0 0.0 0.03311715 0.0 0.1221…
../DATASETS/24_bones_classifier_test_224x224x3/train/11/11_APML.dcm_rotation106	-15_energy152.jpg 0.15153873 0.0 0.0 0.10164917 0.0 0.0 0.0 0.0 0.0 0.0 0.0 0.0 0.0 0.0 0.17978941 0.118194684 0.0 0.3140156 0.07547815 0.0 0.0 0.0 0.0 0.0792092 0.0 0.0 0.0 0.06010801 0.0 0.0 0.0 0.0 0.0 0.18923043 0.20408112 0.17329702 0.0 0.0129282605 0.24962288 0.0 0.0 0.0 0.0 0.0 0.0 0.0 0.0626282 0.0 0.063771024 0.0 0.0 0.085310325 0.0 0.0 0.0 0.17589918 0.0 0.17102446 0.0 0.0 0.016608037 0…
../DATASETS/24_bones_classifier_test_224x224x3/train/11/11_APML.dcm_rotation103	3_energy158.jpg 0.12431 0.0 0.0 0.15635361 0.0 0.0 0.0 0.0 0.0 0.0 0.0 0.0 0.0 0.0 0.21577586 0.115137324 0.0 0.32351717 0.07296658 0.0 0.0 0.0 0.0 0.10568795 0.0 0.0 0.0 0.015661536 0.0 0.0 0.0 0.0 0.0 0.16953287 0.22304238 0.17265391 0.0 0.037314035 0.22381672 0.0056014 0.0 0.0 0.0 0.0 0.0 0.0 0.0 0.0 0.016027771 0.0 0.0 0.041723523 0.0 0.0 0.0 0.17253274 0.0 0.10070311 0.0 0.0 0.003813411 0.0 …
../DATASETS/24_bones_classifier_test_224x224x3/train/11/11_APML.dcm_rotation103	-21_energy152.jpg 0.14882015 0.0 0.0 0.10296139 0.0 0.0 0.0 0.0 0.0 0.0 0.0 0.0 0.0 0.0 0.14221503 0.14213789 0.0 0.30897233 0.07521326 0.0 0.0 0.0 0.0 0.09438091 0.0 0.0 0.0 0.05729744 0.0 0.0 0.0 0.0 0.0 0.18927774 0.21587351 0.1869116 0.0 0.039120812 0.2819239 0.0006311134 0.0 0.0 0.0 0.0 0.0 0.0 0.044118788 0.0 0.09228974 0.0 0.0 0.101249404 0.0 0.0 0.0 0.16622098 0.0 0.17046586 0.0 0.0 0.0 0…
../DATASETS/24_bones_classifier_test_224x224x3/train/11/11_APML.dcm_rotation109	12_energy140.jpg 0.13084154 0.0 0.0 0.16176803 0.0 0.0 0.0 0.0 0.0 0.0 0.0 0.0 0.0 0.0 0.21219988 0.13263129 0.0 0.3384529 0.12907265 0.0 0.0 0.0 0.0 0.08673302 0.0 0.0 0.0 0.0 0.0 0.0 0.0 0.0 0.0 0.11496019 0.22853054 0.14936459 0.0 0.0063774516 0.19727722 0.009557478 0.0 0.0 0.0 0.0 0.0 0.0 0.052302156 0.0 0.039900985 0.0 0.0 0.042754237 0.0 0.0 0.0 0.25412336 0.0 0.07635394 0.0 0.0 0.036214024…
../DATASETS/24_bones_classifier_test_224x224x3/train/11/11_APML.dcm_rotation82	0_energy146.jpg 0.13158485 0.0 0.0 0.14739333 0.0 0.0 0.0 0.0 0.0 0.0 0.0 0.0 0.0 0.0 0.27443165 0.053968262 0.0 0.37810588 0.046645287 0.0 0.0 0.0 0.0 0.043717407 0.0 0.0 0.0 0.0 0.0 0.0 0.0 0.0 0.0 0.1630115 0.21669534 0.16503647 0.0 0.0011240302 0.23441426 0.0040585482 0.0007557764 0.0 0.0066678636 0.0 0.0 0.0 0.01429423 0.0 0.027979597 0.0 0.0 0.0168433 0.0 0.0 0.0 0.21288237 0.0 0.116962746 …
../DATASETS/24_bones_classifier_test_224x224x3/train/11/11_APML.dcm_rotation109	-21_energy152.jpg 0.16088632 0.0 0.0 0.09969724 0.0 0.0 0.0 0.0 0.0 0.0 0.0 0.0 0.0 0.0 0.14704287 0.13732493 0.0 0.31906736 0.09661769 0.0 0.0 0.0 0.0 0.08007759 0.0 0.0 0.0 0.036670197 0.0 0.0 0.0 0.0 0.0 0.15265855 0.23381779 0.1863557 0.0 0.047500744 0.2875213 0.0029805468 0.0 0.0 0.0 0.0 0.0 0.0 0.01551511 0.0 0.08732898 0.0 0.0 0.082032956 0.0 0.0 0.0 0.16993335 0.0 0.14970121 0.0 0.0 0.007…
../DATASETS/24_bones_classifier_test_224x224x3/train/11/11_APML.dcm_rotation103	0_energy140.jpg 0.13349487 0.0 0.0 0.12609936 0.0 0.0 0.0 0.0 0.0 0.0 0.0 0.0 0.0 0.0 0.21983293 0.1002134 0.0 0.34998703 0.08186118 0.0 0.0 0.0 0.0 0.08438512 0.0 0.0 0.0 0.0 0.0 0.0 0.0 0.0 0.0 0.14147055 0.21490562 0.14749402 0.0 0.0 0.21779637 0.003725099 0.0 0.0 0.0 0.0 0.0 0.0 0.04337217 0.0 0.06512797 0.0 0.0 0.06566711 0.0 0.0 0.0 0.22936651 0.0 0.07499243 0.0 0.0 0.044847954 0.0 0.105745…
../DATASETS/24_bones_classifier_test_224x224x3/train/11/11_APML.dcm_rotation106	21_energy140.jpg 0.12655576 0.0 0.0 0.17050038 0.0 0.0 0.0 0.0 0.0 0.0 0.0 0.0 0.0 0.0 0.25987107 0.08543068 0.0 0.3860204 0.094823994 0.0 0.0 0.0 0.0 0.079841696 0.0 0.0 0.0 0.0 0.0 0.0 0.0 0.0 0.0 0.15048622 0.20758589 0.14689702 0.0 0.0 0.221399 0.0013431056 0.0 0.0 0.0012609217 0.0 0.0 0.0 0.010503472 0.0 0.028986134 0.0 0.0 0.013929107 0.0 0.0 0.0 0.23733427 0.0 0.0821318 0.0 0.0 0.03331752 …
../DATASETS/24_bones_classifier_test_224x224x3/train/11/11_APML.dcm_rotation103	-3_energy158.jpg 0.13931635 0.0 0.0 0.1294246 0.0 0.0 0.0 0.0 0.0 0.0 0.0 0.0 0.0 0.0 0.20247151 0.112966664 0.0 0.32128322 0.08239567 0.0 0.0 0.0 0.0 0.09088337 0.0 0.0 0.0 0.014633708 0.0 0.0 0.0 0.0 0.0 0.170603 0.21229355 0.15729693 0.0 0.0 0.21442226 0.0 0.0 0.0 0.0 0.0 0.0 0.0 0.07174511 0.0 0.06521753 0.0 0.0 0.07833232 0.0 0.0 0.0 0.21562652 0.0 0.12075005 0.0 0.0 0.035451423 0.0 0.113218…
../DATASETS/24_bones_classifier_test_224x224x3/train/11/11_APML.dcm_rotation106	-9_energy146.jpg 0.15198311 0.0 0.0 0.09957499 0.0 0.0 0.0 0.0 0.0 0.0 0.0 0.0 0.0 0.0 0.18588264 0.1073581 0.0 0.31316468 0.07594182 0.0 0.0 0.0 0.0 0.08579063 0.0 0.0 0.0 0.06348921 0.0 0.0 0.0 0.0 0.0 0.18190767 0.19123766 0.16500168 0.0 0.005281304 0.22300638 0.0 0.0 0.0 0.0 0.0 0.0 0.0 0.045667395 0.0 0.05467702 0.0 0.0 0.08332363 0.0 0.0 0.0 0.1665573 0.0 0.1480986 0.0 0.0 0.0059707486 0.0 …
../DATASETS/24_bones_classifier_test_224x224x3/train/11/11_APML.dcm_rotation106	21_energy146.jpg 0.12443911 0.0 0.0 0.17323379 0.0 0.0 0.0 0.0 0.0 0.0 0.0 0.0 0.0 0.0 0.2484331 0.09292853 0.0 0.38167682 0.09579126 0.0 0.0 0.0 0.0 0.07933332 0.0 0.0 0.0 0.0033059644 0.0 0.0 0.0 0.0 0.0 0.1480039 0.22085163 0.15158834 0.0 0.013241498 0.22522984 0.0 0.0 0.0 0.0 0.0 0.0 0.0 0.01926813 0.0 0.029463062 0.0 0.0 0.006863576 0.0 0.0 0.0 0.22480892 0.0 0.087099165 0.0 0.0 0.039378934 …
../DATASETS/24_bones_classifier_test_224x224x3/train/11/11_APML.dcm_rotation106	9_energy146.jpg 0.12421712 0.0 0.0 0.17290406 0.0 0.0 0.0 0.0 0.0 0.0 0.0 0.0 0.0 0.0 0.22402906 0.12096044 0.0 0.32592162 0.11253813 0.0 0.0 0.0 0.0 0.07348409 0.0 0.0 0.0 0.0021692736 0.0 0.0 0.0 0.0 0.0 0.12971576 0.23817514 0.16519004 0.0 0.03115305 0.20619905 0.0 0.0 0.0 0.0 0.0 0.0 0.0 0.047779094 0.0 0.01958624 0.0 0.0 0.028874135 0.0 0.0 0.0 0.2195065 0.0 0.10266661 0.0 0.0 0.032052763 0.…
../DATASETS/24_bones_classifier_test_224x224x3/train/11/11_APML.dcm_rotation109	0_energy152.jpg 0.14027323 0.0 0.0 0.13552232 0.0 0.0 0.0 0.0 0.0 0.0 0.0 0.0 0.0 0.0 0.21441787 0.10594771 0.0 0.3413679 0.09276433 0.0 0.0 0.0 0.0 0.0679542 0.0 0.0 0.0 0.0 0.0 0.0 0.0 0.0 0.0 0.12958778 0.23467986 0.15671891 0.0 0.0 0.2126586 0.003114916 0.0 0.0 0.0 0.0 0.0 0.0 0.06432201 0.0 0.056373022 0.0 0.0 0.040695015 0.0 0.0 0.0 0.22417918 0.0 0.084400214 0.0 0.0 0.059782743 0.0 0.11852…
../DATASETS/24_bones_classifier_test_224x224x3/train/11/11_APML.dcm_rotation106	-18_energy140.jpg 0.16431981 0.0 0.0 0.087941006 0.0 0.0 0.0 0.0 0.0 0.0 0.0 0.0 0.0 0.0 0.1649263 0.11599584 0.0 0.3075718 0.07972017 0.0 0.0 0.0 0.0 0.07478682 0.0 0.0 0.0 0.06531027 0.0 0.0 0.0 0.0 0.0 0.18463266 0.19483785 0.18154976 0.0 0.020859772 0.2605264 0.0 0.0 0.0 0.0 0.0 0.0 0.0 0.021739552 0.0 0.076000996 0.0 0.0 0.095653825 0.0 0.0 0.0 0.1607249 0.0 0.15828928 0.0 0.0 0.0 0.0 0.1277…
../DATASETS/24_bones_classifier_test_224x224x3/train/11/11_APML.dcm_rotation103	-21_energy158.jpg 0.14479579 0.0 0.0 0.10588011 0.0 0.0 0.0 0.0 0.0 0.0 0.0 0.0 0.0 0.0 0.11881516 0.16045527 0.0 0.2915795 0.06804061 0.0 0.0 0.0 0.0 0.11479883 0.0 0.0 0.0 0.06768182 0.0 0.0 0.0 0.0 0.0 0.21107173 0.19533935 0.17638336 0.0 0.026553676 0.27087435 9.138725e-05 0.0 0.0 0.0 0.0 0.0 0.0 0.08762042 0.0 0.10065904 0.0 0.0 0.12477084 0.0 0.0 0.0 0.16704181 0.0 0.18437153 0.0 0.0 0.0 0.…
../DATASETS/24_bones_classifier_test_224x224x3/train/11/11_APML.dcm_rotation103	-6_energy152.jpg 0.14411435 0.0 0.0 0.11562623 0.0 0.0 0.0 0.0 0.0 0.0 0.0 0.0 0.0 0.0 0.18882371 0.10037305 0.0 0.32307723 0.07697284 0.0 0.0 0.0 0.0 0.100920714 0.0 0.0 0.0 0.035848312 0.0 0.0 0.0 0.0 0.0 0.1788136 0.19820862 0.16474217 0.0 0.011670016 0.22461367 0.0 0.0 0.0 0.0 0.0 0.0 0.0 0.026374668 0.0 0.059977103 0.0 0.0 0.08455621 0.0 0.0 0.0 0.16635464 0.0 0.12486535 0.0 0.0 0.011457162 …
../DATASETS/24_bones_classifier_test_224x224x3/train/11/11_APML.dcm_rotation85	-9_energy152.jpg 0.13828644 0.0 0.0 0.11605551 0.0 0.0 0.0 0.0 0.0 0.0 0.0 0.0 0.0 0.0 0.19449879 0.09205617 0.0 0.34701884 0.07683682 0.0 0.0 0.0 0.0 0.08288126 0.0 0.0 0.0 0.0183997 0.0 0.0 0.0 0.0 0.0 0.18942378 0.20292729 0.17083073 0.0 0.016486086 0.23145854 0.0 0.0 0.0 0.0 0.0 0.0 0.0 0.02988708 0.0 0.07725712 0.0 0.0 0.07367421 0.0 0.0 0.0 0.18224323 0.0 0.12990908 0.0 0.0 0.030813344 0.0 …
../DATASETS/24_bones_classifier_test_224x224x3/train/11/11_APML.dcm_rotation109	-3_energy158.jpg 0.14242922 0.0 0.0 0.1337312 0.0 0.0 0.0 0.0 0.0 0.0 0.0 0.0 0.0 0.0 0.20360868 0.1102522 0.0 0.33147487 0.08720973 0.0 0.0 0.0 0.0 0.08790182 0.0 0.0 0.0 0.012030692 0.0 0.0 0.0 0.0 0.0 0.14966671 0.22530696 0.16564728 0.0 0.0 0.22130021 0.0 0.0 0.0 0.0 0.0 0.0 0.0 0.058172986 0.0 0.06174263 0.0 0.0 0.05786415 0.0 0.0 0.0 0.20620848 0.0 0.10459355 0.0 0.0 0.044743963 0.0 0.11570…
../DATASETS/24_bones_classifier_test_224x224x3/train/11/11_APML.dcm_rotation106	3_energy140.jpg 0.12805769 0.0 0.0 0.1260853 0.0 0.0 0.0 0.0 0.0 0.0 0.0 0.0 0.0 0.0 0.17231986 0.13438739 0.0 0.3086805 0.09722984 0.0 0.0 0.0 0.0 0.10972449 0.0 0.0 0.0 0.008873126 0.0 0.0 0.0 0.0 0.0 0.13369223 0.22848488 0.15108976 0.0 0.028551303 0.21631363 0.004988716 0.0 0.0 0.0 0.0 0.0 0.0 0.041777655 0.0 0.05004307 0.0 0.0 0.065936856 0.0 0.0 0.0 0.17575014 0.0 0.07466672 0.0 0.0 0.01809…
../DATASETS/24_bones_classifier_test_224x224x3/train/11/11_APML.dcm_rotation85	-9_energy146.jpg 0.13871986 0.0 0.0 0.10906467 0.0 0.0 0.0 0.0 0.0 0.0 0.0 0.0 0.0 0.0 0.1897294 0.09336444 0.0 0.34834942 0.084842086 0.0 0.0 0.0 0.0 0.07650019 0.0 0.0 0.0 0.016675511 0.0 0.0 0.0 0.0 0.0 0.18129614 0.20808977 0.17094469 0.0 0.023962753 0.23245898 0.0 0.0 0.0 0.0 0.0 0.0 0.0 0.027289813 0.0 0.079321295 0.0 0.0 0.07088006 0.0 0.0 0.0 0.17798579 0.0 0.12369342 0.0 0.0 0.029932225 …
../DATASETS/24_bones_classifier_test_224x224x3/train/11/11_APML.dcm_rotation109	-15_energy158.jpg 0.15213862 0.0 0.0 0.098640464 0.0 0.0 0.0 0.0 0.0 0.0 0.0 0.0 0.0 0.0 0.15274823 0.14212894 0.0 0.29507408 0.07964533 0.0 0.0 0.0 0.0 0.088558145 0.0 0.0 0.0 0.075250976 0.0 0.0 0.0 0.0 0.0 0.19727202 0.19763772 0.16732933 0.0 0.006242192 0.24015751 0.0 0.0 0.0 0.0 0.0 0.0 0.0 0.09862893 0.0 0.0709948 0.0 0.0 0.099894546 0.0 0.0 0.0 0.17440964 0.0 0.17878821 0.0 0.0 0.013794069…
../DATASETS/24_bones_classifier_test_224x224x3/train/11/11_APML.dcm_rotation109	-21_energy146.jpg 0.16585375 0.0 0.0 0.09126487 0.0 0.0 0.0 0.0 0.0 0.0 0.0 0.0 0.0 0.0 0.15765011 0.1240046 0.0 0.32538846 0.09209116 0.0 0.0 0.0 0.0 0.080682255 0.0 0.0 0.0 0.025771918 0.0 0.0 0.0 0.0 0.0 0.14865817 0.22628021 0.18202408 0.0 0.0398221 0.28605354 0.0008637083 0.0 0.0 0.0 0.0 0.0 0.0 0.0 0.0 0.08830509 0.0 0.0 0.085317925 0.0 0.0 0.0 0.17745128 0.0 0.13803786 0.0 0.0 0.004428232 …
../DATASETS/24_bones_classifier_test_224x224x3/train/11/11_APML.dcm_rotation106	9_energy152.jpg 0.12634666 0.0 0.0 0.18015048 0.0 0.0 0.0 0.0 0.0 0.0 0.0 0.0 0.0 0.0 0.23129821 0.12676018 0.0 0.31691423 0.10727894 0.0 0.0 0.0 0.0 0.071909435 0.0 0.0 0.0 0.017375343 0.0 0.0 0.0 0.0 0.0 0.14025885 0.23653454 0.16973251 0.0 0.034517758 0.20954935 0.0 0.0 0.0 0.0 0.0 0.0 0.0 0.056439523 0.0 0.007870359 0.0 0.0 0.02372561 0.0 0.0 0.0 0.21354723 0.0 0.1207425 0.0 0.0 0.02272873 0.…
../DATASETS/24_bones_classifier_test_224x224x3/train/11/11_APML.dcm_rotation85	12_energy140.jpg 0.08974497 0.0 0.0 0.18762282 0.0 0.0 0.0 0.0 0.0 0.0 0.0 0.0 0.0 0.0 0.2909332 0.051838342 0.0 0.39183193 0.073838815 0.0 0.0 0.0 0.0 0.059977483 0.0 0.0 0.0 0.0 0.0 0.0 0.0 0.0 0.0 0.15446176 0.22767669 0.1911318 0.0 0.039340794 0.22927842 0.016293189 0.0 0.0 0.0 0.0 0.0 0.0 0.0 0.0 0.0005696681 0.0 0.0 0.0 0.0 0.0 0.0 0.19730222 0.0 0.08724772 0.0 0.0 0.029143697 0.0 0.0733487…
../DATASETS/24_bones_classifier_test_224x224x3/train/11/11_APML.dcm_rotation85	0_energy146.jpg 0.12907371 0.0 0.0 0.1544275 0.0 0.0 0.0 0.0 0.0 0.0 0.0 0.0 0.0 0.0 0.27892336 0.04494412 0.0 0.37970695 0.050774653 0.0 0.0 0.0 0.0 0.03382269 0.0 0.0 0.0 0.0 0.0 0.0 0.0 0.0 0.0 0.15462951 0.22562702 0.16541266 0.0 0.006085222 0.23978794 0.007955914 0.00885513 0.0 0.0109378435 0.0 0.0 0.0 0.011468152 0.0 0.026038677 0.0 0.0 0.006641754 0.0 0.0 0.0 0.21309356 0.0 0.11548916 0.0 …
../DATASETS/24_bones_classifier_test_224x224x3/train/11/11_APML.dcm_rotation109	-9_energy158.jpg 0.14969993 0.0 0.0 0.11050479 0.0 0.0 0.0 0.0 0.0 0.0 0.0 0.0 0.0 0.0 0.19611807 0.10675133 0.0 0.31314456 0.060450025 0.0 0.0 0.0 0.0 0.09544066 0.0 0.0 0.0 0.06866214 0.0 0.0 0.0 0.0 0.0 0.19728345 0.17533803 0.1620442 0.0 0.0 0.23002742 0.0 0.0 0.0 0.0 0.0 0.0 0.0 0.060413178 0.0 0.051924545 0.0 0.0 0.08935935 0.0 0.0 0.0 0.16776632 0.0 0.1580492 0.0 0.0 0.005320759 0.0 0.1099…
../DATASETS/24_bones_classifier_test_224x224x3/train/11/11_APML.dcm_rotation106	18_energy146.jpg 0.12158997 0.0 0.0 0.1721131 0.0 0.0 0.0 0.0 0.0 0.0 0.0 0.0 0.0 0.0 0.23231272 0.11041989 0.0 0.36796743 0.10246342 0.0 0.0 0.0 0.0 0.08586469 0.0 0.0 0.0 0.0031619444 0.0 0.0 0.0 0.0 0.0 0.14888 0.22434923 0.1521436 0.0 0.021019647 0.21955599 0.0 0.0 0.0 0.0 0.0 0.0 0.0 0.037995238 0.0 0.032662176 0.0 0.0 0.020478586 0.0 0.0 0.0 0.22698377 0.0 0.09853488 0.0 0.0 0.03616317 0.0 …
../DATASETS/24_bones_classifier_test_224x224x3/train/11/11_APML.dcm_rotation106	-3_energy140.jpg 0.14496544 0.0 0.0 0.094743915 0.0 0.0 0.0 0.0 0.0 0.0 0.0 0.0 0.0 0.0 0.15655965 0.13383888 0.0 0.30397522 0.09006578 0.0 0.0 0.0 0.0 0.098407775 0.0 0.0 0.0 0.03528354 0.0 0.0 0.0 0.0 0.0 0.15922666 0.20546973 0.14540869 0.0 0.0 0.2162795 0.0 0.0 0.0 0.0 0.0 0.0 0.0 0.092765056 0.0 0.086614 0.0 0.0 0.09577854 0.0 0.0 0.0 0.1927791 0.0 0.09927043 0.0 0.0 0.022293732 0.0 0.118182…
../DATASETS/24_bones_classifier_test_224x224x3/train/11/11_APML.dcm_rotation106	-12_energy158.jpg 0.14604405 0.0 0.0 0.10605582 0.0 0.0 0.0 0.0 0.0 0.0 0.0 0.0 0.0 0.0 0.17458963 0.1271455 0.0 0.29590386 0.057899967 0.0 0.0 0.0 0.0 0.09994369 0.0 0.0 0.0 0.083460614 0.0 0.0 0.0 0.0 0.0 0.21326776 0.17396398 0.1637205 0.0 0.0 0.22916576 0.0 0.0 0.0 0.0 0.0 0.0 0.0 0.08300572 0.0 0.058022168 0.0 0.0 0.10147144 0.0 0.0 0.0 0.16568656 0.0 0.17715311 0.0 0.0 0.0 0.0 0.119915426 0…
../DATASETS/24_bones_classifier_test_224x224x3/train/11/11_APML.dcm_rotation106	-3_energy152.jpg 0.14513347 0.0 0.0 0.11498399 0.0 0.0 0.0 0.0 0.0 0.0 0.0 0.0 0.0 0.0 0.17379205 0.13141918 0.0 0.3094089 0.09672235 0.0 0.0 0.0 0.0 0.086773865 0.0 0.0 0.0 0.022292592 0.0 0.0 0.0 0.0 0.0 0.14799356 0.2248792 0.1550456 0.0 0.0 0.20940328 0.0 0.0 0.0 0.0 0.0 0.0 0.0 0.09461183 0.0 0.07433701 0.0 0.0 0.07533726 0.0 0.0 0.0 0.21077581 0.0 0.109174736 0.0 0.0 0.045814104 0.0 0.12328…
../DATASETS/24_bones_classifier_test_224x224x3/train/11/11_APML.dcm_rotation79	21_energy146.jpg 0.111036226 0.0 0.0 0.17812352 0.0 0.0 0.0 0.0 0.0 0.0 0.0 0.0 0.0 0.0 0.2372983 0.10557543 0.0 0.3813682 0.0795558 0.0 0.0 0.0 0.0 0.07571929 0.0 0.0 0.0 0.0 0.0 0.0 0.0 0.0 0.0 0.14577676 0.25486007 0.19819164 0.0 0.06406069 0.25289646 0.0016584165 0.0 0.0 0.0 0.0 0.0 0.0 0.0 0.0 0.017276479 0.0 0.0 0.0 0.0 0.0 0.0 0.17194422 0.0 0.08828523 0.0 0.0 0.02286706 0.0 0.08402855 0.0…
../DATASETS/24_bones_classifier_test_224x224x3/train/11/11_APML.dcm_rotation109	-9_energy152.jpg 0.15376726 0.0 0.0 0.101176046 0.0 0.0 0.0 0.0 0.0 0.0 0.0 0.0 0.0 0.0 0.18876635 0.10591646 0.0 0.3131998 0.07334688 0.0 0.0 0.0 0.0 0.08730226 0.0 0.0 0.0 0.06498033 0.0 0.0 0.0 0.0 0.0 0.18340483 0.1867516 0.16518421 0.0 0.0 0.22492048 0.0 0.0 0.0 0.0 0.0 0.0 0.0 0.048253104 0.0 0.053766716 0.0 0.0 0.08415725 0.0 0.0 0.0 0.16567974 0.0 0.14611813 0.0 0.0 0.009367674 0.0 0.1107…
../DATASETS/24_bones_classifier_test_224x224x3/train/5/5_APML.dcm_rotation106	-9_energy152.jpg 0.090919875 0.0 0.0 0.05652809 0.06935206 0.0 0.0 0.0 0.0 0.0 0.0 0.0 0.0 0.0 0.100854225 0.220684 0.17117606 0.0 0.10354732 0.0 0.0 0.0 0.0 0.2822304 0.0 0.2639439 0.0 0.0 0.2009766 0.2296892 0.0 0.0 0.0 0.0 0.045101095 0.0 0.0 0.17586328 0.0 0.0 0.0 0.028926434 0.0 0.0 0.0 0.0 0.0 0.0 0.0 0.0 0.0 0.031538844 0.0 0.041352224 0.0 0.1359484 0.0 0.101373285 0.0 0.0 0.0 0.0 0.238152…
../DATASETS/24_bones_classifier_test_224x224x3/train/5/5_APML.dcm_rotation103	-21_energy158.jpg 0.11871546 0.0 0.0 0.04094739 0.054052055 0.0 0.0 0.0 0.0 0.0 0.0 0.0 0.0 0.022951333 0.033504486 0.29642937 0.15142384 0.0 0.07480636 0.0 0.0 0.0 0.0 0.33615997 0.0 0.27486318 0.0 0.0 0.18169679 0.159761 0.0 0.0 0.0 0.017072123 0.04315534 0.0 0.0 0.13366407 0.040338144 0.0 0.0 0.0014875 0.0 0.0 0.0 0.0 0.0 0.0 0.0 0.0 0.0 0.14551856 0.0 0.073139414 0.0 0.16578254 0.0 0.15057163…
../DATASETS/24_bones_classifier_test_224x224x3/train/5/5_APML.dcm_rotation103	18_energy146.jpg 0.057836547 0.0 0.0 0.051001146 0.0 0.020808913 0.0 0.0 0.0074348953 0.0 0.0 0.0 0.0 0.0 0.32006696 0.04002823 0.22009188 0.0 0.069670185 0.0 0.0 0.0 0.0 0.16939469 0.0 0.28191543 0.0 0.0 0.15924704 0.09151595 0.0 0.0 0.052040234 0.0 0.0 0.0 0.0 0.17072274 0.0 0.0 0.0 0.0037453875 0.0 0.0 0.0 0.0 0.0 0.0 0.0 0.0 0.0 0.0 0.0 0.1462331 0.03749041 0.22746685 0.0 0.10955624 0.0 0.0 0…
../DATASETS/24_bones_classifier_test_224x224x3/train/5/5_APML.dcm_rotation106	18_energy158.jpg 0.053200427 0.0 0.0 0.05084703 0.0 0.017304575 0.0 0.0 0.00961463 0.0 0.0 0.0 0.0 0.0 0.30645978 0.030745571 0.21217273 0.0 0.077955216 0.0 0.0 0.0 0.0 0.1639486 0.0 0.26894295 0.0 0.0 0.16633213 0.094826646 0.0 0.0 0.041660808 0.0 0.0 0.0 0.0 0.1780455 0.0 0.0 0.0 0.00079180405 0.0 0.0 0.0 0.0 0.0 0.0 0.0 0.0 0.0 0.0 0.0 0.124433964 0.05258599 0.23071209 0.0 0.10401263 0.0 0.0 0…
../DATASETS/24_bones_classifier_test_224x224x3/train/5/5_APML.dcm_rotation106	0_energy158.jpg 0.058759395 0.0 0.0 0.047851834 0.0 0.0 0.0 0.0 0.0 0.0 0.0 0.0 0.0 0.0 0.23350032 0.060562994 0.2345722 0.0 0.06614357 0.0 0.0 0.0 0.0 0.24745987 0.0 0.25468373 0.0 0.0 0.1805887 0.15231082 0.0 0.0 0.0 0.0 0.0 0.0 0.0 0.17883575 0.0 0.0 0.0 0.041335147 0.0 0.0 0.0 0.0 0.0 0.0 0.0 0.0 0.0 0.0 0.0 0.0926237 0.034920886 0.17807853 0.0 0.116118066 0.0 0.0 0.0 0.0 0.1861416 0.0 0.0 0.…
../DATASETS/24_bones_classifier_test_224x224x3/train/5/5_APML.dcm_rotation106	15_energy152.jpg 0.061681736 0.0 0.0 0.038478702 0.0 0.011822451 0.0 0.0 0.004688227 0.0 0.0 0.0 0.0 0.0 0.29608145 0.051252186 0.23195973 0.0 0.062040877 0.0 0.0 0.0 0.0 0.1801889 0.0 0.28444445 0.0 0.0 0.16363011 0.1161328 0.0 0.0 0.036945056 0.0 0.0 0.0 0.0 0.16651663 0.0 0.0 0.0 0.01378897 0.0 0.0 0.0 0.0 0.0 0.0 0.0 0.0 0.0 0.0 0.0 0.1362203 0.0413776 0.22188449 0.0 0.116540566 0.0 0.0 0.0 0…
../DATASETS/24_bones_classifier_test_224x224x3/train/5/5_APML.dcm_rotation103	-18_energy152.jpg 0.11476553 0.0 0.0 0.020314287 0.09636893 0.0 0.0 0.0 0.0 0.0 0.0 0.0 0.0 0.017933188 0.05044228 0.2790215 0.14253867 0.0 0.06653954 0.0 0.0 0.0 0.0 0.33866674 0.0 0.30186743 0.0 0.0 0.19167203 0.204432 0.0 0.0 0.0 0.0 0.016930357 0.0 0.0 0.119185254 0.011086201 0.0 0.0 0.017722752 0.0 0.0 0.0 0.0 0.0 0.0 0.0 0.0 0.0 0.12521161 0.0 0.04992765 0.0 0.16163456 0.0 0.1287531 0.0 0.0…
../DATASETS/24_bones_classifier_test_224x224x3/train/5/5_APML.dcm_rotation106	-15_energy146.jpg 0.10843203 0.0 0.0 0.030644873 0.10056879 0.0 0.0 0.0 0.0 0.0 0.0 0.0 0.0 0.0 0.06695126 0.2558134 0.15192223 0.0 0.08326502 0.0 0.0 0.0 0.0 0.31309968 0.0 0.29282865 0.0 0.0 0.216744 0.23381719 0.0 0.0 0.0 0.0 0.020893818 0.0 0.0 0.15902737 0.0 0.0 0.0 0.018942347 0.0 0.0 0.0 0.0 0.0 0.0 0.0 0.0 0.0 0.07591876 0.0 0.019528063 0.0 0.16077156 0.0 0.098813765 0.0 0.0 0.0 0.0 0.217…
../DATASETS/24_bones_classifier_test_224x224x3/train/5/5_APML.dcm_rotation103	15_energy152.jpg 0.059384733 0.0 0.0 0.03959914 0.0 0.0 0.0 0.0 0.004738532 0.0 0.0 0.0 0.0 0.0 0.28241175 0.059039254 0.22885357 0.0 0.06759996 0.0 0.0 0.0 0.0 0.18393712 0.0 0.27696535 0.0 0.0 0.16593365 0.115802966 0.0 0.0 0.038198043 0.0 0.0 0.0 0.0 0.16790733 0.0 0.0 0.0 0.014864366 0.0 0.0 0.0 0.0 0.0 0.0 0.0 0.0 0.0 0.0 0.0 0.13674687 0.049005922 0.2162632 0.0 0.12163365 0.0 0.0 0.0 0.0 0.…
../DATASETS/24_bones_classifier_test_224x224x3/train/5/5_APML.dcm_rotation100	21_energy158.jpg 0.05896217 0.00082699966 0.0 0.047198206 0.0 0.0 0.0 0.0 0.016579242 0.0 0.0 0.0 0.0 0.000855899 0.29506904 0.032962266 0.20831352 0.0 0.0697566 0.0 0.0 0.0 0.0 0.19441262 0.0 0.27899292 0.0 0.0 0.16432428 0.09309024 0.0 0.0 0.044109784 0.0 0.0 0.0 0.0 0.16157012 0.0 0.0 0.0 0.018352343 0.0 0.0 0.0 0.0 0.0 0.0 0.0 0.0 0.0 0.0 0.0 0.14683291 0.068802536 0.21387999 0.0 0.10988008 0…
../DATASETS/24_bones_classifier_test_224x224x3/train/5/5_APML.dcm_rotation100	21_energy140.jpg 0.0688697 0.0 0.0 0.052019577 0.0 0.00039513482 0.0 0.0 0.0 0.0 0.0 0.0 0.0 0.0 0.32844785 0.033841662 0.2096662 0.0 0.04979405 0.0 0.0 0.0 0.0 0.20122387 0.0 0.30003086 0.0 0.0 0.15834148 0.10438933 0.0 0.0 0.046314456 0.0 0.0 0.0 0.0 0.15723847 0.0 0.0 0.0 0.026770009 0.0 0.0 0.0 0.0 0.0 0.0 0.0 0.0 0.0 0.0 0.0 0.17134593 0.050346922 0.20969492 0.0 0.10442507 0.0 0.0 0.0 0.0 0.…
../DATASETS/24_bones_classifier_test_224x224x3/train/5/5_APML.dcm_rotation106	-21_energy152.jpg 0.14400633 0.0 0.0 0.028204959 0.035721704 0.0 0.0 0.0 0.0 0.0 0.0 0.0 0.0 0.02124117 0.04994448 0.29682213 0.13533415 0.0 0.06415974 0.0 0.0 0.0 0.0 0.3312909 0.0 0.3047262 0.0 0.0019427361 0.18579935 0.17062043 0.0 0.0 0.0 0.030438678 0.04698449 0.0 0.0 0.121152654 0.058550403 0.0 0.0 0.011568965 0.0 0.0 0.0 0.0 0.0 0.0 0.0 0.0 0.0 0.13814323 0.0 0.062059913 0.0 0.16236408 0.0…
../DATASETS/24_bones_classifier_test_224x224x3/train/5/5_APML.dcm_rotation106	21_energy158.jpg 0.06288146 0.0 0.0 0.036334515 0.0 0.01219776 0.0 0.0 0.0198957 0.0 0.0 0.0 0.0 0.003677523 0.32673103 0.012325597 0.21117318 0.0 0.040030535 0.0 0.0 0.0 0.0 0.18723461 0.0 0.28061953 0.0 0.0 0.16508625 0.106869936 0.0 0.0 0.054131348 0.0 0.0 0.0 0.0 0.1557561 0.0 0.0 0.0 0.03457487 0.0 0.0 0.0 0.0 0.0 0.0 0.0 0.0 0.0 0.0 0.0 0.16923337 0.08183429 0.21755484 0.0 0.11441936 0.0 0.…
../DATASETS/24_bones_classifier_test_224x224x3/train/5/5_APML.dcm_rotation109	-15_energy158.jpg 0.08562597 0.0 0.0 0.061501224 0.07043206 0.0 0.0 0.0 0.0 0.0 0.0 0.0 0.0 0.0 0.06787319 0.26520208 0.16349971 0.0 0.10497229 0.0 0.0 0.0 0.0 0.30706394 0.0 0.25809488 0.0 0.0 0.19079639 0.19708805 0.0 0.0 0.0 0.0 0.042998224 0.0 0.0 0.17732255 0.012097037 0.0 0.0 0.005998677 0.0 0.0 0.0 0.0 0.0 0.0 0.0 0.0 0.0 0.09049322 0.0 0.048388116 0.0 0.16543467 0.0 0.11973644 0.0 0.0 0.0…
../DATASETS/24_bones_classifier_test_224x224x3/train/5/5_APML.dcm_rotation103	-3_energy158.jpg 0.061206155 0.0 0.0 0.03677469 0.025095249 0.0 0.0 0.0 0.0 0.0 0.0 0.0 0.0 0.0 0.20775214 0.08772568 0.22618574 0.0 0.07100925 0.0 0.0 0.0 0.0 0.27772346 0.0 0.2626438 0.0 0.0 0.18490286 0.1680631 0.0 0.0 0.0 0.0 0.0 0.0 0.0 0.1601512 0.0 0.0 0.0 0.04221832 0.0 0.0 0.0 0.0 0.0 0.0 0.0 0.0 0.0 0.0 0.0 0.09916848 0.034007113 0.17820582 0.000964164 0.12939744 0.0 0.0 0.0 0.0 0.19782…
../DATASETS/24_bones_classifier_test_224x224x3/train/5/5_APML.dcm_rotation106	12_energy140.jpg 0.07041697 0.0 0.0 0.045099474 0.0 0.0 0.0 0.0 0.0 0.0 0.0 0.0 0.0 0.0 0.2859015 0.07186288 0.22264905 0.0 0.056331772 0.0 0.0 0.0 0.0 0.20688522 0.0 0.26908094 0.0 0.0 0.17005104 0.15127169 0.0 0.0 0.004765397 0.0 0.0 0.0 0.0 0.16948006 0.0 0.0 0.0 0.04067211 0.0 0.0 0.0 0.0 0.0 0.0 0.0 0.0 0.0 0.0 0.0 0.15122123 0.04621749 0.19057508 0.0 0.12976262 0.0 0.0 0.0 0.0 0.19337375 0.…
../DATASETS/24_bones_classifier_test_224x224x3/train/5/5_APML.dcm_rotation109	-21_energy140.jpg 0.1621237 0.0 0.0 0.014097071 0.03927449 0.0 0.0 0.0 0.0 0.0 0.0 0.0 0.0 0.023100946 0.035710506 0.30556512 0.109466806 0.0 0.051373377 0.0 0.0 0.0 0.0 0.3404714 0.0 0.32870343 0.0 0.0 0.20858213 0.18996607 0.0 0.0 0.0 0.039757848 0.028093642 0.0 0.0 0.11388216 0.08201606 0.0 0.0 0.01622627 0.0 0.0 0.0 0.0 0.0 0.0 0.0 0.0 0.0 0.16386217 0.0 0.0157855 0.0 0.15361539 0.0 0.1314253…
../DATASETS/24_bones_classifier_test_224x224x3/train/5/5_APML.dcm_rotation100	15_energy140.jpg 0.06042877 0.0 0.0 0.039052233 0.0 0.0 0.0 0.0 0.0 0.0 0.0 0.0 0.0 0.0 0.28719878 0.052039348 0.22440822 0.0 0.054885864 0.0 0.0 0.0 0.0 0.1928983 0.0 0.27281985 0.0 0.0 0.17332825 0.14806695 0.0 0.0 0.02945251 0.0 0.0 0.0 0.0 0.1727687 0.0 0.0 0.0 0.035510987 0.0 0.0 0.0 0.0 0.0 0.0 0.0 0.0 0.0 0.0 0.0 0.1493475 0.07009402 0.19312079 0.0 0.11540954 0.0 0.0 0.0 0.0 0.18826099 0.0…
../DATASETS/24_bones_classifier_test_224x224x3/train/5/5_APML.dcm_rotation100	12_energy158.jpg 0.05138545 0.0 0.0 0.04224479 0.0 0.0 0.0 0.0 0.004199188 0.0 0.0 0.0 0.0 0.015418307 0.24458425 0.060710497 0.217699 0.0 0.075054534 0.0 0.0 0.0 0.0 0.19448134 0.0 0.24376376 0.0 0.0 0.17367278 0.13657495 0.0 0.0 0.023054834 0.0 0.0 0.0 0.0 0.17737207 0.0 0.0 0.0 0.031701062 0.0 0.0 0.0 0.0 0.0 0.0 0.0 0.0 0.0 0.0 0.0 0.1360199 0.0882096 0.19087675 0.0 0.13359459 0.0 0.0 0.0 0.0…
../DATASETS/24_bones_classifier_test_224x224x3/train/5/5_APML.dcm_rotation106	-18_energy152.jpg 0.12051437 0.0 0.0 0.017958347 0.086605646 0.0 0.0 0.0 0.0 0.0 0.0 0.0 0.0 0.021681985 0.0536073 0.28057078 0.13787487 0.0 0.060850587 0.0 0.0 0.0 0.0 0.34091103 0.0 0.3072417 0.0 0.0 0.19091627 0.20264474 0.0 0.0 0.0 0.0034631174 0.01752444 0.0 0.0 0.12129285 0.019299982 0.0 0.0 0.019864582 0.0 0.0 0.0 0.0 0.0 0.0 0.0 0.0 0.0 0.12715718 0.0 0.047006804 0.0 0.15916073 0.0 0.1263…
../DATASETS/24_bones_classifier_test_224x224x3/train/5/5_APML.dcm_rotation109	15_energy152.jpg 0.062924676 0.0 0.0 0.042612284 0.0 0.022666976 0.0 0.0 0.008625753 0.0 0.0 0.0 0.0 0.0 0.30603245 0.04840683 0.23078454 0.0 0.06788762 0.0 0.0 0.0 0.0 0.1727636 0.0 0.2880345 0.0 0.0 0.16043003 0.10410483 0.0 0.0 0.035126206 0.0 0.0 0.0 0.0 0.1683254 0.0 0.0 0.0 0.0013874441 0.0 0.0 0.0 0.0 0.0 0.0 0.0 0.0 0.0 0.0 0.0 0.12783878 0.02604968 0.23155782 0.0 0.11195597 0.0 0.0 0.0 0…
../DATASETS/24_bones_classifier_test_224x224x3/train/5/5_APML.dcm_rotation109	-15_energy146.jpg 0.114471786 0.0 0.0 0.02798841 0.078454144 0.0 0.0 0.0 0.0 0.0 0.0 0.0 0.0 0.0 0.06942389 0.2595242 0.15229337 0.0 0.08154596 0.0 0.0 0.0 0.0 0.32173517 0.0 0.31525123 0.0 0.0 0.21702053 0.21981372 0.0 0.0 0.0 0.0 0.014317503 0.0 0.0 0.1599394 0.0064821267 0.0 0.0 0.007764005 0.0 0.0 0.0 0.0 0.0 0.0 0.0 0.0 0.0 0.09241919 0.0 0.0059525277 0.0 0.1670706 0.0 0.094266735 0.0 0.0 0.…
../DATASETS/24_bones_classifier_test_224x224x3/train/5/5_APML.dcm_rotation103	18_energy140.jpg 0.06398347 0.0 0.0 0.04746435 0.0 0.021931088 0.0 0.0 0.0028198448 0.0 0.0 0.0 0.0 0.0 0.33047903 0.03462894 0.22013015 0.0 0.05601668 0.0 0.0 0.0 0.0 0.17535986 0.0 0.28634208 0.0 0.0 0.16015998 0.10308158 0.0 0.0 0.052709967 0.0 0.0 0.0 0.0 0.16573459 0.0 0.0 0.0 0.014518405 0.0 0.0 0.0 0.0 0.0 0.0 0.0 0.0 0.0 0.0 0.0 0.1622345 0.045518998 0.2217134 0.0 0.11119888 0.0 0.0 0.0 0…
../DATASETS/24_bones_classifier_test_224x224x3/train/5/5_APML.dcm_rotation103	-15_energy140.jpg 0.10591272 0.0 0.0 0.028090749 0.122477844 0.0 0.0 0.0 0.0 0.0 0.0 0.0 0.0 0.0 0.06812433 0.2472433 0.15233465 0.0 0.081079096 0.0 0.0 0.0 0.0 0.30848965 0.0 0.28317237 0.0 0.0 0.22259209 0.24630417 0.0 0.0 0.0 0.0 0.015780741 0.0 0.0 0.15557027 0.0 0.0 0.0 0.029098824 0.0 0.0 0.0 0.0 0.0 0.0 0.0 0.0 0.0 0.06519803 0.0 0.016719094 0.0 0.1565785 0.006042251 0.095089905 0.0 0.0 0.…
../DATASETS/24_bones_classifier_test_224x224x3/train/5/5_APML.dcm_rotation106	-12_energy140.jpg 0.09996582 0.0 0.0 0.041667063 0.10203445 0.0 0.0 0.0 0.0 0.0 0.0 0.0 0.0 0.0 0.08076178 0.2369523 0.14687854 0.0 0.08884286 0.0 0.0 0.0 0.0 0.2978572 0.0 0.2898132 0.0 0.0 0.22325595 0.24671791 0.0 0.0 0.0 0.0 0.020912282 0.0 0.0 0.16694826 0.0 0.0 0.0 0.023248186 0.0 0.0 0.0 0.0 0.0 0.0 0.0 0.0 0.0 0.049432445 0.0 0.004228872 0.0 0.14821924 0.0012708717 0.081763364 0.0 0.0 0.0…
../DATASETS/24_bones_classifier_test_224x224x3/train/5/5_APML.dcm_rotation106	3_energy152.jpg 0.061281238 0.0 0.0 0.04604368 0.0 0.0 0.0 0.0 0.0 0.0 0.0 0.0 0.0 0.0 0.2678743 0.04616282 0.24060136 0.0 0.062852316 0.0 0.0 0.0 0.0 0.20193154 0.0 0.24635935 0.0 0.0 0.16945451 0.14386445 0.0 0.0 0.0 0.0 0.0 0.0 0.0 0.1812513 0.0 0.0 0.0 0.045765273 0.0 0.0 0.0 0.0 0.0 0.0 0.0 0.0 0.0 0.0 0.0 0.11184849 0.04199156 0.18297437 0.0 0.121573746 0.0 0.0 0.0 0.0 0.18956317 0.0 0.0 0.…
../DATASETS/24_bones_classifier_test_224x224x3/train/5/5_APML.dcm_rotation109	12_energy146.jpg 0.06501013 0.0 0.0 0.04826163 0.0 0.012722442 0.0 0.0 0.0 0.0 0.0 0.0 0.0 0.0 0.30766505 0.050173808 0.2304229 0.0 0.05868158 0.0 0.0 0.0 0.0 0.1928254 0.0 0.28484523 0.0 0.0 0.16070244 0.1240608 0.0 0.0 0.011445076 0.0 0.0 0.0 0.0 0.16909751 0.0 0.0 0.0 0.019269357 0.0 0.0 0.0 0.0 0.0 0.0 0.0 0.0 0.0 0.0 0.0 0.1361996 0.027427742 0.21075375 0.0 0.124410376 0.0 0.0 0.0 0.0 0.1769…
../DATASETS/24_bones_classifier_test_224x224x3/train/5/5_APML.dcm_rotation103	6_energy146.jpg 0.07211646 0.0 0.0 0.045629423 0.0 0.0 0.0 0.0 0.0 0.0 0.0 0.0 0.0 0.0 0.2607675 0.07183978 0.23043326 0.0 0.067422666 0.0 0.0 0.0 0.0 0.1972521 0.0 0.24296334 0.0 0.0 0.1786601 0.16905002 0.0 0.0 0.0 0.0 0.005424578 0.0 0.0 0.18484181 0.0 0.0 0.0 0.052922048 0.0 0.0 0.0 0.0 0.0 0.0 0.0 0.0 0.0 0.0 0.0 0.11917487 0.053524587 0.17222305 0.0 0.11238428 0.0 0.0 0.0 0.0 0.20124008 0.0…
../DATASETS/24_bones_classifier_test_224x224x3/train/5/5_APML.dcm_rotation109	0_energy140.jpg 0.076207384 0.0 0.0 0.040929303 0.005526668 0.0 0.0 0.0 0.0 0.0 0.0 0.0 0.0 0.0 0.22991928 0.08624807 0.22731598 0.0 0.06880307 0.0 0.0 0.0 0.0 0.2674791 0.0 0.26382807 0.0 0.0 0.18460745 0.15157752 0.0 0.0 0.0 0.0 0.0 0.0 0.0 0.16905124 0.0 0.0 0.0 0.048957996 0.0 0.0 0.0 0.0 0.0 0.0 0.0 0.0 0.0 0.0 0.0 0.09508353 0.023481386 0.17442448 0.0 0.124336645 0.0 0.0 0.0 0.0 0.20353514 …
../DATASETS/24_bones_classifier_test_224x224x3/train/5/5_APML.dcm_rotation106	6_energy152.jpg 0.068752155 0.0 0.0 0.041125204 0.0 0.0 0.0 0.0 0.0 0.0 0.0 0.0 0.0 0.0 0.27685916 0.048526388 0.23635988 0.0 0.057620864 0.0 0.0 0.0 0.0 0.18876687 0.0 0.24972153 0.0 0.0 0.17430326 0.15289204 0.0 0.0 0.0 0.0 0.0 0.0 0.0 0.18582956 0.0 0.0 0.0 0.04722253 0.0 0.0 0.0 0.0 0.0 0.0 0.0 0.0 0.0 0.0 0.0 0.11723221 0.05930965 0.1848789 0.0 0.10681091 0.0 0.0 0.0 0.0 0.1867824 0.0 0.0 0.…
../DATASETS/24_bones_classifier_test_224x224x3/train/5/5_APML.dcm_rotation103	-21_energy152.jpg 0.13405474 0.0 0.0 0.025768753 0.052639976 0.0 0.0 0.0 0.0 0.0 0.0 0.0 0.0 0.017428832 0.046461698 0.28996328 0.14477468 0.0 0.06470445 0.0 0.0 0.0 0.0 0.33690238 0.0 0.30592406 0.0 0.0 0.19083 0.1742408 0.0 0.0 0.0 0.018448964 0.03594601 0.0 0.0 0.12237145 0.042209785 0.0 0.0 0.008061426 0.0 0.0 0.0 0.0 0.0 0.0 0.0 0.0 0.0 0.13996693 0.0 0.058864437 0.0 0.16678359 0.0 0.1423761…
../DATASETS/24_bones_classifier_test_224x224x3/train/5/5_APML.dcm_rotation103	-6_energy158.jpg 0.066068225 0.0 0.0 0.03893167 0.06115929 0.0 0.0 0.0 0.0 0.0 0.0 0.0 0.0 0.0045863716 0.17395245 0.13054693 0.21285135 0.0 0.08765534 0.0 0.0 0.0 0.0 0.26757088 0.0 0.24624309 0.0 0.0 0.19881836 0.20235007 0.0 0.0 0.0 0.0 0.005621635 0.0 0.0 0.17214757 0.0 0.0 0.0 0.042413123 0.0 0.0 0.0 0.0 0.0 0.0 0.0 0.0 0.0 0.0 0.0 0.09251079 0.04056841 0.15902334 0.0 0.12201617 0.0 0.0 0.0 …
../DATASETS/24_bones_classifier_test_224x224x3/train/5/5_APML.dcm_rotation103	21_energy146.jpg 0.06773292 0.0 0.0 0.049023617 0.0 0.013740164 0.0 0.0 0.012877872 0.0 0.0 0.0 0.0 0.0 0.3318992 0.033455677 0.21721916 0.0 0.049528297 0.0 0.0 0.0 0.0 0.19454351 0.0 0.303422 0.0 0.0 0.1528595 0.087145485 0.0 0.0 0.055627257 0.0 0.0 0.0 0.0 0.15331133 0.0 0.0 0.0 0.018872324 0.0 0.0 0.0 0.0 0.0 0.0 0.0 0.0 0.0 0.0 0.0 0.1718725 0.03861835 0.2208367 0.0 0.112386145 0.0 0.0 0.0 0.…
../DATASETS/24_bones_classifier_test_224x224x3/train/5/5_APML.dcm_rotation103	0_energy140.jpg 0.070438914 0.0 0.0 0.032752097 0.03376191 0.0 0.0 0.0 0.0 0.0 0.0 0.0 0.0 0.013450249 0.22500762 0.07697188 0.22934078 0.0 0.06587744 0.0 0.0 0.0 0.0 0.2531293 0.0 0.2528851 0.0 0.0 0.18830964 0.17202993 0.0 0.0 0.0 0.0 0.0 0.0 0.0 0.16973831 0.0 0.0 0.0 0.061247054 0.0 0.0 0.0 0.0 0.0 0.0 0.0 0.0 0.0 0.0 0.0 0.10686816 0.06072534 0.16140012 0.0 0.122380905 0.0 0.0 0.0 0.0 0.1987…
../DATASETS/24_bones_classifier_test_224x224x3/train/5/5_APML.dcm_rotation109	-6_energy152.jpg 0.08317424 0.0 0.0 0.048996698 0.025027271 0.0 0.0 0.0 0.0 0.0 0.0 0.0 0.0 0.0 0.17174429 0.1546701 0.19874223 0.0 0.093811296 0.0 0.0 0.0 0.0 0.2850993 0.0 0.27403718 0.0 0.0 0.19893537 0.18514304 0.0 0.0 0.0 0.0 0.009954602 0.0 0.0 0.16744196 0.0 0.0 0.0 0.0294578 0.0 0.0 0.0 0.0 0.0 0.0 0.0 0.0 0.0 0.008795769 0.0 0.0756063 0.0 0.16767022 0.0 0.12662615 0.0 0.0 0.0 0.0 0.22315…
../DATASETS/24_bones_classifier_test_224x224x3/train/5/5_APML.dcm_rotation109	-15_energy140.jpg 0.11759187 0.0 0.0 0.023392623 0.08914222 0.0 0.0 0.0 0.0 0.0 0.0 0.0 0.0 0.0 0.059866704 0.261534 0.13740356 0.0 0.07376143 0.0 0.0 0.0 0.0 0.32680893 0.0 0.31964248 0.0 0.0 0.22545944 0.23228064 0.0 0.0 0.0 0.0 0.007329578 0.0 0.0 0.15193205 0.014903764 0.0 0.0 0.009227251 0.0 0.0 0.0 0.0 0.0 0.0 0.0 0.0 0.0 0.10250703 0.0 0.0 0.0 0.15877865 0.0 0.08480703 0.0 0.0 0.0 0.0 0.19…
../DATASETS/24_bones_classifier_test_224x224x3/train/5/5_APML.dcm_rotation100	3_energy152.jpg 0.06254381 0.0 0.0 0.04551242 0.0 0.0 0.0 0.0 0.0 0.0 0.0 0.0 0.0 0.0 0.24851309 0.052802477 0.23901677 0.0 0.06601663 0.0 0.0 0.0 0.0 0.20836994 0.0 0.24535765 0.0 0.0 0.17349108 0.15875909 0.0 0.0 0.0 0.0 0.0 0.0 0.0 0.17842199 0.0 0.0 0.0 0.052856404 0.0 0.0 0.0 0.0 0.0 0.0 0.0 0.0 0.0 0.0 0.0 0.11137108 0.052019466 0.16985025 0.0 0.12852558 0.0 0.0 0.0 0.0 0.1985012 0.0 0.0 0.…
../DATASETS/24_bones_classifier_test_224x224x3/train/5/5_APML.dcm_rotation109	-3_energy140.jpg 0.08483076 0.0 0.0 0.03372833 0.04038036 0.0 0.0 0.0 0.0 0.0 0.0 0.0 0.0 0.0033587338 0.19194794 0.12696601 0.21434508 0.0 0.074086785 0.0 0.0 0.0 0.0 0.30826548 0.0 0.28806236 0.0 0.0 0.18871965 0.16051981 0.0 0.0 0.0 0.0 0.0 0.0 0.0 0.1426574 0.0 0.0 0.0 0.03930342 0.0 0.0 0.0 0.0 0.0 0.0 0.0 0.0 0.0 0.03302254 0.0 0.08340904 0.0 0.17608874 0.0009721778 0.14164634 0.0 0.0 0.0 0…
../DATASETS/24_bones_classifier_test_224x224x3/train/5/5_APML.dcm_rotation106	-15_energy158.jpg 0.07968789 0.0 0.0 0.05755507 0.10072757 0.0 0.0 0.0 0.0 0.0 0.0 0.0 0.0 0.0 0.061305013 0.25743222 0.16019112 0.0 0.104325324 0.0 0.0 0.0 0.0 0.3064272 0.0 0.2425568 0.0 0.0 0.19424288 0.21342924 0.0 0.0 0.0 0.0 0.041544214 0.0 0.0 0.17232762 0.0 0.0 0.0 0.01737361 0.0 0.0 0.0 0.0 0.0 0.0 0.0 0.0 0.0 0.078479536 0.0 0.051892806 0.0 0.15852895 0.0 0.12095218 0.0 0.0 0.0 0.0 0.24…
../DATASETS/24_bones_classifier_test_224x224x3/train/5/5_APML.dcm_rotation106	-3_energy158.jpg 0.064074956 0.0 0.0 0.043726124 0.00083566905 0.0 0.0 0.0 0.0 0.0 0.0 0.0 0.0 0.0 0.22325191 0.08563756 0.22954232 0.0 0.07252127 0.0 0.0 0.0 0.0 0.2677244 0.0 0.25881174 0.0 0.0 0.18037799 0.1561843 0.0 0.0 0.0 0.0 0.0 0.0 0.0 0.16298293 0.0 0.0 0.0 0.037807055 0.0 0.0 0.0 0.0 0.0 0.0 0.0 0.0 0.0 0.0 0.0 0.107770555 0.023393095 0.18690366 0.0 0.1333143 0.0 0.0 0.0 0.0 0.19573666…
../DATASETS/24_bones_classifier_test_224x224x3/train/5/5_APML.dcm_rotation103	12_energy158.jpg 0.051562294 0.0 0.0 0.044639908 0.0 0.0 0.0 0.0 0.008245167 0.0 0.0 0.0 0.0 0.004672832 0.25136548 0.061843235 0.21637695 0.0 0.07969495 0.0 0.0 0.0 0.0 0.18325639 0.0 0.23969017 0.0 0.0 0.17161845 0.1318502 0.0 0.0 0.026688976 0.0 0.0 0.0 0.0 0.17999355 0.0 0.0 0.0 0.025433745 0.0 0.0 0.0 0.0 0.0 0.0 0.0 0.0 0.0 0.0 0.0 0.13541669 0.081331044 0.19714633 0.0 0.1309948 0.0 0.0 0.0…
../DATASETS/24_bones_classifier_test_224x224x3/train/5/5_APML.dcm_rotation109	-12_energy146.jpg 0.10604958 0.0 0.0 0.044889644 0.070257396 0.0 0.0 0.0 0.0 0.0 0.0 0.0 0.0 0.0 0.089849666 0.24521707 0.14709988 0.0 0.09396795 0.0 0.0 0.0 0.0 0.30015165 0.0 0.29784098 0.0 0.0 0.20943296 0.22976899 0.0 0.0 0.0 0.0 0.031663187 0.0 0.0 0.16702735 0.0 0.0 0.0 0.0164944 0.0 0.0 0.0 0.0 0.0 0.0 0.0 0.0 0.0 0.059146 0.0 0.015015897 0.0 0.15270965 0.0 0.09311167 0.0 0.0 0.0 0.0 0.223…
../DATASETS/24_bones_classifier_test_224x224x3/train/5/5_APML.dcm_rotation109	-18_energy140.jpg 0.1384174 0.0 0.0 0.015823873 0.06001362 0.0 0.0 0.0 0.0 0.0 0.0 0.0 0.0 0.0003819886 0.057238273 0.28635946 0.12463954 0.0 0.059151344 0.0 0.0 0.0 0.0 0.34097928 0.0 0.32949752 0.0 0.0 0.21213548 0.21240819 0.0 0.0 0.0 0.0037218293 0.014893595 0.0 0.0 0.12935874 0.04861808 0.0 0.0 0.016507825 0.0 0.0 0.0 0.0 0.0 0.0 0.0 0.0 0.0 0.14192861 0.0 0.0037210006 0.0 0.16177703 0.0 0.1…
../DATASETS/24_bones_classifier_test_224x224x3/train/5/5_APML.dcm_rotation109	12_energy158.jpg 0.051662274 0.0 0.0 0.04892788 0.0 0.009198226 0.0 0.0 0.002584133 0.0 0.0 0.0 0.0 0.0 0.28213617 0.044689704 0.21996899 0.0 0.07664561 0.0 0.0 0.0 0.0 0.16865861 0.0 0.25246474 0.0 0.0 0.1711797 0.13051869 0.0 0.0 0.020575609 0.0 0.0 0.0 0.0 0.18000472 0.0 0.0 0.0 0.009445341 0.0 0.0 0.0 0.0 0.0 0.0 0.0 0.0 0.0 0.0 0.0 0.12328458 0.06158882 0.21497308 0.0 0.11565689 0.0 0.0 0.0 …
../DATASETS/24_bones_classifier_test_224x224x3/train/5/5_APML.dcm_rotation109	-9_energy140.jpg 0.101865016 0.0 0.0 0.05503721 0.08328678 0.0 0.0 0.0 0.0 0.0 0.0 0.0 0.0 0.0 0.083710045 0.23517363 0.14037633 0.0 0.0955823 0.0 0.0 0.0 0.0 0.29412174 0.0 0.2819092 0.0 0.0 0.21412301 0.2454491 0.0 0.0 0.0 0.0 0.03647399 0.0 0.0 0.16685274 0.013355012 0.0 0.0 0.021289913 0.0 0.0 0.0 0.0 0.0 0.0 0.0 0.0 0.0 0.054726627 0.0 0.0036993425 0.0 0.11583836 0.0 0.0926937 0.0 0.0 0.0 0.…
../DATASETS/24_bones_classifier_test_224x224x3/train/5/5_APML.dcm_rotation106	-21_energy140.jpg 0.15778568 0.0 0.0 0.0130906645 0.04931486 0.0 0.0 0.0 0.0 0.0 0.0 0.0 0.0 0.01900427 0.04686684 0.2966585 0.12240339 0.0 0.05122286 0.0 0.0 0.0 0.0 0.33947983 0.0 0.3273834 0.0 0.0 0.20907219 0.19541435 0.0 0.0 0.0 0.025304107 0.027115136 0.0 0.0 0.116434954 0.067192964 0.0 0.0 0.02001124 0.0 0.0 0.0 0.0 0.0 0.0 0.0 0.0 0.0 0.14850406 0.0 0.024639446 0.0 0.16102281 0.0 0.128601…
../DATASETS/24_bones_classifier_test_224x224x3/train/5/5_APML.dcm_rotation106	6_energy158.jpg 0.06281357 0.0 0.0 0.03714728 0.0 0.0 0.0 0.0 0.0 0.0 0.0 0.0 0.0 0.0 0.26844388 0.038663067 0.2385883 0.0 0.060214072 0.0 0.0 0.0 0.0 0.17799853 0.0 0.24253051 0.0 0.0 0.17666584 0.15431257 0.0 0.0 0.0 0.0 0.0 0.0 0.0 0.18583462 0.0 0.0 0.0 0.044046976 0.0 0.0 0.0 0.0 0.0 0.0 0.0 0.0 0.0 0.0 0.0 0.12079838 0.08327577 0.18644829 0.0 0.11230219 0.0 0.0 0.0 0.0 0.18110915 0.0 0.0 0.…
../DATASETS/24_bones_classifier_test_224x224x3/train/5/5_APML.dcm_rotation109	-21_energy146.jpg 0.15837888 0.0 0.0 0.023010964 0.020767605 0.0 0.0 0.0 0.0 0.0 0.0 0.0 0.0 0.019766925 0.04480496 0.30733278 0.11900113 0.0 0.060000464 0.0 0.0 0.0 0.0 0.33399644 0.0 0.319943 0.0 0.0 0.1939569 0.17087059 0.0 0.0 0.0 0.04454362 0.042048514 0.0 0.0 0.11656822 0.082847595 0.0 0.0 0.011164112 0.0 0.0 0.0 0.0 0.0 0.0 0.0 0.0 0.0 0.15835701 0.0 0.037631765 0.0 0.1582796 0.0 0.1450933…
../DATASETS/24_bones_classifier_test_224x224x3/train/5/5_APML.dcm_rotation85	-12_energy140.jpg 0.10518632 0.0 0.0 0.0064491867 0.09772453 0.0 0.0 0.0 0.0 0.0 0.0 0.0 0.0 0.015859436 0.15335472 0.18048385 0.19239925 0.0 0.029311733 0.0 0.0 0.0 0.0 0.2945079 0.0 0.30059972 0.0 0.0 0.19452114 0.23079574 0.0 0.0 0.0 0.0 0.0013061691 0.0 0.0 0.12427825 0.0 0.0 0.0 0.09377421 0.0 0.0 0.0 0.0 0.0 0.0 0.0 0.0 0.0 0.0011477695 0.0 0.11086919 0.0 0.16096961 0.029509379 0.13813469 0…
../DATASETS/24_bones_classifier_test_224x224x3/train/5/5_APML.dcm_rotation106	3_energy158.jpg 0.054288536 0.0 0.0 0.043300916 0.0 0.0 0.0 0.0 0.0 0.0 0.0 0.0 0.0 0.0 0.24945574 0.045211896 0.23682167 0.0 0.068584844 0.0 0.0 0.0 0.0 0.20465417 0.0 0.23707837 0.0 0.0 0.17547588 0.14777711 0.0 0.0 0.0 0.0 0.0 0.0 0.0 0.18604407 0.0 0.0 0.0 0.042182587 0.0 0.0 0.0 0.0 0.0 0.0 0.0 0.0 0.0 0.0 0.0 0.105906755 0.062037412 0.18081862 0.0 0.1247025 0.0 0.0 0.0 0.0 0.1879691 0.0 0.0…
../DATASETS/24_bones_classifier_test_224x224x3/train/5/5_APML.dcm_rotation79	3_energy140.jpg 0.07114539 0.0 0.0 0.028401012 0.0 0.013826879 0.0 0.0 0.0 0.0 0.0 0.0 0.0 0.0 0.32886374 0.0032997266 0.24853028 0.0 0.0408334 0.0 0.0 0.0 0.0 0.15933876 0.0 0.19972152 0.0 0.0 0.17694698 0.15770021 0.0 0.0 0.025200924 0.0 0.0 0.0 0.0 0.16111192 0.0 0.0 0.0 0.083823234 0.0 0.0 0.0 0.0 0.0 0.0 0.0 0.0 0.0 0.0 0.0 0.17216142 0.10330304 0.16891919 0.0 0.15923932 0.0 0.0 0.0 0.0 0.19…
../DATASETS/24_bones_classifier_test_224x224x3/train/5/5_APML.dcm_rotation103	-12_energy152.jpg 0.08869925 0.0 0.0 0.05236381 0.095109105 0.0 0.0 0.0 0.0 0.0 0.0 0.0 0.0 0.0 0.08662555 0.22698651 0.16191958 0.0 0.104806714 0.0 0.0 0.0 0.0 0.28544658 0.0 0.26126614 0.0 0.0 0.20833033 0.2344106 0.0 0.0 0.0 0.0 0.039705005 0.0 0.0 0.17630537 0.0 0.0 0.0 0.027837642 0.0 0.0 0.0 0.0 0.0 0.0 0.0 0.0 0.0 0.029131608 0.0 0.035179842 0.0 0.15061338 0.0 0.09517015 0.0 0.0 0.0 0.0 0.…
../DATASETS/24_bones_classifier_test_224x224x3/train/5/5_APML.dcm_rotation100	3_energy146.jpg 0.065448314 0.0 0.0 0.048298076 0.0 0.0 0.0 0.0 0.0 0.0 0.0 0.0 0.0 0.0 0.25468597 0.0557314 0.23771885 0.0 0.067184865 0.0 0.0 0.0 0.0 0.20467193 0.0 0.24115464 0.0 0.0 0.17367066 0.1603609 0.0 0.0 0.0 0.0 0.0 0.0 0.0 0.18003723 0.0 0.0 0.0 0.055437 0.0 0.0 0.0 0.0 0.0 0.0 0.0 0.0 0.0 0.0 0.0 0.11787819 0.0520179 0.16614877 0.0 0.12847446 0.0 0.0 0.0 0.0 0.20057131 0.0 0.0 0.0 0.…
../DATASETS/24_bones_classifier_test_224x224x3/train/5/5_APML.dcm_rotation100	18_energy158.jpg 0.049677335 0.0074672764 0.0 0.05502389 0.0 0.0 0.0 0.0 0.005616721 0.0 0.0 0.0 0.0 0.0 0.27678922 0.04636662 0.20878401 0.0 0.092740014 0.0 0.0 0.0 0.0 0.17219709 0.0 0.260866 0.0 0.0 0.17189829 0.10022813 0.0 0.0 0.03802874 0.0 0.0 0.0 0.0 0.18278402 0.0 0.0 0.0 0.0038844808 0.0 0.0 0.0 0.0 0.0 0.0 0.0 0.0 0.0 0.0 0.0 0.121287085 0.06310938 0.2138199 0.0 0.105671234 0.0 0.0 0.0…
../DATASETS/24_bones_classifier_test_224x224x3/train/5/5_APML.dcm_rotation82	15_energy140.jpg 0.07175433 0.0 0.0 0.054263268 0.0 0.0 0.0 0.0 0.0 0.0 0.0 0.0 0.0 0.0 0.32013664 0.055924524 0.21812975 0.0 0.06573967 0.0 0.0 0.0 0.0 0.16678357 0.0 0.26224905 0.0 0.0 0.17222051 0.14883803 0.0 0.0 0.03006509 0.0 0.0 0.0 0.0 0.17640005 0.0 0.0 0.0 0.046025507 0.0 0.0 0.0 0.0 0.0 0.0 0.0 0.0 0.0 0.0 0.0 0.15121983 0.05109345 0.19453427 0.0 0.102654405 0.0 0.0 0.0 0.0 0.19040196 …
../DATASETS/24_bones_classifier_test_224x224x3/train/5/5_APML.dcm_rotation103	3_energy158.jpg 0.05653301 0.0 0.0 0.040637203 0.0 0.0 0.0 0.0 0.0 0.0 0.0 0.0 0.0 0.0 0.23804872 0.050948277 0.2369556 0.0 0.06919109 0.0 0.0 0.0 0.0 0.2085487 0.0 0.23741798 0.0 0.0 0.17775354 0.15644878 0.0 0.0 0.0 0.0 0.0 0.0 0.0 0.1823528 0.0 0.0 0.0 0.047749806 0.0 0.0 0.0 0.0 0.0 0.0 0.0 0.0 0.0 0.0 0.0 0.108368404 0.06825787 0.17549089 0.0 0.12907213 0.0 0.0 0.0 0.0 0.19426993 0.0 0.0 0.0…
../DATASETS/24_bones_classifier_test_224x224x3/train/5/5_APML.dcm_rotation85	-21_energy140.jpg 0.1325435 0.0 0.0 0.02001764 0.050536457 0.0 0.0 0.0 0.0 0.0 0.0 0.0 0.0 0.013374387 0.11110446 0.22194012 0.19121143 0.0 0.035857104 0.0 0.0 0.0 0.0 0.32905683 0.0 0.30549023 0.0 0.0 0.19659036 0.17543523 0.0 0.0 0.0 0.009281026 0.017168133 0.0 0.0 0.12334219 0.026966786 0.0 0.0 0.05385171 0.0 0.0 0.0 0.0 0.0 0.0 0.0 0.0 0.0 0.09928885 0.0 0.09528425 0.0 0.19208688 0.0 0.155752…
../DATASETS/24_bones_classifier_test_224x224x3/train/5/5_APML.dcm_rotation103	-15_energy158.jpg 0.07783971 0.0 0.0 0.043935448 0.12436138 0.0 0.0 0.0 0.0 0.0 0.0 0.0 0.0 0.005298467 0.06148741 0.24567893 0.16594386 0.0 0.09676116 0.0 0.0 0.0 0.0 0.31391022 0.0 0.24563849 0.0 0.0 0.1953816 0.22132246 0.0 0.0 0.0 0.0 0.029859452 0.0 0.0 0.16011831 0.0 0.0 0.0 0.027129829 0.0 0.0 0.0 0.0 0.0 0.0 0.0 0.0 0.0 0.0735507 0.0 0.054267447 0.0 0.16027148 0.005330205 0.123623826 0.0 …
../DATASETS/24_bones_classifier_test_224x224x3/train/5/5_APML.dcm_rotation109	15_energy146.jpg 0.06805388 0.0 0.0 0.042033684 0.0 0.024310341 0.0 0.0 0.005348108 0.0 0.0 0.0 0.0 0.0 0.31435525 0.051800672 0.23530023 0.0 0.064802684 0.0 0.0 0.0 0.0 0.17731923 0.0 0.29697838 0.0 0.0 0.15759237 0.099378176 0.0 0.0 0.03743761 0.0 0.0 0.0 0.0 0.16454846 0.0 0.0 0.0 0.0023563644 0.0 0.0 0.0 0.0 0.0 0.0 0.0 0.0 0.0 0.0 0.0 0.13444862 0.016323712 0.23098901 0.0 0.1160218 0.0 0.0 0…
../DATASETS/24_bones_classifier_test_224x224x3/train/5/5_APML.dcm_rotation106	-18_energy146.jpg 0.1295566 0.0 0.0 0.014466358 0.082181275 0.0 0.0 0.0 0.0 0.0 0.0 0.0 0.0 0.012967036 0.055981126 0.28389582 0.13172941 0.0 0.0615177 0.0 0.0 0.0 0.0 0.3391858 0.0 0.31866765 0.0 0.0 0.2006549 0.20958777 0.0 0.0 0.0 0.002152429 0.015994754 0.0 0.0 0.11985681 0.025402445 0.0 0.0 0.018065996 0.0 0.0 0.0 0.0 0.0 0.0 0.0 0.0 0.0 0.12957032 0.0 0.029798945 0.0 0.16214761 0.0 0.120094…
../DATASETS/24_bones_classifier_test_224x224x3/train/5/5_APML.dcm_rotation106	18_energy146.jpg 0.06223674 0.0 0.0 0.049620215 0.0 0.04051686 0.0 0.0 0.015004475 0.0 0.0 0.0 0.0 0.0 0.33992347 0.02741657 0.2236551 0.0 0.062987566 0.0 0.0 0.0 0.0 0.15759525 0.0 0.28711855 0.0 0.0 0.1539942 0.083028585 0.0 0.0 0.061375577 0.0 0.0 0.0 0.0 0.16847248 0.0 0.0 0.0 0.00011495827 0.0 0.0 0.0 0.0 0.0 0.0 0.0 0.0 0.0 0.0 0.0 0.15196231 0.032357544 0.23572199 0.0 0.107707225 0.0 0.0 0…
../DATASETS/24_bones_classifier_test_224x224x3/train/5/5_APML.dcm_rotation106	9_energy158.jpg 0.06287583 0.0 0.0 0.03387466 0.0 0.0 0.0 0.0 0.003905505 0.0 0.0 0.0 0.0 0.0 0.27343836 0.050062306 0.23569529 0.0 0.055647872 0.0 0.0 0.0 0.0 0.18076701 0.0 0.24660027 0.0 0.0 0.17116314 0.15215975 0.0 0.0 0.024911743 0.0 0.0 0.0 0.0 0.16971415 0.0 0.0 0.0 0.04408343 0.0 0.0 0.0 0.0 0.0 0.0 0.0 0.0 0.0 0.0 0.0 0.14785956 0.07790514 0.20027837 0.0 0.12618786 0.0 0.0 0.0 0.0 0.188…
../DATASETS/24_bones_classifier_test_224x224x3/train/5/5_APML.dcm_rotation106	-12_energy152.jpg 0.09189379 0.0 0.0 0.055068396 0.07525536 0.0 0.0 0.0 0.0 0.0 0.0 0.0 0.0 0.0 0.09011523 0.2360209 0.15994884 0.0 0.105136424 0.0 0.0 0.0 0.0 0.286209 0.0 0.27304715 0.0 0.0 0.20469151 0.2271702 0.0 0.0 0.0 0.0 0.042198222 0.0 0.0 0.1782263 0.0 0.0 0.0 0.02038252 0.0 0.0 0.0 0.0 0.0 0.0 0.0 0.0 0.0 0.041218117 0.0 0.031055842 0.0 0.1546228 0.0 0.09466279 0.0 0.0 0.0 0.0 0.231923…
../DATASETS/24_bones_classifier_test_224x224x3/train/5/5_APML.dcm_rotation82	3_energy140.jpg 0.06171038 0.0 0.0 0.029594539 0.0 0.022448985 0.0 0.0 0.0 0.0 0.0 0.0 0.0 0.0036617334 0.32955575 0.0 0.2487476 0.0 0.037824202 0.0 0.0 0.0 0.0 0.16332377 0.0 0.20584059 0.0 0.0 0.17454511 0.15552728 0.0 0.0 0.025243228 0.0 0.0 0.0 0.0 0.16388968 0.0 0.0 0.0 0.08296618 0.0 0.0 0.0 0.0 0.0 0.0 0.0 0.0 0.0 0.0 0.0 0.1734601 0.105300255 0.16919479 0.0 0.15659593 0.0 0.0 0.0 0.0 0.18…
../DATASETS/24_bones_classifier_test_224x224x3/train/5/5_APML.dcm_rotation106	-6_energy140.jpg 0.093876235 0.0 0.0 0.046080768 0.090898946 0.0 0.0 0.0 0.0 0.0 0.0 0.0 0.0 0.0 0.12816325 0.17915873 0.18613894 0.0 0.1005054 0.0 0.0 0.0 0.0 0.27983424 0.0 0.2556838 0.0 0.0 0.21245593 0.21614772 0.0 0.0 0.0 0.0 0.024721278 0.0 0.0 0.17292275 0.0 0.0 0.0 0.036464836 0.0 0.0 0.0 0.0 0.0 0.0 0.0 0.0 0.0 0.0017376198 0.0 0.04634409 0.0091602495 0.1390248 0.0 0.10672621 0.0 0.0 0.0…
../DATASETS/24_bones_classifier_test_224x224x3/train/5/5_APML.dcm_rotation106	3_energy146.jpg 0.0655449 0.0 0.0 0.050513994 0.0 0.0 0.0 0.0 0.0 0.0 0.0 0.0 0.0 0.0 0.2699063 0.05305478 0.23708308 0.0 0.067075476 0.0 0.0 0.0 0.0 0.20007852 0.0 0.24108413 0.0 0.0 0.17331326 0.14620925 0.0 0.0 0.0 0.0 0.0 0.0 0.0 0.1842143 0.0 0.0 0.0 0.046266668 0.0 0.0 0.0 0.0 0.0 0.0 0.0 0.0 0.0 0.0 0.0 0.11555502 0.042462107 0.17953764 0.0 0.12060912 0.0 0.0 0.0 0.0 0.19170268 0.0 0.0 0.0…
../DATASETS/24_bones_classifier_test_224x224x3/train/5/5_APML.dcm_rotation100	18_energy140.jpg 0.05478692 0.0 0.0 0.052695896 0.0 0.01942692 0.0 0.0 0.0 0.0 0.0 0.0 0.0 0.0 0.32779846 0.028929623 0.21444102 0.0 0.05912259 0.0 0.0 0.0 0.0 0.16826129 0.0 0.27199176 0.0 0.0 0.16653953 0.12289769 0.0 0.0 0.048524156 0.0 0.0 0.0 0.0 0.17795706 0.0 0.0 0.0 0.024291318 0.0 0.0 0.0 0.0 0.0 0.0 0.0 0.0 0.0 0.0 0.0 0.1577453 0.062086362 0.20818697 0.0 0.10097837 0.0 0.0 0.0 0.0 0.17…
../DATASETS/24_bones_classifier_test_224x224x3/train/5/5_APML.dcm_rotation82	-21_energy140.jpg 0.13141054 0.0 0.0 0.00987886 0.060231235 0.0 0.0 0.0 0.0 0.0 0.0 0.0 0.0 0.023860857 0.11180095 0.2268699 0.18793526 0.0 0.036320157 0.0 0.0 0.0 0.0 0.33335555 0.0 0.30696517 0.0 0.0 0.18809849 0.17140469 0.0 0.0 0.0 0.025589803 0.009130724 0.0 0.0 0.1035675 0.022213897 0.0 0.0 0.0486973 0.0 0.0 0.0 0.0 0.0 0.0 0.0 0.0 0.0 0.11390404 0.0 0.09694852 0.0 0.1932718 0.0 0.16483311 …
../DATASETS/24_bones_classifier_test_224x224x3/train/5/5_APML.dcm_rotation109	-9_energy152.jpg 0.0968378 0.0 0.0 0.054999188 0.044792954 0.0 0.0 0.0 0.0 0.0 0.0 0.0 0.0 0.0 0.10776814 0.2256295 0.16904597 0.0 0.10038367 0.0 0.0 0.0 0.0 0.2922211 0.0 0.28261697 0.0 0.0 0.19940485 0.21702772 0.0 0.0 0.0 0.0 0.041819394 0.0 0.0 0.17221123 0.004969621 0.0 0.0 0.01945426 0.0 0.0 0.0 0.0 0.0 0.0 0.0 0.0 0.0 0.048637867 0.0 0.040292762 0.0 0.14218175 0.0 0.10426328 0.0 0.0 0.0 0.…
../DATASETS/24_bones_classifier_test_224x224x3/train/5/5_APML.dcm_rotation106	21_energy146.jpg 0.07123388 0.0 0.0 0.040345304 0.0 0.03782521 0.0 0.0 0.018557565 0.0 0.0 0.0 0.0 0.0 0.3543257 0.008736309 0.22057827 0.0 0.029693019 0.0 0.0 0.0 0.0 0.1817091 0.0 0.30603313 0.0 0.0 0.15210313 0.096335255 0.0 0.0 0.066458285 0.0 0.0 0.0 0.0 0.1490686 0.0 0.0 0.0 0.028309477 0.0 0.0 0.0 0.0 0.0 0.0 0.0 0.0 0.0 0.0 0.0 0.18708621 0.054351404 0.22172496 0.0 0.10853697 0.0 0.0 0.0 …
../DATASETS/24_bones_classifier_test_224x224x3/train/5/5_APML.dcm_rotation109	-12_energy140.jpg 0.10473926 0.0 0.0 0.038027264 0.09110952 0.0 0.0 0.0 0.0 0.0 0.0 0.0 0.0 0.0 0.08163327 0.24143043 0.14158073 0.0 0.08604446 0.0 0.0 0.0 0.0 0.30766758 0.0 0.29921928 0.0 0.0 0.22140454 0.24280488 0.0 0.0 0.0 0.0 0.017921148 0.0 0.0 0.16158654 0.0 0.0 0.0 0.017759457 0.0 0.0 0.0 0.0 0.0 0.0 0.0 0.0 0.0 0.06502163 0.0 0.0 0.0 0.14892477 0.0 0.084926546 0.0 0.0 0.0 0.0 0.2076707 …
../DATASETS/24_bones_classifier_test_224x224x3/train/5/5_APML.dcm_rotation103	3_energy146.jpg 0.06592439 0.0 0.0 0.049920026 0.0 0.0 0.0 0.0 0.0 0.0 0.0 0.0 0.0 0.0 0.25287092 0.062025588 0.23415904 0.0 0.0728122 0.0 0.0 0.0 0.0 0.20644723 0.0 0.2395251 0.0 0.0 0.1762626 0.1561322 0.0 0.0 0.0 0.0 0.002344075 0.0 0.0 0.18285723 0.0 0.0 0.0 0.049209807 0.0 0.0 0.0 0.0 0.0 0.0 0.0 0.0 0.0 0.0 0.0 0.109909624 0.045793362 0.1712769 0.0 0.12492974 0.0 0.0 0.0 0.0 0.20110351 0.0 …
../DATASETS/24_bones_classifier_test_224x224x3/train/5/5_APML.dcm_rotation109	-3_energy158.jpg 0.06754081 0.0 0.0 0.049479257 0.0 0.0 0.0 0.0 0.0 0.0 0.0 0.0 0.0 0.0 0.24267843 0.080368966 0.23517984 0.0 0.068700306 0.0 0.0 0.0 0.0 0.2625062 0.0 0.26320615 0.0 0.0 0.17499888 0.14090599 0.0 0.0 0.0 0.0 0.0 0.0 0.0 0.16126007 0.0 0.0 0.0 0.031079942 0.0 0.0 0.0 0.0 0.0 0.0 0.0 0.0 0.0 0.0 0.0 0.11699019 0.009077074 0.19837484 0.0 0.13869925 0.0 0.0 0.0 0.0 0.19018719 0.0 0.0…
../DATASETS/24_bones_classifier_test_224x224x3/train/5/5_APML.dcm_rotation103	18_energy158.jpg 0.05161885 0.0031181702 0.0 0.052088324 0.0 0.0034726567 0.0 0.0 0.010516535 0.0 0.0 0.0 0.0 0.0 0.29109633 0.03864477 0.21163765 0.0 0.08542911 0.0 0.0 0.0 0.0 0.16857687 0.0 0.26620996 0.0 0.0 0.16787373 0.094802864 0.0 0.0 0.04187264 0.0 0.0 0.0 0.0 0.17896871 0.0 0.0 0.0 0.0021272583 0.0 0.0 0.0 0.0 0.0 0.0 0.0 0.0 0.0 0.0 0.0 0.124935515 0.057520673 0.22253345 0.0 0.10573169…
../DATASETS/24_bones_classifier_test_224x224x3/train/5/5_APML.dcm_rotation106	-9_energy140.jpg 0.09762951 0.0 0.0 0.0561843 0.100011565 0.0 0.0 0.0 0.0 0.0 0.0 0.0 0.0 0.0 0.089211114 0.22669795 0.15384291 0.0 0.09917656 0.0 0.0 0.0 0.0 0.27950525 0.0 0.26133892 0.0 0.0 0.21424608 0.24758638 0.0 0.0 0.0 0.0 0.038341325 0.0 0.0 0.174266 0.003863681 0.0 0.0 0.032653853 0.0 0.0 0.0013549647 0.0 0.0 0.0 0.0 0.0 0.0 0.03169602 0.0 0.019599771 0.0 0.11999501 0.0 0.09225133 0.0 0…
../DATASETS/24_bones_classifier_test_224x224x3/train/5/5_APML.dcm_rotation106	-12_energy158.jpg 0.07865539 0.0 0.0 0.06455918 0.07185718 0.0 0.0 0.0 0.0 0.0 0.0 0.0 0.0 0.0 0.09085413 0.23199292 0.16967733 0.0 0.11208059 0.0 0.0 0.0 0.0 0.28072146 0.0 0.24092905 0.0 0.0 0.19371484 0.21550794 0.0 0.0 0.0 0.0 0.05260661 0.0 0.0 0.1863836 0.0 0.0 0.0 0.022585291 0.0 0.0 0.0 0.0 0.0 0.0 0.0 0.0 0.0 0.030496623 0.0 0.054417003 0.0 0.15569201 0.0 0.11130842 0.0 0.0 0.0 0.0 0.246…
../DATASETS/24_bones_classifier_test_224x224x3/train/5/5_APML.dcm_rotation106	6_energy146.jpg 0.07255529 0.0 0.0 0.048058894 0.0 0.0 0.0 0.0 0.0 0.0 0.0 0.0 0.0 0.0 0.26753882 0.070170715 0.229547 0.0 0.06778981 0.0 0.0 0.0 0.0 0.19594887 0.0 0.24118678 0.0 0.0 0.17773695 0.15905255 0.0 0.0 0.0 0.0 0.005168368 0.0 0.0 0.18889214 0.0 0.0 0.0 0.04868165 0.0 0.0 0.0 0.0 0.0 0.0 0.0 0.0 0.0 0.0 0.0 0.11728945 0.047941636 0.1778779 0.0 0.109808214 0.0 0.0 0.0 0.0 0.19948207 0.0…
../DATASETS/24_bones_classifier_test_224x224x3/train/5/5_APML.dcm_rotation103	0_energy158.jpg 0.057388514 0.0 0.0 0.04765249 0.0063084974 0.0 0.0 0.0 0.0 0.0 0.0 0.0 0.0 0.0 0.21627465 0.066404365 0.22969252 0.0 0.072681606 0.0 0.0 0.0 0.0 0.25105348 0.0 0.25363398 0.0 0.0 0.18277948 0.15864252 0.0 0.0 0.0 0.0 0.0 0.0 0.0 0.17951395 0.0 0.0 0.0 0.04275106 0.0 0.0 0.0 0.0 0.0 0.0 0.0 0.0 0.0 0.0 0.0 0.08801387 0.042081192 0.16805333 0.0 0.11846824 0.0 0.0 0.0 0.0 0.19429258…
../DATASETS/24_bones_classifier_test_224x224x3/train/5/5_APML.dcm_rotation106	15_energy140.jpg 0.07050719 0.0 0.0 0.039789714 0.0 0.0 0.0 0.0 0.0 0.0 0.0 0.0 0.0 0.0 0.30127472 0.06361 0.23018384 0.0 0.05806132 0.0 0.0 0.0 0.0 0.1960914 0.0 0.29214975 0.0 0.0 0.16759773 0.12366094 0.0 0.0 0.026099242 0.0 0.0 0.0 0.0 0.16423929 0.0 0.0 0.0 0.018516563 0.0 0.0 0.0 0.0 0.0 0.0 0.0 0.0 0.0 0.0 0.0 0.14273113 0.03215153 0.21507359 0.0 0.118487135 0.0 0.0 0.0 0.0 0.18578355 0.0 …
../DATASETS/24_bones_classifier_test_224x224x3/train/5/5_APML.dcm_rotation100	12_energy152.jpg 0.056127537 0.0 0.0 0.041430905 0.0 0.0 0.0 0.0 0.0 0.0 0.0 0.0 0.0 0.011748857 0.26034498 0.06214934 0.22424205 0.0 0.06571921 0.0 0.0 0.0 0.0 0.1998181 0.0 0.255243 0.0 0.0 0.16880356 0.13806939 0.0 0.0 0.02185319 0.0 0.0 0.0 0.0 0.1724428 0.0 0.0 0.0 0.037188336 0.0 0.0 0.0 0.0 0.0 0.0 0.0 0.0 0.0 0.0 0.0 0.14400561 0.07277599 0.1897508 0.0 0.13484004 0.0 0.0 0.0 0.0 0.2047807…
../DATASETS/24_bones_classifier_test_224x224x3/train/5/5_APML.dcm_rotation109	15_energy158.jpg 0.057286553 0.0015949496 0.0 0.0469297 0.0 0.009893728 0.0 0.0 0.009900788 0.0 0.0 0.0 0.0 0.0 0.2830553 0.055312738 0.22278704 0.0 0.081563696 0.0 0.0 0.0 0.0 0.16688152 0.0 0.2682862 0.0 0.0 0.16721518 0.10712074 0.0 0.0 0.03264372 0.0 0.0 0.0 0.0 0.17594318 0.0 0.0 0.0 0.0 0.0 0.0 0.0 0.0 0.0 0.0 0.0 0.0 0.0 0.0 0.0 0.115581095 0.03771742 0.2322169 0.0 0.110607326 0.0 0.0 0.0 …
../DATASETS/24_bones_classifier_test_224x224x3/train/5/5_APML.dcm_rotation109	-21_energy158.jpg 0.13687375 0.0 0.0 0.05283643 0.0075928047 0.0 0.0 0.0 0.0 0.0 0.0 0.0 0.0 0.019524517 0.03278657 0.31534842 0.13609254 0.0 0.08093983 0.0 0.0 0.0 0.0 0.32459888 0.0 0.26872566 0.0 0.010029089 0.17343938 0.13256039 0.0 0.0 0.0 0.041687332 0.0650237 0.0 0.0 0.13559945 0.07516834 0.0 0.0 0.0 0.0 0.0 0.0 0.0 0.0 0.0 0.0 0.0 0.0 0.14999695 0.0 0.07315773 0.0 0.16299978 0.0 0.1614541…
../DATASETS/24_bones_classifier_test_224x224x3/train/5/5_APML.dcm_rotation109	-12_energy158.jpg 0.08375689 0.0 0.0 0.065992706 0.045131598 0.0 0.0 0.0 0.0 0.0 0.0 0.0 0.0 0.0 0.100134306 0.23789601 0.168862 0.0 0.10812491 0.0 0.0 0.0 0.0 0.28367308 0.0 0.2566437 0.0 0.0 0.18552853 0.20307498 0.0 0.0 0.0 0.0 0.054208726 0.0 0.0 0.18286958 0.006207968 0.0 0.0 0.017197913 0.0 0.0 0.0 0.0 0.0 0.0 0.0 0.0 0.0 0.04448298 0.0 0.0620324 0.0 0.1602843 0.0 0.11822753 0.0 0.0 0.0 0.0…
../DATASETS/24_bones_classifier_test_224x224x3/train/5/5_APML.dcm_rotation106	-18_energy158.jpg 0.10105789 0.0 0.0 0.036980018 0.08502886 0.0 0.0 0.0 0.0 0.0 0.0 0.0 0.0 0.01937535 0.049810607 0.28202164 0.15013859 0.0 0.07309301 0.0 0.0 0.0 0.0 0.33439657 0.0 0.26849532 0.0 0.0 0.18139149 0.19253203 0.0 0.0 0.0 0.0 0.031512346 0.0 0.0 0.13914734 0.024307217 0.0 0.0 0.015732924 0.0 0.0 0.0 0.0 0.0 0.0 0.0 0.0 0.0 0.12505059 0.0 0.06803147 0.0 0.15902218 0.0 0.13756903 0.0 …
../DATASETS/24_bones_classifier_test_224x224x3/train/5/5_APML.dcm_rotation109	-9_energy146.jpg 0.103981756 0.0 0.0 0.051453043 0.0623069 0.0 0.0 0.0 0.0 0.0 0.0 0.0 0.0 0.0 0.096088454 0.2350295 0.15372488 0.0 0.09881636 0.0 0.0 0.0 0.0 0.29452342 0.0 0.28579023 0.0 0.0 0.20415583 0.22918981 0.0 0.0 0.0 0.0 0.03900581 0.0 0.0 0.167427 0.0053439834 0.0 0.0 0.019996991 0.0 0.0 0.0 0.0 0.0 0.0 0.0 0.0 0.0 0.054100942 0.0 0.021409204 0.0 0.13107377 0.0 0.09820753 0.0 0.0 0.0 0…
../DATASETS/24_bones_classifier_test_224x224x3/train/5/5_APML.dcm_rotation109	12_energy140.jpg 0.07109742 0.0 0.0 0.048424177 0.0 0.0 0.0 0.0 0.0 0.0 0.0 0.0 0.0 0.0 0.30372456 0.06176228 0.22524723 0.0 0.057106465 0.0 0.0 0.0 0.0 0.20468503 0.0 0.28339475 0.0 0.0 0.16726162 0.1353844 0.0 0.0 0.0 0.0 0.0 0.0 0.0 0.16848798 0.0 0.0 0.0 0.02607843 0.0 0.0 0.0 0.0 0.0 0.0 0.0 0.0 0.0 0.0 0.0 0.13750525 0.027260624 0.20430213 0.0 0.123998724 0.0 0.0 0.0 0.0 0.17984417 0.0 0.0 …
../DATASETS/24_bones_classifier_test_224x224x3/train/5/5_APML.dcm_rotation103	-3_energy146.jpg 0.075602934 0.0 0.0 0.028779346 0.0358117 0.0 0.0 0.0 0.0 0.0 0.0 0.0 0.0 0.0 0.21239573 0.1001953 0.22352196 0.0 0.06364546 0.0 0.0 0.0 0.0 0.29253355 0.0 0.2834862 0.0 0.0 0.18545641 0.17349972 0.0 0.0 0.0 0.0 0.0 0.0 0.0 0.14501676 0.0 0.0 0.0 0.05350918 0.0 0.0 0.0 0.0 0.0 0.0 0.0 0.0 0.0 0.0048276084 0.0 0.09868919 0.017298741 0.1742833 0.0049625197 0.13445124 0.0 0.0 0.0 0.…
../DATASETS/24_bones_classifier_test_224x224x3/train/5/5_APML.dcm_rotation106	-15_energy152.jpg 0.09585777 0.0 0.0 0.042814527 0.09768332 0.0 0.0 0.0 0.0 0.0 0.0 0.0 0.0 0.0 0.069270775 0.2525503 0.15835834 0.0 0.09487135 0.0 0.0 0.0 0.0 0.3065087 0.0 0.27419594 0.0 0.0 0.20834094 0.22596951 0.0 0.0 0.0 0.0 0.031018253 0.0 0.0 0.16611966 0.0 0.0 0.0 0.018504614 0.0 0.0 0.0 0.0 0.0 0.0 0.0 0.0 0.0 0.07194368 0.0 0.03290454 0.0 0.16191877 0.0 0.10540879 0.0 0.0 0.0 0.0 0.228…
../DATASETS/24_bones_classifier_test_224x224x3/train/5/5_APML.dcm_rotation106	-9_energy146.jpg 0.09659893 0.0 0.0 0.05638724 0.08243775 0.0 0.0 0.0 0.0 0.0 0.0 0.0 0.0 0.0 0.09524623 0.22700207 0.16095634 0.0 0.10125437 0.0 0.0 0.0 0.0 0.28066084 0.0 0.26640478 0.0 0.0 0.20649588 0.23822781 0.0 0.0 0.0 0.0 0.042170666 0.0 0.0 0.17442048 0.00031139742 0.0 0.0 0.03074459 0.0 0.0 0.0 0.0 0.0 0.0 0.0 0.0 0.0 0.03314062 0.0 0.031107329 0.0 0.12724134 0.0 0.09684221 0.0 0.0 0.0 …
../DATASETS/24_bones_classifier_test_224x224x3/train/5/5_APML.dcm_rotation103	21_energy158.jpg 0.061596546 0.0 0.0 0.04156972 0.0 0.0 0.0 0.0 0.022884833 0.0 0.0 0.0 0.0 0.0037520055 0.30596018 0.028025249 0.21193402 0.0 0.058394775 0.0 0.0 0.0 0.0 0.1924125 0.0 0.28177837 0.0 0.0 0.16240388 0.094783105 0.0 0.0 0.050444882 0.0 0.0 0.0 0.0 0.1552566 0.0 0.0 0.0 0.021885363 0.0 0.0 0.0 0.0 0.0 0.0 0.0 0.0 0.0 0.0 0.0 0.15713586 0.069745846 0.21869424 0.0 0.115712106 0.0 0.0 …
../DATASETS/24_bones_classifier_test_224x224x3/train/5/5_APML.dcm_rotation103	-9_energy146.jpg 0.092522256 0.0 0.0 0.052339442 0.09605109 0.0 0.0 0.0 0.0 0.0 0.0 0.0 0.0 0.0 0.09875471 0.21296418 0.17145766 0.0 0.10183065 0.0 0.0 0.0 0.0 0.2758824 0.0 0.25716764 0.0 0.0 0.20504425 0.23950961 0.0 0.0 0.0 0.0 0.042204626 0.0 0.0 0.1738222 0.0 0.0 0.0 0.039117813 0.0 0.0 0.0 0.0 0.0 0.0 0.0 0.0 0.0 0.014406151 0.0 0.041726056 0.0 0.12773608 0.0 0.09947959 0.0 0.0 0.0 0.0 0.23…
../DATASETS/24_bones_classifier_test_224x224x3/train/5/5_APML.dcm_rotation103	15_energy158.jpg 0.054830194 0.0034778405 0.0 0.041954428 0.0 0.0 0.0 0.0 0.015611216 0.0 0.0 0.0 0.0 0.0 0.26403666 0.06241714 0.2215081 0.0 0.08093135 0.0 0.0 0.0 0.0 0.17584307 0.0 0.2592207 0.0 0.0 0.1686741 0.11201247 0.0 0.0 0.040752996 0.0 0.0 0.0 0.0 0.17338324 0.0 0.0 0.0 0.0110809505 0.0 0.0 0.0 0.0 0.0 0.0 0.0 0.0 0.0 0.0 0.0 0.13097952 0.06323184 0.21556844 0.0 0.12403631 0.0 0.0 0.0 …
../DATASETS/24_bones_classifier_test_224x224x3/train/5/5_APML.dcm_rotation100	21_energy146.jpg 0.06501607 0.0 0.0 0.05145167 0.0 0.0 0.0 0.0 0.00012917517 0.0 0.0 0.0 0.0 0.0 0.3179879 0.037848774 0.21234523 0.0 0.055833697 0.0 0.0 0.0 0.0 0.20296627 0.0 0.3011691 0.0 0.0 0.15782504 0.094368145 0.0 0.0 0.045111395 0.0 0.0 0.0 0.0 0.15862642 0.0 0.0 0.0 0.02045601 0.0 0.0 0.0 0.0 0.0 0.0 0.0 0.0 0.0 0.0 0.0 0.15952355 0.0445628 0.21322158 0.0 0.106092766 0.0 0.0 0.0 0.0 0.1…
../DATASETS/24_bones_classifier_test_224x224x3/train/5/5_APML.dcm_rotation103	-9_energy152.jpg 0.085775666 0.0 0.0 0.053449456 0.08667664 0.0 0.0 0.0 0.0 0.0 0.0 0.0 0.0 0.0 0.104462 0.20531172 0.17885348 0.0 0.10383168 0.0 0.0 0.0 0.0 0.27894756 0.0 0.25430113 0.0 0.0 0.20087534 0.23102231 0.0 0.0 0.0 0.0 0.04117568 0.0 0.0 0.17420201 0.0 0.0 0.0 0.03792879 0.0 0.0 0.0 0.0 0.0 0.0 0.0 0.0 0.0 0.013416661 0.0 0.05070774 0.0 0.13780002 0.0 0.10730867 0.0 0.0 0.0 0.0 0.23631…
../DATASETS/24_bones_classifier_test_224x224x3/train/5/5_APML.dcm_rotation100	18_energy146.jpg 0.051399093 0.0 0.0 0.05688135 0.0 0.011328489 0.0 0.0 0.0 0.0 0.0 0.0 0.0 0.0 0.30921802 0.04095166 0.21556538 0.0 0.07857586 0.0 0.0 0.0 0.0 0.16744632 0.0 0.27197444 0.0 0.0 0.16369177 0.10085114 0.0 0.0 0.04692401 0.0 0.0 0.0 0.0 0.17944913 0.0 0.0 0.0 0.00640969 0.0 0.0 0.0 0.0 0.0 0.0 0.0 0.0 0.0 0.0 0.0 0.13856299 0.046375774 0.21810496 0.0 0.10228189 0.0 0.0 0.0 0.0 0.183…
../DATASETS/24_bones_classifier_test_224x224x3/train/5/5_APML.dcm_rotation106	9_energy140.jpg 0.07765929 0.0 0.0 0.041086923 0.0 0.0 0.0 0.0 0.0 0.0 0.0 0.0 0.0 0.0 0.27457085 0.083173096 0.22693352 0.0 0.060633484 0.0 0.0 0.0 0.0 0.20589964 0.0 0.25235155 0.0 0.0 0.17900412 0.16494189 0.0 0.0 0.0 0.0 0.0 0.0 0.0 0.1733168 0.0 0.0 0.0 0.05123211 0.0 0.0 0.0 0.0 0.0 0.0 0.0 0.0 0.0 0.0 0.0 0.14236416 0.047180984 0.18739048 0.0 0.1201142 0.0 0.0 0.0 0.0 0.19978094 0.0 0.0 0.…
../DATASETS/24_bones_classifier_test_224x224x3/train/5/5_APML.dcm_rotation103	-21_energy140.jpg 0.15135255 0.0 0.0 0.0110124955 0.05934093 0.0 0.0 0.0 0.0 0.0 0.0 0.0 0.0 0.016002279 0.050218295 0.28582507 0.13699304 0.0 0.052385136 0.0 0.0 0.0 0.0 0.339282 0.0 0.32818443 0.0 0.0 0.20959157 0.19704589 0.0 0.0 0.0 0.013930618 0.02235537 0.0 0.0 0.11852919 0.05030745 0.0 0.0 0.020654423 0.0 0.0 0.0 0.0 0.0 0.0 0.0 0.0 0.0 0.13931821 0.0 0.02991522 0.0 0.16550232 0.0 0.125069…
../DATASETS/24_bones_classifier_test_224x224x3/train/5/5_APML.dcm_rotation106	12_energy158.jpg 0.052265033 0.0 0.0 0.04712498 0.0 0.0 0.0 0.0 0.0052211434 0.0 0.0 0.0 0.0 0.0 0.26583076 0.0545147 0.21624847 0.0 0.07563356 0.0 0.0 0.0 0.0 0.17631184 0.0 0.24066414 0.0 0.0 0.1718632 0.13667135 0.0 0.0 0.023432383 0.0 0.0 0.0 0.0 0.18156104 0.0 0.0 0.0 0.024516424 0.0 0.0 0.0 0.0 0.0 0.0 0.0 0.0 0.0 0.0 0.0 0.13589905 0.07741236 0.20068218 0.0 0.12565954 0.0 0.0 0.0 0.0 0.193…
../DATASETS/24_bones_classifier_test_224x224x3/train/5/5_APML.dcm_rotation103	9_energy158.jpg 0.063994214 0.0 0.0 0.03066942 0.0 0.0 0.0 0.0 0.00036233992 0.0 0.0 0.0 0.0 0.008288181 0.26224503 0.059152246 0.2344932 0.0 0.055591 0.0 0.0 0.0 0.0 0.18975312 0.0 0.24474211 0.0 0.0 0.172988 0.15777582 0.0 0.0 0.02067357 0.0 0.0 0.0 0.0 0.167799 0.0 0.0 0.0 0.051654126 0.0 0.0 0.0 0.0 0.0 0.0 0.0 0.0 0.0 0.0 0.0 0.14900197 0.08160088 0.19449006 0.0 0.12937552 0.0 0.0 0.0 0.0 0.…
../DATASETS/24_bones_classifier_test_224x224x3/train/5/5_APML.dcm_rotation103	-21_energy146.jpg 0.14577022 0.0 0.0 0.018004943 0.052599616 0.0 0.0 0.0 0.0 0.0 0.0 0.0 0.0 0.016802734 0.052155264 0.2881748 0.14153068 0.0 0.05956127 0.0 0.0 0.0 0.0 0.33543897 0.0 0.31884667 0.0 0.0 0.19908148 0.18314096 0.0 0.0 0.0 0.019042274 0.031688638 0.0 0.0 0.11796311 0.047685493 0.0 0.0 0.014365751 0.0 0.0 0.0 0.0 0.0 0.0 0.0 0.0 0.0 0.13707426 0.0 0.046531804 0.0 0.16755547 0.0 0.136…
../DATASETS/24_bones_classifier_test_224x224x3/train/5/5_APML.dcm_rotation109	-9_energy158.jpg 0.0808407 0.0 0.0 0.067814715 0.032496214 0.0 0.0 0.0 0.0 0.0 0.0 0.0 0.0 0.0 0.12174831 0.21066575 0.18088719 0.0 0.10707433 0.0 0.0 0.0 0.0 0.2828698 0.0 0.25613812 0.0 0.0 0.19030936 0.20106259 0.0 0.0 0.0 0.0 0.04715927 0.0 0.0 0.18110505 0.004765809 0.0 0.0 0.021776028 0.0 0.0 0.0 0.0 0.0 0.0 0.0 0.0 0.0 0.03268886 0.0 0.06603157 0.0 0.15564767 0.0 0.1260556 0.0 0.0 0.0 0.0 …
../DATASETS/24_bones_classifier_test_224x224x3/train/5/5_APML.dcm_rotation109	18_energy140.jpg 0.06934028 0.0 0.0 0.046067484 0.0 0.05754742 0.0 0.0 0.017271837 0.0 0.0 0.0 0.0 0.0 0.3661515 0.003246641 0.22368823 0.0 0.042603254 0.0 0.0 0.0 0.0 0.15764742 0.0 0.29553917 0.0 0.0 0.1504191 0.084623694 0.0 0.0 0.06719627 0.0 0.0 0.0 0.0 0.16129397 0.0 0.0 0.0 0.006213609 0.0 0.0 0.0 0.0 0.0 0.0 0.0 0.0 0.0 0.0 0.0 0.16754816 0.04000897 0.23409717 0.0 0.10605793 0.0 0.0 0.0 0…
../DATASETS/24_bones_classifier_test_224x224x3/train/5/5_APML.dcm_rotation82	-9_energy140.jpg 0.09837149 0.0 0.0 0.020473 0.08168264 0.0 0.0 0.0 0.0 0.0 0.0 0.0 0.0 0.015442689 0.1821456 0.15741147 0.20176813 0.0 0.0581161 0.0 0.0 0.0 0.0 0.26619765 0.0 0.26361987 0.0 0.0 0.19114655 0.21493526 0.0 0.0 0.0 0.0 0.011505359 0.0 0.0 0.13825358 0.0 0.0 0.0 0.08616789 0.0 0.0 0.0 0.0 0.0 0.0 0.0 0.0 0.0 0.0 0.0 0.12258295 0.011400376 0.15588818 0.011350256 0.14811637 0.0 0.0 0.…
../DATASETS/24_bones_classifier_test_224x224x3/train/5/5_APML.dcm_rotation103	9_energy152.jpg 0.070047304 0.0 0.0 0.0340387 0.0 0.0 0.0 0.0 0.0 0.0 0.0 0.0 0.0 0.002097047 0.26854348 0.069538996 0.2357654 0.0 0.05698567 0.0 0.0 0.0 0.0 0.1937645 0.0 0.2519158 0.0 0.0 0.17124349 0.15623617 0.0 0.0 0.012642148 0.0 0.0 0.0 0.0 0.16680504 0.0 0.0 0.0 0.051795285 0.0 0.0 0.0 0.0 0.0 0.0 0.0 0.0 0.0 0.0 0.0 0.14719738 0.06217077 0.19330198 0.0 0.12772557 0.0 0.0 0.0 0.0 0.202234…
../DATASETS/24_bones_classifier_test_224x224x3/train/5/5_APML.dcm_rotation109	0_energy158.jpg 0.05821041 0.0 0.0 0.051802028 0.0 0.0 0.0 0.0 0.0 0.0 0.0 0.0 0.0 0.0 0.2462871 0.05751685 0.2392502 0.0 0.0687274 0.0 0.0 0.0 0.0 0.24166414 0.0 0.26022437 0.0 0.0 0.17466272 0.13515052 0.0 0.0 0.0 0.0 0.0 0.0 0.0 0.17769416 0.0 0.0 0.0 0.026839623 0.0 0.0 0.0 0.0 0.0 0.0 0.0 0.0 0.0 0.0 0.0 0.08558117 0.015125901 0.19173878 0.0 0.112138465 0.0 0.0 0.0 0.0 0.18317509 0.0 0.0 0.0…
../DATASETS/24_bones_classifier_test_224x224x3/train/5/5_APML.dcm_rotation100	15_energy152.jpg 0.054519396 0.0005071294 0.0 0.04227776 0.0 0.0 0.0 0.0 0.0018888825 0.0 0.0 0.0 0.0 0.0 0.27023423 0.058181487 0.22486892 0.0 0.07382606 0.0 0.0 0.0 0.0 0.18856892 0.0 0.27101985 0.0 0.0 0.16934761 0.11788878 0.0 0.0 0.03172269 0.0 0.0 0.0 0.0 0.17386687 0.0 0.0 0.0 0.016099561 0.0 0.0 0.0 0.0 0.0 0.0 0.0 0.0 0.0 0.0 0.0 0.12983777 0.057811 0.20725559 0.0 0.120465405 0.0 0.0 0.0…
../DATASETS/24_bones_classifier_test_224x224x3/train/5/5_APML.dcm_rotation109	-3_energy152.jpg 0.07533428 0.0 0.0 0.040875796 0.0 0.0 0.0 0.0 0.0 0.0 0.0 0.0 0.0 0.0 0.23758118 0.08697601 0.2351856 0.0 0.05880283 0.0 0.0 0.0 0.0 0.2841767 0.0 0.28734356 0.0 0.0 0.17423034 0.15045026 0.0 0.0 0.0 0.0 0.0 0.0 0.0 0.14691512 0.0 0.0 0.0 0.04100284 0.0 0.0 0.0 0.0 0.0 0.0 0.0 0.0 0.0 0.0023514242 0.0 0.11851623 0.0017363385 0.1920956 0.0 0.1443189 0.0 0.0 0.0 0.0 0.19083661 0.0…
../DATASETS/24_bones_classifier_test_224x224x3/train/5/5_APML.dcm_rotation106	-12_energy146.jpg 0.097653754 0.0 0.0 0.049579903 0.08332213 0.0 0.0 0.0 0.0 0.0 0.0 0.0 0.0 0.0 0.08724148 0.23984562 0.1514201 0.0 0.09944911 0.0 0.0 0.0 0.0 0.29046482 0.0 0.28508005 0.0 0.0 0.21297507 0.23380972 0.0 0.0 0.0 0.0 0.032990478 0.0 0.0 0.17218864 0.0 0.0 0.0 0.01909388 0.0 0.0 0.0 0.0 0.0 0.0 0.0 0.0 0.0 0.046528753 0.0 0.016291346 0.0 0.15351136 0.0 0.088064805 0.0 0.0 0.0 0.0 0.…
../DATASETS/24_bones_classifier_test_224x224x3/train/5/5_APML.dcm_rotation103	3_energy152.jpg 0.062926464 0.0 0.0 0.044050258 0.0 0.0 0.0 0.0 0.0 0.0 0.0 0.0 0.0 0.0 0.25237975 0.054831017 0.23906936 0.0 0.06600325 0.0 0.0 0.0 0.0 0.20751718 0.0 0.24651505 0.0 0.0 0.17337309 0.15300836 0.0 0.0 0.0 0.0 0.0 0.0 0.0 0.17801642 0.0 0.0 0.0 0.048548244 0.0 0.0 0.0 0.0 0.0 0.0 0.0 0.0 0.0 0.0 0.0 0.10947477 0.046764217 0.1781413 0.0 0.12616423 0.0 0.0 0.0 0.0 0.19708858 0.0 0.0 …
../DATASETS/24_bones_classifier_test_224x224x3/train/5/5_APML.dcm_rotation109	-18_energy158.jpg 0.11120421 0.0 0.0 0.047966998 0.04757682 0.0 0.0 0.0 0.0 0.0 0.0 0.0 0.0 0.007820274 0.05149253 0.29706317 0.1482974 0.0 0.08176267 0.0 0.0 0.0 0.0 0.32995084 0.0 0.26877087 0.0 0.0 0.17690614 0.16534431 0.0 0.0 0.0 0.007646288 0.04481631 0.0 0.0 0.14583007 0.043147244 0.0 0.0 0.0004338756 0.0 0.0 0.0 0.0 0.0 0.0 0.0 0.0 0.0 0.13364081 0.0 0.065808475 0.0 0.1657192 0.0 0.145297…
../DATASETS/24_bones_classifier_test_224x224x3/train/5/5_APML.dcm_rotation106	0_energy152.jpg 0.06660087 0.0 0.0 0.044390235 0.0 0.0 0.0 0.0 0.0 0.0 0.0 0.0 0.0 0.0 0.2381179 0.06853072 0.237463 0.0 0.0630271 0.0 0.0 0.0 0.0 0.25137582 0.0 0.26438662 0.0 0.0 0.17680995 0.15285781 0.0 0.0 0.0 0.0 0.0 0.0 0.0 0.17141515 0.0 0.0 0.0 0.049841948 0.0 0.0 0.0 0.0 0.0 0.0 0.0 0.0 0.0 0.0 0.0 0.10025935 0.023401065 0.17693374 0.0 0.11990875 0.0 0.0 0.0 0.0 0.19430701 0.0 0.0 0.0 0…
../DATASETS/24_bones_classifier_test_224x224x3/train/5/5_APML.dcm_rotation106	12_energy152.jpg 0.057927195 0.0 0.0 0.047679484 0.0 0.0 0.0 0.0 0.0 0.0 0.0 0.0 0.0 0.0 0.28071433 0.057458613 0.22188838 0.0 0.067786925 0.0 0.0 0.0 0.0 0.18806288 0.0 0.2574728 0.0 0.0 0.16610458 0.13078183 0.0 0.0 0.017659288 0.0 0.0 0.0 0.0 0.17547587 0.0 0.0 0.0 0.02509032 0.0 0.0 0.0 0.0 0.0 0.0 0.0 0.0 0.0 0.0 0.0 0.13830215 0.054697648 0.20199642 0.0 0.12753177 0.0 0.0 0.0 0.0 0.19274728…
../DATASETS/24_bones_classifier_test_224x224x3/train/5/5_APML.dcm_rotation109	-6_energy158.jpg 0.07160536 0.0 0.0 0.053151816 0.008720974 0.0 0.0 0.0 0.0 0.0 0.0 0.0 0.0 0.0 0.1891649 0.13448228 0.20963752 0.0 0.09051699 0.0 0.0 0.0 0.0 0.27212706 0.0 0.25757757 0.0 0.0 0.19380379 0.176473 0.0 0.0 0.0 0.0 0.00859401 0.0 0.0 0.17595866 0.0 0.0 0.0 0.029140018 0.0 0.0 0.0 0.0 0.0 0.0 0.0 0.0 0.0 0.0 0.0 0.09291278 0.0 0.17653413 0.0 0.13031247 0.0 0.0 0.0 0.0 0.21621183 0.0 …
../DATASETS/24_bones_classifier_test_224x224x3/train/5/5_APML.dcm_rotation103	-15_energy152.jpg 0.09107594 0.0 0.0 0.040950477 0.112863116 0.0 0.0 0.0 0.0 0.0 0.0 0.0 0.0 0.0 0.06958939 0.24292727 0.16409823 0.0 0.096155815 0.0 0.0 0.0 0.0 0.30724972 0.0 0.26538262 0.0 0.0 0.20805971 0.2274541 0.0 0.0 0.0 0.0 0.02939815 0.0 0.0 0.1622142 0.0 0.0 0.0 0.025166987 0.0 0.0 0.0 0.0 0.0 0.0 0.0 0.0 0.0 0.06405244 0.0 0.040876653 0.0 0.16188125 0.0 0.1102665 0.0 0.0 0.0 0.0 0.229…
../DATASETS/24_bones_classifier_test_224x224x3/train/5/5_APML.dcm_rotation109	-15_energy152.jpg 0.10314965 0.0 0.0 0.04062123 0.073903434 0.0 0.0 0.0 0.0 0.0 0.0 0.0 0.0 0.0 0.068847574 0.26177052 0.15749067 0.0 0.09205346 0.0 0.0 0.0 0.0 0.3164894 0.0 0.2955762 0.0 0.0 0.2094295 0.21410313 0.0 0.0 0.0 0.0 0.026102075 0.0 0.0 0.16796057 0.006405096 0.0 0.0 0.004070376 0.0 0.0 0.0 0.0 0.0 0.0 0.0 0.0 0.0 0.09128194 0.0 0.019561801 0.0 0.16738 0.0 0.10384605 0.0 0.0 0.0 0.0 …
../DATASETS/24_bones_classifier_test_224x224x3/train/5/5_APML.dcm_rotation106	-3_energy152.jpg 0.07217231 0.0 0.0 0.039905243 0.00401637 0.0 0.0 0.0 0.0 0.0 0.0 0.0 0.0 0.0 0.22500964 0.0905671 0.2292624 0.0 0.06613015 0.0 0.0 0.0 0.0 0.2793537 0.0 0.27839074 0.0 0.0 0.17895031 0.15848415 0.0 0.0 0.0 0.0 0.0 0.0 0.0 0.1522582 0.0 0.0 0.0 0.043130405 0.0 0.0 0.0 0.0 0.0 0.0 0.0 0.0 0.0 0.0 0.0 0.10762292 0.01116311 0.18396515 0.0 0.1372202 0.0 0.0 0.0 0.0 0.19738987 0.0 0.0…
../DATASETS/24_bones_classifier_test_224x224x3/train/5/5_APML.dcm_rotation106	-3_energy140.jpg 0.0806592 0.0 0.0 0.027413761 0.049215265 0.0 0.0 0.0 0.0 0.0 0.0 0.0 0.0 0.009792723 0.19619767 0.11906998 0.21502106 0.0 0.071041204 0.0 0.0 0.0 0.0 0.29804924 0.0 0.2799539 0.0 0.0 0.19126303 0.17080624 0.0 0.0 0.0 0.0 0.0 0.0 0.0 0.14557625 0.0 0.0 0.0 0.04813303 0.0 0.0 0.0 0.0 0.0 0.0 0.0 0.0 0.0 0.012480092 0.0 0.09014536 0.015760647 0.17296915 0.00489307 0.13522206 0.0 0.…
../DATASETS/24_bones_classifier_test_224x224x3/train/5/5_APML.dcm_rotation106	-3_energy146.jpg 0.078102455 0.0 0.0 0.033656474 0.024502154 0.0 0.0 0.0 0.0 0.0 0.0 0.0 0.0 0.0 0.2124349 0.10642379 0.22320758 0.0 0.06707388 0.0 0.0 0.0 0.0 0.29212576 0.0 0.28533968 0.0 0.0 0.18359627 0.16480033 0.0 0.0 0.0 0.0 0.0 0.0 0.0 0.14640689 0.0 0.0 0.0 0.046650436 0.0 0.0 0.0 0.0 0.0 0.0 0.0 0.0 0.0 0.009477717 0.0 0.09936026 0.0064684246 0.17945933 0.0 0.13786994 0.0 0.0 0.0 0.0 0.…
../DATASETS/24_bones_classifier_test_224x224x3/train/5/5_APML.dcm_rotation109	-3_energy146.jpg 0.08280233 0.0 0.0 0.03694422 0.013295738 0.0 0.0 0.0 0.0 0.0 0.0 0.0 0.0 0.0 0.21663411 0.11039173 0.2264989 0.0 0.064115115 0.0 0.0 0.0 0.0 0.2999014 0.0 0.29369158 0.0 0.0 0.17860349 0.15366049 0.0 0.0 0.0 0.0 0.0 0.0 0.0 0.14020503 0.0 0.0 0.0 0.0414729 0.0 0.0 0.0 0.0 0.0 0.0 0.0 0.0 0.0 0.02448954 0.0 0.104125366 0.0 0.1856061 0.0 0.14655676 0.0 0.0 0.0 0.0 0.20395295 0.0 0…
../DATASETS/24_bones_classifier_test_224x224x3/train/5/5_APML.dcm_rotation109	-12_energy152.jpg 0.09897908 0.0 0.0 0.048537526 0.060409475 0.0 0.0 0.0 0.0 0.0 0.0 0.0 0.0 0.0 0.093565814 0.24216998 0.15813304 0.0 0.096413136 0.0 0.0 0.0 0.0 0.29738513 0.0 0.29117668 0.0 0.0 0.19916336 0.22245473 0.0 0.0 0.0 0.0 0.038376074 0.0 0.0 0.17097229 0.0 0.0 0.0 0.018075848 0.0 0.0 0.0 0.0 0.0 0.0 0.0 0.0 0.0 0.05721308 0.0 0.030942883 0.0 0.15435144 0.0 0.100016356 0.0 0.0 0.0 0.0…
../DATASETS/24_bones_classifier_test_224x224x3/train/5/5_APML.dcm_rotation103	3_energy140.jpg 0.06717938 0.0 0.0 0.047221024 0.0 0.0 0.0 0.0 0.0 0.0 0.0 0.0 0.0 0.001309603 0.24965756 0.06392484 0.2309246 0.0 0.072537586 0.0 0.0 0.0 0.0 0.20954123 0.0 0.23536417 0.0 0.0 0.18005516 0.16449723 0.0 0.0 0.0 0.0 0.0010541991 0.0 0.0 0.18269388 0.0 0.0 0.0 0.054860454 0.0 0.0 0.0 0.0 0.0 0.0 0.0 0.0 0.0 0.0 0.0 0.11814303 0.060122598 0.16412887 0.0 0.12729317 0.0 0.0 0.0 0.0 0.2…
../DATASETS/24_bones_classifier_test_224x224x3/train/5/5_APML.dcm_rotation103	12_energy152.jpg 0.05709931 0.0 0.0 0.043343276 0.0 0.0 0.0 0.0 0.0018979814 0.0 0.0 0.0 0.0 0.0 0.2710727 0.061231803 0.22475614 0.0 0.06565896 0.0 0.0 0.0 0.0 0.19373845 0.0 0.25741217 0.0 0.0 0.16533211 0.13047326 0.0 0.0 0.024423074 0.0 0.0 0.0 0.0 0.17256044 0.0 0.0 0.0 0.03043778 0.0 0.0 0.0 0.0 0.0 0.0 0.0 0.0 0.0 0.0 0.0 0.14332765 0.061847173 0.19862178 0.0 0.13225369 0.0 0.0 0.0 0.0 0.2…
../DATASETS/24_bones_classifier_test_224x224x3/train/5/5_APML.dcm_rotation106	-18_energy140.jpg 0.13473408 0.0 0.0 0.00794261 0.08644173 0.0 0.0 0.0 0.0 0.0 0.0 0.0 0.0 0.012953109 0.054724712 0.2819957 0.12597604 0.0 0.055439685 0.0 0.0 0.0 0.0 0.3414063 0.0 0.3280392 0.0 0.0 0.2097336 0.22091845 0.0 0.0 0.0 0.00012778286 0.0077326843 0.0 0.0 0.116590396 0.02832512 0.0 0.0 0.02275398 0.0 0.0 0.0 0.0 0.0 0.0 0.0 0.0 0.0 0.13206838 0.0 0.014317529 0.0 0.16062601 0.0 0.11133…
../DATASETS/24_bones_classifier_test_224x224x3/train/5/5_APML.dcm_rotation106	-9_energy158.jpg 0.07728024 0.0 0.0 0.06348574 0.06112656 0.0 0.0 0.0 0.0 0.0 0.0 0.0 0.0 0.0 0.110424645 0.20824014 0.18045713 0.0 0.107614934 0.0 0.0 0.0 0.0 0.27968532 0.0 0.24108541 0.0 0.0 0.19357088 0.21478258 0.0 0.0 0.0 0.0 0.047425307 0.0 0.0 0.18188025 0.0 0.0 0.0 0.030645289 0.0 0.0 0.0 0.0 0.0 0.0 0.0 0.0 0.0 0.02055719 0.0 0.061956044 0.0 0.14919561 0.0 0.11987016 0.0 0.0 0.0 0.0 0.2…
../DATASETS/24_bones_classifier_test_224x224x3/train/5/5_APML.dcm_rotation100	3_energy140.jpg 0.0659368 0.0 0.0 0.0458942 0.0 0.0 0.0 0.0 0.0 0.0 0.0 0.0 0.0 0.005044509 0.25763917 0.052898303 0.23708339 0.0 0.064191386 0.0 0.0 0.0 0.0 0.2005479 0.0 0.23444398 0.0 0.0 0.17643687 0.16960993 0.0 0.0 0.0 0.0 0.0 0.0 0.0 0.17993823 0.0 0.0 0.0 0.062333383 0.0 0.0 0.0 0.0 0.0 0.0 0.0 0.0 0.0 0.0 0.0 0.13098338 0.07139368 0.15933762 0.0 0.13037059 0.0 0.0 0.0 0.0 0.19612765 0.0 …
../DATASETS/24_bones_classifier_test_224x224x3/train/5/5_APML.dcm_rotation109	-6_energy140.jpg 0.09863031 0.0 0.0 0.0420131 0.07529772 0.0 0.0 0.0 0.0 0.0 0.0 0.0 0.0 0.0 0.1219429 0.19802667 0.1776815 0.0 0.09637076 0.0 0.0 0.0 0.0 0.29918736 0.0 0.27491844 0.0 0.0 0.21326104 0.20865293 0.0 0.0 0.0 0.0 0.01176265 0.0 0.0 0.16478264 0.0 0.0 0.0 0.025221333 0.0 0.0 0.0 0.0 0.0 0.0 0.0 0.0 0.0 0.043373004 0.0 0.031372458 0.0 0.14381243 0.0 0.10329889 0.0 0.0 0.0 0.0 0.224240…
../DATASETS/24_bones_classifier_test_224x224x3/train/5/5_APML.dcm_rotation106	9_energy152.jpg 0.069629245 0.0 0.0 0.035425298 0.0 0.0 0.0 0.0 0.0 0.0 0.0 0.0 0.0 0.0 0.2816657 0.06096126 0.23760067 0.0 0.05263822 0.0 0.0 0.0 0.0 0.19170259 0.0 0.258121 0.0 0.0 0.1692823 0.15214984 0.0 0.0 0.012289035 0.0 0.0 0.0 0.0 0.16733386 0.0 0.0 0.0 0.04641005 0.0 0.0 0.0 0.0 0.0 0.0 0.0 0.0 0.0 0.0 0.0 0.1457809 0.055468384 0.19964911 0.0 0.12367405 0.0 0.0 0.0 0.0 0.1917481 0.0 0.0…
../DATASETS/24_bones_classifier_test_224x224x3/train/5/5_APML.dcm_rotation106	-15_energy140.jpg 0.11330239 0.0 0.0 0.02285725 0.11143356 0.0 0.0 0.0 0.0 0.0 0.0 0.0 0.0 0.0 0.06186195 0.25482404 0.1438666 0.0 0.07447415 0.0 0.0 0.0 0.0 0.3160755 0.0 0.30002642 0.0 0.0 0.22610287 0.24563509 0.0 0.0 0.0 0.0 0.012580162 0.0 0.0 0.15436926 0.0027590343 0.0 0.0 0.022667529 0.0 0.0 0.0 0.0 0.0 0.0 0.0 0.0 0.0 0.0757862 0.0 0.0049190065 0.0 0.15625305 0.0 0.08867373 0.0 0.0 0.0 0…
../DATASETS/24_bones_classifier_test_224x224x3/train/5/5_APML.dcm_rotation103	21_energy140.jpg 0.073920295 0.0 0.0 0.048542205 0.0 0.014190495 0.0 0.0 0.010048036 0.0 0.0 0.0 0.0 0.0 0.33991683 0.03244875 0.21317652 0.0 0.042266216 0.0 0.0 0.0 0.0 0.19678618 0.0 0.3041739 0.0 0.0 0.15286605 0.0946185 0.0 0.0 0.056058753 0.0 0.0 0.0 0.0 0.14900933 0.0 0.0 0.0 0.025906086 0.0 0.0 0.0 0.0 0.0 0.0 0.0 0.0 0.0 0.0 0.0 0.18499605 0.043007515 0.21706648 0.0 0.11416039 0.0 0.0 0.0…
../DATASETS/24_bones_classifier_test_224x224x3/train/5/5_APML.dcm_rotation109	12_energy152.jpg 0.058499318 0.0 0.0 0.047237024 0.0 0.020749725 0.0 0.0 0.0015155964 0.0 0.0 0.0 0.0 0.0 0.30569598 0.038240973 0.22827202 0.0 0.060565647 0.0 0.0 0.0 0.0 0.17982441 0.0 0.27361465 0.0 0.0 0.16200694 0.12446322 0.0 0.0 0.0206832 0.0 0.0 0.0 0.0 0.17163299 0.0 0.0 0.0 0.016377004 0.0 0.0 0.0 0.0 0.0 0.0 0.0 0.0 0.0 0.0 0.0 0.13600528 0.04445471 0.21384908 0.0 0.12090329 0.0 0.0 0.…
../DATASETS/24_bones_classifier_test_224x224x3/train/5/5_APML.dcm_rotation103	15_energy146.jpg 0.061603345 0.0 0.0 0.04153857 0.0 0.0 0.0 0.0 0.0 0.0 0.0 0.0 0.0 0.0 0.28612146 0.063968964 0.22791128 0.0 0.064311974 0.0 0.0 0.0 0.0 0.19172832 0.0 0.28193215 0.0 0.0 0.16756856 0.12420209 0.0 0.0 0.029251685 0.0 0.0 0.0 0.0 0.16940068 0.0 0.0 0.0 0.018390004 0.0 0.0 0.0 0.0 0.0 0.0 0.0 0.0 0.0 0.0 0.0 0.13714714 0.041324046 0.21039128 0.0 0.119831316 0.0 0.0 0.0 0.0 0.195324…
../DATASETS/24_bones_classifier_test_224x224x3/train/5/5_APML.dcm_rotation103	6_energy158.jpg 0.06429096 0.0 0.0 0.031335223 0.0 0.0 0.0 0.0 0.0 0.0 0.0 0.0 0.0 0.0 0.26683688 0.037067834 0.24143665 0.0 0.054642543 0.0 0.0 0.0 0.0 0.18005507 0.0 0.24222341 0.0 0.0 0.17565759 0.15874662 0.0 0.0 0.006797987 0.0 0.0 0.0 0.0 0.17826052 0.0 0.0 0.0 0.053677693 0.0 0.0 0.0 0.0 0.0 0.0 0.0 0.0 0.0 0.0 0.0 0.13178208 0.09251707 0.1828904 0.0 0.119666114 0.0 0.0 0.0 0.0 0.18512046 …
../DATASETS/24_bones_classifier_test_224x224x3/train/5/5_APML.dcm_rotation103	0_energy146.jpg 0.06781764 0.0 0.0 0.038939044 0.017588804 0.0 0.0 0.0 0.0 0.0 0.0 0.0 0.0 0.0 0.22282416 0.079917565 0.22944114 0.0 0.07159406 0.0 0.0 0.0 0.0 0.25323856 0.0 0.25830567 0.0 0.0 0.18175241 0.1625042 0.0 0.0 0.0 0.0 0.0 0.0 0.0 0.17006905 0.0 0.0 0.0 0.054887608 0.0 0.0 0.0 0.0 0.0 0.0 0.0 0.0 0.0 0.0 0.0 0.09798308 0.03630692 0.16701134 0.0 0.12293387 0.0 0.0 0.0 0.0 0.20596844 0.…
../DATASETS/24_bones_classifier_test_224x224x3/train/5/5_APML.dcm_rotation106	-21_energy158.jpg 0.12704322 0.0 0.0 0.04931884 0.03422972 0.0 0.0 0.0 0.0 0.0 0.0 0.0 0.0 0.020230114 0.036904622 0.3064595 0.14295709 0.0 0.079163395 0.0 0.0 0.0 0.0 0.3276173 0.0 0.26647538 0.0 0.0070189936 0.17924982 0.1521256 0.0 0.0 0.0 0.022583256 0.05713938 0.0 0.0 0.13683787 0.05610965 0.0 0.0 0.0 0.0 0.0 0.0 0.0 0.0 0.0 0.0 0.0 0.0 0.139517 0.0 0.07725195 0.0 0.16475956 0.0 0.15694205 0…
../DATASETS/24_bones_classifier_test_224x224x3/train/5/5_APML.dcm_rotation103	15_energy140.jpg 0.06713885 0.0 0.0 0.038665865 0.0 0.0 0.0 0.0 0.0 0.0 0.0 0.0 0.0 0.0 0.2896474 0.06500853 0.22707403 0.0 0.056642815 0.0 0.0 0.0 0.0 0.19717301 0.0 0.28166708 0.0 0.0 0.1714403 0.1382705 0.0 0.0 0.028385026 0.0 0.0 0.0 0.0 0.16660482 0.0 0.0 0.0 0.0288343 0.0 0.0 0.0 0.0 0.0 0.0 0.0 0.0 0.0 0.0 0.0 0.14916888 0.050406814 0.20305388 0.0 0.12102863 0.0 0.0 0.0 0.0 0.19155173 0.0 …
../DATASETS/24_bones_classifier_test_224x224x3/train/5/5_APML.dcm_rotation103	0_energy152.jpg 0.06420439 0.0 0.0 0.04161573 0.008292371 0.0 0.0 0.0 0.0 0.0 0.0 0.0 0.0 0.0 0.22152661 0.074858315 0.23206557 0.0 0.06778513 0.0 0.0 0.0 0.0 0.25489894 0.0 0.263298 0.0 0.0 0.1777672 0.16010235 0.0 0.0 0.0 0.0 0.0 0.0 0.0 0.17005423 0.0 0.0 0.0 0.052327953 0.0 0.0 0.0 0.0 0.0 0.0 0.0 0.0 0.0 0.0 0.0 0.09578381 0.02943879 0.16897996 0.0 0.12195477 0.0 0.0 0.0 0.0 0.20391725 0.0 0…
../DATASETS/24_bones_classifier_test_224x224x3/train/5/5_APML.dcm_rotation109	-18_energy152.jpg 0.12773657 0.0 0.0 0.0278673 0.0516784 0.0 0.0 0.0 0.0 0.0 0.0 0.0 0.0 0.0062447684 0.058246955 0.28903687 0.13767199 0.0 0.069221586 0.0 0.0 0.0 0.0 0.33645296 0.0 0.30741808 0.0 0.0 0.19113946 0.18921155 0.0 0.0 0.0 0.009626856 0.031239484 0.0 0.0 0.13545467 0.043126974 0.0 0.0 0.009952129 0.0 0.0 0.0 0.0 0.0 0.0 0.0 0.0 0.0 0.13579148 0.0 0.03875228 0.0 0.16241857 0.0 0.12995…
../DATASETS/24_bones_classifier_test_224x224x3/train/5/5_APML.dcm_rotation103	18_energy152.jpg 0.05529377 0.0 0.0 0.047663394 0.0 0.018182797 0.0 0.0 0.011578477 0.0 0.0 0.0 0.0 0.0 0.31148174 0.035098054 0.21964155 0.0 0.070666 0.0 0.0 0.0 0.0 0.16898774 0.0 0.27862012 0.0 0.0 0.16180827 0.09373059 0.0 0.0 0.05159646 0.0 0.0 0.0 0.0 0.17062204 0.0 0.0 0.0 0.0051384903 0.0 0.0 0.0 0.0 0.0 0.0 0.0 0.0 0.0 0.0 0.0 0.14078929 0.04867546 0.22653477 0.0 0.107615754 0.0 0.0 0.0 …
../DATASETS/24_bones_classifier_test_224x224x3/train/5/5_APML.dcm_rotation103	-18_energy146.jpg 0.12325517 0.0 0.0 0.01831961 0.09438769 0.0 0.0 0.0 0.0 0.0 0.0 0.0 0.0 0.008053266 0.051792633 0.28086916 0.13643517 0.0 0.06651238 0.0 0.0 0.0 0.0 0.334631 0.0 0.31112045 0.0 0.0 0.20410001 0.212987 0.0 0.0 0.0 0.0 0.016636383 0.0 0.0 0.12232185 0.015917698 0.0 0.0 0.014945269 0.0 0.0 0.0 0.0 0.0 0.0 0.0 0.0 0.0 0.118367404 0.0 0.033282485 0.0 0.16206484 0.0 0.12035902 0.0 0.…
../DATASETS/24_bones_classifier_test_224x224x3/train/5/5_APML.dcm_rotation106	3_energy140.jpg 0.07044879 0.0 0.0 0.050521217 0.0 0.0 0.0 0.0 0.0 0.0 0.0 0.0 0.0 0.0 0.26411545 0.060855668 0.23221262 0.0 0.06810286 0.0 0.0 0.0 0.0 0.20677958 0.0 0.23591399 0.0 0.0 0.17883849 0.15721455 0.0 0.0 0.0 0.0 0.0007508381 0.0 0.0 0.1851604 0.0 0.0 0.0 0.053955268 0.0 0.0 0.0 0.0 0.0 0.0 0.0 0.0 0.0 0.0 0.0 0.12195162 0.052455228 0.16997212 0.0 0.12265861 0.0 0.0 0.0 0.0 0.19474806 …
../DATASETS/24_bones_classifier_test_224x224x3/train/5/5_APML.dcm_rotation103	-18_energy140.jpg 0.1282025 0.0 0.0 0.014290692 0.098843075 0.0 0.0 0.0 0.0 0.0 0.0 0.0 0.0 0.0064624846 0.054226544 0.27872625 0.132525 0.0 0.063645355 0.0 0.0 0.0 0.0 0.33301863 0.0 0.31570804 0.0 0.0 0.21199583 0.22264446 0.0 0.0 0.0 0.0 0.013225863 0.0 0.0 0.12037627 0.018731033 0.0 0.0 0.018709261 0.0 0.0 0.0 0.0 0.0 0.0 0.0 0.0 0.0 0.11533766 0.0 0.021923188 0.0 0.1625762 0.0 0.11463943 0.0…
../DATASETS/24_bones_classifier_test_224x224x3/train/5/5_APML.dcm_rotation103	-6_energy152.jpg 0.07625052 0.0 0.0 0.04499396 0.06275261 0.0 0.0 0.0 0.0 0.0 0.0 0.0 0.0 0.0 0.16019762 0.14727919 0.20346005 0.0 0.09589885 0.0 0.0 0.0 0.0 0.27104592 0.0 0.25690722 0.0 0.0 0.20032743 0.20370887 0.0 0.0 0.0 0.0 0.015747406 0.0 0.0 0.17077073 0.0 0.0 0.0 0.038682766 0.0 0.0 0.0 0.0 0.0 0.0 0.0 0.0 0.0 0.0 0.0 0.07610845 0.01761263 0.15267271 0.0 0.11850477 0.0 0.0 0.0 0.0 0.2207…
../DATASETS/24_bones_classifier_test_224x224x3/train/5/5_APML.dcm_rotation103	-9_energy140.jpg 0.097784445 0.0 0.0 0.049321104 0.11006162 0.0 0.0 0.0 0.0 0.0 0.0 0.0 0.0 0.0 0.09522188 0.21268126 0.16662292 0.0 0.096968256 0.0 0.0 0.0 0.0 0.27538005 0.0 0.2573576 0.0 0.0 0.21181251 0.24810298 0.0 0.0 0.0 0.0 0.03820036 0.0 0.0 0.17390344 0.0 0.0 0.0 0.043175932 0.0 0.0 0.0018740525 0.0 0.0 0.0 0.0 0.0 0.0 0.010249282 0.0 0.034779433 0.0 0.12156596 0.0 0.09435281 0.0 0.0 0.…
../DATASETS/24_bones_classifier_test_224x224x3/train/5/5_APML.dcm_rotation109	15_energy140.jpg 0.07194399 0.0 0.0 0.043231666 0.0 0.013508952 0.0 0.0 0.0 0.0 0.0 0.0 0.0 0.0 0.3167848 0.054899003 0.23053482 0.0 0.061664138 0.0 0.0 0.0 0.0 0.18846665 0.0 0.2981609 0.0 0.0 0.162567 0.1043525 0.0 0.0 0.027882803 0.0 0.0 0.0 0.0 0.16461009 0.0 0.0 0.0 0.005706681 0.0 0.0 0.0 0.0 0.0 0.0 0.0 0.0 0.0 0.0 0.0 0.13591127 0.017722927 0.2270164 0.0 0.11474162 0.0 0.0 0.0 0.0 0.17670…
../DATASETS/24_bones_classifier_test_224x224x3/train/5/5_APML.dcm_rotation103	-6_energy140.jpg 0.089007966 0.0 0.0 0.047197975 0.09124694 0.0 0.0 0.0 0.0 0.0 0.0 0.0 0.0 0.0 0.13907266 0.16665193 0.19129463 0.0 0.099162884 0.0 0.0 0.0 0.0 0.27270636 0.0 0.25155458 0.0 0.0 0.20753388 0.21683313 0.0 0.0 0.0 0.0 0.024020312 0.0 0.0 0.17285371 0.0 0.0 0.0 0.043686826 0.0 0.0 0.0 0.0 0.0 0.0 0.0 0.0 0.0 0.0 0.0 0.056377277 0.019169787 0.13765633 0.0 0.11106897 0.0 0.0 0.0 0.0 0…
../DATASETS/24_bones_classifier_test_224x224x3/train/5/5_APML.dcm_rotation100	18_energy152.jpg 0.051286194 0.00024114455 0.0 0.051917005 0.0 0.0057105604 0.0 0.0 0.002488765 0.0 0.0 0.0 0.0 0.0 0.29749674 0.0405353 0.21560816 0.0 0.07966863 0.0 0.0 0.0 0.0 0.17111479 0.0 0.27061358 0.0 0.0 0.16739137 0.10411893 0.0 0.0 0.04409228 0.0 0.0 0.0 0.0 0.17768286 0.0 0.0 0.0 0.0088120075 0.0 0.0 0.0 0.0 0.0 0.0 0.0 0.0 0.0 0.0 0.0 0.13360538 0.056113884 0.21609728 0.0 0.1038206 0…
../DATASETS/24_bones_classifier_test_224x224x3/train/5/5_APML.dcm_rotation106	15_energy146.jpg 0.06519521 0.0 0.0 0.0416805 0.0 0.008337151 0.0 0.0 0.0 0.0 0.0 0.0 0.0 0.0 0.30005535 0.059193745 0.23232059 0.0 0.06374574 0.0 0.0 0.0 0.0 0.18747069 0.0 0.29150254 0.0 0.0 0.16308223 0.11348606 0.0 0.0 0.029598312 0.0 0.0 0.0 0.0 0.16708216 0.0 0.0 0.0 0.011607407 0.0 0.0 0.0 0.0 0.0 0.0 0.0 0.0 0.0 0.0 0.0 0.13447711 0.02652656 0.22076167 0.0 0.11740299 0.0 0.0 0.0 0.0 0.187…
../DATASETS/24_bones_classifier_test_224x224x3/train/5/5_APML.dcm_rotation106	18_energy152.jpg 0.058234945 0.0 0.0 0.0486391 0.0 0.033373382 0.0 0.0 0.01607632 0.0 0.0 0.0 0.0 0.0 0.32720634 0.027349401 0.21945715 0.0 0.0654948 0.0 0.0 0.0 0.0 0.16006635 0.0 0.2804506 0.0 0.0 0.15863745 0.088762835 0.0 0.0 0.05500527 0.0 0.0 0.0 0.0 0.17079538 0.0 0.0 0.0 0.00215856 0.0 0.0 0.0 0.0 0.0 0.0 0.0 0.0 0.0 0.0 0.0 0.14394173 0.042167205 0.23386195 0.0 0.10656216 0.0 0.0 0.0 0.0…
../DATASETS/24_bones_classifier_test_224x224x3/train/5/5_APML.dcm_rotation109	-18_energy146.jpg 0.13638103 0.0 0.0 0.021721827 0.05260352 0.0 0.0 0.0 0.0 0.0 0.0 0.0 0.0 0.00361613 0.05878262 0.29095638 0.12989731 0.0 0.06684109 0.0 0.0 0.0 0.0 0.33552906 0.0 0.31900847 0.0 0.0 0.20127487 0.19866917 0.0 0.0 0.0 0.009658761 0.02657183 0.0 0.0 0.13072018 0.047078796 0.0 0.0 0.0122576095 0.0 0.0 0.0 0.0 0.0 0.0 0.0 0.0 0.0 0.13823359 0.0 0.023223458 0.0 0.16378057 0.0 0.12331…
../DATASETS/24_bones_classifier_test_224x224x3/train/5/5_APML.dcm_rotation106	-6_energy146.jpg 0.08797252 0.0 0.0 0.049006473 0.066841826 0.0 0.0 0.0 0.0 0.0 0.0 0.0 0.0 0.0 0.14432098 0.16832906 0.19235735 0.0 0.10066027 0.0 0.0 0.0 0.0 0.27765703 0.0 0.26149845 0.0 0.0 0.20577542 0.20557757 0.0 0.0 0.0 0.0 0.022812977 0.0 0.0 0.17236806 0.0 0.0 0.0 0.03479678 0.0 0.0 0.0 0.0 0.0 0.0 0.0 0.0 0.0 0.0 0.0 0.05914836 0.00042616233 0.14765112 0.0 0.11342697 0.0 0.0 0.0 0.0 0.…
../DATASETS/24_bones_classifier_test_224x224x3/train/5/5_APML.dcm_rotation103	6_energy140.jpg 0.0710525 0.0 0.0 0.04530322 0.0 0.0 0.0 0.0 0.0 0.0 0.0 0.0 0.0 0.0 0.2563859 0.07741058 0.22520778 0.0 0.072573826 0.0 0.0 0.0 0.0 0.19538906 0.0 0.2384917 0.0 0.0 0.18091378 0.17787573 0.0 0.0 0.0 0.0 0.008500397 0.0 0.0 0.18636428 0.0 0.0 0.0 0.054484315 0.0 0.0 0.0 0.0 0.0 0.0 0.0 0.0 0.0 0.0 0.0 0.1261273 0.062060602 0.16409636 0.0 0.113821074 0.0 0.0 0.0 0.0 0.20174797 0.0 …
../DATASETS/24_bones_classifier_test_224x224x3/train/5/5_APML.dcm_rotation103	-3_energy140.jpg 0.07821678 0.0 0.0 0.019845687 0.05655567 0.0 0.0 0.0 0.0 0.0 0.0 0.0 0.0 0.015997529 0.20508271 0.107564814 0.21789397 0.0 0.06036037 0.0 0.0 0.0 0.0 0.29788226 0.0 0.27784917 0.0 0.0 0.19021489 0.18189327 0.0 0.0 0.0 0.0 0.0 0.0 0.0 0.14138938 0.0 0.0 0.0 0.06175687 0.0 0.0 0.0 0.0 0.0 0.0 0.0 0.0 0.0 0.0035961848 0.0 0.100482754 0.0305305 0.16871202 0.011152952 0.13325225 0.0 …
../DATASETS/24_bones_classifier_test_224x224x3/train/5/5_APML.dcm_rotation106	21_energy140.jpg 0.07906107 0.0 0.0 0.040333357 0.0 0.0327467 0.0 0.0 0.015942993 0.0 0.0 0.0 0.0 0.0 0.3570979 0.0146113895 0.2163277 0.0 0.026589345 0.0 0.0 0.0 0.0 0.19032407 0.0 0.3127527 0.0 0.0 0.15061729 0.09529196 0.0 0.0 0.06344105 0.0 0.0 0.0 0.0 0.14210244 0.0 0.0 0.0 0.030762345 0.0 0.0 0.0 0.0 0.0 0.0 0.0 0.0 0.0 0.0 0.0 0.19411172 0.050037567 0.22037372 0.0 0.11135385 0.0 0.0 0.0 0.…
../DATASETS/24_bones_classifier_test_224x224x3/train/5/5_APML.dcm_rotation85	-9_energy140.jpg 0.0972994 0.0 0.0 0.02707764 0.07694278 0.0 0.0 0.0 0.0 0.0 0.0 0.0 0.0 0.012659027 0.18290544 0.16323622 0.19789623 0.0 0.0531367 0.0 0.0 0.0 0.0 0.25903916 0.0 0.26357895 0.0 0.0 0.185808 0.21871977 0.0 0.0 0.0 0.0 0.016660504 0.0 0.0 0.14286825 0.0 0.0 0.0 0.09397958 0.0 0.0 0.0 0.0 0.0 0.0 0.0 0.0 0.0 0.0 0.0 0.12637809 0.005438779 0.14682828 0.011110283 0.14634912 0.0 0.0 0.…
../DATASETS/24_bones_classifier_test_224x224x3/train/5/5_APML.dcm_rotation103	-9_energy158.jpg 0.07446722 0.0 0.0 0.054767013 0.087842405 0.0 0.0 0.0 0.0 0.0 0.0 0.0 0.0 0.0 0.104788944 0.19969429 0.18263161 0.0 0.10314425 0.0 0.0 0.0 0.0 0.28635246 0.0 0.2380952 0.0 0.0 0.19812548 0.22470213 0.0 0.0 0.0 0.0 0.036595568 0.0 0.0 0.17814222 0.0 0.0 0.0 0.038022332 0.0 0.0 0.0 0.0 0.0 0.0 0.0 0.0 0.0 0.016618956 0.0 0.05695681 0.0026544966 0.14571206 0.0 0.11716082 0.0 0.0 0.…
../DATASETS/24_bones_classifier_test_224x224x3/train/5/5_APML.dcm_rotation82	-12_energy140.jpg 0.11022911 0.0 0.0 0.0 0.1041638 0.0 0.0 0.0 0.0 0.0 0.0 0.0 0.0 0.023224063 0.15057743 0.18157366 0.19113173 0.0 0.026088322 0.0 0.0 0.0 0.0 0.3062189 0.0 0.30280924 0.0 0.0 0.19457105 0.23201768 0.0 0.0 0.0 0.0 0.0 0.0 0.0 0.11114959 0.0 0.0 0.0 0.09258574 0.0 0.0 0.0 0.0 0.0 0.0 0.0 0.0 0.0 0.019209282 0.0 0.10567579 0.0 0.16382037 0.030681212 0.14001672 0.0 0.0 0.0 0.0 0.246…
../DATASETS/24_bones_classifier_test_224x224x3/train/5/5_APML.dcm_rotation106	15_energy158.jpg 0.056286424 0.0004507654 0.0 0.042216018 0.0 0.0014886928 0.0 0.0 0.014185648 0.0 0.0 0.0 0.0 0.0 0.27645823 0.056263957 0.22247459 0.0 0.07706093 0.0 0.0 0.0 0.0 0.1716307 0.0 0.26392674 0.0 0.0 0.16771866 0.11300173 0.0 0.0 0.0372878 0.0 0.0 0.0 0.0 0.17337604 0.0 0.0 0.0 0.008075554 0.0 0.0 0.0 0.0 0.0 0.0 0.0 0.0 0.0 0.0 0.0 0.12738617 0.05545294 0.22288634 0.0 0.119341135 0.…
../DATASETS/24_bones_classifier_test_224x224x3/train/5/5_APML.dcm_rotation109	-6_energy146.jpg 0.09267872 0.0 0.0 0.048100743 0.049273334 0.0 0.0 0.0 0.0 0.0 0.0 0.0 0.0 0.0 0.13992247 0.18546504 0.18569371 0.0 0.098682575 0.0 0.0 0.0 0.0 0.29325652 0.0 0.27685478 0.0 0.0 0.20454691 0.1945824 0.0 0.0 0.0 0.0 0.01590397 0.0 0.0 0.16611135 0.0 0.0 0.0 0.024999611 0.0 0.0 0.0 0.0 0.0 0.0 0.0 0.0 0.0 0.03183166 0.0 0.051045064 0.0 0.15266788 0.0 0.115203686 0.0 0.0 0.0 0.0 0.2…
../DATASETS/24_bones_classifier_test_224x224x3/train/5/5_APML.dcm_rotation109	0_energy146.jpg 0.0731009 0.0 0.0 0.045281745 0.0 0.0 0.0 0.0 0.0 0.0 0.0 0.0 0.0 0.0 0.24470833 0.07793227 0.2381665 0.0 0.06475038 0.0 0.0 0.0 0.0 0.2593679 0.0 0.27014065 0.0 0.0 0.17327836 0.13992445 0.0 0.0 0.0 0.0 0.0 0.0 0.0 0.16726947 0.0 0.0 0.0 0.04529232 0.0 0.0 0.0 0.0 0.0 0.0 0.0 0.0 0.0 0.0 0.0 0.10278601 0.007473341 0.1835931 0.0 0.12597226 0.0 0.0 0.0 0.0 0.19957215 0.0 0.0 0.0 0.…
../DATASETS/24_bones_classifier_test_224x224x3/train/5/5_APML.dcm_rotation100	15_energy146.jpg 0.054908257 0.0 0.0 0.043064944 0.0 0.0 0.0 0.0 0.0 0.0 0.0 0.0 0.0 0.0 0.2803557 0.05410788 0.22480418 0.0 0.06707483 0.0 0.0 0.0 0.0 0.18938446 0.0 0.27495056 0.0 0.0 0.16970763 0.12706073 0.0 0.0 0.029959463 0.0 0.0 0.0 0.0 0.17571922 0.0 0.0 0.0 0.020507542 0.0 0.0 0.0 0.0 0.0 0.0 0.0 0.0 0.0 0.0 0.0 0.13391691 0.057188053 0.20256636 0.0 0.11689022 0.0 0.0 0.0 0.0 0.19390194 …
../DATASETS/24_bones_classifier_test_224x224x3/train/5/5_APML.dcm_rotation103	-15_energy146.jpg 0.09931978 0.0 0.0 0.037874274 0.11202875 0.0 0.0 0.0 0.0 0.0 0.0 0.0 0.0 0.0 0.0713544 0.24623573 0.15892537 0.0 0.09251798 0.0 0.0 0.0 0.0 0.3034984 0.0 0.27411312 0.0 0.0 0.21625641 0.23488961 0.0 0.0 0.0 0.0 0.026106047 0.0 0.0 0.162805 0.0 0.0 0.0 0.02503555 0.0 0.0 0.0 0.0 0.0 0.0 0.0 0.0 0.0 0.06123265 0.0 0.02814694 0.0 0.1609538 0.0 0.102327205 0.0 0.0 0.0 0.0 0.2231606…
../DATASETS/24_bones_classifier_test_224x224x3/train/5/5_APML.dcm_rotation103	-3_energy152.jpg 0.06918544 0.0 0.0 0.035436142 0.023710234 0.0 0.0 0.0 0.0 0.0 0.0 0.0 0.0 0.0 0.21217558 0.094540276 0.22647654 0.0 0.06797408 0.0 0.0 0.0 0.0 0.28541157 0.0 0.27880043 0.0 0.0 0.1817321 0.16748023 0.0 0.0 0.0 0.0 0.0 0.0 0.0 0.15105247 0.0 0.0 0.0 0.046484876 0.0 0.0 0.0 0.0 0.0 0.0 0.0 0.0 0.0 0.00076626736 0.0 0.09817615 0.016400427 0.17612983 0.00058992783 0.13356769 0.0 0.0…
../DATASETS/24_bones_classifier_test_224x224x3/train/5/5_APML.dcm_rotation109	-21_energy152.jpg 0.15188092 0.0 0.0 0.03174098 0.014737207 0.0 0.0 0.0 0.0 0.0 0.0 0.0 0.0 0.021097112 0.040023856 0.30825913 0.1256547 0.0 0.06724466 0.0 0.0 0.0 0.0 0.33205646 0.0 0.30724087 0.0 0.0006379216 0.18441443 0.15668564 0.0 0.0 0.0 0.04673354 0.049933553 0.0 0.0 0.120885044 0.07672176 0.0 0.0 0.005117091 0.0 0.0 0.0 0.0 0.0 0.0 0.0 0.0 0.0 0.15598157 0.0 0.051979557 0.0 0.15863861 0.…
../DATASETS/24_bones_classifier_test_224x224x3/train/5/5_APML.dcm_rotation106	9_energy146.jpg 0.075155266 0.0 0.0 0.039124943 0.0 0.0 0.0 0.0 0.0 0.0 0.0 0.0 0.0 0.0 0.28026876 0.07469856 0.23371242 0.0 0.054739084 0.0 0.0 0.0 0.0 0.20197472 0.0 0.25928777 0.0 0.0 0.17268386 0.15730757 0.0 0.0 0.0 0.0 0.0 0.0 0.0 0.16875792 0.0 0.0 0.0 0.049907498 0.0 0.0 0.0 0.0 0.0 0.0 0.0 0.0 0.0 0.0 0.0 0.14438902 0.043627795 0.19424088 0.0 0.12372663 0.0 0.0 0.0 0.0 0.19755408 0.0 0.0…
../DATASETS/24_bones_classifier_test_224x224x3/train/5/5_APML.dcm_rotation109	0_energy152.jpg 0.06891434 0.0 0.0 0.04512477 0.0 0.0 0.0 0.0 0.0 0.0 0.0 0.0 0.0 0.0 0.25442085 0.062320076 0.24887826 0.0 0.056956433 0.0 0.0 0.0 0.0 0.25006092 0.0 0.27350968 0.0 0.0 0.16767885 0.1393775 0.0 0.0 0.0 0.0 0.0 0.0 0.0 0.16843207 0.0 0.0 0.0 0.045559485 0.0 0.0 0.0 0.0 0.0 0.0 0.0 0.0 0.0 0.0 0.0 0.10650565 0.009344533 0.18661313 0.0 0.122866526 0.0 0.0 0.0 0.0 0.18997164 0.0 0.0 …
../DATASETS/24_bones_classifier_test_224x224x3/train/5/5_APML.dcm_rotation103	6_energy152.jpg 0.0676985 0.0 0.0 0.040649395 0.0 0.0 0.0 0.0 0.0 0.0 0.0 0.0 0.0 0.0 0.26905176 0.050328273 0.23632677 0.0 0.0603436 0.0 0.0 0.0 0.0 0.18770258 0.0 0.24655142 0.0 0.0 0.17515276 0.16009773 0.0 0.0 0.0 0.0 0.0 0.0 0.0 0.18394344 0.0 0.0 0.0 0.051123556 0.0 0.0 0.0 0.0 0.0 0.0 0.0 0.0 0.0 0.0 0.0 0.12117555 0.06728188 0.17810482 0.0 0.11220173 0.0 0.0 0.0 0.0 0.19069953 0.0 0.0 0.0…
../DATASETS/24_bones_classifier_test_224x224x3/train/5/5_APML.dcm_rotation106	0_energy140.jpg 0.074462384 0.0 0.0 0.036044806 0.020474188 0.0 0.0 0.0 0.0 0.0 0.0 0.0 0.0 0.0032194692 0.22726734 0.083628386 0.22753918 0.0 0.067800835 0.0 0.0 0.0 0.0 0.25931785 0.0 0.25690755 0.0 0.0 0.18913485 0.16365951 0.0 0.0 0.0 0.0 0.0 0.0 0.0 0.17124498 0.0 0.0 0.0 0.056252003 0.0 0.0 0.0 0.0 0.0 0.0 0.0 0.0 0.0 0.0 0.0 0.09941688 0.04284991 0.16838993 0.0 0.1191073 0.0 0.0 0.0 0.0 0.…
../DATASETS/24_bones_classifier_test_224x224x3/train/5/5_APML.dcm_rotation106	-6_energy152.jpg 0.079585515 0.0 0.0 0.048481807 0.04736966 0.0 0.0 0.0 0.0 0.0 0.0 0.0 0.0 0.0 0.16409816 0.15081498 0.20114 0.0 0.09680692 0.0 0.0 0.0 0.0 0.2707705 0.0 0.26053387 0.0 0.0 0.2011458 0.19873463 0.0 0.0 0.0 0.0 0.017748427 0.0 0.0 0.17298308 0.0 0.0 0.0 0.034792293 0.0 0.0 0.0 0.0 0.0 0.0 0.0 0.0 0.0 0.0 0.0 0.07640662 0.0076174876 0.15625402 0.0 0.11950158 0.0 0.0 0.0 0.0 0.22150…
../DATASETS/24_bones_classifier_test_224x224x3/train/5/5_APML.dcm_rotation103	9_energy140.jpg 0.074317604 0.0 0.0 0.035598226 0.0010802372 0.0 0.0 0.0 0.0 0.0 0.0 0.0 0.0 0.011788687 0.26820132 0.08030285 0.22652534 0.0 0.056885067 0.0 0.0 0.0 0.0 0.20728637 0.0 0.24963859 0.0 0.0 0.17871709 0.17723773 0.0 0.0 0.0 0.0 0.0 0.0 0.0 0.1683035 0.0 0.0 0.0 0.06107441 0.0 0.0 0.0 0.0 0.0 0.0 0.0 0.0 0.0 0.0 0.0 0.15003023 0.06113938 0.1782566 0.0 0.12428112 0.0 0.0 0.0 0.0 0.202…
../DATASETS/24_bones_classifier_test_224x224x3/train/5/5_APML.dcm_rotation106	-6_energy158.jpg 0.0680871 0.0 0.0 0.044021957 0.038737424 0.0 0.0 0.0 0.0 0.0 0.0 0.0 0.0 0.0 0.17967717 0.13294505 0.21100111 0.0 0.08932838 0.0 0.0 0.0 0.0 0.2666958 0.0 0.25264525 0.0 0.0 0.19763021 0.19385757 0.0 0.0 0.0 0.0 0.008749025 0.0 0.0 0.17461093 0.0 0.0 0.0 0.036677495 0.0 0.0 0.0 0.0 0.0 0.0 0.0 0.0 0.0 0.0 0.0 0.09309356 0.023944253 0.16509618 0.0 0.12487632 0.0 0.0 0.0 0.0 0.214…
../DATASETS/24_bones_classifier_test_224x224x3/train/5/5_APML.dcm_rotation100	15_energy158.jpg 0.052041236 0.006661832 0.0 0.04469148 0.0 0.0 0.0 0.0 0.00992277 0.0 0.0 0.0 0.0 0.0 0.25274143 0.06584374 0.21820538 0.0 0.08756165 0.0 0.0 0.0 0.0 0.18318334 0.0 0.25666237 0.0 0.0 0.17154652 0.1099398 0.0 0.0 0.032452006 0.0 0.0 0.0 0.0 0.17800821 0.0 0.0 0.0 0.010227216 0.0 0.0 0.0 0.0 0.0 0.0 0.0 0.0 0.0 0.0 0.0 0.121059105 0.06481079 0.20950003 0.0 0.12284498 0.0 0.0 0.0 0…
../DATASETS/24_bones_classifier_test_224x224x3/train/5/5_APML.dcm_rotation106	21_energy152.jpg 0.067513674 0.0 0.0 0.036757555 0.0 0.031838987 0.0 0.0 0.020065341 0.0 0.0 0.0 0.0 0.0 0.34752223 0.005332346 0.21853295 0.0 0.027033402 0.0 0.0 0.0 0.0 0.18486178 0.0 0.29807243 0.0 0.0 0.15643801 0.103275955 0.0 0.0 0.06290832 0.0 0.0 0.0 0.0 0.15045515 0.0 0.0 0.0 0.03674281 0.0 0.0 0.0 0.0 0.0 0.0 0.0 0.0 0.0 0.0 0.0 0.18428732 0.06770793 0.21806905 0.0 0.10993363 0.0 0.0 0.…
../DATASETS/24_bones_classifier_test_224x224x3/train/5/5_APML.dcm_rotation103	-12_energy158.jpg 0.077424504 0.0 0.0 0.05618347 0.09796517 0.0 0.0 0.0 0.0 0.0 0.0 0.0 0.0 0.0 0.08267926 0.22681934 0.16872163 0.0 0.107220836 0.0 0.0 0.0 0.0 0.287393 0.0 0.23945396 0.0 0.0 0.1997839 0.227582 0.0 0.0 0.0 0.0 0.042874966 0.0 0.0 0.18108723 0.0 0.0 0.0 0.028847571 0.0 0.0 0.0 0.0 0.0 0.0 0.0 0.0 0.0 0.030183012 0.0 0.046181783 0.0 0.15110391 0.0 0.105698586 0.0 0.0 0.0 0.0 0.236…
../DATASETS/24_bones_classifier_test_224x224x3/train/5/5_APML.dcm_rotation106	18_energy140.jpg 0.06655752 0.0 0.0 0.050511785 0.0 0.03553489 0.0 0.0 0.009361659 0.0 0.0 0.0 0.0 0.0 0.34480524 0.029531578 0.2195512 0.0 0.059254996 0.0 0.0 0.0 0.0 0.16238579 0.0 0.28725734 0.0 0.0 0.15632206 0.08520872 0.0 0.0 0.058186337 0.0 0.0 0.0 0.0 0.16750085 0.0 0.0 0.0 0.0018117256 0.0 0.0 0.0 0.0 0.0 0.0 0.0 0.0 0.0 0.0 0.0 0.15841687 0.0333617 0.23391932 0.0 0.10851441 0.0 0.0 0.0 …
../DATASETS/24_bones_classifier_test_224x224x3/train/5/5_APML.dcm_rotation106	12_energy146.jpg 0.06468282 0.0 0.0 0.04848221 0.0 0.0 0.0 0.0 0.0 0.0 0.0 0.0 0.0 0.0 0.28608325 0.06759263 0.2236882 0.0 0.06399043 0.0 0.0 0.0 0.0 0.19681188 0.0 0.26618648 0.0 0.0 0.16644995 0.13442275 0.0 0.0 0.011757007 0.0 0.0 0.0 0.0 0.1725777 0.0 0.0 0.0 0.028746782 0.0 0.0 0.0 0.0 0.0 0.0 0.0 0.0 0.0 0.0 0.0 0.14295065 0.041684397 0.19969043 0.0 0.12999003 0.0 0.0 0.0 0.0 0.19473878 0.0…
../DATASETS/24_bones_classifier_test_224x224x3/train/5/5_APML.dcm_rotation106	-21_energy146.jpg 0.1549063 0.0 0.0 0.019487683 0.036256135 0.0 0.0 0.0 0.0 0.0 0.0 0.0 0.0 0.021861168 0.05362491 0.29724842 0.12837969 0.0 0.05617284 0.0 0.0 0.0 0.0 0.33391887 0.0 0.31972125 0.0 0.0 0.1950442 0.1810328 0.0 0.0 0.0 0.031931024 0.039306045 0.0 0.0 0.114765175 0.06657252 0.0 0.0 0.019463118 0.0 0.0 0.0 0.0 0.0 0.0 0.0 0.0 0.0 0.1422279 0.0 0.047948033 0.0 0.16242935 0.0 0.1425050…
../DATASETS/24_bones_classifier_test_224x224x3/train/5/5_APML.dcm_rotation103	12_energy146.jpg 0.06272934 0.0 0.0 0.04480607 0.0 0.0 0.0 0.0 0.0 0.0 0.0 0.0 0.0 0.0 0.27617368 0.070070565 0.22564685 0.0 0.06356212 0.0 0.0 0.0 0.0 0.20030726 0.0 0.26485208 0.0 0.0 0.16636166 0.13713731 0.0 0.0 0.016222186 0.0 0.0 0.0 0.0 0.17089278 0.0 0.0 0.0 0.033189658 0.0 0.0 0.0 0.0 0.0 0.0 0.0 0.0 0.0 0.0 0.0 0.14460468 0.049263097 0.19585937 0.0 0.13127832 0.0 0.0 0.0 0.0 0.20160675 …
../DATASETS/24_bones_classifier_test_224x224x3/train/5/5_APML.dcm_rotation106	6_energy140.jpg 0.073875815 0.0 0.0 0.050781008 0.0 0.0 0.0 0.0 0.0 0.0 0.0 0.0 0.0 0.0 0.25637126 0.08109543 0.22417913 0.0 0.07524931 0.0 0.0 0.0 0.0 0.19650212 0.0 0.23725413 0.0 0.0 0.18168929 0.16729012 0.0 0.0 0.0 0.0 0.011441931 0.0 0.0 0.19213705 0.0 0.0 0.0 0.048370093 0.0 0.0 0.0 0.0 0.0 0.0 0.0 0.0 0.0 0.0 0.0 0.11819829 0.051819757 0.16881882 0.0 0.11129048 0.0 0.0 0.0 0.0 0.20406987 …
../DATASETS/24_bones_classifier_test_224x224x3/train/5/5_APML.dcm_rotation100	21_energy152.jpg 0.06217775 0.0 0.0 0.04857617 0.0 0.0 0.0 0.0 0.009406779 0.0 0.0 0.0 0.0 0.0 0.30807734 0.034375172 0.21266657 0.0 0.06007045 0.0 0.0 0.0 0.0 0.19767034 0.0 0.29057592 0.0 0.0 0.15971677 0.09631382 0.0 0.0 0.047279418 0.0 0.0 0.0 0.0 0.1594088 0.0 0.0 0.0 0.02153646 0.0 0.0 0.0 0.0 0.0 0.0 0.0 0.0 0.0 0.0 0.0 0.1573033 0.056729354 0.21204941 0.0 0.1078407 0.0 0.0 0.0 0.0 0.19083…
../DATASETS/24_bones_classifier_test_224x224x3/train/5/5_APML.dcm_rotation106	0_energy146.jpg 0.070923924 0.0 0.0 0.04215227 0.0 0.0 0.0 0.0 0.0 0.0 0.0 0.0 0.0 0.0 0.23356362 0.07813488 0.23097244 0.0 0.06832346 0.0 0.0 0.0 0.0 0.25624606 0.0 0.2614558 0.0 0.0 0.18236503 0.15603776 0.0 0.0 0.0 0.0 0.0 0.0 0.0 0.17189305 0.0 0.0 0.0 0.0517676 0.0 0.0 0.0 0.0 0.0 0.0 0.0 0.0 0.0 0.0 0.0 0.096714914 0.025317162 0.174353 0.0 0.118431434 0.0 0.0 0.0 0.0 0.19928485 0.0 0.0 0.0 …
../DATASETS/24_bones_classifier_test_224x224x3/train/22/22_APML.dcm_rotation106	21_energy152.jpg 0.04450263 0.0 0.05638681 0.0 0.06881122 0.0 0.11085864 0.0 0.0 0.0 0.0 0.0 0.39600798 0.19511697 0.39339074 0.0 0.06559635 0.0 0.0 0.0 0.0 0.0 0.0 0.13181837 0.0 0.018620439 0.1021433 0.13262604 0.07414262 0.2155509 0.0 0.0 0.21206665 0.0 0.0 0.0 0.0 0.07109938 0.0 0.0 0.0 0.21262304 0.0 0.0 0.0 0.0 0.0 0.0 0.0 0.21467607 0.0 0.0 0.0 0.17481373 0.2343671 0.033803914 0.0 0.085819…
../DATASETS/24_bones_classifier_test_224x224x3/train/22/22_APML.dcm_rotation100	18_energy152.jpg 0.03276869 0.0 0.0168587 0.0 0.100448795 0.0 0.13501039 0.0 0.0 0.0 0.0 0.0 0.37979332 0.19129981 0.37064144 0.0 0.08813342 0.0 0.0 0.0 0.0 0.0 0.0 0.12393149 0.0 0.015925596 0.13313664 0.09619486 0.083918594 0.24787681 0.0 0.0 0.19399028 0.0 0.0 0.0 0.0 0.08597986 0.0 0.0 0.0 0.24145114 0.0 0.0 0.0 0.0 0.0 0.0 0.0 0.20508164 0.0 0.0 0.0 0.17692539 0.25701088 0.017007416 0.0 0.10…
../DATASETS/24_bones_classifier_test_224x224x3/train/22/22_APML.dcm_rotation106	-18_energy140.jpg 0.06754872 0.0 0.053918924 0.0 0.18389545 0.0 0.10176656 0.0 0.0 0.0 0.0 0.0 0.36782023 0.27308205 0.26369086 0.0 0.0 0.0 0.0 0.0 0.0 0.0 0.0 0.22220306 0.0 0.0 0.12039351 0.26702857 0.071131855 0.2860872 0.0 0.0 0.10862535 0.0 0.0 0.0 0.0 0.050246138 0.014738091 0.0 0.0 0.27523625 0.0 0.0 0.0 0.0 0.054281503 0.0 0.0 0.1695985 0.0 0.0 0.0 0.14804912 0.16099273 0.0 0.0 0.11927813…
../DATASETS/24_bones_classifier_test_224x224x3/train/22/22_APML.dcm_rotation103	0_energy140.jpg 0.035964627 0.0 0.10414405 0.0 0.09876815 0.0 0.06279854 0.0 0.0 0.0 0.0 0.0 0.37339014 0.20639168 0.38934922 0.0 0.088671826 0.0 0.0 0.0 0.0 0.0 0.0 0.13194792 0.0 0.0 0.096158035 0.100492686 0.015126043 0.21390742 0.0 0.0 0.19839281 0.0 0.0 0.0 0.0 0.1090945 0.0 0.0 0.0 0.32007882 0.0 0.0598997 0.0 0.0 0.0 0.0 0.0 0.22231019 0.049215823 0.0 0.0 0.17847557 0.22411577 0.0 0.0 0.16…
../DATASETS/24_bones_classifier_test_224x224x3/train/22/22_APML.dcm_rotation103	-6_energy152.jpg 0.02383141 0.0 0.035618145 0.0 0.19066574 0.0 0.055083234 0.0 0.0 0.0 0.0 0.0 0.32601064 0.25228095 0.30453023 0.0 0.07905363 0.0 0.0 0.0 0.0 0.0 0.0 0.17718647 0.009190654 0.0 0.119484626 0.1327896 0.052097306 0.2879356 0.0 0.0 0.11311762 0.0 0.0 0.0 0.0 0.12215425 0.0 0.0 0.0 0.33909816 0.0 0.0 0.0 0.0 0.0 0.0 0.0 0.18673779 0.062101975 0.0 0.0 0.17997928 0.21344058 0.0 0.0 0.1…
../DATASETS/24_bones_classifier_test_224x224x3/train/22/22_APML.dcm_rotation106	-21_energy152.jpg 0.05938169 0.0 0.01582436 0.0 0.18013398 0.0 0.11702372 0.0 0.0 0.0 0.0 0.0 0.34134644 0.26492736 0.284534 0.0 0.028229617 0.0 0.0 0.0 0.0 0.0 0.0 0.25469008 0.0 0.0 0.07514145 0.22138822 0.076141156 0.284758 0.0 0.0 0.10459426 0.0 0.0 0.0 0.0 0.020075088 0.0 0.0 0.0 0.28882155 0.0 0.0 0.0 0.0 0.029625654 0.0 0.0 0.16053315 0.0 0.0 0.0 0.2028463 0.18324241 0.0 0.0 0.11086677 0.0…
../DATASETS/24_bones_classifier_test_224x224x3/train/22/22_APML.dcm_rotation109	0_energy140.jpg 0.034851328 0.0 0.091365725 0.0 0.11564215 0.0 0.050938018 0.0 0.0 0.0 0.0 0.0 0.3552105 0.22427303 0.38130176 0.0 0.09905294 0.0 0.0 0.0 0.0 0.0 0.0 0.15420343 0.0 0.0 0.07661133 0.10755601 0.024439715 0.2235802 0.0 0.0 0.17823352 0.0 0.0 0.0 0.0 0.10564928 0.0 0.0 0.0 0.3254528 0.0 0.03222466 0.0 0.0 0.0 0.0 0.0 0.20676419 0.046172775 0.0 0.0 0.18689501 0.22191073 0.0 0.0 0.1606…
../DATASETS/24_bones_classifier_test_224x224x3/train/22/22_APML.dcm_rotation106	18_energy152.jpg 0.041658152 0.0 0.0475124 0.0 0.090634756 0.0 0.10483159 0.0 0.0 0.0 0.0 0.0 0.37459058 0.19460428 0.37991816 0.0 0.077459075 0.0 0.0 0.0 0.0 0.0 0.0 0.12581517 0.0 0.024967376 0.11751258 0.12124129 0.07510559 0.24019526 0.0 0.0 0.1978049 0.0 0.0 0.0 0.0 0.08849909 0.0 0.0 0.0 0.24375054 0.0 0.0 0.0 0.0 0.0 0.0 0.0 0.20259883 0.0 0.0 0.0 0.17256959 0.23228954 0.025923222 0.0 0.11…
../DATASETS/24_bones_classifier_test_224x224x3/train/22/22_APML.dcm_rotation85	0_energy146.jpg 0.04905569 0.0 0.08238522 0.0 0.056943458 0.0 0.0 0.0 0.0 0.0 0.0 0.0 0.3381922 0.13958077 0.39985093 0.0 0.064956784 0.0 0.0 0.0 0.0 0.0 0.0 0.12000603 0.019051747 0.0 0.12699406 0.0848995 0.0 0.18480808 0.0 0.0 0.16647632 0.0 0.0 0.0 0.0 0.1754462 0.0056187017 0.0 0.0 0.3495981 0.0 0.0 0.0 0.0 0.0 0.0 0.0 0.25108773 0.061305087 0.0 0.0 0.17583263 0.16731538 0.0 0.0 0.23003547 0.…
../DATASETS/24_bones_classifier_test_224x224x3/train/22/22_APML.dcm_rotation109	-6_energy152.jpg 0.022006873 0.0 0.015843498 0.0 0.186608 0.0 0.038882475 0.0 0.0 0.0 0.0 0.0 0.3210145 0.2584726 0.29613435 0.0 0.0781216 0.0 0.0 0.0 0.0 0.0 0.0 0.17751306 0.016691266 0.0 0.1288358 0.12385888 0.06588433 0.2849088 0.0 0.0 0.10768606 0.0 0.0 0.0 0.0 0.14537616 0.0 0.0 0.0 0.3252584 0.0 0.0 0.0069883796 0.0 0.0 0.0 0.0 0.19772455 0.06722295 0.0 0.0 0.18461905 0.2216938 0.0 0.0 0.1…
../DATASETS/24_bones_classifier_test_224x224x3/train/22/22_APML.dcm_rotation106	18_energy146.jpg 0.04545042 0.0 0.063243285 0.0 0.093572244 0.0 0.09659227 0.0 0.0 0.0 0.0 0.0 0.36851463 0.19410726 0.3870636 0.0 0.07536589 0.0 0.0 0.0 0.0 0.0 0.0 0.13254993 0.0 0.019979035 0.10750405 0.13914235 0.062477037 0.2398646 0.0 0.0 0.1903582 0.0 0.0 0.0 0.0 0.082292154 0.0 0.0 0.0 0.25197843 0.0 0.0 0.0 0.0 0.0 0.0 0.0 0.19804178 0.0 0.0 0.0 0.17381214 0.21162938 0.02919951 0.0 0.116…
../DATASETS/24_bones_classifier_test_224x224x3/train/22/22_APML.dcm_rotation103	6_energy146.jpg 0.025347864 0.0 0.094093785 0.0 0.13294071 0.0 0.056814354 0.0 0.0 0.0 0.0 0.0 0.3602202 0.21879284 0.35869715 0.0 0.0908067 0.0 0.0 0.0 0.0 0.0 0.0 0.11547239 0.0 0.0 0.12230205 0.10684024 0.048896197 0.25005117 0.0 0.0 0.16903365 0.0 0.0 0.0 0.0 0.12871298 0.0 0.0 0.0 0.30400982 0.0 0.012626186 0.0 0.0 0.0 0.0 0.0 0.21425654 0.05091892 0.0 0.0 0.17731969 0.22554068 0.0 0.0 0.145…
../DATASETS/24_bones_classifier_test_224x224x3/train/22/22_APML.dcm_rotation103	12_energy158.jpg 0.019741742 0.0 0.035205137 0.0 0.1318475 0.0 0.15418108 0.0 0.0 0.0 0.0 0.0 0.38104397 0.21685268 0.3465789 0.0 0.1057698 0.0 0.0 0.0 0.0 0.0 0.0 0.106796734 0.0014951718 0.032388654 0.121859044 0.07755333 0.08234577 0.25660664 0.0 0.0 0.19763334 0.0 0.0 0.0 0.0 0.07732738 0.0 0.0 0.0 0.25609162 0.0 0.029735269 0.0 0.0 0.0 0.0 0.0 0.19199131 0.025013654 0.0 0.0 0.17910857 0.2808…
../DATASETS/24_bones_classifier_test_224x224x3/train/22/22_APML.dcm_rotation79	-6_energy158.jpg 0.03613329 0.0 0.0108356215 0.0 0.17040592 0.0 0.03445621 0.0 0.0 0.0 0.0 0.0 0.32003233 0.23610899 0.31516117 0.0 0.0765295 0.0 0.0 0.0 0.0 0.0 0.0 0.19009523 0.02025968 0.0 0.12114309 0.11135784 0.044699807 0.26191905 0.0 0.0 0.11044708 0.0 0.0 0.0 0.0 0.13417143 0.0 0.0 0.0 0.35328633 0.0 0.0 0.0 0.0 0.0 0.0 0.0 0.2006955 0.06391174 0.0 0.0 0.18563119 0.21593119 0.0 0.0 0.1540…
../DATASETS/24_bones_classifier_test_224x224x3/train/22/22_APML.dcm_rotation103	18_energy152.jpg 0.037070915 0.0 0.02428754 0.0 0.09956865 0.0 0.12590565 0.0 0.0 0.0 0.0 0.0 0.37676322 0.19418761 0.36766142 0.0 0.08544422 0.0 0.0 0.0 0.0 0.0 0.0 0.123276815 0.0 0.022345709 0.12904716 0.10658952 0.08469944 0.24682254 0.0 0.0 0.19685246 0.0 0.0 0.0 0.0 0.08947875 0.0 0.0 0.0 0.23842469 0.0 0.0 0.0 0.0 0.0 0.0 0.0 0.2039693 0.0 0.0 0.0 0.17522599 0.24765179 0.02062223 0.0 0.107…
../DATASETS/24_bones_classifier_test_224x224x3/train/22/22_APML.dcm_rotation103	-9_energy140.jpg 0.052818216 0.0 0.027463118 0.0 0.2526474 0.0 0.086153306 0.0 0.0 0.0 0.0 0.0 0.31266123 0.27271158 0.24307545 0.0 0.042455886 0.0 0.0 0.0 0.0 0.0 0.0 0.19602075 0.0 0.0 0.13062513 0.22108318 0.061471872 0.3106797 0.0 0.0 0.06627151 0.0 0.0 0.0 0.0 0.08822129 0.0 0.0 0.0 0.31854737 0.0 0.0 0.030422743 0.0 0.0 0.0 0.0 0.15491994 0.022228679 0.0 0.0 0.1324346 0.16856511 0.0 0.0 0.1…
../DATASETS/24_bones_classifier_test_224x224x3/train/22/22_APML.dcm_rotation109	-9_energy140.jpg 0.059944354 0.0 0.03041117 0.0 0.26593935 0.0 0.0695672 0.0 0.0 0.0 0.0 0.0 0.3193529 0.2906407 0.21031787 0.0005348211 0.022893112 0.0 0.0 0.0 0.0 0.0 0.0 0.20193487 0.0 0.0 0.13645606 0.24766456 0.07228102 0.30371147 0.0 0.0 0.042809196 0.0 0.0 0.0 0.0 0.09275249 0.004936431 0.0 0.0 0.29757577 0.0 0.0 0.04296199 0.0 0.0 0.0 0.0 0.14520259 0.02074707 0.0 0.0 0.11381966 0.1584017…
../DATASETS/24_bones_classifier_test_224x224x3/train/22/22_APML.dcm_rotation106	15_energy140.jpg 0.032843534 0.0 0.04817974 0.0 0.13861829 0.0 0.12237657 0.0 0.0 0.0 0.0 0.0 0.36835986 0.2116979 0.3610693 0.0 0.08920957 0.0 0.0 0.0 0.0 0.0 0.0 0.13254681 0.0 0.021343537 0.119058326 0.1229186 0.06950775 0.26238558 0.0 0.0 0.17137967 0.0 0.0 0.0 0.0 0.07511581 0.0 0.0 0.0 0.27119574 0.0 0.0 0.0 0.0 0.0 0.0 0.0 0.1914055 0.0070450455 0.0 0.0 0.17658603 0.23576456 0.01232537 0.0…
../DATASETS/24_bones_classifier_test_224x224x3/train/22/22_APML.dcm_rotation103	15_energy158.jpg 0.02165947 0.0 0.018341785 0.0 0.12032202 0.0 0.1373836 0.0 0.0 0.0 0.0 0.0 0.3786841 0.20314749 0.35585317 0.0 0.08618547 0.0 0.0 0.0 0.0 0.0 0.0 0.11520571 0.0 0.019514782 0.14418077 0.0826847 0.08407498 0.25475454 0.0 0.0 0.19108564 0.0 0.0 0.0 0.0 0.09554458 0.0 0.0 0.0 0.256531 0.0 0.0 0.0 0.0 0.0 0.0 0.0 0.20131104 0.018620266 0.0 0.0 0.17235872 0.2689219 0.004035269 0.0 0.…
../DATASETS/24_bones_classifier_test_224x224x3/train/22/22_APML.dcm_rotation103	21_energy140.jpg 0.04449161 0.0 0.039720405 0.0 0.09799488 0.0 0.13216187 0.0 0.0 0.0 0.0 0.0 0.37577188 0.19080685 0.38989902 0.0 0.07960995 0.0 0.0 0.0 0.0 0.0 0.0 0.13998482 0.0 0.023797415 0.09942885 0.13623512 0.069823004 0.23510195 0.0 0.0 0.19433288 0.0 0.0 0.0 0.0 0.053414185 0.0 0.0 0.0 0.23167388 0.0 0.0 0.0 0.0 0.0 0.0 0.0 0.20376332 0.0 0.0 0.0 0.1875516 0.22601785 0.033716656 0.0 0.0…
../DATASETS/24_bones_classifier_test_224x224x3/train/22/22_APML.dcm_rotation106	9_energy146.jpg 0.024237635 0.0 0.088049866 0.0 0.14623806 0.0 0.11476459 0.0 0.0 0.0 0.0 0.0 0.37586713 0.23650809 0.3497147 0.0 0.097367086 0.0 0.0 0.0 0.0 0.0 0.0 0.11990656 0.0 0.00598065 0.10557425 0.12518246 0.06141913 0.2647386 0.0 0.0 0.18236175 0.0 0.0 0.0 0.0 0.08438658 0.0 0.0 0.0 0.27470246 0.0 0.030572094 0.0020755157 0.0 0.0 0.0 0.0 0.19356346 0.027070418 0.0 0.0 0.17628095 0.248264…
../DATASETS/24_bones_classifier_test_224x224x3/train/22/22_APML.dcm_rotation103	18_energy146.jpg 0.039732188 0.0 0.033048246 0.0 0.10623195 0.0 0.120036125 0.0 0.0 0.0 0.0 0.0 0.36931455 0.19394177 0.37182158 0.0 0.08497442 0.0 0.0 0.0 0.0 0.0 0.0 0.12914568 0.0 0.019796148 0.12561703 0.118542075 0.07650711 0.25066036 0.0 0.0 0.18891534 0.0 0.0 0.0 0.0 0.08628649 0.0 0.0 0.0 0.24891336 0.0 0.0 0.0 0.0 0.0 0.0 0.0 0.19914778 0.0 0.0 0.0 0.17640464 0.23210558 0.02242054 0.0 0.…
../DATASETS/24_bones_classifier_test_224x224x3/train/22/22_APML.dcm_rotation106	6_energy146.jpg 0.025810655 0.0 0.09788608 0.0 0.12190719 0.0 0.05531786 0.0 0.0 0.0 0.0 0.0 0.36700243 0.22215006 0.3641258 0.0 0.09198323 0.0 0.0 0.0 0.0 0.0 0.0 0.11315484 0.0 0.0 0.11373835 0.10479276 0.051360257 0.24323557 0.0 0.0 0.17630668 0.0 0.0 0.0 0.0 0.1263257 0.0 0.0 0.0 0.29219264 0.0 0.016284604 0.0 0.0 0.0 0.0 0.0 0.21927804 0.04748179 0.0 0.0 0.18179613 0.23204598 0.0 0.0 0.13428…
../DATASETS/24_bones_classifier_test_224x224x3/train/22/22_APML.dcm_rotation106	21_energy140.jpg 0.050583724 0.0 0.07517895 0.0 0.085715115 0.0 0.1060662 0.0 0.0 0.0 0.0 0.0 0.383469 0.20125109 0.40106747 0.0 0.06599801 0.0 0.0 0.0 0.0 0.0 0.0 0.1429526 0.0 0.01974959 0.08343359 0.15396127 0.060122807 0.2169174 0.0 0.0 0.19509389 0.0 0.0 0.0 0.0 0.051431037 0.0 0.0 0.0 0.2278581 0.0 0.0 0.0 0.0 0.0 0.0 0.0 0.20434396 0.0 0.0 0.0 0.18032442 0.21561052 0.03803052 0.0 0.0795102…
../DATASETS/24_bones_classifier_test_224x224x3/train/22/22_APML.dcm_rotation106	-9_energy140.jpg 0.058900665 0.0 0.037291277 0.0 0.25201914 0.0 0.07420482 0.0 0.0 0.0 0.0 0.0 0.32229036 0.28261822 0.2322115 0.0 0.030664476 0.0 0.0 0.0 0.0 0.0 0.0 0.1948441 0.0 0.0 0.13334543 0.23709129 0.066132404 0.3040684 0.0 0.0 0.06060942 0.0 0.0 0.0 0.0 0.09202024 0.0 0.0 0.0 0.30587626 0.0 0.0 0.032381546 0.0 0.0 0.0 0.0 0.15351972 0.018315898 0.0 0.0 0.12273305 0.16275589 0.0 0.0 0.14…
../DATASETS/24_bones_classifier_test_224x224x3/train/22/22_APML.dcm_rotation103	-9_energy158.jpg 0.0093347505 0.0 0.0 0.0 0.25893095 0.0 0.104126036 0.0 0.0 0.0 0.0 0.0 0.29357484 0.27179477 0.24950911 0.0 0.09574903 0.0 0.0 0.0 0.0 0.0 0.0 0.2213875 0.0 0.0037478257 0.09527095 0.12686484 0.072827086 0.32034016 0.0 0.0 0.07172037 0.0 0.0 0.0 0.0 0.06602494 0.0 0.0 0.0 0.3416638 0.0 0.0 0.012673595 0.0 0.0 0.0 0.0 0.121898465 0.044735555 0.0 0.0 0.17817494 0.21321908 0.0 0.02…
../DATASETS/24_bones_classifier_test_224x224x3/train/22/22_APML.dcm_rotation106	9_energy152.jpg 0.02017778 0.0 0.077890895 0.0 0.13977161 0.0 0.11380247 0.0 0.0 0.0 0.0 0.0 0.37548167 0.22851355 0.35119066 0.0 0.10060044 0.0 0.0 0.0 0.0 0.0 0.0 0.11174342 0.0 0.011483852 0.11329809 0.09974583 0.06188752 0.25970113 0.0 0.0 0.18521039 0.0 0.0 0.0 0.0 0.09451968 0.0 0.0 0.0 0.27965844 0.0 0.04015266 0.0 0.0 0.0 0.0 0.0 0.19845784 0.038909998 0.0 0.0 0.17994776 0.26070902 0.0 0.…
../DATASETS/24_bones_classifier_test_224x224x3/train/22/22_APML.dcm_rotation109	3_energy140.jpg 0.03240007 0.0 0.08665069 0.0 0.12715235 0.0 0.048897196 0.0 0.0 0.0 0.0 0.0 0.35051787 0.22899593 0.367604 0.0 0.11002609 0.0 0.0 0.0 0.0 0.0 0.0 0.13810813 0.0 0.0 0.08478174 0.09944941 0.04140508 0.23894055 0.0 0.0 0.16851737 0.0 0.0 0.0 0.0 0.115819834 0.0 0.0 0.0 0.31766 0.0 0.02698024 0.0 0.0 0.0 0.0 0.0 0.20132947 0.048073184 0.0 0.0 0.1899095 0.23239999 0.0 0.0 0.14706641 …
../DATASETS/24_bones_classifier_test_224x224x3/train/22/22_APML.dcm_rotation106	21_energy146.jpg 0.053616755 0.0 0.079108514 0.0 0.06941753 0.0 0.09912899 0.0 0.0 0.0 0.0 0.0 0.39148057 0.19652215 0.3985862 0.0 0.06532189 0.0 0.0 0.0 0.0 0.0 0.0 0.13755196 0.0 0.016200708 0.09130123 0.14802165 0.06433667 0.21059741 0.0 0.0 0.20596188 0.0 0.0 0.0 0.0 0.0650521 0.0 0.0 0.0 0.21876797 0.0 0.0 0.0 0.0 0.008667347 0.0 0.0 0.2071239 0.0 0.0 0.0 0.17484334 0.213785 0.03982224 0.0 0…
../DATASETS/24_bones_classifier_test_224x224x3/train/22/22_APML.dcm_rotation109	18_energy152.jpg 0.048016794 0.0 0.06661367 0.0 0.07987557 0.0 0.08432626 0.0 0.0 0.0 0.0 0.0 0.3688798 0.19224273 0.391118 0.0 0.07160068 0.0 0.0 0.0 0.0 0.0 0.0 0.13104334 0.0 0.025491782 0.10044874 0.13786274 0.06633062 0.23148231 0.0 0.0 0.19866863 0.0 0.0 0.0 0.0 0.08652976 0.0 0.0 0.0 0.2444186 0.0 0.0 0.0 0.0 0.0 0.0 0.0 0.19922303 0.0 0.0 0.0 0.17176764 0.21051206 0.036796764 0.0 0.118989…
../DATASETS/24_bones_classifier_test_224x224x3/train/22/22_APML.dcm_rotation85	-21_energy146.jpg 0.089746006 0.0 0.011997164 0.0 0.16158386 0.0 0.10910073 0.0 0.0 0.0 0.0 0.0 0.31660482 0.2275225 0.29718986 0.0 0.016249007 0.0 0.0 0.0 0.0 0.0 0.0 0.2771741 0.0 0.0 0.05366692 0.23330474 0.03321102 0.2471329 0.0 0.0 0.08811904 0.0 0.0 0.0 0.0 0.016869744 0.0 0.0 0.0 0.3337371 0.0 0.0 0.0 0.0 0.06971028 0.0 0.0 0.1536349 0.0 0.0 0.0 0.18273453 0.14660566 0.0 0.0 0.19200656 0.0…
../DATASETS/24_bones_classifier_test_224x224x3/train/22/22_APML.dcm_rotation82	18_energy140.jpg 0.046088636 0.0 0.0661626 0.0 0.062465526 0.0 0.062684365 0.0 0.0 0.0 0.0 0.0 0.3568275 0.17076805 0.4180047 0.0 0.04754664 0.0 0.0 0.0 0.0 0.0 0.0 0.11849024 0.0 0.0 0.12919459 0.12625928 0.037199866 0.21086343 0.0 0.0 0.18188597 0.0 0.0 0.0 0.0 0.0948256 0.021395693 0.0 0.0 0.2772447 0.0 0.0 0.0 0.0 0.0 0.0 0.0 0.2246929 0.0 0.0 0.0 0.17737411 0.19050397 0.011571253 0.0 0.14028…
../DATASETS/24_bones_classifier_test_224x224x3/train/22/22_APML.dcm_rotation103	3_energy158.jpg 0.025385367 0.0 0.06017882 0.0 0.109142505 0.0083808275 0.040904835 0.0 0.0 0.0 0.0 0.0 0.35518196 0.19275366 0.36959434 0.0 0.12162179 0.0 0.0 0.0 0.0 0.0 0.0 0.111754104 0.020534096 0.0 0.10361846 0.041045897 0.046215355 0.2257816 0.0 0.0 0.16935687 0.0 0.0 0.0 0.0 0.1423151 0.0 0.0 0.0 0.32188186 0.0 0.046278816 0.0 0.0 0.0 0.0 0.0 0.21275185 0.06618142 0.0 0.0 0.20083876 0.249…
../DATASETS/24_bones_classifier_test_224x224x3/train/22/22_APML.dcm_rotation106	-3_energy152.jpg 0.03230253 0.0 0.055874977 0.0 0.15623343 0.0 0.011171715 0.0 0.0 0.0 0.0 0.0 0.31708366 0.21375848 0.33016813 0.0 0.075845435 0.0 0.0 0.0 0.0 0.0 0.0 0.16922535 0.0072583198 0.0 0.113491364 0.12695621 0.011688998 0.24960351 0.0 0.0 0.114333145 0.0 0.0 0.0 0.0 0.15859099 0.0 0.0 0.0 0.3727305 0.0 0.0 0.0 0.0 0.0 0.0 0.0 0.20483175 0.07849641 0.0 0.0 0.17750041 0.18613702 0.0 0.0 …
../DATASETS/24_bones_classifier_test_224x224x3/train/22/22_APML.dcm_rotation109	-21_energy158.jpg 0.063763455 0.0 0.022729198 0.0 0.19560643 0.0 0.121295184 0.0 0.0 0.0 0.0 0.0 0.33055744 0.27284026 0.26101992 0.0022147552 0.03837623 0.0 0.0 0.0 0.0 0.0 0.0 0.2776197 0.0 0.019066669 0.05136381 0.22720143 0.076578416 0.27758673 0.0 0.0 0.092605665 0.0 0.0 0.0 0.0 0.0 0.0 0.0 0.0 0.2846914 0.0 0.0 0.0 0.0 0.05593678 0.0 0.0 0.13319045 0.0 0.0 0.0 0.20320162 0.16599284 0.001891…
../DATASETS/24_bones_classifier_test_224x224x3/train/22/22_APML.dcm_rotation85	-9_energy158.jpg 0.019834634 0.0 0.0 0.0 0.23587762 0.0 0.05959966 0.0 0.0 0.0 0.0 0.0 0.2854373 0.2354868 0.26459488 0.0 0.07311069 0.0 0.0 0.0 0.0 0.0 0.0 0.21835685 0.01447797 0.0 0.13566346 0.108413815 0.055282895 0.2944585 0.0 0.0 0.0646361 0.0 0.0 0.0 0.0 0.12305683 0.0 0.0 0.0 0.36903477 0.0 0.0 0.0 0.0 0.0 0.0 0.0 0.17075701 0.067186326 0.0 0.0 0.17188099 0.20505947 0.0 0.005445899 0.1464…
../DATASETS/24_bones_classifier_test_224x224x3/train/22/22_APML.dcm_rotation103	6_energy158.jpg 0.017483521 0.0 0.06774273 0.0 0.119819574 0.007009465 0.06900717 0.0 0.0 0.0 0.0 0.0 0.36956906 0.20952953 0.35683522 0.0 0.11073299 0.0 0.0 0.0 0.0 0.0 0.0 0.099208124 0.02314147 0.005298148 0.118816115 0.05856784 0.060738355 0.23670937 0.0 0.0 0.1790442 0.0 0.0 0.0 0.0 0.13346273 0.0 0.0 0.0 0.2936476 0.0 0.05020281 0.0 0.0 0.0 0.0 0.0 0.21480025 0.06408629 0.0 0.0 0.19121891 0…
../DATASETS/24_bones_classifier_test_224x224x3/train/22/22_APML.dcm_rotation85	0_energy152.jpg 0.048144408 0.0 0.08084831 0.0028286062 0.050417904 0.0 0.0 0.0 0.0 0.0 0.0 0.0 0.32725003 0.12158607 0.40015557 0.0 0.06631057 0.0 0.0 0.0 0.0 0.0 0.0 0.11653493 0.031194659 0.0 0.12856323 0.07203081 0.0 0.18277913 0.0 0.0 0.14750811 0.0 0.0 0.0 0.0 0.18766853 0.0029411064 0.0 0.0 0.36323002 0.0 0.0 0.0 0.0 0.0 0.0 0.0 0.24708463 0.073338225 0.0 0.0 0.18220909 0.15918513 0.0 0.0 …
../DATASETS/24_bones_classifier_test_224x224x3/train/22/22_APML.dcm_rotation103	-6_energy146.jpg 0.042554263 0.0 0.045560867 0.0 0.19450499 0.0 0.047113866 0.0 0.0 0.0 0.0 0.0 0.3279188 0.2560174 0.28681526 0.0 0.052262403 0.0 0.0 0.0 0.0 0.0 0.0 0.17625543 0.0 0.0 0.13452776 0.18544148 0.05154388 0.28947362 0.0 0.0 0.10750934 0.0 0.0 0.0 0.0 0.13351026 0.0 0.0 0.0 0.3267664 0.0 0.0 0.008281349 0.0 0.0 0.0 0.0 0.1924063 0.048338916 0.0 0.0 0.15478745 0.18688169 0.0 0.0 0.163…
../DATASETS/24_bones_classifier_test_224x224x3/train/22/22_APML.dcm_rotation103	3_energy140.jpg 0.03154808 0.0 0.08481455 0.0 0.1194968 0.0 0.05390867 0.0 0.0 0.0 0.0 0.0 0.36214194 0.21521047 0.36895797 0.0 0.096515894 0.0 0.0 0.0 0.0 0.0 0.0 0.12057041 0.0 0.0 0.11355018 0.08996155 0.03968629 0.23388605 0.0 0.0 0.1811101 0.0 0.0 0.0 0.0 0.13008504 0.0 0.0 0.0 0.3124963 0.0 0.03737332 0.0 0.0 0.0 0.0 0.0 0.218698 0.054996915 0.0 0.0 0.17987897 0.23456217 0.0 0.0 0.1572341 0…
../DATASETS/24_bones_classifier_test_224x224x3/train/22/22_APML.dcm_rotation106	-3_energy158.jpg 0.016110547 0.0 0.055663496 0.0 0.15883231 0.0 0.027675226 0.0 0.0 0.0 0.0 0.0 0.32711235 0.21804547 0.3405203 0.0 0.092147276 0.0 0.0 0.0 0.0 0.0 0.0 0.1641505 0.02071106 0.0 0.10878344 0.08222054 0.018195465 0.2485471 0.0 0.0 0.120945565 0.0 0.0 0.0 0.0 0.14322835 0.0 0.0 0.0 0.37275606 0.0 0.008741771 0.0 0.0 0.0 0.0 0.0 0.19914901 0.09889802 0.0 0.0 0.19273868 0.2213183 0.0 0…
../DATASETS/24_bones_classifier_test_224x224x3/train/22/22_APML.dcm_rotation106	3_energy146.jpg 0.029005077 0.0 0.09865949 0.0 0.11044269 0.0 0.020290302 0.0 0.0 0.0 0.0 0.0 0.35086927 0.20895249 0.37902433 0.0 0.09873887 0.0 0.0 0.0 0.0 0.0 0.0 0.12581316 0.0 0.0 0.098462716 0.09167754 0.030594537 0.22834721 0.0 0.0 0.1644869 0.0 0.0 0.0 0.0 0.13733831 0.0 0.0 0.0 0.3256505 0.0 0.026286075 0.0 0.0 0.0 0.0 0.0 0.2146525 0.058167785 0.0 0.0 0.18674 0.21585266 0.0 0.0 0.162948…
../DATASETS/24_bones_classifier_test_224x224x3/train/22/22_APML.dcm_rotation109	18_energy158.jpg 0.046389308 0.0 0.042977232 0.0 0.109676205 0.0 0.11968223 0.0 0.0 0.0 0.0 0.0 0.37923372 0.21417277 0.3567929 0.0 0.07718799 0.0 0.0 0.0 0.0 0.0 0.0 0.1462486 0.0 0.051169384 0.1026142 0.14151023 0.087141715 0.2397539 0.0 0.0 0.19256388 0.0 0.0 0.0 0.0 0.06484457 0.0 0.0 0.0 0.23366238 0.0 0.0 0.0 0.0 0.0 0.0 0.0 0.17869502 0.0 0.0 0.0 0.1658103 0.23182337 0.034917668 0.0 0.1051…
../DATASETS/24_bones_classifier_test_224x224x3/train/22/22_APML.dcm_rotation82	-3_energy152.jpg 0.046003915 0.0 0.024802523 0.0 0.13753629 0.0 0.0 0.0 0.0 0.0 0.0 0.0 0.29989716 0.17484306 0.34353098 0.0 0.07162902 0.0 0.0 0.0 0.0 0.0 0.0 0.16742489 0.020859051 0.0 0.1252034 0.10428125 0.0 0.22699487 0.0 0.0 0.102846056 0.0 0.0 0.0 0.0 0.16739179 0.00038414265 0.0 0.0 0.3936711 0.0 0.0 0.0 0.0 0.0 0.0 0.0 0.21948788 0.078739755 0.0 0.0 0.17427607 0.16657487 0.0 0.0 0.220494…
../DATASETS/24_bones_classifier_test_224x224x3/train/22/22_APML.dcm_rotation103	21_energy152.jpg 0.037200164 0.0 0.02886724 0.0 0.07133762 0.0 0.12005649 0.0 0.0 0.0 0.0 0.0 0.40105984 0.18858896 0.38960606 0.0 0.068187594 0.0 0.0 0.0 0.0 0.0 0.0 0.12592874 0.0 0.0146629745 0.11800579 0.11334819 0.07875028 0.22013587 0.0 0.0 0.21230838 0.0 0.0 0.0 0.0 0.07555611 0.0 0.0 0.0 0.20778848 0.0064539243 0.0 0.0 0.0 0.0 0.0 0.0 0.2248953 0.0 0.0 0.0 0.17687318 0.25064945 0.02875986…
../DATASETS/24_bones_classifier_test_224x224x3/train/22/22_APML.dcm_rotation106	-12_energy146.jpg 0.047455832 0.0 0.05240691 0.0 0.23599948 0.0 0.07733055 0.0 0.0 0.0 0.0 0.0 0.32697952 0.27954188 0.2328915 0.0032222415 0.0021586535 0.0 0.0 0.0 0.0 0.0 0.0 0.20723492 0.0 0.0 0.14544696 0.24508685 0.05908402 0.30073392 0.0 0.0 0.073393315 0.0 0.0 0.0 0.0 0.09606459 0.003204609 0.0 0.0 0.30996358 0.0 0.0 0.014571229 0.0 0.015528855 0.0 0.0 0.15548347 0.023757655 0.0 0.0 0.1282…
../DATASETS/24_bones_classifier_test_224x224x3/train/22/22_APML.dcm_rotation109	-9_energy146.jpg 0.05597485 0.0 0.03256007 0.0 0.25476286 0.0 0.056047957 0.0 0.0 0.0 0.0 0.0 0.30704275 0.2845654 0.21555014 0.005370129 0.031060895 0.0 0.0 0.0 0.0 0.0 0.0 0.20823501 0.0 0.0 0.12513477 0.23724811 0.06929405 0.30290318 0.0 0.0 0.046809163 0.0 0.0 0.0 0.0 0.103434935 0.0 0.0 0.0 0.30715185 0.0 0.0 0.0308633 0.0 0.0 0.0 0.0 0.14501566 0.019917648 0.0 0.0 0.12917444 0.1491382 0.0 0…
../DATASETS/24_bones_classifier_test_224x224x3/train/22/22_APML.dcm_rotation106	15_energy152.jpg 0.024371648 0.0 0.03680447 0.0 0.114027195 0.0 0.110384576 0.0 0.0 0.0 0.0 0.0 0.3721151 0.19881053 0.36757308 0.0 0.08421734 0.0 0.0 0.0 0.0 0.0 0.0 0.11357602 0.0 0.0108898245 0.140597 0.0941035 0.075832576 0.2539936 0.0 0.0 0.1859213 0.0 0.0 0.0 0.0 0.105340295 0.0 0.0 0.0 0.2655235 0.0 0.0 0.0 0.0 0.0 0.0 0.0 0.20748712 0.015768353 0.0 0.0 0.17233713 0.24900317 0.0061449236 0…
../DATASETS/24_bones_classifier_test_224x224x3/train/22/22_APML.dcm_rotation106	6_energy140.jpg 0.028156975 0.0 0.083399825 0.0 0.13904187 0.0 0.077506945 0.0 0.0 0.0 0.0 0.0 0.36721638 0.23135439 0.35154533 0.0 0.095935464 0.0 0.0 0.0 0.0 0.0 0.0 0.11870975 0.0 0.0 0.117378026 0.10556311 0.059341777 0.25124028 0.0 0.0 0.17642374 0.0 0.0 0.0 0.0 0.1170616 0.0 0.0 0.0 0.2875123 0.0 0.014004624 0.0 0.0 0.0 0.0 0.0 0.21515948 0.04624525 0.0 0.0 0.18028498 0.24349858 0.0 0.0 0.1…
../DATASETS/24_bones_classifier_test_224x224x3/train/22/22_APML.dcm_rotation109	3_energy152.jpg 0.025970394 0.0 0.082219675 0.0 0.10292464 0.0 0.016600426 0.0 0.0 0.0 0.0 0.0 0.35104567 0.20713927 0.37905976 0.0 0.11205632 0.0 0.0 0.0 0.0 0.0 0.0 0.12026122 0.0065676966 0.0 0.09214306 0.06469396 0.039837804 0.22538401 0.0 0.0 0.16324987 0.0 0.0 0.0 0.0 0.14256538 0.0 0.0 0.0 0.32101414 0.0 0.03390049 0.0 0.0 0.0 0.0 0.0 0.2165467 0.06410409 0.0 0.0 0.2005084 0.23604394 0.0 0…
../DATASETS/24_bones_classifier_test_224x224x3/train/22/22_APML.dcm_rotation106	-21_energy146.jpg 0.07454929 0.0 0.034362677 0.0 0.15583892 0.0 0.10154788 0.0 0.0 0.0 0.0 0.0 0.3529419 0.2607996 0.29514003 0.0 0.009649416 0.0 0.0 0.0 0.0 0.0 0.0 0.23354286 0.0 0.0 0.09003637 0.2378149 0.07690845 0.2828168 0.0 0.0 0.1178959 0.0 0.0 0.0 0.0 0.037701502 0.005617302 0.0 0.0 0.2793683 0.0 0.0 0.0 0.0 0.035658155 0.0 0.0 0.17648475 0.0 0.0 0.0 0.19264668 0.17764845 0.0 0.0 0.11804…
../DATASETS/24_bones_classifier_test_224x224x3/train/22/22_APML.dcm_rotation85	12_energy146.jpg 0.026827335 0.0 0.07014051 0.0 0.10684227 0.0 0.08932641 0.0 0.0 0.0 0.0 0.0 0.3714776 0.17874074 0.3884827 0.0 0.07532822 0.0 0.0 0.0 0.0 0.0 0.0 0.10357839 0.0086989645 0.0 0.14599521 0.092049226 0.037547007 0.23658094 0.0 0.0 0.17589837 0.0 0.0 0.0 0.0 0.108550645 0.0 0.0 0.0 0.3047167 0.0 0.0 0.0 0.0 0.0 0.0 0.0 0.22556557 0.0336965 0.0 0.0 0.17656133 0.2201237 0.0 0.0 0.1415…
../DATASETS/24_bones_classifier_test_224x224x3/train/22/22_APML.dcm_rotation106	15_energy158.jpg 0.023995813 0.0 0.0210961 0.0 0.12482745 0.0 0.12842911 0.0 0.0 0.0 0.0 0.0 0.37171435 0.21166535 0.35119626 0.0 0.08630224 0.0 0.0 0.0 0.0 0.0 0.0 0.12127019 0.0 0.029903345 0.13638785 0.094244525 0.09073251 0.25839654 0.0 0.0 0.18787333 0.0 0.0 0.0 0.0 0.09422805 0.0 0.0 0.0 0.25510234 0.0 0.0 0.0 0.0 0.0 0.0 0.0 0.19303167 0.014335328 0.0 0.0 0.16944373 0.2635602 0.008695503 0…
../DATASETS/24_bones_classifier_test_224x224x3/train/22/22_APML.dcm_rotation85	-12_energy152.jpg 0.028824862 0.0 0.011369048 0.0 0.22133438 0.0 0.079099536 0.0 0.0 0.0 0.0 0.0 0.29809424 0.2363269 0.26792413 0.0 0.019465137 0.0 0.0 0.0 0.0 0.0 0.0 0.2279342 0.0 0.0 0.15080968 0.18450175 0.034468118 0.2961934 0.0 0.0 0.080789365 0.0 0.0 0.0 0.0 0.10474714 0.0 0.0 0.0 0.36363366 0.0 0.0 0.0 0.0 0.0 0.0 0.0 0.16923013 0.044016313 0.0 0.0 0.1488087 0.16136265 0.0 0.0 0.18302585…
../DATASETS/24_bones_classifier_test_224x224x3/train/22/22_APML.dcm_rotation109	12_energy146.jpg 0.03352826 0.0 0.083293445 0.0 0.1267266 0.0 0.104237616 0.0 0.0 0.0 0.0 0.0 0.37281367 0.2203721 0.3644726 0.0 0.09356277 0.0 0.0 0.0 0.0 0.0 0.0 0.12661047 0.0 0.017633745 0.09559471 0.13550484 0.061180264 0.25436962 0.0 0.0 0.18506789 0.0 0.0 0.0 0.0 0.08155958 0.0 0.0 0.0 0.2677436 0.0 0.0 0.0 0.0 0.0 0.0 0.0 0.19381951 0.00709549 0.0 0.0 0.18057092 0.22343297 0.010780756 0.0…
../DATASETS/24_bones_classifier_test_224x224x3/train/22/22_APML.dcm_rotation109	12_energy158.jpg 0.02225177 0.0 0.04407507 0.0 0.13441546 0.0 0.1267596 0.0 0.0 0.0 0.0 0.0 0.3662309 0.22483961 0.34785402 0.0 0.10592283 0.0 0.0 0.0 0.0 0.0 0.0 0.11975301 0.0 0.04441545 0.10527878 0.09943953 0.08892862 0.265448 0.0 0.0 0.18879637 0.0 0.0 0.0 0.0 0.08182228 0.0 0.0 0.0 0.26116917 0.0 0.0027192177 0.0 0.0 0.0 0.0 0.0 0.1782484 0.015631344 0.0 0.0 0.18047936 0.2614382 0.009619668…
../DATASETS/24_bones_classifier_test_224x224x3/train/22/22_APML.dcm_rotation70	-3_energy146.jpg 0.0595035 0.0 0.0 0.0 0.16168302 0.0 0.07339482 0.0 0.0 0.0 0.0 0.0 0.3301971 0.24166486 0.345607 0.0 0.10375753 0.0 0.0 0.0 0.0 0.0 0.0 0.21500818 0.009189309 0.0 0.06385969 0.10855679 0.028078338 0.23100568 0.0 0.0 0.12928556 0.0 0.0 0.0 0.0 0.07553318 0.0 0.0 0.0 0.3611912 0.0 0.0 0.0 0.0 0.0 0.0 0.0 0.19018883 0.036774006 0.0 0.0 0.19122925 0.24196061 0.0 0.022090647 0.149317…
../DATASETS/24_bones_classifier_test_224x224x3/train/22/22_APML.dcm_rotation109	15_energy158.jpg 0.028027268 0.0 0.029931253 0.0 0.12814124 0.0 0.12266845 0.0 0.0 0.0 0.0 0.0 0.3706518 0.21869417 0.349321 0.0 0.08532852 0.0 0.0 0.0 0.0 0.0 0.0 0.1287971 0.0 0.038975786 0.12348811 0.11209536 0.09289794 0.25866407 0.0 0.0 0.18495212 0.0 0.0 0.0 0.0 0.08696767 0.0 0.0 0.0 0.25221956 0.0 0.0 0.0 0.0 0.0 0.0 0.0 0.18483667 0.00815203 0.0 0.0 0.16842458 0.2531388 0.016630584 0.0 0…
../DATASETS/24_bones_classifier_test_224x224x3/train/22/22_APML.dcm_rotation106	0_energy158.jpg 0.024602363 0.0 0.11143958 0.0 0.073063664 0.011523692 0.030072775 0.0 0.0 0.0 0.0 0.0 0.36782798 0.18717895 0.4008575 0.0 0.108531125 0.0 0.0 0.0 0.0 0.0 0.0 0.1232767 0.0100229075 0.0 0.069875285 0.0630932 0.017290846 0.20359185 0.0 0.0 0.18775779 0.0 0.0 0.0 0.0 0.11913343 0.0 0.0 0.0 0.3261273 0.0 0.0884371 0.0 0.0 0.0 0.0 0.0 0.21252793 0.062635295 0.0 0.0 0.20244847 0.229967…
../DATASETS/24_bones_classifier_test_224x224x3/train/22/22_APML.dcm_rotation106	-6_energy146.jpg 0.045336265 0.0 0.041713145 0.0 0.18789873 0.0 0.028400777 0.0 0.0 0.0 0.0 0.0 0.3289334 0.26079524 0.28278732 0.0 0.052049194 0.0 0.0 0.0 0.0 0.0 0.0 0.17463869 0.0 0.0 0.132882 0.18927735 0.060085982 0.28491664 0.0 0.0 0.10643415 0.0 0.0 0.0 0.0 0.14991535 0.016394751 0.0 0.0 0.31401798 0.0 0.0 0.011669732 0.0 0.0 0.0 0.0 0.19857442 0.04343748 0.0 0.0 0.15288727 0.18678667 0.0 …
../DATASETS/24_bones_classifier_test_224x224x3/train/22/22_APML.dcm_rotation109	-18_energy152.jpg 0.05222564 0.0 0.04769244 0.0 0.19744836 0.0 0.10492738 0.0 0.0 0.0 0.0 0.0 0.3498424 0.27729055 0.25247264 0.0 0.0027890285 0.0 0.0 0.0 0.0 0.0 0.0 0.24260584 0.0 0.0 0.10845275 0.25081754 0.06720668 0.2877739 0.0 0.0 0.09718372 0.0 0.0 0.0 0.0 0.039685234 0.0 0.0 0.0 0.28964996 0.0 0.0 0.0 0.0 0.059587095 0.0 0.0 0.15007609 0.0 0.0 0.0 0.17172128 0.15443127 0.0 0.0 0.11883008 …
../DATASETS/24_bones_classifier_test_224x224x3/train/22/22_APML.dcm_rotation106	-3_energy146.jpg 0.05297233 0.0 0.05337205 0.0 0.16448563 0.0 0.0034996392 0.0 0.0 0.0 0.0 0.0 0.30780998 0.23006292 0.30572033 0.0 0.052474502 0.0 0.0 0.0 0.0 0.0 0.0 0.18200092 0.0 0.0 0.115311064 0.18473959 0.015093545 0.2512667 0.0 0.0 0.104203306 0.0 0.0 0.0 0.0 0.16028781 0.011717346 0.0 0.0 0.36024323 0.0 0.0 0.0 0.0 0.0 0.0 0.0 0.1953404 0.054319024 0.0 0.0 0.15511344 0.15672211 0.0 0.0 0…
../DATASETS/24_bones_classifier_test_224x224x3/train/22/22_APML.dcm_rotation106	-12_energy152.jpg 0.018774047 0.0 0.02116657 0.0 0.2458034 0.0 0.09996721 0.0 0.0 0.0 0.0 0.0 0.31709924 0.2696619 0.24763636 0.0 0.035641268 0.0 0.0 0.0 0.0 0.0 0.0 0.21328266 0.0 0.0 0.13737617 0.19266282 0.065302834 0.31470922 0.0 0.0 0.07982871 0.0 0.0 0.0 0.0 0.08618265 0.0 0.0 0.0 0.32617748 0.0 0.0 0.014712194 0.0 0.0 0.0 0.0 0.15285933 0.03592072 0.0 0.0 0.15605238 0.1768593 0.0 0.0 0.127…
../DATASETS/24_bones_classifier_test_224x224x3/train/22/22_APML.dcm_rotation103	0_energy146.jpg 0.034942646 0.0 0.123172104 0.0 0.080955565 0.0 0.03250489 0.0 0.0 0.0 0.0 0.0 0.36697522 0.18827842 0.40161484 0.0 0.08043725 0.0 0.0 0.0 0.0 0.0 0.0 0.12828025 0.0 0.0 0.092877395 0.1030466 0.001504284 0.20348102 0.0 0.0 0.18905617 0.0 0.0 0.0 0.0 0.123270996 0.0 0.0 0.0 0.33055514 0.0 0.056940038 0.0 0.0 0.0 0.0 0.0 0.22621752 0.054185413 0.0 0.0 0.17901754 0.20116407 0.0 0.0 0…
../DATASETS/24_bones_classifier_test_224x224x3/train/22/22_APML.dcm_rotation103	-9_energy146.jpg 0.050749414 0.0 0.02856945 0.0 0.24787979 0.0 0.0765783 0.0 0.0 0.0 0.0 0.0 0.3039644 0.27145234 0.23902406 0.0 0.050167963 0.0 0.0 0.0 0.0 0.0 0.0 0.20271382 0.0 0.0 0.119334824 0.21530788 0.06397913 0.3100889 0.0 0.0 0.06603014 0.0 0.0 0.0 0.0 0.09210787 0.0 0.0 0.0 0.3185153 0.0 0.0 0.021907564 0.0 0.0 0.0 0.0 0.14964005 0.016503852 0.0 0.0 0.14268129 0.16130072 0.0 0.0 0.1558…
../DATASETS/24_bones_classifier_test_224x224x3/train/22/22_APML.dcm_rotation106	-18_energy152.jpg 0.050187793 0.0 0.041320402 0.0 0.20102493 0.0 0.11575107 0.0 0.0 0.0 0.0 0.0 0.34818926 0.2698208 0.25954926 0.0 0.014946275 0.0 0.0 0.0 0.0 0.0 0.0 0.24694511 0.0 0.0 0.09759759 0.24012133 0.064242065 0.28644544 0.0 0.0 0.098628804 0.0 0.0 0.0 0.0 0.032587342 0.0 0.0 0.0 0.29428583 0.0 0.0 0.0 0.0 0.05866528 0.0 0.0 0.1510585 0.0 0.0 0.0 0.17868236 0.16001967 0.0 0.0 0.1257230…
../DATASETS/24_bones_classifier_test_224x224x3/train/22/22_APML.dcm_rotation103	9_energy152.jpg 0.017399082 0.0 0.07577892 0.0 0.15251446 0.0 0.1259995 0.0 0.0 0.0 0.0 0.0 0.37338087 0.22882906 0.34672767 0.0 0.10129568 0.0 0.0 0.0 0.0 0.0 0.0 0.1146731 0.0 0.013550563 0.11518165 0.10282973 0.058061212 0.26533332 0.0 0.0 0.18056111 0.0 0.0 0.0 0.0 0.0849171 0.0 0.0 0.0 0.28858748 0.0 0.04473086 0.0006208859 0.0 0.0 0.0 0.0 0.18928958 0.040315937 0.0 0.0 0.17664675 0.25835353…
../DATASETS/24_bones_classifier_test_224x224x3/train/22/22_APML.dcm_rotation106	18_energy158.jpg 0.04074572 0.0 0.024348179 0.0 0.11434253 0.0 0.1353312 0.0 0.0 0.0 0.0 0.0 0.3809415 0.21175699 0.35073975 0.0 0.07950407 0.0 0.0 0.0 0.0 0.0 0.0 0.13946554 0.0 0.046740178 0.118611485 0.12853505 0.09251549 0.24823505 0.0 0.0 0.1928023 0.0 0.0 0.0 0.0 0.06984485 0.0 0.0 0.0 0.23130086 0.0 0.0 0.0 0.0 0.0 0.0 0.0 0.18517561 0.0 0.0 0.0 0.16650641 0.24838969 0.02533062 0.0 0.09695…
../DATASETS/24_bones_classifier_test_224x224x3/train/22/22_APML.dcm_rotation109	-15_energy152.jpg 0.03543936 0.0 0.048834607 0.0 0.23862234 0.0 0.11844286 0.0 0.0 0.0 0.0 0.0 0.34311727 0.28381562 0.22915107 0.0 0.010426175 0.0 0.0 0.0 0.0 0.0 0.0 0.23587751 0.0 0.0 0.12292141 0.2390611 0.0601909 0.29833126 0.0 0.0 0.079420224 0.0 0.0 0.0 0.0 0.036228884 0.0 0.0 0.0 0.30539975 0.0 0.0 0.0 0.0 0.0558925 0.0 0.0 0.12757525 0.006952513 0.0 0.0 0.15306446 0.15419395 0.0 0.0 0.11…
../DATASETS/24_bones_classifier_test_224x224x3/train/22/22_APML.dcm_rotation109	-15_energy140.jpg 0.06577447 0.0 0.06604008 0.0071263583 0.23176375 0.0 0.09682738 0.0 0.0 0.0 0.0 0.0 0.35770702 0.2916819 0.21001661 0.0 0.0 0.0 0.0 0.0 0.0 0.0 0.0 0.21766973 0.0 0.0 0.14885317 0.29045144 0.061554268 0.28573516 0.0 0.0 0.069131546 0.0 0.0 0.0 0.0 0.053680174 0.012702113 0.0 0.0 0.27857444 0.0 0.0 0.0055974545 0.0 0.0842584 0.0 0.0 0.14306 0.004833008 0.0 0.0 0.11223085 0.14036…
../DATASETS/24_bones_classifier_test_224x224x3/train/22/22_APML.dcm_rotation103	6_energy140.jpg 0.028403105 0.0 0.080178 0.0 0.14948717 0.0 0.08104402 0.0 0.0 0.0 0.0 0.0 0.3611439 0.22933903 0.34587905 0.0 0.09656623 0.0 0.0 0.0 0.0 0.0 0.0 0.122024216 0.0 0.0 0.12213207 0.108862095 0.05836891 0.2593019 0.0 0.0 0.17002308 0.0 0.0 0.0 0.0 0.116456196 0.0 0.0 0.0 0.29600254 0.0 0.011125036 0.0 0.0 0.0 0.0 0.0 0.20858361 0.046998214 0.0 0.0 0.17674777 0.23777005 0.0 0.0 0.1356…
../DATASETS/24_bones_classifier_test_224x224x3/train/22/22_APML.dcm_rotation109	12_energy140.jpg 0.032546468 0.0 0.08302814 0.0 0.1494905 0.0 0.11755601 0.0 0.0 0.0 0.0 0.0 0.37494838 0.23052031 0.3565709 0.0 0.096179835 0.0 0.0 0.0 0.0 0.0 0.0 0.1329263 0.0 0.02408194 0.08835132 0.14125712 0.05949923 0.25874376 0.0 0.0 0.17375198 0.0 0.0 0.0 0.0 0.065356806 0.0 0.0 0.0 0.27356493 0.0 0.0 0.0 0.0 0.0 0.0 0.0 0.18483151 0.011719876 0.0 0.0 0.18005578 0.22780421 0.006743925 0.…
../DATASETS/24_bones_classifier_test_224x224x3/train/22/22_APML.dcm_rotation109	21_energy146.jpg 0.060087595 0.0 0.08368552 0.0 0.064361215 0.0 0.087147854 0.0 0.0 0.0 0.0 0.0 0.37940857 0.19578275 0.40636948 0.0 0.074030615 0.0 0.0 0.0 0.0 0.0 0.0 0.14134558 0.0 0.033335943 0.0660832 0.1488732 0.067869835 0.20737292 0.0 0.0 0.20220427 0.0 0.0 0.0 0.0 0.056325335 0.0 0.0 0.0 0.2172074 0.0 0.0 0.0 0.0 0.011590257 0.0 0.0 0.19596608 0.0 0.0 0.0 0.18262419 0.20659788 0.0546657 …
../DATASETS/24_bones_classifier_test_224x224x3/train/22/22_APML.dcm_rotation103	-21_energy152.jpg 0.06306198 0.0 0.008514112 0.0 0.18921056 0.0 0.12236307 0.0 0.0 0.0 0.0 0.0 0.3338917 0.26412758 0.27519947 0.0 0.03310827 0.0 0.0 0.0 0.0 0.0 0.0 0.27124155 0.0 0.0059606563 0.06229001 0.22448322 0.067957126 0.27704373 0.0 0.0 0.0928074 0.0 0.0 0.0 0.0 0.007677597 0.0 0.0 0.0 0.29554507 0.0 0.0 0.0 0.0 0.04395951 0.0 0.0 0.14990994 0.0 0.0 0.0 0.2043683 0.17732944 0.0 0.0 0.12…
../DATASETS/24_bones_classifier_test_224x224x3/train/22/22_APML.dcm_rotation106	-15_energy158.jpg 0.016099004 0.0 0.0055364138 0.0 0.27198416 0.0 0.14309831 0.0 0.0 0.0 0.0 0.0 0.31138733 0.2810436 0.2199749 0.0 0.048404474 0.0 0.0 0.0 0.0 0.0 0.0 0.26398942 0.0 0.0022428744 0.09267283 0.19878478 0.061559778 0.30606654 0.0 0.0 0.06284439 0.0 0.0 0.0 0.0 0.017979922 0.0 0.0 0.0 0.32084373 0.0 0.0 0.0 0.0 0.015499817 0.0 0.0 0.10318215 0.0117371045 0.0 0.0 0.16973989 0.1752611…
../DATASETS/24_bones_classifier_test_224x224x3/train/22/22_APML.dcm_rotation103	-3_energy158.jpg 0.015867021 0.0 0.05961855 0.0 0.1658042 0.0 0.039984677 0.0 0.0 0.0 0.0 0.0 0.32782185 0.21721199 0.34345925 0.0 0.093961135 0.0 0.0 0.0 0.0 0.0 0.0 0.16804689 0.020088183 0.0 0.102108926 0.083229885 0.007960661 0.24868998 0.0 0.0 0.11803474 0.0 0.0 0.0 0.0 0.12725054 0.0 0.0 0.0 0.38365576 0.0 0.021671409 0.0 0.0 0.0 0.0 0.0 0.19056244 0.10067834 0.0 0.0 0.19081105 0.22165339 0…
../DATASETS/24_bones_classifier_test_224x224x3/train/22/22_APML.dcm_rotation106	15_energy146.jpg 0.031927112 0.0 0.052184425 0.0 0.11650668 0.0 0.10687603 0.0 0.0 0.0 0.0 0.0 0.37107658 0.20380601 0.36725083 0.0 0.08161422 0.0 0.0 0.0 0.0 0.0 0.0 0.122479215 0.0 0.010864332 0.13081434 0.118577495 0.069812156 0.25488722 0.0 0.0 0.18322705 0.0 0.0 0.0 0.0 0.09722895 0.0 0.0 0.0 0.26486814 0.0 0.0 0.0 0.0 0.0 0.0 0.0 0.20197645 0.0051498767 0.0 0.0 0.17162941 0.23234124 0.01050…
../DATASETS/24_bones_classifier_test_224x224x3/train/22/22_APML.dcm_rotation109	3_energy146.jpg 0.029646007 0.0 0.0979384 0.0 0.10616943 0.0 0.018069075 0.0 0.0 0.0 0.0 0.0 0.347949 0.21077926 0.3831705 0.0 0.10610657 0.0 0.0 0.0 0.0 0.0 0.0 0.12824892 0.0 0.0 0.086878836 0.08886404 0.031248169 0.22789237 0.0 0.0 0.16307749 0.0 0.0 0.0 0.0 0.1324727 0.0 0.0 0.0 0.3260633 0.0 0.026721852 0.0 0.0 0.0 0.0 0.0 0.2111704 0.05480205 0.0 0.0 0.1941254 0.21835545 0.0 0.0 0.15844475 …
../DATASETS/24_bones_classifier_test_224x224x3/train/22/22_APML.dcm_rotation109	-18_energy158.jpg 0.04387767 0.0 0.03401201 0.0 0.22486891 0.0 0.13297841 0.0 0.0 0.0 0.0 0.0 0.33194345 0.27766067 0.23656878 0.0072024427 0.04284523 0.0 0.0 0.0 0.0 0.0 0.0 0.26612523 0.0 0.0031805744 0.06933647 0.22840282 0.07168278 0.28532916 0.0 0.0 0.08611634 0.0 0.0 0.0 0.0 0.0053026862 0.0 0.0 0.0 0.28862357 0.0 0.0 0.0 0.0 0.067804486 0.0 0.0 0.11921354 0.0 0.0 0.0 0.18933094 0.15515147 …
../DATASETS/24_bones_classifier_test_224x224x3/train/22/22_APML.dcm_rotation106	9_energy158.jpg 0.017850345 0.0 0.06681751 0.0 0.13478467 0.00032601148 0.12606175 0.0 0.0 0.0 0.0 0.0 0.38128054 0.23108274 0.34392244 0.0 0.10590811 0.0 0.0 0.0 0.0 0.0 0.0 0.10851741 0.001762653 0.026349584 0.11157707 0.087324195 0.07136765 0.25336468 0.0 0.0 0.19269499 0.0 0.0 0.0 0.0 0.09012127 0.0 0.0 0.0 0.2657845 0.0 0.057920076 0.0 0.0 0.0 0.0 0.0 0.19394276 0.04178071 0.0 0.0 0.18047008…
../DATASETS/24_bones_classifier_test_224x224x3/train/22/22_APML.dcm_rotation106	0_energy146.jpg 0.036321543 0.0 0.12411134 0.0 0.07868859 0.0 0.024849622 0.0 0.0 0.0 0.0 0.0 0.36105278 0.192554 0.4021095 0.0 0.08455759 0.0 0.0 0.0 0.0 0.0 0.0 0.13334577 0.0 0.0 0.081874736 0.10953092 0.0033866446 0.20540543 0.0 0.0 0.18633518 0.0 0.0 0.0 0.0 0.121543616 0.0 0.0 0.0 0.33187592 0.0 0.050521728 0.0 0.0 0.0 0.0 0.0 0.22122338 0.04991486 0.0 0.0 0.18313122 0.1978155 0.0 0.0 0.181…
../DATASETS/24_bones_classifier_test_224x224x3/train/22/22_APML.dcm_rotation100	0_energy152.jpg 0.02988545 0.0 0.11622285 0.0 0.07975997 0.0 0.032225624 0.0 0.0 0.0 0.0 0.0 0.3605201 0.17088027 0.40748662 0.0 0.08964423 0.0 0.0 0.0 0.0 0.0 0.0 0.12719434 0.008297147 0.0 0.0900178 0.07744332 0.0 0.201562 0.0 0.0 0.17579027 0.0 0.0 0.0 0.0 0.1234426 0.0 0.0 0.0 0.3497253 0.0 0.073530644 0.0 0.0 0.0 0.0 0.0 0.21840024 0.06935368 0.0 0.0 0.18942831 0.20422933 0.0 0.0 0.1830857 0…
../DATASETS/24_bones_classifier_test_224x224x3/train/22/22_APML.dcm_rotation109	-12_energy140.jpg 0.061051793 0.0 0.045794565 0.011237347 0.244322 0.0 0.06663049 0.0 0.0 0.0 0.0 0.0 0.33638638 0.28734437 0.20787428 0.013687054 0.0 0.0 0.0 0.0 0.0 0.0 0.0 0.19590302 0.0 0.0 0.1611379 0.2664683 0.07449034 0.2968936 0.0 0.0 0.05676379 0.0 0.0 0.0 0.0 0.10301263 0.026829958 0.0 0.0 0.28245184 0.0 0.0 0.036194112 0.0 0.025200319 0.0 0.0 0.16114013 0.021908665 0.0 0.0 0.10476267 0…
../DATASETS/24_bones_classifier_test_224x224x3/train/22/22_APML.dcm_rotation100	-6_energy140.jpg 0.045744885 0.0 0.04350237 0.0 0.2085394 0.0 0.069858745 0.0 0.0 0.0 0.0 0.0 0.33530828 0.25981534 0.28891775 0.0 0.05577637 0.0 0.0 0.0 0.0 0.0 0.0 0.17501177 0.0 0.0 0.13115567 0.18653016 0.05444496 0.2933313 0.0 0.0 0.10990528 0.0 0.0 0.0 0.0 0.11061924 0.0 0.0 0.0 0.32229456 0.0 0.0 0.012515788 0.0 0.0 0.0 0.0 0.18993959 0.0415496 0.0 0.0 0.14672424 0.1951329 0.0 0.0 0.155397…
../DATASETS/24_bones_classifier_test_224x224x3/train/22/22_APML.dcm_rotation103	-3_energy146.jpg 0.049136307 0.0 0.05217532 0.0 0.17453827 0.0 0.018083256 0.0 0.0 0.0 0.0 0.0 0.30407876 0.22394201 0.3110509 0.0 0.056041166 0.0 0.0 0.0 0.0 0.0 0.0 0.18479207 0.0 0.0 0.116573855 0.17336829 0.005183915 0.25338018 0.0 0.0 0.0986724 0.0 0.0 0.0 0.0 0.14605476 0.0 0.0 0.0 0.37592474 0.0 0.0 0.0 0.0 0.0 0.0 0.0 0.18961161 0.06241228 0.0 0.0 0.15858674 0.16027592 0.0 0.0 0.2112744 0…
../DATASETS/24_bones_classifier_test_224x224x3/train/22/22_APML.dcm_rotation103	9_energy146.jpg 0.021043334 0.0 0.08341151 0.0 0.16377942 0.0 0.12709671 0.0 0.0 0.0 0.0 0.0 0.3685757 0.23680454 0.34262866 0.0 0.09686509 0.0 0.0 0.0 0.0 0.0 0.0 0.12362474 0.0 0.0067375414 0.11191803 0.12948377 0.0578364 0.27463847 0.0 0.0 0.17441885 0.0 0.0 0.0 0.0 0.07618854 0.0 0.0 0.0 0.28811148 0.0 0.028962951 0.0074103954 0.0 0.0 0.0 0.0 0.18148543 0.029281635 0.0 0.0 0.17083123 0.242142…
../DATASETS/24_bones_classifier_test_224x224x3/train/22/22_APML.dcm_rotation106	3_energy158.jpg 0.024766313 0.0 0.068449855 0.0 0.10253787 0.006724149 0.030172057 0.0 0.0 0.0 0.0 0.0 0.35714427 0.20248814 0.36955857 0.0 0.1197762 0.0 0.0 0.0 0.0 0.0 0.0 0.113336615 0.013590366 0.0 0.096065715 0.049777817 0.052289154 0.22434509 0.0 0.0 0.17322847 0.0 0.0 0.0 0.0 0.14497408 0.0 0.0 0.0 0.3092539 0.0 0.044468157 0.0 0.0 0.0 0.0 0.0 0.21603996 0.061140068 0.0 0.0 0.2017615 0.250…
../DATASETS/24_bones_classifier_test_224x224x3/train/22/22_APML.dcm_rotation82	-15_energy158.jpg 0.019762328 0.0 0.0 0.0 0.22372499 0.0 0.09325717 0.0 0.0 0.0 0.0 0.0 0.31142336 0.2472356 0.27216172 0.0 0.039614342 0.0 0.0 0.0 0.0 0.0 0.0 0.2709844 0.0 0.0 0.10829 0.16381241 0.04632361 0.2858297 0.0 0.0 0.08183608 0.0 0.0 0.0 0.0 0.07458488 0.0 0.0 0.0 0.35890004 0.0 0.0 0.0 0.0 0.0 0.0 0.0 0.15098594 0.019139392 0.0 0.0 0.16727361 0.18656127 0.0 0.0044489508 0.13976069 0.0…
../DATASETS/24_bones_classifier_test_224x224x3/train/22/22_APML.dcm_rotation106	-12_energy158.jpg 0.0060786884 0.0 0.0 0.0 0.2678872 0.0 0.11958143 0.0 0.0 0.0 0.0 0.0 0.29699796 0.2686016 0.23966685 0.0 0.06484083 0.0 0.0 0.0 0.0 0.0 0.0 0.2371028 0.0 0.0 0.109360136 0.1571144 0.06856625 0.3205759 0.0 0.0 0.06718763 0.0 0.0 0.0 0.0 0.058053456 0.0 0.0 0.0 0.34032723 0.0 0.0 0.007482309 0.0 0.0 0.0 0.0 0.1201569 0.03520859 0.0 0.0 0.17104837 0.18898639 0.0 0.01032903 0.11064…
../DATASETS/24_bones_classifier_test_224x224x3/train/22/22_APML.dcm_rotation85	-9_energy140.jpg 0.060506627 0.0 0.0 0.0 0.23967183 0.0 0.066061415 0.0 0.0 0.0 0.0 0.0 0.29596147 0.23171315 0.2645343 0.0 0.035601296 0.0 0.0 0.0 0.0 0.0 0.0 0.19372858 0.0 0.0 0.14874996 0.19196029 0.045053758 0.29343283 0.0 0.0 0.062720895 0.0 0.0 0.0 0.0 0.122459516 0.0 0.0 0.0 0.34844476 0.0 0.0 0.009169659 0.0 0.0 0.0 0.0 0.19402473 0.03195114 0.0 0.0 0.12834601 0.16231425 0.0 0.0 0.196496…
../DATASETS/24_bones_classifier_test_224x224x3/train/22/22_APML.dcm_rotation106	12_energy146.jpg 0.030191632 0.0 0.069193505 0.0 0.13385421 0.0 0.12299432 0.0 0.0 0.0 0.0 0.0 0.37371388 0.21859087 0.35692877 0.0 0.09629585 0.0 0.0 0.0 0.0 0.0 0.0 0.12113836 0.0 0.0145217655 0.10937252 0.12425862 0.06685445 0.2616749 0.0 0.0 0.18885908 0.0 0.0 0.0 0.0 0.082119234 0.0 0.0 0.0 0.26533636 0.0 0.0 0.0 0.0 0.0 0.0 0.0 0.19791892 0.008148348 0.0 0.0 0.17834803 0.23637016 0.00249645…
../DATASETS/24_bones_classifier_test_224x224x3/train/22/22_APML.dcm_rotation109	-12_energy158.jpg 0.0040467326 0.0 0.0 0.0 0.26930586 0.0 0.119122475 0.0 0.0 0.0 0.0 0.0 0.29391018 0.27005124 0.23475102 0.0 0.058617115 0.0 0.0 0.0 0.0 0.0 0.0 0.23982462 0.0 0.0 0.10954987 0.16696669 0.06679429 0.3208125 0.0 0.0 0.060523972 0.0 0.0 0.0 0.0 0.054835327 0.0 0.0 0.0 0.34156153 0.0 0.0 0.00829054 0.0 0.0 0.0 0.0 0.11435442 0.03811248 0.0 0.0 0.17272775 0.17874563 0.0 0.007334437 …
../DATASETS/24_bones_classifier_test_224x224x3/train/22/22_APML.dcm_rotation103	12_energy140.jpg 0.026777841 0.0 0.05757892 0.0 0.16059594 0.0 0.15595403 0.0 0.0 0.0 0.0 0.0 0.37392375 0.22494206 0.34343752 0.0 0.10066294 0.0 0.0 0.0 0.0 0.0 0.0 0.122270085 0.0 0.018628204 0.11433482 0.122187346 0.070261724 0.27416685 0.0 0.0 0.18135305 0.0 0.0 0.0 0.0 0.061098542 0.0 0.0 0.0 0.26910016 0.0 0.0 0.005195089 0.0 0.0 0.0 0.0 0.18663579 0.010600198 0.0 0.0 0.17699058 0.24736425 …
../DATASETS/24_bones_classifier_test_224x224x3/train/22/22_APML.dcm_rotation106	-9_energy152.jpg 0.025994103 0.0 0.012421171 0.0 0.24988627 0.0 0.07969272 0.0 0.0 0.0 0.0 0.0 0.30242038 0.27067724 0.24468198 0.0 0.06208445 0.0 0.0 0.0 0.0 0.0 0.0 0.2026337 0.0 0.0 0.12462308 0.17951599 0.070868894 0.3186252 0.0 0.0 0.06861282 0.0 0.0 0.0 0.0 0.09696647 0.0 0.0 0.0 0.3264837 0.0 0.0 0.02705846 0.0 0.0 0.0 0.0 0.1519643 0.038664635 0.0 0.0 0.16001329 0.18395132 0.0 0.0 0.13169…
../DATASETS/24_bones_classifier_test_224x224x3/train/22/22_APML.dcm_rotation109	-15_energy158.jpg 0.022633255 0.0 0.023620438 0.0 0.26784533 0.0 0.1427029 0.0 0.0 0.0 0.0 0.0 0.31638116 0.28259987 0.21395746 0.0 0.047371075 0.0 0.0 0.0 0.0 0.0 0.0 0.26301757 0.0 0.0 0.0885655 0.21096893 0.062369093 0.30198973 0.0 0.0 0.060404055 0.0 0.0 0.0 0.0 0.005806235 0.0 0.0 0.0 0.31371447 0.0 0.0 0.0 0.0 0.042023133 0.0 0.0 0.0958442 0.006836316 0.0 0.0 0.17146856 0.16232733 0.0 0.0 0…
../DATASETS/24_bones_classifier_test_224x224x3/train/22/22_APML.dcm_rotation103	6_energy152.jpg 0.01918734 0.0 0.08019614 0.0 0.12728496 0.0 0.055651084 0.0 0.0 0.0 0.0 0.0 0.35961074 0.20847903 0.36264077 0.0 0.1025073 0.0 0.0 0.0 0.0 0.0 0.0 0.10666549 0.011359772 0.0 0.120706 0.07574364 0.048935108 0.24411999 0.0 0.0 0.16910104 0.0 0.0 0.0 0.0 0.13469914 0.0 0.0 0.0 0.31048808 0.0 0.026528437 0.0 0.0 0.0 0.0 0.0 0.21511775 0.061345555 0.0 0.0 0.18762964 0.24028079 0.0 0.0…
../DATASETS/24_bones_classifier_test_224x224x3/train/22/22_APML.dcm_rotation103	9_energy158.jpg 0.016036771 0.0 0.06690885 0.0 0.14316638 0.0 0.13598491 0.0 0.0 0.0 0.0 0.0 0.38277826 0.23128082 0.34028983 0.0 0.104271084 0.0 0.0 0.0 0.0 0.0 0.0 0.108158335 0.005420348 0.02482451 0.1151582 0.088972695 0.06686208 0.2547132 0.0 0.0 0.1902773 0.0 0.0 0.0 0.0 0.084086426 0.0 0.0 0.0 0.2707546 0.0 0.065558515 0.0 0.0 0.0 0.0 0.0 0.19067217 0.04489405 0.0 0.0 0.17710783 0.27907634…
../DATASETS/24_bones_classifier_test_224x224x3/train/22/22_APML.dcm_rotation106	3_energy152.jpg 0.024160897 0.0 0.08811999 0.0 0.10087685 0.0 0.015023607 0.0 0.0 0.0 0.0 0.0 0.3542281 0.19982658 0.3814162 0.0 0.105436504 0.0 0.0 0.0 0.0 0.0 0.0 0.11465857 0.009822719 0.0 0.10175384 0.064431034 0.034007337 0.22234146 0.0 0.0 0.16606449 0.0 0.0 0.0 0.0 0.1478126 0.0 0.0 0.0 0.32354718 0.0 0.03889469 0.0 0.0 0.0 0.0 0.0 0.22131188 0.067656845 0.0 0.0 0.1955031 0.23034118 0.0 0.…
../DATASETS/24_bones_classifier_test_224x224x3/train/22/22_APML.dcm_rotation103	15_energy146.jpg 0.027791465 0.0 0.032896396 0.0 0.11708945 0.0 0.12114162 0.0 0.0 0.0 0.0 0.0 0.36381286 0.19190027 0.36787757 0.0 0.0925891 0.0 0.0 0.0 0.0 0.0 0.0 0.115080826 0.0 0.009150392 0.13876964 0.09735308 0.07446577 0.26225552 0.0 0.0 0.185068 0.0 0.0 0.0 0.0 0.09860967 0.0 0.0 0.0 0.26788297 0.0 0.0 0.0 0.0 0.0 0.0 0.0 0.20235965 0.0017433619 0.0 0.0 0.17803846 0.24030522 0.009079875 …
../DATASETS/24_bones_classifier_test_224x224x3/train/22/22_APML.dcm_rotation85	-9_energy146.jpg 0.052967936 0.0 0.0 0.0 0.23358311 0.0 0.053974565 0.0 0.0 0.0 0.0 0.0 0.28616896 0.22633678 0.2627074 0.0 0.038972974 0.0 0.0 0.0 0.0 0.0 0.0 0.1984526 0.0 0.0 0.15298834 0.1750502 0.042345267 0.2906275 0.0 0.0 0.057421297 0.0 0.0 0.0 0.0 0.13488744 0.0 0.0 0.0 0.35894498 0.0 0.0 0.0051928903 0.0 0.0 0.0 0.0 0.1943311 0.045513637 0.0 0.0 0.13901311 0.16251504 0.0 0.0 0.19538875 …
../DATASETS/24_bones_classifier_test_224x224x3/train/22/22_APML.dcm_rotation109	21_energy152.jpg 0.054226823 0.0 0.06865833 0.0 0.06073332 0.0 0.08944866 0.0 0.0 0.0 0.0 0.0 0.38471666 0.19286387 0.40251213 0.0 0.067354076 0.0 0.0 0.0 0.0 0.0 0.0 0.13698244 0.0 0.02811237 0.082956694 0.13977477 0.07323134 0.21063556 0.0 0.0 0.20825551 0.0 0.0 0.0 0.0 0.068280496 0.0 0.0 0.0 0.21475378 0.0 0.0 0.0 0.0 0.0 0.0 0.0 0.20587653 0.0 0.0 0.0 0.17688754 0.21873719 0.04802446 0.0 0.0…
../DATASETS/24_bones_classifier_test_224x224x3/train/22/22_APML.dcm_rotation109	-21_energy146.jpg 0.07962039 0.0 0.04350255 0.0 0.14864491 0.0 0.09474768 0.0 0.0 0.0 0.0 0.0 0.35472926 0.2608071 0.3007847 0.0 0.0027883137 0.0 0.0 0.0 0.0 0.0 0.0 0.22141206 0.0 0.0 0.09662263 0.2406281 0.08092133 0.2851124 0.0 0.0 0.12244407 0.0 0.0 0.0 0.0 0.041698903 0.017047554 0.0 0.0 0.2764449 0.0 0.0 0.0 0.0 0.030550927 0.0 0.0 0.17791303 0.0 0.0 0.0 0.18730551 0.17630081 0.0 0.0 0.1139…
../DATASETS/24_bones_classifier_test_224x224x3/train/22/22_APML.dcm_rotation109	-9_energy158.jpg 0.005104465 0.0 0.0 0.0 0.25017858 0.0 0.089152604 0.0 0.0 0.0 0.0 0.0 0.29563788 0.27009264 0.25563616 0.0 0.0869626 0.0 0.0 0.0 0.0 0.0 0.0 0.21930845 0.0010640954 0.0 0.10284768 0.13246426 0.07157994 0.3167772 0.0 0.0 0.07016328 0.0 0.0 0.0 0.0 0.081296384 0.0 0.0 0.0 0.34343597 0.0 0.0 0.014552393 0.0 0.0 0.0 0.0 0.13249569 0.051459566 0.0 0.0 0.18262921 0.20647143 0.0 0.0158…
../DATASETS/24_bones_classifier_test_224x224x3/train/22/22_APML.dcm_rotation79	12_energy152.jpg 0.029655542 0.0 0.03064416 0.0 0.10750507 0.0 0.075722225 0.0 0.0 0.0 0.0 0.0 0.3675554 0.1837978 0.37253165 0.0 0.080272116 0.0 0.0 0.0 0.0 0.0 0.0 0.11237023 0.023355091 0.0 0.1486284 0.07162597 0.057696514 0.22529908 0.0 0.0 0.16857062 0.0 0.0 0.0 0.0 0.12242946 0.0 0.0 0.0 0.29858756 0.0 0.0 0.0 0.0 0.0 0.0 0.0 0.2247774 0.04132405 0.0 0.0 0.1776049 0.2442943 0.0 0.0 0.123158…
../DATASETS/24_bones_classifier_test_224x224x3/train/22/22_APML.dcm_rotation109	-3_energy152.jpg 0.033346854 0.0 0.04665084 0.0 0.15811342 0.0 0.0073696794 0.0 0.0 0.0 0.0 0.0 0.31442595 0.21962728 0.32506406 0.0 0.075259574 0.0 0.0 0.0 0.0 0.0 0.0 0.17300034 0.009232603 0.0 0.114396565 0.12875888 0.013858211 0.25012624 0.0 0.0 0.10899782 0.0 0.0 0.0 0.0 0.16452926 0.0 0.0 0.0 0.3711715 0.0 0.0 0.0 0.0 0.0 0.0 0.0 0.20594732 0.07998923 0.0 0.0 0.17726667 0.18899763 0.0 0.0 0…
../DATASETS/24_bones_classifier_test_224x224x3/train/22/22_APML.dcm_rotation103	-21_energy158.jpg 0.059372313 0.0 3.1203428e-05 0.0 0.21600159 0.0 0.13739063 0.0 0.0 0.0 0.0 0.0 0.32887757 0.2783738 0.24685764 0.0011583267 0.056940302 0.0 0.0 0.0 0.0 0.0 0.0 0.2954539 0.0 0.047365766 0.030234013 0.21099187 0.07781855 0.27280933 0.0 0.0 0.08336759 0.0 0.0 0.0 0.0 0.0 0.0 0.0 0.0 0.28003818 0.0 0.0 0.0 0.0 0.057171196 0.0 0.0 0.1187348 0.0 0.0 0.0 0.20401672 0.17720185 0.00624…
../DATASETS/24_bones_classifier_test_224x224x3/train/22/22_APML.dcm_rotation109	-21_energy152.jpg 0.06502323 0.0 0.03546874 0.0 0.16461962 0.0 0.10554803 0.0 0.0 0.0 0.0 0.0 0.3466583 0.2630933 0.2969811 0.0 0.0194256 0.0 0.0 0.0 0.0 0.0 0.0 0.24008203 0.0 0.0 0.080514096 0.22611253 0.075398915 0.28420043 0.0 0.0 0.11560562 0.0 0.0 0.0 0.0 0.029870933 0.0 0.0 0.0 0.28906637 0.0 0.0 0.0 0.0 0.031434707 0.0 0.0 0.16620745 0.0 0.0 0.0 0.19986665 0.17841536 0.0 0.0 0.11071519 0.…
../DATASETS/24_bones_classifier_test_224x224x3/train/22/22_APML.dcm_rotation103	21_energy146.jpg 0.0451971 0.0 0.043984033 0.0 0.07646019 0.0 0.12287119 0.0 0.0 0.0 0.0 0.0 0.38687783 0.18666103 0.39262456 0.0 0.07510238 0.0 0.0 0.0 0.0 0.0 0.0 0.13154612 0.0 0.015988631 0.10629405 0.1303239 0.07205321 0.22571638 0.0 0.0 0.20752831 0.0 0.0 0.0 0.0 0.06941035 0.0 0.0 0.0 0.21911325 0.0 0.0 0.0 0.0 0.0 0.0 0.0 0.21287163 0.0 0.0 0.0 0.18270531 0.22947334 0.032894436 0.0 0.0946…
../DATASETS/24_bones_classifier_test_224x224x3/train/22/22_APML.dcm_rotation106	0_energy140.jpg 0.03641959 0.0 0.10326713 0.0 0.101991 0.0 0.056035805 0.0 0.0 0.0 0.0 0.0 0.365955 0.2133537 0.38864625 0.0 0.092081346 0.0 0.0 0.0 0.0 0.0 0.0 0.14099869 0.0 0.0 0.0859639 0.10730336 0.018449603 0.21718739 0.0 0.0 0.19216843 0.0 0.0 0.0 0.0 0.10719251 0.0 0.0 0.0 0.32115984 0.0 0.046162684 0.0 0.0 0.0 0.0 0.0 0.21645762 0.0454178 0.0 0.0 0.1816801 0.2203268 0.0 0.0 0.16474989 0.…
../DATASETS/24_bones_classifier_test_224x224x3/train/22/22_APML.dcm_rotation85	0_energy158.jpg 0.04272206 0.0 0.08417468 0.0 0.05702928 0.0 0.0 0.0 0.0 0.0 0.0 0.0 0.3232546 0.1199523 0.40877348 0.0 0.084420934 0.0 0.0 0.0 0.0 0.0 0.0 0.12624606 0.033029415 0.0 0.10519195 0.056687452 0.0 0.19056118 0.0 0.0 0.13441275 0.0 0.0 0.0 0.0 0.16730279 0.0 0.0 0.0 0.37831196 0.0 0.014561611 0.0 0.0 0.0 0.0 0.0 0.22644791 0.08071932 0.0 0.0 0.19949265 0.1689121 0.0 0.0 0.2268483 0.0 …
../DATASETS/24_bones_classifier_test_224x224x3/train/22/22_APML.dcm_rotation106	-9_energy146.jpg 0.05589818 0.0 0.034357276 0.0 0.24670033 0.0 0.060766906 0.0 0.0 0.0 0.0 0.0 0.30843496 0.27675804 0.22851843 0.0041806856 0.03778657 0.0 0.0 0.0 0.0 0.0 0.0 0.20075199 0.0 0.0 0.12513821 0.22984065 0.06815018 0.30524954 0.0 0.0 0.058797408 0.0 0.0 0.0 0.0 0.10440073 0.0 0.0 0.0 0.3080899 0.0 0.0 0.02633992 0.0 0.0 0.0 0.0 0.15239082 0.014917797 0.0 0.0 0.13346946 0.15279959 0.0…
../DATASETS/24_bones_classifier_test_224x224x3/train/22/22_APML.dcm_rotation109	-12_energy146.jpg 0.053211357 0.0 0.05520738 0.0076721096 0.23929383 0.0 0.06381708 0.0 0.0 0.0 0.0 0.0 0.3256155 0.2871321 0.21286328 0.015594701 0.0 0.0 0.0 0.0 0.0 0.0 0.0 0.20844126 0.0 0.0 0.14751624 0.26138598 0.06461111 0.29586044 0.0 0.0 0.061632045 0.0 0.0 0.0 0.0 0.1013409 0.014270349 0.0 0.0 0.29815182 0.0 0.0 0.021408604 0.0 0.029851029 0.0 0.0 0.15053587 0.023167584 0.0 0.0 0.1201017…
../DATASETS/24_bones_classifier_test_224x224x3/train/22/22_APML.dcm_rotation85	12_energy140.jpg 0.029124113 0.0 0.07008094 0.0 0.110060126 0.0 0.10666372 0.0 0.0 0.0 0.0 0.0 0.37671027 0.177446 0.38464263 0.0 0.086665645 0.0 0.0 0.0 0.0 0.0 0.0 0.10152381 0.006656496 0.0 0.13532113 0.08788618 0.04096163 0.24055198 0.0 0.0 0.18472268 0.0 0.0 0.0 0.0 0.09820652 0.0 0.0 0.0 0.29694855 0.0 0.0 0.0 0.0 0.0 0.0 0.0 0.22722523 0.027399018 0.0 0.0 0.18070062 0.22594568 0.0 0.0 0.13…
../DATASETS/24_bones_classifier_test_224x224x3/train/22/22_APML.dcm_rotation103	15_energy152.jpg 0.023748321 0.0 0.026790205 0.0 0.11494903 0.0 0.1243825 0.0 0.0 0.0 0.0 0.0 0.37160832 0.19291762 0.3660511 0.0 0.08846853 0.0 0.0 0.0 0.0 0.0 0.0 0.109411746 0.0 0.009777599 0.14630395 0.08358878 0.07579061 0.25666553 0.0 0.0 0.18781212 0.0 0.0 0.0 0.0 0.10367601 0.0 0.0 0.0 0.26657125 0.0 0.0 0.0 0.0 0.0 0.0 0.0 0.2070445 0.014852719 0.0 0.0 0.17574446 0.25430256 0.0036550856 …
../DATASETS/24_bones_classifier_test_224x224x3/train/22/22_APML.dcm_rotation103	0_energy158.jpg 0.025707684 0.0 0.107194506 0.0 0.07733795 0.009854174 0.03907145 0.0 0.0 0.0 0.0 0.0 0.36815763 0.18155235 0.40061447 0.0 0.108655214 0.0 0.0 0.0 0.0 0.0 0.0 0.12175003 0.013598895 0.0 0.07539864 0.0590702 0.014051426 0.20531201 0.0 0.0 0.18564789 0.0 0.0 0.0 0.0 0.117025785 0.0 0.0 0.0 0.33266866 0.0 0.08958674 0.0 0.0 0.0 0.0 0.0 0.21135041 0.06486328 0.0 0.0 0.19954477 0.23069…
../DATASETS/24_bones_classifier_test_224x224x3/train/22/22_APML.dcm_rotation103	-3_energy152.jpg 0.02963025 0.0 0.055396695 0.0 0.1694858 0.0 0.025286864 0.0 0.0 0.0 0.0 0.0 0.31420535 0.2138321 0.33069637 0.0 0.07596172 0.0 0.0 0.0 0.0 0.0 0.0 0.17581256 0.007843085 0.0 0.11280578 0.12267045 0.0023214854 0.2516545 0.0 0.0 0.10654098 0.0 0.0 0.0 0.0 0.14195403 0.0 0.0 0.0 0.38671345 0.0 0.0 0.0 0.0 0.0 0.0 0.0 0.19511916 0.08575818 0.0 0.0 0.17682055 0.18842073 0.0 0.0005546…
../DATASETS/24_bones_classifier_test_224x224x3/train/22/22_APML.dcm_rotation109	21_energy140.jpg 0.05921773 0.0 0.084072165 0.0 0.08430514 0.0 0.09362702 0.0 0.0 0.0 0.0 0.0 0.36963153 0.20327649 0.40795746 0.0 0.07127696 0.0 0.0 0.0 0.0 0.0 0.0 0.15010326 0.0 0.03395139 0.058008105 0.16064706 0.05871014 0.21157888 0.0 0.0 0.18661092 0.0 0.0 0.0 0.0 0.038473953 0.0 0.0 0.0 0.2319369 0.0 0.0 0.0 0.0 0.0076885256 0.0 0.0 0.19003336 0.0 0.0 0.0 0.18696664 0.20387393 0.051625814…
../DATASETS/24_bones_classifier_test_224x224x3/train/22/22_APML.dcm_rotation106	6_energy152.jpg 0.019862209 0.0 0.08733211 0.0 0.11340434 0.0 0.048716072 0.0 0.0 0.0 0.0 0.0 0.36921486 0.21276116 0.3670891 0.0 0.09618857 0.0 0.0 0.0 0.0 0.0 0.0 0.10161875 0.0139875375 0.0 0.120533876 0.077711254 0.05077401 0.2340928 0.0 0.0 0.17639856 0.0 0.0 0.0 0.0 0.13930237 0.0 0.0 0.0 0.29559517 0.0 0.031280097 0.0 0.0 0.0 0.0 0.0 0.22564283 0.061854586 0.0 0.0 0.18786602 0.24620534 0.0…
../DATASETS/24_bones_classifier_test_224x224x3/train/22/22_APML.dcm_rotation85	-9_energy152.jpg 0.039264563 0.0 0.0 0.0 0.23388386 0.0 0.047325794 0.0 0.0 0.0 0.0 0.0 0.2763559 0.2216331 0.25775892 0.0 0.04480698 0.0 0.0 0.0 0.0 0.0 0.0 0.20792659 0.007934886 0.0 0.1590398 0.14686675 0.04187913 0.29099223 0.0 0.0 0.051609058 0.0 0.0 0.0 0.0 0.14158101 0.0 0.0 0.0 0.37227905 0.0 0.0 0.0 0.0 0.0 0.0 0.0 0.18901683 0.06475331 0.0 0.0 0.1528132 0.17125705 0.0 0.0 0.18727717 0.0…
../DATASETS/24_bones_classifier_test_224x224x3/train/22/22_APML.dcm_rotation109	21_energy158.jpg 0.052087456 0.0 0.0556506 0.0 0.082369044 0.0 0.117985696 0.0 0.0 0.0 0.0 0.0 0.39594164 0.20834567 0.3764689 0.0 0.065100566 0.0 0.0 0.0 0.0 0.0 0.0 0.14799611 0.0 0.041605495 0.09175621 0.1460221 0.08490793 0.21782815 0.0 0.0 0.2058642 0.0 0.0 0.0 0.0 0.05361874 0.0 0.0 0.0 0.20930631 0.0 0.0 0.0 0.0 0.0 0.0 0.0 0.1941318 0.0 0.0 0.0 0.17003527 0.23192476 0.04255692 0.0 0.08690…
../DATASETS/24_bones_classifier_test_224x224x3/train/22/22_APML.dcm_rotation109	15_energy152.jpg 0.02824128 0.0 0.042086452 0.0 0.11176788 0.0 0.09975443 0.0 0.0 0.0 0.0 0.0 0.36641806 0.20205909 0.3695407 0.0 0.086697675 0.0 0.0 0.0 0.0 0.0 0.0 0.11840879 0.0 0.019878017 0.12602895 0.10470363 0.079613216 0.25265262 0.0 0.0 0.18521805 0.0 0.0 0.0 0.0 0.103989385 0.0 0.0 0.0 0.26118731 0.0 0.0 0.0 0.0 0.0 0.0 0.0 0.20223694 0.008542643 0.0 0.0 0.17507103 0.2411631 0.015919395…
../DATASETS/24_bones_classifier_test_224x224x3/train/22/22_APML.dcm_rotation103	-6_energy158.jpg 0.013214394 0.0 0.025441803 0.0 0.18684594 0.0 0.07182738 0.0 0.0 0.0 0.0 0.0 0.32487118 0.24960037 0.31517646 0.0 0.11009036 0.0 0.0 0.0 0.0 0.0 0.0 0.17912051 0.01750026 0.0 0.09175245 0.09121824 0.056534883 0.28679448 0.0 0.0 0.11812276 0.0 0.0 0.0 0.0 0.0985516 0.0 0.0 0.0 0.34448403 0.0 0.0 0.0 0.0 0.0 0.0 0.0 0.16930792 0.0651595 0.0 0.0 0.20208816 0.24218486 0.0 0.01509465…
../DATASETS/24_bones_classifier_test_224x224x3/train/22/22_APML.dcm_rotation106	-3_energy140.jpg 0.056894556 0.0 0.045612834 0.0 0.17820507 0.0 0.01650327 0.0 0.0 0.0 0.0 0.0 0.32285807 0.24573906 0.29635376 0.0 0.04700079 0.0 0.0 0.0 0.0 0.0 0.0 0.18315415 0.0 0.0 0.12639737 0.19382809 0.027300283 0.25578713 0.0 0.0 0.107100375 0.0 0.0 0.0 0.0 0.15663543 0.023832642 0.0 0.0 0.34561807 0.0 0.0 0.0 0.0 0.0 0.0 0.0 0.20001204 0.054655414 0.0 0.0 0.14342931 0.17394648 0.0 0.0 0…
../DATASETS/24_bones_classifier_test_224x224x3/train/22/22_APML.dcm_rotation106	-6_energy158.jpg 0.012439182 0.0 0.021276454 0.0 0.18592937 0.0 0.056348328 0.0 0.0 0.0 0.0 0.0 0.31867746 0.25240228 0.3116447 0.0 0.103710994 0.0 0.0 0.0 0.0 0.0 0.0 0.18262203 0.01707372 0.0 0.09780939 0.092391044 0.061431613 0.28446856 0.0 0.0 0.11325172 0.0 0.0 0.0 0.0 0.11332827 0.0 0.0 0.0 0.34038416 0.0 0.0 0.0 0.0 0.0 0.0 0.0 0.17674626 0.06865816 0.0 0.0 0.20330939 0.23765221 0.0 0.0098…
../DATASETS/24_bones_classifier_test_224x224x3/train/22/22_APML.dcm_rotation106	-18_energy158.jpg 0.044490576 0.0 0.028164456 0.0 0.22957331 0.0 0.13806883 0.0 0.0 0.0 0.0 0.0 0.3318473 0.2772618 0.23958541 0.0038822705 0.054076117 0.0 0.0 0.0 0.0 0.0 0.0 0.27209124 0.0 0.020877024 0.05414316 0.21679664 0.07083411 0.28260693 0.0 0.0 0.08661906 0.0 0.0 0.0 0.0 0.0 0.0 0.0 0.0 0.28971916 0.0 0.0 0.0 0.0 0.065674245 0.0 0.0 0.11493778 0.0 0.0 0.0 0.1900554 0.1618727 0.0 0.0 0.1…
../DATASETS/24_bones_classifier_test_224x224x3/train/22/22_APML.dcm_rotation109	-3_energy158.jpg 0.015297736 0.0 0.051341616 0.0 0.15065685 0.0 0.025627725 0.0 0.0 0.0 0.0 0.0 0.32875592 0.22029448 0.3448354 0.0 0.09508666 0.0 0.0 0.0 0.0 0.0 0.0 0.16474985 0.022978082 0.0 0.1050618 0.07627128 0.019084303 0.24574405 0.0 0.0 0.123080045 0.0 0.0 0.0 0.0 0.14465144 0.0 0.0 0.0 0.36807802 0.0 0.010458022 0.0 0.0 0.0 0.0 0.0 0.20201647 0.09931007 0.0 0.0 0.19704887 0.22706243 0.0…
../DATASETS/24_bones_classifier_test_224x224x3/train/22/22_APML.dcm_rotation109	-6_energy158.jpg 0.009571871 0.0 0.013289575 0.0 0.18387446 0.0 0.057446927 0.0 0.0 0.0 0.0 0.0 0.31756732 0.25179002 0.3129435 0.0 0.10754163 0.0 0.0 0.0 0.0 0.0 0.0 0.18365961 0.019477464 0.0 0.09732311 0.08379772 0.06331888 0.28396112 0.0 0.0 0.11192451 0.0 0.0 0.0 0.0 0.114912055 0.0 0.0 0.0 0.33864668 0.0 0.0 0.0 0.0 0.0 0.0 0.0 0.1764751 0.071505636 0.0 0.0 0.20746152 0.24257629 0.0 0.01433…
../DATASETS/24_bones_classifier_test_224x224x3/train/22/22_APML.dcm_rotation103	3_energy146.jpg 0.031044554 0.0 0.09276874 0.0 0.11384082 0.0 0.033443905 0.0 0.0 0.0 0.0 0.0 0.35391688 0.20070612 0.37761998 0.0 0.098372325 0.0 0.0 0.0 0.0 0.0 0.0 0.12041061 0.0 0.0 0.109551 0.08585003 0.027341895 0.23017126 0.0 0.0 0.16832556 0.0 0.0 0.0 0.0 0.13763076 0.0 0.0 0.0 0.32965457 0.0 0.032420818 0.0 0.0 0.0 0.0 0.0 0.21634649 0.058501553 0.0 0.0 0.18272465 0.21770827 0.0 0.0 0.16…
../DATASETS/24_bones_classifier_test_224x224x3/train/22/22_APML.dcm_rotation109	0_energy158.jpg 0.023454804 0.0 0.11260957 0.0 0.07194827 0.009421765 0.020362383 0.0 0.0 0.0 0.0 0.0 0.3620764 0.19089095 0.40165913 0.0 0.11046376 0.0 0.0 0.0 0.0 0.0 0.0 0.13114062 0.004292807 0.0 0.061557353 0.06763637 0.0187793 0.20388894 0.0 0.0 0.18308997 0.0 0.0 0.0 0.0 0.11923477 0.0 0.0 0.0 0.32588273 0.0 0.08276802 0.0 0.0 0.0 0.0 0.0 0.20962101 0.061931588 0.0 0.0 0.20777474 0.2252639…
../DATASETS/24_bones_classifier_test_224x224x3/train/22/22_APML.dcm_rotation106	12_energy152.jpg 0.02343849 0.0 0.057936594 0.0 0.122467026 0.0 0.11973673 0.0 0.0 0.0 0.0 0.0 0.37398198 0.212071 0.36388096 0.0 0.100319214 0.0 0.0 0.0 0.0 0.0 0.0 0.1093527 0.0 0.01585659 0.114830956 0.095506735 0.07053221 0.25712085 0.0 0.0 0.19481516 0.0 0.0 0.0 0.0 0.0916397 0.0 0.0 0.0 0.26718 0.0 0.004987166 0.0 0.0 0.0 0.0 0.0 0.20273161 0.017767798 0.0 0.0 0.18107048 0.253541 0.0 0.0 0.…
../DATASETS/24_bones_classifier_test_224x224x3/train/22/22_APML.dcm_rotation109	-3_energy140.jpg 0.058880907 0.0 0.02549629 0.0 0.19412884 0.0 0.01706251 0.0 0.0 0.0 0.0 0.0 0.3113065 0.25945407 0.2838398 0.0 0.056672927 0.0 0.0 0.0 0.0 0.0 0.0 0.19637686 0.0 0.0 0.113913186 0.20021003 0.039773516 0.26256707 0.0 0.0 0.09232604 0.0 0.0 0.0 0.0 0.14990287 0.020208329 0.0 0.0 0.33540037 0.0 0.0 0.0029582602 0.0 0.0 0.0 0.0 0.18891357 0.041623406 0.0 0.0 0.14527296 0.17639795 0.…
../DATASETS/24_bones_classifier_test_224x224x3/train/22/22_APML.dcm_rotation109	-18_energy146.jpg 0.070931375 0.0 0.06019809 0.002764659 0.1718125 0.0 0.07892007 0.0 0.0 0.0 0.0 0.0 0.3587184 0.27943352 0.25480762 0.0 0.0 0.0 0.0 0.0 0.0 0.0 0.0 0.22818741 0.0 0.0 0.12093123 0.27613217 0.07129039 0.27926782 0.0 0.0 0.10776538 0.0 0.0 0.0 0.0 0.062781855 0.024684602 0.0 0.0 0.27247575 0.0 0.0 0.0 0.0 0.06659177 0.0 0.0 0.1660384 0.0 0.0 0.0 0.15267159 0.14357647 0.0 0.0 0.126…
../DATASETS/24_bones_classifier_test_224x224x3/train/22/22_APML.dcm_rotation109	15_energy140.jpg 0.03528927 0.0 0.055494078 0.0 0.13053627 0.0 0.11058938 0.0 0.0 0.0 0.0 0.0 0.36433846 0.21167457 0.37179708 0.0 0.094210856 0.0 0.0 0.0 0.0 0.0 0.0 0.13413864 0.0 0.030173581 0.10032355 0.124503724 0.06698447 0.25506553 0.0 0.0 0.17316656 0.0 0.0 0.0 0.0 0.07225124 0.0 0.0 0.0 0.26991203 0.0 0.0 0.0 0.0 0.0 0.0 0.0 0.18932967 0.0046432856 0.0 0.0 0.18329002 0.23204058 0.0227684…
../DATASETS/24_bones_classifier_test_224x224x3/train/22/22_APML.dcm_rotation109	18_energy140.jpg 0.047942728 0.0 0.07136726 0.0 0.1136936 0.0 0.0926384 0.0 0.0 0.0 0.0 0.0 0.3519805 0.20377345 0.39485827 0.0 0.075663835 0.0 0.0 0.0 0.0 0.0 0.0 0.14936285 0.0 0.034090027 0.08205919 0.15502961 0.052498896 0.24160546 0.0 0.0 0.16986874 0.0 0.0 0.0 0.0 0.057805553 0.0 0.0 0.0 0.26730654 0.0 0.0 0.0 0.0 0.0 0.0 0.0 0.1795633 0.0 0.0 0.0 0.18200892 0.20035446 0.03791714 0.0 0.1076…
../DATASETS/24_bones_classifier_test_224x224x3/train/22/22_APML.dcm_rotation106	-15_energy146.jpg 0.050271194 0.0 0.06151052 0.0 0.22337195 0.0 0.10140409 0.0 0.0 0.0 0.0 0.0 0.35097098 0.28121167 0.23232818 0.0 0.0 0.0 0.0 0.0 0.0 0.0 0.0 0.2276966 0.0 0.0 0.134286 0.26025027 0.055557314 0.2903422 0.0 0.0 0.0889429 0.0 0.0 0.0 0.0 0.057230145 0.0 0.0 0.0 0.2986564 0.0 0.0 0.0 0.0 0.066195786 0.0 0.0 0.14581667 0.0032434352 0.0 0.0 0.13623707 0.14809245 0.0 0.0 0.12991978 0.…
../DATASETS/24_bones_classifier_test_224x224x3/train/22/22_APML.dcm_rotation109	0_energy152.jpg 0.026051551 0.0 0.11971011 0.0 0.076534554 0.0 0.014845047 0.0 0.0 0.0 0.0 0.0 0.35491353 0.18923138 0.4058389 0.0 0.097084634 0.0 0.0 0.0 0.0 0.0 0.0 0.13529101 6.37415e-05 0.0 0.07088565 0.08340804 0.004630218 0.20538622 0.0 0.0 0.1746851 0.0 0.0 0.0 0.0 0.12266855 0.0 0.0 0.0 0.34109098 0.0 0.06709039 0.0 0.0 0.0 0.0 0.0 0.21312806 0.066826396 0.0 0.0 0.19977401 0.20757236 0.0 …
../DATASETS/24_bones_classifier_test_224x224x3/train/22/22_APML.dcm_rotation109	-6_energy140.jpg 0.049918547 0.0 0.018131047 0.0 0.22399826 0.0 0.043096993 0.0 0.0 0.0 0.0 0.0 0.32539776 0.27701825 0.25703868 0.0 0.05073702 0.0 0.0 0.0 0.0 0.0 0.0 0.1839563 0.0 0.0 0.13642661 0.20486768 0.07550261 0.29465723 0.0 0.0 0.07946984 0.0 0.0 0.0 0.0 0.13699864 0.019581668 0.0 0.0 0.29846963 0.0 0.0 0.03816729 0.0 0.0 0.0 0.0 0.18691234 0.038361084 0.0 0.0 0.13831672 0.19212075 0.0 …
../DATASETS/24_bones_classifier_test_224x224x3/train/22/22_APML.dcm_rotation106	6_energy158.jpg 0.020464547 0.0 0.06777238 0.0 0.10813243 0.009563382 0.06358006 0.0 0.0 0.0 0.0 0.0 0.37348416 0.21225582 0.35794252 0.0 0.11032918 0.0 0.0 0.0 0.0 0.0 0.0 0.09606186 0.020583086 0.004807647 0.11633762 0.05924219 0.06824769 0.23228322 0.0 0.0 0.18515885 0.0 0.0 0.0 0.0 0.1387006 0.0 0.0 0.0 0.27722427 0.0 0.046969954 0.0 0.0 0.0 0.0 0.0 0.22112152 0.058122523 0.0 0.0 0.19285782 0…
../DATASETS/24_bones_classifier_test_224x224x3/train/22/22_APML.dcm_rotation106	9_energy140.jpg 0.02592705 0.0 0.085625686 0.0 0.16254614 0.0 0.12764756 0.0 0.0 0.0 0.0 0.0 0.37690404 0.24289618 0.34190068 0.0 0.10023277 0.0 0.0 0.0 0.0 0.0 0.0 0.12726879 0.0 0.011721201 0.09920066 0.13089053 0.062380414 0.26757056 0.0 0.0 0.17531744 0.0 0.0 0.0 0.0 0.06914322 0.0 0.0 0.0 0.27533597 0.0 0.03251835 0.008393513 0.0 0.0 0.0 0.0 0.18693304 0.02714702 0.0 0.0 0.17785688 0.2505870…
../DATASETS/24_bones_classifier_test_224x224x3/train/22/22_APML.dcm_rotation109	-9_energy152.jpg 0.02249991 0.0 0.012985126 0.0 0.2515619 0.0 0.07762899 0.0 0.0 0.0 0.0 0.0 0.30450755 0.27462775 0.24118379 0.0 0.057337146 0.0 0.0 0.0 0.0 0.0 0.0 0.20722806 0.0 0.0 0.123858154 0.1863074 0.06911046 0.3169719 0.0 0.0 0.064485036 0.0 0.0 0.0 0.0 0.098119594 0.0 0.0 0.0 0.325876 0.0 0.0 0.029541565 0.0 0.0 0.0 0.0 0.15122356 0.041787 0.0 0.0 0.16045 0.18026496 0.0 0.0 0.12600778 …
../DATASETS/24_bones_classifier_test_224x224x3/train/22/22_APML.dcm_rotation106	-15_energy152.jpg 0.026204733 0.0 0.040718902 0.0 0.24529435 0.0 0.1303666 0.0 0.0 0.0 0.0 0.0 0.3409767 0.2801021 0.23913538 0.0 0.020165976 0.0 0.0 0.0 0.0 0.0 0.0 0.23622695 0.0 0.0 0.119402766 0.22254382 0.056154717 0.30224288 0.0 0.0 0.08444161 0.0 0.0 0.0 0.0 0.03423374 0.0 0.0 0.0 0.31321788 0.0 0.0 0.0 0.0 0.038818672 0.0 0.0 0.13085148 0.011321695 0.0 0.0 0.15708154 0.16943108 0.0 0.0 0.…
../DATASETS/24_bones_classifier_test_224x224x3/train/22/22_APML.dcm_rotation106	-18_energy146.jpg 0.067090556 0.0 0.060096737 0.0 0.17632362 0.0 0.092897594 0.0 0.0 0.0 0.0 0.0 0.3589151 0.2698948 0.26218364 0.0 0.0 0.0 0.0 0.0 0.0 0.0 0.0 0.23494709 0.0 0.0 0.109410286 0.2680595 0.06313225 0.27796972 0.0 0.0 0.10746311 0.0 0.0 0.0 0.0 0.051098447 0.006560587 0.0 0.0 0.2807051 0.0 0.0 0.0 0.0 0.07434262 0.0 0.0 0.1648096 0.0 0.0 0.0 0.16197538 0.14506306 0.0 0.0 0.13854541 0…
../DATASETS/24_bones_classifier_test_224x224x3/train/22/22_APML.dcm_rotation106	-6_energy152.jpg 0.025601106 0.0 0.027055902 0.0 0.17966701 0.0 0.039567843 0.0 0.0 0.0 0.0 0.0 0.32391116 0.25526562 0.30153164 0.0 0.077437446 0.0 0.0 0.0 0.0 0.0 0.0 0.17614459 0.010509583 0.0 0.12172079 0.1314444 0.06128425 0.28342256 0.0 0.0 0.117340915 0.0 0.0 0.0 0.0 0.14007957 0.0 0.0 0.0 0.3266751 0.0 0.0 0.0 0.0 0.0 0.0 0.0 0.19742283 0.058845162 0.0 0.0 0.18332441 0.21575458 0.0 0.0 0.…
../DATASETS/24_bones_classifier_test_224x224x3/train/22/22_APML.dcm_rotation82	3_energy158.jpg 0.0347775 0.0 0.010843955 0.0 0.103180714 0.0 0.0 0.0 0.0 0.0 0.0 0.0 0.30863553 0.14325279 0.36792108 0.0 0.10386571 0.0 0.0 0.0 0.0 0.0 0.0 0.11364756 0.065635554 0.0 0.14426968 0.0 0.031084135 0.20438518 0.0 0.0 0.105228715 0.0 0.0 0.0 0.0 0.18775502 0.0 0.0 0.0 0.36588997 0.0 0.0 0.0 0.0 0.0 0.0 0.0 0.22771947 0.10684997 0.0 0.0 0.20332189 0.22137211 0.0 0.0 0.17762503 0.0 0.0…
../DATASETS/24_bones_classifier_test_224x224x3/train/22/22_APML.dcm_rotation79	21_energy146.jpg 0.06274928 0.0 0.06554938 0.0 0.04179643 0.0 0.064371526 0.0 0.0 0.0 0.0 0.0 0.35551825 0.18689418 0.40925583 0.0 0.03693033 0.0 0.0 0.0 0.0 0.0 0.0 0.13604075 0.0 0.0 0.11222669 0.16337244 0.046104074 0.1862844 0.0 0.0 0.19594848 0.0 0.0 0.0 0.0 0.0810321 0.0398205 0.0 0.0 0.23448558 0.0 0.0 0.0 0.0 0.0 0.0 0.0 0.225582 0.0 0.0 0.0 0.17501223 0.18287438 0.025093943 0.0 0.1256638…
../DATASETS/24_bones_classifier_test_224x224x3/train/22/22_APML.dcm_rotation106	-9_energy158.jpg 0.0086061 0.0 0.0 0.0 0.25186363 0.0 0.09983637 0.0 0.0 0.0 0.0 0.0 0.29875833 0.2706452 0.25679004 0.0 0.09422212 0.0 0.0 0.0 0.0 0.0 0.0 0.21471158 0.0 0.0 0.09990636 0.12517025 0.074915975 0.31802514 0.0 0.0 0.07731377 0.0 0.0 0.0 0.0 0.07433768 0.0 0.0 0.0 0.33795658 0.0 0.0 0.015338162 0.0 0.0 0.0 0.0 0.13162777 0.044492662 0.0 0.0 0.18000107 0.21367183 0.0 0.016798997 0.107…
../DATASETS/24_bones_classifier_test_224x224x3/train/22/22_APML.dcm_rotation103	15_energy140.jpg 0.030035166 0.0 0.027716774 0.0 0.1383396 0.0 0.13558924 0.0 0.0 0.0 0.0 0.0 0.36156943 0.19820416 0.35828412 0.0 0.09793402 0.0 0.0 0.0 0.0 0.0 0.0 0.12375487 0.0 0.017901724 0.13282178 0.100853726 0.07501826 0.26914892 0.0 0.0 0.17508782 0.0 0.0 0.0 0.0 0.08111557 0.0 0.0 0.0 0.2729122 0.0 0.0 0.0 0.0 0.0 0.0 0.0 0.19471402 0.0047848346 0.0 0.0 0.1821101 0.24323939 0.008976459 …
../DATASETS/24_bones_classifier_test_224x224x3/train/22/22_APML.dcm_rotation103	18_energy158.jpg 0.03663601 0.0 0.0069263517 0.0 0.11291847 0.0 0.14429933 0.0 0.0 0.0 0.0 0.0 0.3805805 0.20630074 0.35066992 0.0 0.08723355 0.0 0.0 0.0 0.0 0.0 0.0 0.13298932 0.0 0.039016984 0.1254021 0.108375534 0.095726795 0.25012326 0.0 0.0 0.1945088 0.0 0.0 0.0 0.0 0.07673325 0.0 0.0 0.0 0.22960365 0.0 0.0 0.0 0.0 0.0 0.0 0.0 0.19106565 0.0 0.0 0.0 0.16912578 0.26202124 0.022129806 0.0 0.09…
../DATASETS/24_bones_classifier_test_224x224x3/train/22/22_APML.dcm_rotation103	9_energy140.jpg 0.023499282 0.0 0.0753357 0.0 0.1800651 0.0 0.13655987 0.0 0.0 0.0 0.0 0.0 0.36799222 0.24468584 0.33113915 0.0 0.096647225 0.0 0.0 0.0 0.0 0.0 0.0 0.13074033 0.0 0.008445289 0.1126384 0.13513786 0.06288977 0.27812973 0.0 0.0 0.16750538 0.0 0.0 0.0 0.0 0.06899627 0.0 0.0 0.0 0.28441456 0.0 0.021306697 0.016448718 0.0 0.0 0.0 0.0 0.1791415 0.029240467 0.0 0.0 0.17017896 0.24518953 …
../DATASETS/24_bones_classifier_test_224x224x3/train/22/22_APML.dcm_rotation79	9_energy140.jpg 0.03746854 0.0 0.06754358 0.0 0.13374855 0.0 0.07045418 0.0 0.0 0.0 0.0 0.0 0.3635214 0.20311014 0.35894382 0.0 0.07432868 0.0 0.0 0.0 0.0 0.0 0.0 0.12302447 0.009771297 0.0 0.14045547 0.108194456 0.048625413 0.23764585 0.0 0.0 0.16220938 0.0 0.0 0.0 0.0 0.11852817 0.0 0.0 0.0 0.30813062 0.0 0.0 0.0 0.0 0.0 0.0 0.0 0.2255172 0.04380473 0.0 0.0 0.1728502 0.22203255 0.0 0.0 0.134627…
../DATASETS/24_bones_classifier_test_224x224x3/train/22/22_APML.dcm_rotation106	-15_energy140.jpg 0.05700747 0.0 0.06664551 0.0 0.22148372 0.0 0.10505614 0.0 0.0 0.0 0.0 0.0 0.36302266 0.2825626 0.23331325 0.0 0.0 0.0 0.0 0.0 0.0 0.0 0.0 0.21281467 0.0 0.0 0.15042579 0.27255538 0.05446144 0.2887904 0.0 0.0 0.09003662 0.0 0.0 0.0 0.0 0.05980938 0.0047169486 0.0 0.0 0.29177648 0.0 0.0 0.0 0.0 0.06785822 0.0 0.0 0.15639716 0.010269802 0.0 0.0 0.121889554 0.15542021 0.0 0.0 0.12…
../DATASETS/24_bones_classifier_test_224x224x3/train/22/22_APML.dcm_rotation109	0_energy146.jpg 0.03438724 0.0 0.11843062 0.0 0.08269648 0.0 0.020679167 0.0 0.0 0.0 0.0 0.0 0.35253856 0.19960321 0.40114897 0.0 0.09505958 0.0 0.0 0.0 0.0 0.0 0.0 0.14320989 0.0 0.0 0.0670466 0.10772375 0.0090608755 0.21111919 0.0 0.0 0.17930146 0.0 0.0 0.0 0.0 0.116528384 0.0 0.0 0.0 0.3333499 0.0 0.046095204 0.0 0.0 0.0 0.0 0.0 0.21041359 0.049186762 0.0 0.0 0.19222593 0.1994566 0.0 0.0 0.178…
../DATASETS/24_bones_classifier_test_224x224x3/train/22/22_APML.dcm_rotation106	-6_energy140.jpg 0.048050508 0.0 0.032666687 0.0 0.21141882 0.0 0.052144296 0.0 0.0 0.0 0.0 0.0 0.33577323 0.27328402 0.27452713 0.0 0.052618485 0.0 0.0 0.0 0.0 0.0 0.0 0.17722198 0.0 0.0 0.1335791 0.1982552 0.066804156 0.29091367 0.0 0.0 0.09808262 0.0 0.0 0.0 0.0 0.12747853 0.011830773 0.0 0.0 0.30505994 0.0 0.0 0.02624914 0.0 0.0 0.0 0.0 0.19055411 0.03804043 0.0 0.0 0.14175482 0.19757523 0.0 …
../DATASETS/24_bones_classifier_test_224x224x3/train/22/22_APML.dcm_rotation106	18_energy140.jpg 0.044456743 0.0 0.06192877 0.0 0.114874706 0.0 0.10427126 0.0 0.0 0.0 0.0 0.0 0.3612791 0.2008534 0.38720664 0.0 0.07839533 0.0 0.0 0.0 0.0 0.0 0.0 0.14466198 0.0 0.027242042 0.095913865 0.14533119 0.05768882 0.24496715 0.0 0.0 0.17532775 0.0 0.0 0.0 0.0 0.06250422 0.0 0.0 0.0 0.26489902 0.0 0.0 0.0 0.0 0.0 0.0 0.0 0.18671958 0.0 0.0 0.0 0.17937194 0.20953025 0.030212067 0.0 0.10…
../DATASETS/24_bones_classifier_test_224x224x3/train/22/22_APML.dcm_rotation106	12_energy158.jpg 0.02055626 0.0 0.034413684 0.0 0.12987953 0.0 0.13755119 0.0 0.0 0.0 0.0 0.0 0.3710228 0.21746512 0.3486919 0.0 0.10969376 0.0 0.0 0.0 0.0 0.0 0.0 0.110239886 0.0 0.038806222 0.11492651 0.078799374 0.08739887 0.2612613 0.0 0.0 0.19445577 0.0 0.0 0.0 0.0 0.08516543 0.0 0.0 0.0 0.2586427 0.0 0.014808756 0.0 0.0 0.0 0.0 0.0 0.18865673 0.02142096 0.0 0.0 0.18224886 0.27459362 0.00308…
../DATASETS/24_bones_classifier_test_224x224x3/train/22/22_APML.dcm_rotation109	-12_energy152.jpg 0.023934476 0.0 0.024853427 0.0 0.2493755 0.0 0.09182125 0.0 0.0 0.0 0.0 0.0 0.31229913 0.27479312 0.23668747 0.0 0.024096878 0.0 0.0 0.0 0.0 0.0 0.0 0.21511729 0.0 0.0 0.13803081 0.21191505 0.06467229 0.31362098 0.0 0.0 0.06810849 0.0 0.0 0.0 0.0 0.089161076 0.0 0.0 0.0 0.32360458 0.0 0.0 0.018836781 0.0 0.0 0.0 0.0 0.14792047 0.03583327 0.0 0.0 0.15059254 0.16262269 0.0 0.0 0.…
../DATASETS/24_bones_classifier_test_224x224x3/train/22/22_APML.dcm_rotation109	3_energy158.jpg 0.028336834 0.0 0.06933077 0.0 0.09860893 0.004637307 0.025664074 0.0 0.0 0.0 0.0 0.0 0.35445076 0.20615312 0.37020996 0.0 0.12467324 0.0 0.0 0.0 0.0 0.0 0.0 0.11886193 0.0063890503 0.0013556826 0.08497613 0.054430593 0.05495436 0.22532232 0.0 0.0 0.17182957 0.0 0.0 0.0 0.0 0.14255878 0.0 0.0 0.0 0.30467436 0.0 0.037066143 0.0 0.0 0.0 0.0 0.0 0.21345387 0.053380884 0.0 0.0 0.20534…
../DATASETS/24_bones_classifier_test_224x224x3/train/22/22_APML.dcm_rotation109	-6_energy146.jpg 0.04112605 0.0 0.022301504 0.0 0.20184739 0.0 0.026425222 0.0 0.0 0.0 0.0 0.0 0.3206743 0.26665255 0.2692319 0.0 0.053845923 0.0 0.0 0.0 0.0 0.0 0.0 0.1796509 0.0031887589 0.0 0.14096159 0.1836743 0.0705976 0.2900289 0.0 0.0 0.09086026 0.0 0.0 0.0 0.0 0.15665358 0.019883966 0.0 0.0 0.30860662 0.0 0.0 0.025410233 0.0 0.0 0.0 0.0 0.19622917 0.048140038 0.0 0.0 0.15406998 0.19161001…
../DATASETS/24_bones_classifier_test_224x224x3/train/22/22_APML.dcm_rotation109	-3_energy146.jpg 0.05358396 0.0 0.041518718 0.0 0.17044607 0.0 0.0 0.0 0.0 0.0 0.0 0.0 0.30381027 0.23823108 0.29716957 0.0 0.055390295 0.0 0.0 0.0 0.0 0.0 0.0 0.18628876 0.0 0.0 0.11148241 0.18862998 0.023705125 0.2547134 0.0 0.0 0.09720142 0.0 0.0 0.0 0.0 0.16598007 0.018379273 0.0 0.0 0.35350183 0.0 0.0 0.0 0.0 0.0 0.0 0.0 0.19242723 0.050893687 0.0 0.0 0.15386799 0.1580294 0.0 0.0 0.2047858 0…
../DATASETS/24_bones_classifier_test_224x224x3/train/22/22_APML.dcm_rotation103	-9_energy152.jpg 0.026712315 0.0 0.009420028 0.0 0.25642896 0.0 0.089000866 0.0 0.0 0.0 0.0 0.0 0.29616392 0.26982856 0.24308375 0.0 0.066844314 0.0 0.0 0.0 0.0 0.0 0.0 0.20822702 0.0 0.0 0.11960633 0.17639153 0.06756062 0.32066405 0.0 0.0 0.06582543 0.0 0.0 0.0 0.0 0.0850974 0.0 0.0 0.0 0.3330618 0.0 0.0 0.023622215 0.0 0.0 0.0 0.0 0.14234446 0.03602394 0.0 0.0 0.15975548 0.18472466 0.0 0.0 0.13…
../DATASETS/24_bones_classifier_test_224x224x3/train/22/22_APML.dcm_rotation85	0_energy140.jpg 0.048074603 0.0 0.08440576 0.0 0.06600094 0.0 0.02409622 0.0 0.0 0.0 0.0 0.0 0.3563765 0.16276146 0.40040183 0.0 0.06813031 0.0 0.0 0.0 0.0 0.0 0.0 0.12380879 0.0036251568 0.0 0.12119332 0.09067097 0.0058959546 0.19049375 0.0 0.0 0.19286434 0.0 0.0 0.0 0.0 0.15075977 0.0 0.0 0.0 0.3257246 0.0 0.0016651553 0.0 0.0 0.0 0.0 0.0 0.25251833 0.046979383 0.0 0.0 0.17391123 0.186994 0.0 0…
../DATASETS/24_bones_classifier_test_224x224x3/train/22/22_APML.dcm_rotation106	21_energy158.jpg 0.047549635 0.0 0.04348898 0.0 0.08185468 0.0 0.12621747 0.0 0.0 0.0 0.0 0.0 0.4012993 0.2046024 0.37285295 0.0 0.06174533 0.0 0.0 0.0 0.0 0.0 0.0 0.14140974 0.0 0.028729688 0.108170144 0.13885263 0.08581681 0.22067942 0.0 0.0 0.20964572 0.0 0.0 0.0 0.0 0.06393242 0.0 0.0 0.0 0.20475611 0.0040140506 0.0 0.0 0.0 0.0 0.0 0.0 0.20733662 0.0 0.0 0.0 0.1684796 0.24094522 0.033342768 0…
../DATASETS/24_bones_classifier_test_224x224x3/train/22/22_APML.dcm_rotation103	21_energy158.jpg 0.038891934 0.0 0.019790994 0.0 0.076622464 0.0 0.12684585 0.0 0.0 0.0 0.0 0.0 0.40781534 0.19632779 0.37787974 0.0 0.06294758 0.0 0.0 0.0 0.0 0.0 0.0 0.13306396 0.0 0.0217232 0.1211443 0.11687308 0.08536498 0.22025245 0.0 0.0 0.21208233 0.0 0.0 0.0 0.0 0.0711891 0.0 0.0 0.0 0.19995704 0.015032948 0.0 0.0 0.0 0.0 0.0 0.0 0.22251458 0.0 0.0 0.0 0.1713182 0.25989005 0.027935311 0.0…
../DATASETS/24_bones_classifier_test_224x224x3/train/22/22_APML.dcm_rotation106	12_energy140.jpg 0.030595483 0.0 0.06870524 0.0 0.1547907 0.0 0.14186081 0.0 0.0 0.0 0.0 0.0 0.37764853 0.22794 0.34778383 0.0 0.10004075 0.0 0.0 0.0 0.0 0.0 0.0 0.12627564 0.0 0.022197865 0.1017648 0.12996146 0.06727435 0.26573315 0.0 0.0 0.18083256 0.0 0.0 0.0 0.0 0.061866373 0.0 0.0 0.0 0.26611775 0.0 0.0 0.0010490206 0.0 0.0 0.0 0.0 0.18943354 0.009349128 0.0 0.0 0.17890866 0.24196514 0.0 0.0…
../DATASETS/24_bones_classifier_test_224x224x3/train/22/22_APML.dcm_rotation103	12_energy152.jpg 0.021931926 0.0 0.054422956 0.0 0.13294111 0.0 0.14303213 0.0 0.0 0.0 0.0 0.0 0.37834203 0.2155429 0.356554 0.0 0.101091295 0.0 0.0 0.0 0.0 0.0 0.0 0.10945193 0.0 0.01871096 0.118884385 0.09545636 0.070902914 0.26187584 0.0 0.0 0.1951458 0.0 0.0 0.0 0.0 0.07841748 0.0 0.0 0.0 0.26670837 0.0 0.018999603 0.0 0.0 0.0 0.0 0.0 0.19560559 0.019020654 0.0 0.0 0.17853244 0.26146677 0.0 0…
../DATASETS/24_bones_classifier_test_224x224x3/train/22/22_APML.dcm_rotation106	-21_energy140.jpg 0.072600245 0.0 0.034967497 0.0 0.16787787 0.0 0.117833674 0.0 0.0 0.0 0.0 0.0 0.3647119 0.26356763 0.29658797 0.0 0.008391689 0.0 0.0 0.0 0.0 0.0 0.0 0.21712562 0.0 0.0 0.10159357 0.22953893 0.081771955 0.29085112 0.0 0.0 0.117953114 0.0 0.0 0.0 0.0 0.024636399 0.006336273 0.0 0.0 0.27933794 0.0 0.0 0.0 0.0 0.017651485 0.0 0.0 0.17453796 0.0 0.0 0.0 0.1778441 0.19775882 0.0 0.0…
../DATASETS/24_bones_classifier_test_224x224x3/train/22/22_APML.dcm_rotation103	-3_energy140.jpg 0.051885903 0.0 0.046579946 0.0 0.18309166 0.0 0.032502025 0.0 0.0 0.0 0.0 0.0 0.32072717 0.237547 0.30575177 0.0 0.053974114 0.0 0.0 0.0 0.0 0.0 0.0 0.18532914 0.0 0.0 0.123843305 0.17976761 0.017280916 0.25768477 0.0 0.0 0.10790022 0.0 0.0 0.0 0.0 0.14144841 0.0065383706 0.0 0.0 0.36068845 0.0 0.0 0.0 0.0 0.0 0.0 0.0 0.19453263 0.05899039 0.0 0.0 0.1501803 0.17636225 0.0 0.0 0.…
../DATASETS/24_bones_classifier_test_224x224x3/train/22/22_APML.dcm_rotation103	12_energy146.jpg 0.026632475 0.0 0.063941605 0.0 0.1422979 0.0 0.14122245 0.0 0.0 0.0 0.0 0.0 0.37475392 0.21939428 0.3533527 0.0 0.09618581 0.0 0.0 0.0 0.0 0.0 0.0 0.11839521 0.0 0.011951292 0.11789025 0.1214124 0.06631843 0.26872763 0.0 0.0 0.18900245 0.0 0.0 0.0 0.0 0.07376999 0.0 0.0 0.0 0.26886898 0.0 0.0 0.0 0.0 0.0 0.0 0.0 0.19298923 0.009957535 0.0 0.0 0.17551678 0.24269474 0.0 0.0 0.1148…
../DATASETS/24_bones_classifier_test_224x224x3/train/22/22_APML.dcm_rotation109	-18_energy140.jpg 0.07322998 0.0 0.05592752 0.0 0.19116805 0.0 0.09368845 0.0 0.0 0.0 0.0 0.0 0.36614138 0.28850645 0.2459828 0.0 0.0 0.0 0.0 0.0 0.0 0.0 0.0 0.21676667 0.0 0.0 0.12920088 0.28049672 0.07791618 0.28398377 0.0 0.0 0.10036313 0.0 0.0 0.0 0.0 0.053286243 0.030796144 0.0 0.0 0.26257387 0.0 0.0 0.0 0.0 0.057226717 0.0 0.0 0.16354613 0.0 0.0 0.0 0.13405478 0.15599108 0.0 0.0 0.10752647 …
../DATASETS/24_bones_classifier_test_224x224x3/train/22/22_APML.dcm_rotation106	-21_energy158.jpg 0.06066285 0.0 0.013022626 0.0 0.20734361 0.0 0.13289389 0.0 0.0 0.0 0.0 0.0 0.33249706 0.27670985 0.25191242 0.0070106527 0.05232687 0.0 0.0 0.0 0.0 0.0 0.0 0.28438237 0.0 0.038792003 0.038625777 0.2161991 0.081830606 0.27789646 0.0 0.0 0.09050691 0.0 0.0 0.0 0.0 0.0 0.0 0.0 0.0 0.27508092 0.0 0.0 0.0 0.0 0.057624493 0.0 0.0 0.12481418 0.0 0.0 0.0 0.20332071 0.17192434 0.008220…
../DATASETS/24_bones_classifier_test_224x224x3/train/22/22_APML.dcm_rotation109	12_energy152.jpg 0.026219733 0.0 0.06511883 0.0 0.12412149 0.0 0.10664368 0.0 0.0 0.0 0.0 0.0 0.36856326 0.21752939 0.36334607 0.0 0.09861101 0.0 0.0 0.0 0.0 0.0 0.0 0.118526705 0.0 0.02189899 0.10507717 0.11124589 0.07122081 0.25719854 0.0 0.0 0.18863931 0.0 0.0 0.0 0.0 0.09091488 0.0 0.0 0.0 0.26843664 0.0 0.0 0.0 0.0 0.0 0.0 0.0 0.19563185 0.014133747 0.0 0.0 0.18175666 0.24207316 0.007341305 …
../DATASETS/24_bones_classifier_test_224x224x3/train/22/22_APML.dcm_rotation91	-12_energy152.jpg 0.020598331 0.0 0.0019399745 0.0 0.21944511 0.0 0.07993705 0.0 0.0 0.0 0.0 0.0 0.3026716 0.23376721 0.27801287 0.0 0.026845388 0.0 0.0 0.0 0.0 0.0 0.0 0.22409607 0.012869077 0.0 0.15949282 0.15320753 0.03250347 0.29293108 0.0 0.0 0.08235949 0.0 0.0 0.0 0.0 0.105964735 0.0 0.0 0.0 0.3761656 0.0 0.0 0.0 0.0 0.0 0.0 0.0 0.17542453 0.060946714 0.0 0.0 0.15880042 0.18398805 0.0 0.0 0…
../DATASETS/24_bones_classifier_test_224x224x3/train/22/22_APML.dcm_rotation109	15_energy146.jpg 0.034533016 0.0 0.056508146 0.0 0.112035885 0.0 0.09232144 0.0 0.0 0.0 0.0 0.0 0.36145544 0.20238502 0.3767235 0.0 0.085888445 0.0 0.0 0.0 0.0 0.0 0.0 0.124371655 0.0 0.01758184 0.11518111 0.1212575 0.07011573 0.25204527 0.0 0.0 0.18021263 0.0 0.0 0.0 0.0 0.09803745 0.0 0.0 0.0 0.26574588 0.0 0.0 0.0 0.0 0.0 0.0 0.0 0.1988316 0.0024726575 0.0 0.0 0.17767626 0.22469153 0.02006972 …
../DATASETS/24_bones_classifier_test_224x224x3/train/22/22_APML.dcm_rotation106	0_energy152.jpg 0.028339725 0.0 0.123077154 0.0 0.07007485 0.0 0.01606403 0.0 0.0 0.0 0.0 0.0 0.36054835 0.18038413 0.40895855 0.0 0.09191664 0.0 0.0 0.0 0.0 0.0 0.0 0.12592548 0.004769566 0.0 0.079977274 0.08061762 0.00065517914 0.19933334 0.0 0.0 0.17997618 0.0 0.0 0.0 0.0 0.12740429 0.0 0.0 0.0 0.33910143 0.0 0.06891256 0.0 0.0 0.0 0.0 0.0 0.22153479 0.066020906 0.0 0.0 0.19460832 0.2061728 0.…
../DATASETS/24_bones_classifier_test_224x224x3/train/22/22_APML.dcm_rotation109	-15_energy146.jpg 0.058013305 0.0 0.0699413 0.0 0.22528426 0.0 0.09626194 0.0 0.0 0.0 0.0 0.0 0.35150924 0.28849077 0.21844232 0.0014075274 0.0 0.0 0.0 0.0 0.0 0.0 0.0 0.22839867 0.0 0.0 0.13030659 0.27604032 0.057348948 0.28444976 0.0 0.0 0.07663807 0.0 0.0 0.0 0.0 0.04791636 0.0 0.0 0.0 0.28910083 0.0 0.0 0.0 0.0 0.088467106 0.0 0.0 0.13417482 0.0 0.0 0.0 0.13059485 0.13348928 0.0 0.0 0.1286170…
../DATASETS/24_bones_classifier_test_224x224x3/train/22/22_APML.dcm_rotation109	18_energy146.jpg 0.05322015 0.0 0.07522117 0.0 0.083926186 0.0 0.07591355 0.0 0.0 0.0 0.0 0.0 0.36062816 0.19509563 0.39350986 0.0 0.07121852 0.0 0.0 0.0 0.0 0.0 0.0 0.13808548 0.0 0.023134235 0.09331718 0.14906009 0.06131929 0.2307068 0.0 0.0 0.18927965 0.0 0.0 0.0 0.0 0.08274788 0.0 0.0 0.0 0.2462669 0.0 0.0 0.0 0.0 0.0 0.0 0.0 0.19445017 0.0 0.0 0.0 0.17491558 0.19668624 0.041831218 0.0 0.1216…
../DATASETS/24_bones_classifier_test_224x224x3/train/22/22_APML.dcm_rotation82	0_energy146.jpg 0.04962677 0.0 0.06113188 0.0 0.05720362 0.0 0.0 0.0 0.0 0.0 0.0 0.0 0.3381557 0.15013248 0.39028227 0.0 0.069892354 0.0 0.0 0.0 0.0 0.0 0.0 0.120668285 0.025095193 0.0 0.13188349 0.0739461 0.01143567 0.18269883 0.0 0.0 0.17024067 0.0 0.0 0.0 0.0 0.18503085 0.011559494 0.0 0.0 0.33557636 0.0 0.0 0.0 0.0 0.0 0.0 0.0 0.25792342 0.059366755 0.0 0.0 0.17870337 0.18272962 0.0 0.0 0.218…
../DATASETS/24_bones_classifier_test_224x224x3/train/22/22_APML.dcm_rotation109	-21_energy140.jpg 0.08052768 0.0 0.042651717 0.0 0.16787875 0.0 0.11129998 0.0 0.0 0.0 0.0 0.0 0.3654809 0.27016723 0.2888224 0.0 0.0 0.0 0.0 0.0 0.0 0.0 0.0 0.20838287 0.0 0.0 0.110427365 0.24421227 0.08765563 0.29214814 0.0 0.0 0.11780414 0.0 0.0 0.0 0.0 0.03070507 0.02109234 0.0 0.0 0.2695187 0.0 0.0 0.0 0.0 0.021835208 0.0 0.0 0.17306834 0.0 0.0 0.0 0.16591366 0.19034225 0.0 0.0 0.09139258 0.…
../DATASETS/24_bones_classifier_test_224x224x3/train/22/22_APML.dcm_rotation106	3_energy140.jpg 0.03291759 0.0 0.08832235 0.0 0.12127967 0.0 0.04375893 0.0 0.0 0.0 0.0 0.0 0.3553901 0.22412531 0.36700496 0.0 0.10020649 0.0 0.0 0.0 0.0 0.0 0.0 0.1313205 0.0 0.0 0.09903142 0.1011839 0.04381182 0.23547469 0.0 0.0 0.17486368 0.0 0.0 0.0 0.0 0.12844846 0.0 0.0 0.0 0.30938858 0.0 0.02294641 0.0 0.0 0.0 0.0 0.0 0.212654 0.04840228 0.0 0.0 0.18272366 0.22875059 0.0 0.0 0.15445648 0.…
../DATASETS/24_bones_classifier_test_224x224x3/train/22/22_APML.dcm_rotation109	6_energy140.jpg 0.028175997 0.0 0.0833818 0.0 0.1433179 0.0 0.087554015 0.0 0.0 0.0 0.0 0.0 0.3658248 0.23467104 0.35374448 0.0 0.10643606 0.0 0.0 0.0 0.0 0.0 0.0 0.1236427 0.0 0.0 0.10048093 0.10408356 0.05975097 0.25410217 0.0 0.0 0.17265256 0.0 0.0 0.0 0.0 0.10043556 0.0 0.0 0.0 0.29005703 0.0 0.022038264 0.0 0.0 0.0 0.0 0.0 0.20359546 0.04322038 0.0 0.0 0.18708234 0.2493944 0.0 0.0 0.11519606…
../DATASETS/24_bones_classifier_test_224x224x3/train/13/13_APML.dcm_rotation103	15_energy146.jpg 0.14417782 0.0 0.0 0.09166726 0.0 0.14463536 0.0 0.0 0.0 0.0 0.0 0.0 0.0 0.0 0.43780515 0.0 0.25187868 0.054902658 0.011011294 0.0 0.0 0.0 0.0 0.087303825 0.0 0.30729285 0.0 0.0 0.008220615 0.0 0.0 0.0 0.06897117 0.004752391 0.0 0.0 0.0 0.0 0.0 0.0 0.30338052 0.0 0.0 0.086143024 0.0 0.0 0.04282025 0.0 0.0 0.0 0.0 0.0 0.0 0.13053939 0.0 0.31033093 0.0 0.04670147 0.0 0.0 0.0 0.0 0.…
../DATASETS/24_bones_classifier_test_224x224x3/train/13/13_APML.dcm_rotation109	6_energy140.jpg 0.17814769 0.0 0.0 0.096251145 0.0 0.09161762 0.0 0.0 0.0 0.0 0.0 0.0 0.0 0.0 0.4298418 0.0 0.25608033 0.031426903 0.013732128 0.0 0.0 0.0 0.0 0.11254555 0.0 0.2747763 0.0 0.0 0.019325512 0.0 0.0 0.0 0.028116662 0.010665241 0.0 0.0 0.0 0.0 0.0 0.0 0.31859523 0.0 0.0 0.054124877 0.0 0.0 0.089369655 0.0 0.0 0.0 0.0 0.0 0.0 0.10692891 0.0 0.32032758 0.0 0.03613173 0.0 0.0 0.0 0.0 0.0…
../DATASETS/24_bones_classifier_test_224x224x3/train/13/13_APML.dcm_rotation82	18_energy140.jpg 0.15143532 0.0 0.0 0.11371007 0.0 0.11211223 0.0 0.0 0.0 0.0 0.0 0.0 0.0 0.0 0.47313252 0.0 0.23124216 0.12902328 0.01679934 0.0 0.0 0.0 0.0 0.08439778 0.0 0.29126558 0.0 0.0 0.0021431188 0.0 0.0 0.0 0.03960445 0.0 0.0 0.0 0.0 0.0 0.02383744 0.0 0.3114116 0.0 0.0 0.059116006 0.0 0.0 0.0021624553 0.0 0.0 0.0 0.0 0.0 0.0 0.0825196 0.0 0.3385362 0.0 0.0 0.0 0.0 0.0 0.0 0.0064791967 …
../DATASETS/24_bones_classifier_test_224x224x3/train/13/13_APML.dcm_rotation106	-12_energy158.jpg 0.20146728 0.0 0.0 0.07447563 0.0 0.0716719 0.0 0.0 0.0 0.0 0.0 0.0 0.0 0.0 0.25219563 0.0 0.2473887 0.0 0.0 0.0 0.0 0.0 0.0 0.19133624 0.0 0.28686285 0.0 0.01648644 0.002763057 0.0 0.0 0.0 0.0 0.15791214 0.0 0.0 0.0 0.0 0.0 0.0 0.26625988 0.003920965 0.0 0.16109164 0.0 0.0 0.17236045 0.0 0.0 0.0 0.0 0.0 0.0 0.13418446 0.0 0.21657121 0.0 0.08632114 0.0 0.0 0.0 0.0 0.038974345 0.…
../DATASETS/24_bones_classifier_test_224x224x3/train/13/13_APML.dcm_rotation109	0_energy158.jpg 0.13317542 0.0 0.0 0.106728405 0.0 0.13134217 0.0 0.0 0.0 0.0 0.0 0.0 0.0 0.0 0.3416425 0.0 0.23600712 0.015564554 0.0 0.0 0.0 0.0 0.0 0.101897106 0.0 0.2329413 0.0 0.0 0.0 0.0 0.0 0.0 0.09189564 0.03434705 0.0 0.0 0.0 0.0 0.0 0.0 0.3587578 0.0 0.0 0.20736074 0.0 0.0 0.06530726 0.0 0.0 0.0 0.0 0.0 0.0 0.11623029 0.0 0.25263783 0.0 0.013816857 0.0 0.0 0.0 0.04888755 0.0 0.0 0.0 0.0…
../DATASETS/24_bones_classifier_test_224x224x3/train/13/13_APML.dcm_rotation106	-3_energy140.jpg 0.20802139 0.0 0.0 0.09401899 0.0 0.04734538 0.0 0.0 0.0 0.0 0.0 0.0 0.0 0.0 0.2883117 0.0006935057 0.22935255 0.0005554193 0.014100346 0.0 0.0 0.0 0.0 0.18374832 0.0 0.2602627 0.0 0.0 0.028876467 0.0 0.0 0.0 0.0 0.09941293 0.0 0.0 0.0 0.0 0.0 0.0 0.29828328 0.0 0.0 0.061516773 0.0 0.0 0.20316207 0.0 0.0 0.0 0.0 0.033677135 0.0 0.06945926 0.0 0.30097112 0.0 0.06931272 0.0 0.0 0.0…
../DATASETS/24_bones_classifier_test_224x224x3/train/13/13_APML.dcm_rotation109	-3_energy146.jpg 0.19160108 0.0 0.0 0.10322259 0.0 0.057847988 0.0 0.0 0.0 0.0 0.0 0.0 0.0 0.0 0.28595054 0.0 0.2166893 0.0061167716 0.002922452 0.0 0.0 0.0 0.0 0.174031 0.0 0.24169908 0.0 0.0 0.0033637627 0.0 0.0 0.0 0.0 0.08970449 0.0 0.0 0.0 0.0 0.0 0.0 0.3232685 0.0 0.0 0.096621186 0.0 0.0 0.18398115 0.0 0.0 0.0 0.0 0.025128124 0.0 0.06592839 0.0 0.29702243 0.0 0.054276202 0.0 0.0 0.0 0.0 0.0…
../DATASETS/24_bones_classifier_test_224x224x3/train/13/13_APML.dcm_rotation109	3_energy158.jpg 0.1437269 0.0 0.0 0.11176232 0.0 0.12489884 0.0 0.0 0.0 0.0 0.0 0.0 0.0 0.0 0.3751477 0.0 0.23649691 0.031256773 0.0 0.0 0.0 0.0 0.0 0.087872095 0.0 0.22878784 0.0 0.0 0.0 0.0 0.0 0.0 0.0827972 0.030947853 0.0 0.0 0.0 0.0 0.0 0.0 0.35820422 0.0 0.0 0.18885282 0.0 0.0 0.08150981 0.0 0.0 0.0 0.0 0.0 0.0 0.12035654 0.0 0.27017337 0.0 0.015101873 0.0 0.0 0.0 0.025317052 0.013944609 0.…
../DATASETS/24_bones_classifier_test_224x224x3/train/13/13_APML.dcm_rotation109	-21_energy158.jpg 0.21570055 0.0 0.0 0.08252712 0.0 0.019527197 0.0 0.0 0.0 0.0 0.0 0.0 0.0 0.0 0.21496375 0.055933766 0.2455525 0.015871182 0.0 0.0 0.0 0.0 0.0 0.20144239 0.0 0.28546265 0.0 0.030278193 0.013636309 0.0 0.0 0.0 0.0 0.20169352 0.0 0.0 0.0 0.0 0.04976077 0.0 0.22647294 0.0 0.0 0.15386625 0.0 0.0 0.18937707 0.0 0.0 0.0 0.0 0.033386305 0.0 0.12242818 0.0 0.22965105 0.0 0.12013076 0.0 …
../DATASETS/24_bones_classifier_test_224x224x3/train/13/13_APML.dcm_rotation103	15_energy152.jpg 0.13598554 0.0 0.0 0.09715701 0.0 0.15083838 0.0 0.0 0.0 0.0 0.0 0.0 0.0 0.0 0.43294066 0.0 0.24937627 0.0618628 0.0 0.0 0.0 0.0 0.0 0.0874887 0.0 0.29744717 0.0 0.0 0.0 0.0 0.0 0.0 0.076924086 0.014106027 0.0 0.0 0.0 0.0 0.0 0.0 0.3092071 0.0 0.0 0.11529417 0.0 0.0 0.046421617 0.0 0.0 0.0 0.0 0.0 0.0 0.13871595 0.0 0.2962338 0.0 0.04305727 0.0 0.0 0.0 0.0 0.022666136 0.0 0.0 0.0…
../DATASETS/24_bones_classifier_test_224x224x3/train/13/13_APML.dcm_rotation106	15_energy158.jpg 0.13624135 0.0 0.0 0.09515343 0.0 0.14988343 0.0 0.0 0.0 0.0 0.0 0.0 0.0 0.0 0.38910493 0.0 0.2534044 0.039725035 0.0 0.0 0.0 0.0 0.0 0.10583523 0.0 0.30080256 0.0 0.0 0.0 0.0 0.0 0.0 0.07694267 0.0341852 0.0 0.0 0.0 0.0 0.0 0.0 0.3023712 0.0 0.0 0.15165833 0.0 0.0 0.07071814 0.0 0.0 0.0 0.0 0.0 0.0 0.13350897 0.0 0.27720562 0.0 0.042218935 0.0 0.0 0.0 0.0 0.0177593 0.0 0.0 0.0 0…
../DATASETS/24_bones_classifier_test_224x224x3/train/13/13_APML.dcm_rotation106	-21_energy152.jpg 0.22714962 0.0 0.0 0.07683695 0.0 0.007156753 0.0 0.0 0.0 0.0 0.0 0.0 0.0 0.0 0.24483643 0.07365739 0.24897446 0.018285237 0.0 0.0 0.0 0.0 0.0 0.2017635 0.0 0.3035324 0.0 0.026670078 0.032231074 0.0 0.0 0.0 0.0 0.19275524 0.0 0.0 0.0 0.0 0.073000535 0.0 0.23467994 0.0 0.0 0.11990517 0.0 0.0 0.15581779 0.0 0.0 0.0 0.0 0.043767273 0.0 0.116943136 0.0 0.25634247 0.0 0.113224044 0.0…
../DATASETS/24_bones_classifier_test_224x224x3/train/13/13_APML.dcm_rotation106	9_energy146.jpg 0.17076336 0.0 0.0 0.07914613 0.0 0.12705784 0.0 0.0 0.0 0.0 0.0 0.0 0.0 0.0 0.41350415 0.0 0.26789996 0.0013231597 0.0 0.0 0.0 0.0 0.0 0.096510224 0.0 0.3071473 0.0 0.0 0.014002894 0.0 0.0 0.0 0.058439378 0.029977875 0.0 0.0 0.0 0.0 0.0 0.0 0.30695686 0.0 0.0 0.11409518 0.0 0.0 0.0785572 0.0 0.0 0.0 0.0 0.0 0.0 0.13896206 0.0 0.27632117 0.0 0.04980184 0.0 0.0 0.0 0.0 0.054292362 …
../DATASETS/24_bones_classifier_test_224x224x3/train/13/13_APML.dcm_rotation103	-21_energy158.jpg 0.19816154 0.0 0.0 0.07059518 0.0 0.032343343 0.0 0.0 0.0 0.0 0.0 0.0 0.0 0.0 0.2133031 0.032307982 0.25845915 0.0 0.0 0.0 0.0 0.0 0.0 0.2166257 0.0 0.3069369 0.0 0.013433706 0.0038553486 0.0 0.0 0.0 0.0 0.18888585 0.0 0.0 0.0 0.0 0.02304375 0.0 0.22161819 0.0 0.0 0.16861857 0.0 0.0 0.16348882 0.0 0.0 0.0 0.0 0.030038618 0.0 0.13452977 0.0 0.21745683 0.0 0.11309355 0.0 0.0 0.0 0…
../DATASETS/24_bones_classifier_test_224x224x3/train/13/13_APML.dcm_rotation85	12_energy140.jpg 0.1758425 0.0 0.0 0.083553195 0.0 0.12508671 0.0 0.0 0.0 0.0 0.0 0.0 0.0 0.0 0.4137832 0.0 0.26387998 0.016837394 0.0 0.0 0.0 0.0 0.0 0.09662635 0.0 0.30801672 0.0 0.0 0.012879553 0.0 0.0 0.0 0.042692494 0.041706186 0.0 0.0 0.0 0.0 0.0 0.0 0.31327352 0.0 0.0 0.11020614 0.0 0.0 0.06564312 0.0 0.0 0.0 0.0 0.0 0.0 0.11889857 0.0 0.2878134 0.0 0.028589923 0.0 0.0 0.0 0.0 0.044452 0.0…
../DATASETS/24_bones_classifier_test_224x224x3/train/13/13_APML.dcm_rotation85	-21_energy146.jpg 0.21884198 0.0 0.0 0.062846094 0.0 0.0416589 0.0 0.0 0.0 0.0 0.0 0.0 0.0 0.0 0.26646182 0.022142986 0.26774135 0.0 0.0 0.0 0.0 0.0 0.0 0.19611754 0.0 0.30921587 0.0 0.010412396 0.023567466 0.0 0.0 0.0 0.0 0.16108024 0.0 0.0 0.0 0.0 0.039023593 0.0 0.268234 0.0 0.0 0.13493934 0.0 0.0 0.13956816 0.0 0.0 0.0 0.0 0.02028763 0.0 0.12597856 0.0 0.2480075 0.0 0.08137579 0.0 0.0 0.0 0.0…
../DATASETS/24_bones_classifier_test_224x224x3/train/13/13_APML.dcm_rotation109	-3_energy158.jpg 0.155791 0.0 0.0 0.10550142 0.0 0.10356435 0.0 0.0 0.0 0.0 0.0 0.0 0.0 0.0 0.27119583 0.0 0.2288852 0.0 0.0 0.0 0.0 0.0 0.0 0.14973232 0.0 0.2389687 0.0 0.0 0.0 0.0 0.0 0.0 0.058889527 0.07855067 0.0 0.0 0.0 0.0 0.0 0.0 0.33190706 0.0 0.0 0.18628506 0.0 0.0 0.15924983 0.0 0.0 0.0 0.0 0.0 0.0 0.0888678 0.0 0.24941595 0.0 0.050249036 0.0 0.0 0.0 0.022635374 0.039640203 0.0 0.0 0.0 …
../DATASETS/24_bones_classifier_test_224x224x3/train/13/13_APML.dcm_rotation109	3_energy146.jpg 0.16166605 0.0 0.0 0.12047086 0.0 0.09467082 0.0 0.0 0.0 0.0 0.0 0.0 0.0 0.0 0.4454759 0.0 0.23800097 0.06976641 0.0 0.0 0.0 0.0 0.0 0.0978931 0.0 0.22645564 0.0 0.0 0.0 0.0 0.0 0.0 0.029233595 0.00584627 0.0 0.0 0.0 0.0 0.022809027 0.0 0.3515001 0.0 0.0 0.095251404 0.0 0.0 0.040405866 0.0 0.0 0.0 0.0 0.0 0.0 0.11116728 0.0 0.3182019 0.0 0.013013152 0.0 0.0 0.0 0.0 0.04390261 0.0 …
../DATASETS/24_bones_classifier_test_224x224x3/train/13/13_APML.dcm_rotation103	12_energy158.jpg 0.14329553 0.0 0.0 0.092160024 0.0 0.1494944 0.0 0.0 0.0 0.0 0.0 0.0 0.0 0.0 0.3589121 0.0 0.24928641 0.012157125 0.0 0.0 0.0 0.0 0.0 0.10586359 0.0 0.2922761 0.0 0.0 0.0 0.0 0.0 0.0 0.08019602 0.057810534 0.0 0.0 0.0 0.0 0.0 0.0 0.31156626 0.0 0.0 0.18988323 0.0 0.0 0.10063668 0.0 0.0 0.0 0.0 0.0 0.0 0.13479605 0.0 0.23688604 0.0 0.04050501 0.0 0.0 0.0 0.027874812 0.017089712 0.…
../DATASETS/24_bones_classifier_test_224x224x3/train/13/13_APML.dcm_rotation103	12_energy152.jpg 0.15749913 0.0 0.0 0.09318548 0.0 0.13824676 0.0 0.0 0.0 0.0 0.0 0.0 0.0 0.0 0.38597682 0.0 0.25299326 0.020822927 0.0 0.0 0.0 0.0 0.0 0.10760035 0.0 0.29864827 0.0 0.0 0.0 0.0 0.0 0.0 0.058382336 0.055036485 0.0 0.0 0.0 0.0 0.0 0.0 0.3064007 0.0 0.0 0.13517676 0.0 0.0 0.10069529 0.0 0.0 0.0 0.0 0.0 0.0 0.13190885 0.0 0.27035663 0.0 0.05947479 0.0 0.0 0.0 0.0 0.039719805 0.0 0.0 …
../DATASETS/24_bones_classifier_test_224x224x3/train/13/13_APML.dcm_rotation103	9_energy158.jpg 0.13873674 0.0 0.0 0.07983958 0.0 0.16102259 0.0 0.0 0.0 0.0 0.0 0.0 0.0 0.0 0.37658903 0.0 0.25802732 0.0 0.0 0.0 0.0 0.0 0.0 0.09095463 0.0 0.29388443 0.0 0.0 0.0 0.0 0.0 0.0 0.09410707 0.04069691 0.0 0.0 0.0 0.0 0.0 0.0 0.3168857 0.005247056 0.0 0.22525226 0.0 0.0 0.05814965 0.0 0.0 0.0 0.0 0.0 0.0 0.15067714 0.0 0.20310353 0.0 0.01792113 0.0 0.0 0.0 0.046484876 0.0024097885 0.…
../DATASETS/24_bones_classifier_test_224x224x3/train/13/13_APML.dcm_rotation106	-15_energy140.jpg 0.24025574 0.0 0.0 0.054475915 0.0 0.036792856 0.0 0.0 0.0 0.0 0.0 0.0 0.0 0.0 0.2909537 0.08599563 0.2724253 0.0 0.0 0.0 0.0 0.0 0.0 0.2069006 0.0 0.33049476 0.0 0.03365103 0.06505433 0.0 0.0 0.0 0.0 0.14924598 0.0 0.0 0.0 0.0 0.01549841 0.0 0.24626921 0.0 0.0 0.062536925 0.0 0.0 0.13165852 0.0 0.0 0.0 0.0 0.007933648 0.0 0.11713524 0.0 0.28527015 0.0 0.08978054 0.0 0.0 0.0 0.0…
../DATASETS/24_bones_classifier_test_224x224x3/train/13/13_APML.dcm_rotation82	-3_energy152.jpg 0.16798306 0.0 0.0 0.09861563 0.0 0.11402213 0.0 0.0 0.0 0.0 0.0 0.0 0.0 0.0 0.3486537 0.0 0.24277988 0.013424144 0.0 0.0 0.0 0.0 0.0 0.14467631 0.0 0.24413985 0.0 0.0 0.0 0.0 0.0 0.0 0.034172446 0.06261603 0.0 0.0 0.0 0.0 0.0 0.0 0.35036168 0.0 0.0 0.15245013 0.0 0.0 0.079010576 0.0 0.0 0.0 0.0 0.0 0.0 0.1042331 0.0 0.2677448 0.0 0.02177179 0.0 0.0 0.0 0.0 0.026261454 0.0 0.0 0.…
../DATASETS/24_bones_classifier_test_224x224x3/train/13/13_APML.dcm_rotation106	21_energy152.jpg 0.11778699 0.0 0.0 0.12670268 0.0 0.1219834 0.0 0.0 0.0 0.0 0.0 0.0 0.0 0.0 0.4760413 0.0 0.21719283 0.16641346 0.03166362 0.0 0.0 0.0 0.0 0.089571275 0.0 0.27762604 0.0 0.0 0.0 0.0 0.0 0.0 0.050047167 0.0 0.0 0.0 0.0 0.0 0.0318064 0.0 0.29645437 0.0 0.0 0.034893047 0.0 0.0 0.0 0.0 0.0 0.0 0.0 0.0 0.0 0.08901775 0.0 0.35739058 0.0 0.0 0.0 0.0 0.0 0.0 0.008365935 0.0 0.0 0.0 0.0 0…
../DATASETS/24_bones_classifier_test_224x224x3/train/13/13_APML.dcm_rotation85	0_energy140.jpg 0.16219261 0.0 0.0 0.08859422 0.0 0.13184692 0.0 0.0 0.0 0.0 0.0 0.0 0.0 0.0 0.39605653 0.0 0.2690747 0.0019768802 0.0 0.0 0.0 0.0 0.0 0.11083159 0.0 0.26597887 0.0 0.0 0.0 0.0 0.0 0.0 0.057196904 0.046319246 0.0 0.0 0.0 0.0 0.0 0.0 0.35089946 0.0 0.0 0.16357344 0.0 0.0 0.04806667 0.0 0.0 0.0 0.0 0.0 0.0 0.13759589 0.0 0.24216315 0.0 0.024486141 0.0 0.0 0.0 0.0 0.029877314 0.0 0.0…
../DATASETS/24_bones_classifier_test_224x224x3/train/13/13_APML.dcm_rotation106	-12_energy146.jpg 0.24018422 0.0 0.0 0.074350804 0.0 0.046067476 0.0 0.0 0.0 0.0 0.0 0.0 0.0 0.0 0.30282602 0.054604694 0.2452326 0.016557936 0.0 0.0 0.0 0.0 0.0 0.1885804 0.0 0.29781863 0.0 0.047082927 0.046919063 0.0 0.0 0.0 0.0 0.16122293 0.0 0.0 0.0 0.0 0.02035338 0.0 0.26527536 0.0 0.0 0.063348636 0.0 0.0 0.16238612 0.0 0.0 0.0 0.0 0.0043662484 0.0 0.124265015 0.0 0.26770365 0.0 0.10642114 0…
../DATASETS/24_bones_classifier_test_224x224x3/train/13/13_APML.dcm_rotation109	-12_energy152.jpg 0.22915313 0.0 0.0 0.07613458 0.0 0.058665417 0.0 0.0 0.0 0.0 0.0 0.0 0.0 0.0 0.27803257 0.018659202 0.23905195 0.013239358 0.0 0.0 0.0 0.0 0.0 0.18745655 0.0 0.2929666 0.0 0.024162449 0.025102168 0.0 0.0 0.0 0.0 0.16175586 0.0 0.0 0.0 0.0 0.014425389 0.0 0.2738127 0.0 0.0 0.11973282 0.0 0.0 0.15917917 0.0 0.0 0.0 0.0 0.0016666381 0.0 0.12232043 0.0 0.24440376 0.0 0.08981184 0.0…
../DATASETS/24_bones_classifier_test_224x224x3/train/13/13_APML.dcm_rotation109	-21_energy140.jpg 0.2502322 0.0 0.0 0.052347973 0.0 0.0 0.0 0.0 0.0 0.0 0.0 0.0 0.0 0.0 0.25684577 0.11385411 0.25342944 0.0 0.0 0.0 0.0 0.0 0.0 0.2034261 0.0 0.333796 0.0 0.03781913 0.066909865 0.0 0.0 0.0 0.0 0.1862408 0.0 0.0 0.0 0.0 0.07208946 0.0 0.21860644 0.0 0.0 0.077340744 0.0 0.0 0.13190094 0.0 0.0 0.0 0.0 0.05414221 0.0 0.092827335 0.0 0.27971926 0.0 0.08626808 0.0 0.0 0.0 0.0 0.032165…
../DATASETS/24_bones_classifier_test_224x224x3/train/13/13_APML.dcm_rotation106	-3_energy152.jpg 0.1770077 0.0 0.0 0.10453811 0.0 0.084203325 0.0 0.0 0.0 0.0 0.0 0.0 0.0 0.0 0.28500357 0.0 0.22566754 0.0 0.0 0.0 0.0 0.0 0.0 0.15822242 0.0 0.24088562 0.0 0.0 0.0 0.0 0.0 0.0 0.021776492 0.09014013 0.0 0.0 0.0 0.0 0.0 0.0 0.32970738 0.0 0.0 0.13885641 0.0 0.0 0.17409185 0.0 0.0 0.0 0.0 0.009523866 0.0 0.086620346 0.0 0.27408338 0.0 0.060479872 0.0 0.0 0.0 0.0 0.062665895 0.0 0.…
../DATASETS/24_bones_classifier_test_224x224x3/train/13/13_APML.dcm_rotation106	-9_energy152.jpg 0.22348517 0.0 0.0 0.08735428 0.0 0.050539427 0.0 0.0 0.0 0.0 0.0 0.0 0.0 0.0 0.26786143 0.012379228 0.22593366 0.01311789 0.0 0.0 0.0 0.0 0.0 0.19847022 0.0 0.27837148 0.0 0.019297939 0.019414512 0.0 0.0 0.0 0.0 0.16148447 0.0 0.0 0.0 0.0 0.0018656312 0.0 0.27080467 0.0 0.0 0.09909688 0.0 0.0 0.17210318 0.0 0.0 0.0 0.0 0.022870684 0.0 0.105131 0.0 0.24426143 0.0 0.087444074 0.0 …
../DATASETS/24_bones_classifier_test_224x224x3/train/13/13_APML.dcm_rotation103	-3_energy152.jpg 0.17006743 0.0 0.0 0.103237115 0.0 0.098580696 0.0 0.0 0.0 0.0 0.0 0.0 0.0 0.0 0.2939059 0.0 0.22856778 0.0 0.0 0.0 0.0 0.0 0.0 0.15220611 0.0 0.24280386 0.0 0.0 0.0 0.0 0.0 0.0 0.032632533 0.085061386 0.0 0.0 0.0 0.0 0.0 0.0 0.3344974 0.0 0.0 0.15192631 0.0 0.0 0.15678684 0.0 0.0 0.0 0.0 0.0023933186 0.0 0.092494965 0.0 0.2657201 0.0 0.057511654 0.0 0.0 0.0 0.0 0.05137638 0.0 0.…
../DATASETS/24_bones_classifier_test_224x224x3/train/13/13_APML.dcm_rotation106	-18_energy146.jpg 0.23942682 0.0 0.0 0.06778492 0.0 0.018290136 0.0 0.0 0.0 0.0 0.0 0.0 0.0 0.0 0.27901843 0.08448443 0.25240192 0.013069849 0.0 0.0 0.0 0.0 0.0 0.20039013 0.0 0.30851102 0.0 0.03307285 0.04837513 0.0 0.0 0.0 0.0 0.17312992 0.0 0.0 0.0 0.0 0.06032486 0.0 0.2526881 0.0 0.0 0.08496694 0.0 0.0 0.14401442 0.0 0.0 0.0 0.0 0.030362582 0.0 0.112869576 0.0 0.27554289 0.0 0.104227215 0.0 0…
../DATASETS/24_bones_classifier_test_224x224x3/train/13/13_APML.dcm_rotation103	-9_energy152.jpg 0.2198896 0.0 0.0 0.08429332 0.0 0.06367791 0.0 0.0 0.0 0.0 0.0 0.0 0.0 0.0 0.28227308 0.0 0.2325592 0.012171697 0.0 0.0 0.0 0.0 0.0 0.192157 0.0 0.2787624 0.0 0.02453357 0.016202226 0.0 0.0 0.0 0.0 0.15675826 0.0 0.0 0.0 0.0 0.0 0.0 0.27764454 0.0028920649 0.0 0.10550281 0.0 0.0 0.168136 0.0 0.0 0.0 0.0 0.009248425 0.0 0.1200499 0.0 0.23991227 0.0 0.092240006 0.0 0.0 0.0 0.0 0.0…
../DATASETS/24_bones_classifier_test_224x224x3/train/13/13_APML.dcm_rotation103	18_energy158.jpg 0.10961166 0.0 0.0 0.101661384 0.0 0.15383664 0.0 0.0 0.0 0.0 0.0 0.0 0.0 0.0 0.43630055 0.0 0.24112703 0.08316939 0.0 0.0 0.0 0.0 0.0 0.08570246 0.0 0.29202932 0.0 0.0 0.0 0.0 0.0 0.0 0.0894852 0.0013939227 0.0 0.0 0.0 0.0 0.0 0.0 0.31527805 0.0 0.0 0.14321144 0.0 0.0 0.011236209 0.0 0.0 0.0 0.0 0.0 0.0 0.12823063 0.0 0.2946287 0.0 0.0 0.0 0.0 0.0 0.00022063927 0.0 0.0 0.0 0.0 0…
../DATASETS/24_bones_classifier_test_224x224x3/train/13/13_APML.dcm_rotation103	-6_energy146.jpg 0.21686877 0.0 0.0 0.088603206 0.0 0.059132412 0.0 0.0 0.0 0.0 0.0 0.0 0.0 0.0 0.2962627 0.0 0.22650412 0.008356506 0.0 0.0 0.0 0.0 0.0 0.19124879 0.0 0.26825407 0.0 0.008832872 0.015729252 0.0 0.0 0.0 0.0 0.13449393 0.0 0.0 0.0 0.0 0.0 0.0 0.29194796 0.0 0.0 0.08462868 0.0 0.0 0.1716463 0.0 0.0 0.0 0.0 0.028318578 0.0 0.099335946 0.0 0.26377088 0.0 0.07823481 0.0 0.0 0.0 0.0 0.0…
../DATASETS/24_bones_classifier_test_224x224x3/train/13/13_APML.dcm_rotation106	9_energy152.jpg 0.16019645 0.0 0.0 0.0820562 0.0 0.14246634 0.0 0.0 0.0 0.0 0.0 0.0 0.0 0.0 0.39730322 0.0 0.26604214 0.0 0.0 0.0 0.0 0.0 0.0 0.095247135 0.0 0.30400884 0.0 0.0 0.0 0.0 0.0 0.0 0.07215051 0.034549855 0.0 0.0 0.0 0.0 0.0 0.0 0.3134583 0.0 0.0 0.15681422 0.0 0.0 0.07560552 0.0 0.0 0.0 0.0 0.0 0.0 0.14345445 0.0 0.25215814 0.0 0.03961694 0.0 0.0 0.0 0.0 0.033731867 0.0 0.0 0.0 0.0 0.…
../DATASETS/24_bones_classifier_test_224x224x3/train/13/13_APML.dcm_rotation106	9_energy158.jpg 0.14248921 0.0 0.0 0.0824461 0.0 0.15885247 0.0 0.0 0.0 0.0 0.0 0.0 0.0 0.0 0.37297627 0.0 0.26112938 0.0 0.0 0.0 0.0 0.0 0.0 0.089656934 0.0 0.29423353 0.0 0.0 0.0 0.0 0.0 0.0 0.09653887 0.038060606 0.0 0.0 0.0 0.0 0.0 0.0 0.31626904 0.0 0.0 0.21547979 0.0 0.0 0.07282268 0.0 0.0 0.0 0.0 0.0 0.0 0.14785221 0.0 0.21551985 0.0 0.02489701 0.0 0.0 0.0 0.0366789 0.011201093 0.0 0.0 0.0…
../DATASETS/24_bones_classifier_test_224x224x3/train/13/13_APML.dcm_rotation109	12_energy140.jpg 0.1804285 0.0 0.0 0.08674259 0.0 0.10034746 0.0 0.0 0.0 0.0 0.0 0.0 0.0 0.0 0.38641173 0.0 0.25087032 0.01981375 0.02972679 0.0 0.0 0.0 0.0 0.13194922 0.0 0.3089577 0.0 0.0 0.028939743 0.0 0.0 0.0 0.025276707 0.05117021 0.0 0.0 0.0 0.0 0.0 0.0 0.28713304 0.0 0.0 0.061117165 0.0 0.0 0.11759179 0.0 0.0 0.0 0.0 0.0 0.0 0.102527335 0.0 0.31317195 0.0 0.06805333 0.0 0.0 0.0 0.0 0.0727…
../DATASETS/24_bones_classifier_test_224x224x3/train/13/13_APML.dcm_rotation109	18_energy146.jpg 0.1373837 0.0 0.0 0.10380452 0.0 0.1372633 0.0 0.0 0.0 0.0 0.0 0.0 0.0 0.0 0.47697267 0.0 0.2314442 0.124138236 0.027481573 0.0 0.0 0.0 0.0 0.087163866 0.0 0.2922204 0.0 0.0 0.0063787247 0.0 0.0 0.0 0.052087788 0.0 0.0 0.0 0.0 0.0 0.018048508 0.0 0.2934702 0.0 0.0 0.040897436 0.0 0.0 0.0 0.0 0.0 0.0 0.0 0.0 0.0 0.10964784 0.0 0.34801918 0.0 0.015391085 0.0 0.0 0.0 0.0 0.014171625…
../DATASETS/24_bones_classifier_test_224x224x3/train/13/13_APML.dcm_rotation106	6_energy152.jpg 0.15609561 0.0 0.0 0.097743675 0.0 0.12897469 0.0 0.0 0.0 0.0 0.0 0.0 0.0 0.0 0.4182198 0.0 0.24777183 0.025515368 0.0 0.0 0.0 0.0 0.0 0.095360525 0.0 0.25682142 0.0 0.0 0.0 0.0 0.0 0.0 0.06448871 0.019802514 0.0 0.0 0.0 0.0 0.0 0.0 0.3427913 0.0 0.0 0.12838893 0.0 0.0 0.07847122 0.0 0.0 0.0 0.0 0.0 0.0 0.122710444 0.0 0.29051268 0.0 0.033323437 0.0 0.0 0.0 0.0 0.052819412 0.0 0.0…
../DATASETS/24_bones_classifier_test_224x224x3/train/13/13_APML.dcm_rotation106	15_energy140.jpg 0.15934914 0.0 0.0 0.086806625 0.0 0.13005966 0.0 0.0 0.0 0.0 0.0 0.0 0.0 0.0 0.42680085 0.0 0.25143993 0.049849108 0.025957491 0.0 0.0 0.0 0.0 0.09874878 0.0 0.3137611 0.0 0.0 0.022478499 0.0 0.0 0.0 0.05773656 0.006686095 0.0 0.0 0.0 0.0 0.0 0.0 0.29208413 0.0 0.0 0.0702521 0.0 0.0 0.061331015 0.0 0.0 0.0 0.0 0.0 0.0 0.11842289 0.0 0.31963947 0.0 0.049918488 0.0 0.0 0.0 0.0 0.0…
../DATASETS/24_bones_classifier_test_224x224x3/train/13/13_APML.dcm_rotation79	21_energy146.jpg 0.15667301 0.0 0.0 0.13005152 0.0 0.09344566 0.0 0.0 0.0 0.0 0.0 0.0 0.0 0.0 0.46294215 0.0 0.22473912 0.14410426 0.015605389 0.0 0.0 0.0 0.0 0.08894597 0.0 0.28481424 0.0 0.0 0.0 0.0 0.0 0.0 0.027695702 0.013860384 0.0 0.0 0.0 0.0 0.025785323 0.0 0.3110527 0.0 0.0 0.06838339 0.0 0.0 0.005865514 0.0 0.0 0.0 0.0 0.0 0.0 0.07244697 0.0 0.33765537 0.0 0.0 0.0 0.0 0.0 0.0 0.0 0.0 0.0…
../DATASETS/24_bones_classifier_test_224x224x3/train/13/13_APML.dcm_rotation109	-18_energy158.jpg 0.21358882 0.0 0.0 0.07673283 0.0 0.03347766 0.0 0.0 0.0 0.0 0.0 0.0 0.0 0.0 0.22130398 0.045475394 0.24894992 0.0073101697 0.0 0.0 0.0 0.0 0.0 0.20476764 0.0 0.29181728 0.0 0.03399854 0.01330067 0.0 0.0 0.0 0.0 0.19771647 0.0 0.0 0.0 0.0 0.025663568 0.0 0.23143639 0.00066939014 0.0 0.15698999 0.0 0.0 0.18195935 0.0 0.0 0.0 0.0 0.017205203 0.0 0.12787034 0.0 0.21684916 0.0 0.111…
../DATASETS/24_bones_classifier_test_224x224x3/train/13/13_APML.dcm_rotation109	0_energy152.jpg 0.1408061 0.0 0.0 0.11061429 0.0 0.11671295 0.0 0.0 0.0 0.0 0.0 0.0 0.0 0.0 0.37286508 0.0 0.23481773 0.028991349 0.0 0.0 0.0 0.0 0.0 0.10431064 0.0 0.23164804 0.0 0.0 0.0 0.0 0.0 0.0 0.07097404 0.02541205 0.0 0.0 0.0 0.0 0.0 0.0 0.36968303 0.0 0.0 0.17053963 0.0 0.0 0.056372646 0.0 0.0 0.0 0.0 0.0 0.0 0.11224592 0.0 0.27756888 0.0 0.010927692 0.0 0.0 0.0 0.009461095 0.0075963857 …
../DATASETS/24_bones_classifier_test_224x224x3/train/13/13_APML.dcm_rotation85	-12_energy152.jpg 0.21569623 0.0 0.0 0.07801181 0.0 0.082501605 0.0 0.0 0.0 0.0 0.0 0.0 0.0 0.0 0.33440268 0.0 0.25668955 0.02238678 0.0 0.0 0.0 0.0 0.0 0.18199426 0.0 0.28927386 0.0 0.001746716 0.014986428 0.0 0.0 0.0 0.0 0.13249579 0.0 0.0 0.0 0.0 0.02231852 0.0 0.29957163 0.009184483 0.0 0.11287028 0.0 0.0 0.09706987 0.0 0.0 0.0 0.0 0.0 0.0 0.13468918 0.0 0.2515316 0.0 0.066351414 0.0 0.0 0.0 …
../DATASETS/24_bones_classifier_test_224x224x3/train/13/13_APML.dcm_rotation106	6_energy146.jpg 0.16627163 0.0 0.0 0.0966642 0.0 0.11239995 0.0 0.0 0.0 0.0 0.0 0.0 0.0 0.0 0.43612334 0.0 0.25530493 0.0312266 0.0 0.0 0.0 0.0 0.0 0.09810967 0.0 0.26355943 0.0 0.0 0.0007797376 0.0 0.0 0.0 0.04668551 0.014655433 0.0 0.0 0.0 0.0 0.0 0.0 0.33233464 0.0 0.0 0.089511044 0.0 0.0 0.076234356 0.0 0.0 0.0 0.0 0.0 0.0 0.124149844 0.0 0.30495375 0.0 0.03883379 0.0 0.0 0.0 0.0 0.070205234 …
../DATASETS/24_bones_classifier_test_224x224x3/train/13/13_APML.dcm_rotation109	21_energy140.jpg 0.1344574 0.0 0.0 0.11643009 0.0 0.117704056 0.0 0.0 0.0 0.0 0.0 0.0 0.0 0.0 0.48003277 0.0 0.21609324 0.16507512 0.037493184 0.0 0.0 0.0 0.0 0.093919575 0.0 0.2915441 0.0 0.0 0.004826457 0.0 0.0 0.0 0.033680383 0.0 0.0 0.0 0.0 0.0 0.039227262 0.0 0.28157094 0.0 0.0 0.019436091 0.0 0.0 0.0 0.0 0.0 0.0 0.0 0.0 0.0 0.08093702 0.0 0.35980922 0.0 0.0 0.0 0.0 0.0 0.0 0.00023122916 0.0…
../DATASETS/24_bones_classifier_test_224x224x3/train/13/13_APML.dcm_rotation103	18_energy146.jpg 0.11880689 0.0 0.0 0.09975809 0.0 0.14902243 0.0 0.0 0.0 0.0 0.0 0.0 0.0 0.0 0.4829141 0.0 0.23207174 0.11001314 0.0059675947 0.0 0.0 0.0 0.0 0.07144721 0.0 0.29188395 0.0 0.0 0.0 0.0 0.0 0.0 0.076828204 0.0 0.0 0.0 0.0 0.0 0.010402044 0.0 0.30748457 0.0 0.0 0.07708146 0.0 0.0 0.0 0.0 0.0 0.0 0.0 0.0 0.0 0.12292769 0.0 0.3246122 0.0 0.0 0.0 0.0 0.0 0.0 0.0 0.0 0.0 0.0 0.0 0.0 0.0…
../DATASETS/24_bones_classifier_test_224x224x3/train/13/13_APML.dcm_rotation85	-9_energy158.jpg 0.1832862 0.0 0.0 0.078098245 0.0 0.0955033 0.0 0.0 0.0 0.0 0.0 0.0 0.0 0.0 0.3251509 0.0 0.24522357 0.009478305 0.0 0.0 0.0 0.0 0.0 0.1795111 0.0 0.27545914 0.0 0.0 0.0 0.0 0.0 0.0 0.0 0.116458714 0.0 0.0 0.0 0.0 0.0 0.0 0.30971175 0.012647345 0.0 0.15898544 0.0 0.0 0.06911765 0.0 0.0 0.0 0.0 0.0 0.0 0.13097848 0.0 0.22512354 0.0 0.03418631 0.0 0.0 0.0 0.0021802841 0.0015525748 …
../DATASETS/24_bones_classifier_test_224x224x3/train/13/13_APML.dcm_rotation103	21_energy140.jpg 0.12298022 0.0 0.0 0.105824195 0.0 0.14394796 0.0 0.0 0.0 0.0 0.0 0.0 0.0 0.0 0.4744763 0.0 0.2273275 0.13617983 0.025405085 0.0 0.0 0.0 0.0 0.0771682 0.0 0.28673327 0.0 0.0 0.0 0.0 0.0 0.0 0.07821044 0.0 0.0 0.0 0.0 0.0 0.018239407 0.0 0.30072725 0.0 0.0 0.06257411 0.0 0.0 0.0149188265 0.0 0.0 0.0 0.0 0.0 0.0 0.12233198 0.0 0.33649206 0.0 0.0061744433 0.0 0.0 0.0 0.0 0.007293138…
../DATASETS/24_bones_classifier_test_224x224x3/train/13/13_APML.dcm_rotation106	-3_energy158.jpg 0.15752266 0.0 0.0 0.103769325 0.0 0.10964784 0.0 0.0 0.0 0.0 0.0 0.0 0.0 0.0 0.27498072 0.0 0.23541203 0.0 0.0 0.0 0.0 0.0 0.0 0.1469035 0.0 0.24322562 0.0 0.0 0.0 0.0 0.0 0.0 0.05904515 0.08431495 0.0 0.0 0.0 0.0 0.0 0.0 0.32706 0.0 0.0 0.18823397 0.0 0.0 0.16116509 0.0 0.0 0.0 0.0 0.0 0.0 0.099907085 0.0 0.24165927 0.0 0.05701281 0.0 0.0 0.0 0.020758651 0.043489557 0.0 0.0 0.0…
../DATASETS/24_bones_classifier_test_224x224x3/train/13/13_APML.dcm_rotation109	3_energy152.jpg 0.15309913 0.0 0.0 0.11471294 0.0 0.1022942 0.0 0.0 0.0 0.0 0.0 0.0 0.0 0.0 0.42545712 0.0 0.23050179 0.060142763 0.0 0.0 0.0 0.0 0.0 0.09229874 0.0 0.21663883 0.0 0.0 0.0 0.0 0.0 0.0 0.046480324 0.019511892 0.0 0.0 0.0 0.0 0.0061355527 0.0 0.35948372 0.0 0.0 0.12889698 0.0 0.0 0.056248825 0.0 0.0 0.0 0.0 0.0 0.0 0.11358304 0.0 0.30787277 0.0 0.010449054 0.0 0.0 0.0 0.0 0.02990785…
../DATASETS/24_bones_classifier_test_224x224x3/train/13/13_APML.dcm_rotation85	-9_energy140.jpg 0.24106036 0.0 0.0 0.079779066 0.0 0.046937224 0.0 0.0 0.0 0.0 0.0 0.0 0.0 0.0 0.3057162 0.018823614 0.21844439 0.033276107 0.0 0.0 0.0 0.0 0.0 0.1907165 0.0 0.2745595 0.0 0.03248068 0.037053816 0.0 0.0 0.0 0.0 0.16885869 0.0 0.0 0.0 0.0 0.02815325 0.0 0.26850933 0.002707679 0.0 0.050491683 0.0 0.0 0.15767704 0.0 0.0 0.0 0.0 0.027916744 0.0 0.08497059 0.0 0.2547298 0.0 0.07234263…
../DATASETS/24_bones_classifier_test_224x224x3/train/13/13_APML.dcm_rotation109	-6_energy146.jpg 0.22560135 0.0 0.0 0.09496578 0.0 0.04013092 0.0 0.0 0.0 0.0 0.0 0.0 0.0 0.0 0.2737722 0.015622177 0.2179395 0.01131602 0.0 0.0 0.0 0.0 0.0 0.19362555 0.0 0.26526815 0.0 0.0058534103 0.023554351 0.0 0.0 0.0 0.0 0.13960733 0.0 0.0 0.0 0.0 0.003295331 0.0 0.2835579 0.0 0.0 0.0788129 0.0 0.0 0.18344057 0.0 0.0 0.0 0.0 0.038319748 0.0 0.08159591 0.0 0.27001882 0.0 0.0743148 0.0 0.0 0…
../DATASETS/24_bones_classifier_test_224x224x3/train/13/13_APML.dcm_rotation103	-3_energy140.jpg 0.200014 0.0 0.0 0.09190294 0.0 0.062154587 0.0 0.0 0.0 0.0 0.0 0.0 0.0 0.0 0.30007657 0.0 0.23157604 0.0 0.004128301 0.0 0.0 0.0 0.0 0.17772864 0.0 0.26041338 0.0 0.0 0.020477297 0.0 0.0 0.0 0.0 0.09240062 0.0 0.0 0.0 0.0 0.0 0.0 0.3086311 0.0 0.0 0.0733863 0.0 0.0 0.18859395 0.0 0.0 0.0 0.0 0.0261178 0.0 0.07783615 0.0 0.29912484 0.0 0.06892408 0.0 0.0 0.0 0.0 0.090408094 0.0 0…
../DATASETS/24_bones_classifier_test_224x224x3/train/13/13_APML.dcm_rotation82	-15_energy158.jpg 0.1958694 0.0 0.0 0.064371 0.0 0.074569196 0.0 0.0 0.0 0.0 0.0 0.0 0.0 0.0 0.2632786 0.0 0.262421 0.0 0.0 0.0 0.0 0.0 0.0 0.2022918 0.0 0.29739234 0.0 0.0 0.0 0.0 0.0 0.0 0.0 0.15165856 0.0 0.0 0.0 0.0 0.0 0.0 0.26996768 0.020550236 0.0 0.17304094 0.0 0.0 0.11313969 0.0 0.0 0.0 0.0 0.0 0.0 0.13969938 0.0 0.21233574 0.0 0.065142125 0.0 0.0 0.0 0.0 0.014741831 0.0 0.0 0.0 0.0 0.08…
../DATASETS/24_bones_classifier_test_224x224x3/train/13/13_APML.dcm_rotation106	-18_energy140.jpg 0.24312639 0.0 0.0 0.05495983 0.0 0.016183889 0.0 0.0 0.0 0.0 0.0 0.0 0.0 0.0 0.27526727 0.091224484 0.25848296 0.0 0.0 0.0 0.0 0.0 0.0 0.20220628 0.0 0.32367733 0.0 0.034232702 0.057889298 0.0 0.0 0.0 0.0 0.16505432 0.0 0.0 0.0 0.0 0.044795513 0.0 0.24747567 0.0 0.0 0.080488496 0.0 0.0 0.14375222 0.0 0.0 0.0 0.0 0.028440867 0.0 0.1061964 0.0 0.27949378 0.0 0.09006581 0.0 0.0 0.…
../DATASETS/24_bones_classifier_test_224x224x3/train/13/13_APML.dcm_rotation109	-15_energy146.jpg 0.23941489 0.0 0.0 0.061225273 0.0 0.041678276 0.0 0.0 0.0 0.0 0.0 0.0 0.0 0.0 0.2897959 0.074596874 0.26457772 0.0015293977 0.0 0.0 0.0 0.0 0.0 0.19947466 0.0 0.32300237 0.0 0.019777423 0.053340867 0.0 0.0 0.0 0.0 0.15275511 0.0 0.0 0.0 0.0 0.030434998 0.0 0.2584027 0.0 0.0 0.08619273 0.0 0.0 0.12825257 0.0 0.0 0.0 0.0 0.009428998 0.0 0.11540734 0.0 0.28126782 0.0 0.08917902 0.…
../DATASETS/24_bones_classifier_test_224x224x3/train/13/13_APML.dcm_rotation103	-9_energy158.jpg 0.19244997 0.0 0.0 0.077439584 0.0 0.077714235 0.0 0.0 0.0 0.0 0.0 0.0 0.0 0.0 0.2624531 0.0 0.24347197 0.0 0.0 0.0 0.0 0.0 0.0 0.18820086 0.0 0.27969345 0.0 0.0014081048 0.0 0.0 0.0 0.0 0.0 0.14739943 0.0 0.0 0.0 0.0 0.0 0.0 0.28028098 0.009360396 0.0 0.16758576 0.0 0.0 0.15264036 0.0 0.0 0.0 0.0 0.0 0.0 0.12910964 0.0 0.20904769 0.0 0.06854623 0.0 0.0 0.0 0.0 0.031895336 0.0 0.…
../DATASETS/24_bones_classifier_test_224x224x3/train/13/13_APML.dcm_rotation109	-18_energy152.jpg 0.23601915 0.0 0.0 0.07497842 0.0 0.016479628 0.0 0.0 0.0 0.0 0.0 0.0 0.0 0.0 0.25651032 0.0825498 0.24607171 0.020113556 0.0 0.0 0.0 0.0 0.0 0.19709864 0.0 0.30047357 0.0 0.030842323 0.03899697 0.0 0.0 0.0 0.0 0.1886121 0.0 0.0 0.0 0.0 0.06451482 0.0 0.24652205 0.0 0.0 0.10950626 0.0 0.0 0.15500945 0.0 0.0 0.0 0.0 0.03321053 0.0 0.11029777 0.0 0.26096725 0.0 0.10451149 0.0 0.0 …
../DATASETS/24_bones_classifier_test_224x224x3/train/13/13_APML.dcm_rotation106	-6_energy140.jpg 0.23416379 0.0 0.0 0.0763761 0.0 0.034791753 0.0 0.0 0.0 0.0 0.0 0.0 0.0 0.0 0.2641641 0.050654173 0.22334963 0.0 0.0 0.0 0.0 0.0 0.0 0.20143631 0.0 0.28076962 0.0 0.040554084 0.042421095 0.0 0.0 0.0 0.0 0.15584287 0.0 0.0 0.0 0.0 0.0 0.0 0.25582898 0.0 0.0 0.0579295 0.0 0.0 0.21469043 0.0 0.0 0.0 0.0 0.04880858 0.0 0.08758786 0.0 0.25697958 0.0 0.094552666 0.0 0.0 0.0 0.0 0.0871…
../DATASETS/24_bones_classifier_test_224x224x3/train/13/13_APML.dcm_rotation106	3_energy140.jpg 0.16973418 0.0 0.0 0.10959333 0.0 0.09614272 0.0 0.0 0.0 0.0 0.0 0.0 0.0 0.0 0.43649492 0.0 0.2613793 0.039183088 0.0 0.0 0.0 0.0 0.0 0.110722065 0.0 0.2579567 0.0 0.0 0.00036058816 0.0 0.0 0.0 0.020788213 0.02384057 0.0 0.0 0.0 0.0 0.007960379 0.0 0.33744168 0.0 0.0 0.08402858 0.0 0.0 0.056001894 0.0 0.0 0.0 0.0 0.0 0.0 0.12372693 0.0 0.3017749 0.0 0.033078887 0.0 0.0 0.0 0.0 0.0…
../DATASETS/24_bones_classifier_test_224x224x3/train/13/13_APML.dcm_rotation82	0_energy146.jpg 0.15617615 0.0 0.0 0.086196154 0.0 0.14177407 0.0 0.0 0.0 0.0 0.0 0.0 0.0 0.0 0.41012657 0.0 0.26911747 0.012444601 0.0 0.0 0.0 0.0 0.0 0.1034475 0.0 0.25892624 0.0 0.0 0.0 0.0 0.0 0.0 0.06651528 0.035811726 0.0 0.0 0.0 0.0 0.0 0.0 0.35047647 0.0 0.0 0.17948827 0.0 0.0 0.017211435 0.0 0.0 0.0 0.0 0.0 0.0 0.14907107 0.0 0.23603763 0.0 0.009376345 0.0 0.0 0.0 0.0068283365 0.01056255…
../DATASETS/24_bones_classifier_test_224x224x3/train/13/13_APML.dcm_rotation103	0_energy146.jpg 0.14626087 0.0 0.0 0.11267902 0.0 0.12134795 0.0 0.0 0.0 0.0 0.0 0.0 0.0 0.0 0.38426787 0.0 0.24347846 0.026360692 0.0 0.0 0.0 0.0 0.0 0.102816805 0.0 0.2392317 0.0 0.0 0.0 0.0 0.0 0.0 0.06757811 0.01779887 0.0 0.0 0.0 0.0 0.0 0.0 0.36632928 0.0 0.0 0.1373923 0.0 0.0 0.06319523 0.0 0.0 0.0 0.0 0.0 0.0 0.11037765 0.0 0.290698 0.0 0.028669849 0.0 0.0 0.0 0.0 0.033916183 0.0 0.0 0.0 …
../DATASETS/24_bones_classifier_test_224x224x3/train/13/13_APML.dcm_rotation109	-9_energy146.jpg 0.24208792 0.0 0.0 0.08346697 0.0 0.030702587 0.0 0.0 0.0 0.0 0.0 0.0 0.0 0.0 0.26512942 0.069543734 0.22175846 0.017490733 0.0 0.0 0.0 0.0 0.0 0.20907773 0.0 0.28947303 0.0 0.030847536 0.04707496 0.0 0.0 0.0 0.0 0.1635414 0.0 0.0 0.0 0.0 0.016284905 0.0 0.24747351 0.0 0.0 0.048960883 0.0 0.0 0.18345518 0.0 0.0 0.0 0.0 0.0407763 0.0 0.0846658 0.0 0.26439267 0.0 0.09476768 0.0 0.0…
../DATASETS/24_bones_classifier_test_224x224x3/train/13/13_APML.dcm_rotation106	-15_energy158.jpg 0.20769379 0.0 0.0 0.0753166 0.0 0.05683425 0.0 0.0 0.0 0.0 0.0 0.0 0.0 0.0 0.2348005 0.031375397 0.25465956 0.0013808848 0.0 0.0 0.0 0.0 0.0 0.2026846 0.0 0.29406497 0.0 0.034284048 0.011819676 0.0 0.0 0.0 0.0 0.18134895 0.0 0.0 0.0 0.0 0.0 0.0 0.2433709 0.008879759 0.0 0.15193601 0.0 0.0 0.18283223 0.0 0.0 0.0 0.0 0.0 0.0 0.14277889 0.0 0.21914169 0.0 0.11614195 0.0 0.0 0.0 0.…
../DATASETS/24_bones_classifier_test_224x224x3/train/13/13_APML.dcm_rotation85	0_energy152.jpg 0.14241874 0.0 0.0 0.097400375 0.0 0.1417014 0.0 0.0 0.0 0.0 0.0 0.0 0.0 0.0 0.42549783 0.0 0.25253713 0.034606215 0.0 0.0 0.0 0.0 0.0 0.10215785 0.0 0.24366292 0.0 0.0 0.0 0.0 0.0 0.0 0.06834174 0.0076412926 0.0 0.0 0.0022933339 0.0 0.0 0.0 0.35959646 0.0 0.0 0.17029548 0.0 0.0 0.0 0.0 0.0 0.0 0.0 0.0 0.0 0.12647164 0.0 0.25923505 0.0 0.0 0.0 0.0 0.0 0.012414601 0.0 0.0 0.0 0.0 0…
../DATASETS/24_bones_classifier_test_224x224x3/train/13/13_APML.dcm_rotation103	21_energy152.jpg 0.112944245 0.0 0.0 0.12053079 0.0 0.13390334 0.0 0.0 0.0 0.0 0.0 0.0 0.0 0.0 0.4776899 0.0 0.22054282 0.1513763 0.018992778 0.0 0.0 0.0 0.0 0.07943012 0.0 0.27443734 0.0 0.0 0.0 0.0 0.0 0.0 0.07073243 0.0 0.0 0.0 0.0 0.0 0.023347666 0.0 0.30930188 0.0 0.0 0.06435882 0.0 0.0 0.00036977362 0.0 0.0 0.0 0.0 0.0 0.0 0.10765587 0.0 0.34154177 0.0 0.0 0.0 0.0 0.0 0.0 0.0063173464 0.0 0…
../DATASETS/24_bones_classifier_test_224x224x3/train/13/13_APML.dcm_rotation103	-9_energy140.jpg 0.24452247 0.0 0.0 0.07759765 0.0 0.022667538 0.0 0.0 0.0 0.0 0.0 0.0 0.0 0.0 0.27071288 0.08812051 0.22875394 0.008993955 0.0012816483 0.0 0.0 0.0 0.0 0.21142608 0.0 0.29131013 0.0 0.05329239 0.06222 0.0 0.0 0.0 0.0 0.16311897 0.0 0.0 0.0 0.0 0.0077257566 0.0 0.2389049 0.0 0.0 0.020898152 0.0 0.0 0.19996418 0.0 0.0 0.0 0.0 0.042422425 0.0 0.087806664 0.0 0.26824582 0.0 0.1065342…
../DATASETS/24_bones_classifier_test_224x224x3/train/13/13_APML.dcm_rotation103	-21_energy152.jpg 0.21646133 0.0 0.0 0.07117757 0.0 0.019502161 0.0 0.0 0.0 0.0 0.0 0.0 0.0 0.0 0.24488325 0.057028234 0.25832862 0.0050634677 0.0 0.0 0.0 0.0 0.0 0.21075241 0.0 0.31552187 0.0 0.014074795 0.02448278 0.0 0.0 0.0 0.0 0.18317784 0.0 0.0 0.0 0.0 0.058124177 0.0 0.23352502 0.0 0.0 0.13348612 0.0 0.0 0.13985161 0.0 0.0 0.0 0.0 0.038246665 0.0 0.12670477 0.0 0.24788864 0.0 0.11027632 0.…
../DATASETS/24_bones_classifier_test_224x224x3/train/13/13_APML.dcm_rotation109	-9_energy158.jpg 0.19986017 0.0 0.0 0.07958148 0.0 0.053226665 0.0 0.0 0.0 0.0 0.0 0.0 0.0 0.0 0.241249 0.0 0.23080646 0.0 0.0 0.0 0.0 0.0 0.0 0.19978864 0.0 0.27394545 0.0 0.0 0.0 0.0 0.0 0.0 0.0 0.15408525 0.0 0.0 0.0 0.0 0.0 0.0 0.277849 0.0 0.0 0.15375757 0.0 0.0 0.16813065 0.0 0.0 0.0 0.0 0.017299036 0.0 0.10289196 0.0 0.22468397 0.0 0.060156696 0.0 0.0 0.0 0.0 0.034427855 0.0 0.0 0.0 0.0028…
../DATASETS/24_bones_classifier_test_224x224x3/train/13/13_APML.dcm_rotation106	-12_energy152.jpg 0.2264784 0.0 0.0 0.07703862 0.0 0.06460694 0.0 0.0 0.0 0.0 0.0 0.0 0.0 0.0 0.2844998 0.012498064 0.2410933 0.016125223 0.0 0.0 0.0 0.0 0.0 0.18431711 0.0 0.2890539 0.0 0.035099767 0.023694277 0.0 0.0 0.0 0.0 0.1640833 0.0 0.0 0.0 0.0 0.010040562 0.0 0.27181372 0.0035302897 0.0 0.11553315 0.0 0.0 0.16801749 0.0 0.0 0.0 0.0 0.0 0.0 0.13564515 0.0 0.23998782 0.0 0.102408454 0.0 0.…
../DATASETS/24_bones_classifier_test_224x224x3/train/13/13_APML.dcm_rotation103	6_energy152.jpg 0.15297732 0.0 0.0 0.097189374 0.0 0.13582732 0.0 0.0 0.0 0.0 0.0 0.0 0.0 0.0 0.42101642 0.0 0.2474569 0.02735243 0.0 0.0 0.0 0.0 0.0 0.09458931 0.0 0.2581665 0.0 0.0 0.0 0.0 0.0 0.0 0.062155396 0.028124353 0.0 0.0 0.0 0.0 0.0 0.0 0.34441355 0.0 0.0 0.14854732 0.0 0.0 0.06316515 0.0 0.0 0.0 0.0 0.0 0.0 0.12763353 0.0 0.27290735 0.0 0.025466803 0.0 0.0 0.0 0.0 0.040796235 0.0 0.0 0…
../DATASETS/24_bones_classifier_test_224x224x3/train/13/13_APML.dcm_rotation106	0_energy158.jpg 0.13385326 0.0 0.0 0.10544751 0.0 0.14015718 0.0 0.0 0.0 0.0 0.0 0.0 0.0 0.0 0.34165728 0.0 0.23973992 0.014834934 0.0 0.0 0.0 0.0 0.0 0.09863968 0.0 0.23553017 0.0 0.0 0.0 0.0 0.0 0.0 0.09722213 0.03314944 0.0 0.0 0.0 0.0 0.0 0.0 0.3565767 0.0 0.0 0.20721361 0.0 0.0 0.06735683 0.0 0.0 0.0 0.0 0.0 0.0 0.12081703 0.0 0.2495377 0.0 0.019706255 0.0 0.0 0.0 0.047507707 0.0 0.0 0.0 0.0…
../DATASETS/24_bones_classifier_test_224x224x3/train/13/13_APML.dcm_rotation82	3_energy158.jpg 0.15049231 0.0 0.0 0.09340909 0.0 0.12562479 0.0 0.0 0.0 0.0 0.0 0.0 0.0 0.0 0.40797588 0.0 0.2478099 0.024122762 0.0 0.0 0.0 0.0 0.0 0.109923564 0.0 0.24479248 0.0 0.0 0.0 0.0 0.0 0.0 0.05208396 0.034209736 0.0 0.0 0.0 0.0 0.0 0.0 0.351755 0.0 0.0 0.18459348 0.0 0.0 0.0 0.0 0.0 0.0 0.0017319546 0.0 0.0 0.11016104 0.0 0.2546322 0.0 0.0 0.0 0.0 0.0 0.032656807 0.0 0.0 0.0 0.0 0.0 0…
../DATASETS/24_bones_classifier_test_224x224x3/train/13/13_APML.dcm_rotation109	-6_energy140.jpg 0.23398432 0.0 0.0 0.08240032 0.0 0.026726788 0.0 0.0 0.0 0.0 0.0 0.0 0.0 0.0 0.25839296 0.050000746 0.21686713 0.0 0.0 0.0 0.0 0.0 0.0 0.2083727 0.0 0.28164226 0.0 0.026325557 0.04022733 0.0 0.0 0.0 0.0 0.15555504 0.0 0.0 0.0 0.0 0.000575187 0.0 0.2545704 0.0 0.0 0.061989613 0.0 0.0 0.20071195 0.0 0.0 0.0 0.0 0.052226834 0.0 0.07418681 0.0 0.25686342 0.0 0.08206706 0.0 0.0 0.0 0…
../DATASETS/24_bones_classifier_test_224x224x3/train/13/13_APML.dcm_rotation109	18_energy152.jpg 0.1295091 0.0 0.0 0.10383941 0.0 0.1403511 0.0 0.0 0.0 0.0 0.0 0.0 0.0 0.0 0.4702139 0.0 0.23324203 0.120017014 0.016759038 0.0 0.0 0.0 0.0 0.091609955 0.0 0.29154813 0.0 0.0 0.0 0.0 0.0 0.0 0.053561423 0.0 0.0 0.0 0.0 0.0 0.0114702545 0.0 0.29694715 0.0 0.0 0.060353022 0.0 0.0 0.0 0.0 0.0 0.0 0.0 0.0 0.0 0.112504505 0.0 0.34294444 0.0 0.008664867 0.0 0.0 0.0 0.0 0.0051224977 0.0…
../DATASETS/24_bones_classifier_test_224x224x3/train/13/13_APML.dcm_rotation109	-9_energy140.jpg 0.25022462 0.0 0.0 0.07623773 0.0 0.008735351 0.0 0.0 0.0 0.0 0.0 0.0 0.0 0.0 0.24636436 0.117157094 0.21766323 0.009254517 0.009430086 0.0 0.0 0.0 0.0 0.22428563 0.0 0.29935998 0.0 0.04449673 0.07174961 0.0 0.0 0.0 0.0 0.16910368 0.0 0.0 0.0 0.0 0.012306298 0.0 0.21461795 0.0 0.0 0.009831439 0.0 0.0 0.20019385 0.0 0.0 0.0 0.0 0.05763185 0.0 0.0623894 0.0 0.26616055 0.0 0.0965317…
../DATASETS/24_bones_classifier_test_224x224x3/train/13/13_APML.dcm_rotation106	-18_energy152.jpg 0.22894077 0.0 0.0 0.07633614 0.0 0.025722392 0.0 0.0 0.0 0.0 0.0 0.0 0.0 0.0 0.2634141 0.067098774 0.2509395 0.019403163 0.0 0.0 0.0 0.0 0.0 0.20104818 0.0 0.2989516 0.0 0.033730775 0.03270979 0.0 0.0 0.0 0.0 0.1845486 0.0 0.0 0.0 0.0 0.055042014 0.0 0.249258 0.0 0.0 0.11327935 0.0 0.0 0.15578306 0.0 0.0 0.0 0.0 0.024469463 0.0 0.12484681 0.0 0.25355843 0.0 0.113523364 0.0 0.0 …
../DATASETS/24_bones_classifier_test_224x224x3/train/13/13_APML.dcm_rotation109	3_energy140.jpg 0.16880752 0.0 0.0 0.116964564 0.0 0.08695652 0.0 0.0 0.0 0.0 0.0 0.0 0.0 0.0 0.43494654 0.0 0.2509829 0.051534522 0.0 0.0 0.0 0.0 0.0 0.1142995 0.0 0.25189292 0.0 0.0 0.0 0.0 0.0 0.0 0.015141781 0.012841391 0.0 0.0 0.0 0.0 0.014927676 0.0 0.34142947 0.0 0.0 0.08432473 0.0 0.0 0.05122753 0.0 0.0 0.0 0.0 0.0 0.0 0.109256655 0.0 0.31149414 0.0 0.01611063 0.0 0.0 0.0 0.0 0.05257791 0…
../DATASETS/24_bones_classifier_test_224x224x3/train/13/13_APML.dcm_rotation106	21_energy146.jpg 0.120601855 0.0 0.0 0.118329115 0.0 0.13405743 0.0 0.0 0.0 0.0 0.0 0.0 0.0 0.0 0.4871704 0.0 0.2195181 0.16756232 0.0326436 0.0 0.0 0.0 0.0 0.08101487 0.0 0.27950734 0.0 0.0 0.0 0.0 0.0 0.0 0.058926485 0.0 0.0 0.0 0.0 0.0 0.033306 0.0 0.29167944 0.0 0.0 0.028072055 0.0 0.0 0.0 0.0 0.0 0.0 0.0 0.0 0.0 0.10196766 0.0 0.35662624 0.0 0.0 0.0 0.0 0.0 0.0 0.008078247 0.0 0.0 0.0 0.0 0.…
../DATASETS/24_bones_classifier_test_224x224x3/train/13/13_APML.dcm_rotation109	-6_energy158.jpg 0.18888646 0.0 0.0 0.09679168 0.0 0.060870655 0.0 0.0 0.0 0.0 0.0 0.0 0.0 0.0 0.25553516 0.0 0.23180701 0.0 0.0 0.0 0.0 0.0 0.0 0.17769574 0.0 0.25139636 0.0 0.0 0.0 0.0 0.0 0.0 0.0 0.13322923 0.0 0.0 0.0 0.0 0.0 0.0 0.29815695 0.0 0.0 0.16163488 0.0 0.0 0.17935236 0.0 0.0 0.0 0.0 0.005656944 0.0 0.1081552 0.0 0.23648037 0.0 0.057357226 0.0 0.0 0.0 0.0 0.040240306 0.0 0.0 0.0 0.0…
../DATASETS/24_bones_classifier_test_224x224x3/train/13/13_APML.dcm_rotation85	-9_energy152.jpg 0.2067134 0.0 0.0 0.08602654 0.0 0.08001516 0.0 0.0 0.0 0.0 0.0 0.0 0.0 0.0 0.34749004 0.0 0.23968986 0.03391335 0.0 0.0 0.0 0.0 0.0 0.17877752 0.0 0.27509847 0.0 0.0 0.0 0.0 0.0 0.0 0.0 0.12489844 0.0 0.0 0.0 0.0 0.007461405 0.0 0.30840567 0.0007351775 0.0 0.10349414 0.0 0.0 0.080688454 0.0 0.0 0.0 0.0 0.0 0.0 0.11587314 0.0 0.25619355 0.0 0.043214396 0.0 0.0 0.0 0.0 0.017867953…
../DATASETS/24_bones_classifier_test_224x224x3/train/13/13_APML.dcm_rotation109	15_energy140.jpg 0.16341132 0.0 0.0 0.08890748 0.0 0.12249327 0.0 0.0 0.0 0.0 0.0 0.0 0.0 0.0 0.42832032 0.0 0.24951005 0.05786406 0.03092532 0.0 0.0 0.0 0.0 0.10648187 0.0 0.31406334 0.0 0.0 0.02627623 0.0 0.0 0.0 0.044065267 0.0069002444 0.0 0.0 0.0 0.0 0.0 0.0 0.28762445 0.0 0.0 0.05744749 0.0 0.0 0.054434747 0.0 0.0 0.0 0.0 0.0 0.0 0.10965917 0.0 0.3291879 0.0 0.044121463 0.0 0.0 0.0 0.0 0.03…
../DATASETS/24_bones_classifier_test_224x224x3/train/13/13_APML.dcm_rotation109	15_energy152.jpg 0.14502223 0.0 0.0 0.094717965 0.0 0.14101654 0.0 0.0 0.0 0.0 0.0 0.0 0.0 0.0 0.4242392 0.0 0.25529855 0.054696605 0.006654515 0.0 0.0 0.0 0.0 0.1045607 0.0 0.3103572 0.0 0.0 0.0013742114 0.0 0.0 0.0 0.057210565 0.009949256 0.0 0.0 0.0 0.0 0.0 0.0 0.29789665 0.0 0.0 0.092903174 0.0 0.0 0.027680626 0.0 0.0 0.0 0.0 0.0 0.0 0.12395363 0.0 0.31400278 0.0 0.03722971 0.0 0.0 0.0 0.0 0.…
../DATASETS/24_bones_classifier_test_224x224x3/train/13/13_APML.dcm_rotation100	0_energy152.jpg 0.13638793 0.0 0.0 0.105741344 0.0 0.13683893 0.0 0.0 0.0 0.0 0.0 0.0 0.0 0.0 0.38325226 0.0 0.23947984 0.03515381 0.0 0.0 0.0 0.0 0.0 0.09829988 0.0 0.23246364 0.0 0.0 0.0 0.0 0.0 0.0 0.078893855 0.025985494 0.0 0.0 0.0 0.0 0.0 0.0 0.36284333 0.0 0.0 0.18265055 0.0 0.0 0.034753926 0.0 0.0 0.0 0.0 0.0 0.0 0.12454725 0.0 0.26182932 0.0 0.009423549 0.0 0.0 0.0 0.026090872 0.0 0.0 0.…
../DATASETS/24_bones_classifier_test_224x224x3/train/13/13_APML.dcm_rotation106	-9_energy140.jpg 0.24869733 0.0 0.0 0.07791079 0.0 0.008547822 0.0 0.0 0.0 0.0 0.0 0.0 0.0 0.0 0.24957246 0.112947196 0.22038932 0.0067688683 0.008974011 0.0 0.0 0.0 0.0 0.21949448 0.0 0.2921702 0.0 0.055317316 0.069443606 0.0 0.0 0.0 0.0 0.16992533 0.0 0.0 0.0 0.0 0.0076078866 0.0 0.22069262 0.0 0.0 0.009521318 0.0 0.0 0.21007657 0.0 0.0 0.0 0.0 0.054054245 0.0 0.07147492 0.0 0.26447356 0.0 0.10…
../DATASETS/24_bones_classifier_test_224x224x3/train/13/13_APML.dcm_rotation109	-21_energy146.jpg 0.2471186 0.0 0.0 0.067748085 0.0 0.0 0.0 0.0 0.0 0.0 0.0 0.0 0.0 0.0 0.263254 0.103591025 0.24661475 0.01607505 0.0 0.0 0.0 0.0 0.0 0.19554666 0.0 0.3146248 0.0 0.029160967 0.057153933 0.0 0.0 0.0 0.0 0.1868341 0.0 0.0 0.0 0.0 0.0907296 0.0 0.23291245 0.0 0.0 0.08497105 0.0 0.0 0.13548124 0.0 0.0 0.0 0.0 0.053807847 0.0 0.096331134 0.0 0.28178078 0.0 0.09847804 0.0 0.0 0.0 0.0 …
../DATASETS/24_bones_classifier_test_224x224x3/train/13/13_APML.dcm_rotation103	21_energy146.jpg 0.11706384 0.0 0.0 0.11377191 0.0 0.14193615 0.0 0.0 0.0 0.0 0.0 0.0 0.0 0.0 0.48228535 0.0 0.2227102 0.1504761 0.024114603 0.0 0.0 0.0 0.0 0.07601676 0.0 0.27867538 0.0 0.0 0.0 0.0 0.0 0.0 0.07506591 0.0 0.0 0.0 0.0 0.0 0.023087887 0.0 0.3035727 0.0 0.0 0.054320157 0.0 0.0 0.0 0.0 0.0 0.0 0.0 0.0 0.0 0.11499013 0.0 0.3430358 0.0 0.0 0.0 0.0 0.0 0.0 0.0074725635 0.0 0.0 0.0 0.0 0…
../DATASETS/24_bones_classifier_test_224x224x3/train/13/13_APML.dcm_rotation103	3_energy158.jpg 0.14069843 0.0 0.0 0.10051872 0.0 0.13475963 0.0 0.0 0.0 0.0 0.0 0.0 0.0 0.0 0.3719642 0.0 0.24309734 0.019168092 0.0 0.0 0.0 0.0 0.0 0.09526838 0.0 0.24356699 0.0 0.0 0.0 0.0 0.0 0.0 0.0811653 0.042651612 0.0 0.0 0.0 0.0 0.0 0.0 0.35027337 0.0 0.0 0.21013069 0.0 0.0 0.054886747 0.0 0.0 0.0 0.0 0.0 0.0 0.12633686 0.0 0.24304056 0.0 0.0059999824 0.0 0.0 0.0 0.045378126 0.0 0.0 0.0 …
../DATASETS/24_bones_classifier_test_224x224x3/train/13/13_APML.dcm_rotation79	9_energy140.jpg 0.19837672 0.0 0.0 0.06780707 0.0 0.11309251 0.0 0.0 0.0 0.0 0.0 0.0 0.0 0.0 0.41476086 0.0 0.28233275 0.0 0.0 0.0 0.0 0.0 0.0 0.09080621 0.0 0.3088556 0.0 0.0 0.015417955 0.0 0.0 0.0 0.04049784 0.04263103 0.0 0.0 0.0 0.0 0.0 0.0 0.31520873 0.0 0.0 0.1457953 0.0 0.0 0.054577477 0.0 0.0 0.0 0.0 0.0 0.0 0.13691103 0.0 0.25110045 0.0 0.0 0.0 0.0 0.0 0.0 0.034200843 0.0 0.0 0.0 0.0 0.…
../DATASETS/24_bones_classifier_test_224x224x3/train/13/13_APML.dcm_rotation106	-3_energy146.jpg 0.19272871 0.0 0.0 0.10087794 0.0 0.06384192 0.0 0.0 0.0 0.0 0.0 0.0 0.0 0.0 0.29614627 0.0 0.22602871 0.0041135303 0.006366799 0.0 0.0 0.0 0.0 0.17085023 0.0 0.2465501 0.0 0.0 0.008435626 0.0 0.0 0.0 0.0 0.090640076 0.0 0.0 0.0 0.0 0.0 0.0 0.31832093 0.0 0.0 0.08816492 0.0 0.0 0.1866345 0.0 0.0 0.0 0.0 0.022692459 0.0 0.0758076 0.0 0.29962063 0.0 0.064409606 0.0 0.0 0.0 0.0 0.08…
../DATASETS/24_bones_classifier_test_224x224x3/train/13/13_APML.dcm_rotation103	-6_energy158.jpg 0.17787297 0.0 0.0 0.09108825 0.0 0.08832902 0.0 0.0 0.0 0.0 0.0 0.0 0.0 0.0 0.27290267 0.0 0.24367698 0.0 0.0 0.0 0.0 0.0 0.0 0.17188054 0.0 0.26070446 0.0 0.0 0.0 0.0 0.0 0.0 0.0053840205 0.13033792 0.0 0.0 0.0 0.0 0.0 0.0 0.29568043 0.0 0.0 0.17885964 0.0 0.0 0.15498349 0.0 0.0 0.0 0.0 0.0 0.0 0.12714492 0.0 0.21508494 0.0 0.06394073 0.0 0.0 0.0 0.010534874 0.032668155 0.0 0.0…
../DATASETS/24_bones_classifier_test_224x224x3/train/13/13_APML.dcm_rotation106	-9_energy146.jpg 0.24143086 0.0 0.0 0.083372235 0.0 0.032775242 0.0 0.0 0.0 0.0 0.0 0.0 0.0 0.0 0.27427292 0.06681273 0.2238112 0.019145872 0.0 0.0 0.0 0.0 0.0 0.20420587 0.0 0.28597227 0.0 0.041032013 0.047388338 0.0 0.0 0.0 0.0 0.1653415 0.0 0.0 0.0 0.0 0.017500428 0.0 0.25062948 0.0 0.0 0.044378646 0.0 0.0 0.19034018 0.0 0.0 0.0 0.0 0.03721083 0.0 0.09401559 0.0 0.26257002 0.0 0.103841364 0.0 …
../DATASETS/24_bones_classifier_test_224x224x3/train/13/13_APML.dcm_rotation103	6_energy140.jpg 0.16843233 0.0 0.0 0.093094796 0.0 0.11277238 0.0 0.0 0.0 0.0 0.0 0.0 0.0 0.0 0.43516716 0.0 0.26519087 0.022587473 0.0 0.0 0.0 0.0 0.0 0.09841214 0.0 0.27560046 0.0 0.0 0.013239648 0.0 0.0 0.0 0.04671725 0.012528662 0.0 0.0 0.0 0.0 0.0 0.0 0.3233886 0.0 0.0 0.07955904 0.0 0.0 0.07422865 0.0 0.0 0.0 0.0 0.0 0.0 0.12623689 0.0 0.30216986 0.0 0.046319693 0.0 0.0 0.0 0.0 0.078728 0.0…
../DATASETS/24_bones_classifier_test_224x224x3/train/13/13_APML.dcm_rotation100	18_energy152.jpg 0.09697109 0.0 0.0 0.102324106 0.0 0.16169459 0.0 0.0 0.0 0.0 0.0 0.0 0.0 0.0 0.4808244 0.0 0.23151098 0.10335513 0.0 0.0 0.0 0.0 0.0 0.062456634 0.0 0.28422737 0.0 0.0 0.0 0.0 0.0 0.0 0.09805792 0.0 0.0 0.0 0.0 0.0 0.00074073556 0.0 0.32010737 0.0 0.0 0.11618804 0.0 0.0 0.0 0.0 0.0 0.0 0.0 0.0 0.0 0.12698762 0.0 0.30583495 0.0 0.0 0.0 0.0 0.0 0.0 0.0 0.0 0.0 0.0 0.0 0.0 0.026927…
../DATASETS/24_bones_classifier_test_224x224x3/train/13/13_APML.dcm_rotation106	0_energy152.jpg 0.14148799 0.0 0.0 0.10913967 0.0 0.12764159 0.0 0.0 0.0 0.0 0.0 0.0 0.0 0.0 0.37372154 0.0 0.24156867 0.02625476 0.0 0.0 0.0 0.0 0.0 0.100400046 0.0 0.23544574 0.0 0.0 0.0 0.0 0.0 0.0 0.07886406 0.024949865 0.0 0.0 0.0 0.0 0.0 0.0 0.36613858 0.0 0.0 0.17068848 0.0 0.0 0.061480656 0.0 0.0 0.0 0.0 0.0 0.0 0.12017402 0.0 0.27275157 0.0 0.021287907 0.0 0.0 0.0 0.0053148167 0.01353986…
../DATASETS/24_bones_classifier_test_224x224x3/train/13/13_APML.dcm_rotation109	12_energy158.jpg 0.14378205 0.0 0.0 0.0928196 0.0 0.15167116 0.0 0.0 0.0 0.0 0.0 0.0 0.0 0.0 0.36170375 0.0 0.2529691 0.007979288 0.0 0.0 0.0 0.0 0.0 0.10550738 0.0 0.29558122 0.0 0.0 0.0 0.0 0.0 0.0 0.08609674 0.042040743 0.0 0.0 0.0 0.0 0.0 0.0 0.31162432 0.0 0.0 0.17934638 0.0 0.0 0.09759121 0.0 0.0 0.0 0.0 0.0 0.0 0.13271067 0.0 0.2508954 0.0 0.045665834 0.0 0.0 0.0 0.013046449 0.019624526 0.…
../DATASETS/24_bones_classifier_test_224x224x3/train/13/13_APML.dcm_rotation106	-18_energy158.jpg 0.20945963 0.0 0.0 0.07447095 0.0 0.04093934 0.0 0.0 0.0 0.0 0.0 0.0 0.0 0.0 0.22758375 0.03733126 0.25227308 0.00418678 0.0 0.0 0.0 0.0 0.0 0.20626871 0.0 0.29469106 0.0 0.035262387 0.011841047 0.0 0.0 0.0 0.0 0.19369268 0.0 0.0 0.0 0.0 0.01858805 0.0 0.23498102 0.008318444 0.0 0.158132 0.0 0.0 0.17764136 0.0 0.0 0.0 0.0 0.012018814 0.0 0.13789277 0.0 0.21365558 0.0 0.11487922 …
../DATASETS/24_bones_classifier_test_224x224x3/train/13/13_APML.dcm_rotation106	15_energy146.jpg 0.15023349 0.0 0.0 0.092015 0.0 0.13612233 0.0 0.0 0.0 0.0 0.0 0.0 0.0 0.0 0.43283945 0.0 0.2517863 0.055740453 0.018992916 0.0 0.0 0.0 0.0 0.09781327 0.0 0.30978745 0.0 0.0 0.015292732 0.0 0.0 0.0 0.05883804 0.0044395137 0.0 0.0 0.0 0.0 0.0 0.0 0.2975098 0.0 0.0 0.07386827 0.0 0.0 0.04603463 0.0 0.0 0.0 0.0 0.0 0.0 0.12208896 0.0 0.31947544 0.0 0.046990305 0.0 0.0 0.0 0.0 0.0367…
../DATASETS/24_bones_classifier_test_224x224x3/train/13/13_APML.dcm_rotation109	0_energy140.jpg 0.15129505 0.0 0.0 0.113483846 0.0 0.10376394 0.0 0.0 0.0 0.0 0.0 0.0 0.0 0.0 0.3767516 0.0 0.2455253 0.016014695 0.0 0.0 0.0 0.0 0.0 0.11149006 0.0 0.2518261 0.0 0.0 0.0 0.0 0.0 0.0 0.05782834 0.018284265 0.0 0.0 0.0 0.0 0.0 0.0 0.36392727 0.0 0.0 0.1351393 0.0 0.0 0.073929094 0.0 0.0 0.0 0.0 0.0 0.0 0.10205921 0.0 0.29057446 0.0 0.024426723 0.0 0.0 0.0 0.0 0.036468856 0.0 0.0 0.…
../DATASETS/24_bones_classifier_test_224x224x3/train/13/13_APML.dcm_rotation109	-21_energy152.jpg 0.23677923 0.0 0.0 0.07898552 0.0 0.0017889586 0.0 0.0 0.0 0.0 0.0 0.0 0.0 0.0 0.2501603 0.08567118 0.24485166 0.025963753 0.0 0.0 0.0 0.0 0.0 0.1913438 0.0 0.29766637 0.0 0.026951533 0.039584983 0.0 0.0 0.0 0.0 0.19313943 0.0 0.0 0.0 0.0 0.08524075 0.0 0.2397376 0.0 0.0 0.11133839 0.0 0.0 0.1548799 0.0 0.0 0.0 0.0 0.04587141 0.0 0.10778121 0.0 0.26815856 0.0 0.109459825 0.0 0.0…
../DATASETS/24_bones_classifier_test_224x224x3/train/13/13_APML.dcm_rotation106	18_energy146.jpg 0.12843679 0.0 0.0 0.09720073 0.0 0.1469041 0.0 0.0 0.0 0.0 0.0 0.0 0.0 0.0 0.4767657 0.0 0.23835456 0.108379826 0.017200658 0.0 0.0 0.0 0.0 0.07972778 0.0 0.2993477 0.0 0.0 0.0022999716 0.0 0.0 0.0 0.068677165 0.0 0.0 0.0 0.0 0.0 0.0076141255 0.0 0.2966071 0.0 0.0 0.060427386 0.0 0.0 0.0 0.0 0.0 0.0 0.0 0.0 0.0 0.12164691 0.0 0.33494875 0.0 0.009501922 0.0 0.0 0.0 0.0 0.00750875…
../DATASETS/24_bones_classifier_test_224x224x3/train/13/13_APML.dcm_rotation103	3_energy146.jpg 0.15157296 0.0 0.0 0.10491065 0.0 0.11935509 0.0 0.0 0.0 0.0 0.0 0.0 0.0 0.0 0.4469163 0.0 0.25213215 0.043705072 0.0 0.0 0.0 0.0 0.0 0.09865466 0.0 0.24949206 0.0 0.0 0.0 0.0 0.0 0.0 0.037291866 0.015395312 0.0 0.0 0.0 0.0 0.0028944272 0.0 0.3493778 0.0 0.0 0.11967509 0.0 0.0 0.004865012 0.0 0.0 0.0 0.0 0.0 0.0 0.12396663 0.0 0.2927936 0.0 0.010214201 0.0 0.0 0.0 0.0 0.030118765 …
[truncated: 3,496 more rows]
