# Supplementary material for: Estimating and abstracting the 3D structure of feline bones using neural networks on X-ray (2D) images
Source: Commun Biol. 2020 Jun 30;3:337. doi: 10.1038/s42003-020-1057-3 (PMC7326932; doi:10.1038/s42003-020-1057-3)
Supplement: Supplementary file 4 — Supplementary Software 2 [file 42003_2020_1057_MOESM4_ESM.zip › supplementary_software_-_tripletloss_train_dir/trained_models/tripletloss_train_dir_final_24_bones_classifier_test_224x224x3_inference_out.txt_numeric]

2 0.092015676 0.0 0.0 0.04770699 0.00380472 0.0 0.0 0.0 0.0 0.0 0.0 0.0 0.0 0.035500243 0.0 0.25290608 0.0 0.030795522 0.052803233 0.0 0.0 0.0 0.0 0.21641259 0.0 0.1271126 0.0 0.14706144 0.11124075 0.054024525 0.0 0.0 0.0 0.20256536 0.058554713 0.05269766 0.0 0.0 0.09676647 0.0 0.0 0.0 0.0 0.0 0.0 0.0 0.08909979 0.0 0.05417463 0.0 0.0 0.19095998 0.0 0.0 0.0 0.056088503 0.0 0.15709592 0.0 0.0 0.0 0.0 0.14002141 0.0 0.0 0.0 0.15309338 0.0195684 0.14398476 0.1678057 0.0 0.0 0.0 0.0 0.044139788 0.0 0.117094964 0.0 0.0 0.0 0.36139804 0.0 0.0 0.034672316 0.0 0.14681192 0.09189117 0.031405587 0.2242806 0.0 0.0 0.12867792 0.0 0.0 0.06570965 0.0 0.0 0.0 0.40675095 0.0 0.0 0.0 0.0 0.20579515 0.0 0.0 0.0 0.0 0.0 0.0 0.0 0.0 0.0 0.10132424 0.0 0.1226176 0.0 0.18277854 0.0 0.19802064 0.025351772 0.0 0.0 0.08200624 0.18321891 0.0 0.0 0.0
2 0.0774517 0.0 0.0 0.044733975 0.007736703 0.0 0.0 0.0 0.0 0.0 0.0 0.0 0.0 0.0 0.025731757 0.24437127 0.0 0.040321328 0.004465327 0.0 0.0 0.0 0.0 0.27868935 0.0 0.17217958 0.0 0.09504783 0.07385454 0.034995127 0.0 0.0 0.0 0.20477732 0.0035313277 0.0 0.0 0.0 0.105141625 0.0 0.0 0.010190874 0.0 0.0 0.0 0.0 0.023683626 0.0 0.034747798 0.0 0.0 0.23461302 0.0 0.0 0.0 0.07289956 0.0 0.09778359 0.0 0.0 0.0 0.0 0.1388602 0.0 0.0 0.0 0.21535872 0.036151174 0.1544023 0.11587302 0.0 0.0 0.0 0.0 0.09616753 0.0 0.22356507 0.0 0.0 0.0 0.34943303 0.0 0.0 0.05189846 0.0 0.13981631 0.15343651 0.037758205 0.16734427 0.0 0.0 0.09318119 0.0 0.0 0.117689565 0.0 0.0 0.0 0.3755324 0.0024297799 0.0 0.0 0.0 0.18623567 0.0 0.0 0.0022752697 0.0 0.0 0.0 0.0 0.0 0.0 0.07116837 0.0 0.08211524 0.0 0.18569969 0.0 0.16111505 0.0 0.0 0.0 0.009880413 0.22519398 0.0 0.0 0.0
2 0.095885925 0.0 0.0 0.024198018 0.036043834 0.0 0.0 0.0 0.0 0.0 0.0 0.0 0.0 0.06287517 0.0 0.21391854 0.0 0.024628935 0.0029482106 0.0 0.0 0.0 0.0 0.21646015 0.0 0.10809311 0.0 0.18841328 0.07531465 0.05057587 0.0 0.0 0.0 0.22465347 0.0 0.03282321 0.0 0.0 0.08868568 0.0 0.0 0.0352177 0.0 0.0 0.0 0.0 0.08234527 0.0 0.061175615 0.0 0.0 0.19222422 0.0 0.0 0.0 0.041264858 0.0 0.110250466 0.0 0.0 0.0 0.0 0.12463153 0.0 0.0 0.0 0.21187955 0.05617048 0.17246841 0.14756136 0.0 0.0 0.0 0.0 0.007830058 0.0 0.10458918 0.0 0.0 0.0 0.35021782 0.0 0.0 0.02352658 0.0 0.11660879 0.13872734 0.012467469 0.19086285 0.0 0.0 0.14178488 0.0 0.0 0.09585004 0.0 0.0 0.0 0.41172585 0.0 0.0 0.0 0.0 0.23424587 0.0 0.0 0.01470182 0.0 0.0 0.0 0.0 0.0 0.0 0.07341113 0.0 0.12237734 0.0 0.20538199 0.0 0.21122979 0.003207613 0.0 0.0 0.08232844 0.16660213 0.0 0.0 0.0
2 0.08136833 0.0 0.0 0.049643364 0.0 0.0 0.0 0.0 0.0 0.0 0.0 0.0 0.0 0.016860535 0.0 0.25455722 0.0 0.03911781 0.032878812 0.0 0.0 0.0 0.0 0.25594994 0.0 0.14515415 0.0 0.122373365 0.08837946 0.02490219 0.0 0.0 0.0 0.20314044 0.014390767 0.00739498 0.0 0.0 0.10410687 0.0 0.0 0.0 0.0 0.0 0.0 0.0 0.08143654 0.0 0.04797653 0.0 0.0 0.22076163 0.0 0.0 0.0 0.076922946 0.0 0.113968454 0.0 0.0 0.0 0.0 0.13674496 0.0 0.0 0.0 0.20204213 0.024289053 0.14434366 0.14107275 0.0 0.0 0.0 0.0 0.09056689 0.0 0.1753744 0.0 0.0 0.0 0.3636182 0.0 0.0 0.030198406 0.0 0.15378802 0.14398769 0.02845393 0.19317456 0.0 0.0 0.11997518 0.0 0.0 0.09630902 0.0 0.0 0.0 0.3694496 0.0 0.0 0.0 0.0 0.20376591 0.0 0.0 0.013415327 0.0 0.0 0.0 0.0 0.0 0.0 0.08356658 0.0 0.1019599 0.0 0.18479614 0.0 0.17987455 0.0 0.0 0.0 0.036585324 0.2043583 0.0 0.0 0.0
2 0.06549516 0.0 0.0 0.10307259 0.0 0.0 0.0 0.0 0.0 0.0 0.0 0.0 0.0 0.0105026495 0.0 0.2661955 0.0 0.054914568 0.09181051 0.0 0.0 0.0 0.0 0.22847773 0.0 0.11337878 0.0 0.1355002 0.06973991 0.006131093 0.0 0.0 0.0 0.18293491 0.07365945 0.044923294 0.0 0.043812342 0.082811475 0.0 0.0 0.0 0.0 0.0 0.0 0.0 0.050175 0.0 0.0 0.0 0.0 0.15674013 0.0 0.0 0.0 0.051777262 0.0 0.15147963 0.0 0.0 0.0 0.0 0.20077044 0.0 0.0 0.0 0.19255066 0.0 0.16449362 0.13415836 0.0 0.0 0.0 0.0 0.13045275 0.0 0.19837928 0.0 0.0 0.0 0.3735727 0.0 0.0 0.017965253 0.0 0.12560795 0.1473952 0.053481203 0.2178851 0.0 0.0 0.113367245 0.0 0.0 0.077247664 0.0 0.0 0.0 0.37103978 0.0 0.0 0.0 0.0 0.17259839 0.0 0.0 0.0 0.0 0.0 0.0 0.0 0.0 0.0 0.16717362 0.02795172 0.10343558 0.0 0.16464925 0.0 0.1260852 0.0 0.0 0.0 0.015393429 0.19098186 0.0 0.0 0.0
2 0.059653126 0.0 0.0 0.05967553 0.026075186 0.0 0.0 0.0 0.0 0.0 0.0 0.0 0.0 0.006093577 0.022802146 0.23348798 0.0 0.031020964 0.03645038 0.0 0.0 0.0 0.0 0.24197912 0.0 0.13231963 0.0 0.11106338 0.06718664 0.07734078 0.0 0.0 0.0 0.18733276 0.034817055 0.020688048 0.0 0.031394206 0.09763421 0.0059856074 0.0 0.017547438 0.0 0.0 0.0 0.0 0.0 0.0 0.0 0.0 0.0 0.18881848 0.0 0.0 0.0 0.032649282 0.0 0.117281504 0.0 0.0 0.0 0.0 0.17362165 0.0 0.0 0.0 0.22087339 0.0 0.16974542 0.11326225 0.0 0.0 0.0 0.0 0.11280689 0.0 0.23687334 0.0 0.0 0.0 0.3625258 0.0 0.0 0.052134305 0.0 0.1012589 0.17945552 0.069877155 0.20275185 0.0 0.0 0.13310817 0.0 0.0 0.11933189 0.0 0.0 0.0 0.38314667 0.011419059 0.0 0.0 0.0 0.16232553 0.0 0.0 0.0 0.0 0.0 0.0 0.0 0.0 0.0 0.11827865 0.022396844 0.09662979 0.0 0.20185792 0.0 0.1266324 0.0 0.0 0.0 0.020853743 0.19897476 0.0 0.0 0.0
2 0.06384078 0.0 0.0 0.07772039 0.011966958 0.0 0.0 0.0 0.0 0.0 0.0 0.0 0.0 0.012394248 0.025562458 0.24170068 0.0 0.05470591 0.059499644 0.0 0.0 0.0 0.0 0.22442119 0.0 0.1265893 0.0 0.12862238 0.054487053 0.044493023 0.0 0.0 0.0 0.19399723 0.047990847 0.039321225 0.0 0.036025286 0.09657662 0.0 0.0 0.013545523 0.0 0.0 0.0 0.0 0.0 0.0 0.0 0.0 0.0 0.16372599 0.0 0.0 0.0 0.040310062 0.0 0.13502844 0.0 0.0 0.0 0.0 0.18157539 0.0 0.0 0.0 0.21626192 0.0 0.18073797 0.13818072 0.0 0.0 0.0 0.0 0.10966922 0.0 0.21170996 0.0 0.0 0.0 0.36114645 0.0 0.0 0.037705917 0.0 0.10276335 0.17957062 0.062741116 0.20867711 0.0 0.0 0.11817479 0.0 0.0 0.10569591 0.0 0.0 0.0 0.38699055 0.001433327 0.0 0.0 0.0 0.1664953 0.0 0.0 0.0 0.0 0.0 0.0 0.0 0.0 0.0 0.13720198 0.020366669 0.096444465 0.0 0.20525473 0.0 0.13281982 0.0 0.0 0.0 0.013186904 0.18855304 0.0 0.0 0.0
2 0.07977843 0.0 0.0 0.059487708 0.0 0.0 0.0 0.0 0.0 0.0 0.0 0.0 0.0 0.018177427 0.0006653507 0.24690379 0.0 0.054949332 0.041699987 0.0 0.0 0.0 0.0 0.23772441 0.0 0.11706412 0.0 0.13476303 0.07363292 0.01919897 0.0 0.0 0.0 0.21012555 0.029363602 0.024672518 0.0 0.0 0.10722587 0.0 0.0 0.0 0.0 0.0 0.0 0.0 0.08027422 0.0 0.03198627 0.0 0.0 0.20631081 0.0 0.0 0.0 0.06955344 0.0 0.1278069 0.0 0.0 0.0 0.0 0.15085931 0.0 0.0 0.0 0.20639607 0.016697602 0.17411159 0.15730529 0.0 0.0 0.0 0.0 0.0930504 0.0 0.16615596 0.0 0.0 0.0 0.35308036 0.0 0.0 0.027989766 0.0 0.14879812 0.15644608 0.02466676 0.21037677 0.0 0.0 0.11560695 0.0 0.0 0.0913183 0.0 0.0 0.0 0.3728277 0.0 0.0 0.0 0.0 0.20577647 0.0 0.0 0.00802898 0.0 0.0 0.0 0.0 0.0 0.0 0.09914021 0.0 0.10207706 0.0 0.19019268 0.0 0.17770162 0.0 0.0 0.0 0.02862296 0.18901357 0.0 0.0 0.0
2 0.060768403 0.0 0.0 0.102570735 0.0 0.0 0.0 0.0 0.0 0.0 0.0 0.0 0.0 0.0052549304 0.0071385475 0.27235296 0.0 0.07765704 0.08172919 0.0 0.0 0.0 0.0 0.23702717 0.0 0.13363543 0.0 0.12196859 0.0653661 0.0 0.0 0.0 0.0 0.19488297 0.07081835 0.040877342 0.0 0.0261313 0.08466682 0.0 0.0 0.0 0.0 0.0 0.0 0.0 0.06134161 0.0 0.002216143 0.0 0.0 0.15875106 0.0 0.0 0.0 0.07856738 0.0 0.15316987 0.0 0.0 0.0 0.0 0.19201212 0.0 0.0 0.0 0.19129764 0.0 0.16827837 0.14972684 0.0 0.0 0.0 0.0 0.1404875 0.0 0.18679482 0.0 0.0 0.0 0.3619692 0.0 0.0 0.016725922 0.0 0.13020575 0.15230232 0.033516873 0.20483942 0.0 0.0 0.08934502 0.0 0.0 0.072129205 0.0 0.0 0.0 0.37524587 0.0 0.0 0.0 0.0 0.17626433 0.0 0.0 0.002629376 0.0 0.0 0.0 0.0 0.0 0.0 0.16099241 0.023346007 0.09726727 0.0 0.16009717 0.0 0.13323599 0.0 0.0 0.0 0.0062135537 0.19165914 0.0 0.0 0.0
2 0.10737463 0.0 0.0 0.033206146 0.0 0.0 0.0 0.0 0.0 0.0 0.0 0.0 0.0 0.025247542 0.0 0.27292094 0.0 0.018958831 0.06023283 0.0 0.0 0.0 0.0 0.221016 0.0 0.15431638 0.0 0.1187897 0.1358559 0.05788186 0.0 0.0 0.0 0.18954702 0.06448641 0.04427 0.0 0.0 0.11956151 0.0 0.0 0.0 0.0 0.0 0.0 0.0 0.07456405 0.0 0.07498144 0.0 0.0 0.20715263 0.0 0.0 0.0 0.083504416 0.0 0.15842144 0.0 0.0 0.0 0.0 0.12491708 0.0 0.0 0.0 0.13511327 0.027081352 0.10785067 0.17251593 0.0 0.0 0.0 0.0 0.049975753 0.0 0.13071291 0.0 0.0 0.0 0.3549049 0.0 0.0 0.036525007 0.0 0.16119336 0.082569815 0.03774502 0.22227901 0.0 0.0 0.12867653 0.0 0.0 0.0645347 0.0 0.0 0.0 0.3883255 0.0 0.0 0.0 0.0 0.1921331 0.0 0.0 0.0032849284 0.0 0.0 0.0 0.0 0.0 0.0 0.08272775 0.0 0.0998303 0.0 0.18935946 0.0 0.2023836 0.031729404 0.0 0.0 0.07691047 0.20416425 0.0 0.0 0.0
2 0.06542913 0.0 0.0 0.06563157 0.0 0.0 0.0 0.0 0.0 0.0 0.0 0.0 0.0 0.0 0.013422519 0.25265503 0.0 0.057450395 0.036879018 0.0 0.0 0.0 0.0 0.2579483 0.0 0.1349055 0.0 0.10469874 0.080332205 0.030729277 0.0 0.0 0.0 0.19946165 0.033208087 0.008010719 0.0 0.009293278 0.110511065 0.0 0.0 0.0 0.0 0.0 0.0 0.0 0.03735467 0.0 0.022814468 0.0 0.0 0.21366596 0.0 0.0 0.0 0.069267556 0.0 0.11811436 0.0 0.0 0.0 0.0 0.16232392 0.0 0.0 0.0 0.21360172 0.008700163 0.16385296 0.12863798 0.0 0.0 0.0 0.0 0.12118864 0.0 0.21386002 0.0 0.0 0.0 0.35677364 0.0 0.0 0.046143815 0.0 0.14698927 0.15850562 0.046334136 0.19584192 0.0 0.0 0.10894569 0.0 0.0 0.10594236 0.0 0.0 0.0 0.3648093 0.0017754599 0.0 0.0 0.0 0.1739621 0.0 0.0 0.0 0.0 0.0 0.0 0.0 0.0 0.0 0.102394104 0.0 0.08580729 0.0 0.18616632 0.0 0.1488298 0.0 0.0 0.0 0.016214501 0.21492179 0.0 0.0 0.0
2 0.06025865 0.0 0.0 0.12901473 0.0 0.0 0.0 0.0 0.0 0.0 0.0 0.0 0.0 0.0 0.012825856 0.27493995 0.0 0.10909974 0.07922685 0.0 0.0 0.0 0.0 0.2579595 0.0 0.15793628 0.0 0.08909326 0.09628821 0.0 0.0 0.0 0.0 0.17608549 0.10353645 0.0426498 0.0 0.060648784 0.1101791 0.006538868 0.0 0.0 0.0 0.0 0.0 0.0 0.0 0.0 0.0 0.0 0.0 0.13902609 0.0 0.0 0.0 0.09061726 0.0 0.115756996 0.0 0.0 0.0 0.0 0.19368047 0.0 0.0 0.0 0.17645375 0.0 0.16395013 0.13641286 0.0 0.0 0.0 0.0 0.17764546 0.0 0.22888683 0.008280208 0.0 0.0 0.3583453 0.0 0.0 0.059307605 0.0 0.12391146 0.14928946 0.05556194 0.22567604 0.0 0.0 0.07076647 0.0 0.0 0.08862024 0.0 0.0 0.0 0.33423334 0.0 0.0 0.0 0.0 0.116500035 0.0 0.0 0.0 0.0 0.0 0.0 0.0 0.0 0.0 0.15749764 0.041244313 0.06803841 0.0 0.16265965 0.0 0.10033777 0.0 0.0 0.0 0.0 0.22181311 0.0 0.0 0.0
2 0.061353635 0.0 0.0 0.09351918 0.0 0.0 0.0 0.0 0.0 0.0 0.0 0.0 0.0 0.0 0.04520448 0.27518466 0.0 0.11051154 0.07013022 0.0 0.0 0.0 0.0 0.24716099 0.0 0.18529864 0.0 0.07005368 0.08274478 0.016817529 0.0 0.0 0.0 0.17811292 0.08803024 0.035319064 0.0 0.03194895 0.11063124 0.0028259233 0.0 0.0 0.0 0.0 0.0 0.0 0.0 0.0 0.0 0.0 0.0 0.13781194 0.0 0.0 0.0 0.11040075 0.0 0.12555091 0.0 0.0 0.0 0.0 0.16335243 0.0 0.0 0.0 0.19960709 0.0 0.14777364 0.15535627 0.0 0.0 0.0 0.0 0.16688265 0.0 0.22998191 0.0076849232 0.0 0.0 0.35102457 0.0 0.0 0.067553446 0.0 0.111285485 0.17161095 0.055489693 0.21225479 0.0 0.0 0.053858653 0.0 0.0 0.08447219 0.0 0.0 0.0 0.35175067 0.003094355 0.0 0.0 0.0 0.13108504 0.0 0.0 0.0 0.0 0.0 0.0 0.0 0.0 0.0 0.14126042 0.013287073 0.0657168 0.0 0.19745451 0.0 0.11363943 0.0 0.0 0.0 0.0 0.21409716 0.0 0.0 0.0
2 0.056841567 0.0 0.0 0.08693897 0.020269921 0.0 0.0 0.0 0.0 0.0 0.0 0.0 0.0 0.019424971 0.0067534787 0.21569936 0.0 0.04751147 0.054934535 0.0 0.0 0.0 0.0 0.21759693 0.0 0.077274635 0.0 0.13200054 0.0540714 0.046447713 0.0 0.0 0.0 0.20142299 0.07141757 0.06468471 0.0 0.078118876 0.101351015 0.030509027 0.0 0.007867459 0.0 0.0 0.009280262 0.0 0.0 0.0 0.0 0.0 0.0 0.1546733 0.0 0.0 0.0 0.0 0.0 0.1172006 0.0 0.0 0.0 0.0 0.19055025 0.0 0.0 0.0 0.2124148 0.0 0.2100529 0.13622624 0.0 0.0 0.0 0.0 0.12301119 0.0 0.19955035 0.0 0.0 0.0 0.34103304 0.0 0.0 0.05095559 0.0 0.10121966 0.1673611 0.07856644 0.24177615 0.0 0.0 0.124837875 0.0 0.0 0.12922819 0.0 0.0 0.0 0.3917516 0.0074196802 0.0 0.0 0.0 0.16004771 0.0 0.0 0.0 0.0 0.0 0.0 0.0 0.0 0.0 0.13735512 0.017948963 0.106140964 0.0 0.20767736 0.0 0.11852067 0.0 0.0 0.0 0.0040582214 0.18937944 0.0 0.0 0.0
2 0.06406859 0.0 0.0 0.08531063 0.01339801 0.0 0.0 0.0 0.0 0.0 0.0 0.0 0.0 0.021460118 0.008689652 0.22089304 0.0 0.047568414 0.057778176 0.0 0.0 0.0 0.0 0.21565054 0.0 0.07372098 0.0 0.13779972 0.05466751 0.04127034 0.0 0.0 0.0 0.20236647 0.06907888 0.063496575 0.0 0.06693631 0.10034362 0.022547109 0.0 0.0075025014 0.0 0.0 0.0005017993 0.0 0.0 0.0 0.0 0.0 0.0 0.16067462 0.0 0.0 0.0 0.0 0.0 0.12620255 0.0 0.0 0.0 0.0 0.19303043 0.0 0.0 0.0 0.2130371 0.0 0.2100172 0.13567677 0.0 0.0 0.0 0.0 0.1158983 0.0 0.19924769 0.0 0.0 0.0 0.34574842 0.0 0.0 0.042647123 0.0 0.107928075 0.16563337 0.07580054 0.23748125 0.0 0.0 0.12700446 0.0 0.0 0.1193557 0.0 0.0 0.0 0.3872738 0.00058672315 0.0 0.0 0.0 0.16797513 0.0 0.0 0.0 0.0 0.0 0.0 0.0 0.0 0.0 0.1403787 0.016548848 0.103744 0.0 0.20376532 0.0 0.1218948 0.0 0.0 0.0 0.0055356985 0.18619418 0.0 0.0 0.0
2 0.0818112 0.0 0.0 0.056710888 0.0 0.0 0.0 0.0 0.0 0.0 0.0 0.0 0.0 0.025981933 0.0 0.22714369 0.0 0.056557536 0.045911856 0.0 0.0 0.0 0.0 0.21970598 0.0 0.09612554 0.0 0.14722691 0.07341204 0.03288173 0.0 0.0 0.0 0.21145542 0.03894287 0.03902098 0.0 0.00066532125 0.10577799 0.0 0.0 0.0 0.0 0.0 0.0 0.0 0.07393627 0.0 0.03644325 0.0 0.0 0.1919071 0.0 0.0 0.0 0.046475727 0.0 0.1306287 0.0 0.0 0.0 0.0 0.15504566 0.0 0.0 0.0 0.20840396 0.014736026 0.18779309 0.16394497 0.0 0.0 0.0 0.0 0.07663783 0.0 0.14733061 0.0 0.0 0.0 0.35600007 0.0 0.0 0.028391413 0.0 0.15533842 0.14629291 0.025003212 0.23014267 0.0 0.0 0.12746002 0.0 0.0 0.094080664 0.0 0.0 0.0 0.38069695 0.0 0.0 0.0 0.0 0.20306695 0.0 0.0 0.0025527084 0.0 0.0 0.0 0.0 0.0 0.0 0.09786797 0.0 0.10074936 0.0 0.21082486 0.0 0.18245839 0.0 0.0 0.0 0.039173502 0.17527278 0.0 0.0 0.0
2 0.065142594 0.0 0.0 0.091568775 0.0038961202 0.0 0.0 0.0 0.0 0.0 0.0 0.0 0.0 0.026292797 0.003523341 0.24024795 0.0 0.051812682 0.07094134 0.0 0.0 0.0 0.0 0.21908315 0.0 0.086227804 0.0 0.14892371 0.055073705 0.010088013 0.0 0.0 0.0 0.20633006 0.058998797 0.05239901 0.0 0.044831827 0.087177284 0.0 0.0 0.00038788127 0.0 0.0 0.0 0.0 0.05035634 0.0 0.0 0.0 0.0 0.16960305 0.0 0.0 0.0 0.027772935 0.0 0.14805305 0.0 0.0 0.0 0.0 0.19711418 0.0 0.0 0.0 0.20202808 0.0 0.1971403 0.13994382 0.0 0.0 0.0 0.0 0.10643279 0.0 0.18540578 0.0 0.0 0.0 0.35853434 0.0 0.0 0.0183418 0.0 0.12631416 0.1560048 0.053188212 0.21482116 0.0 0.0 0.11877417 0.0 0.0 0.09602299 0.0 0.0 0.0 0.38646308 0.0 0.0 0.0 0.0 0.18565196 0.0 0.0 0.0 0.0 0.0 0.0 0.0 0.0 0.0 0.1520352 0.018472083 0.10800607 0.0 0.17675313 0.0 0.13700569 0.0 0.0 0.0 0.012732492 0.18344516 0.0 0.0 0.0
2 0.048615504 0.0 0.0 0.062894374 0.044082 0.0 0.0 0.0 0.0 0.0 0.0 0.0 0.0 0.005493062 0.01593664 0.2265652 0.0 0.019341998 0.03154662 0.0 0.0 0.0 0.0 0.24551694 0.0 0.13824391 0.0 0.10912808 0.06915827 0.08995346 0.0 0.0 0.0 0.18598187 0.028801996 0.01644828 0.0 0.039892234 0.087663874 0.0115338415 0.0 0.024403019 0.0 0.0 0.0 0.0 0.0 0.0 0.0 0.0 0.0 0.18832482 0.0 0.0 0.0 0.019218283 0.0 0.11718961 0.0 0.0 0.0 0.0 0.17499141 0.0 0.0 0.0 0.22058657 0.0 0.16424239 0.09726565 0.0 0.0 0.0 0.0 0.10940711 0.0 0.24510968 0.0 0.0 0.0 0.36020276 0.0 0.0 0.05808962 0.0 0.0878467 0.17973363 0.07029786 0.19111687 0.0 0.0 0.13539627 0.0 0.0 0.12664552 0.0 0.0 0.0 0.39604488 0.014500632 0.0 0.0 0.0 0.15684323 0.0 0.0 0.0 0.0 0.0 0.0 0.0 0.0 0.0 0.120295666 0.03664948 0.10388453 0.0 0.19504787 0.0 0.12025134 0.0050138836 0.0 0.0 0.024605213 0.20289855 0.0 0.0 0.0
2 0.057074856 0.0 0.0 0.09057085 0.019658323 0.0 0.0 0.0 0.0 0.0 0.0 0.0 0.0 0.023490602 0.004772745 0.2418044 0.0 0.04418846 0.07141646 0.0 0.0 0.0 0.0 0.21921533 0.0 0.101100214 0.0 0.14256653 0.05743315 0.03532698 0.0 0.0 0.0 0.19187538 0.05631254 0.05237907 0.0 0.05349273 0.082273684 0.0009873627 0.0 0.009161875 0.0 0.0 0.0 0.0 0.016871255 0.0 0.0 0.0 0.0 0.1557812 0.0 0.0 0.0 0.01948822 0.0 0.14445108 0.0 0.0 0.0 0.0 0.19578028 0.0 0.0 0.0 0.20875703 0.0 0.18481222 0.1318037 0.0 0.0 0.0 0.0 0.10896064 0.0 0.1975716 0.0 0.0 0.0 0.36495376 0.0 0.0 0.02772416 0.0 0.10571219 0.16549462 0.058811527 0.2140167 0.0 0.0 0.124962255 0.0 0.0 0.099120505 0.0 0.0 0.0 0.3951149 0.0 0.0 0.0 0.0 0.17294456 0.0 0.0 0.0 0.0 0.0 0.0 0.0 0.0 0.0 0.15449063 0.030127967 0.115019836 0.0 0.18471435 0.0 0.13047354 0.0 0.0 0.0 0.016952557 0.18339284 0.0 0.0 0.0
2 0.09751711 0.0 0.0 0.048003677 0.0 0.0 0.0 0.0 0.0 0.0 0.0 0.0 0.0 0.011388183 0.0 0.27129656 0.0 0.031646848 0.06295089 0.0 0.0 0.0 0.0 0.22018422 0.0 0.14888163 0.0 0.11708888 0.13023686 0.06695776 0.0 0.0 0.0 0.18671387 0.07966887 0.055089008 0.0 0.0049799858 0.11660706 0.0006630892 0.0 0.0 0.0 0.0 0.0 0.0 0.062078353 0.0 0.06122385 0.0 0.0 0.1909766 0.0 0.0 0.0 0.07509551 0.0 0.15650198 0.0 0.0 0.0 0.0 0.1384599 0.0 0.0 0.0 0.14237824 0.011876878 0.11965298 0.16891983 0.0 0.0 0.0 0.0 0.05927262 0.0 0.14182054 0.0 0.0 0.0 0.36150837 0.0 0.0 0.051361207 0.0 0.15272778 0.08598308 0.04505782 0.23455529 0.0 0.0 0.121108875 0.0 0.0 0.06440344 0.0 0.0 0.0 0.39295033 0.0 0.0 0.0 0.0 0.17989522 0.0 0.0 0.0 0.0 0.0 0.0 0.0 0.0 0.0 0.09405503 0.0 0.1006842 0.0 0.18735628 0.0 0.1922499 0.032900106 0.0 0.0 0.076417014 0.20225753 0.0 0.0 0.0
2 0.09119772 0.0 0.0 0.051721647 0.016961638 0.0 0.0 0.0 0.0 0.0 0.0 0.0 0.0 0.042084124 0.0 0.2282169 0.0 0.04040467 0.05046674 0.0 0.0 0.0 0.0 0.19830653 0.0 0.09517471 0.0 0.17318901 0.078023955 0.039037067 0.0 0.0 0.0 0.21251018 0.035551224 0.052907582 0.0 0.00624257 0.09401804 0.0 0.0 0.0077379397 0.0 0.0 0.0 0.0 0.080046825 0.0 0.034269333 0.0 0.0 0.17053859 0.0 0.0 0.0 0.032003354 0.0 0.14297666 0.0 0.0 0.0 0.0 0.16055088 0.0 0.0 0.0 0.19978192 0.0054260567 0.17936426 0.16896708 0.0 0.0 0.0 0.0 0.040212885 0.0 0.119416386 0.0 0.0 0.0 0.3582349 0.0 0.0 0.0109826485 0.0 0.1374953 0.13236043 0.017749418 0.22663441 0.0 0.0 0.13630572 0.0 0.0 0.07537409 0.0 0.0 0.0 0.40125772 0.0 0.0 0.0 0.0 0.22820957 0.0 0.0 0.0033647465 0.0 0.0 0.0 0.0 0.0 0.0 0.11259977 0.0 0.114429034 0.0 0.20550868 0.0 0.19074373 0.01799711 0.0 0.0 0.06616111 0.15192176 0.0 0.0 0.0
2 0.09793837 0.0 0.0 0.041556593 0.0 0.0 0.0 0.0 0.0 0.0 0.0 0.0 0.0 0.0053383615 0.0 0.27130207 0.0 0.028409602 0.06266747 0.0 0.0 0.0 0.0 0.22551316 0.0 0.16101499 0.0 0.10684296 0.1378246 0.0713933 0.0 0.0 0.0 0.18064797 0.07552207 0.04516138 0.0 0.0 0.12054505 0.0 0.0 0.0 0.0 0.0 0.0 0.0 0.05418163 0.0 0.06700134 0.0 0.0 0.19800158 0.0 0.0 0.0 0.08116554 0.0 0.14816089 0.0 0.0 0.0 0.0 0.130164 0.0 0.0 0.0 0.1423611 0.017125322 0.10569388 0.16596489 0.0 0.0 0.0 0.0 0.06406734 0.0 0.14662054 0.0 0.0 0.0 0.3641277 0.0 0.0 0.0569357 0.0 0.15746774 0.08432311 0.045548968 0.2322503 0.0 0.0 0.12258744 0.0 0.0 0.07064311 0.0 0.0 0.0 0.38648078 0.0 0.0 0.0 0.0 0.1748317 0.0 0.0 0.0 0.0 0.0 0.0 0.0 0.0 0.0 0.08131619 0.0 0.09534692 0.0 0.19383126 0.0 0.19307418 0.03727808 0.0 0.0 0.07376479 0.21222644 0.0 0.0 0.0
2 0.09443316 0.0 0.0 0.044926483 0.0 0.0 0.0 0.0 0.0 0.0 0.0 0.0 0.0 0.012456396 0.0 0.25361255 0.0 0.035121012 0.058551263 0.0 0.0 0.0 0.0 0.21910639 0.0 0.14448947 0.0 0.12894791 0.12209929 0.06962873 0.0 0.0 0.0 0.18768613 0.062265053 0.04594059 0.0 0.0 0.111613825 0.0 0.0 0.0 0.0 0.0 0.0 0.0 0.06422718 0.0 0.059899822 0.0 0.0 0.19287477 0.0 0.0 0.0 0.06956113 0.0 0.14508255 0.0 0.0 0.0 0.0 0.13528897 0.0 0.0 0.0 0.16553326 0.015033172 0.1264044 0.16519214 0.0 0.0 0.0 0.0 0.052229736 0.0 0.13406979 0.0 0.0 0.0 0.36950392 0.0 0.0 0.050926115 0.0 0.15490383 0.09629187 0.03946356 0.2283971 0.0 0.0 0.12940893 0.0 0.0 0.07030747 0.0 0.0 0.0 0.39200962 0.0 0.0 0.0 0.0 0.18765754 0.0 0.0 0.0 0.0 0.0 0.0 0.0 0.0 0.0 0.08199644 0.0 0.10137376 0.0 0.20121361 0.0 0.19900735 0.037895475 0.0 0.0 0.076097764 0.19818111 0.0 0.0 0.0
2 0.059333943 0.0 0.0 0.10322208 0.0 0.0 0.0 0.0 0.0 0.0 0.0 0.0 0.0 0.0 0.014356685 0.26959568 0.0 0.062516905 0.09739769 0.0 0.0 0.0 0.0 0.23045142 0.0 0.13286918 0.0 0.11101825 0.07648899 0.029225033 0.0 0.0 0.0 0.16623643 0.08534649 0.0428293 0.0 0.05081361 0.094520114 0.0045908834 0.0 0.0 0.0 0.0 0.0 0.0 0.0 0.0 0.0 0.0 0.0 0.14683573 0.0 0.0 0.0 0.061585914 0.0 0.14293402 0.0 0.0 0.0 0.0 0.18968605 0.0 0.0 0.0 0.20275703 0.0 0.15105098 0.13468796 0.0 0.0 0.0 0.0 0.15569103 0.0 0.222066 0.0 0.0 0.0 0.37059426 0.0 0.0 0.04172205 0.0 0.113476 0.16175716 0.06443097 0.22591172 0.0 0.0 0.10758461 0.0 0.0 0.08304857 0.0 0.0 0.0 0.3598263 0.000109469605 0.0 0.0 0.0 0.1442429 0.0 0.0 0.0 0.0 0.0 0.0 0.0 0.0 0.0 0.15774527 0.02798262 0.090828225 0.0 0.18499477 0.0 0.11507887 0.0 0.0 0.0 0.0003796217 0.2015673 0.0 0.0 0.0
2 0.09912719 0.0 0.0 0.053475592 0.0 0.0 0.0 0.0 0.0 0.0 0.0 0.0 0.0 0.023353029 0.0 0.2709148 0.0 0.0340012 0.06283505 0.0 0.0 0.0 0.0 0.21849571 0.0 0.13552275 0.0 0.12714665 0.12247716 0.055465195 0.0 0.0 0.0 0.19589366 0.07995388 0.061170004 0.0 0.0018206966 0.107315116 0.0009819015 0.0 0.0 0.0 0.0 0.0 0.0 0.08485934 0.0 0.061218087 0.0 0.0 0.190954 0.0 0.0 0.0 0.06929805 0.0 0.16712353 0.0 0.0 0.0 0.0 0.14326191 0.0 0.0 0.0 0.13484195 0.012188386 0.1306213 0.17031603 0.0 0.0 0.0 0.0 0.053343274 0.0 0.1326351 0.0 0.0 0.0 0.35770512 0.0 0.0 0.040024813 0.0 0.15333043 0.078610934 0.042075943 0.23241866 0.0 0.0 0.117904775 0.0 0.0 0.057367668 0.0 0.0 0.0 0.39913046 0.0 0.0 0.0 0.0 0.19042352 0.0 0.0 0.0 0.0 0.0 0.0 0.0 0.0 0.0 0.107793584 0.0 0.11028564 0.0 0.17284203 0.0 0.19230105 0.025037248 0.0 0.0 0.07896525 0.19259341 0.0 0.0 0.0
2 0.06185379 0.0 0.0 0.099932 0.0 0.0 0.0 0.0 0.0 0.0 0.0 0.0 0.0 0.0 0.011416004 0.2729082 0.0 0.077020824 0.0802783 0.0 0.0 0.0 0.0 0.2412019 0.0 0.14398947 0.0 0.11342086 0.069670945 0.0 0.0 0.0 0.0 0.19259869 0.07003388 0.032817006 0.0 0.025176935 0.08337636 0.0 0.0 0.0 0.0 0.0 0.0 0.0 0.04522714 0.0 0.0 0.0 0.0 0.16133007 0.0 0.0 0.0 0.08416121 0.0 0.15536214 0.0 0.0 0.0 0.0 0.18746409 0.0 0.0 0.0 0.19414064 0.0 0.16183712 0.14246362 0.0 0.0 0.0 0.0 0.1437845 0.0 0.20062588 0.0 0.0 0.0 0.36263222 0.0 0.0 0.022328809 0.0 0.1263196 0.1539564 0.035148237 0.19988023 0.0 0.0 0.08607341 0.0 0.0 0.074580096 0.0 0.0 0.0 0.37511602 0.0 0.0 0.0 0.0 0.17036615 0.0 0.0 0.00013075022 0.0 0.0 0.0 0.0 0.0 0.0 0.16110452 0.027714334 0.09336001 0.0 0.16094072 0.0 0.12822446 0.0 0.0 0.0 0.0022745242 0.19755869 0.0 0.0 0.0
2 0.0663759 0.0 0.0 0.06714515 0.0 0.0 0.0 0.0 0.0 0.0 0.0 0.0 0.0 0.002034105 0.01012061 0.24878028 0.0 0.062978804 0.03567279 0.0 0.0 0.0 0.0 0.25557193 0.0 0.12211857 0.0 0.11004117 0.076091476 0.019588808 0.0 0.0 0.0 0.20805725 0.036126826 0.014292173 0.0 0.012039966 0.110473834 0.0 0.0 0.0 0.0 0.0 0.0 0.0 0.047146153 0.0 0.0233485 0.0 0.0 0.21511972 0.0 0.0 0.0 0.064249136 0.0 0.121020466 0.0 0.0 0.0 0.0 0.16378471 0.0 0.0 0.0 0.21166173 0.017417638 0.17705224 0.13387215 0.0 0.0 0.0 0.0 0.12096715 0.0 0.20513888 0.0 0.0 0.0 0.34821227 0.0 0.0 0.043388188 0.0 0.14979832 0.15698372 0.042776402 0.19870077 0.0 0.0 0.1058751 0.0 0.0 0.107293606 0.0 0.0 0.0 0.36813137 0.0 0.0 0.0 0.0 0.17854296 0.0 0.0 0.0 0.0 0.0 0.0 0.0 0.0 0.0 0.105059795 0.0 0.08767365 0.0 0.18446638 0.0 0.14871906 0.0 0.0 0.0 0.01211153 0.21399017 0.0 0.0 0.0
2 0.058553193 0.0 0.0 0.10405607 0.00031839317 0.0 0.0 0.0 0.0 0.0 0.0 0.0 0.0 0.0 0.009686437 0.26827842 0.0 0.055534363 0.09556562 0.0 0.0 0.0 0.0 0.2272471 0.0 0.12842134 0.0 0.121858455 0.07311393 0.03186251 0.0 0.0 0.0 0.16707517 0.08009876 0.046463776 0.0 0.052521423 0.088291846 0.0 0.0 0.0 0.0 0.0 0.0 0.0 0.0016200047 0.0 0.0 0.0 0.0 0.14272384 0.0 0.0 0.0 0.050767835 0.0 0.1457053 0.0 0.0 0.0 0.0 0.19666038 0.0 0.0 0.0 0.20232666 0.0 0.15202986 0.12968203 0.0 0.0 0.0 0.0 0.14421117 0.0 0.21782967 0.0 0.0 0.0 0.3748008 0.0 0.0 0.035299905 0.0 0.10581641 0.16058391 0.06455654 0.2219472 0.0 0.0 0.11397196 0.0 0.0 0.08074214 0.0 0.0 0.0 0.36927903 0.0 0.0 0.0 0.0 0.1519687 0.0 0.0 0.0 0.0 0.0 0.0 0.0 0.0 0.0 0.16463464 0.033983547 0.09799461 0.0 0.18116364 0.0 0.114523575 0.0 0.0 0.0 0.00969654 0.19521235 0.0 0.0 0.0
2 0.09168326 0.0 0.0 0.05877192 0.0 0.0 0.0 0.0 0.0 0.0 0.0 0.0 0.0 0.0316301 0.0 0.25835204 0.0 0.04040775 0.06226846 0.0 0.0 0.0 0.0 0.21997346 0.0 0.11822988 0.0 0.15116838 0.09198673 0.017544685 0.0 0.0 0.0 0.2027267 0.04465171 0.043436576 0.0 0.0 0.079928935 0.0 0.0 0.0 0.0 0.0 0.0 0.0 0.12897548 0.0 0.04744808 0.0 0.0 0.18731055 0.0 0.0 0.0 0.06176713 0.0 0.1618663 0.0 0.0 0.0 0.0 0.14892255 0.0 0.0 0.0 0.16781138 0.009248273 0.14932053 0.16235371 0.0 0.0 0.0 0.0 0.058239292 0.0 0.110317886 0.0 0.0 0.0 0.35783625 0.0 0.0 0.009698314 0.0 0.1546666 0.10104196 0.013433083 0.22868814 0.0 0.0 0.123746514 0.0 0.0 0.061856512 0.0 0.0 0.0 0.39834437 0.0 0.0 0.0 0.0 0.21993105 0.0 0.0 0.0027830126 0.0 0.0 0.0 0.0 0.0 0.0 0.11923089 0.0 0.1247777 0.0 0.16762415 0.0 0.19256012 0.0054926528 0.0 0.0 0.06773231 0.17428042 0.0 0.0 0.0
2 0.06673791 0.0 0.0 0.056984223 0.0064507197 0.0 0.0 0.0 0.0 0.0 0.0 0.0 0.0 0.0024098037 0.014583885 0.25391027 0.0 0.044855695 0.025294973 0.0 0.0 0.0 0.0 0.26985934 0.0 0.15690808 0.0 0.10084571 0.082885705 0.040047403 0.0 0.0 0.0 0.19695672 0.017330632 0.0 0.0 0.0 0.105763085 0.0 0.0 0.0 0.0 0.0 0.0 0.0 0.031489566 0.0 0.026890812 0.0 0.0 0.224229 0.0 0.0 0.0 0.07192656 0.0 0.111722425 0.0 0.0 0.0 0.0 0.15683171 0.0 0.0 0.0 0.21146546 0.013449863 0.1493902 0.11442828 0.0 0.0 0.0 0.0 0.1090733 0.0 0.22183791 0.0 0.0 0.0 0.36166757 0.0 0.0 0.044706468 0.0 0.14274332 0.15652576 0.043974277 0.1782665 0.0 0.0 0.11022712 0.0 0.0 0.10943445 0.0 0.0 0.0 0.3684529 0.0023733422 0.0 0.0 0.0 0.17715742 0.0 0.0 0.0 0.0 0.0 0.0 0.0 0.0 0.0 0.09252766 0.0 0.08815458 0.0 0.18083438 0.0 0.15084141 0.0 0.0 0.0 0.023598537 0.21881092 0.0 0.0 0.0
2 0.05867093 0.0 0.0 0.108971566 0.0 0.0 0.0 0.0 0.0 0.0 0.0 0.0 0.0 0.0 0.04766096 0.27052158 0.0 0.12573159 0.06972857 0.0 0.0 0.0 0.0 0.25916463 0.0 0.19647785 0.0 0.049813837 0.09568641 0.025387075 0.0 0.0 0.0 0.1605358 0.103792 0.034319825 0.0 0.055153757 0.13273442 0.026314368 0.0 0.0 0.0 0.0 0.0 0.0 0.0 0.0 0.0 0.0 0.0 0.12031243 0.0 0.0 0.0 0.10856425 0.0 0.09801033 0.0 0.0 0.0 0.0 0.16065846 0.0 0.0 0.0 0.1999682 0.0 0.13958848 0.13655789 0.0 0.0 0.0 0.0 0.18961032 0.0 0.26088962 0.019585798 0.0 0.0 0.3365955 0.0 0.0 0.09743036 0.0 0.10223259 0.17346963 0.073744155 0.22982098 0.0 0.0 0.0465163 0.0 0.0 0.0996633 0.0 0.0 0.0 0.32166228 0.02851313 0.0 0.0 0.0 0.08508119 0.0 0.0 0.0 0.0 0.0 0.0 0.0 0.0 0.0 0.13321632 0.028323041 0.039059933 0.0 0.19875713 0.0 0.0886638 0.0 0.0 0.0 0.0 0.23364706 0.0 0.0 0.0
2 0.06113021 0.0 0.0 0.098164886 0.0 0.0 0.0 0.0 0.0 0.0 0.0 0.0 0.0 0.0 0.03481518 0.26707676 0.0 0.09452758 0.06761327 0.0 0.0 0.0 0.0 0.22462553 0.0 0.15163228 0.0 0.10727644 0.05917922 0.0 0.0 0.0 0.0 0.195937 0.07453148 0.051783174 0.0 0.029082386 0.095163964 0.0 0.0 0.0056119543 0.0 0.0 0.0 0.0 0.019552642 0.0 0.0 0.0 0.0 0.14092505 0.0 0.0 0.0 0.081828676 0.0 0.14617859 0.0 0.0 0.0 0.0 0.19125928 0.0 0.0 0.0 0.20211248 0.0 0.17380823 0.168786 0.0 0.0 0.0 0.0 0.13425232 0.0 0.19505982 0.0 0.0 0.0 0.3570385 0.0 0.0 0.026224105 0.0 0.1094205 0.17424455 0.03912228 0.20029068 0.0 0.0 0.07410687 0.0 0.0 0.068754576 0.0 0.0 0.0 0.3794735 0.0 0.0 0.0 0.0 0.17713918 0.0 0.0 0.0 0.0 0.0 0.0 0.0 0.0 0.0 0.15757321 0.020163136 0.08242963 0.0 0.18266247 0.0 0.13085234 0.0 0.0 0.0 0.002038149 0.18651003 0.0 0.0 0.0
2 0.064326756 0.0 0.0 0.07662128 0.015736416 0.0 0.0 0.0 0.0 0.0 0.0 0.0 0.0 0.015846472 0.022030758 0.22372493 0.0 0.050392713 0.05562354 0.0 0.0 0.0 0.0 0.2111937 0.0 0.08822478 0.0 0.13399656 0.050819382 0.05685492 0.0 0.0 0.0 0.1925309 0.059753753 0.058669746 0.0 0.057566382 0.104791105 0.018697765 0.0 0.016532259 0.0 0.0 0.010621271 0.0 0.0 0.0 0.0 0.0 0.0 0.15313785 0.0 0.0 0.0 0.007823604 0.0 0.122931495 0.0 0.0 0.0 0.0 0.18779512 0.0 0.0 0.0 0.22343177 0.0 0.20360091 0.1417131 0.0 0.0 0.0 0.0 0.10912987 0.0 0.20469038 0.0 0.0 0.0 0.3514913 0.0 0.0 0.04877943 0.0 0.10352564 0.17966835 0.07302497 0.23466007 0.0 0.0 0.13029155 0.0 0.0 0.11743937 0.0 0.0 0.0 0.38544723 0.0031490596 0.0 0.0 0.0 0.16303247 0.0 0.0 0.0 0.0 0.0 0.0 0.0 0.0 0.0 0.132858 0.0117292665 0.09860871 0.0 0.21825263 0.0 0.12815654 0.0 0.0 0.0 0.009290033 0.17885783 0.0 0.0 0.0
2 0.06549797 0.0 0.0 0.0640494 0.0 0.0 0.0 0.0 0.0 0.0 0.0 0.0 0.0 0.0023556272 0.0140403025 0.2521409 0.0 0.06042128 0.032009974 0.0 0.0 0.0 0.0 0.2607444 0.0 0.13766395 0.0 0.10517451 0.079450965 0.02604188 0.0 0.0 0.0 0.20305689 0.03049773 0.007062823 0.0 0.0041368552 0.11296352 0.0 0.0 0.0 0.0 0.0 0.0 0.0 0.038104337 0.0 0.02308935 0.0 0.0 0.21753749 0.0 0.0 0.0 0.07206189 0.0 0.11614224 0.0 0.0 0.0 0.0 0.15893096 0.0 0.0 0.0 0.2102526 0.016283933 0.16922864 0.13199331 0.0 0.0 0.0 0.0 0.11995692 0.0 0.21012971 0.0 0.0 0.0 0.35172892 0.0 0.0 0.04620762 0.0 0.14662398 0.16167003 0.04209274 0.19476704 0.0 0.0 0.106145576 0.0 0.0 0.10807954 0.0 0.0 0.0 0.36393318 0.002907711 0.0 0.0 0.0 0.1756594 0.0 0.0 0.0 0.0 0.0 0.0 0.0 0.0 0.0 0.09649838 0.0 0.08698227 0.0 0.18692593 0.0 0.15208781 0.0 0.0 0.0 0.015465457 0.21496376 0.0 0.0 0.0
2 0.088077515 0.0 0.0 0.051760253 0.0130888885 0.0 0.0 0.0 0.0 0.0 0.0 0.0 0.0 0.015634395 0.0 0.25517237 0.0 0.025022084 0.061587237 0.0 0.0 0.0 0.0 0.21931033 0.0 0.14362647 0.0 0.14237586 0.10905569 0.06426609 0.0 0.0 0.0 0.1851093 0.047200687 0.04121569 0.0 0.0 0.096017465 0.0 0.0 0.0 0.0 0.0 0.0 0.0 0.072917 0.0 0.041479297 0.0 0.0 0.18169427 0.0 0.0 0.0 0.059843928 0.0 0.14886573 0.0 0.0 0.0 0.0 0.14390048 0.0 0.0 0.0 0.1793452 0.0 0.12692113 0.15585238 0.0 0.0 0.0 0.0 0.053983666 0.0 0.1326508 0.0 0.0 0.0 0.37212774 0.0 0.0 0.03467452 0.0 0.14353622 0.11022171 0.031234827 0.22476096 0.0 0.0 0.13705546 0.0 0.0 0.06663564 0.0 0.0 0.0 0.39992782 0.0 0.0 0.0 0.0 0.20173313 0.0 0.0 0.0 0.0 0.0 0.0 0.0 0.0 0.0 0.09939372 0.0 0.113579236 0.0 0.19044542 0.0 0.19619015 0.043996397 0.0 0.0 0.07767643 0.18523663 0.0 0.0 0.0
2 0.05602168 0.0 0.0 0.12844935 0.0 0.0 0.0 0.0 0.0 0.0 0.0 0.0 0.0 0.0 0.016688528 0.2696859 0.0 0.105890915 0.082254045 0.0 0.0 0.0 0.0 0.24014674 0.0 0.13340104 0.0 0.102361575 0.07517923 0.0 0.0 0.0 0.0 0.18881314 0.106247336 0.056102984 0.0 0.062719 0.111339256 0.0 0.0 0.0 0.0 0.0 0.0 0.0 0.028325323 0.0 0.0 0.0 0.0 0.13838322 0.0 0.0 0.0 0.07493234 0.0 0.12950017 0.0 0.0 0.0 0.0 0.20119855 0.0 0.0 0.0 0.1830356 0.0 0.182932 0.15870982 0.0 0.0 0.0 0.0 0.17276649 0.0 0.20104188 0.0 0.0 0.0 0.35071284 0.0 0.0 0.039139666 0.0 0.12600972 0.15594849 0.049336817 0.22691976 0.0 0.0 0.07166391 0.0 0.0 0.07982622 0.0 0.0 0.0 0.3494032 0.0 0.0 0.0 0.0 0.13913588 0.0 0.0 0.0 0.0 0.0 0.0 0.0 0.0 0.0 0.15677457 0.028174415 0.07157112 0.0 0.16937272 0.0 0.11496208 0.0 0.0 0.0 0.0 0.2052291 0.0 0.0 0.0
2 0.08127507 0.0 0.0 0.083339274 0.0 0.0 0.0 0.0 0.0 0.0 0.0 0.0 0.0 0.025453325 0.034065027 0.2570233 0.0 0.08919726 0.03534992 0.0 0.0 0.0 0.0 0.22880553 0.0 0.14472637 0.0 0.13402519 0.061920647 0.0 0.0 0.0 0.0 0.21521361 0.068058185 0.055236604 0.0 0.008021318 0.10509276 0.0 0.0 0.02098164 0.0 0.0 0.0 0.0 0.032505803 0.0 0.01561016 0.0 0.0 0.15514712 0.0 0.0 0.0 0.08722837 0.0 0.11002745 0.0 0.0 0.0 0.0 0.17832856 0.0 0.0 0.0 0.19198135 0.02110541 0.18138152 0.1835275 0.0 0.0 0.0 0.0 0.12191409 0.0 0.16238801 0.0 0.0 0.0 0.34744802 0.0 0.0 0.027443882 0.0 0.10150494 0.18203521 0.031663913 0.2102197 0.0 0.0 0.08351608 0.0 0.0 0.08388771 0.0 0.0 0.0 0.3807129 0.0 0.0 0.0 0.0 0.20216449 0.0 0.0 0.012510734 0.0 0.0 0.0 0.0 0.0 0.0 0.13290998 0.009462952 0.0779024 0.0 0.19564599 0.0 0.14374784 0.0 0.0 0.0 0.031493988 0.18133077 0.0 0.0 0.0
2 0.054836605 0.0 0.0 0.0606639 0.03389462 0.0 0.0 0.0 0.0 0.0 0.0 0.0 0.0 0.008146924 0.01588181 0.23351395 0.0 0.024207363 0.035467524 0.0 0.0 0.0 0.0 0.24272497 0.0 0.13457684 0.0 0.11367748 0.06906614 0.08249577 0.0 0.0 0.0 0.18484823 0.03448733 0.018936291 0.0 0.03322015 0.088158675 0.009146039 0.0 0.018579142 0.0 0.0 0.0 0.0 0.0 0.0 0.0 0.0 0.0 0.18435292 0.0 0.0 0.0 0.02823232 0.0 0.119585335 0.0 0.0 0.0 0.0 0.1749635 0.0 0.0 0.0 0.21862406 0.0 0.1642607 0.10795451 0.0 0.0 0.0 0.0 0.110826656 0.0 0.237271 0.0 0.0 0.0 0.36282003 0.0 0.0 0.053209987 0.0 0.09328359 0.17841263 0.06872168 0.20027415 0.0 0.0 0.13553634 0.0 0.0 0.119259454 0.0 0.0 0.0 0.39064404 0.008163328 0.0 0.0 0.0 0.16286556 0.0 0.0 0.0 0.0 0.0 0.0 0.0 0.0 0.0 0.12562598 0.029915813 0.10537124 0.0 0.19724432 0.0 0.12466156 0.0016531055 0.0 0.0 0.026823647 0.19911833 0.0 0.0 0.0
2 0.07326823 0.0 0.0 0.08304742 0.0 0.0 0.0 0.0 0.0 0.0 0.0 0.0 0.0 0.0 0.053440206 0.27613714 0.0 0.11109081 0.06496612 0.0 0.0 0.0 0.0 0.25726873 0.0 0.1958141 0.0 0.065819696 0.08827456 0.018012071 0.0 0.0 0.0 0.1795365 0.076079 0.01920984 0.0 0.016413623 0.10769529 0.0 0.0 0.0 0.0 0.0 0.0 0.0 0.0 0.0 0.0 0.0 0.0 0.15024759 0.0 0.0 0.0 0.13226803 0.0 0.1261057 0.0 0.0 0.0 0.0 0.14940041 0.0 0.0 0.0 0.19679728 0.0 0.13678284 0.15674211 0.0 0.0 0.0 0.0 0.16035268 0.0 0.2303576 0.013366674 0.0 0.0 0.35201383 0.0 0.0 0.06528333 0.0 0.12161463 0.1681126 0.04889159 0.20590271 0.0 0.0 0.04475986 0.0 0.0 0.08158198 0.0 0.0 0.0 0.3469127 0.0018758452 0.0 0.0 0.0 0.14275002 0.0 0.0 0.0 0.0 0.0 0.0 0.0 0.0 0.0 0.13242197 0.0031448798 0.060661692 0.0 0.19580914 0.0 0.11990582 0.0 0.0 0.0 0.0 0.21500266 0.0 0.0 0.0
2 0.09043235 0.0 0.0 0.057973873 0.0097038895 0.0 0.0 0.0 0.0 0.0 0.0 0.0 0.0 0.023130791 0.0 0.25373322 0.0 0.032217756 0.06730141 0.0 0.0 0.0 0.0 0.21596731 0.0 0.12976769 0.0 0.14625649 0.10635596 0.053438555 0.0 0.0 0.0 0.1918282 0.05576778 0.049413934 0.0 0.004092494 0.09159429 0.0013773193 0.0 0.0 0.0 0.0 0.0 0.0 0.087571174 0.0 0.041329224 0.0 0.0 0.18087955 0.0 0.0 0.0 0.052023932 0.0 0.15480919 0.0 0.0 0.0 0.0 0.14808449 0.0 0.0 0.0 0.17006823 0.0 0.13554256 0.16120064 0.0 0.0 0.0 0.0 0.054190755 0.0 0.12641104 0.0 0.0 0.0 0.3712818 0.0 0.0 0.029110948 0.0 0.14774574 0.09889963 0.030483993 0.22996885 0.0 0.0 0.13251545 0.0 0.0 0.061518427 0.0 0.0 0.0 0.40126392 0.0 0.0 0.0 0.0 0.20616128 0.0 0.0 0.0 0.0 0.0 0.0 0.0 0.0 0.0 0.108912855 0.0 0.12022387 0.0 0.18208599 0.0 0.19216284 0.03737956 0.0 0.0 0.07431086 0.18136625 0.0 0.0 0.0
2 0.06728213 0.0 0.0 0.048448473 0.029280098 0.0 0.0 0.0 0.0 0.0 0.0 0.0 0.0 0.007170128 0.009105969 0.25341314 0.0 0.014566012 0.01322439 0.0 0.0 0.0 0.0 0.2811685 0.0 0.18560703 0.0 0.09722708 0.08915296 0.056266762 0.0 0.0 0.0 0.18911037 0.0011636814 0.0 0.0 0.0 0.08261939 0.0 0.0 0.011695892 0.0 0.0 0.0 0.0 0.023641521 0.0 0.029644147 0.0 0.0 0.22948885 0.0 0.0 0.0 0.06407144 0.0 0.11199188 0.0 0.0 0.0 0.0 0.15427771 0.0 0.0 0.0 0.20504716 0.013805318 0.12712419 0.0874492 0.0 0.0 0.0 0.0 0.090644784 0.0 0.2414727 0.0 0.0 0.0 0.37004563 0.0 0.0 0.04298497 0.0 0.12093589 0.14720239 0.039945886 0.14785522 0.0 0.0 0.11383533 0.0 0.0 0.10968052 0.0 0.0 0.0 0.38355616 0.0 0.0 0.0 0.0 0.18125857 0.0 0.0 0.0 0.0 0.0 0.0 0.0 0.0 0.0 0.09651046 0.016072508 0.100386925 0.0 0.16457416 0.0 0.14663926 0.0 0.0 0.0 0.033095904 0.22535565 0.0 0.0 0.0
2 0.08560334 0.0 0.0 0.042701375 0.0 0.0 0.0 0.0 0.0 0.0 0.0 0.0 0.0 0.025017727 0.00047895825 0.2314663 0.0 0.06202997 0.03744764 0.0 0.0 0.0 0.0 0.23131639 0.0 0.11286764 0.0 0.13605711 0.07824618 0.028676484 0.0 0.0 0.0 0.21045561 0.024728825 0.027524581 0.0 0.0 0.11693237 0.0 0.0 0.0 0.0 0.0 0.0 0.0 0.06957286 0.0 0.045525495 0.0 0.0 0.20961209 0.0 0.0 0.0 0.06929988 0.0 0.11406182 0.0 0.0 0.0 0.0 0.12820457 0.0 0.0 0.0 0.21331118 0.036774624 0.17636478 0.16987087 0.0 0.0 0.0 0.0 0.08397068 0.0 0.13855141 0.0 0.0 0.0 0.34940836 0.0 0.0 0.03701509 0.0 0.16051842 0.15291364 0.016073938 0.22537217 0.0 0.0 0.12529862 0.0 0.0 0.10174381 0.0 0.0 0.0 0.36800534 0.0 0.0 0.0 0.0 0.1977151 0.0 0.0 0.021411946 0.0 0.0 0.0 0.0 0.0 0.0 0.06476721 0.0 0.09659377 0.0 0.22130196 0.0 0.19552772 0.0 0.0 0.0 0.029150931 0.18955731 0.0 0.0 0.0
2 0.085002474 0.0 0.0 0.060933463 0.0 0.0 0.0 0.0 0.0 0.0 0.0 0.0 0.0 0.030361678 0.0 0.22841133 0.0 0.063120924 0.0415278 0.0 0.0 0.0 0.0 0.22150435 0.0 0.08983627 0.0 0.1498393 0.06740492 0.012656306 0.0 0.0 0.0 0.21957664 0.031507548 0.043187134 0.0 0.0 0.10364068 0.0 0.0 0.0 0.0 0.0 0.0 0.0 0.0952351 0.0 0.03871007 0.0 0.0 0.1987142 0.0 0.0 0.0 0.051497146 0.0 0.13961782 0.0 0.0 0.0 0.0 0.14826322 0.0 0.0 0.0 0.20313127 0.026700795 0.20067567 0.17018795 0.0 0.0 0.0 0.0 0.07174346 0.0 0.13626759 0.0 0.0 0.0 0.34673175 0.0 0.0 0.020323992 0.0 0.15629986 0.14704509 0.016165683 0.22256364 0.0 0.0 0.118091844 0.0 0.0 0.085765004 0.0 0.0 0.0 0.3809643 0.0 0.0 0.0 0.0 0.21537939 0.0 0.0 0.011198954 0.0 0.0 0.0 0.0 0.0 0.0 0.096022405 0.0 0.10367555 0.0 0.19493096 0.0 0.18931356 0.0 0.0 0.0 0.031930655 0.17546743 0.0 0.0 0.0
2 0.09127301 0.0 0.0 0.046488844 0.016925346 0.0 0.0 0.0 0.0 0.0 0.0 0.0 0.0 0.02792431 0.0 0.23103884 0.0 0.034869242 0.04719355 0.0 0.0 0.0 0.0 0.20963915 0.0 0.11324873 0.0 0.16148813 0.08761926 0.054526635 0.0 0.0 0.0 0.19874398 0.03101547 0.040319387 0.0 0.0 0.1026411 0.0 0.0 0.004848363 0.0 0.0 0.0 0.0 0.065367125 0.0 0.039536357 0.0 0.0 0.17675519 0.0 0.0 0.0 0.044318117 0.0 0.12793215 0.0 0.0 0.0 0.0 0.1517238 0.0 0.0 0.0 0.21145466 0.006995162 0.16163357 0.15839207 0.0 0.0 0.0 0.0 0.04928257 0.0 0.13189466 0.0 0.0 0.0 0.36694035 0.0 0.0 0.024459608 0.0 0.14281529 0.13845228 0.026592089 0.22806819 0.0 0.0 0.14382511 0.0 0.0 0.08457125 0.0 0.0 0.0 0.38960752 0.0 0.0 0.0 0.0 0.21418567 0.0 0.0 0.008417497 0.0 0.0 0.0 0.0 0.0 0.0 0.09429088 0.0 0.10300529 0.0 0.21880664 0.0 0.19445898 0.028752226 0.0 0.0 0.06739782 0.16604869 0.0 0.0 0.0
2 0.090139374 0.0 0.0 0.047367685 0.006702772 0.0 0.0 0.0 0.0 0.0 0.0 0.0 0.0 0.040374205 0.0 0.23248316 0.0 0.042099573 0.045919728 0.0 0.0 0.0 0.0 0.20642248 0.0 0.10093517 0.0 0.1666233 0.07737442 0.031891707 0.0 0.0 0.0 0.2115898 0.02835497 0.046892717 0.0 0.0 0.092433654 0.0 0.0 0.0 0.0 0.0 0.0 0.0 0.0930901 0.0 0.03874783 0.0 0.0 0.17945787 0.0 0.0 0.0 0.04611572 0.0 0.14530884 0.0 0.0 0.0 0.0 0.14538424 0.0 0.0 0.0 0.19864197 0.021653788 0.18064994 0.17115602 0.0 0.0 0.0 0.0 0.046662107 0.0 0.11216385 0.0 0.0 0.0 0.35071248 0.0 0.0 0.014287678 0.0 0.14345978 0.13526215 0.012076942 0.22680266 0.0 0.0 0.13297822 0.0 0.0 0.080985755 0.0 0.0 0.0 0.39858562 0.0 0.0 0.0 0.0 0.2248278 0.0 0.0 0.011406594 0.0 0.0 0.0 0.0 0.0 0.0 0.10291378 0.0 0.11751286 0.0 0.2045453 0.0 0.20022282 0.0 0.0 0.0 0.059436277 0.15957195 0.0 0.0 0.0
2 0.08931926 0.0 0.0 0.035834596 0.03305469 0.0 0.0 0.0 0.0 0.0 0.0 0.0 0.0 0.036386147 0.0 0.23674281 0.0 0.02586935 0.033814948 0.0 0.0 0.0 0.0 0.21961308 0.0 0.13756329 0.0 0.16304551 0.09903962 0.06314633 0.0 0.0 0.0 0.20253918 0.023184406 0.030598616 0.0 0.0 0.09147084 0.0 0.0 0.0128738405 0.0 0.0 0.0 0.0 0.062760405 0.0 0.046445526 0.0 0.0 0.18142737 0.0 0.0 0.0 0.050553437 0.0 0.11763612 0.0 0.0 0.0 0.0 0.14737724 0.0 0.0 0.0 0.20396672 0.015267331 0.14546485 0.14551863 0.0 0.0 0.0 0.0 0.043326166 0.0 0.12605232 0.0 0.0 0.0 0.3685579 0.0 0.0 0.029409481 0.0 0.12736255 0.12946369 0.020165764 0.21431144 0.0 0.0 0.14546788 0.0 0.0 0.08607697 0.0 0.0 0.0 0.40262535 0.0 0.0 0.0 0.0 0.21308161 0.0 0.0 0.003256311 0.0 0.0 0.0 0.0 0.0 0.0 0.08942536 0.0 0.114140585 0.0 0.2073125 0.0 0.19449866 0.038324542 0.0 0.0 0.08751005 0.17252907 0.0 0.0 0.0
2 0.095428266 0.0 0.0 0.05232261 0.0019741196 0.0 0.0 0.0 0.0 0.0 0.0 0.0 0.0 0.050830554 0.0 0.25044024 0.0 0.037926972 0.051022943 0.0 0.0 0.0 0.0 0.22081505 0.0 0.11262676 0.0 0.15425712 0.10134541 0.031272583 0.0 0.0 0.0 0.21627031 0.05448114 0.049874667 0.0 0.0 0.081226066 0.0 0.0 0.0 0.0 0.0 0.0 0.0 0.12895045 0.0 0.060919315 0.0 0.0 0.20054688 0.0 0.0 0.0 0.052608587 0.0 0.17088263 0.0 0.0 0.0 0.0 0.14218517 0.0 0.0 0.0 0.13472448 0.027929252 0.15025048 0.16522649 0.0 0.0 0.0 0.0 0.03555407 0.0 0.10503297 0.0 0.0 0.0 0.3553905 0.0 0.0 0.016146392 0.0 0.15625276 0.07292739 0.024030369 0.21376204 0.0 0.0 0.120063655 0.0 0.0 0.05608392 0.0 0.0 0.0 0.4101675 0.0 0.0 0.0 0.0 0.22285722 0.0 0.0 0.0 0.0 0.0 0.0 0.0 0.0 0.0 0.11621506 0.0 0.13239282 0.0 0.15713266 0.0 0.19402927 0.009071728 0.0 0.0 0.08303773 0.17682058 0.0 0.0 0.0
2 0.090221755 0.0 0.0 0.04577511 0.012346512 0.0 0.0 0.0 0.0 0.0 0.0 0.0 0.0 0.0322517 0.0 0.23027381 0.0 0.04030169 0.045613345 0.0 0.0 0.0 0.0 0.20614971 0.0 0.10540608 0.0 0.16553561 0.08109373 0.047691226 0.0 0.0 0.0 0.20552595 0.030984841 0.045223188 0.0 0.0 0.10118264 0.0 0.0 0.0042095655 0.0 0.0 0.0 0.0 0.07019117 0.0 0.037233237 0.0 0.0 0.17610964 0.0 0.0 0.0 0.044241894 0.0 0.13599637 0.0 0.0 0.0 0.0 0.15036823 0.0 0.0 0.0 0.20936756 0.013043802 0.17184187 0.16533235 0.0 0.0 0.0 0.0 0.048267152 0.0 0.12440801 0.0 0.0 0.0 0.359119 0.0 0.0 0.021210024 0.0 0.14061925 0.13917883 0.02192812 0.2295211 0.0 0.0 0.13852732 0.0 0.0 0.08260064 0.0 0.0 0.0 0.39431912 0.0 0.0 0.0 0.0 0.21867475 0.0 0.0 0.009040254 0.0 0.0 0.0 0.0 0.0 0.0 0.09879522 0.0 0.10638956 0.0 0.21656477 0.0 0.19583906 0.016222974 0.0 0.0 0.06345701 0.16020912 0.0 0.0 0.0
2 0.06542376 0.0 0.0 0.09678499 0.0 0.0 0.0 0.0 0.0 0.0 0.0 0.0 0.0 0.0 0.034032818 0.2747293 0.0 0.092613086 0.08683947 0.0 0.0 0.0 0.0 0.23357622 0.0 0.15803964 0.0 0.09074145 0.07478468 0.013010312 0.0 0.0 0.0 0.17799427 0.08988439 0.034962256 0.0 0.032656748 0.09916984 0.0 0.0 0.0 0.0 0.0 0.0 0.0 0.0 0.0 0.0 0.0 0.0 0.14339393 0.0 0.0 0.0 0.097848855 0.0 0.14720501 0.0 0.0 0.0 0.0 0.18036932 0.0 0.0 0.0 0.20705459 0.0 0.15194722 0.1525793 0.0 0.0 0.0 0.0 0.16294925 0.0 0.221237 0.0 0.0 0.0 0.3575741 0.0 0.0 0.04513698 0.0 0.11939726 0.16713159 0.044719752 0.21317819 0.0 0.0 0.07488074 0.0 0.0 0.07254435 0.0 0.0 0.0 0.35720173 0.0 0.0 0.0 0.0 0.14672174 0.0 0.0 0.0 0.0 0.0 0.0 0.0 0.0 0.0 0.15639098 0.017064331 0.07362937 0.0 0.18571737 0.0 0.11870887 0.0 0.0 0.0 0.0 0.20207459 0.0 0.0 0.0
2 0.061106365 0.0 0.0 0.093279995 0.0 0.0 0.0 0.0 0.0 0.0 0.0 0.0 0.0 0.0 0.034003977 0.27611864 0.0 0.09007162 0.080281675 0.0 0.0 0.0 0.0 0.23417482 0.0 0.1650688 0.0 0.08987774 0.072739676 0.015289246 0.0 0.0 0.0 0.1793031 0.08274602 0.038319744 0.0 0.029897345 0.097010896 0.0 0.0 0.0 0.0 0.0 0.0 0.0 0.0 0.0 0.0 0.0 0.0 0.14018837 0.0 0.0 0.0 0.09363412 0.0 0.14519477 0.0 0.0 0.0 0.0 0.17839202 0.0 0.0 0.0 0.20708475 0.0 0.15093929 0.15505673 0.0 0.0 0.0 0.0 0.15776831 0.0 0.21695144 0.0 0.0 0.0 0.35741118 0.0 0.0 0.043837503 0.0 0.10918193 0.17112821 0.044515066 0.20888881 0.0 0.0 0.074251465 0.0 0.0 0.073778264 0.0 0.0 0.0 0.3679861 0.0 0.0 0.0 0.0 0.1522072 0.0 0.0 0.0 0.0 0.0 0.0 0.0 0.0 0.0 0.15537556 0.019666784 0.08014957 0.0 0.18780795 0.0 0.12002133 0.0 0.0 0.0 0.0 0.1987572 0.0 0.0 0.0
2 0.085780516 0.0 0.0 0.047432236 0.0 0.0 0.0 0.0 0.0 0.0 0.0 0.0 0.0 0.016051952 0.0013504506 0.23425348 0.0 0.058001164 0.043293446 0.0 0.0 0.0 0.0 0.23424158 0.0 0.12104892 0.0 0.13226038 0.086525016 0.036874246 0.0 0.0 0.0 0.20302325 0.031283773 0.022986311 0.0 0.0 0.11962596 0.0 0.0 0.0 0.0 0.0 0.0 0.0 0.06615841 0.0 0.04907118 0.0 0.0 0.20668371 0.0 0.0 0.0 0.06797278 0.0 0.10938867 0.0 0.0 0.0 0.0 0.13985194 0.0 0.0 0.0 0.21146789 0.02167474 0.16279113 0.16045871 0.0 0.0 0.0 0.0 0.084534846 0.0 0.1527977 0.0 0.0 0.0 0.36147323 0.0 0.0 0.038751792 0.0 0.16589391 0.14552659 0.026009874 0.22604845 0.0 0.0 0.12897195 0.0 0.0 0.09959996 0.0 0.0 0.0 0.3625985 0.0 0.0 0.0 0.0 0.19262576 0.0 0.0 0.014238925 0.0 0.0 0.0 0.0 0.0 0.0 0.0702399 0.0 0.088973224 0.0 0.22027819 0.0 0.18795972 0.0 0.0 0.0 0.038470317 0.19335693 0.0 0.0 0.0
2 0.058646984 0.0 0.0 0.10790388 0.0 0.0 0.0 0.0 0.0 0.0 0.0 0.0 0.0 0.017459212 0.0019847697 0.25589105 0.0 0.060459293 0.08410249 0.0 0.0 0.0 0.0 0.22448249 0.0 0.10225026 0.0 0.13936636 0.060681254 0.0 0.0 0.0 0.0 0.19232515 0.07204472 0.053000193 0.0 0.05343754 0.089676686 0.0 0.0 0.0 0.0 0.0 0.0 0.0 0.059751242 0.0 0.0011678147 0.0 0.0 0.15610617 0.0 0.0 0.0 0.039168064 0.0 0.14530058 0.0 0.0 0.0 0.0 0.20562585 0.0 0.0 0.0 0.19369678 0.0 0.18397798 0.14525917 0.0 0.0 0.0 0.0 0.12769166 0.0 0.18406358 0.0 0.0 0.0 0.36766645 0.0 0.0 0.014064981 0.0 0.12959321 0.15447293 0.049999103 0.21866702 0.0 0.0 0.11273716 0.0 0.0 0.08085952 0.0 0.0 0.0 0.37414813 0.0 0.0 0.0 0.0 0.1767088 0.0 0.0 0.0 0.0 0.0 0.0 0.0 0.0 0.0 0.15774646 0.022445938 0.100156255 0.0 0.16680554 0.0 0.13215163 0.0 0.0 0.0 0.016587138 0.18774968 0.0 0.0 0.0
2 0.0609696 0.0 0.0 0.12142021 0.0 0.0 0.0 0.0 0.0 0.0 0.0 0.0 0.0 0.0 0.011983258 0.27587608 0.0 0.10152619 0.077856585 0.0 0.0 0.0 0.0 0.26262456 0.0 0.16725667 0.0 0.0829568 0.10049525 0.0 0.0 0.0 0.0 0.1691134 0.09704641 0.031359285 0.0 0.055611696 0.10503844 0.014067569 0.0 0.0 0.0 0.0 0.0 0.0 0.0 0.0 0.0 0.0 0.0 0.14370333 0.0 0.0 0.0 0.093340114 0.0 0.11762413 0.0 0.0 0.0 0.0 0.1817874 0.0 0.0 0.0 0.17869513 0.0 0.15452525 0.12767251 0.0 0.0 0.0 0.0 0.17628194 0.0 0.23867813 0.011561872 0.0 0.0 0.35976148 0.0 0.0 0.06600034 0.0 0.121476255 0.14988182 0.05887494 0.22330675 0.0 0.0 0.07325687 0.0 0.0 0.095333 0.0 0.0 0.0 0.33486927 0.0056082807 0.0 0.0 0.0 0.11048771 0.0 0.0 0.0 0.0 0.0 0.0 0.0 0.0 0.0 0.15445654 0.04260905 0.07209959 0.0 0.16723509 0.0 0.10163747 0.0 0.0 0.0 0.0 0.22977895 0.0 0.0 0.0
2 0.06759938 0.0 0.0 0.10017392 0.0 0.0 0.0 0.0 0.0 0.0 0.0 0.0 0.0 0.0 0.05975694 0.26997256 0.0 0.1312503 0.058074996 0.0 0.0 0.0 0.0 0.26808754 0.0 0.20922846 0.0 0.046363145 0.09200142 0.028531834 0.0 0.0 0.0 0.16589363 0.09374945 0.031837188 0.0 0.044257738 0.13645938 0.02021504 0.0 0.0 0.0 0.0 0.0 0.0 0.0 0.0 0.0 0.0 0.0 0.124822296 0.0 0.0 0.0 0.11930199 0.0 0.09473462 0.0 0.0 0.0 0.0 0.14958975 0.0 0.0 0.0 0.19799426 0.0 0.13607937 0.13706072 0.0 0.0 0.0 0.0 0.17852534 0.0 0.2627389 0.020367624 0.0 0.0 0.3300616 0.0 0.0 0.10228366 0.0 0.10053743 0.17220493 0.08006848 0.22698112 0.0 0.0 0.02771563 0.0 0.0 0.10133942 0.0 0.0 0.0 0.3248842 0.030965228 0.0 0.0 0.0 0.093199715 0.0 0.0 0.0 0.0 0.0 0.0 0.0 0.0 0.0 0.12522274 0.021783272 0.03017912 0.0 0.20375529 0.0 0.09087894 0.0 0.0 0.0 0.0 0.23193647 0.0 0.0 0.0
2 0.0720935 0.0 0.0 0.06799179 0.0012544214 0.0 0.0 0.0 0.0 0.0 0.0 0.0 0.0 0.017832944 0.0041280156 0.23653364 0.0 0.051093083 0.04214809 0.0 0.0 0.0 0.0 0.23619954 0.0 0.106534325 0.0 0.13741113 0.072700866 0.037590645 0.0 0.0 0.0 0.2106022 0.040986437 0.030267293 0.0 0.008023316 0.09956428 0.0 0.0 0.0 0.0 0.0 0.0 0.0 0.055886194 0.0 0.020025235 0.0 0.0 0.19829044 0.0 0.0 0.0 0.044860695 0.0 0.13578396 0.0 0.0 0.0 0.0 0.16784257 0.0 0.0 0.0 0.20263071 0.002329727 0.18140408 0.142955 0.0 0.0 0.0 0.0 0.095516846 0.0 0.1875895 0.0 0.0 0.0 0.35648912 0.0 0.0 0.032913305 0.0 0.13814376 0.15662223 0.035040155 0.2124295 0.0 0.0 0.11946124 0.0 0.0 0.09669935 0.0 0.0 0.0 0.3836845 0.0 0.0 0.0 0.0 0.1977075 0.0 0.0 0.0 0.0 0.0 0.0 0.0 0.0 0.0 0.118751585 0.0 0.10351655 0.0 0.19013357 0.0 0.15754497 0.0 0.0 0.0 0.033485092 0.186294 0.0 0.0 0.0
2 0.05471968 0.0 0.0 0.12541072 0.0 0.0 0.0 0.0 0.0 0.0 0.0 0.0 0.0 0.0 0.032449 0.27243286 0.0 0.111842476 0.08822929 0.0 0.0 0.0 0.0 0.23028421 0.0 0.14718753 0.0 0.0878043 0.07579032 0.0 0.0 0.0 0.0 0.17760094 0.11101967 0.06212338 0.0 0.065306254 0.11245557 0.0 0.0 0.0 0.0 0.0 0.0 0.0 0.0 0.0 0.0 0.0 0.0 0.12310968 0.0 0.0 0.0 0.08317859 0.0 0.1298784 0.0 0.0 0.0 0.0 0.20379388 0.0 0.0 0.0 0.19644773 0.0 0.17230216 0.15755413 0.0 0.0 0.0 0.0 0.17717841 0.0 0.21780774 0.0 0.0 0.0 0.3532753 0.0 0.0 0.050339747 0.0 0.114270575 0.16569841 0.050851505 0.22248071 0.0 0.0 0.06481192 0.0 0.0 0.070903026 0.0 0.0 0.0 0.34673938 0.0 0.0 0.0 0.0 0.1305715 0.0 0.0 0.0 0.0 0.0 0.0 0.0 0.0 0.0 0.16172643 0.030506853 0.064689584 0.0 0.17542171 0.0 0.104253545 0.0 0.0 0.0 0.0 0.20288663 0.0 0.0 0.0
2 0.0559108 0.0 0.0 0.07764599 0.00799005 0.0 0.0 0.0 0.0 0.0 0.0 0.0 0.0 0.0 0.0143924095 0.22536324 0.0 0.05092722 0.052892685 0.0 0.0 0.0 0.0 0.23222363 0.0 0.09566589 0.0 0.11063629 0.063179016 0.045924902 0.0 0.0 0.0 0.19112466 0.07062799 0.047859095 0.0 0.061185542 0.10641103 0.033332683 0.0 0.0 0.0 0.0 0.00040019004 0.0 0.0 0.0 0.0 0.0 0.0 0.16683702 0.0 0.0 0.0 0.010727478 0.0 0.10402384 0.0 0.0 0.0 0.0 0.18611829 0.0 0.0 0.0 0.21995021 0.0 0.19475424 0.13443549 0.0 0.0 0.0 0.0 0.14623547 0.0 0.2167845 0.0 0.0 0.0 0.3443569 0.0 0.0 0.06343822 0.0 0.1162867 0.17228991 0.07171052 0.2421801 0.0 0.0 0.12348515 0.0 0.0 0.12690079 0.0 0.0 0.0 0.37324995 0.014879304 0.0 0.0 0.0 0.15373597 0.0 0.0 0.0 0.0 0.0 0.0 0.0 0.0 0.0 0.12880383 0.010171312 0.09634698 0.0 0.20707116 0.0 0.116127074 0.0 0.0 0.0 0.0 0.20086256 0.0 0.0 0.0
2 0.07523803 0.0 0.0 0.05281339 0.011164342 0.0 0.0 0.0 0.0 0.0 0.0 0.0 0.0 0.014150168 0.0 0.25364754 0.0 0.032426227 0.03355825 0.0 0.0 0.0 0.0 0.25957614 0.0 0.15183029 0.0 0.119850196 0.0927935 0.039020173 0.0 0.0 0.0 0.19840112 0.013810326 0.0030325933 0.0 0.0 0.100571975 0.0 0.0 0.0 0.0 0.0 0.0 0.0 0.06487643 0.0 0.04293361 0.0 0.0 0.22075754 0.0 0.0 0.0 0.0699857 0.0 0.11392082 0.0 0.0 0.0 0.0 0.14177412 0.0 0.0 0.0 0.20067245 0.014304755 0.13567342 0.12864682 0.0 0.0 0.0 0.0 0.09368469 0.0 0.19002269 0.0 0.0 0.0 0.3694987 0.0 0.0 0.03437314 0.0 0.14596783 0.14593671 0.033376887 0.18920138 0.0 0.0 0.12501043 0.0 0.0 0.100314215 0.0 0.0 0.0 0.37319463 0.0 0.0 0.0 0.0 0.19591804 0.0 0.0 0.0059742946 0.0 0.0 0.0 0.0 0.0 0.0 0.08820292 0.0 0.1033362 0.0 0.18354355 0.0 0.17073803 0.0 0.0 0.0 0.04266067 0.20807786 0.0 0.0 0.0
2 0.08632292 0.0 0.0 0.048018143 0.0 0.0 0.0 0.0 0.0 0.0 0.0 0.0 0.0 0.021714918 0.0 0.23350169 0.0 0.06135881 0.044996686 0.0 0.0 0.0 0.0 0.22581409 0.0 0.10735864 0.0 0.13980542 0.077140115 0.026751079 0.0 0.0 0.0 0.20820741 0.032929674 0.030127667 0.0 0.0 0.11437038 0.0 0.0 0.0 0.0 0.0 0.0 0.0 0.079086676 0.0 0.045139372 0.0 0.0 0.20169994 0.0 0.0 0.0 0.065926835 0.0 0.118810005 0.0 0.0 0.0 0.0 0.14270383 0.0 0.0 0.0 0.21218437 0.024534788 0.17554745 0.16900991 0.0 0.0 0.0 0.0 0.08249004 0.0 0.13918062 0.0 0.0 0.0 0.354678 0.0 0.0 0.03150085 0.0 0.16471131 0.14640607 0.01942963 0.22980154 0.0 0.0 0.12681645 0.0 0.0 0.09481377 0.0 0.0 0.0 0.36782855 0.0 0.0 0.0 0.0 0.20063792 0.0 0.0 0.016640248 0.0 0.0 0.0 0.0 0.0 0.0 0.078039415 0.0 0.09482137 0.0 0.21777217 0.0 0.19084813 0.0 0.0 0.0 0.034696583 0.18370622 0.0 0.0 0.0
2 0.089414045 0.0 0.0 0.05310557 0.009975031 0.0 0.0 0.0 0.0 0.0 0.0 0.0 0.0 0.0080804005 0.0 0.26208332 0.0 0.026327677 0.066444114 0.0 0.0 0.0 0.0 0.22087233 0.0 0.14008693 0.0 0.14134522 0.10288395 0.05268776 0.0 0.0 0.0 0.18195496 0.044125367 0.035772458 0.0 0.0 0.09386571 0.0 0.0 0.0 0.0 0.0 0.0 0.0 0.08138387 0.0 0.03918752 0.0 0.0 0.17763036 0.0 0.0 0.0 0.066051625 0.0 0.14458168 0.0 0.0 0.0 0.0 0.14985387 0.0 0.0 0.0 0.19253103 0.0 0.124742724 0.15209022 0.0 0.0 0.0 0.0 0.067412466 0.0 0.13697071 0.0 0.0 0.0 0.37342173 0.0 0.0 0.026933273 0.0 0.14634955 0.11689529 0.029543048 0.23013443 0.0 0.0 0.13570388 0.0 0.0 0.06785286 0.0 0.0 0.0 0.39089337 0.0 0.0 0.0 0.0 0.20552996 0.0 0.0 0.0028190198 0.0 0.0 0.0 0.0 0.0 0.0 0.10756595 0.0 0.11002313 0.0 0.19121504 0.0 0.19016393 0.038166754 0.0 0.0 0.069041595 0.1790304 0.0 0.0 0.0
2 0.06749659 0.0 0.0 0.10252982 0.0 0.0 0.0 0.0 0.0 0.0 0.0 0.0 0.0 0.0030386155 0.0034166672 0.26909637 0.0 0.05881265 0.09357516 0.0 0.0 0.0 0.0 0.23062715 0.0 0.11976009 0.0 0.12842205 0.07174813 0.007870237 0.0 0.0 0.0 0.18153793 0.07606788 0.04009228 0.0 0.041062005 0.08544886 0.0 0.0 0.0 0.0 0.0 0.0 0.0 0.0421496 0.0 0.0 0.0 0.0 0.15922874 0.0 0.0 0.0 0.06185124 0.0 0.15518142 0.0 0.0 0.0 0.0 0.19838457 0.0 0.0 0.0 0.19292814 0.0 0.16123898 0.13404855 0.0 0.0 0.0 0.0 0.13575372 0.0 0.20646684 0.0 0.0 0.0 0.3711153 0.0 0.0 0.020239716 0.0 0.12586081 0.1488329 0.053518925 0.2162467 0.0 0.0 0.10840116 0.0 0.0 0.07636878 0.0 0.0 0.0 0.36678234 0.0 0.0 0.0 0.0 0.16807014 0.0 0.0 0.0 0.0 0.0 0.0 0.0 0.0 0.0 0.1673598 0.029217603 0.09672868 0.0 0.1657801 0.0 0.12429753 0.0 0.0 0.0 0.010196795 0.19416773 0.0 0.0 0.0
2 0.079089634 0.0 0.0 0.05525587 0.0 0.0 0.0 0.0 0.0 0.0 0.0 0.0 0.0 0.017073894 0.0 0.25362596 0.0 0.042947892 0.03996069 0.0 0.0 0.0 0.0 0.24807371 0.0 0.13196814 0.0 0.12948203 0.08078795 0.02291247 0.0 0.0 0.0 0.20485535 0.020063486 0.012378121 0.0 0.0 0.102605216 0.0 0.0 0.0 0.0 0.0 0.0 0.0 0.08658937 0.0 0.04151269 0.0 0.0 0.21447192 0.0 0.0 0.0 0.07363124 0.0 0.12228845 0.0 0.0 0.0 0.0 0.14632292 0.0 0.0 0.0 0.20415579 0.016216865 0.15252645 0.14420287 0.0 0.0 0.0 0.0 0.09087957 0.0 0.17117104 0.0 0.0 0.0 0.3615156 0.0 0.0 0.02614365 0.0 0.1526213 0.14765733 0.027267806 0.19942532 0.0 0.0 0.120978884 0.0 0.0 0.09241169 0.0 0.0 0.0 0.37239486 0.0 0.0 0.0 0.0 0.20598054 0.0 0.0 0.010103895 0.0 0.0 0.0 0.0 0.0 0.0 0.09478751 0.0 0.10339876 0.0 0.18269174 0.0 0.17800257 0.0 0.0 0.0 0.03575462 0.19712391 0.0 0.0 0.0
2 0.060471646 0.0 0.0 0.09863518 0.0 0.0 0.0 0.0 0.0 0.0 0.0 0.0 0.0 0.0 0.023604704 0.27468294 0.0 0.08448436 0.08377699 0.0 0.0 0.0 0.0 0.2334614 0.0 0.1527342 0.0 0.10274397 0.071190685 0.009997752 0.0 0.0 0.0 0.18246536 0.081252664 0.040319286 0.0 0.032724615 0.091193885 0.0 0.0 0.0 0.0 0.0 0.0 0.0 0.007659416 0.0 0.0 0.0 0.0 0.14335342 0.0 0.0 0.0 0.08497345 0.0 0.14958356 0.0 0.0 0.0 0.0 0.18398759 0.0 0.0 0.0 0.20442513 0.0 0.15545024 0.1494591 0.0 0.0 0.0 0.0 0.15311049 0.0 0.2106991 0.0 0.0 0.0 0.36033863 0.0 0.0 0.03739267 0.0 0.11233636 0.16470312 0.042897236 0.20826629 0.0 0.0 0.0817515 0.0 0.0 0.07401471 0.0 0.0 0.0 0.3723823 0.0 0.0 0.0 0.0 0.15593988 0.0 0.0 0.0 0.0 0.0 0.0 0.0 0.0 0.0 0.1607127 0.024421519 0.08725776 0.0 0.18031573 0.0 0.121737495 0.0 0.0 0.0 0.0 0.19767736 0.0 0.0 0.0
2 0.07237732 0.0 0.0 0.057873346 0.0066712364 0.0 0.0 0.0 0.0 0.0 0.0 0.0 0.0 0.01475187 0.0 0.25156182 0.0 0.040893205 0.040867876 0.0 0.0 0.0 0.0 0.25016853 0.0 0.13523577 0.0 0.12641388 0.08394747 0.033577193 0.0 0.0 0.0 0.20090824 0.024400285 0.010789166 0.0 0.0 0.10232269 0.0 0.0 0.0 0.0 0.0 0.0 0.0 0.06879907 0.0 0.03488837 0.0 0.0 0.2114851 0.0 0.0 0.0 0.06620895 0.0 0.11951575 0.0 0.0 0.0 0.0 0.15181603 0.0 0.0 0.0 0.20403859 0.007968421 0.14942896 0.13855134 0.0 0.0 0.0 0.0 0.099039294 0.0 0.1824763 0.0 0.0 0.0 0.3633439 0.0 0.0 0.032612476 0.0 0.14789888 0.15195394 0.031016372 0.20268902 0.0 0.0 0.124228336 0.0 0.0 0.09866519 0.0 0.0 0.0 0.3738918 0.0 0.0 0.0 0.0 0.19580293 0.0 0.0 0.0019397944 0.0 0.0 0.0 0.0 0.0 0.0 0.09833309 0.0 0.10417426 0.0 0.18762358 0.0 0.16963759 0.0 0.0 0.0 0.038402792 0.19964665 0.0 0.0 0.0
2 0.101323895 0.0 0.0 0.062358838 0.0 0.0 0.0 0.0 0.0 0.0 0.0 0.0 0.0 0.0394405 0.0 0.26211247 0.0 0.05012316 0.058783136 0.0 0.0 0.0 0.0 0.22317182 0.0 0.11472302 0.0 0.13775626 0.107813 0.030346695 0.0 0.0 0.0 0.21394195 0.075567186 0.059455227 0.0 0.0 0.09072752 0.0 0.0 0.0 0.0 0.0 0.0 0.0 0.1321252 0.0 0.071312286 0.0 0.0 0.20120466 0.0 0.0 0.0 0.06385384 0.0 0.17883225 0.0 0.0 0.0 0.0 0.15096648 0.0 0.0 0.0 0.12024867 0.019771542 0.14318651 0.16580816 0.0 0.0 0.0 0.0 0.040816486 0.0 0.119075574 0.0 0.0 0.0 0.35510722 0.0 0.0 0.02143163 0.0 0.16674486 0.056594066 0.0353743 0.21845286 0.0 0.0 0.10571417 0.0 0.0 0.04544447 0.0 0.0 0.0 0.40259477 0.0 0.0 0.0 0.0 0.20867044 0.0 0.0 0.0 0.0 0.0 0.0 0.0 0.0 0.0 0.12269055 0.0 0.117237195 0.0 0.14407142 0.0 0.18892482 0.0067513096 0.0 0.0 0.08198368 0.18410988 0.0 0.0 0.0
2 0.083002076 0.0 0.0 0.051994126 0.0 0.0 0.0 0.0 0.0 0.0 0.0 0.0 0.0 0.024950126 0.0 0.23240785 0.0 0.061814077 0.04340848 0.0 0.0 0.0 0.0 0.22689332 0.0 0.10757058 0.0 0.14009461 0.07545973 0.025140017 0.0 0.0 0.0 0.21145792 0.029758653 0.033226904 0.0 0.0 0.111210644 0.0 0.0 0.0 0.0 0.0 0.0 0.0 0.074850015 0.0 0.0373884 0.0 0.0 0.20201203 0.0 0.0 0.0 0.06177057 0.0 0.12788562 0.0 0.0 0.0 0.0 0.1408325 0.0 0.0 0.0 0.20957817 0.02558783 0.18445267 0.16905624 0.0 0.0 0.0 0.0 0.08354975 0.0 0.14255403 0.0 0.0 0.0 0.34996438 0.0 0.0 0.029219907 0.0 0.15755847 0.15231392 0.016436994 0.22633252 0.0 0.0 0.12275296 0.0 0.0 0.09485178 0.0 0.0 0.0 0.3735042 0.0 0.0 0.0 0.0 0.20211141 0.0 0.0 0.015886912 0.0 0.0 0.0 0.0 0.0 0.0 0.082516596 0.0 0.100145936 0.0 0.21194206 0.0 0.19054571 0.0 0.0 0.0 0.030056937 0.1822166 0.0 0.0 0.0
2 0.061716143 0.0 0.0 0.07805746 0.006381507 0.0 0.0 0.0 0.0 0.0 0.0 0.0 0.0 0.0 0.020500757 0.23193322 0.0 0.047915254 0.057496447 0.0 0.0 0.0 0.0 0.22533059 0.0 0.095770724 0.0 0.11692208 0.063180126 0.054671045 0.0 0.0 0.0 0.18635452 0.07193866 0.047998104 0.0 0.05485311 0.10581784 0.025303049 0.0 0.00035860558 0.0 0.0 0.0010779594 0.0 0.0 0.0 0.0 0.0 0.0 0.16272432 0.0 0.0 0.0 0.017765526 0.0 0.11733462 0.0 0.0 0.0 0.0 0.19145325 0.0 0.0 0.0 0.22109137 0.0 0.18779035 0.13358173 0.0 0.0 0.0 0.0 0.13530758 0.0 0.22277203 0.0 0.0 0.0 0.35316262 0.0 0.0 0.055203445 0.0 0.11283204 0.17249382 0.07364994 0.23758084 0.0 0.0 0.12650685 0.0 0.0 0.11296401 0.0 0.0 0.0 0.37181854 0.0052595157 0.0 0.0 0.0 0.15917848 0.0 0.0 0.0 0.0 0.0 0.0 0.0 0.0 0.0 0.13728021 0.011755251 0.09205719 0.0 0.2079133 0.0 0.11680923 0.0 0.0 0.0 0.003840454 0.19130354 0.0 0.0 0.0
2 0.05277295 0.0 0.0 0.120634034 0.0 0.0 0.0 0.0 0.0 0.0 0.0 0.0 0.0 0.0 0.04541431 0.2698635 0.0 0.117393486 0.08406957 0.0 0.0 0.0 0.0 0.22873753 0.0 0.1573114 0.0 0.076919176 0.07331575 0.0 0.0 0.0 0.0 0.17582643 0.10977101 0.05971415 0.0 0.06350732 0.11478554 0.0 0.0 0.0 0.0 0.0 0.0 0.0 0.0 0.0 0.0 0.0 0.0 0.11976112 0.0 0.0 0.0 0.08903877 0.0 0.12946746 0.0 0.0 0.0 0.0 0.201024 0.0 0.0 0.0 0.20302288 0.0 0.17010032 0.15952791 0.0 0.0 0.0 0.0 0.17679438 0.0 0.22797078 0.00072304497 0.0 0.0 0.35214782 0.0 0.0 0.055678874 0.0 0.10908962 0.17291914 0.053313404 0.21628149 0.0 0.0 0.05772899 0.0 0.0 0.06940654 0.0 0.0 0.0 0.34617808 0.0 0.0 0.0 0.0 0.12824969 0.0 0.0 0.0 0.0 0.0 0.0 0.0 0.0 0.0 0.15990406 0.02843866 0.05680457 0.0 0.1806359 0.0 0.101216346 0.0 0.0 0.0 0.0 0.20275103 0.0 0.0 0.0
2 0.08774878 0.0 0.0 0.05263262 0.00959196 0.0 0.0 0.0 0.0 0.0 0.0 0.0 0.0 0.0010021905 0.0 0.25947177 0.0 0.02677982 0.0658782 0.0 0.0 0.0 0.0 0.22400239 0.0 0.15600348 0.0 0.1298912 0.11784983 0.071035154 0.0 0.0 0.0 0.17416881 0.05243267 0.037471566 0.0 0.0 0.10054672 0.0 0.0 0.0 0.0 0.0 0.0 0.0 0.061012838 0.0 0.043064076 0.0 0.0 0.17991653 0.0 0.0 0.0 0.06801287 0.0 0.13984987 0.0 0.0 0.0 0.0 0.1429358 0.0 0.0 0.0 0.1845271 0.0 0.11338197 0.15205935 0.0 0.0 0.0 0.0 0.06500589 0.0 0.14196828 0.0 0.0 0.0 0.37871796 0.0 0.0 0.044643283 0.0 0.14598955 0.10925457 0.037805606 0.22782831 0.0 0.0 0.13535212 0.0 0.0 0.06695213 0.0 0.0 0.0 0.39116687 0.0 0.0 0.0 0.0 0.19067588 0.0 0.0 0.0 0.0 0.0 0.0 0.0 0.0 0.0 0.0929452 0.0 0.10593655 0.0 0.19499384 0.0 0.1932849 0.051666018 0.0 0.0 0.0757694 0.19322579 0.0 0.0 0.0
2 0.092140004 0.0 0.0 0.03774914 0.008126923 0.0 0.0 0.0 0.0 0.0 0.0 0.0 0.0 0.03259169 0.0 0.23385337 0.0 0.03905899 0.038646195 0.0 0.0 0.0 0.0 0.21806304 0.0 0.12081525 0.0 0.156231 0.089977965 0.045968506 0.0 0.0 0.0 0.20450163 0.021447293 0.037856225 0.0 0.0 0.10644167 0.0 0.0 0.0 0.0 0.0 0.0 0.0 0.065528326 0.0 0.043076146 0.0 0.0 0.19003564 0.0 0.0 0.0 0.057195872 0.0 0.12575467 0.0 0.0 0.0 0.0 0.1295305 0.0 0.0 0.0 0.20853683 0.027672179 0.16313109 0.1666695 0.0 0.0 0.0 0.0 0.055380415 0.0 0.122986875 0.0 0.0 0.0 0.35529575 0.0 0.0 0.028095737 0.0 0.1438209 0.14275913 0.018656453 0.22475572 0.0 0.0 0.13772812 0.0 0.0 0.091297455 0.0 0.0 0.0 0.38756663 0.0 0.0 0.0 0.0 0.21458602 0.0 0.0 0.020525103 0.0 0.0 0.0 0.0 0.0 0.0 0.07755863 0.0 0.10641432 0.0 0.22174104 0.0 0.2049346 0.008261627 0.0 0.0 0.057489417 0.17223652 0.0 0.0 0.0
2 0.07883315 0.0 0.0 0.06153651 0.0 0.0 0.0 0.0 0.0 0.0 0.0 0.0 0.0 0.017235132 0.0 0.24930821 0.0 0.04851334 0.04717237 0.0 0.0 0.0 0.0 0.2367978 0.0 0.1155365 0.0 0.13586627 0.07484938 0.021653805 0.0 0.0 0.0 0.20682938 0.03442504 0.024123479 0.0 0.0 0.10222146 0.0 0.0 0.0 0.0 0.0 0.0 0.0 0.082027435 0.0 0.030724218 0.0 0.0 0.2028927 0.0 0.0 0.0 0.06397364 0.0 0.13165478 0.0 0.0 0.0 0.0 0.15931936 0.0 0.0 0.0 0.20425102 0.006781385 0.16665152 0.15130341 0.0 0.0 0.0 0.0 0.09493618 0.0 0.17066407 0.0 0.0 0.0 0.35789025 0.0 0.0 0.02424385 0.0 0.14958818 0.15041539 0.02886463 0.2125371 0.0 0.0 0.119554766 0.0 0.0 0.08940464 0.0 0.0 0.0 0.37475118 0.0 0.0 0.0 0.0 0.2053314 0.0 0.0 0.0031131885 0.0 0.0 0.0 0.0 0.0 0.0 0.11006462 0.0 0.103465416 0.0 0.18729869 0.0 0.17124724 0.0 0.0 0.0 0.0327544 0.1868993 0.0 0.0 0.0
2 0.08723484 0.0 0.0 0.053238522 0.011038195 0.0 0.0 0.0 0.0 0.0 0.0 0.0 0.0 0.02681494 0.0 0.25243556 0.0 0.028187495 0.0602039 0.0 0.0 0.0 0.0 0.21876207 0.0 0.13315566 0.0 0.1453462 0.105934225 0.052197933 0.0 0.0 0.0 0.19364485 0.04644459 0.044891134 0.0 0.0 0.08985279 0.0 0.0 0.0 0.0 0.0 0.0 0.0 0.08584016 0.0 0.042520586 0.0 0.0 0.18677792 0.0 0.0 0.0 0.05430211 0.0 0.15668362 0.0 0.0 0.0 0.0 0.14022326 0.0 0.0 0.0 0.16918354 0.0051446063 0.13967344 0.1603833 0.0 0.0 0.0 0.0 0.05213205 0.0 0.122763775 0.0 0.0 0.0 0.36597788 0.0 0.0 0.029408963 0.0 0.14605604 0.106407724 0.026054962 0.22567533 0.0 0.0 0.13450624 0.0 0.0 0.068688646 0.0 0.0 0.0 0.40452355 0.0 0.0 0.0 0.0 0.20586058 0.0 0.0 0.0 0.0 0.0 0.0 0.0 0.0 0.0 0.10206472 0.0 0.12314371 0.0 0.18591285 0.0 0.19643721 0.030262435 0.0 0.0 0.07377139 0.18517211 0.0 0.0 0.0
2 0.06905092 0.0 0.0 0.066286154 0.0 0.0 0.0 0.0 0.0 0.0 0.0 0.0 0.0 0.0065147807 0.007378659 0.25006053 0.0 0.07017522 0.034563724 0.0 0.0 0.0 0.0 0.2535002 0.0 0.11563289 0.0 0.113191895 0.07450031 0.006248407 0.0 0.0 0.0 0.21036626 0.037247613 0.017219506 0.0 0.0041994215 0.11162401 0.0 0.0 0.0 0.0 0.0 0.0 0.0 0.06713766 0.0 0.02857577 0.0 0.0 0.21439448 0.0 0.0 0.0 0.07099751 0.0 0.12010587 0.0 0.0 0.0 0.0 0.15804537 0.0 0.0 0.0 0.20786396 0.024136545 0.18433289 0.14662734 0.0 0.0 0.0 0.0 0.120380394 0.0 0.19012079 0.0 0.0 0.0 0.3440264 0.0 0.0 0.040656127 0.0 0.15765578 0.15691665 0.036213487 0.20470555 0.0 0.0 0.10182025 0.0 0.0 0.10429419 0.0 0.0 0.0 0.36325732 0.0 0.0 0.0 0.0 0.18522008 0.0 0.0 0.0 0.0 0.0 0.0 0.0 0.0 0.0 0.101350166 0.0 0.09111768 0.0 0.1841121 0.0 0.15739542 0.0 0.0 0.0 0.010735186 0.21079405 0.0 0.0 0.0
2 0.092810564 0.0 0.0 0.031279378 0.030037705 0.0 0.0 0.0 0.0 0.0 0.0 0.0 0.0 0.05604802 0.0 0.21314447 0.0 0.032907546 0.008964993 0.0 0.0 0.0 0.0 0.2103801 0.0 0.103319794 0.0 0.18790887 0.07072102 0.047569506 0.0 0.0 0.0 0.22402808 3.918703e-05 0.037443656 0.0 0.0 0.09210027 0.0 0.0 0.034758005 0.0 0.0 0.0 0.0 0.078417204 0.0 0.052811135 0.0 0.0 0.18489374 0.0 0.0 0.0 0.03986412 0.0 0.11771916 0.0 0.0 0.0 0.0 0.13289875 0.0 0.0 0.0 0.21606009 0.046694156 0.1790115 0.1555962 0.0 0.0 0.0 0.0 0.013508043 0.0 0.10748952 0.0 0.0 0.0 0.3492487 0.0 0.0 0.022296742 0.0 0.11930942 0.14631417 0.009655728 0.19540884 0.0 0.0 0.13849387 0.0 0.0 0.09104318 0.0 0.0 0.0 0.41043848 0.0 0.0 0.0 0.0 0.23326619 0.0 0.0 0.014475153 0.0 0.0 0.0 0.0 0.0 0.0 0.07900424 0.0 0.1173201 0.0 0.21025403 0.0 0.2101596 0.002531438 0.0 0.0 0.07725294 0.16308054 0.0 0.0 0.0
2 0.08925861 0.0 0.0 0.05786548 0.008846707 0.0 0.0 0.0 0.0 0.0 0.0 0.0 0.0 0.019066904 0.0 0.26093945 0.0 0.030033 0.068241656 0.0 0.0 0.0 0.0 0.21900685 0.0 0.13088988 0.0 0.14643867 0.09978112 0.04192474 0.0 0.0 0.0 0.18963516 0.046742525 0.042602245 0.0 0.0 0.086124256 0.0 0.0 0.0 0.0 0.0 0.0 0.0 0.096614115 0.0 0.038548958 0.0 0.0 0.17775387 0.0 0.0 0.0 0.05872938 0.0 0.1534261 0.0 0.0 0.0 0.0 0.15110429 0.0 0.0 0.0 0.18193714 0.0 0.13418747 0.15597712 0.0 0.0 0.0 0.0 0.06425306 0.0 0.12865895 0.0 0.0 0.0 0.36995116 0.0 0.0 0.019921588 0.0 0.14621466 0.1091912 0.025067499 0.2296941 0.0 0.0 0.13107099 0.0 0.0 0.06458809 0.0 0.0 0.0 0.3976164 0.0 0.0 0.0 0.0 0.21123901 0.0 0.0 5.4085693e-05 0.0 0.0 0.0 0.0 0.0 0.0 0.11698222 0.0 0.12038161 0.0 0.17971791 0.0 0.18972561 0.029902522 0.0 0.0 0.06812605 0.17486383 0.0 0.0 0.0
2 0.058769256 0.0 0.0 0.10381681 0.0 0.0 0.0 0.0 0.0 0.0 0.0 0.0 0.0 0.0 0.05075338 0.27265042 0.0 0.11383064 0.07335749 0.0 0.0 0.0 0.0 0.2408472 0.0 0.17953725 0.0 0.07176782 0.07932786 0.017167972 0.0 0.0 0.0 0.17662768 0.09730143 0.04696467 0.0 0.047064982 0.113670856 0.0014596005 0.0 0.0 0.0 0.0 0.0 0.0 0.0 0.0 0.0 0.0 0.0 0.12651744 0.0 0.0 0.0 0.101395935 0.0 0.12546879 0.0 0.0 0.0 0.0 0.17808533 0.0 0.0 0.0 0.20171739 0.0 0.15440108 0.15380135 0.0 0.0 0.0 0.0 0.16983825 0.0 0.23701361 0.007393475 0.0 0.0 0.34918034 0.0 0.0 0.06867527 0.0 0.09984472 0.17408238 0.05957429 0.213318 0.0 0.0 0.05075554 0.0 0.0 0.07938521 0.0 0.0 0.0 0.351787 0.0010159728 0.0 0.0 0.0 0.12792353 0.0 0.0 0.0 0.0 0.0 0.0 0.0 0.0 0.0 0.15067182 0.023104383 0.060021337 0.0 0.19351636 0.0 0.10311519 0.0 0.0 0.0 0.0 0.20889053 0.0 0.0 0.0
2 0.08746204 0.0 0.0 0.046975486 0.040491205 0.0 0.0 0.0 0.0 0.0 0.0 0.0 0.0 0.050787862 0.0 0.23614277 0.0 0.014925725 0.013871671 0.0 0.0 0.0 0.0 0.2415394 0.0 0.117492355 0.0 0.15708163 0.08425204 0.06016784 0.0 0.0 0.0 0.19878529 0.034024898 0.033597365 0.0 0.010091724 0.09393068 0.0 0.0 0.03093604 0.0 0.0 0.0 0.0 0.0 0.0 0.014658708 0.0 0.0 0.18949461 0.0 0.0 0.0 0.020635571 0.0 0.097376935 0.0 0.0 0.0 0.0 0.18173225 0.0 0.0 0.0 0.20319694 0.020657642 0.16773091 0.10532352 0.0 0.0 0.0 0.0 0.079180494 0.0 0.19876215 0.0 0.0 0.0 0.3640348 0.0 0.0 0.034289874 0.0 0.07977034 0.15485556 0.070698075 0.2066412 0.0 0.0 0.1576163 0.0 0.0 0.115918204 0.0 0.0 0.0 0.38908985 0.0 0.0 0.0 0.0 0.19227105 0.0 0.0 0.0 0.0 0.0 0.0 0.0 0.0 0.0 0.12432182 0.025695369 0.10813585 0.0 0.20511778 0.0 0.12636045 0.014816614 0.0 0.0 0.06628501 0.18948802 0.0 0.0 0.0
2 0.09150991 0.0 0.0 0.05700725 0.014589979 0.0 0.0 0.0 0.0 0.0 0.0 0.0 0.0 0.04949296 0.0 0.22979248 0.0 0.04088217 0.049678735 0.0 0.0 0.0 0.0 0.20020309 0.0 0.08730442 0.0 0.17668894 0.07335417 0.023169197 0.0 0.0 0.0 0.22071542 0.03429344 0.05450594 0.0 0.0031596473 0.08353199 0.0 0.0 0.0033846581 0.0 0.0 0.0 0.0 0.109481946 0.0 0.03995809 0.0 0.0 0.1758914 0.0 0.0 0.0 0.030226056 0.0 0.15177006 0.0 0.0 0.0 0.0 0.15965043 0.0 0.0 0.0 0.18610777 0.010282055 0.18546267 0.16824308 0.0 0.0 0.0 0.0 0.033640906 0.0 0.110269904 0.0 0.0 0.0 0.35373935 0.0 0.0 0.0026830314 0.0 0.14094692 0.12104473 0.012525512 0.2202442 0.0 0.0 0.12986043 0.0 0.0 0.06974193 0.0 0.0 0.0 0.40648338 0.0 0.0 0.0 0.0 0.23838513 0.0 0.0 0.0007813057 0.0 0.0 0.0 0.0 0.0 0.0 0.12056582 0.0 0.12298476 0.0 0.18333703 0.0 0.19090116 0.0046586553 0.0 0.0 0.06727486 0.15167902 0.0 0.0 0.0
2 0.06225018 0.0 0.0 0.14174207 0.0 0.0 0.0 0.0 0.0 0.0 0.0 0.0 0.0 0.0 0.021992555 0.2650147 0.0 0.12979612 0.0738261 0.0 0.0 0.0 0.0 0.24980001 0.0 0.139014 0.0 0.09241022 0.08541325 0.0 0.0 0.0 0.0 0.19074489 0.11764442 0.05432834 0.0 0.073046885 0.13154899 0.0 0.0 0.0 0.0 0.0 0.0 0.0 0.011768962 0.0 0.0 0.0 0.0 0.13052364 0.0 0.0 0.0 0.081027314 0.0 0.11315001 0.0 0.0 0.0 0.0 0.19974406 0.0 0.0 0.0 0.17561756 0.0 0.18909614 0.16042799 0.0 0.0 0.0 0.0 0.17755863 0.0 0.2117798 0.0 0.0 0.0 0.34178978 0.0 0.0 0.05130612 0.0 0.13129576 0.15088803 0.05925246 0.23470749 0.0 0.0 0.056335125 0.0 0.0 0.08697105 0.0 0.0 0.0 0.32872993 0.0 0.0 0.0 0.0 0.12176551 0.0 0.0 0.0 0.0 0.0 0.0 0.0 0.0 0.0 0.14904131 0.026715193 0.04560185 0.0 0.17382564 0.0 0.1067728 0.0 0.0 0.0 0.0 0.21490057 0.0 0.0 0.0
2 0.10091723 0.0 0.0 0.04001978 0.0 0.0 0.0 0.0 0.0 0.0 0.0 0.0 0.0 0.015894879 0.0 0.25057268 0.0 0.067544915 0.052074276 0.0 0.0 0.0 0.0 0.21770695 0.0 0.13119847 0.0 0.12097438 0.11656353 0.04567634 0.0 0.0 0.0 0.21251348 0.076144606 0.05298571 0.0 0.0 0.12743303 0.0 0.0 0.0 0.0 0.0 0.0 0.0 0.08790917 0.0 0.088394076 0.0 0.0 0.2045693 0.0 0.0 0.0 0.08950811 0.0 0.13975057 0.0 0.0 0.0 0.0 0.14273958 0.0 0.0 0.0 0.15774056 0.030501062 0.14144182 0.1825097 0.0 0.0 0.0 0.0 0.0557624 0.0 0.11749413 0.0 0.0 0.0 0.34946913 0.0 0.0 0.04631004 0.0 0.17455219 0.08646424 0.026225787 0.23631153 0.0 0.0 0.10993623 0.0 0.0 0.06437508 0.0 0.0 0.0 0.38442144 0.0 0.0 0.0 0.0 0.18361805 0.0 0.0 0.0 0.0 0.0 0.0 0.0 0.0 0.0 0.07303954 0.0 0.07840128 0.0 0.19805726 0.0 0.20248376 0.007673682 0.0 0.0 0.07239713 0.19530818 0.0 0.0 0.0
2 0.055775296 0.0 0.0 0.066491105 0.02598945 0.0 0.0 0.0 0.0 0.0 0.0 0.0 0.0 0.00538283 0.016001614 0.23048805 0.0 0.03299444 0.0430463 0.0 0.0 0.0 0.0 0.23451462 0.0 0.11549006 0.0 0.11600746 0.06510805 0.074122876 0.0 0.0 0.0 0.18689452 0.049159713 0.032347813 0.0 0.04441061 0.0948512 0.021556722 0.0 0.012681634 0.0 0.0 0.0008856613 0.0 0.0 0.0 0.0 0.0 0.0 0.17401217 0.0 0.0 0.0 0.02062211 0.0 0.11783878 0.0 0.0 0.0 0.0 0.17968228 0.0 0.0 0.0 0.2236028 0.0 0.17778979 0.11890743 0.0 0.0 0.0 0.0 0.120912746 0.0 0.22889142 0.0 0.0 0.0 0.3547197 0.0 0.0 0.05713431 0.0 0.09922949 0.17865288 0.07100433 0.21762685 0.0 0.0 0.13349994 0.0 0.0 0.120766364 0.0 0.0 0.0 0.3871957 0.008022693 0.0 0.0 0.0 0.158943 0.0 0.0 0.0 0.0 0.0 0.0 0.0 0.0 0.0 0.12908477 0.022507628 0.1025903 0.0 0.20554021 0.0 0.1218276 0.0 0.0 0.0 0.016114207 0.19580181 0.0 0.0 0.0
2 0.05901618 0.0 0.0 0.09119891 0.015479914 0.0 0.0 0.0 0.0 0.0 0.0 0.0 0.0 0.029816495 0.00026568334 0.23663254 0.0 0.045091886 0.06655811 0.0 0.0 0.0 0.0 0.22232574 0.0 0.090142086 0.0 0.14646807 0.055827264 0.020767763 0.0 0.0 0.0 0.20386079 0.055747714 0.052864466 0.0 0.05213096 0.08432199 0.0 0.0 0.0057272203 0.0 0.0 0.0 0.0 0.037230466 0.0 0.0 0.0 0.0 0.16779402 0.0 0.0 0.0 0.016502263 0.0 0.14296271 0.0 0.0 0.0 0.0 0.196265 0.0 0.0 0.0 0.20228224 0.0 0.1958048 0.1333418 0.0 0.0 0.0 0.0 0.10748759 0.0 0.18925911 0.0 0.0 0.0 0.35890487 0.0 0.0 0.022896446 0.0 0.116626196 0.16026558 0.055970956 0.21422487 0.0 0.0 0.12365526 0.0 0.0 0.103117086 0.0 0.0 0.0 0.39380476 0.0 0.0 0.0 0.0 0.1804101 0.0 0.0 0.0 0.0 0.0 0.0 0.0 0.0 0.0 0.1505224 0.025927113 0.11428601 0.0 0.17742576 0.0 0.13290271 0.0 0.0 0.0 0.015866669 0.1859189 0.0 0.0 0.0
2 0.094169326 0.0 0.0 0.04975977 0.0 0.0 0.0 0.0 0.0 0.0 0.0 0.0 0.0 0.02097201 0.0 0.2521533 0.0 0.037494976 0.058039308 0.0 0.0 0.0 0.0 0.21446888 0.0 0.13213314 0.0 0.13982257 0.114717595 0.06262073 0.0 0.0 0.0 0.19351771 0.0647004 0.053926025 0.0 0.0 0.105566405 0.0 0.0 0.0 0.0 0.0 0.0 0.0 0.07696184 0.0 0.055364124 0.0 0.0 0.18569674 0.0 0.0 0.0 0.06147925 0.0 0.1507172 0.0 0.0 0.0 0.0 0.14301123 0.0 0.0 0.0 0.16389884 0.012353645 0.13796428 0.16809331 0.0 0.0 0.0 0.0 0.047843147 0.0 0.12568334 0.0 0.0 0.0 0.36764488 0.0 0.0 0.04374217 0.0 0.15159431 0.0947846 0.036950864 0.23004735 0.0 0.0 0.1284309 0.0 0.0 0.06490964 0.0 0.0 0.0 0.39827573 0.0 0.0 0.0 0.0 0.19578528 0.0 0.0 0.0 0.0 0.0 0.0 0.0 0.0 0.0 0.0943653 0.0 0.10898487 0.0 0.19354498 0.0 0.19875804 0.034121394 0.0 0.0 0.07940711 0.18726335 0.0 0.0 0.0
2 0.089799784 0.0 0.0 0.047608864 0.004852505 0.0 0.0 0.0 0.0 0.0 0.0 0.0 0.0 0.013410704 0.0 0.26142523 0.0 0.028463054 0.063509956 0.0 0.0 0.0 0.0 0.2200997 0.0 0.13984168 0.0 0.14123592 0.10065802 0.041873727 0.0 0.0 0.0 0.18770854 0.03884928 0.034777634 0.0 0.0 0.09432497 0.0 0.0 0.0 0.0 0.0 0.0 0.0 0.08981469 0.0 0.04361787 0.0 0.0 0.18311419 0.0 0.0 0.0 0.0721782 0.0 0.14474621 0.0 0.0 0.0 0.0 0.14265762 0.0 0.0 0.0 0.19080417 0.0020427862 0.1310029 0.16074172 0.0 0.0 0.0 0.0 0.06703603 0.0 0.124646954 0.0 0.0 0.0 0.36523673 0.0 0.0 0.023207672 0.0 0.14942183 0.12073106 0.020033501 0.23037164 0.0 0.0 0.13467674 0.0 0.0 0.07062937 0.0 0.0 0.0 0.3904466 0.0 0.0 0.0 0.0 0.20903751 0.0 0.0 0.01006668 0.0 0.0 0.0 0.0 0.0 0.0 0.0998594 0.0 0.11178862 0.0 0.19512138 0.0 0.1971035 0.02680578 0.0 0.0 0.06515178 0.17917682 0.0 0.0 0.0
2 0.09630012 0.0 0.0 0.063168116 0.0043283706 0.0 0.0 0.0 0.0 0.0 0.0 0.0 0.0 0.03587604 0.0 0.25321364 0.0 0.039067097 0.067590795 0.0 0.0 0.0 0.0 0.2170458 0.0 0.1133726 0.0 0.15233065 0.101805024 0.03443103 0.0 0.0 0.0 0.20199355 0.059537828 0.051732764 0.0 0.00019434914 0.083866686 0.0 0.0 0.0 0.0 0.0 0.0 0.0 0.119924285 0.0 0.048617657 0.0 0.0 0.18845983 0.0 0.0 0.0 0.047497105 0.0 0.16437759 0.0 0.0 0.0 0.0 0.15170012 0.0 0.0 0.0 0.15272257 0.00028350053 0.1420436 0.16177271 0.0 0.0 0.0 0.0 0.048202045 0.0 0.116715536 0.0 0.0 0.0 0.3681038 0.0 0.0 0.01649535 0.0 0.15736656 0.079740636 0.028510876 0.22741874 0.0 0.0 0.1265993 0.0 0.0 0.053154707 0.0 0.0 0.0 0.4001417 0.0 0.0 0.0 0.0 0.21771394 0.0 0.0 0.0 0.0 0.0 0.0 0.0 0.0 0.0 0.120199434 0.0 0.12613638 0.0 0.16374351 0.0 0.18751512 0.024529396 0.0 0.0 0.07565789 0.1783991 0.0 0.0 0.0
2 0.08359569 0.0 0.0 0.0512255 0.0 0.0 0.0 0.0 0.0 0.0 0.0 0.0 0.0 0.017543236 0.001203688 0.24548182 0.0 0.05115124 0.028665567 0.0 0.0 0.0 0.0 0.24933708 0.0 0.13098216 0.0 0.12666085 0.07816748 0.019317092 0.0 0.0 0.0 0.20982328 0.016699567 0.01526786 0.0 0.0 0.10794205 0.0 0.0 0.0 0.0 0.0 0.0 0.0 0.08225655 0.0 0.044694062 0.0 0.0 0.21715948 0.0 0.0 0.0 0.07555439 0.0 0.11496529 0.0 0.0 0.0 0.0 0.13446413 0.0 0.0 0.0 0.20872639 0.031484123 0.16501665 0.15420069 0.0 0.0 0.0 0.0 0.08857457 0.0 0.16463585 0.0 0.0 0.0 0.35337362 0.0 0.0 0.03191272 0.0 0.15475339 0.15277545 0.022621244 0.19989604 0.0 0.0 0.11160054 0.0 0.0 0.09647362 0.0 0.0 0.0 0.37207478 0.0 0.0 0.0 0.0 0.20952132 0.0 0.0 0.016656179 0.0 0.0 0.0 0.0 0.0 0.0 0.079517506 0.0 0.098824196 0.0 0.19182642 0.0 0.18514223 0.0 0.0 0.0 0.027247023 0.19737807 0.0 0.0 0.0
2 0.07389009 0.0 0.0 0.08285908 0.0 0.0 0.0 0.0 0.0 0.0 0.0 0.0 0.0 0.0 0.05442819 0.27359164 0.0 0.1038593 0.07325576 0.0 0.0 0.0 0.0 0.2414747 0.0 0.18044233 0.0 0.07429322 0.07753794 0.016235562 0.0 0.0 0.0 0.18105824 0.07985934 0.028899776 0.0 0.017649762 0.105759226 0.0 0.0 0.0 0.0 0.0 0.0 0.0 0.0 0.0 0.0 0.0 0.0 0.14872457 0.0 0.0 0.0 0.117826246 0.0 0.1370807 0.0 0.0 0.0 0.0 0.15961394 0.0 0.0 0.0 0.20463762 0.0 0.14539827 0.16591795 0.0 0.0 0.0 0.0 0.16088139 0.0 0.22264256 0.0028713257 0.0 0.0 0.35236102 0.0 0.0 0.051309876 0.0 0.119540095 0.17412136 0.043861568 0.21030892 0.0 0.0 0.05489951 0.0 0.0 0.07371519 0.0 0.0 0.0 0.3527016 0.0 0.0 0.0 0.0 0.15411122 0.0 0.0 0.0 0.0 0.0 0.0 0.0 0.0 0.0 0.14063258 0.0037327087 0.06426897 0.0 0.1987583 0.0 0.12322607 0.0 0.0 0.0 0.0 0.20127933 0.0 0.0 0.0
2 0.09557756 0.0 0.0 0.057956964 0.0020294373 0.0 0.0 0.0 0.0 0.0 0.0 0.0 0.0 0.03819014 0.0 0.25200063 0.0 0.039508116 0.06297898 0.0 0.0 0.0 0.0 0.21794625 0.0 0.1139872 0.0 0.15116669 0.100083 0.030331168 0.0 0.0 0.0 0.20318308 0.053257525 0.048647553 0.0 0.0 0.083434016 0.0 0.0 0.0 0.0 0.0 0.0 0.0 0.122346476 0.0 0.05101079 0.0 0.0 0.1911061 0.0 0.0 0.0 0.051879697 0.0 0.16503341 0.0 0.0 0.0 0.0 0.1457033 0.0 0.0 0.0 0.1538231 0.01052662 0.14662606 0.16491598 0.0 0.0 0.0 0.0 0.04763724 0.0 0.10928052 0.0 0.0 0.0 0.3624756 0.0 0.0 0.015601763 0.0 0.15935846 0.085770324 0.022705207 0.22820383 0.0 0.0 0.12789309 0.0 0.0 0.057580892 0.0 0.0 0.0 0.4007346 0.0 0.0 0.0 0.0 0.2180423 0.0 0.0 0.0 0.0 0.0 0.0 0.0 0.0 0.0 0.11434348 0.0 0.12697423 0.0 0.1693203 0.0 0.19222878 0.016353875 0.0 0.0 0.07376031 0.17901896 0.0 0.0 0.0
2 0.05097268 0.0 0.0 0.11908462 0.0 0.0 0.0 0.0 0.0 0.0 0.0 0.0 0.0 0.0 0.046848368 0.27000082 0.0 0.13118713 0.07093897 0.0 0.0 0.0 0.0 0.25651056 0.0 0.19011968 0.0 0.047006447 0.09170889 0.012657808 0.0 0.0 0.0 0.1623004 0.10840072 0.044895608 0.0 0.0659683 0.13387585 0.02171247 0.0 0.0 0.0 0.0 0.0 0.0 0.0 0.0 0.0 0.0 0.0 0.117220595 0.0 0.0 0.0 0.10333894 0.0 0.09764022 0.0 0.0 0.0 0.0 0.17422356 0.0 0.0 0.0 0.1989085 0.0 0.14817671 0.14070813 0.0 0.0 0.0 0.0 0.1956537 0.0 0.25512663 0.021999167 0.0 0.0 0.33770725 0.0 0.0 0.09070683 0.0 0.103017025 0.17433684 0.072687894 0.22978115 0.0 0.0 0.04289804 0.0 0.0 0.092476465 0.0 0.0 0.0 0.3226145 0.022593798 0.0 0.0 0.0 0.086720966 0.0 0.0 0.0 0.0 0.0 0.0 0.0 0.0 0.0 0.13687754 0.03542327 0.037032593 0.0 0.18757185 0.0 0.08582822 0.0 0.0 0.0 0.0 0.23032068 0.0 0.0 0.0
2 0.05522844 0.0 0.0 0.13809776 0.0 0.0 0.0 0.0 0.0 0.0 0.0 0.0 0.0 0.0 0.045536444 0.26241496 0.0 0.14658232 0.075238936 0.0 0.0 0.0 0.0 0.2429574 0.0 0.15442255 0.0 0.06738078 0.07989169 0.0 0.0 0.0 0.0 0.18012433 0.12416288 0.060766652 0.0 0.07719662 0.143254 0.0054507926 0.0 0.0 0.0 0.0 0.0 0.0 0.0 0.0 0.0 0.0 0.0 0.11458188 0.0 0.0 0.0 0.09264348 0.0 0.104160525 0.0 0.0 0.0 0.0 0.19369997 0.0 0.0 0.0 0.19432972 0.0 0.17937423 0.16582786 0.0 0.0 0.0 0.0 0.19420505 0.0 0.2278288 0.0004445427 0.0 0.0 0.33174813 0.0 0.0 0.070353754 0.0 0.12159809 0.16854177 0.06393714 0.23765692 0.0 0.0 0.039392803 0.0 0.0 0.08218753 0.0 0.0 0.0 0.3190918 0.0040522236 0.0 0.0 0.0 0.10340327 0.0 0.0 0.0 0.0 0.0 0.0 0.0 0.0 0.0 0.14203867 0.023144016 0.02664835 0.0 0.1838587 0.0 0.095770575 0.0 0.0 0.0 0.0 0.2163204 0.0 0.0 0.0
2 0.08998751 0.0 0.0 0.060787838 0.0044182846 0.0 0.0 0.0 0.0 0.0 0.0 0.0 0.0 0.032578494 0.0 0.25834098 0.0 0.035777472 0.06371509 0.0 0.0 0.0 0.0 0.22107048 0.0 0.119653136 0.0 0.15203917 0.093705505 0.022817906 0.0 0.0 0.0 0.20167145 0.04443836 0.043051045 0.0 0.0 0.077779785 0.0 0.0 0.0 0.0 0.0 0.0 0.0 0.12663376 0.0 0.046071667 0.0 0.0 0.18688896 0.0 0.0 0.0 0.05608553 0.0 0.1610863 0.0 0.0 0.0 0.0 0.1509419 0.0 0.0 0.0 0.16738844 0.0036726522 0.14461374 0.15755339 0.0 0.0 0.0 0.0 0.05732794 0.0 0.11597362 0.0 0.0 0.0 0.3624557 0.0 0.0 0.009655459 0.0 0.15232399 0.09840919 0.017006395 0.22457545 0.0 0.0 0.12500386 0.0 0.0 0.06140036 0.0 0.0 0.0 0.40105826 0.0 0.0 0.0 0.0 0.2207179 0.0 0.0 0.0 0.0 0.0 0.0 0.0 0.0 0.0 0.12251208 0.0 0.12766023 0.0 0.16279362 0.0 0.19019608 0.013125528 0.0 0.0 0.07002768 0.17414184 0.0 0.0 0.0
2 0.062711924 0.0 0.0 0.06907817 0.0 0.0 0.0 0.0 0.0 0.0 0.0 0.0 0.0 0.0 0.011789321 0.24483892 0.0 0.059719786 0.034120746 0.0 0.0 0.0 0.0 0.25784764 0.0 0.12800463 0.0 0.10507961 0.07755567 0.032213077 0.0 0.0 0.0 0.20503512 0.036860425 0.01475369 0.0 0.021361344 0.11170534 0.004407994 0.0 0.0 0.0 0.0 0.0 0.0 0.023426509 0.0 0.015755124 0.0 0.0 0.21102247 0.0 0.0 0.0 0.05554787 0.0 0.11666505 0.0 0.0 0.0 0.0 0.16502221 0.0 0.0 0.0 0.21400408 0.016261635 0.17618339 0.12746032 0.0 0.0 0.0 0.0 0.12412918 0.0 0.21676767 0.0 0.0 0.0 0.3469197 0.0 0.0 0.05249344 0.0 0.1412257 0.16205192 0.047362465 0.19842428 0.0 0.0 0.10764394 0.0 0.0 0.11474254 0.0 0.0 0.0 0.37168422 0.006521521 0.0 0.0 0.0 0.16862532 0.0 0.0 0.0 0.0 0.0 0.0 0.0 0.0 0.0 0.10369721 0.00085073145 0.08660677 0.0 0.18927634 0.0 0.1419188 0.0 0.0 0.0 0.01110934 0.21746372 0.0 0.0 0.0
2 0.04914531 0.0 0.0 0.06991487 0.028542748 0.0 0.0 0.0 0.0 0.0 0.0 0.0 0.0 0.0032569226 0.014612624 0.2243288 0.0 0.033264764 0.04435714 0.0 0.0 0.0 0.0 0.2353273 0.0 0.1138336 0.0 0.11015064 0.063841276 0.07005118 0.0 0.0 0.0 0.19005792 0.04994356 0.035252698 0.0 0.053342484 0.09568842 0.029107645 0.0 0.009948317 0.0 0.0 9.648328e-05 0.0 0.0 0.0 0.0 0.0 0.0 0.17448969 0.0 0.0 0.0 0.011489686 0.0 0.11427947 0.0 0.0 0.0 0.0 0.17942433 0.0 0.0 0.0 0.22484644 0.0 0.1832677 0.11822436 0.0 0.0 0.0 0.0 0.12998226 0.0 0.22841135 0.0 0.0 0.0 0.34746277 0.0 0.0 0.061643083 0.0 0.098623045 0.18171035 0.06850044 0.21753 0.0 0.0 0.13059583 0.0 0.0 0.12947647 0.0 0.0 0.0 0.390723 0.016460428 0.0 0.0 0.0 0.15293682 0.0 0.0 0.0 0.0 0.0 0.0 0.0 0.0 0.0 0.1257183 0.02551405 0.103617914 0.0 0.20502518 0.0 0.11917413 0.0 0.0 0.0 0.006233689 0.20020153 0.0 0.0 0.0
2 0.05925859 0.0 0.0 0.08076754 0.021484232 0.0 0.0 0.0 0.0 0.0 0.0 0.0 0.0 0.015646549 0.019332897 0.24204402 0.0 0.046587292 0.059413876 0.0 0.0 0.0 0.0 0.22442992 0.0 0.12798819 0.0 0.13276495 0.055360515 0.04837125 0.0 0.0 0.0 0.19073278 0.0444158 0.03868943 0.0 0.039499477 0.08695723 0.0 0.0 0.019208653 0.0 0.0 0.0 0.0 0.0 0.0 0.0 0.0 0.0 0.15965822 0.0 0.0 0.0 0.033016533 0.0 0.14001352 0.0 0.0 0.0 0.0 0.18752466 0.0 0.0 0.0 0.21418965 0.0 0.1758684 0.1303589 0.0 0.0 0.0 0.0 0.10317532 0.0 0.21276551 0.0 0.0 0.0 0.3655839 0.0 0.0 0.033511136 0.0 0.09623433 0.17734824 0.061070032 0.2022123 0.0 0.0 0.12177561 0.0 0.0 0.10225786 0.0 0.0 0.0 0.39483508 0.0 0.0 0.0 0.0 0.17030947 0.0 0.0 0.0 0.0 0.0 0.0 0.0 0.0 0.0 0.14559644 0.029862013 0.10446473 0.0 0.19644229 0.0 0.13145293 0.00067835936 0.0 0.0 0.020135956 0.18666126 0.0 0.0 0.0
2 0.07071574 0.0 0.0 0.046325564 0.017435776 0.0 0.0 0.0 0.0 0.0 0.0 0.0 0.0 0.0053768507 0.015169068 0.25315502 0.0 0.024916474 0.014654072 0.0 0.0 0.0 0.0 0.2778921 0.0 0.1772434 0.0 0.09743709 0.08424341 0.044158977 0.0 0.0 0.0 0.19537154 0.0046995445 0.0 0.0 0.0 0.09345433 0.0 0.0 0.0065399837 0.0 0.0 0.0 0.0 0.030926596 0.0 0.032492504 0.0 0.0 0.23276615 0.0 0.0 0.0 0.070231274 0.0 0.10825527 0.0 0.0 0.0 0.0 0.15116459 0.0 0.0 0.0 0.20859106 0.019862268 0.13831681 0.1010943 0.0 0.0 0.0 0.0 0.094910994 0.0 0.23288895 0.0 0.0 0.0 0.3653473 0.0 0.0 0.043774657 0.0 0.133509 0.14791706 0.039189503 0.15684365 0.0 0.0 0.10995264 0.0 0.0 0.11078764 0.0 0.0 0.0 0.3757119 0.0 0.0 0.0 0.0 0.18282118 0.0 0.0 0.0 0.0 0.0 0.0 0.0 0.0 0.0 0.08859645 0.0015117264 0.0939748 0.0 0.17211354 0.0 0.1528807 0.0 0.0 0.0 0.023645593 0.22495168 0.0 0.0 0.0
2 0.09361332 0.0 0.0 0.046928335 0.0 0.0 0.0 0.0 0.0 0.0 0.0 0.0 0.0 0.033151355 0.0 0.25484112 0.0 0.031263966 0.054293234 0.0 0.0 0.0 0.0 0.21436636 0.0 0.124320365 0.0 0.14387503 0.11196851 0.050571986 0.0 0.0 0.0 0.19993402 0.060875855 0.054402407 0.0 0.0 0.10130869 0.0001383493 0.0 0.0 0.0 0.0 0.0 0.0 0.08714602 0.0 0.055973705 0.0 0.0 0.19261286 0.0 0.0 0.0 0.058802575 0.0 0.15809156 0.0 0.0 0.0 0.0 0.13761382 0.0 0.0 0.0 0.15249379 0.021477649 0.14543265 0.17050637 0.0 0.0 0.0 0.0 0.045656588 0.0 0.11584752 0.0 0.0 0.0 0.35839164 0.0 0.0 0.036356136 0.0 0.15016901 0.094115965 0.033121817 0.22997126 0.0 0.0 0.1297323 0.0 0.0 0.068795934 0.0 0.0 0.0 0.40249792 0.0 0.0 0.0 0.0 0.20057712 0.0 0.0 0.0 0.0 0.0 0.0 0.0 0.0 0.0 0.09733003 0.0 0.11883799 0.0 0.18977296 0.0 0.19866635 0.02210223 0.0 0.0 0.07743546 0.18915837 0.0 0.0 0.0
2 0.05632264 0.0 0.0 0.111248076 0.0 0.0 0.0 0.0 0.0 0.0 0.0 0.0 0.0 0.0 0.059526328 0.26489046 0.0 0.13921006 0.056481734 0.0 0.0 0.0 0.0 0.26585358 0.0 0.20516753 0.0 0.039702732 0.08479055 0.016169425 0.0 0.0 0.0 0.16817497 0.09760543 0.04166313 0.0 0.05541409 0.1390005 0.02004086 0.0 0.0 0.0 0.0 0.0 0.0 0.0 0.0 0.0 0.0 0.0 0.12133566 0.0 0.0 0.0 0.11163667 0.0 0.09000502 0.0 0.0 0.0 0.0 0.15765934 0.0 0.0 0.0 0.20108947 0.0 0.14486119 0.14277062 0.0 0.0 0.0 0.0 0.18872802 0.0 0.257503 0.022009244 0.0 0.0 0.32546002 0.0 0.0 0.10025249 0.0 0.10116307 0.1780426 0.079805836 0.22895354 0.0 0.0 0.022046031 0.0 0.0 0.098711714 0.0 0.0 0.0 0.32595804 0.02924521 0.0 0.0 0.0 0.091198266 0.0 0.0 0.0 0.0 0.0 0.0 0.0 0.0 0.0 0.1236883 0.028182732 0.026245564 0.0 0.19643626 0.0 0.08894703 0.0 0.0 0.0 0.0 0.23248093 0.0 0.0 0.0
2 0.056278247 0.0 0.0 0.09840974 0.0 0.0 0.0 0.0 0.0 0.0 0.0 0.0 0.0 0.0 0.024781927 0.2679769 0.0 0.0702232 0.090744436 0.0 0.0 0.0 0.0 0.23403029 0.0 0.14799744 0.0 0.09345542 0.07638151 0.032938026 0.0 0.0 0.0 0.16451274 0.08478777 0.041986335 0.0 0.047987197 0.10312331 0.010189787 0.0 0.0 0.0 0.0 0.0 0.0 0.0 0.0 0.0 0.0 0.0 0.14612953 0.0 0.0 0.0 0.06689621 0.0 0.13214695 0.0 0.0 0.0 0.0 0.17782784 0.0 0.0 0.0 0.20733543 0.0 0.1496297 0.14222857 0.0 0.0 0.0 0.0 0.16737303 0.0 0.22689559 0.0 0.0 0.0 0.36369663 0.0 0.0 0.052693482 0.0 0.10885241 0.17322326 0.067197144 0.22810058 0.0 0.0 0.10077211 0.0 0.0 0.09071341 0.0 0.0 0.0 0.3560706 0.009591791 0.0 0.0 0.0 0.13394286 0.0 0.0 0.0 0.0 0.0 0.0 0.0 0.0 0.0 0.14376268 0.023007696 0.084639326 0.0 0.19834961 0.0 0.11325827 0.0 0.0 0.0 0.0 0.20729443 0.0 0.0 0.0
2 0.08070675 0.0 0.0 0.06830609 0.0 0.0 0.0 0.0 0.0 0.0 0.0 0.0 0.0 0.017186774 0.0 0.2443637 0.0 0.055923406 0.04534311 0.0 0.0 0.0 0.0 0.23301034 0.0 0.10196021 0.0 0.14179675 0.0687059 0.016828598 0.0 0.0 0.0 0.21354736 0.039445862 0.032110367 0.0 0.0 0.10159702 0.0 0.0 0.0 0.0 0.0 0.0 0.0 0.086986594 0.0 0.027366351 0.0 0.0 0.20044672 0.0 0.0 0.0 0.059580404 0.0 0.13780597 0.0 0.0 0.0 0.0 0.16331495 0.0 0.0 0.0 0.2011673 0.009245359 0.18262902 0.15434313 0.0 0.0 0.0 0.0 0.091012076 0.0 0.1700367 0.0 0.0 0.0 0.35334763 0.0 0.0 0.025198653 0.0 0.14738135 0.15102553 0.02907778 0.21335766 0.0 0.0 0.113352574 0.0 0.0 0.08563855 0.0 0.0 0.0 0.37686002 0.0 0.0 0.0 0.0 0.21039611 0.0 0.0 0.0 0.0 0.0 0.0 0.0 0.0 0.0 0.11556183 0.0 0.103288904 0.0 0.18133332 0.0 0.16787453 0.0 0.0 0.0 0.02996075 0.18396299 0.0 0.0 0.0
2 0.1036877 0.0 0.0 0.058066264 0.0 0.0 0.0 0.0 0.0 0.0 0.0 0.0 0.0 0.04179592 0.0 0.2655486 0.0 0.046333764 0.060001884 0.0 0.0 0.0 0.0 0.2204453 0.0 0.11464684 0.0 0.13769217 0.1103216 0.029696144 0.0 0.0 0.0 0.21209611 0.07797361 0.061876167 0.0 0.0 0.093061686 0.0 0.0 0.0 0.0 0.0 0.0 0.0 0.12723875 0.0 0.06975717 0.0 0.0 0.19902524 0.0 0.0 0.0 0.064390644 0.0 0.1776114 0.0 0.0 0.0 0.0 0.14632054 0.0 0.0 0.0 0.11863485 0.022519242 0.14289168 0.17103246 0.0 0.0 0.0 0.0 0.043268044 0.0 0.11639909 0.0 0.0 0.0 0.35124767 0.0 0.0 0.022785915 0.0 0.16410857 0.05909562 0.036674898 0.22537912 0.0 0.0 0.10862335 0.0 0.0 0.048760116 0.0 0.0 0.0 0.4012042 0.0 0.0 0.0 0.0 0.20691139 0.0 0.0 0.0 0.0 0.0 0.0 0.0 0.0 0.0 0.1223481 0.0 0.119743116 0.0 0.15108489 0.0 0.18957756 0.0063280477 0.0 0.0 0.07981949 0.1849949 0.0 0.0 0.0
2 0.095273495 0.0 0.0 0.05364377 0.0 0.0 0.0 0.0 0.0 0.0 0.0 0.0 0.0 0.0031194205 0.0 0.26567903 0.0 0.04696147 0.06305417 0.0 0.0 0.0 0.0 0.21970232 0.0 0.14411454 0.0 0.11390368 0.12448828 0.06618962 0.0 0.0 0.0 0.19006065 0.084980115 0.057657998 0.0 0.013656689 0.11975235 0.0022519354 0.0 0.0 0.0 0.0 0.0 0.0 0.06317315 0.0 0.062370174 0.0 0.0 0.18944827 0.0 0.0 0.0 0.07715692 0.0 0.15413965 0.0 0.0 0.0 0.0 0.14528699 0.0 0.0 0.0 0.14809474 0.008785708 0.12821253 0.17006227 0.0 0.0 0.0 0.0 0.060312286 0.0 0.14499433 0.0 0.0 0.0 0.36227867 0.0 0.0 0.056354377 0.0 0.15761395 0.08664593 0.04439123 0.23865956 0.0 0.0 0.11398752 0.0 0.0 0.06292637 0.0 0.0 0.0 0.39043334 0.0 0.0 0.0 0.0 0.17512006 0.0 0.0 0.0 0.0 0.0 0.0 0.0 0.0 0.0 0.09210104 0.0 0.0916992 0.0 0.18803842 0.0 0.19102685 0.027773444 0.0 0.0 0.073132075 0.20232663 0.0 0.0 0.0
2 0.05524204 0.0 0.0 0.07996382 0.030807324 0.0 0.0 0.0 0.0 0.0 0.0 0.0 0.0 0.02222812 0.0124532245 0.2157484 0.0 0.04239617 0.053603962 0.0 0.0 0.0 0.0 0.2121424 0.0 0.086777285 0.0 0.13422407 0.05166043 0.06159873 0.0 0.0 0.0 0.19741207 0.06133791 0.062189095 0.0 0.07377844 0.09816866 0.030338958 0.0 0.018635575 0.0 0.0 0.017812327 0.0 0.0 0.0 0.0 0.0 0.0 0.1503695 0.0 0.0 0.0 0.0 0.0 0.11996103 0.0 0.0 0.0 0.0 0.18880378 0.0 0.0 0.0 0.21815354 0.0 0.20477632 0.13567191 0.0 0.0 0.0 0.0 0.11245982 0.0 0.20446262 0.0 0.0 0.0 0.34457162 0.0 0.0 0.051233355 0.0 0.089537285 0.1774083 0.07450327 0.23299852 0.0 0.0 0.13008963 0.0 0.0 0.12674007 0.0 0.0 0.0 0.3977058 0.009267254 0.0 0.0 0.0 0.15982889 0.0 0.0 0.0 0.0 0.0 0.0 0.0 0.0 0.0 0.1368973 0.02229488 0.11012016 0.0 0.21386734 0.0 0.1209155 0.0 0.0 0.0 0.008430964 0.18209447 0.0 0.0 0.0
2 0.0540305 0.0 0.0 0.114156194 0.0 0.0 0.0 0.0 0.0 0.0 0.0 0.0 0.0 0.0 0.054980543 0.26559538 0.0 0.12280668 0.07133707 0.0 0.0 0.0 0.0 0.23624165 0.0 0.1693108 0.0 0.07181242 0.0698511 0.0003147784 0.0 0.0 0.0 0.18306799 0.09933105 0.055203736 0.0 0.055149842 0.11678207 0.0 0.0 0.0 0.0 0.0 0.0 0.0 0.0 0.0 0.0 0.0 0.0 0.12697299 0.0 0.0 0.0 0.09642744 0.0 0.12323182 0.0 0.0 0.0 0.0 0.18775447 0.0 0.0 0.0 0.20381655 0.0 0.16743585 0.16117468 0.0 0.0 0.0 0.0 0.17240688 0.0 0.23145795 0.0019469569 0.0 0.0 0.34752563 0.0 0.0 0.063439935 0.0 0.10687743 0.17770536 0.05870441 0.21156187 0.0 0.0 0.04532761 0.0 0.0 0.07599007 0.0 0.0 0.0 0.35041207 0.0 0.0 0.0 0.0 0.13231131 0.0 0.0 0.0 0.0 0.0 0.0 0.0 0.0 0.0 0.150216 0.0235719 0.052198675 0.0 0.18635537 0.0 0.10344346 0.0 0.0 0.0 0.0 0.20634757 0.0 0.0 0.0
2 0.064159185 0.0 0.0 0.08602801 0.0 0.0 0.0 0.0 0.0 0.0 0.0 0.0 0.0 0.0 0.04412105 0.27155986 0.0 0.09766943 0.06735089 0.0 0.0 0.0 0.0 0.24021995 0.0 0.17684528 0.0 0.081584394 0.073092826 0.016034698 0.0 0.0 0.0 0.18544447 0.07582802 0.035396203 0.0 0.023022268 0.100861266 0.0 0.0 0.0 0.0 0.0 0.0 0.0 0.0 0.0 0.0 0.0 0.0 0.14669862 0.0 0.0 0.0 0.10144694 0.0 0.13589323 0.0 0.0 0.0 0.0 0.16602683 0.0 0.0 0.0 0.20400223 0.0 0.15290551 0.16179395 0.0 0.0 0.0 0.0 0.15597975 0.0 0.2181663 0.0 0.0 0.0 0.35238683 0.0 0.0 0.04982557 0.0 0.10765511 0.17713526 0.045863654 0.20632939 0.0 0.0 0.06363333 0.0 0.0 0.08035411 0.0 0.0 0.0 0.36738494 0.0 0.0 0.0 0.0 0.15466075 0.0 0.0 0.0 0.0 0.0 0.0 0.0 0.0 0.0 0.14458454 0.01508906 0.075726226 0.0 0.19578192 0.0 0.12212771 0.0 0.0 0.0 0.0 0.20156772 0.0 0.0 0.0
2 0.059847564 0.0 0.0 0.089291655 0.01214597 0.0 0.0 0.0 0.0 0.0 0.0 0.0 0.0 0.01817987 0.009105406 0.24405156 0.0 0.048452392 0.073367424 0.0 0.0 0.0 0.0 0.22037457 0.0 0.10377401 0.0 0.1386809 0.057761572 0.031339444 0.0 0.0 0.0 0.1923651 0.057316698 0.049189486 0.0 0.04823564 0.08663548 8.920253e-06 0.0 0.0036134538 0.0 0.0 0.0 0.0 0.01711527 0.0 0.0 0.0 0.0 0.1602419 0.0 0.0 0.0 0.028530192 0.0 0.14506069 0.0 0.0 0.0 0.0 0.1927999 0.0 0.0 0.0 0.2107485 0.0 0.18427055 0.13461055 0.0 0.0 0.0 0.0 0.1132162 0.0 0.19894782 0.0 0.0 0.0 0.36434263 0.0 0.0 0.028165659 0.0 0.11167886 0.16577065 0.058973145 0.21521533 0.0 0.0 0.12161589 0.0 0.0 0.09845784 0.0 0.0 0.0 0.3891085 0.0 0.0 0.0 0.0 0.1715659 0.0 0.0 0.0 0.0 0.0 0.0 0.0 0.0 0.0 0.15076216 0.02546629 0.10893677 0.0 0.18721306 0.0 0.13273922 0.0 0.0 0.0 0.011841238 0.18601355 0.0 0.0 0.0
2 0.062233232 0.0 0.0 0.1068134 0.0 0.0 0.0 0.0 0.0 0.0 0.0 0.0 0.0 0.013986224 0.0005292319 0.26038265 0.0 0.05846843 0.08928479 0.0 0.0 0.0 0.0 0.2248226 0.0 0.10453735 0.0 0.13883692 0.06586149 0.0034840761 0.0 0.0 0.0 0.18546163 0.0777544 0.05249931 0.0 0.052359965 0.08623312 0.0 0.0 0.0 0.0 0.0 0.0 0.0 0.050488833 0.0 0.0 0.0 0.0 0.15158537 0.0 0.0 0.0 0.042443126 0.0 0.1460628 0.0 0.0 0.0 0.0 0.20551436 0.0 0.0 0.0 0.19279568 0.0 0.17479616 0.13948487 0.0 0.0 0.0 0.0 0.13072298 0.0 0.1931049 0.0 0.0 0.0 0.3715616 0.0 0.0 0.01927718 0.0 0.1253457 0.1508546 0.054721054 0.22314966 0.0 0.0 0.11456736 0.0 0.0 0.07863189 0.0 0.0 0.0 0.37108186 0.0 0.0 0.0 0.0 0.17221108 0.0 0.0 0.0 0.0 0.0 0.0 0.0 0.0 0.0 0.1656789 0.025762755 0.10263637 0.0 0.16734564 0.0 0.12530015 0.0 0.0 0.0 0.016960435 0.1881642 0.0 0.0 0.0
2 0.055582277 0.0 0.0 0.10031444 0.0 0.0 0.0 0.0 0.0 0.0 0.0 0.0 0.0 0.0 0.020875288 0.2641847 0.0 0.064896315 0.08804228 0.0 0.0 0.0 0.0 0.22840317 0.0 0.13945012 0.0 0.107371025 0.07222446 0.037533086 0.0 0.0 0.0 0.16647792 0.080733046 0.048002075 0.0 0.05258946 0.09702039 0.005953026 0.0 0.0 0.0 0.0 0.0 0.0 0.0 0.0 0.0 0.0 0.0 0.14003795 0.0 0.0 0.0 0.05350379 0.0 0.13610868 0.0 0.0 0.0 0.0 0.18720843 0.0 0.0 0.0 0.20801213 0.0 0.1558479 0.13775904 0.0 0.0 0.0 0.0 0.15312855 0.0 0.22234298 0.0 0.0 0.0 0.3684545 0.0 0.0 0.04691398 0.0 0.10058345 0.17267814 0.067905866 0.22550687 0.0 0.0 0.10774846 0.0 0.0 0.088618204 0.0 0.0 0.0 0.3669752 0.0035888427 0.0 0.0 0.0 0.14225055 0.0 0.0 0.0 0.0 0.0 0.0 0.0 0.0 0.0 0.15192558 0.02967265 0.09101199 0.0 0.19610403 0.0 0.11276924 0.0 0.0 0.0 0.0012343866 0.19876975 0.0 0.0 0.0
2 0.07008533 0.0 0.0 0.051841408 0.0023594762 0.0 0.0 0.0 0.0 0.0 0.0 0.0 0.0 0.0038711247 0.019408857 0.24715076 0.0 0.051525984 0.01474348 0.0 0.0 0.0 0.0 0.27207243 0.0 0.15686853 0.0 0.09804182 0.07734334 0.032834418 0.0 0.0 0.0 0.20399617 0.013662862 0.0 0.0 0.0 0.11039569 0.0 0.0 0.00032053672 0.0 0.0 0.0 0.0 0.028350737 0.0 0.030503672 0.0 0.0 0.22764355 0.0 0.0 0.0 0.07274636 0.0 0.102929704 0.0 0.0 0.0 0.0 0.1468951 0.0 0.0 0.0 0.21330246 0.030358238 0.16226041 0.12341918 0.0 0.0 0.0 0.0 0.107930884 0.0 0.21439992 0.0 0.0 0.0 0.35129714 0.0 0.0 0.050373763 0.0 0.14594117 0.15887737 0.039654586 0.18086351 0.0 0.0 0.09960811 0.0 0.0 0.117531165 0.0 0.0 0.0 0.3702254 0.005165939 0.0 0.0 0.0 0.17861818 0.0 0.0 0.0 0.0 0.0 0.0 0.0 0.0 0.0 0.07854492 0.0 0.08603822 0.0 0.18890895 0.0 0.1578557 0.0 0.0 0.0 0.0144042885 0.21965562 0.0 0.0 0.0
2 0.09714885 0.0 0.0 0.031599827 0.0 0.0 0.0 0.0 0.0 0.0 0.0 0.0 0.0 0.026950885 0.0 0.25637838 0.0 0.018416665 0.049880136 0.0 0.0 0.0 0.0 0.21774502 0.0 0.14712505 0.0 0.13638096 0.12310082 0.06353276 0.0 0.0 0.0 0.19300285 0.04761528 0.041021474 0.0 0.0 0.11477301 0.0 0.0 0.0 0.0 0.0 0.0 0.0 0.06528152 0.0 0.06410621 0.0 0.0 0.20350388 0.0 0.0 0.0 0.071648486 0.0 0.15050283 0.0 0.0 0.0 0.0 0.12267508 0.0 0.0 0.0 0.15786834 0.03175699 0.1225946 0.16865842 0.0 0.0 0.0 0.0 0.041624594 0.0 0.12469241 0.0 0.0 0.0 0.35770193 0.0 0.0 0.040221058 0.0 0.15026598 0.102189876 0.03336975 0.2178843 0.0 0.0 0.13567358 0.0 0.0 0.07496211 0.0 0.0 0.0 0.39595824 0.0 0.0 0.0 0.0 0.19878547 0.0 0.0 0.0084831 0.0 0.0 0.0 0.0 0.0 0.0 0.07595794 0.0 0.105339594 0.0 0.20415744 0.0 0.2074929 0.03305074 0.0 0.0 0.077653676 0.19863366 0.0 0.0 0.0
2 0.09055674 0.0 0.0 0.042093355 0.0077520963 0.0 0.0 0.0 0.0 0.0 0.0 0.0 0.0 0.035178535 0.0 0.23208234 0.0 0.0414253 0.042060584 0.0 0.0 0.0 0.0 0.20981036 0.0 0.10747565 0.0 0.16415831 0.08120646 0.041952062 0.0 0.0 0.0 0.20808637 0.025646 0.043299668 0.0 0.0 0.10077297 0.0 0.0 0.0 0.0 0.0 0.0 0.0 0.076464 0.0 0.03971284 0.0 0.0 0.18271782 0.0 0.0 0.0 0.05126272 0.0 0.13592051 0.0 0.0 0.0 0.0 0.14068705 0.0 0.0 0.0 0.20701776 0.023416113 0.17406322 0.16844134 0.0 0.0 0.0 0.0 0.0502179 0.0 0.11825657 0.0 0.0 0.0 0.35333106 0.0 0.0 0.022091433 0.0 0.14283727 0.14028187 0.016514998 0.22708032 0.0 0.0 0.1363376 0.0 0.0 0.086316526 0.0 0.0 0.0 0.39336655 0.0 0.0 0.0 0.0 0.21900564 0.0 0.0 0.015443785 0.0 0.0 0.0 0.0 0.0 0.0 0.091739975 0.0 0.10994542 0.0 0.21571602 0.0 0.20228714 0.005275752 0.0 0.0 0.059198108 0.16283867 0.0 0.0 0.0
2 0.107076116 0.0 0.0 0.05625753 0.0 0.0 0.0 0.0 0.0 0.0 0.0 0.0 0.0 0.0478754 0.0 0.26972833 0.0 0.04077766 0.062059052 0.0 0.0 0.0 0.0 0.21653827 0.0 0.11174054 0.0 0.14200878 0.109910205 0.021445664 0.0 0.0 0.0 0.21104759 0.07495005 0.06242431 0.0 0.0 0.09284726 0.0 0.0 0.0 0.0 0.0 0.0 0.0 0.13642424 0.0 0.07090193 0.0 0.0 0.19890904 0.0 0.0 0.0 0.06574129 0.0 0.18305445 0.0 0.0 0.0 0.0 0.14507909 0.0 0.0 0.0 0.113065585 0.023197424 0.1395761 0.17503339 0.0 0.0 0.0 0.0 0.039539263 0.0 0.10848818 0.0 0.0 0.0 0.34780678 0.0 0.0 0.013543951 0.0 0.16600175 0.057552386 0.034746833 0.2221897 0.0 0.0 0.111036316 0.0 0.0 0.044066966 0.0 0.0 0.0 0.39977482 0.0 0.0 0.0 0.0 0.21365836 0.0 0.0 0.0 0.0 0.0 0.0 0.0 0.0 0.0 0.12559608 0.0 0.12234601 0.0 0.14767015 0.0 0.19225134 0.006031609 0.0 0.0 0.0808606 0.18103679 0.0 0.0 0.0
2 0.05064929 0.0 0.0 0.124248 0.0 0.0 0.0 0.0 0.0 0.0 0.0 0.0 0.0 0.0 0.06361295 0.25515875 0.0 0.15904734 0.055780146 0.0 0.0 0.0 0.0 0.25176436 0.0 0.18005607 0.0 0.046036597 0.06804656 0.0 0.0 0.0 0.0 0.18182315 0.10394836 0.057991814 0.0 0.0603573 0.14532802 0.012031089 0.0 0.0 0.0 0.0 0.0 0.0 0.0 0.0 0.0 0.0 0.0 0.12045764 0.0 0.0 0.0 0.1074862 0.0 0.09279186 0.0 0.0 0.0 0.0 0.16660205 0.0 0.0 0.0 0.20485651 0.0 0.1700344 0.1673521 0.0 0.0 0.0 0.0 0.19139239 0.0 0.23675133 0.00902981 0.0 0.0 0.32093287 0.0 0.0 0.09036208 0.0 0.11943032 0.18318008 0.0723017 0.23293589 0.0 0.0 0.015647955 0.0 0.0 0.09142715 0.0 0.0 0.0 0.3249926 0.02080433 0.0 0.0 0.0 0.101924896 0.0 0.0 0.0 0.0 0.0 0.0 0.0 0.0 0.0 0.12178877 0.018168667 0.016131153 0.0 0.19297704 0.0 0.09861832 0.0 0.0 0.0 0.0 0.2230811 0.0 0.0 0.0
2 0.09746619 0.0 0.0 0.06009833 0.0 0.0 0.0 0.0 0.0 0.0 0.0 0.0 0.0 0.014722685 0.0 0.26522404 0.0 0.048108704 0.06477854 0.0 0.0 0.0 0.0 0.21719328 0.0 0.12980352 0.0 0.12488578 0.117442206 0.054594323 0.0 0.0 0.0 0.19805983 0.08681163 0.0644239 0.0 0.010193053 0.10904003 0.0020918217 0.0 0.0 0.0 0.0 0.0 0.0 0.087030426 0.0 0.06132374 0.0 0.0 0.18874307 0.0 0.0 0.0 0.0704753 0.0 0.16633287 0.0 0.0 0.0 0.0 0.1513855 0.0 0.0 0.0 0.1401321 0.0068130656 0.1378336 0.17134625 0.0 0.0 0.0 0.0 0.054900322 0.0 0.13621508 0.0 0.0 0.0 0.36040425 0.0 0.0 0.04438553 0.0 0.15844284 0.07816049 0.042392146 0.23534732 0.0 0.0 0.111679465 0.0 0.0 0.053946145 0.0 0.0 0.0 0.3960483 0.0 0.0 0.0 0.0 0.18642953 0.0 0.0 0.0 0.0 0.0 0.0 0.0 0.0 0.0 0.10820346 0.0 0.10206218 0.0 0.17276958 0.0 0.19001482 0.021346232 0.0 0.0 0.075787865 0.1919956 0.0 0.0 0.0
2 0.09317635 0.0 0.0 0.04083518 0.006325974 0.0 0.0 0.0 0.0 0.0 0.0 0.0 0.0 0.015139765 0.0 0.2609313 0.0 0.025791707 0.057327934 0.0 0.0 0.0 0.0 0.22452262 0.0 0.14992696 0.0 0.13800076 0.107031435 0.044411056 0.0 0.0 0.0 0.18786944 0.03233281 0.029747315 0.0 0.0 0.09689541 0.0 0.0 0.0 0.0 0.0 0.0 0.0 0.0825324 0.0 0.046573125 0.0 0.0 0.18742993 0.0 0.0 0.0 0.07640883 0.0 0.13574159 0.0 0.0 0.0 0.0 0.1319311 0.0 0.0 0.0 0.19332187 0.009720225 0.12388047 0.16105382 0.0 0.0 0.0 0.0 0.06559556 0.0 0.123474464 0.0 0.0 0.0 0.36367294 0.0 0.0 0.026166297 0.0 0.14857654 0.123882174 0.018020744 0.22428088 0.0 0.0 0.13581963 0.0 0.0 0.074962124 0.0 0.0 0.0 0.38886794 0.0 0.0 0.0 0.0 0.21081044 0.0 0.0 0.015897693 0.0 0.0 0.0 0.0 0.0 0.0 0.08804139 0.0 0.11104921 0.0 0.20195445 0.0 0.20120785 0.029252272 0.0 0.0 0.06476065 0.18416195 0.0 0.0 0.0
2 0.07696939 0.0 0.0 0.047378797 0.048935372 0.0 0.0 0.0 0.0 0.0 0.0 0.0 0.0 0.047367882 0.0 0.22866607 0.0 0.010450837 0.01121429 0.0 0.0 0.0 0.0 0.24237043 0.0 0.12399478 0.0 0.14910161 0.07800111 0.068348035 0.0 0.0 0.0 0.20001754 0.021921186 0.027157316 0.0 0.0138975475 0.085882165 0.0 0.0 0.036416788 0.0 0.0 0.0 0.0 0.0 0.0 0.00988856 0.0 0.0 0.19345172 0.0 0.0 0.0 0.014640282 0.0 0.10456705 0.0 0.0 0.0 0.0 0.17827174 0.0 0.0 0.0 0.20716123 0.023595268 0.17020567 0.09866318 0.0 0.0 0.0 0.0 0.07584115 0.0 0.20725633 0.0 0.0 0.0 0.36245534 0.0 0.0 0.036010806 0.0 0.074673265 0.16200134 0.06708568 0.19314066 0.0 0.0 0.15393859 0.0 0.0 0.12161427 0.0 0.0 0.0 0.4007619 0.0 0.0 0.0 0.0 0.188396 0.0 0.0 0.0 0.0 0.0 0.0 0.0 0.0 0.0 0.12354254 0.035324268 0.112487845 0.0 0.19904502 0.0 0.12788837 0.013308929 0.0 0.0 0.060366303 0.19043238 0.0 0.0 0.0
2 0.102070525 0.0 0.0 0.04614971 0.0 0.0 0.0 0.0 0.0 0.0 0.0 0.0 0.0 0.035991326 0.0 0.27361622 0.0 0.023560937 0.05967303 0.0 0.0 0.0 0.0 0.21860388 0.0 0.13555191 0.0 0.13207042 0.12219969 0.047176275 0.0 0.0 0.0 0.19964118 0.06886583 0.055779975 0.0 0.0 0.10487125 0.0 0.0 0.0 0.0 0.0 0.0 0.0 0.09649023 0.0 0.066464975 0.0 0.0 0.19921695 0.0 0.0 0.0 0.07041115 0.0 0.17140003 0.0 0.0 0.0 0.0 0.13702928 0.0 0.0 0.0 0.12797748 0.020508343 0.1270381 0.17114216 0.0 0.0 0.0 0.0 0.046164487 0.0 0.12341894 0.0 0.0 0.0 0.35262445 0.0 0.0 0.027858641 0.0 0.15493576 0.076469935 0.03742189 0.22351952 0.0 0.0 0.12212412 0.0 0.0 0.05687721 0.0 0.0 0.0 0.4014349 0.0 0.0 0.0 0.0 0.20061567 0.0 0.0 0.0 0.0 0.0 0.0 0.0 0.0 0.0 0.10710555 0.0 0.116288014 0.0 0.1675503 0.0 0.19718046 0.022310954 0.0 0.0 0.081101984 0.19152373 0.0 0.0 0.0
2 0.10492637 0.0 0.0 0.04019026 0.0 0.0 0.0 0.0 0.0 0.0 0.0 0.0 0.0 0.029316442 0.0 0.27356073 0.0 0.01893548 0.060644597 0.0 0.0 0.0 0.0 0.21795903 0.0 0.14536262 0.0 0.12757717 0.12994175 0.056340992 0.0 0.0 0.0 0.19276696 0.06739899 0.050910622 0.0 0.0 0.1135629 0.0 0.0 0.0 0.0 0.0 0.0 0.0 0.08043648 0.0 0.06821071 0.0 0.0 0.20036027 0.0 0.0 0.0 0.07618013 0.0 0.16574489 0.0 0.0 0.0 0.0 0.1329688 0.0 0.0 0.0 0.13423605 0.020717451 0.11679911 0.17142977 0.0 0.0 0.0 0.0 0.04692421 0.0 0.12938999 0.0 0.0 0.0 0.35552523 0.0 0.0 0.032809515 0.0 0.15585294 0.08230723 0.03879001 0.22170733 0.0 0.0 0.12766597 0.0 0.0 0.05959221 0.0 0.0 0.0 0.3953242 0.0 0.0 0.0 0.0 0.19611545 0.0 0.0 0.0 0.0 0.0 0.0 0.0 0.0 0.0 0.096077695 0.0 0.10697877 0.0 0.18062067 0.0 0.19946544 0.030553468 0.0 0.0 0.080446005 0.19635765 0.0 0.0 0.0
2 0.062378477 0.0 0.0 0.098569945 0.0 0.0 0.0 0.0 0.0 0.0 0.0 0.0 0.0 0.0 0.028833224 0.2748966 0.0 0.08973732 0.08095652 0.0 0.0 0.0 0.0 0.2252931 0.0 0.15152179 0.0 0.105456136 0.0644471 0.0029287941 0.0 0.0 0.0 0.18549511 0.08272862 0.048378546 0.0 0.030971622 0.09392916 0.0 0.0 0.0 0.0 0.0 0.0 0.0 0.011638119 0.0 0.0 0.0 0.0 0.1355453 0.0 0.0 0.0 0.084279776 0.0 0.15073977 0.0 0.0 0.0 0.0 0.19051957 0.0 0.0 0.0 0.20506506 0.0 0.16088432 0.16037977 0.0 0.0 0.0 0.0 0.14541067 0.0 0.20321709 0.0 0.0 0.0 0.35848024 0.0 0.0 0.03105512 0.0 0.10888476 0.16827828 0.041410312 0.20792632 0.0 0.0 0.07835542 0.0 0.0 0.06721224 0.0 0.0 0.0 0.37499216 0.0 0.0 0.0 0.0 0.16530268 0.0 0.0 0.0 0.0 0.0 0.0 0.0 0.0 0.0 0.16452461 0.02158288 0.08443529 0.0 0.18267407 0.0 0.12471962 0.0 0.0 0.0 0.0 0.18841317 0.0 0.0 0.0
2 0.09024784 0.0 0.0 0.06466453 0.011181806 0.0 0.0 0.0 0.0 0.0 0.0 0.0 0.0 0.033719666 0.0 0.2581656 0.0 0.032082822 0.067413345 0.0 0.0 0.0 0.0 0.21868026 0.0 0.11823906 0.0 0.15512137 0.09627182 0.02641296 0.0 0.0 0.0 0.20053892 0.04817738 0.047498815 0.0 0.00049928075 0.07801129 0.0 0.0 0.0 0.0 0.0 0.0 0.0 0.12179161 0.0 0.0422748 0.0 0.0 0.18197902 0.0 0.0 0.0 0.047601134 0.0 0.15963082 0.0 0.0 0.0 0.0 0.15632142 0.0 0.0 0.0 0.16621988 0.0 0.14207497 0.15577777 0.0 0.0 0.0 0.0 0.056529816 0.0 0.12051925 0.0 0.0 0.0 0.36772034 0.0 0.0 0.008054814 0.0 0.14991064 0.09563626 0.021574369 0.2233411 0.0 0.0 0.12633127 0.0 0.0 0.05769029 0.0 0.0 0.0 0.4018277 0.0 0.0 0.0 0.0 0.22340617 0.0 0.0 0.0 0.0 0.0 0.0 0.0 0.0 0.0 0.12772925 0.0 0.129073 0.0 0.15864703 0.0 0.18655053 0.02252718 0.0 0.0 0.07305355 0.17045528 0.0 0.0 0.0
2 0.09229287 0.0 0.0 0.06327892 0.0076456643 0.0 0.0 0.0 0.0 0.0 0.0 0.0 0.0 0.01829824 0.0 0.25612018 0.0 0.0354104 0.07337072 0.0 0.0 0.0 0.0 0.21198991 0.0 0.12691814 0.0 0.1473281 0.10611898 0.052147035 0.0 0.0 0.0 0.19027801 0.063699864 0.054031 0.0 0.009591501 0.093560226 0.0 0.0 0.0 0.0 0.0 0.0 0.0 0.089571185 0.0 0.039347213 0.0 0.0 0.17451338 0.0 0.0 0.0 0.05150906 0.0 0.15697142 0.0 0.0 0.0 0.0 0.15778607 0.0 0.0 0.0 0.17068721 0.0 0.13259627 0.16257256 0.0 0.0 0.0 0.0 0.055017684 0.0 0.12950172 0.0 0.0 0.0 0.3748808 0.0 0.0 0.026323872 0.0 0.14860146 0.094711885 0.032869462 0.23003463 0.0 0.0 0.12944041 0.0 0.0 0.052301478 0.0 0.0 0.0 0.3991733 0.0 0.0 0.0 0.0 0.20838653 0.0 0.0 0.0 0.0 0.0 0.0 0.0 0.0 0.0 0.11710045 0.0 0.11559225 0.0 0.17673549 0.0 0.18901895 0.042493053 0.0 0.0 0.07502505 0.17585242 0.0 0.0 0.0
2 0.057480488 0.0 0.0 0.10981142 0.0 0.0 0.0 0.0 0.0 0.0 0.0 0.0 0.0 0.0 0.011856604 0.2713558 0.0 0.09289221 0.077847876 0.0 0.0 0.0 0.0 0.24790435 0.0 0.14951017 0.0 0.10214102 0.08179944 0.0 0.0 0.0 0.0 0.18397065 0.08739581 0.03982673 0.0 0.04377741 0.09730884 0.006740498 0.0 0.0 0.0 0.0 0.0 0.0 0.010559761 0.0 0.0 0.0 0.0 0.1494434 0.0 0.0 0.0 0.08403059 0.0 0.13182832 0.0 0.0 0.0 0.0 0.18146713 0.0 0.0 0.0 0.18854555 0.0 0.16766453 0.14370228 0.0 0.0 0.0 0.0 0.16363086 0.0 0.21094067 0.0 0.0 0.0 0.35769525 0.0 0.0 0.050360586 0.0 0.12058268 0.15801029 0.047868796 0.22070137 0.0 0.0 0.08051296 0.0 0.0 0.08977357 0.0 0.0 0.0 0.35906225 0.0 0.0 0.0 0.0 0.13692194 0.0 0.0 0.0 0.0 0.0 0.0 0.0 0.0 0.0 0.15249602 0.030833451 0.08822933 0.0 0.17529692 0.0 0.11934123 0.0 0.0 0.0 0.0 0.21254598 0.0 0.0 0.0
2 0.086826496 0.0 0.0 0.042271238 0.0 0.0 0.0 0.0 0.0 0.0 0.0 0.0 0.0 0.017863492 0.0023410167 0.24508315 0.0 0.04349526 0.019049168 0.0 0.0 0.0 0.0 0.25754666 0.0 0.14401911 0.0 0.121322945 0.08222474 0.019169074 0.0 0.0 0.0 0.20900647 0.0074708685 0.0075390534 0.0 0.0 0.107244335 0.0 0.0 0.0 0.0 0.0 0.0 0.0 0.07933989 0.0 0.052868556 0.0 0.0 0.22462 0.0 0.0 0.0 0.07688986 0.0 0.105511114 0.0 0.0 0.0 0.0 0.12316991 0.0 0.0 0.0 0.20809953 0.041625757 0.15764914 0.14934666 0.0 0.0 0.0 0.0 0.084597856 0.0 0.16776629 0.0 0.0 0.0 0.35273764 0.0 0.0 0.035242107 0.0 0.15540838 0.14696345 0.021523403 0.19244076 0.0 0.0 0.10979369 0.0 0.0 0.10172997 0.0 0.0 0.0 0.37162453 0.0 0.0 0.0 0.0 0.20944358 0.0 0.0 0.022169152 0.0 0.0 0.0 0.0 0.0 0.0 0.06642341 0.0 0.09794484 0.0 0.19355907 0.0 0.19035588 0.0 0.0 0.0 0.025450999 0.2059658 0.0 0.0 0.0
2 0.09042376 0.0 0.0 0.034506842 0.0 0.0 0.0 0.0 0.0 0.0 0.0 0.0 0.0 0.023082815 0.00035167785 0.2326086 0.0 0.06068754 0.029860977 0.0 0.0 0.0 0.0 0.23844506 0.0 0.12413217 0.0 0.12902151 0.083156064 0.02605426 0.0 0.0 0.0 0.2112243 0.017720615 0.024060508 0.0 0.0 0.122680314 0.0 0.0 0.0 0.0 0.0 0.0 0.0 0.063680746 0.0 0.052768942 0.0 0.0 0.21586989 0.0 0.0 0.0 0.07514425 0.0 0.102474116 0.0 0.0 0.0 0.0 0.11497349 0.0 0.0 0.0 0.21464005 0.05018385 0.16675477 0.17019354 0.0 0.0 0.0 0.0 0.0856529 0.0 0.13682649 0.0 0.0 0.0 0.3464563 0.0 0.0 0.041269995 0.0 0.16348258 0.15039614 0.015205882 0.22153485 0.0 0.0 0.12153385 0.0 0.0 0.106464334 0.0 0.0 0.0 0.36433357 0.0 0.0 0.0 0.0 0.19538122 0.0 0.0 0.027434867 0.0 0.0 0.0 0.0 0.0 0.0 0.048606437 0.0 0.09278868 0.0 0.2258995 0.0 0.20054464 0.0 0.0 0.0 0.025448143 0.19773625 0.0 0.0 0.0
2 0.057525728 0.0 0.0 0.10533265 0.0 0.0 0.0 0.0 0.0 0.0 0.0 0.0 0.0 0.003890693 0.017578607 0.26773933 0.0 0.085572034 0.08074688 0.0 0.0 0.0 0.0 0.2240404 0.0 0.12864213 0.0 0.12226835 0.058642358 0.0 0.0 0.0 0.0 0.19454627 0.07748335 0.054331653 0.0 0.036306825 0.09051069 0.0 0.0 0.0 0.0 0.0 0.0 0.0 0.04388242 0.0 0.0 0.0 0.0 0.14328848 0.0 0.0 0.0 0.07150296 0.0 0.15134701 0.0 0.0 0.0 0.0 0.1977474 0.0 0.0 0.0 0.2009742 0.0 0.17907244 0.16169363 0.0 0.0 0.0 0.0 0.13940705 0.0 0.18401195 0.0 0.0 0.0 0.35728422 0.0 0.0 0.019988628 0.0 0.119301446 0.16389553 0.034808993 0.20794165 0.0 0.0 0.08673539 0.0 0.0 0.06929374 0.0 0.0 0.0 0.3789422 0.0 0.0 0.0 0.0 0.17433332 0.0 0.0 0.0 0.0 0.0 0.0 0.0 0.0 0.0 0.16173539 0.02174278 0.09269519 0.0 0.17291974 0.0 0.13242693 0.0 0.0 0.0 0.0013467133 0.18505989 0.0 0.0 0.0
2 0.095293745 0.0 0.0 0.039867904 0.0 0.0 0.0 0.0 0.0 0.0 0.0 0.0 0.0 0.028359411 0.0 0.25544536 0.0 0.02320715 0.05230817 0.0 0.0 0.0 0.0 0.21396162 0.0 0.13439484 0.0 0.14204745 0.11780741 0.060927544 0.0 0.0 0.0 0.19488512 0.05592422 0.049035825 0.0 0.0 0.10975924 0.0 0.0 0.0 0.0 0.0 0.0 0.0 0.07183256 0.0 0.057953607 0.0 0.0 0.1952796 0.0 0.0 0.0 0.06387444 0.0 0.154493 0.0 0.0 0.0 0.0 0.13256109 0.0 0.0 0.0 0.15801232 0.023821345 0.13443142 0.16950512 0.0 0.0 0.0 0.0 0.042735536 0.0 0.122601464 0.0 0.0 0.0 0.35946754 0.0 0.0 0.039858684 0.0 0.14849873 0.10015174 0.035071846 0.22391519 0.0 0.0 0.13457589 0.0 0.0 0.071204096 0.0 0.0 0.0 0.39944503 0.0 0.0 0.0 0.0 0.19866914 0.0 0.0 0.0010053794 0.0 0.0 0.0 0.0 0.0 0.0 0.08763489 0.0 0.11078305 0.0 0.19929112 0.0 0.2026575 0.030599236 0.0 0.0 0.07861597 0.19271648 0.0 0.0 0.0
2 0.09104806 0.0 0.0 0.049216144 0.012899006 0.0 0.0 0.0 0.0 0.0 0.0 0.0 0.0 0.04052026 0.0 0.23073609 0.0 0.040563725 0.047811195 0.0 0.0 0.0 0.0 0.2025474 0.0 0.099102035 0.0 0.17052726 0.077637084 0.03728102 0.0 0.0 0.0 0.21220209 0.031123986 0.048991077 0.0 0.0 0.0932173 0.0 0.0 0.0038480463 0.0 0.0 0.0 0.0 0.08437684 0.0 0.036536556 0.0 0.0 0.17545426 0.0 0.0 0.0 0.039252315 0.0 0.14596143 0.0 0.0 0.0 0.0 0.15414965 0.0 0.0 0.0 0.19989774 0.0129977465 0.17833415 0.16823812 0.0 0.0 0.0 0.0 0.04213876 0.0 0.118014455 0.0 0.0 0.0 0.35544062 0.0 0.0 0.011546864 0.0 0.13908698 0.13319774 0.015767312 0.2251931 0.0 0.0 0.13483201 0.0 0.0 0.07683479 0.0 0.0 0.0 0.40090892 0.0 0.0 0.0 0.0 0.22751945 0.0 0.0 0.0076842736 0.0 0.0 0.0 0.0 0.0 0.0 0.1092625 0.0 0.11421547 0.0 0.20486537 0.0 0.19439888 0.011275772 0.0 0.0 0.064231195 0.15468472 0.0 0.0 0.0
2 0.065491885 0.0 0.0 0.09851272 0.0 0.0 0.0 0.0 0.0 0.0 0.0 0.0 0.0 0.0 0.020658655 0.2737047 0.0 0.08255178 0.08161025 0.0 0.0 0.0 0.0 0.24412903 0.0 0.1544032 0.0 0.09894388 0.07523062 0.0008580822 0.0 0.0 0.0 0.18756375 0.07626256 0.025771152 0.0 0.02708225 0.088535875 0.0 0.0 0.0 0.0 0.0 0.0 0.0 0.025231488 0.0 0.0 0.0 0.0 0.16160141 0.0 0.0 0.0 0.09519915 0.0 0.15370962 0.0 0.0 0.0 0.0 0.18436134 0.0 0.0 0.0 0.1969867 0.0 0.15606716 0.1403108 0.0 0.0 0.0 0.0 0.15343684 0.0 0.21714008 0.0 0.0 0.0 0.36128244 0.0 0.0 0.031096172 0.0 0.12720017 0.15762416 0.03819606 0.20088941 0.0 0.0 0.079696 0.0 0.0 0.07490133 0.0 0.0 0.0 0.36438605 0.0 0.0 0.0 0.0 0.1595389 0.0 0.0 0.0 0.0 0.0 0.0 0.0 0.0 0.0 0.15967289 0.027806614 0.08167502 0.0 0.16401231 0.0 0.121648535 0.0 0.0 0.0 0.0 0.20478083 0.0 0.0 0.0
2 0.09179769 0.0 0.0 0.04852744 0.016914606 0.0 0.0 0.0 0.0 0.0 0.0 0.0 0.0 0.033605076 0.0 0.23022829 0.0 0.038173728 0.050669983 0.0 0.0 0.0 0.0 0.2010492 0.0 0.1026501 0.0 0.16859514 0.08149721 0.04666682 0.0 0.0 0.0 0.20511104 0.035045955 0.0474101 0.0 0.0018431359 0.09938206 0.0 0.0 0.007468816 0.0 0.0 0.0 0.0 0.07264516 0.0 0.035948556 0.0 0.0 0.17055112 0.0 0.0 0.0 0.038653363 0.0 0.1359138 0.0 0.0 0.0 0.0 0.15849476 0.0 0.0 0.0 0.20780091 0.004168492 0.16988857 0.16606775 0.0 0.0 0.0 0.0 0.04468772 0.0 0.1240692 0.0 0.0 0.0 0.36267048 0.0 0.0 0.01659849 0.0 0.14017548 0.13588893 0.021647206 0.22908391 0.0 0.0 0.1402134 0.0 0.0 0.077757835 0.0 0.0 0.0 0.39528877 0.0 0.0 0.0 0.0 0.22240508 0.0 0.0 0.006086561 0.0 0.0 0.0 0.0 0.0 0.0 0.10525254 0.0 0.1074744 0.0 0.21409689 0.0 0.19226299 0.024893953 0.0 0.0 0.06675637 0.15645726 0.0 0.0 0.0
2 0.09264246 0.0 0.0 0.043451525 0.001503565 0.0 0.0 0.0 0.0 0.0 0.0 0.0 0.0 0.027154643 0.0 0.25342152 0.0 0.027906679 0.052632045 0.0 0.0 0.0 0.0 0.21562365 0.0 0.13571739 0.0 0.1418261 0.115941316 0.064104825 0.0 0.0 0.0 0.1954088 0.057123244 0.049587753 0.0 0.0 0.105168454 0.0 0.0 0.0 0.0 0.0 0.0 0.0 0.07293265 0.0 0.05579929 0.0 0.0 0.19069016 0.0 0.0 0.0 0.06173782 0.0 0.15261379 0.0 0.0 0.0 0.0 0.13651538 0.0 0.0 0.0 0.16040789 0.020337857 0.13654909 0.16712819 0.0 0.0 0.0 0.0 0.044286124 0.0 0.12396029 0.0 0.0 0.0 0.36281547 0.0 0.0 0.041754458 0.0 0.14672686 0.09921716 0.03442338 0.22404578 0.0 0.0 0.1321831 0.0 0.0 0.07008744 0.0 0.0 0.0 0.40261975 0.0 0.0 0.0 0.0 0.19823894 0.0 0.0 0.0 0.0 0.0 0.0 0.0 0.0 0.0 0.09157955 0.0 0.11308236 0.0 0.19527213 0.0 0.20083855 0.03262908 0.0 0.0 0.08119211 0.18886831 0.0 0.0 0.0
2 0.062660754 0.0 0.0 0.059132967 0.01992383 0.0 0.0 0.0 0.0 0.0 0.0 0.0 0.0 0.0025064806 0.006630983 0.25591365 0.0 0.03139394 0.027094016 0.0 0.0 0.0 0.0 0.27357772 0.0 0.16577277 0.0 0.10045369 0.08998268 0.05392694 0.0 0.0 0.0 0.18861215 0.01473086 0.0 0.0 0.0015340925 0.09464272 0.0 0.0 0.0006768782 0.0 0.0 0.0 0.0 0.025155395 0.0 0.02440315 0.0 0.0 0.22084568 0.0 0.0 0.0 0.06543905 0.0 0.113457255 0.0 0.0 0.0 0.0 0.15821686 0.0 0.0 0.0 0.20797077 0.004004149 0.1335457 0.09969 0.0 0.0 0.0 0.0 0.10849012 0.0 0.23210654 0.0 0.0 0.0 0.36861187 0.0 0.0 0.045736946 0.0 0.13004772 0.15500377 0.046127994 0.17147028 0.0 0.0 0.11772116 0.0 0.0 0.108981214 0.0 0.0 0.0 0.37483388 0.0039210753 0.0 0.0 0.0 0.17374481 0.0 0.0 0.0 0.0 0.0 0.0 0.0 0.0 0.0 0.10090941 0.012197778 0.096210726 0.0 0.17364973 0.0 0.14369708 0.0 0.0 0.0 0.03307112 0.22251932 0.0 0.0 0.0
2 0.067077905 0.0 0.0 0.09047189 0.0 0.0 0.0 0.0 0.0 0.0 0.0 0.0 0.0 0.0 0.043751683 0.2754712 0.0 0.0986013 0.083382495 0.0 0.0 0.0 0.0 0.23239072 0.0 0.16662507 0.0 0.0822788 0.074799515 0.015064443 0.0 0.0 0.0 0.17682447 0.08925715 0.034636375 0.0 0.027061265 0.104974784 0.0 0.0 0.0 0.0 0.0 0.0 0.0 0.0 0.0 0.0 0.0 0.0 0.14041308 0.0 0.0 0.0 0.10532661 0.0 0.14409082 0.0 0.0 0.0 0.0 0.17306066 0.0 0.0 0.0 0.20957951 0.0 0.15000944 0.16160837 0.0 0.0 0.0 0.0 0.16363798 0.0 0.22125073 0.0 0.0 0.0 0.35407135 0.0 0.0 0.048999283 0.0 0.11846299 0.17282847 0.04404052 0.21429414 0.0 0.0 0.068235256 0.0 0.0 0.07215558 0.0 0.0 0.0 0.35406935 0.0 0.0 0.0 0.0 0.14617048 0.0 0.0 0.0 0.0 0.0 0.0 0.0 0.0 0.0 0.14982927 0.009048971 0.0687385 0.0 0.1952356 0.0 0.12122394 0.0 0.0 0.0 0.0 0.20076726 0.0 0.0 0.0
2 0.06009783 0.0 0.0 0.10460825 0.0 0.0 0.0 0.0 0.0 0.0 0.0 0.0 0.0 0.0 0.0203561 0.27398252 0.0 0.08440164 0.08613437 0.0 0.0 0.0 0.0 0.22836868 0.0 0.14272931 0.0 0.11188359 0.0666299 0.001624476 0.0 0.0 0.0 0.18455121 0.083206534 0.04818959 0.0 0.037229933 0.090368964 0.0 0.0 0.0 0.0 0.0 0.0 0.0 0.020258527 0.0 0.0 0.0 0.0 0.13889335 0.0 0.0 0.0 0.077819616 0.0 0.15217322 0.0 0.0 0.0 0.0 0.19397317 0.0 0.0 0.0 0.20277682 0.0 0.16219598 0.15203638 0.0 0.0 0.0 0.0 0.14793184 0.0 0.20319422 0.0 0.0 0.0 0.36066142 0.0 0.0 0.030017525 0.0 0.11197795 0.16250287 0.041559517 0.20887847 0.0 0.0 0.08411183 0.0 0.0 0.06873135 0.0 0.0 0.0 0.3749064 0.0 0.0 0.0 0.0 0.16258079 0.0 0.0 0.0 0.0 0.0 0.0 0.0 0.0 0.0 0.1664866 0.026437385 0.08883675 0.0 0.17563155 0.0 0.122699924 0.0 0.0 0.0 0.0 0.19118004 0.0 0.0 0.0
2 0.09046402 0.0 0.0 0.05807132 0.009527521 0.0 0.0 0.0 0.0 0.0 0.0 0.0 0.0 0.009949098 0.0 0.25853342 0.0 0.030023241 0.069556646 0.0 0.0 0.0 0.0 0.21585625 0.0 0.14028248 0.0 0.14179602 0.10976663 0.061441373 0.0 0.0 0.0 0.18254638 0.056916613 0.04660629 0.0 0.002738258 0.09741862 0.0 0.0 0.0 0.0 0.0 0.0 0.0 0.07695264 0.0 0.04033514 0.0 0.0 0.17524226 0.0 0.0 0.0 0.06002097 0.0 0.15061066 0.0 0.0 0.0 0.0 0.15350832 0.0 0.0 0.0 0.17965227 0.0 0.12349104 0.15803793 0.0 0.0 0.0 0.0 0.05757865 0.0 0.13453712 0.0 0.0 0.0 0.3770401 0.0 0.0 0.032552812 0.0 0.14656588 0.10304168 0.034434598 0.22687082 0.0 0.0 0.13297361 0.0 0.0 0.056593604 0.0 0.0 0.0 0.3966776 0.0 0.0 0.0 0.0 0.20266813 0.0 0.0 0.0 0.0 0.0 0.0 0.0 0.0 0.0 0.10770135 0.0 0.11002489 0.0 0.1847096 0.0 0.19270408 0.04862506 0.0 0.0 0.07711592 0.18071613 0.0 0.0 0.0
2 0.057729777 0.0 0.0 0.07751329 0.02840401 0.0 0.0 0.0 0.0 0.0 0.0 0.0 0.0 0.01897303 0.019738898 0.2181513 0.0 0.044359908 0.053203296 0.0 0.0 0.0 0.0 0.20992087 0.0 0.09024392 0.0 0.13500276 0.05044472 0.066030145 0.0 0.0 0.0 0.19342607 0.05815208 0.05990658 0.0 0.067893654 0.10076315 0.024900138 0.0 0.024058675 0.0 0.0 0.019005608 0.0 0.0 0.0 0.0 0.0 0.0 0.15022914 0.0 0.0 0.0 0.0 0.0 0.12069629 0.0 0.0 0.0 0.0 0.19089359 0.0 0.0 0.0 0.22283868 0.0 0.20269985 0.13611361 0.0 0.0 0.0 0.0 0.1068634 0.0 0.2098446 0.0 0.0 0.0 0.34926704 0.0 0.0 0.05160973 0.0 0.0909394 0.18257791 0.07375707 0.2300346 0.0 0.0 0.13266742 0.0 0.0 0.12097607 0.0 0.0 0.0 0.39303485 0.0065738023 0.0 0.0 0.0 0.15957706 0.0 0.0 0.0 0.0 0.0 0.0 0.0 0.0 0.0 0.13556962 0.020707203 0.10438883 0.0 0.21603017 0.0 0.12239319 0.0 0.0 0.0 0.011597973 0.17900541 0.0 0.0 0.0
2 0.057729382 0.0 0.0 0.09101073 0.0 0.0 0.0 0.0 0.0 0.0 0.0 0.0 0.0 0.0 0.029674232 0.2592469 0.0 0.07050021 0.073924795 0.0 0.0 0.0 0.0 0.23320256 0.0 0.15450127 0.0 0.09879224 0.0701106 0.037863016 0.0 0.0 0.0 0.17583886 0.07313249 0.043754738 0.0 0.04254138 0.10241859 0.0034216866 0.0 0.0 0.0 0.0 0.0 0.0 0.0 0.0 0.0 0.0 0.0 0.14749362 0.0 0.0 0.0 0.059157632 0.0 0.12741874 0.0 0.0 0.0 0.0 0.17582381 0.0 0.0 0.0 0.20834048 0.0 0.15955743 0.14420763 0.0 0.0 0.0 0.0 0.150995 0.0 0.22469056 0.0 0.0 0.0 0.36119834 0.0 0.0 0.052200995 0.0 0.09694366 0.18161608 0.067444384 0.22042532 0.0 0.0 0.101559654 0.0 0.0 0.09776868 0.0 0.0 0.0 0.36885595 0.009041023 0.0 0.0 0.0 0.1431228 0.0 0.0 0.0 0.0 0.0 0.0 0.0 0.0 0.0 0.13986827 0.02523471 0.087012656 0.0 0.20555055 0.0 0.11539355 0.0 0.0 0.0 0.0 0.20276886 0.0 0.0 0.0
2 0.055948365 0.0 0.0 0.10588051 0.0012443047 0.0 0.0 0.0 0.0 0.0 0.0 0.0 0.0 0.008567477 0.012103742 0.25651386 0.0 0.06018753 0.08469686 0.0 0.0 0.0 0.0 0.22032313 0.0 0.1149946 0.0 0.13309155 0.06201434 0.014584052 0.0 0.0 0.0 0.18210286 0.07230998 0.055089597 0.0 0.056070544 0.08936306 0.0 0.0 0.003021039 0.0 0.0 0.0 0.0 0.021974305 0.0 0.0 0.0 0.0 0.14403717 0.0 0.0 0.0 0.039710972 0.0 0.14359772 0.0 0.0 0.0 0.0 0.20526925 0.0 0.0 0.0 0.20589031 0.0 0.1771601 0.14156438 0.0 0.0 0.0 0.0 0.13073781 0.0 0.19828494 0.0 0.0 0.0 0.37044746 0.0 0.0 0.024845175 0.0 0.11105968 0.16661598 0.053783454 0.21643148 0.0 0.0 0.11400754 0.0 0.0 0.08069664 0.0 0.0 0.0 0.3781085 0.0 0.0 0.0 0.0 0.16749536 0.0 0.0 0.0 0.0 0.0 0.0 0.0 0.0 0.0 0.15857995 0.029398736 0.098935135 0.0 0.17938311 0.0 0.12500864 0.0 0.0 0.0 0.012679333 0.18701965 0.0 0.0 0.0
2 0.048100263 0.0 0.0 0.13249838 0.0 0.0 0.0 0.0 0.0 0.0 0.0 0.0 0.0 0.0 0.056302764 0.2590488 0.0 0.15314116 0.0715426 0.0 0.0 0.0 0.0 0.24289078 0.0 0.16403437 0.0 0.054007787 0.07458822 0.0 0.0 0.0 0.0 0.1755236 0.11688983 0.0638913 0.0 0.073967814 0.14458509 0.014187465 0.0 0.0 0.0 0.0 0.0 0.0 0.0 0.0 0.0 0.0 0.0 0.113753945 0.0 0.0 0.0 0.0998284 0.0 0.09857719 0.0 0.0 0.0 0.0 0.18478775 0.0 0.0 0.0 0.20345299 0.0 0.17448561 0.1645861 0.0 0.0 0.0 0.0 0.19844532 0.0 0.23672594 0.007556375 0.0 0.0 0.32936752 0.0 0.0 0.08295792 0.0 0.118925594 0.178444 0.06833761 0.23661563 0.0 0.0 0.031997014 0.0 0.0 0.083682545 0.0 0.0 0.0 0.31789723 0.01472279 0.0 0.0 0.0 0.0959041 0.0 0.0 0.0 0.0 0.0 0.0 0.0 0.0 0.0 0.13416831 0.023993518 0.021413429 0.0 0.18600306 0.0 0.0923845 0.0 0.0 0.0 0.0 0.21890867 0.0 0.0 0.0
2 0.058312632 0.0 0.0 0.1167263 0.0 0.0 0.0 0.0 0.0 0.0 0.0 0.0 0.0 0.0 0.032273546 0.27220118 0.0 0.114615045 0.07631648 0.0 0.0 0.0 0.0 0.25692004 0.0 0.18596116 0.0 0.061034843 0.10236194 0.025258422 0.0 0.0 0.0 0.15761082 0.1079344 0.035382755 0.0 0.06273761 0.12181199 0.027174808 0.0 0.0 0.0 0.0 0.0 0.0 0.0 0.0 0.0 0.0 0.0 0.12208373 0.0 0.0 0.0 0.096791685 0.0 0.103598595 0.0 0.0 0.0 0.0 0.1715232 0.0 0.0 0.0 0.19119345 0.0 0.14165816 0.12852812 0.0 0.0 0.0 0.0 0.1869767 0.0 0.25918135 0.020152122 0.0 0.0 0.34837252 0.0 0.0 0.09014692 0.0 0.10281216 0.1646592 0.07091475 0.22892012 0.0 0.0 0.061486132 0.0 0.0 0.09946837 0.0 0.0 0.0 0.32562903 0.022351222 0.0 0.0 0.0 0.086916625 0.0 0.0 0.0 0.0 0.0 0.0 0.0 0.0 0.0 0.14509524 0.03856836 0.052971616 0.0 0.19050139 0.0 0.08670624 0.0 0.0 0.0 0.0 0.23358022 0.0 0.0 0.0
2 0.056506697 0.0 0.0 0.10369799 0.0 0.0 0.0 0.0 0.0 0.0 0.0 0.0 0.0 0.015736733 0.0086704455 0.26353928 0.0 0.08048628 0.07471207 0.0 0.0 0.0 0.0 0.23353459 0.0 0.121542186 0.0 0.12860277 0.058889072 0.0 0.0 0.0 0.0 0.2042617 0.06652333 0.046691574 0.0 0.030240089 0.08713476 0.0 0.0 0.0 0.0 0.0 0.0 0.0 0.07021291 0.0 0.0076997206 0.0 0.0 0.16236107 0.0 0.0 0.0 0.0705247 0.0 0.15111434 0.0 0.0 0.0 0.0 0.19536734 0.0 0.0 0.0 0.19106992 0.0 0.18559119 0.15474248 0.0 0.0 0.0 0.0 0.13318843 0.0 0.17783548 0.0 0.0 0.0 0.35812905 0.0 0.0 0.012768234 0.0 0.13312984 0.15540391 0.03021983 0.20195848 0.0 0.0 0.090349115 0.0 0.0 0.07582151 0.0 0.0 0.0 0.37870806 0.0 0.0 0.0 0.0 0.18134667 0.0 0.0 0.0032224166 0.0 0.0 0.0 0.0 0.0 0.0 0.15623537 0.02227224 0.097167425 0.0 0.15903027 0.0 0.13785121 0.0 0.0 0.0 0.007087127 0.1885797 0.0 0.0 0.0
2 0.06708597 0.0 0.0 0.092002206 0.0 0.0 0.0 0.0 0.0 0.0 0.0 0.0 0.0 0.0 0.03958933 0.27499285 0.0 0.0936103 0.07208657 0.0 0.0 0.0 0.0 0.2315498 0.0 0.16521688 0.0 0.099810325 0.06787232 0.0070453193 0.0 0.0 0.0 0.1882955 0.07807068 0.045543846 0.0 0.026656447 0.096738346 0.0 0.0 0.0 0.0 0.0 0.0 0.0 0.00083129643 0.0 0.0 0.0 0.0 0.13891463 0.0 0.0 0.0 0.09360931 0.0 0.1446005 0.0 0.0 0.0 0.0 0.18562452 0.0 0.0 0.0 0.20047373 0.0 0.15864614 0.16185066 0.0 0.0 0.0 0.0 0.14044584 0.0 0.20865849 0.0 0.0 0.0 0.35768002 0.0 0.0 0.03555019 0.0 0.10226323 0.17057306 0.044594396 0.20441528 0.0 0.0 0.068310864 0.0 0.0 0.06832788 0.0 0.0 0.0 0.37414157 0.0 0.0 0.0 0.0 0.1681302 0.0 0.0 0.0 0.0 0.0 0.0 0.0 0.0 0.0 0.1603025 0.020845996 0.08088874 0.0 0.1860219 0.0 0.12315693 0.0 0.0 0.0 0.0006085218 0.1893738 0.0 0.0 0.0
2 0.08609993 0.0 0.0 0.06246581 0.0 0.0 0.0 0.0 0.0 0.0 0.0 0.0 0.0 0.031415917 0.0 0.22899434 0.0 0.05782469 0.04523791 0.0 0.0 0.0 0.0 0.2185565 0.0 0.08739407 0.0 0.15337308 0.06845158 0.0148153 0.0 0.0 0.0 0.21819381 0.034935825 0.04262793 0.0 0.0 0.0997739 0.0 0.0 0.0 0.0 0.0 0.0 0.0 0.10015058 0.0 0.039491337 0.0 0.0 0.19523217 0.0 0.0 0.0 0.046771277 0.0 0.14137691 0.0 0.0 0.0 0.0 0.15734419 0.0 0.0 0.0 0.20094755 0.018322062 0.19643973 0.165331 0.0 0.0 0.0 0.0 0.06799016 0.0 0.13741231 0.0 0.0 0.0 0.3521426 0.0 0.0 0.01560673 0.0 0.15774141 0.14043346 0.018560255 0.2225404 0.0 0.0 0.12212541 0.0 0.0 0.08321348 0.0 0.0 0.0 0.38300258 0.0 0.0 0.0 0.0 0.21795048 0.0 0.0 0.0069237174 0.0 0.0 0.0 0.0 0.0 0.0 0.10466528 0.0 0.10410043 0.0 0.1920582 0.0 0.18520752 0.0 0.0 0.0 0.03909197 0.17130423 0.0 0.0 0.0
2 0.05963097 0.0 0.0 0.0829459 0.015665956 0.0 0.0 0.0 0.0 0.0 0.0 0.0 0.0 0.014966656 0.01572636 0.24393485 0.0 0.049130134 0.06817761 0.0 0.0 0.0 0.0 0.22233646 0.0 0.11503386 0.0 0.13416508 0.055943806 0.041084245 0.0 0.0 0.0 0.18962929 0.05056786 0.04229769 0.0 0.042559963 0.089871235 0.0 0.0 0.0083342595 0.0 0.0 0.0 0.0 0.00018336804 0.0 0.0 0.0 0.0 0.1608941 0.0 0.0 0.0 0.03418101 0.0 0.14121878 0.0 0.0 0.0 0.0 0.18791609 0.0 0.0 0.0 0.2152883 0.0 0.18011668 0.1341023 0.0 0.0 0.0 0.0 0.111585215 0.0 0.20438382 0.0 0.0 0.0 0.36538514 0.0 0.0 0.03214118 0.0 0.10749904 0.17298031 0.060298502 0.21282794 0.0 0.0 0.12279125 0.0 0.0 0.101622686 0.0 0.0 0.0 0.38879678 0.0 0.0 0.0 0.0 0.16813767 0.0 0.0 0.0 0.0 0.0 0.0 0.0 0.0 0.0 0.14468335 0.024212407 0.10453201 0.0 0.1955818 0.0 0.13360429 0.0 0.0 0.0 0.01427991 0.18623863 0.0 0.0 0.0
2 0.0981165 0.0 0.0 0.050879885 0.0 0.0 0.0 0.0 0.0 0.0 0.0 0.0 0.0 0.051531274 0.0 0.25241607 0.0 0.039947655 0.05312252 0.0 0.0 0.0 0.0 0.21775489 0.0 0.10778859 0.0 0.15419257 0.10008209 0.024426468 0.0 0.0 0.0 0.21555395 0.055988964 0.0515052 0.0 0.0 0.08352609 0.0 0.0 0.0 0.0 0.0 0.0 0.0 0.13414131 0.0 0.06329991 0.0 0.0 0.20072922 0.0 0.0 0.0 0.0562558 0.0 0.17290556 0.0 0.0 0.0 0.0 0.14094785 0.0 0.0 0.0 0.1330589 0.030291213 0.1510674 0.17036237 0.0 0.0 0.0 0.0 0.035842646 0.0 0.098800115 0.0 0.0 0.0 0.35140568 0.0 0.0 0.013789047 0.0 0.16051473 0.07258096 0.023426259 0.21793677 0.0 0.0 0.12024799 0.0 0.0 0.05517308 0.0 0.0 0.0 0.40683955 0.0 0.0 0.0 0.0 0.2227757 0.0 0.0 0.0 0.0 0.0 0.0 0.0 0.0 0.0 0.11560722 0.0 0.13098267 0.0 0.1602927 0.0 0.19540408 0.0049423943 0.0 0.0 0.07985733 0.1772204 0.0 0.0 0.0
2 0.05475107 0.0 0.0 0.10327324 0.0 0.0 0.0 0.0 0.0 0.0 0.0 0.0 0.0 0.0 0.020689094 0.26006204 0.0 0.064412884 0.08509047 0.0 0.0 0.0 0.0 0.22380058 0.0 0.13281041 0.0 0.11604586 0.0676065 0.03501407 0.0 0.0 0.0 0.17026362 0.07961914 0.052757565 0.0 0.057019226 0.094368696 0.0011517804 0.0 0.0 0.0 0.0 0.0 0.0 0.0 0.0 0.0 0.0 0.0 0.13568808 0.0 0.0 0.0 0.04576466 0.0 0.13735476 0.0 0.0 0.0 0.0 0.1958419 0.0 0.0 0.0 0.20841447 0.0 0.16417192 0.13868605 0.0 0.0 0.0 0.0 0.14474018 0.0 0.21817452 0.0 0.0 0.0 0.36912778 0.0 0.0 0.042549424 0.0 0.09721819 0.17413883 0.06550575 0.22282757 0.0 0.0 0.10977083 0.0 0.0 0.08616846 0.0 0.0 0.0 0.37233397 0.0 0.0 0.0 0.0 0.14846759 0.0 0.0 0.0 0.0 0.0 0.0 0.0 0.0 0.0 0.1565079 0.03268574 0.093023114 0.0 0.19332346 0.0 0.113512084 0.0 0.0 0.0 0.0066168583 0.19307002 0.0 0.0 0.0
2 0.07290143 0.0 0.0 0.06273285 0.0026329998 0.0 0.0 0.0 0.0 0.0 0.0 0.0 0.0 0.01562855 0.0011025026 0.2461046 0.0 0.045870308 0.044494793 0.0 0.0 0.0 0.0 0.24084653 0.0 0.1199859 0.0 0.13218556 0.07823943 0.033678655 0.0 0.0 0.0 0.20412663 0.03527934 0.021783538 0.0 0.0 0.101224765 0.0 0.0 0.0 0.0 0.0 0.0 0.0 0.06462821 0.0 0.026916407 0.0 0.0 0.2022806 0.0 0.0 0.0 0.05711426 0.0 0.12797524 0.0 0.0 0.0 0.0 0.16122945 0.0 0.0 0.0 0.20445788 0.0027094423 0.16423437 0.14398342 0.0 0.0 0.0 0.0 0.09935317 0.0 0.18192014 0.0 0.0 0.0 0.3600023 0.0 0.0 0.031804297 0.0 0.14396939 0.1538838 0.032941114 0.2119934 0.0 0.0 0.122295015 0.0 0.0 0.09651309 0.0 0.0 0.0 0.37795392 0.0 0.0 0.0 0.0 0.19643362 0.0 0.0 0.0 0.0 0.0 0.0 0.0 0.0 0.0 0.11053113 0.0 0.10442916 0.0 0.19081472 0.0 0.1645589 0.0 0.0 0.0 0.0356254 0.1910812 0.0 0.0 0.0
2 0.04966964 0.0 0.0 0.066599175 0.036029 0.0 0.0 0.0 0.0 0.0 0.0 0.0 0.0 0.0055723353 0.014156862 0.22599454 0.0 0.025971107 0.03867775 0.0 0.0 0.0 0.0 0.23778215 0.0 0.12127579 0.0 0.1130127 0.065685295 0.07987432 0.0 0.0 0.0 0.18813689 0.041053135 0.027887521 0.0 0.04691466 0.09138611 0.021787686 0.0 0.017429529 0.0 0.0 0.00036852778 0.0 0.0 0.0 0.0 0.0 0.0 0.17860325 0.0 0.0 0.0 0.014607006 0.0 0.117207415 0.0 0.0 0.0 0.0 0.17834309 0.0 0.0 0.0 0.2245135 0.0 0.17577465 0.10984457 0.0 0.0 0.0 0.0 0.11877649 0.0 0.23362072 0.0 0.0 0.0 0.35330302 0.0 0.0 0.058892116 0.0 0.09333996 0.18116891 0.069247775 0.20736328 0.0 0.0 0.13513817 0.0 0.0 0.12653467 0.0 0.0 0.0 0.39425853 0.012921356 0.0 0.0 0.0 0.1565 0.0 0.0 0.0 0.0 0.0 0.0 0.0 0.0 0.0 0.12512216 0.030161694 0.10478016 0.0 0.20184633 0.0 0.120230556 0.0 0.0 0.0 0.01651516 0.19925089 0.0 0.0 0.0
2 0.09253284 0.0 0.0 0.053543776 0.0 0.0 0.0 0.0 0.0 0.0 0.0 0.0 0.0 0.029154759 0.0 0.25137478 0.0 0.03827009 0.057328004 0.0 0.0 0.0 0.0 0.21758978 0.0 0.12686054 0.0 0.1437303 0.110246085 0.05307357 0.0 0.0 0.0 0.20093334 0.06238083 0.05364624 0.0 0.0 0.09565983 0.0 0.0 0.0 0.0 0.0 0.0 0.0 0.094607264 0.0 0.05472013 0.0 0.0 0.18986292 0.0 0.0 0.0 0.05725298 0.0 0.15764077 0.0 0.0 0.0 0.0 0.14541344 0.0 0.0 0.0 0.15577804 0.012269411 0.14325865 0.16627926 0.0 0.0 0.0 0.0 0.047160372 0.0 0.12107523 0.0 0.0 0.0 0.36667 0.0 0.0 0.034884717 0.0 0.15228558 0.08832057 0.03162321 0.22520398 0.0 0.0 0.12555116 0.0 0.0 0.060582846 0.0 0.0 0.0 0.40321133 0.0 0.0 0.0 0.0 0.20405076 0.0 0.0 0.0 0.0 0.0 0.0 0.0 0.0 0.0 0.102993526 0.0 0.11806365 0.0 0.1785233 0.0 0.19654854 0.026327617 0.0 0.0 0.080362186 0.18291385 0.0 0.0 0.0
2 0.058598284 0.0 0.0 0.108353354 0.0 0.0 0.0 0.0 0.0 0.0 0.0 0.0 0.0 0.0 0.026065208 0.27578872 0.0 0.10123048 0.08433247 0.0 0.0 0.0 0.0 0.23819014 0.0 0.1611826 0.0 0.08703218 0.08328997 0.010107137 0.0 0.0 0.0 0.17316261 0.09949515 0.04568733 0.0 0.047411714 0.10548061 0.012391322 0.0 0.0 0.0 0.0 0.0 0.0 0.0 0.0 0.0 0.0 0.0 0.13133357 0.0 0.0 0.0 0.091465585 0.0 0.13151641 0.0 0.0 0.0 0.0 0.17897162 0.0 0.0 0.0 0.19816257 0.0 0.15510726 0.15174888 0.0 0.0 0.0 0.0 0.17221904 0.0 0.21950072 0.0 0.0 0.0 0.35498327 0.0 0.0 0.060120277 0.0 0.11234515 0.16599867 0.051649805 0.22461069 0.0 0.0 0.07131598 0.0 0.0 0.082005166 0.0 0.0 0.0 0.35344 0.0 0.0 0.0 0.0 0.12733112 0.0 0.0 0.0 0.0 0.0 0.0 0.0 0.0 0.0 0.15304248 0.023907904 0.07655876 0.0 0.18947953 0.0 0.11334302 0.0 0.0 0.0 0.0 0.2104599 0.0 0.0 0.0
2 0.08836154 0.0 0.0 0.04166172 0.0 0.0 0.0 0.0 0.0 0.0 0.0 0.0 0.0 0.02036248 0.00030010866 0.23511082 0.0 0.061253715 0.03908003 0.0 0.0 0.0 0.0 0.23474418 0.0 0.121257804 0.0 0.1322681 0.08551337 0.028264355 0.0 0.0 0.0 0.20601384 0.026523184 0.0233693 0.0 0.0 0.11984253 0.0 0.0 0.0 0.0 0.0 0.0 0.0 0.07262731 0.0 0.051410303 0.0 0.0 0.20983134 0.0 0.0 0.0 0.07443715 0.0 0.10699973 0.0 0.0 0.0 0.0 0.12932679 0.0 0.0 0.0 0.21232714 0.033679157 0.16495706 0.16806176 0.0 0.0 0.0 0.0 0.08621416 0.0 0.14060648 0.0 0.0 0.0 0.35439527 0.0 0.0 0.037687328 0.0 0.16693649 0.14687866 0.018446887 0.22583795 0.0 0.0 0.1261507 0.0 0.0 0.10018611 0.0 0.0 0.0 0.36101353 0.0 0.0 0.0 0.0 0.19607642 0.0 0.0 0.023120247 0.0 0.0 0.0 0.0 0.0 0.0 0.061686486 0.0 0.09212802 0.0 0.22288844 0.0 0.1949307 0.0 0.0 0.0 0.033591274 0.1931785 0.0 0.0 0.0
2 0.06074843 0.0 0.0 0.077139854 0.021979883 0.0 0.0 0.0 0.0 0.0 0.0 0.0 0.0 0.014379374 0.025927171 0.22349383 0.0 0.047387388 0.050651968 0.0 0.0 0.0 0.0 0.21457896 0.0 0.10116034 0.0 0.13265747 0.051117815 0.06541553 0.0 0.0 0.0 0.19040847 0.053565904 0.054751262 0.0 0.05727424 0.10310567 0.014562161 0.0 0.025061512 0.0 0.0 0.009855094 0.0 0.0 0.0 0.0 0.0 0.0 0.15408891 0.0 0.0 0.0 0.008423399 0.0 0.12509428 0.0 0.0 0.0 0.0 0.18795395 0.0 0.0 0.0 0.22266206 0.0 0.19678384 0.13580132 0.0 0.0 0.0 0.0 0.103826016 0.0 0.2164288 0.0 0.0 0.0 0.35319695 0.0 0.0 0.04993145 0.0 0.09248292 0.18580991 0.07520814 0.2253288 0.0 0.0 0.1298452 0.0 0.0 0.11575084 0.0 0.0 0.0 0.38859496 0.0035396419 0.0 0.0 0.0 0.15996218 0.0 0.0 0.0 0.0 0.0 0.0 0.0 0.0 0.0 0.13405815 0.020652145 0.09805485 0.0 0.21599028 0.0 0.12598598 0.0 0.0 0.0 0.014685373 0.1815942 0.0 0.0 0.0
2 0.08687029 0.0 0.0 0.043750633 0.012560594 0.0 0.0 0.0 0.0 0.0 0.0 0.0 0.0 0.023792952 0.0 0.2520049 0.0 0.022462973 0.054883283 0.0 0.0 0.0 0.0 0.21997838 0.0 0.14257963 0.0 0.14313704 0.10757377 0.05620395 0.0 0.0 0.0 0.19134736 0.037680347 0.037366048 0.0 0.0 0.0949887 0.0 0.0 0.0 0.0 0.0 0.0 0.0 0.07922303 0.0 0.04647545 0.0 0.0 0.19050507 0.0 0.0 0.0 0.06298312 0.0 0.14958708 0.0 0.0 0.0 0.0 0.13376129 0.0 0.0 0.0 0.1767138 0.012414017 0.13368915 0.16098411 0.0 0.0 0.0 0.0 0.051033832 0.0 0.121590756 0.0 0.0 0.0 0.36346218 0.0 0.0 0.031423103 0.0 0.14600568 0.1156775 0.023055825 0.22132182 0.0 0.0 0.13853072 0.0 0.0 0.073750995 0.0 0.0 0.0 0.40159062 0.0 0.0 0.0 0.0 0.20577809 0.0 0.0 0.0049770097 0.0 0.0 0.0 0.0 0.0 0.0 0.09006555 0.0 0.11778719 0.0 0.19588795 0.0 0.20318143 0.032360204 0.0 0.0 0.07453342 0.18722917 0.0 0.0 0.0
2 0.06383629 0.0 0.0 0.07921669 0.0 0.0 0.0 0.0 0.0 0.0 0.0 0.0 0.0 0.0011898917 0.014291655 0.23282202 0.0 0.053245153 0.058656875 0.0 0.0 0.0 0.0 0.22875048 0.0 0.08780368 0.0 0.116415925 0.06452263 0.035834838 0.0 0.0 0.0 0.19141753 0.07628268 0.049811915 0.0 0.05450053 0.10810125 0.026022755 0.0 0.0 0.0 0.0 0.0 0.0 0.003002404 0.0 0.0 0.0 0.0 0.16858508 0.0 0.0 0.0 0.020245029 0.0 0.11240154 0.0 0.0 0.0 0.0 0.19001117 0.0 0.0 0.0 0.21689163 0.0 0.19440976 0.14042443 0.0 0.0 0.0 0.0 0.143615 0.0 0.21174647 0.0 0.0 0.0 0.3480399 0.0 0.0 0.053088043 0.0 0.12527743 0.16654295 0.07030431 0.24500442 0.0 0.0 0.123345226 0.0 0.0 0.11448733 0.0 0.0 0.0 0.36612982 0.0046681366 0.0 0.0 0.0 0.16272618 0.0 0.0 0.0 0.0 0.0 0.0 0.0 0.0 0.0 0.13445601 0.005185438 0.093233846 0.0 0.20337416 0.0 0.11933656 0.0 0.0 0.0 0.0 0.19603682 0.0 0.0 0.0
2 0.089106984 0.0 0.0 0.052249424 0.006326024 0.0 0.0 0.0 0.0 0.0 0.0 0.0 0.0 0.047258448 0.0 0.2308581 0.0 0.04329202 0.041639727 0.0 0.0 0.0 0.0 0.20897503 0.0 0.09290258 0.0 0.16889825 0.0720511 0.019575153 0.0 0.0 0.0 0.21988797 0.025171539 0.04815461 0.0 0.0 0.08313025 0.0 0.0 0.0 0.0 0.0 0.0 0.0 0.11657398 0.0 0.04453075 0.0 0.0 0.18439457 0.0 0.0 0.0 0.042415295 0.0 0.15199399 0.0 0.0 0.0 0.0 0.14354584 0.0 0.0 0.0 0.18813336 0.029374093 0.19001898 0.16907346 0.0 0.0 0.0 0.0 0.038670048 0.0 0.10584829 0.0 0.0 0.0 0.34623137 0.0 0.0 0.0087619955 0.0 0.14434479 0.12767039 0.007878324 0.21930248 0.0 0.0 0.12664315 0.0 0.0 0.077736564 0.0 0.0 0.0 0.40515593 0.0 0.0 0.0 0.0 0.23305564 0.0 0.0 0.006963678 0.0 0.0 0.0 0.0 0.0 0.0 0.10858719 0.0 0.124990016 0.0 0.18443505 0.0 0.20040354 0.0 0.0 0.0 0.05963113 0.16068397 0.0 0.0 0.0
2 0.0902411 0.0 0.0 0.053833406 0.011642171 0.0 0.0 0.0 0.0 0.0 0.0 0.0 0.0 0.04854516 0.0 0.22832058 0.0 0.04204073 0.043911077 0.0 0.0 0.0 0.0 0.20424093 0.0 0.08997165 0.0 0.17377324 0.07198448 0.023888832 0.0 0.0 0.0 0.2211859 0.028520823 0.05117658 0.0 0.0 0.08451904 0.0 0.0 0.0026011278 0.0 0.0 0.0 0.0 0.10853785 0.0 0.04191627 0.0 0.0 0.18073778 0.0 0.0 0.0 0.03534104 0.0 0.15172891 0.0 0.0 0.0 0.0 0.15184234 0.0 0.0 0.0 0.18952163 0.020605212 0.18908633 0.16758323 0.0 0.0 0.0 0.0 0.034397326 0.0 0.10993457 0.0 0.0 0.0 0.3502738 0.0 0.0 0.0060818675 0.0 0.14062421 0.12613282 0.011131117 0.21888949 0.0 0.0 0.12898621 0.0 0.0 0.0741575 0.0 0.0 0.0 0.40659538 0.0 0.0 0.0 0.0 0.23559691 0.0 0.0 0.0037852884 0.0 0.0 0.0 0.0 0.0 0.0 0.113863796 0.0 0.122032374 0.0 0.18565571 0.0 0.1957149 0.0 0.0 0.0 0.063659236 0.15584378 0.0 0.0 0.0
2 0.05796565 0.0 0.0 0.1121688 0.0 0.0 0.0 0.0 0.0 0.0 0.0 0.0 0.0 0.0 0.04171216 0.27577645 0.0 0.10923586 0.08580712 0.0 0.0 0.0 0.0 0.2324938 0.0 0.16613846 0.0 0.07845841 0.0800767 0.014695453 0.0 0.0 0.0 0.16992818 0.1069975 0.0531196 0.0 0.056164987 0.111193 0.004747523 0.0 0.0 0.0 0.0 0.0 0.0 0.0 0.0 0.0 0.0 0.0 0.118438296 0.0 0.0 0.0 0.09299182 0.0 0.1322951 0.0 0.0 0.0 0.0 0.18994267 0.0 0.0 0.0 0.20252903 0.0 0.15542608 0.1527952 0.0 0.0 0.0 0.0 0.17374888 0.0 0.23221573 0.0032858278 0.0 0.0 0.35336587 0.0 0.0 0.062006213 0.0 0.10202141 0.17004257 0.05600943 0.21952187 0.0 0.0 0.060813446 0.0 0.0 0.07247319 0.0 0.0 0.0 0.3502334 0.0 0.0 0.0 0.0 0.12550819 0.0 0.0 0.0 0.0 0.0 0.0 0.0 0.0 0.0 0.16025326 0.027126784 0.0635748 0.0 0.18909769 0.0 0.101588845 0.0 0.0 0.0 0.0 0.20415254 0.0 0.0 0.0
2 0.059211507 0.0 0.0 0.08811106 0.0 0.0 0.0 0.0 0.0 0.0 0.0 0.0 0.0 0.0 0.031339455 0.26649782 0.0 0.07501391 0.078760795 0.0 0.0 0.0 0.0 0.23909785 0.0 0.164188 0.0 0.084483586 0.0767647 0.03281337 0.0 0.0 0.0 0.17195727 0.07709824 0.036620893 0.0 0.035067935 0.107168086 0.0072138654 0.0 0.0 0.0 0.0 0.0 0.0 0.0 0.0 0.0 0.0 0.0 0.15295288 0.0 0.0 0.0 0.0754643 0.0 0.12528653 0.0 0.0 0.0 0.0 0.16536634 0.0 0.0 0.0 0.20634201 0.0 0.1485736 0.14898598 0.0 0.0 0.0 0.0 0.1649625 0.0 0.22700159 0.0 0.0 0.0 0.35844988 0.0 0.0 0.0559954 0.0 0.10787797 0.17940116 0.0644778 0.22340561 0.0 0.0 0.09404925 0.0 0.0 0.09717335 0.0 0.0 0.0 0.35725334 0.013436488 0.0 0.0 0.0 0.1369261 0.0 0.0 0.0 0.0 0.0 0.0 0.0 0.0 0.0 0.1332966 0.017529901 0.0825945 0.0 0.20528996 0.0 0.11787623 0.0 0.0 0.0 0.0 0.20982303 0.0 0.0 0.0
2 0.08722159 0.0 0.0 0.045503967 0.012075327 0.0 0.0 0.0 0.0 0.0 0.0 0.0 0.0 0.006228322 0.0 0.25713953 0.0 0.021763671 0.059378836 0.0 0.0 0.0 0.0 0.22630863 0.0 0.15979981 0.0 0.12925322 0.117964305 0.07013659 0.0 0.0 0.0 0.1774251 0.043299764 0.03221233 0.0 0.0 0.10005974 0.0 0.0 0.0 0.0 0.0 0.0 0.0 0.059194367 0.0 0.044465583 0.0 0.0 0.18659341 0.0 0.0 0.0 0.06916673 0.0 0.13837181 0.0 0.0 0.0 0.0 0.13277397 0.0 0.0 0.0 0.18353221 0.0018932552 0.11565312 0.15326117 0.0 0.0 0.0 0.0 0.062245484 0.0 0.1382619 0.0 0.0 0.0 0.37275898 0.0 0.0 0.044005394 0.0 0.14491157 0.115703665 0.032383572 0.22567126 0.0 0.0 0.13841498 0.0 0.0 0.074549936 0.0 0.0 0.0 0.3927848 0.0 0.0 0.0 0.0 0.19304948 0.0 0.0 0.0014106606 0.0 0.0 0.0 0.0 0.0 0.0 0.08429249 0.0 0.108629785 0.0 0.20082481 0.0 0.19710425 0.04644652 0.0 0.0 0.07443614 0.19651856 0.0 0.0 0.0
2 0.07742581 0.0 0.0 0.067806974 0.0 0.0 0.0 0.0 0.0 0.0 0.0 0.0 0.0 0.020228986 0.0 0.24048565 0.0 0.051596645 0.044739213 0.0 0.0 0.0 0.0 0.23335424 0.0 0.100009635 0.0 0.14184983 0.06943549 0.023844419 0.0 0.0 0.0 0.2125173 0.040453825 0.03182882 0.0 0.0 0.09903438 0.0 0.0 0.0 0.0 0.0 0.0 0.0 0.07980512 0.0 0.02657708 0.0 0.0 0.19925803 0.0 0.0 0.0 0.04999696 0.0 0.13713709 0.0 0.0 0.0 0.0 0.16674283 0.0 0.0 0.0 0.20117906 0.0055380394 0.1818493 0.14843456 0.0 0.0 0.0 0.0 0.09114199 0.0 0.17481346 0.0 0.0 0.0 0.35614747 0.0 0.0 0.025230877 0.0 0.14587495 0.14979675 0.032959573 0.21494654 0.0 0.0 0.11802549 0.0 0.0 0.09042203 0.0 0.0 0.0 0.3804333 0.0 0.0 0.0 0.0 0.20685582 0.0 0.0 0.0 0.0 0.0 0.0 0.0 0.0 0.0 0.119443156 0.0 0.10462575 0.0 0.1837841 0.0 0.16346318 0.0 0.0 0.0 0.033020414 0.18341835 0.0 0.0 0.0
2 0.09531687 0.0 0.0 0.066955626 0.01044123 0.0 0.0 0.0 0.0 0.0 0.0 0.0 0.0 0.031553768 0.0 0.2549718 0.0 0.035163876 0.07039435 0.0 0.0 0.0 0.0 0.2164042 0.0 0.11655182 0.0 0.1523583 0.1051094 0.042038042 0.0 0.0 0.0 0.19877777 0.063864134 0.053943258 0.0 0.009460778 0.08487508 0.001927273 0.0 0.0 0.0 0.0 0.0 0.0 0.10950896 0.0 0.043445732 0.0 0.0 0.18380792 0.0 0.0 0.0 0.042796154 0.0 0.16272862 0.0 0.0 0.0 0.0 0.15812004 0.0 0.0 0.0 0.15464045 0.0 0.13738891 0.15709384 0.0 0.0 0.0 0.0 0.05009469 0.0 0.12652001 0.0 0.0 0.0 0.37401158 0.0 0.0 0.018157387 0.0 0.15149848 0.07981974 0.033405453 0.22613378 0.0 0.0 0.12740374 0.0 0.0 0.050048225 0.0 0.0 0.0 0.40089333 0.0 0.0 0.0 0.0 0.21655366 0.0 0.0 0.0 0.0 0.0 0.0 0.0 0.0 0.0 0.12535508 0.0 0.12447835 0.0 0.1601776 0.0 0.18227196 0.034085963 0.0 0.0 0.07861826 0.17706145 0.0 0.0 0.0
2 0.08893409 0.0 0.0 0.053502228 0.0028057692 0.0 0.0 0.0 0.0 0.0 0.0 0.0 0.0 0.01943804 0.0 0.2596987 0.0 0.033458132 0.064300194 0.0 0.0 0.0 0.0 0.21890675 0.0 0.13132884 0.0 0.14466871 0.097495 0.037084214 0.0 0.0 0.0 0.19225627 0.043507572 0.04141697 0.0 0.0 0.08828965 0.0 0.0 0.0 0.0 0.0 0.0 0.0 0.09773937 0.0 0.040755264 0.0 0.0 0.18070306 0.0 0.0 0.0 0.06471315 0.0 0.15215023 0.0 0.0 0.0 0.0 0.14551926 0.0 0.0 0.0 0.18346754 0.002105863 0.14100347 0.16136639 0.0 0.0 0.0 0.0 0.065530926 0.0 0.1216015 0.0 0.0 0.0 0.36311224 0.0 0.0 0.021176016 0.0 0.1476459 0.11543473 0.018702254 0.23389366 0.0 0.0 0.13064186 0.0 0.0 0.06939829 0.0 0.0 0.0 0.396325 0.0 0.0 0.0 0.0 0.20942897 0.0 0.0 0.003492046 0.0 0.0 0.0 0.0 0.0 0.0 0.1089022 0.0 0.11884525 0.0 0.18696284 0.0 0.19414191 0.020156067 0.0 0.0 0.06485522 0.17664292 0.0 0.0 0.0
2 0.093369305 0.0 0.0 0.03694483 0.00178304 0.0 0.0 0.0 0.0 0.0 0.0 0.0 0.0 0.021104183 0.0 0.25515747 0.0 0.021846607 0.052035175 0.0 0.0 0.0 0.0 0.22054748 0.0 0.1494856 0.0 0.13174377 0.12440814 0.07120315 0.0 0.0 0.0 0.18947425 0.052083936 0.040713474 0.0 0.0 0.11071249 0.0 0.0 0.0 0.0 0.0 0.0 0.0 0.060351245 0.0 0.06059536 0.0 0.0 0.19902855 0.0 0.0 0.0 0.069146104 0.0 0.14693715 0.0 0.0 0.0 0.0 0.12728347 0.0 0.0 0.0 0.16114268 0.024184208 0.123428226 0.16329402 0.0 0.0 0.0 0.0 0.04709996 0.0 0.131967 0.0 0.0 0.0 0.3643098 0.0 0.0 0.04702145 0.0 0.1488659 0.10100553 0.03675628 0.2200447 0.0 0.0 0.13461126 0.0 0.0 0.07608403 0.0 0.0 0.0 0.3968396 0.0 0.0 0.0 0.0 0.19209702 0.0 0.0 0.0015462675 0.0 0.0 0.0 0.0 0.0 0.0 0.07873344 0.0 0.10690788 0.0 0.20226768 0.0 0.20215529 0.037503723 0.0 0.0 0.07882847 0.1994664 0.0 0.0 0.0
2 0.05820012 0.0 0.0 0.10488618 0.0 0.0 0.0 0.0 0.0 0.0 0.0 0.0 0.0 0.0 0.02755477 0.26808286 0.0 0.091285035 0.07906333 0.0 0.0 0.0 0.0 0.21977608 0.0 0.13586931 0.0 0.114119254 0.057424802 0.0 0.0 0.0 0.0 0.19125122 0.081033856 0.05651532 0.0 0.03802912 0.094829105 0.0 0.0 0.0006569901 0.0 0.0 0.0 0.0 0.026424862 0.0 0.0 0.0 0.0 0.13591902 0.0 0.0 0.0 0.07423817 0.0 0.15141726 0.0 0.0 0.0 0.0 0.19931984 0.0 0.0 0.0 0.20522487 0.0 0.17762886 0.16581465 0.0 0.0 0.0 0.0 0.13946164 0.0 0.19140787 0.0 0.0 0.0 0.35690296 0.0 0.0 0.023396015 0.0 0.11321596 0.1695414 0.038669053 0.2070062 0.0 0.0 0.081493564 0.0 0.0 0.0663388 0.0 0.0 0.0 0.37766743 0.0 0.0 0.0 0.0 0.17190391 0.0 0.0 0.0 0.0 0.0 0.0 0.0 0.0 0.0 0.16315743 0.021704936 0.08431688 0.0 0.17967266 0.0 0.12889881 0.0 0.0 0.0 0.0 0.1838238 0.0 0.0 0.0
2 0.090869494 0.0 0.0 0.042260047 0.016429748 0.0 0.0 0.0 0.0 0.0 0.0 0.0 0.0 0.030413358 0.0 0.2323288 0.0 0.034399774 0.042341173 0.0 0.0 0.0 0.0 0.21373144 0.0 0.11824601 0.0 0.16157262 0.08771694 0.055573773 0.0 0.0 0.0 0.20085518 0.02492249 0.03866499 0.0 0.0 0.10330275 0.0 0.0 0.0035475183 0.0 0.0 0.0 0.0 0.06181483 0.0 0.040315874 0.0 0.0 0.18221568 0.0 0.0 0.0 0.04893468 0.0 0.12862301 0.0 0.0 0.0 0.0 0.14298427 0.0 0.0 0.0 0.21031158 0.015212919 0.15995203 0.15825748 0.0 0.0 0.0 0.0 0.048999764 0.0 0.13057518 0.0 0.0 0.0 0.3629722 0.0 0.0 0.026267815 0.0 0.13898517 0.14061512 0.02527131 0.22523661 0.0 0.0 0.14251839 0.0 0.0 0.08739176 0.0 0.0 0.0 0.39128378 0.0 0.0 0.0 0.0 0.21430443 0.0 0.0 0.012444984 0.0 0.0 0.0 0.0 0.0 0.0 0.08923205 0.0 0.104828954 0.0 0.21955514 0.0 0.19804497 0.023719145 0.0 0.0 0.06657626 0.1677349 0.0 0.0 0.0
2 0.08942505 0.0 0.0 0.047631584 0.011357664 0.0 0.0 0.0 0.0 0.0 0.0 0.0 0.0 0.0037587502 0.0 0.26276115 0.0 0.02361949 0.0636659 0.0 0.0 0.0 0.0 0.22605947 0.0 0.15099289 0.0 0.13382241 0.10917389 0.056913912 0.0 0.0 0.0 0.17731999 0.03933488 0.028842418 0.0 0.0 0.09753256 0.0 0.0 0.0 0.0 0.0 0.0 0.0 0.07211857 0.0 0.043171808 0.0 0.0 0.18187244 0.0 0.0 0.0 0.072285034 0.0 0.13384482 0.0 0.0 0.0 0.0 0.14154775 0.0 0.0 0.0 0.19645204 0.0 0.11650353 0.1506848 0.0 0.0 0.0 0.0 0.07157856 0.0 0.13936143 0.0 0.0 0.0 0.37437668 0.0 0.0 0.033066515 0.0 0.14777012 0.120445445 0.030873453 0.22982378 0.0 0.0 0.13842271 0.0 0.0 0.07359296 0.0 0.0 0.0 0.3853827 0.0 0.0 0.0 0.0 0.20099626 0.0 0.0 0.006561046 0.0 0.0 0.0 0.0 0.0 0.0 0.09503616 0.0 0.10661553 0.0 0.1989685 0.0 0.19219269 0.041638844 0.0 0.0 0.068594225 0.18608849 0.0 0.0 0.0
2 0.05509745 0.0 0.0 0.07296304 0.018445058 0.0 0.0 0.0 0.0 0.0 0.0 0.0 0.0 0.0032340037 0.016288022 0.22812526 0.0 0.040740103 0.04980688 0.0 0.0 0.0 0.0 0.2295792 0.0 0.10449545 0.0 0.11610444 0.06281128 0.06451195 0.0 0.0 0.0 0.18868983 0.06215849 0.043329693 0.0 0.054356582 0.098486826 0.02907032 0.0 0.006334083 0.0 0.0 0.003939434 0.0 0.0 0.0 0.0 0.0 0.0 0.1656578 0.0 0.0 0.0 0.013523613 0.0 0.11543922 0.0 0.0 0.0 0.0 0.18493554 0.0 0.0 0.0 0.22202478 0.0 0.18603548 0.12684157 0.0 0.0 0.0 0.0 0.13124858 0.0 0.22456397 0.0 0.0 0.0 0.34908062 0.0 0.0 0.060483184 0.0 0.101431236 0.17764525 0.07161189 0.22866884 0.0 0.0 0.12864801 0.0 0.0 0.121894166 0.0 0.0 0.0 0.3841139 0.009954726 0.0 0.0 0.0 0.15588477 0.0 0.0 0.0 0.0 0.0 0.0 0.0 0.0 0.0 0.1343393 0.019566659 0.1016047 0.0 0.2076288 0.0 0.11768107 0.0 0.0 0.0 0.007259884 0.19502239 0.0 0.0 0.0
2 0.05959925 0.0 0.0 0.102381766 0.0 0.0 0.0 0.0 0.0 0.0 0.0 0.0 0.0 0.0 0.038871348 0.27575794 0.0 0.1085548 0.0803461 0.0 0.0 0.0 0.0 0.23741908 0.0 0.17111659 0.0 0.07679439 0.081854716 0.015649565 0.0 0.0 0.0 0.17241573 0.098986626 0.04317262 0.0 0.042105958 0.11010248 0.00857473 0.0 0.0 0.0 0.0 0.0 0.0 0.0 0.0 0.0 0.0 0.0 0.12831359 0.0 0.0 0.0 0.10070693 0.0 0.13124612 0.0 0.0 0.0 0.0 0.17430362 0.0 0.0 0.0 0.20301129 0.0 0.1514666 0.15604909 0.0 0.0 0.0 0.0 0.17203744 0.0 0.22660579 0.002341095 0.0 0.0 0.35307622 0.0 0.0 0.06404898 0.0 0.11081559 0.1710828 0.05315751 0.21994303 0.0 0.0 0.063024186 0.0 0.0 0.07933027 0.0 0.0 0.0 0.35047525 0.0 0.0 0.0 0.0 0.12698576 0.0 0.0 0.0 0.0 0.0 0.0 0.0 0.0 0.0 0.1498394 0.017357783 0.06720431 0.0 0.1958054 0.0 0.11155902 0.0 0.0 0.0 0.0 0.20941997 0.0 0.0 0.0
2 0.09200658 0.0 0.0 0.02552971 0.040102888 0.0 0.0 0.0 0.0 0.0 0.0 0.0 0.0 0.053469624 0.0 0.22836132 0.0 0.021440443 0.01800803 0.0 0.0 0.0 0.0 0.21935748 0.0 0.1326703 0.0 0.17533197 0.0949263 0.06251282 0.0 0.0 0.0 0.21371955 0.010538925 0.031252593 0.0 0.0 0.08931256 0.0 0.0 0.021018753 0.0 0.0 0.0 0.0 0.066398054 0.0 0.053426154 0.0 0.0 0.18732695 0.0 0.0 0.0 0.046883736 0.0 0.114204034 0.0 0.0 0.0 0.0 0.13524543 0.0 0.0 0.0 0.20154357 0.035620697 0.15123653 0.14646281 0.0 0.0 0.0 0.0 0.026692148 0.0 0.112586774 0.0 0.0 0.0 0.35987145 0.0 0.0 0.027121114 0.0 0.1182449 0.12968777 0.015823869 0.20305377 0.0 0.0 0.14691857 0.0 0.0 0.089845456 0.0 0.0 0.0 0.41074017 0.0 0.0 0.0 0.0 0.22246566 0.0 0.0 0.007681688 0.0 0.0 0.0 0.0 0.0 0.0 0.08211454 0.0 0.12103916 0.0 0.20645411 0.0 0.20182918 0.029496316 0.0 0.0 0.09251619 0.16974513 0.0 0.0 0.0
2 0.08836036 0.0 0.0 0.035716936 0.010413206 0.0 0.0 0.0 0.0 0.0 0.0 0.0 0.0 0.020502554 0.0 0.2551722 0.0 0.019505551 0.05038226 0.0 0.0 0.0 0.0 0.22557093 0.0 0.15800384 0.0 0.1342545 0.116204426 0.057700507 0.0 0.0 0.0 0.18985707 0.032860324 0.032055706 0.0 0.0 0.09877996 0.0 0.0 0.0 0.0 0.0 0.0 0.0 0.07038919 0.0 0.051063213 0.0 0.0 0.19641827 0.0 0.0 0.0 0.071714334 0.0 0.13958259 0.0 0.0 0.0 0.0 0.12087995 0.0 0.0 0.0 0.17829889 0.020659413 0.122442216 0.16093676 0.0 0.0 0.0 0.0 0.054949034 0.0 0.12196242 0.0 0.0 0.0 0.36138666 0.0 0.0 0.037042666 0.0 0.14495301 0.118266344 0.020572018 0.21703364 0.0 0.0 0.1368024 0.0 0.0 0.079544075 0.0 0.0 0.0 0.39869404 0.0 0.0 0.0 0.0 0.20320608 0.0 0.0 0.010323734 0.0 0.0 0.0 0.0 0.0 0.0 0.076050185 0.0 0.11611981 0.0 0.20292622 0.0 0.20613973 0.033830978 0.0 0.0 0.07140704 0.19564475 0.0 0.0 0.0
2 0.06053092 0.0 0.0 0.067524195 0.008107747 0.0 0.0 0.0 0.0 0.0 0.0 0.0 0.0 0.0 0.012282147 0.2501233 0.0 0.047681767 0.034667302 0.0 0.0 0.0 0.0 0.26276824 0.0 0.14569794 0.0 0.10109471 0.08321757 0.047065895 0.0 0.0 0.0 0.1951473 0.030428734 0.0037499517 0.0 0.016637709 0.105702445 0.0 0.0 0.0 0.0 0.0 0.0 0.0 0.0155029055 0.0 0.015810909 0.0 0.0 0.21178298 0.0 0.0 0.0 0.059939932 0.0 0.11685867 0.0 0.0 0.0 0.0 0.16451347 0.0 0.0 0.0 0.21378957 0.0051025655 0.15562607 0.11447281 0.0 0.0 0.0 0.0 0.12046846 0.0 0.22983673 0.0 0.0 0.0 0.35820603 0.0 0.0 0.052722894 0.0 0.13328311 0.16156521 0.049882013 0.18783216 0.0 0.0 0.112353586 0.0 0.0 0.11129917 0.0 0.0 0.0 0.37245265 0.007455163 0.0 0.0 0.0 0.1663473 0.0 0.0 0.0 0.0 0.0 0.0 0.0 0.0 0.0 0.10518943 0.008259967 0.08797218 0.0 0.18464023 0.0 0.1401232 0.0 0.0 0.0 0.019537669 0.21954262 0.0 0.0 0.0
2 0.084616505 0.0 0.0 0.05458574 0.0 0.0 0.0 0.0 0.0 0.0 0.0 0.0 0.0 0.025538899 0.0 0.23136245 0.0 0.05995509 0.04755699 0.0 0.0 0.0 0.0 0.22038637 0.0 0.09864011 0.0 0.14520131 0.07336619 0.024710536 0.0 0.0 0.0 0.21071011 0.037141137 0.03741462 0.0 0.0 0.107596576 0.0 0.0 0.0 0.0 0.0 0.0 0.0 0.08180567 0.0 0.03772335 0.0 0.0 0.19424927 0.0 0.0 0.0 0.055034507 0.0 0.1302495 0.0 0.0 0.0 0.0 0.15157367 0.0 0.0 0.0 0.20868996 0.01821217 0.18596083 0.1687822 0.0 0.0 0.0 0.0 0.0794998 0.0 0.14030637 0.0 0.0 0.0 0.35348684 0.0 0.0 0.025355773 0.0 0.1593143 0.14618582 0.020207195 0.23124163 0.0 0.0 0.12555878 0.0 0.0 0.09100953 0.0 0.0 0.0 0.37571925 0.0 0.0 0.0 0.0 0.20531018 0.0 0.0 0.009778741 0.0 0.0 0.0 0.0 0.0 0.0 0.09364776 0.0 0.10026288 0.0 0.21076004 0.0 0.18641436 0.0 0.0 0.0 0.035601046 0.17597766 0.0 0.0 0.0
2 0.06630324 0.0 0.0 0.07366282 0.012911622 0.0 0.0 0.0 0.0 0.0 0.0 0.0 0.0 0.011206034 0.03142338 0.22465439 0.0 0.054203052 0.051251937 0.0 0.0 0.0 0.0 0.21397878 0.0 0.09921866 0.0 0.13132189 0.04984039 0.05912971 0.0 0.0 0.0 0.19244453 0.05452475 0.056363676 0.0 0.05036659 0.11187725 0.013775116 0.0 0.020985372 0.0 0.0 0.0047477437 0.0 0.0 0.0 0.0 0.0 0.0 0.15654086 0.0 0.0 0.0 0.015791329 0.0 0.12251219 0.0 0.0 0.0 0.0 0.18114068 0.0 0.0 0.0 0.22585154 0.0 0.19986472 0.14434738 0.0 0.0 0.0 0.0 0.10797736 0.0 0.21147412 0.0 0.0 0.0 0.35008794 0.0 0.0 0.0511465 0.0 0.100100465 0.18680158 0.07476826 0.23133473 0.0 0.0 0.12635253 0.0 0.0 0.11679574 0.0 0.0 0.0 0.38165247 0.0072927843 0.0 0.0 0.0 0.1605368 0.0 0.0 0.0 0.0 0.0 0.0 0.0 0.0 0.0 0.12602012 0.009613837 0.09054378 0.0 0.22371688 0.0 0.13133065 0.0 0.0 0.0 0.008362333 0.18039298 0.0 0.0 0.0
2 0.05678353 0.0 0.0 0.117647514 0.0 0.0 0.0 0.0 0.0 0.0 0.0 0.0 0.0 0.0 0.029455762 0.27610722 0.0 0.10428162 0.08843588 0.0 0.0 0.0 0.0 0.23394144 0.0 0.15756716 0.0 0.08694167 0.081008196 0.006815102 0.0 0.0 0.0 0.17172341 0.10715267 0.054048616 0.0 0.058964968 0.1077451 0.0071372082 0.0 0.0 0.0 0.0 0.0 0.0 0.0 0.0 0.0 0.0 0.0 0.123157196 0.0 0.0 0.0 0.086100966 0.0 0.13145721 0.0 0.0 0.0 0.0 0.19342333 0.0 0.0 0.0 0.19744383 0.0 0.15731236 0.15012199 0.0 0.0 0.0 0.0 0.17499338 0.0 0.22504291 0.0 0.0 0.0 0.35585403 0.0 0.0 0.057705972 0.0 0.107265905 0.16549435 0.053730052 0.2227259 0.0 0.0 0.06888728 0.0 0.0 0.07478947 0.0 0.0 0.0 0.35114515 0.0 0.0 0.0 0.0 0.12579612 0.0 0.0 0.0 0.0 0.0 0.0 0.0 0.0 0.0 0.16183141 0.030991798 0.07080631 0.0 0.182056 0.0 0.10381407 0.0 0.0 0.0 0.0 0.20657365 0.0 0.0 0.0
2 0.10241708 0.0 0.0 0.03022002 0.0 0.0 0.0 0.0 0.0 0.0 0.0 0.0 0.0 0.028413871 0.0 0.25724128 0.0 0.05135332 0.04470033 0.0 0.0 0.0 0.0 0.22528054 0.0 0.14246385 0.0 0.12512895 0.123904034 0.04860609 0.0 0.0 0.0 0.21364047 0.06259658 0.042562585 0.0 0.0 0.12372068 0.0 0.0 0.0 0.0 0.0 0.0 0.0 0.09145639 0.0 0.093555845 0.0 0.0 0.21370259 0.0 0.0 0.0 0.09257867 0.0 0.13698547 0.0 0.0 0.0 0.0 0.13085583 0.0 0.0 0.0 0.15121138 0.041086707 0.12728569 0.17516293 0.0 0.0 0.0 0.0 0.05084348 0.0 0.113405555 0.0 0.0 0.0 0.34516475 0.0 0.0 0.04211147 0.0 0.16905597 0.08364497 0.023511393 0.22468317 0.0 0.0 0.11566443 0.0 0.0 0.06890387 0.0 0.0 0.0 0.39000505 0.0 0.0 0.0 0.0 0.18919685 0.0 0.0 0.0 0.0 0.0 0.0 0.0 0.0 0.0 0.06888826 0.0 0.088980824 0.0 0.19096528 0.0 0.20678987 0.011084119 0.0 0.0 0.080451265 0.1992961 0.0 0.0 0.0
2 0.061976027 0.0 0.0 0.068219185 0.014778341 0.0 0.0 0.0 0.0 0.0 0.0 0.0 0.0 0.0018179043 0.0212501 0.23284917 0.0 0.039853048 0.047437556 0.0 0.0 0.0 0.0 0.23226821 0.0 0.109197035 0.0 0.11438803 0.06411342 0.06538913 0.0 0.0 0.0 0.18759987 0.054060165 0.035216708 0.0 0.043053012 0.102553375 0.017358601 0.0 0.008672732 0.0 0.0 0.0 0.0 0.0 0.0 0.0 0.0 0.0 0.1763455 0.0 0.0 0.0 0.025831493 0.0 0.1189152 0.0 0.0 0.0 0.0 0.18215723 0.0 0.0 0.0 0.22377649 0.0 0.18233824 0.12514138 0.0 0.0 0.0 0.0 0.123707235 0.0 0.2278856 0.0 0.0 0.0 0.35718662 0.0 0.0 0.053284664 0.0 0.11066892 0.17515038 0.07283433 0.2227036 0.0 0.0 0.13062933 0.0 0.0 0.116298325 0.0 0.0 0.0 0.37770256 0.006697872 0.0 0.0 0.0 0.1610757 0.0 0.0 0.0 0.0 0.0 0.0 0.0 0.0 0.0 0.12743516 0.014449451 0.09314652 0.0 0.20670079 0.0 0.1227832 0.0 0.0 0.0 0.011035757 0.19361474 0.0 0.0 0.0
2 0.056138813 0.0 0.0 0.11797187 0.0 0.0 0.0 0.0 0.0 0.0 0.0 0.0 0.0 0.0 0.014606397 0.27329683 0.0 0.09913529 0.08305851 0.0 0.0 0.0 0.0 0.24573433 0.0 0.14602087 0.0 0.09879559 0.08066823 0.0 0.0 0.0 0.0 0.18289283 0.09681629 0.046499055 0.0 0.052090965 0.102867916 0.0024822017 0.0 0.0 0.0 0.0 0.0 0.0 0.016097158 0.0 0.0 0.0 0.0 0.14469406 0.0 0.0 0.0 0.08491163 0.0 0.12823918 0.0 0.0 0.0 0.0 0.19259761 0.0 0.0 0.0 0.18685654 0.0 0.16921067 0.1478384 0.0 0.0 0.0 0.0 0.17238852 0.0 0.21081048 0.0 0.0 0.0 0.35722482 0.0 0.0 0.047821425 0.0 0.12466909 0.15693419 0.04759928 0.22332425 0.0 0.0 0.07685204 0.0 0.0 0.08244945 0.0 0.0 0.0 0.35079807 0.0 0.0 0.0 0.0 0.1349784 0.0 0.0 0.0 0.0 0.0 0.0 0.0 0.0 0.0 0.15539494 0.03063797 0.08035586 0.0 0.16874385 0.0 0.1139126 0.0 0.0 0.0 0.0 0.21058846 0.0 0.0 0.0
2 0.09396521 0.0 0.0 0.04796918 0.0 0.0 0.0 0.0 0.0 0.0 0.0 0.0 0.0 0.0 0.0 0.26799175 0.0 0.04308615 0.063311346 0.0 0.0 0.0 0.0 0.22684649 0.0 0.16063587 0.0 0.09956704 0.13447216 0.07236402 0.0 0.0 0.0 0.18107344 0.08218317 0.04758495 0.0 0.01141061 0.12443931 0.0 0.0 0.0 0.0 0.0 0.0 0.0 0.04950231 0.0 0.06698502 0.0 0.0 0.19537069 0.0 0.0 0.0 0.084053084 0.0 0.14367767 0.0 0.0 0.0 0.0 0.13644128 0.0 0.0 0.0 0.14728637 0.012072862 0.11127261 0.16563933 0.0 0.0 0.0 0.0 0.069023564 0.0 0.15273552 0.0 0.0 0.0 0.3654079 0.0 0.0 0.065029666 0.0 0.16028504 0.08575973 0.046749014 0.23810282 0.0 0.0 0.11495421 0.0 0.0 0.07036057 0.0 0.0 0.0 0.38326442 0.0 0.0 0.0 0.0 0.16620217 0.0 0.0 0.0 0.0 0.0 0.0 0.0 0.0 0.0 0.07862358 0.0 0.08592206 0.0 0.19424304 0.0 0.18982235 0.033496313 0.0 0.0 0.07035595 0.21524736 0.0 0.0 0.0
2 0.08051917 0.0 0.0 0.06273142 0.0 0.0 0.0 0.0 0.0 0.0 0.0 0.0 0.0 0.035495736 0.0 0.22386271 0.0 0.05272195 0.040430985 0.0 0.0 0.0 0.0 0.22112371 0.0 0.08867204 0.0 0.153729 0.0713071 0.026493944 0.0 0.0 0.0 0.21821554 0.0340515 0.042508364 0.0 0.0029706834 0.09763769 0.0 0.0 0.0 0.0 0.0 0.0 0.0 0.084682345 0.0 0.036213707 0.0 0.0 0.19499032 0.0 0.0 0.0 0.03512004 0.0 0.13905454 0.0 0.0 0.0 0.0 0.1588241 0.0 0.0 0.0 0.19966906 0.015838716 0.19798625 0.15788262 0.0 0.0 0.0 0.0 0.0680306 0.0 0.14660586 0.0 0.0 0.0 0.3544457 0.0 0.0 0.020206468 0.0 0.1510328 0.14264077 0.02368681 0.22193168 0.0 0.0 0.12631868 0.0 0.0 0.09138649 0.0 0.0 0.0 0.38922545 0.0 0.0 0.0 0.0 0.21217832 0.0 0.0 0.0 0.0 0.0 0.0 0.0 0.0 0.0 0.1063081 0.0 0.10752594 0.0 0.19479243 0.0 0.18017966 0.0 0.0 0.0 0.044415377 0.17246443 0.0 0.0 0.0
2 0.05681865 0.0 0.0 0.107780054 0.0 0.0 0.0 0.0 0.0 0.0 0.0 0.0 0.0 0.0 0.012225948 0.2635661 0.0 0.06040422 0.093819916 0.0 0.0 0.0 0.0 0.22169155 0.0 0.1204161 0.0 0.12639244 0.068831965 0.026305212 0.0 0.0 0.0 0.17013505 0.08249681 0.054193817 0.0 0.058891967 0.0910535 0.0 0.0 0.0 0.0 0.0 0.0 0.0 0.005102801 0.0 0.0 0.0 0.0 0.13739924 0.0 0.0 0.0 0.04459122 0.0 0.14363962 0.0 0.0 0.0 0.0 0.20325801 0.0 0.0 0.0 0.20364562 0.0 0.1635529 0.13646124 0.0 0.0 0.0 0.0 0.1415214 0.0 0.21136764 0.0 0.0 0.0 0.3731988 0.0 0.0 0.03382537 0.0 0.10653864 0.1644229 0.062188268 0.22450356 0.0 0.0 0.11376134 0.0 0.0 0.07895946 0.0 0.0 0.0 0.36960047 0.0 0.0 0.0 0.0 0.1546465 0.0 0.0 0.0 0.0 0.0 0.0 0.0 0.0 0.0 0.16406055 0.03211679 0.09668499 0.0 0.18247397 0.0 0.116091244 0.0 0.0 0.0 0.010508149 0.190393 0.0 0.0 0.0
2 0.061984625 0.0 0.0 0.08080029 0.019646395 0.0 0.0 0.0 0.0 0.0 0.0 0.0 0.0 0.019669877 0.014572183 0.22254126 0.0 0.046105117 0.05938257 0.0 0.0 0.0 0.0 0.21063234 0.0 0.08140554 0.0 0.13706414 0.052743804 0.05466631 0.0 0.0 0.0 0.19574389 0.06476123 0.06280703 0.0 0.06492283 0.09955327 0.024191624 0.0 0.013324175 0.0 0.0 0.010988012 0.0 0.0 0.0 0.0 0.0 0.0 0.15264939 0.0 0.0 0.0 0.0 0.0 0.12683658 0.0 0.0 0.0 0.0 0.19139585 0.0 0.0 0.0 0.21852943 0.0 0.20397137 0.1380383 0.0 0.0 0.0 0.0 0.11187234 0.0 0.20356269 0.0 0.0 0.0 0.34943333 0.0 0.0 0.046056136 0.0 0.100363426 0.1733215 0.07331603 0.23490338 0.0 0.0 0.13015097 0.0 0.0 0.117121905 0.0 0.0 0.0 0.38989985 0.0025568854 0.0 0.0 0.0 0.16500825 0.0 0.0 0.0 0.0 0.0 0.0 0.0 0.0 0.0 0.14039713 0.017193496 0.10508652 0.0 0.21137108 0.0 0.123181835 0.0 0.0 0.0 0.007477965 0.17972669 0.0 0.0 0.0
2 0.09058713 0.0 0.0 0.059981525 0.013414431 0.0 0.0 0.0 0.0 0.0 0.0 0.0 0.0 0.018952373 0.0 0.26092008 0.0 0.027441734 0.07207618 0.0 0.0 0.0 0.0 0.21502633 0.0 0.13032074 0.0 0.14942306 0.10072158 0.04525384 0.0 0.0 0.0 0.18873997 0.05051994 0.045717463 0.0 0.0010295573 0.085774064 0.0 0.0 0.0 0.0 0.0 0.0 0.0 0.093287796 0.0 0.03567814 0.0 0.0 0.17291316 0.0 0.0 0.0 0.05431028 0.0 0.1538571 0.0 0.0 0.0 0.0 0.15749711 0.0 0.0 0.0 0.18218145 0.0 0.13054052 0.15556787 0.0 0.0 0.0 0.0 0.06196309 0.0 0.13205343 0.0 0.0 0.0 0.37380168 0.0 0.0 0.017717674 0.0 0.14280052 0.10700571 0.027508 0.2268993 0.0 0.0 0.13183908 0.0 0.0 0.05906068 0.0 0.0 0.0 0.39858982 0.0 0.0 0.0 0.0 0.21427481 0.0 0.0 0.0 0.0 0.0 0.0 0.0 0.0 0.0 0.12293865 0.0 0.1203131 0.0 0.17686862 0.0 0.18725514 0.03871218 0.0 0.0 0.07055873 0.17047235 0.0 0.0 0.0
11 0.11750492 0.0 0.0 0.18099037 0.0 0.0 0.0 0.0 0.0 0.0 0.0 0.0 0.0 0.0 0.21986105 0.13301824 0.0 0.33469883 0.108324446 0.0 0.0 0.0 0.0 0.08510692 0.0 0.0 0.0 0.011996418 0.0 0.0 0.0 0.0 0.0 0.14575844 0.23848812 0.17404 0.0 0.03999272 0.21401708 0.0 0.0 0.0 0.0 0.0 0.0 0.0 0.046731517 0.0 0.023749605 0.0 0.0 0.025115484 0.0 0.0 0.0 0.21379504 0.0 0.11128015 0.0 0.0 0.023821479 0.0 0.12023292 0.0 0.0 0.0 0.15044783 0.0 0.18436326 0.40038496 0.051620007 0.0 0.0 0.0 0.22097632 0.0 0.09991455 0.026370123 0.0 0.0 0.12988633 0.0 0.0 0.022601698 0.0 0.20563029 0.14034683 0.018648189 0.25411832 0.0 0.0 0.0 0.0 0.0 0.0 0.0 0.0 0.0 0.07110823 0.0 0.0 0.0 0.0 0.13985649 0.0 0.09220021 0.110070705 0.0 0.0 0.0 0.0 0.0 0.0 0.08575795 0.0 0.0 0.0 0.16649921 0.0 0.09772013 0.0 0.0 0.0 0.0 0.10343587 0.0 0.0 0.0
11 0.13775559 0.0 0.0 0.1231011 0.0 0.0 0.0 0.0 0.0 0.0 0.0 0.0 0.0 0.0 0.20631881 0.11214969 0.0 0.33810946 0.08769816 0.0 0.0 0.0 0.0 0.07902893 0.0 0.0 0.0 0.0 0.0 0.0 0.0 0.0 0.0 0.1386849 0.2251336 0.15356919 0.0 0.0 0.21266714 0.0022916014 0.0 0.0 0.0 0.0 0.0 0.0 0.06064449 0.0 0.06127434 0.0 0.0 0.06009356 0.0 0.0 0.0 0.22394617 0.0 0.08595255 0.0 0.0 0.049275424 0.0 0.117477775 0.0 0.0 0.0 0.17136964 0.01717091 0.1795394 0.41266364 0.035031784 0.0 0.0 0.0 0.20474972 0.0 0.05973246 0.0 0.0 0.0 0.112121165 0.0 0.0 0.026121305 0.0 0.21529461 0.12061992 0.0071052434 0.27781594 0.0 0.0 0.0 0.0 0.0 0.0 0.0 0.0 0.0 0.062264074 0.0 0.0 0.0 0.0 0.14713997 0.0 0.105839595 0.13612683 0.0 0.0 0.0 0.0 0.0 0.0 0.042265154 0.0 0.0 0.0 0.21522832 0.0 0.11792135 0.0 0.0 0.0 0.0 0.10500573 0.0 0.01816461 0.0
11 0.111994475 0.0 0.0 0.16630185 0.0 0.0 0.0 0.0 0.0 0.0 0.0 0.0 0.0 0.0 0.21360977 0.123014115 0.0 0.3463102 0.12038053 0.0 0.0 0.0 0.0 0.09865935 0.0 0.0 0.0 0.0 0.0 0.0 0.0 0.0 0.0 0.12635309 0.22761682 0.15652297 0.0 0.01832585 0.19747168 0.010489053 0.0 0.0 0.0 0.0 0.0 0.0 0.02093611 0.0 0.045701966 0.0 0.0 0.050382134 0.0 0.0 0.0 0.24535598 0.0 0.068430535 0.0 0.0 0.029941007 0.0 0.09895828 0.0 0.0 0.0 0.16976786 0.0 0.17140526 0.41763428 0.042012863 0.0 0.0 0.0 0.2358344 0.0 0.08726229 0.050372407 0.0 0.0 0.12795745 0.0 0.0 0.04023009 0.0 0.21566668 0.14222942 0.013082169 0.25400376 0.0 0.0 0.0 0.0 0.0 0.0 0.0 0.0 0.0 0.052456893 0.0 0.0 0.0 0.0 0.12375352 0.0 0.09467801 0.10290496 0.0 0.0 0.0 0.0 0.0 0.0 0.042600885 0.0 0.0 0.0 0.17130303 0.0 0.09212956 0.0 0.0 0.0 0.0 0.12515515 0.0 0.0049200114 0.0
11 0.11256654 0.0 0.0 0.17568544 0.0 0.0 0.0 0.0 0.0 0.0 0.0 0.0 0.0 0.0 0.22600545 0.10886867 0.0 0.37185803 0.10077712 0.0 0.0 0.0 0.0 0.089663066 0.0 0.0 0.0 0.0 0.0 0.0 0.0 0.0 0.0 0.14917007 0.23164013 0.16249688 0.0 0.031394877 0.2245982 0.0007107554 0.0 0.0 0.0 0.0 0.0 0.0 0.024004 0.0 0.04027971 0.0 0.0 0.017694611 0.0 0.0 0.0 0.21534413 0.0 0.08238579 0.0 0.0 0.041159485 0.0 0.08377968 0.0 0.0 0.0 0.14872 0.0 0.19001414 0.4156392 0.080480926 0.0 0.0 0.0 0.20819676 0.0 0.07125163 0.0017024972 0.0 0.0 0.09577728 0.0 0.0 0.034809396 0.0 0.20626831 0.12506503 0.03169174 0.2656698 0.0 0.0 0.0 0.0 0.0 0.0 0.0 0.0 0.0 0.055343386 0.0 0.0 0.0 0.0 0.118776195 0.0 0.1027933 0.09744894 0.0 0.0 0.0 0.0 0.0 0.0 0.043826487 0.0 0.0 0.0 0.18084104 0.0 0.097101465 0.0 0.0 0.0 0.0 0.106822245 0.0 0.0138474805 0.0
11 0.15383933 0.0 0.0 0.108748294 0.0 0.0 0.0 0.0 0.0 0.0 0.0 0.0 0.0 0.0 0.14065436 0.14636391 0.0 0.2951988 0.07861995 0.0 0.0 0.0 0.0 0.08812391 0.0 0.0 0.0 0.07949135 0.0 0.0 0.0 0.0 0.0 0.19923545 0.20199302 0.17283401 0.0 0.018347705 0.25725183 0.0 0.0 0.0 0.0 0.0 0.0 0.0 0.11443986 0.0 0.078229964 0.0 0.0 0.09828799 0.0 0.0 0.0 0.16751604 0.0 0.19569166 0.0 0.0 0.012078564 0.0 0.15024427 0.0 0.0 0.0 0.1050859 0.0 0.20368354 0.3528921 0.023412142 0.0 0.0 0.0 0.07458981 0.0 0.06255219 0.0 0.0 0.0 0.16646342 0.0 0.0 0.0 0.0 0.23658982 0.09081646 0.0025042063 0.29347622 0.0 0.0 0.0 0.0 0.0 0.0 0.0 0.0 0.0 0.15394798 0.0 0.0 0.0 0.0 0.18322223 0.0 0.06962161 0.09238805 0.0 0.0 0.0 0.0 0.0 0.0 0.08226182 0.0 0.0 0.0 0.1920319 0.0 0.15993021 0.0 0.0 0.0 0.0 0.12660554 0.0 0.0 0.0
11 0.12547301 0.0 0.0 0.17414005 0.0 0.0 0.0 0.0 0.0 0.0 0.0 0.0 0.0 0.0 0.22545351 0.1255955 0.0 0.34406102 0.10019664 0.0 0.0 0.0 0.0 0.07833068 0.0 0.0 0.0 0.026142484 0.0 0.0 0.0 0.0 0.0 0.1596051 0.2267054 0.1614324 0.0 0.025135903 0.21716145 0.0 0.0 0.0 0.0 0.0 0.0 0.0 0.075436175 0.0 0.02715585 0.0 0.0 0.02377277 0.0 0.0 0.0 0.21995303 0.0 0.122238405 0.0 0.0 0.03404575 0.0 0.109663494 0.0 0.0 0.0 0.13921529 0.0 0.18918552 0.4054179 0.055580202 0.0 0.0 0.0 0.19665223 0.0 0.08078012 0.008600416 0.0 0.0 0.12295962 0.0 0.0 0.008939593 0.0 0.2155351 0.12994514 0.013150702 0.2559717 0.0 0.0 0.0 0.0 0.0 0.0 0.0 0.0 0.0 0.06803428 0.0 0.0 0.0 0.0 0.14818922 0.0 0.08844302 0.11459875 0.0 0.0 0.0 0.0 0.0 0.0 0.08194806 0.0 0.0 0.0 0.17254902 0.0 0.1105397 0.0 0.0 0.0 0.0 0.097411804 0.0 0.0 0.0
11 0.14678071 0.0 0.0 0.09500239 0.0 0.0 0.0 0.0 0.0 0.0 0.0 0.0 0.0 0.0 0.1691356 0.10712632 0.0 0.3159063 0.09421548 0.0 0.0 0.0 0.0 0.10094536 0.0 0.0 0.0 0.035157286 0.0 0.0 0.0 0.0 0.0 0.16661619 0.19863899 0.15167108 0.0 0.005969983 0.223442 0.0 0.0 0.0 0.0 0.0 0.0 0.0 0.038215682 0.0 0.07180075 0.0 0.0 0.09654852 0.0 0.0 0.0 0.1695955 0.0 0.10577706 0.0 0.0 0.0025716303 0.0 0.11590098 0.0 0.0 0.0 0.17154258 0.023987684 0.20195337 0.38132638 0.02906719 0.0 0.0 0.0 0.16567056 0.0 0.05412504 0.0 0.0 0.0 0.17622308 0.0 0.0 0.030396095 0.0 0.22675152 0.11812507 0.007917109 0.3082505 0.0 0.0 0.0 0.0 0.0 0.0 0.0 0.0 0.0 0.12258788 0.0 0.0 0.0 0.0 0.15526907 0.0 0.082153715 0.1240199 0.0 0.0 0.0 0.0 0.0 0.0 0.025673242 0.0 0.0 0.0 0.25482118 0.0 0.13759628 0.0 0.0 0.0 0.0 0.11872261 0.0 0.0 0.0
11 0.1278122 0.0 0.0 0.15744556 0.0 0.0 0.0 0.0 0.0 0.0 0.0 0.0 0.0 0.0 0.28048864 0.040949702 0.0 0.37832108 0.053498358 0.0 0.0 0.0 0.0 0.03491935 0.0 0.0 0.0 0.0 0.0 0.0 0.0 0.0 0.0 0.15408464 0.22679071 0.16576722 0.0 0.004034689 0.23670083 0.010023449 0.011676194 0.0 0.008410687 0.0 0.0 0.0 0.0046100994 0.0 0.024152722 0.0 0.0 0.008913414 0.0 0.0 0.0 0.21863398 0.0 0.111249395 0.0 0.0 0.066846065 0.0 0.10065008 0.0 0.0 0.0 0.1475434 0.021174392 0.1860702 0.43207029 0.11131994 0.0 0.0 0.0 0.16903704 0.0 0.05605026 0.0 0.0 0.0 0.0 0.0 0.0 0.0071961023 0.0 0.17212117 0.12400382 0.0071046585 0.22346464 0.0 0.0 0.0 0.0 0.0 0.0 0.0 0.0 0.0 0.039488148 0.0 0.0 0.0 0.0 0.14410208 0.0 0.14019014 0.124455445 0.0 0.0 0.0 0.0 0.0 0.0 0.04537286 0.0 0.0 0.0 0.18524376 0.0 0.09813361 0.0 0.0 0.0 0.0 0.08712233 0.0 0.05581508 0.0
11 0.14747371 0.0 0.0 0.10669492 0.0 0.0 0.0 0.0 0.0 0.0 0.0 0.0 0.0 0.0 0.1560155 0.14423889 0.0 0.29558215 0.07345481 0.0 0.0 0.0 0.0 0.09404478 0.0 0.0 0.0 0.07320997 0.0 0.0 0.0 0.0 0.0 0.20360689 0.19649683 0.16779315 0.0 0.0104932245 0.24608783 0.0 0.0 0.0 0.0 0.0 0.0 0.0 0.099832945 0.0 0.07064061 0.0 0.0 0.102398016 0.0 0.0 0.0 0.17566194 0.0 0.18570796 0.0 0.0 0.009223567 0.0 0.13741873 0.0 0.0 0.0 0.12282087 0.0038938655 0.20960398 0.35867086 0.026902474 0.0 0.0 0.0 0.09857999 0.0 0.072884806 0.0 0.0 0.0 0.16195062 0.0 0.0 0.0 0.0 0.22159243 0.10615699 0.0 0.2896803 0.0 0.0 0.0 0.0 0.0 0.0 0.0 0.0 0.0 0.15766984 0.0 0.0 0.0 0.0 0.18340492 0.0 0.065285504 0.10259207 0.0 0.0 0.0 0.0 0.0 0.0 0.08009822 0.0 0.0 0.0 0.20168783 0.0 0.15946811 0.0 0.0 0.0 0.0 0.12787108 0.0 0.0 0.0
11 0.13765576 0.0 0.0 0.13390872 0.0 0.0 0.0 0.0 0.0 0.0 0.0 0.0 0.0 0.0 0.22376448 0.10080863 0.0 0.3430289 0.08079251 0.0 0.0 0.0 0.0 0.06748735 0.0 0.0 0.0 0.002538716 0.0 0.0 0.0 0.0 0.0 0.1431914 0.23027048 0.16099973 0.0 0.0 0.21668053 0.0049993587 0.0 0.0 0.0 0.0 0.0 0.0 0.056848884 0.0 0.047055103 0.0 0.0 0.03973212 0.0 0.0 0.0 0.21722575 0.0 0.094470926 0.0 0.0 0.05464921 0.0 0.11645203 0.0 0.0 0.0 0.1637755 0.015276023 0.18622461 0.4167525 0.049329188 0.0 0.0 0.0 0.20196596 0.0 0.060789388 0.0 0.0 0.0 0.088379025 0.0 0.0 0.019813852 0.0 0.2002992 0.1220674 0.010428824 0.27442595 0.0 0.0 0.0 0.0 0.0 0.0 0.0 0.0 0.0 0.05772475 0.0 0.0 0.0 0.0 0.1536466 0.0 0.109332 0.13896354 0.0 0.0 0.0 0.0 0.0 0.0 0.053573385 0.0 0.0 0.0 0.20890829 0.0 0.11490667 0.0 0.0 0.0 0.0 0.09333594 0.0 0.020243032 0.0
11 0.12978137 0.0 0.0 0.12669691 0.0 0.0 0.0 0.0 0.0 0.0 0.0 0.0 0.0 0.0 0.16564603 0.13888179 0.0 0.3077142 0.10832546 0.0 0.0 0.0 0.0 0.1146089 0.0 0.0 0.0 0.0 0.0 0.0 0.0 0.0 0.0 0.117009774 0.23282674 0.14233871 0.0 0.024271557 0.2151855 0.0070243464 0.0 0.0 0.0 0.0 0.0 0.0 0.04316994 0.0 0.052605227 0.0 0.0 0.0692452 0.0 0.0 0.0 0.18401425 0.0 0.060701113 0.0 0.0 0.020440757 0.0 0.14780903 0.0 0.0 0.0 0.18052502 0.0 0.18362446 0.37852952 0.0021526052 0.0 0.0 0.0 0.23864518 0.0 0.07885182 0.0 0.0 0.0 0.1707915 0.0 0.0 0.040039867 0.0 0.22392738 0.13251638 0.035919465 0.314691 0.0 0.0 0.0 0.0 0.0 0.0 0.0 0.0 0.0 0.08395217 0.0 0.0 0.0 0.0 0.12022876 0.0 0.088397205 0.10356841 0.0 0.0 0.0 0.0 0.0 0.0 0.04665077 0.0 0.0 0.0 0.23055966 0.0 0.108636014 0.0 0.0 0.0 0.0 0.13318302 0.0 0.0 0.0
11 0.1326581 0.0 0.0 0.16956946 0.0 0.0 0.0 0.0 0.0 0.0 0.0 0.0 0.0 0.0 0.25378224 0.09018679 0.0 0.3860451 0.10220182 0.0 0.0 0.0 0.0 0.07546469 0.0 0.0 0.0 0.0 0.0 0.0 0.0 0.0 0.0 0.13550547 0.2232668 0.14509895 0.0 0.008416945 0.22316784 0.0 0.0 0.0 0.0 0.0 0.0 0.0 0.015561639 0.0 0.023281444 0.0 0.0 0.0022054785 0.0 0.0 0.0 0.23696798 0.0 0.089035094 0.0 0.0 0.037755936 0.0 0.074728005 0.0 0.0 0.0 0.14345714 0.0 0.18166065 0.42253384 0.07727537 0.0 0.0 0.0 0.19247666 0.0 0.074769005 0.009565117 0.0 0.0 0.08948598 0.0 0.0 0.02782093 0.0 0.20813979 0.1150991 0.021449387 0.25776047 0.0 0.0 0.0 0.0 0.0 0.0 0.0 0.0 0.0 0.023051554 0.0 0.0 0.0 0.0 0.12108627 0.00086824276 0.1109738 0.10590837 0.0 0.0 0.0 0.0 0.0 0.0 0.045194604 0.0 0.0 0.0 0.18117924 0.0 0.09193018 0.0 0.0 0.0 0.0 0.09883497 0.0 0.006156812 0.0
11 0.16077554 0.0 0.0 0.09866866 0.0 0.0 0.0 0.0 0.0 0.0 0.0 0.0 0.0 0.0 0.17035972 0.11811292 0.0 0.31193233 0.07833113 0.0 0.0 0.0 0.0 0.06945454 0.0 0.0 0.0 0.06780058 0.0 0.0 0.0 0.0 0.0 0.18296771 0.20703082 0.18249439 0.0 0.021481179 0.26448295 0.0 0.0 0.0 0.0 0.0 0.0 0.0 0.05208323 0.0 0.0713778 0.0 0.0 0.08208784 0.0 0.0 0.0 0.16659565 0.0 0.17194663 0.0 0.0 0.011248509 0.0 0.1350932 0.0 0.0 0.0 0.123561844 3.9208295e-05 0.19689053 0.37132674 0.04071073 0.0 0.0 0.0 0.077950284 0.0 0.06389706 0.0 0.0 0.0 0.16566361 0.0 0.0 0.004209781 0.0 0.22562812 0.10178851 0.0029316018 0.29838675 0.0 0.0 0.0 0.0 0.0 0.0 0.0 0.0 0.0 0.13742125 0.0 0.0 0.0 0.0 0.176015 0.0 0.07431933 0.09807486 0.0 0.0 0.0 0.0 0.0 0.0 0.05544138 0.0 0.0 0.0 0.2242198 0.0 0.15860847 0.0 0.0 0.0 0.0 0.115175545 0.0 0.0 0.0
11 0.13386647 0.0 0.0 0.16525319 0.0 0.0 0.0 0.0 0.0 0.0 0.0 0.0 0.0 0.0 0.27023992 0.07949853 0.0 0.39189452 0.096189745 0.0 0.0 0.0 0.0 0.07201689 0.0 0.0 0.0 0.0 0.0 0.0 0.0 0.0 0.0 0.13692825 0.20935746 0.14382952 0.0 0.0 0.22430772 0.003814965 0.0 0.0 0.0041333367 0.0 0.0 0.0 0.0 0.0 0.0180798 0.0 0.0 0.0014536846 0.0 0.0 0.0 0.24413322 0.0 0.0783624 0.0 0.0 0.028814305 0.0 0.05838228 0.0 0.0 0.0 0.14842728 0.0053740195 0.17767888 0.42765632 0.08314545 0.0 0.0 0.0 0.18725255 0.0 0.07539938 0.017078392 0.0 0.0 0.07779203 0.0 0.0 0.03257974 0.0 0.20047225 0.12237871 0.017676279 0.25412634 0.0 0.0 0.0 0.0 0.0 0.0 0.0 0.0 0.0 0.015578279 0.0 0.0 0.0 0.0 0.12264423 0.009953004 0.109218225 0.10935566 0.0 0.0 0.0 0.0 0.0 0.0 0.032032065 0.0 0.0 0.0 0.1824295 0.0 0.092525065 0.0 0.0 0.0 0.0 0.09810062 0.0 0.008579266 0.0
11 0.11159496 0.0 0.0 0.19696742 0.0 0.0 0.0 0.0 0.0 0.0 0.0 0.0 0.0 0.0 0.2711293 0.08413569 0.0 0.38024536 0.06669197 0.0 0.0 0.0 0.0 0.090940416 0.0 0.0 0.0 0.00774547 0.0 0.0 0.0 0.0 0.0 0.16535458 0.2119861 0.16159332 0.0 0.031926125 0.25061214 0.0 0.0 0.0 0.0 0.0 0.0 0.0 0.0 0.0 0.018190729 0.0 0.0 0.0 0.0 0.0 0.0 0.20076895 0.0 0.08038784 0.0 0.0 0.024036415 0.0 0.06600307 0.0 0.0 0.0 0.12858567 0.0 0.20902425 0.41241995 0.12609252 0.0 0.0 0.0 0.19266935 0.0 0.095864154 0.0 0.0 0.0 0.055261243 0.0 0.0 0.0376155 0.0 0.18443657 0.12788886 0.040790178 0.24423735 0.0 0.0 0.0 0.0 0.0 0.0 0.0 0.0 0.0 0.05064023 0.0 0.0 0.0 0.0 0.12780938 0.0 0.11176569 0.099349566 0.0 0.0 0.0 0.0 0.0 0.0 0.045958947 0.0 0.0 0.0 0.16186982 0.0 0.09016992 0.0 0.0 0.0 0.0 0.096601374 0.0 0.0286505 0.0
11 0.1533489 0.0 0.0 0.09609599 0.0 0.0 0.0 0.0 0.0 0.0 0.0 0.0 0.0 0.0 0.18255599 0.111857936 0.0 0.3095331 0.07441697 0.0 0.0 0.0 0.0 0.082277015 0.0 0.0 0.0 0.063769564 0.0 0.0 0.0 0.0 0.0 0.18543 0.19121629 0.17151183 0.0 0.011050042 0.2315843 0.0 0.0 0.0 0.0 0.0 0.0 0.0 0.03784895 0.0 0.05683185 0.0 0.0 0.08284343 0.0 0.0 0.0 0.16306365 0.0 0.14849527 0.0 0.0 0.003688049 0.0 0.117637984 0.0 0.0 0.0 0.16269292 0.012491762 0.21344876 0.37452093 0.04341597 0.0 0.0 0.0 0.12274658 0.0 0.061954375 0.0 0.0 0.0 0.16852495 0.0 0.0 0.020500073 0.0 0.20772651 0.12527578 0.0 0.2997262 0.0 0.0 0.0 0.0 0.0 0.0 0.0 0.0 0.0 0.14936703 0.0 0.0 0.0 0.0 0.18001959 0.0 0.06062919 0.11971184 0.0 0.0 0.0 0.0 0.0 0.0 0.04987699 0.0 0.0 0.0 0.24470952 0.0 0.15447809 0.0 0.0 0.0 0.0 0.1067209 0.0 0.0 0.0
11 0.13244374 0.0 0.0 0.17773084 0.0 0.0 0.0 0.0 0.0 0.0 0.0 0.0 0.0 0.0 0.21518646 0.14238833 0.0 0.32957554 0.12539515 0.0 0.0 0.0 0.0 0.08203097 0.0 0.0 0.0 0.0049844817 0.0 0.0 0.0 0.0 0.0 0.12289381 0.24082957 0.1644604 0.0 0.0296206 0.20586057 0.0 0.0 0.0 0.0 0.0 0.0 0.0 0.059194844 0.0 0.019779176 0.0 0.0 0.02584866 0.0 0.0 0.0 0.23578848 0.0 0.103768416 0.0 0.0 0.028514262 0.0 0.12934186 0.0 0.0 0.0 0.14648105 0.0 0.16344349 0.39976528 0.02475471 0.0 0.0 0.0 0.22948717 0.0 0.096966214 0.052591424 0.0 0.0 0.14622645 0.0 0.0 0.014642288 0.0 0.22131315 0.13083175 0.013727175 0.25797796 0.0 0.0 0.0 0.0 0.0 0.0 0.0 0.0 0.0 0.04361293 0.0 0.0 0.0 0.0 0.13674793 0.0 0.096108146 0.107629985 0.0 0.0 0.0 0.0 0.0 0.0 0.090664 0.0 0.0 0.0 0.15676738 0.0 0.0888174 0.0 0.0 0.0 0.0 0.10652762 0.0 0.0 0.0
11 0.09235836 0.0 0.0 0.18120088 0.0 0.0 0.0 0.0 0.0 0.0 0.0 0.0 0.0 0.0 0.27780375 0.06631059 0.0 0.38200158 0.06996936 0.0 0.0 0.0 0.0 0.063479275 0.0 0.0 0.0 0.0 0.0 0.0 0.0 0.0 0.0 0.17138861 0.22491921 0.1902493 0.0 0.03594705 0.2262067 0.0074417065 0.0 0.0 0.0 0.0 0.0 0.0 0.0 0.0 0.007060216 0.0 0.0 0.002078858 0.0 0.0 0.0 0.19313498 0.0 0.107328825 0.0 0.0 0.031731263 0.0 0.079908155 0.0 0.0 0.0 0.14877778 0.012724998 0.20169649 0.4269532 0.13333313 0.0 0.0 0.0 0.1924671 0.0 0.09585024 0.0 0.0 0.0 0.03140906 0.0 0.0 0.04048936 0.0 0.15475428 0.15363352 0.031497736 0.22046219 0.0 0.0 0.0 0.0 0.0 0.0 0.0 0.0 0.0 0.084198765 0.0 0.0 0.0 0.0 0.12858403 0.0 0.09330117 0.08487345 0.0 0.0 0.0 0.0 0.0 0.0 0.055228826 0.0 0.0 0.0 0.17165 0.0 0.08522601 0.0 0.0 0.0 0.0 0.08113319 0.0 0.048276443 0.0
11 0.12510619 0.0 0.0 0.18352011 0.0 0.0 0.0 0.0 0.0 0.0 0.0 0.0 0.0 0.0 0.23523445 0.12730564 0.0 0.34174642 0.09234363 0.0 0.0 0.0 0.0 0.0808735 0.0 0.0 0.0 0.03271161 0.0 0.0 0.0 0.0 0.0 0.16356523 0.22993875 0.16305849 0.0 0.03331575 0.22792679 0.0 0.0 0.0 0.0 0.0 0.0 0.0 0.07413117 0.0 0.020351099 0.0 0.0 0.015117325 0.0 0.0 0.0 0.21413939 0.0 0.12298383 0.0 0.0 0.030204913 0.0 0.112365074 0.0 0.0 0.0 0.13313158 0.0 0.18984812 0.39956546 0.06653779 0.0 0.0 0.0 0.1972217 0.0 0.09187199 0.009857411 0.0 0.0 0.112054214 0.0 0.0 0.0075465674 0.0 0.20901248 0.12977645 0.018640878 0.2507401 0.0 0.0 0.0 0.0 0.0 0.0 0.0 0.0 0.0 0.06522173 0.0 0.0 0.0 0.0 0.15055849 0.0 0.09152106 0.11320612 0.0 0.0 0.0 0.0 0.0 0.0 0.089605115 0.0 0.0 0.0 0.1651167 0.0 0.10599027 0.0 0.0 0.0 0.0 0.099938214 0.0 0.0 0.0
11 0.14433978 0.0 0.0 0.10065372 0.0 0.0 0.0 0.0 0.0 0.0 0.0 0.0 0.0 0.0 0.16706714 0.120923236 0.0 0.31670257 0.091127664 0.0 0.0 0.0 0.0 0.09901916 0.0 0.0 0.0 0.023737183 0.0 0.0 0.0 0.0 0.0 0.15379825 0.20584442 0.14719611 0.0 0.0 0.21897818 0.0 0.0 0.0 0.0 0.0 0.0 0.0 0.07267977 0.0 0.08911742 0.0 0.0 0.0911473 0.0 0.0 0.0 0.19822407 0.0 0.089146495 0.0 0.0 0.028703297 0.0 0.109926865 0.0 0.0 0.0 0.16533938 0.02218691 0.18421999 0.39861226 0.020497981 0.0 0.0 0.0 0.18290693 0.0 0.04230499 0.0 0.0 0.0 0.1596659 0.0 0.0 0.021838501 0.0 0.23106278 0.115110196 0.009637274 0.3034483 0.0 0.0 0.0 0.0 0.0 0.0 0.0 0.0 0.0 0.099923626 0.0 0.0 0.0 0.0 0.16190335 0.0 0.08402018 0.13695073 0.0 0.0 0.0 0.0 0.0 0.0 0.026053244 0.0 0.0 0.0 0.23498577 0.0 0.13662638 0.0 0.0 0.0 0.0 0.11189695 0.0 0.0 0.0
11 0.1111214 0.0 0.0 0.18817411 0.0 0.0 0.0 0.0 0.0 0.0 0.0 0.0 0.0 0.0 0.24744447 0.099514954 0.0 0.37479118 0.08704837 0.0 0.0 0.0 0.0 0.08552661 0.0 0.0 0.0 0.0019329308 0.0 0.0 0.0 0.0 0.0 0.15607338 0.23274432 0.16817464 0.0 0.039257064 0.23718119 0.0 0.0 0.0 0.0 0.0 0.0 0.0 0.014031407 0.0 0.025931163 0.0 0.0 0.00012886336 0.0 0.0 0.0 0.20452967 0.0 0.08437033 0.0 0.0 0.038781185 0.0 0.08249694 0.0 0.0 0.0 0.14124495 0.0 0.19376966 0.41136372 0.10034457 0.0 0.0 0.0 0.20594442 0.0 0.08182076 0.0 0.0 0.0 0.07500782 0.0 0.0 0.03276775 0.0 0.1932309 0.12612359 0.038576346 0.2583948 0.0 0.0 0.0 0.0 0.0 0.0 0.0 0.0 0.0 0.050107833 0.0 0.0 0.0 0.0 0.12195507 0.0 0.10592155 0.0960875 0.0 0.0 0.0 0.0 0.0 0.0 0.05066937 0.0 0.0 0.0 0.17249396 0.0 0.09148528 0.0 0.0 0.0 0.0 0.1003389 0.0 0.017858917 0.0
11 0.14871654 0.0 0.0 0.09313461 0.0 0.0 0.0 0.0 0.0 0.0 0.0 0.0 0.0 0.0 0.1854334 0.09774953 0.0 0.3276612 0.077468865 0.0 0.0 0.0 0.0 0.09257113 0.0 0.0 0.0 0.045344584 0.0 0.0 0.0 0.0 0.0 0.184889 0.1858355 0.16311423 0.0 0.009321406 0.2252579 0.0 0.0 0.0 0.0 0.0 0.0 0.0 0.016467461 0.0 0.0649796 0.0 0.0 0.09322333 0.0 0.0 0.0 0.1702279 0.0 0.12692022 0.0 0.0 0.0 0.0 0.10443187 0.0 0.0 0.0 0.17769454 0.03142507 0.20801935 0.37717873 0.050535146 0.0 0.0 0.0 0.14368337 0.0 0.057014946 0.0 0.0 0.0 0.16600405 0.0 0.0 0.03315015 0.0 0.21669987 0.12241366 0.002532615 0.29148617 0.0 0.0 0.0 0.0 0.0 0.0 0.0 0.0 0.0 0.13883702 0.0 0.0 0.0 0.0 0.16685365 0.0 0.07584476 0.12613924 0.0 0.0 0.0 0.0 0.0 0.0 0.023765549 0.0 0.0 0.0 0.25453103 0.0 0.13996223 0.0 0.0 0.0 0.0 0.11005432 0.0 0.0 0.0
11 0.14511923 0.0 0.0 0.12392194 0.0 0.0 0.0 0.0 0.0 0.0 0.0 0.0 0.0 0.0 0.19744435 0.096416764 0.0 0.33233836 0.07297617 0.0 0.0 0.0 0.0 0.0978988 0.0 0.0 0.0 0.038128927 0.0 0.0 0.0 0.0 0.0 0.17891663 0.20012537 0.17233923 0.0 0.0103849 0.23254047 0.0 0.0 0.0 0.0 0.0 0.0 0.0 0.024156196 0.0 0.060261432 0.0 0.0 0.07368727 0.0 0.0 0.0 0.16494745 0.0 0.124010675 0.0 0.0 0.017103834 0.0 0.104276136 0.0 0.0 0.0 0.15455602 0.0213241 0.2177505 0.38984233 0.06315434 0.0 0.0 0.0 0.1617999 0.0 0.06713766 0.0 0.0 0.0 0.12515482 0.0 0.0 0.017322263 0.0 0.2014272 0.11820437 0.024000036 0.29602867 0.0 0.0 0.0 0.0 0.0 0.0 0.0 0.0 0.0 0.119655125 0.0 0.0 0.0 0.0 0.179406 0.0 0.08840727 0.13036987 0.0 0.0 0.0 0.0 0.0 0.0 0.039983097 0.0 0.0 0.0 0.22576723 0.0 0.1274311 0.0 0.0 0.0 0.0 0.109072894 0.0 0.0 0.0
11 0.13704626 0.0 0.0 0.14921677 0.0 0.0 0.0 0.0 0.0 0.0 0.0 0.0 0.0 0.0 0.23759744 0.088773325 0.0 0.35244486 0.077449135 0.0 0.0 0.0 0.0 0.058219686 0.0 0.0 0.0 0.011046095 0.0 0.0 0.0 0.0 0.0 0.14648001 0.23729475 0.16763693 0.0 0.003913352 0.22473119 0.00411856 0.0 0.0 0.0 0.0 0.0 0.0 0.048878312 0.0 0.033128645 0.0 0.0 0.01595266 0.0 0.0 0.0 0.20355427 0.0 0.10221572 0.0 0.0 0.057635587 0.0 0.11753314 0.0 0.0 0.0 0.15635471 0.014140294 0.19311844 0.41751283 0.06695185 0.0 0.0 0.0 0.19674474 0.0 0.06013297 0.0 0.0 0.0 0.06103183 0.0 0.0 0.01243378 0.0 0.18422793 0.11522471 0.022631101 0.27090418 0.0 0.0 0.0 0.0 0.0 0.0 0.0 0.0 0.0 0.052650124 0.0 0.0 0.0 0.0 0.15369788 0.0 0.120171614 0.13737713 0.0 0.0 0.0 0.0 0.0 0.0 0.06532714 0.0 0.0 0.0 0.19959931 0.0 0.107736304 0.0 0.0 0.0 0.0 0.08622698 0.0 0.028418133 0.0
11 0.13407622 0.0 0.0 0.12746176 0.0 0.0 0.0 0.0 0.0 0.0 0.0 0.0 0.0 0.0 0.21769981 0.104534365 0.0 0.34341356 0.07787458 0.0 0.0 0.0 0.0 0.080260344 0.0 0.0 0.0 0.0 0.0 0.0 0.0 0.0 0.0 0.14763828 0.22190562 0.15712103 0.0 0.0 0.21891338 0.004689145 0.0 0.0 0.0 0.0 0.0 0.0 0.045936275 0.0 0.055546153 0.0 0.0 0.05827943 0.0 0.0 0.0 0.21897453 0.0 0.089415826 0.0 0.0 0.044502728 0.0 0.11434352 0.0 0.0 0.0 0.17384763 0.023218319 0.18499409 0.4116377 0.048660163 0.0 0.0 0.0 0.20181325 0.0 0.0663192 0.0 0.0 0.0 0.09830019 0.0 0.0 0.0286284 0.0 0.20628974 0.12501776 0.0100839045 0.271837 0.0 0.0 0.0 0.0 0.0 0.0 0.0 0.0 0.0 0.06939364 0.0 0.0 0.0 0.0 0.1467201 0.0 0.10843936 0.13253221 0.0 0.0 0.0 0.0 0.0 0.0 0.04027722 0.0 0.0 0.0 0.21478978 0.0 0.117197044 0.0 0.0 0.0 0.0 0.10684956 0.0 0.024280911 0.0
11 0.1442599 0.0 0.0 0.108892925 0.0 0.0 0.0 0.0 0.0 0.0 0.0 0.0 0.0 0.0 0.15873778 0.13132635 0.0 0.3276581 0.07173471 0.0 0.0 0.0 0.0 0.09106774 0.0 0.0 0.0 0.041697316 0.0 0.0 0.0 0.0 0.0 0.1923732 0.21618213 0.17352204 0.0 0.032395303 0.2610175 0.0 0.0 0.0 0.0 0.0 0.0 0.0 0.09168308 0.0 0.09629429 0.0 0.0 0.092225425 0.0 0.0 0.0 0.17791855 0.0 0.1660341 0.0 0.0 0.022195313 0.0 0.12541872 0.0 0.0 0.0 0.11074028 0.011219727 0.19717817 0.3696948 0.054680005 0.0 0.0 0.0 0.11239705 0.0 0.05871873 0.0 0.0 0.0 0.13244271 0.0 0.0 0.0 0.0 0.23991126 0.090427674 0.00034979772 0.28511184 0.0 0.0 0.0 0.0 0.0 0.0 0.0 0.0 0.0 0.12201188 0.0 0.0 0.0 0.0 0.1631238 0.0 0.09736783 0.112970136 0.0 0.0 0.0 0.0 0.0 0.0 0.06008758 0.0 0.0 0.0 0.20137338 0.0 0.14480248 0.0 0.0 0.0 0.0 0.13131034 0.0 0.0 0.0
11 0.15566997 0.0 0.0 0.092734784 0.0 0.0 0.0 0.0 0.0 0.0 0.0 0.0 0.0 0.0 0.18208648 0.103396736 0.0 0.31778115 0.08137883 0.0 0.0 0.0 0.0 0.08871249 0.0 0.0 0.0 0.05678481 0.0 0.0 0.0 0.0 0.0 0.17833859 0.18623783 0.1641272 0.0 0.004560752 0.22382617 0.0 0.0 0.0 0.0 0.0 0.0 0.0 0.026139647 0.0 0.06098781 0.0 0.0 0.089910656 0.0 0.0 0.0 0.16650036 0.0 0.13239639 0.0 0.0 0.0 0.0 0.11003287 0.0 0.0 0.0 0.17539184 0.023838377 0.20862581 0.37570497 0.040113837 0.0 0.0 0.0 0.1377544 0.0 0.05534696 0.0 0.0 0.0 0.17728886 0.0 0.0 0.02662658 0.0 0.21615 0.12217149 0.0019437943 0.29697868 0.0 0.0 0.0 0.0 0.0 0.0 0.0 0.0 0.0 0.13807246 0.0 0.0 0.0 0.0 0.17528711 0.0 0.069211304 0.12954105 0.0 0.0 0.0 0.0 0.0 0.0 0.032194264 0.0 0.0 0.0 0.25608414 0.0 0.14422208 0.0 0.0 0.0 0.0 0.10395427 0.0 0.0 0.0
11 0.1412092 0.0 0.0 0.108670905 0.0 0.0 0.0 0.0 0.0 0.0 0.0 0.0 0.0 0.0 0.19943851 0.0861386 0.0 0.35125482 0.08480806 0.0 0.0 0.0 0.0 0.06912209 0.0 0.0 0.0 0.02154926 0.0 0.0 0.0 0.0 0.0 0.18002637 0.20978163 0.17612217 0.0 0.034013472 0.24372509 0.0 0.0 0.0 0.0 0.0 0.0 0.0 0.005712968 0.0 0.068108566 0.0 0.0 0.06140279 0.0 0.0 0.0 0.16245706 0.0 0.12413659 0.0 0.0 0.021626223 0.0 0.114689425 0.0 0.0 0.0 0.17012832 0.023560967 0.20436841 0.39031667 0.07736152 0.0 0.0 0.0 0.14288434 0.0 0.053201333 0.0 0.0 0.0 0.12267869 0.0 0.0 0.027725074 0.0 0.21845841 0.10507943 0.0104515655 0.28493935 0.0 0.0 0.0 0.0 0.0 0.0 0.0 0.0 0.0 0.11594321 0.0 0.0 0.0 0.0 0.14605045 0.0 0.097457565 0.11185479 0.0 0.0 0.0 0.0 0.0 0.0 0.033234835 0.0 0.0 0.0 0.24613777 0.0 0.12477959 0.0 0.0 0.0 0.0 0.1030074 0.0 0.0 0.0
11 0.14525434 0.0 0.0 0.12103709 0.0 0.0 0.0 0.0 0.0 0.0 0.0 0.0 0.0 0.0 0.18657704 0.11851578 0.0 0.32127166 0.09362625 0.0 0.0 0.0 0.0 0.08438239 0.0 0.0 0.0 0.016605584 0.0 0.0 0.0 0.0 0.0 0.14437169 0.22444636 0.15842696 0.0 0.0 0.21375851 0.0 0.0 0.0 0.0 0.0 0.0 0.0 0.07630042 0.0 0.07252665 0.0 0.0 0.06491085 0.0 0.0 0.0 0.2081607 0.0 0.097233914 0.0 0.0 0.052452657 0.0 0.11435878 0.0 0.0 0.0 0.15399757 0.0016375184 0.18459515 0.40888217 0.028418405 0.0 0.0 0.0 0.19573936 0.0 0.050743874 0.0 0.0 0.0 0.13026711 0.0 0.0 0.01279337 0.0 0.21578331 0.115833856 0.0071973065 0.29879484 0.0 0.0 0.0 0.0 0.0 0.0 0.0 0.0 0.0 0.078159936 0.0 0.0 0.0 0.0 0.16827191 0.0 0.08900591 0.14199132 0.0 0.0 0.0 0.0 0.0 0.0 0.050452467 0.0 0.0 0.0 0.21522635 0.0 0.12565503 0.0 0.0 0.0 0.0 0.09906132 0.0 0.0 0.0
11 0.12990306 0.0 0.0 0.14415956 0.0 0.0 0.0 0.0 0.0 0.0 0.0 0.0 0.0 0.0 0.24854119 0.078958645 0.0 0.35556015 0.064296745 0.0 0.0 0.0 0.0 0.06843278 0.0 0.0 0.0 0.0 0.0 0.0 0.0 0.0 0.0 0.15950489 0.22216621 0.16455293 0.0 0.0 0.22578642 0.0091837095 0.0 0.0 0.0 0.0 0.0 0.0 0.023084193 0.0 0.038565863 0.0 0.0 0.037664216 0.0 0.0 0.0 0.21427079 0.0 0.09898055 0.0 0.0 0.04521141 0.0 0.105882674 0.0 0.0 0.0 0.16850135 0.02764934 0.19141431 0.41750795 0.079769515 0.0 0.0 0.0 0.1945752 0.0 0.07190577 0.0 0.0 0.0 0.05508816 0.0 0.0 0.023346944 0.0 0.1842418 0.1282639 0.011882355 0.25231746 0.0 0.0 0.0 0.0 0.0 0.0 0.0 0.0 0.0 0.06639763 0.0 0.0 0.0 0.0 0.15262096 0.0 0.119686514 0.13404104 0.0 0.0 0.0 0.0 0.0 0.0 0.04377786 0.0 0.0 0.0 0.20213228 0.0 0.111377925 0.0 0.0 0.0 0.0 0.09980083 0.0 0.03652709 0.0
11 0.14486808 0.0 0.0 0.11091888 0.0 0.0 0.0 0.0 0.0 0.0 0.0 0.0 0.0 0.0 0.19370419 0.105410315 0.0 0.3178758 0.06749237 0.0 0.0 0.0 0.0 0.08952356 0.0 0.0 0.0 0.06050239 0.0 0.0 0.0 0.0 0.0 0.19261818 0.19180511 0.16715325 0.0 0.011258712 0.22967148 0.0 0.0 0.0 0.0 0.0 0.0 0.0 0.044672146 0.0 0.050679717 0.0 0.0 0.07991491 0.0 0.0 0.0 0.16235837 0.0 0.15741205 0.0 0.0 0.006205535 0.0 0.1175734 0.0 0.0 0.0 0.16394982 0.01425871 0.21807157 0.37065354 0.047248986 0.0 0.0 0.0 0.14107439 0.0 0.06987703 0.0 0.0 0.0 0.15271552 0.0 0.0 0.012453527 0.0 0.20585386 0.12759338 0.0039526764 0.2874482 0.0 0.0 0.0 0.0 0.0 0.0 0.0 0.0 0.0 0.14435783 0.0 0.0 0.0 0.0 0.18362737 0.0 0.06835938 0.12968954 0.0 0.0 0.0 0.0 0.0 0.0 0.057921626 0.0 0.0 0.0 0.23681 0.0 0.14102635 0.0 0.0 0.0 0.0 0.10467511 0.0 0.0 0.0
11 0.13074012 0.0 0.0 0.16900308 0.0 0.0 0.0 0.0 0.0 0.0 0.0 0.0 0.0 0.0 0.20405522 0.1437644 0.0 0.3314954 0.13402489 0.0 0.0 0.0 0.0 0.082112454 0.0 0.0 0.0 0.0 0.0 0.0 0.0 0.0 0.0 0.112288356 0.24270473 0.15837252 0.0 0.024617244 0.20000274 0.0062209615 0.0 0.0 0.0 0.0 0.0 0.0 0.058795795 0.0 0.029487781 0.0 0.0 0.03251007 0.0 0.0 0.0 0.24562857 0.0 0.09133426 0.0 0.0 0.03526075 0.0 0.12573522 0.0 0.0 0.0 0.15259385 0.0 0.15333538 0.40525886 0.014996253 0.0 0.0 0.0 0.23450698 0.0 0.08573954 0.05883056 0.0 0.0 0.15036346 0.0 0.0 0.02042126 0.0 0.22803634 0.12977603 0.008462971 0.26334408 0.0 0.0 0.0 0.0 0.0 0.0 0.0 0.0 0.0 0.03651287 0.0 0.0 0.0 0.0 0.12666638 0.0 0.09694965 0.105678655 0.0 0.0 0.0 0.0 0.0 0.0 0.07871174 0.0 0.0 0.0 0.1629753 0.0 0.08868936 0.0 0.0 0.0 0.0 0.110322766 0.0 0.0 0.0
11 0.14706604 0.0 0.0 0.11118622 0.0 0.0 0.0 0.0 0.0 0.0 0.0 0.0 0.0 0.0 0.18740112 0.09596221 0.0 0.32780716 0.08385572 0.0 0.0 0.0 0.0 0.09426309 0.0 0.0 0.0 0.034445975 0.0 0.0 0.0 0.0 0.0 0.16677833 0.20378709 0.16432601 0.0 0.009607237 0.222556 0.0 0.0 0.0 0.0 0.0 0.0 0.0 0.023067584 0.0 0.06371049 0.0 0.0 0.07472023 0.0 0.0 0.0 0.16809206 0.0 0.108002745 0.0 0.0 0.021345759 0.0 0.10492888 0.0 0.0 0.0 0.1647608 0.017958272 0.21017689 0.39584553 0.05449559 0.0 0.0 0.0 0.17061749 0.0 0.054516096 0.0 0.0 0.0 0.1419993 0.0 0.0 0.025710408 0.0 0.20657568 0.12122745 0.017894834 0.30730268 0.0 0.0 0.0 0.0 0.0 0.0 0.0 0.0 0.0 0.117314264 0.0 0.0 0.0 0.0 0.17122012 0.0 0.08408103 0.12701434 0.0 0.0 0.0 0.0 0.0 0.0 0.031678397 0.0 0.0 0.0 0.24176699 0.0 0.12930632 0.0 0.0 0.0 0.0 0.10390049 0.0 0.0 0.0
11 0.14732109 0.0 0.0 0.10270442 0.0 0.0 0.0 0.0 0.0 0.0 0.0 0.0 0.0 0.0 0.17571926 0.1023985 0.0 0.32114807 0.09263471 0.0 0.0 0.0 0.0 0.09456808 0.0 0.0 0.0 0.034051042 0.0 0.0 0.0 0.0 0.0 0.16024114 0.20749624 0.15787014 0.0 0.00979986 0.22024497 0.0 0.0 0.0 0.0 0.0 0.0 0.0 0.0332369 0.0 0.067253105 0.0 0.0 0.07969024 0.0 0.0 0.0 0.16894807 0.0 0.10368785 0.0 0.0 0.016604664 0.0 0.112665825 0.0 0.0 0.0 0.16700998 0.015757583 0.20529585 0.3914566 0.039034553 0.0 0.0 0.0 0.17275749 0.0 0.05035483 0.0 0.0 0.0 0.1604838 0.0 0.0 0.028988585 0.0 0.21542057 0.11901694 0.014210436 0.3139441 0.0 0.0 0.0 0.0 0.0 0.0 0.0 0.0 0.0 0.116394736 0.0 0.0 0.0 0.0 0.16099094 0.0 0.08336204 0.12429232 0.0 0.0 0.0 0.0 0.0 0.0 0.032312993 0.0 0.0 0.0 0.25000632 0.0 0.13287711 0.0 0.0 0.0 0.0 0.107883126 0.0 0.0 0.0
11 0.123084694 0.0 0.0 0.14455272 0.0 0.0 0.0 0.0 0.0 0.0 0.0 0.0 0.0 0.0 0.17848575 0.13667472 0.0 0.31155145 0.11269064 0.0 0.0 0.0 0.0 0.09913168 0.0 0.0 0.0 0.0050202925 0.0 0.0 0.0 0.0 0.0 0.12467512 0.23907334 0.16011459 0.0 0.037571307 0.21186724 0.0037803524 0.0 0.0 0.0 0.0 0.0 0.0 0.044428892 0.0 0.0407313 0.0 0.0 0.05128024 0.0 0.0 0.0 0.18713178 0.0 0.07955549 0.0 0.0 0.02474285 0.0 0.13998409 0.0 0.0 0.0 0.1773083 0.0 0.18586656 0.3904647 0.02290908 0.0 0.0 0.0 0.2341049 0.0 0.0794022 0.0 0.0 0.0 0.15791494 0.0 0.0 0.033435747 0.0 0.21274684 0.1448303 0.028383996 0.2985942 0.0 0.0 0.0 0.0 0.0 0.0 0.0 0.0 0.0 0.08674284 0.0 0.0 0.0 0.0 0.12698446 0.0 0.0832748 0.10859529 0.0 0.0 0.0 0.0 0.0 0.0 0.06468372 0.0 0.0 0.0 0.21658586 0.0 0.10769981 0.0 0.0 0.0 0.0 0.11800741 0.0 0.0 0.0
11 0.15039621 0.0 0.0 0.10347759 0.0 0.0 0.0 0.0 0.0 0.0 0.0 0.0 0.0 0.0 0.1889424 0.11307628 0.0 0.30794656 0.06501203 0.0 0.0 0.0 0.0 0.083736986 0.0 0.0 0.0 0.072346896 0.0 0.0 0.0 0.0 0.0 0.1963984 0.18673922 0.16953377 0.0 0.001972447 0.23333825 0.0 0.0 0.0 0.0 0.0 0.0 0.0 0.055893492 0.0 0.05174516 0.0 0.0 0.083620004 0.0 0.0 0.0 0.1665652 0.0 0.16661228 0.0 0.0 0.006816393 0.0 0.11917933 0.0 0.0 0.0 0.15344417 0.010907308 0.2184508 0.3711707 0.041818418 0.0 0.0 0.0 0.11466785 0.0 0.068008274 0.0 0.0 0.0 0.15886673 0.0 0.0 0.0071788626 0.0 0.20296378 0.12731937 0.0 0.28971112 0.0 0.0 0.0 0.0 0.0 0.0 0.0 0.0 0.0 0.15366066 0.0 0.0 0.0 0.0 0.19024764 0.0 0.056781437 0.1235438 0.0 0.0 0.0 0.0 0.0 0.0 0.061460916 0.0 0.0 0.0 0.23310448 0.0 0.1574244 0.0 0.0 0.0 0.0 0.105865076 0.0 0.0 0.0
11 0.1643088 0.0 0.0 0.08266265 0.0 0.0 0.0 0.0 0.0 0.0 0.0 0.0 0.0 0.0 0.17207067 0.10850906 0.0 0.31235424 0.08254597 0.0 0.0 0.0 0.0 0.08539697 0.0 0.0 0.0 0.049484067 0.0 0.0 0.0 0.0 0.0 0.18220375 0.18434472 0.17386134 0.0 0.009788753 0.24318728 0.0 0.0 0.0 0.0 0.0 0.0 0.0 0.0019026157 0.0 0.07165199 0.0 0.0 0.10306572 0.0 0.0 0.0 0.1689945 0.0 0.14042848 0.0 0.0 0.0 0.0 0.10747177 0.0 0.0 0.0 0.15347803 0.027057877 0.20160855 0.37803653 0.048546158 0.0 0.0 0.0 0.103654906 0.0 0.066877194 0.0 0.0 0.0 0.17530377 0.0 0.0 0.029871078 0.0 0.21922064 0.11550434 0.003994737 0.3012039 0.0 0.0 0.0 0.0 0.0 0.0 0.0 0.0 0.0 0.14617991 0.0 0.0 0.0 0.0 0.17110187 0.0 0.07309899 0.10733544 0.0 0.0 0.0 0.0 0.0 0.0 0.024024975 0.0 0.0 0.0 0.24865325 0.0 0.15638115 0.0 0.0 0.0 0.0 0.12198996 0.0 0.0 0.0
11 0.1561781 0.0 0.0 0.10542874 0.0 0.0 0.0 0.0 0.0 0.0 0.0 0.0 0.0 0.0 0.120348215 0.15711193 0.0 0.3019584 0.09093211 0.0 0.0 0.0 0.0 0.09565759 0.0 0.0 0.0 0.05300653 0.0 0.0 0.0 0.0 0.0 0.17327026 0.2277455 0.18401548 0.0 0.04868137 0.28013125 0.0030892328 0.0 0.0 0.0 0.0 0.0 0.0 0.05484024 0.0 0.09481543 0.0 0.0 0.097238265 0.0 0.0 0.0 0.15785252 0.0 0.16464622 0.0 0.0 0.0033036168 0.0 0.15032765 0.0 0.0 0.0 0.09515342 0.0 0.18834932 0.35123074 0.030037703 0.0 0.0 0.0 0.082385175 0.0 0.07661514 0.0 0.0 0.0 0.17136674 0.0 0.0 0.012528145 0.0 0.23840246 0.079238385 0.01959955 0.32436305 0.0 0.0 0.0 0.0 0.0 0.0 0.0 0.0 0.0 0.13854872 0.0 0.0 0.0 0.0 0.14878286 0.0 0.091291465 0.06323117 0.0 0.0 0.0 0.0 0.0 0.0 0.061220273 0.0 0.0 0.0 0.20067224 0.0 0.14526603 0.0 0.0 0.0 0.0 0.15084831 0.0 0.0 0.0
11 0.1370596 0.0 0.0 0.117650576 0.0 0.0 0.0 0.0 0.0 0.0 0.0 0.0 0.0 0.0 0.2008799 0.112855986 0.0 0.34194103 0.08998708 0.0 0.0 0.0 0.0 0.09029163 0.0 0.0 0.0 0.0 0.0 0.0 0.0 0.0 0.0 0.13734743 0.2144652 0.14326707 0.0 0.0 0.21146235 0.0014213976 0.0 0.0 0.0 0.0 0.0 0.0 0.055122606 0.0 0.074022196 0.0 0.0 0.07494392 0.0 0.0 0.0 0.22954006 0.0 0.07372993 0.0 0.0 0.04219112 0.0 0.110077135 0.0 0.0 0.0 0.17957751 0.027499907 0.17630719 0.41381624 0.032462582 0.0 0.0 0.0 0.20349658 0.0 0.0585219 0.0 0.0 0.0 0.11805609 0.0 0.0 0.029238377 0.0 0.22322817 0.117552295 0.008601957 0.2761681 0.0 0.0 0.0 0.0 0.0 0.0 0.0 0.0 0.0 0.062099613 0.0 0.0 0.0 0.0 0.14120051 0.0 0.10622642 0.13305165 0.0 0.0 0.0 0.0 0.0 0.0 0.02487493 0.0 0.0 0.0 0.21731359 0.0 0.11812357 0.0 0.0 0.0 0.0 0.11696812 0.0 0.024180239 0.0
11 0.11412629 0.0 0.0 0.18765076 0.0 0.0 0.0 0.0 0.0 0.0 0.0 0.0 0.0 0.0 0.2595013 0.0862842 0.0 0.3830055 0.07684501 0.0 0.0 0.0 0.0 0.084897354 0.0 0.0 0.0 0.006311338 0.0 0.0 0.0 0.0 0.0 0.16150461 0.21763073 0.16412185 0.0 0.027535358 0.239137 0.0 0.0 0.0 0.0 0.0 0.0 0.0 0.0 0.0 0.024008706 0.0 0.0 0.0 0.0 0.0 0.0 0.20335782 0.0 0.08029878 0.0 0.0 0.0335269 0.0 0.06620489 0.0 0.0 0.0 0.14055704 0.0030233723 0.20448586 0.41746312 0.11571761 0.0 0.0 0.0 0.1917492 0.0 0.07914033 0.0 0.0 0.0 0.0638819 0.0 0.0 0.037747383 0.0 0.18688743 0.12588371 0.039798815 0.2531039 0.0 0.0 0.0 0.0 0.0 0.0 0.0 0.0 0.0 0.053677734 0.0 0.0 0.0 0.0 0.12380235 0.0 0.107478835 0.09878571 0.0 0.0 0.0 0.0 0.0 0.0 0.039020993 0.0 0.0 0.0 0.17617396 0.0 0.09602924 0.0 0.0 0.0 0.0 0.09453257 0.0 0.021883497 0.0
11 0.14218572 0.0 0.0 0.12938334 0.0 0.0 0.0 0.0 0.0 0.0 0.0 0.0 0.0 0.0 0.20024914 0.114851005 0.0 0.32068688 0.087116614 0.0 0.0 0.0 0.0 0.08946419 0.0 0.0 0.0 0.01498995 0.0 0.0 0.0 0.0 0.0 0.1585135 0.2177389 0.1578806 0.0 0.0 0.21387672 0.0 0.0 0.0 0.0 0.0 0.0 0.0 0.07407256 0.0 0.0642675 0.0 0.0 0.07243798 0.0 0.0 0.0 0.21439232 0.0 0.1133034 0.0 0.0 0.039773565 0.0 0.11710418 0.0 0.0 0.0 0.15028669 0.0077725253 0.19238058 0.40388456 0.035235457 0.0 0.0 0.0 0.19354922 0.0 0.07237824 0.0 0.0 0.0 0.12254318 0.0 0.0 0.009593834 0.0 0.21576777 0.116775475 0.0056106965 0.27848685 0.0 0.0 0.0 0.0 0.0 0.0 0.0 0.0 0.0 0.08537203 0.0 0.0 0.0 0.0 0.17723686 0.0 0.096097454 0.1427687 0.0 0.0 0.0 0.0 0.0 0.0 0.060187105 0.0 0.0 0.0 0.20036727 0.0 0.12365349 0.0 0.0 0.0 0.0 0.10926773 0.0 0.0006729002 0.0
11 0.12308641 0.0 0.0 0.15016532 0.0 0.0 0.0 0.0 0.0 0.0 0.0 0.0 0.0 0.0 0.18094122 0.13980104 0.0 0.30830696 0.108418055 0.0 0.0 0.0 0.0 0.09149187 0.0 0.0 0.0 0.016313972 0.0 0.0 0.0 0.0 0.0 0.13166198 0.24627373 0.16978985 0.0 0.050009247 0.21171716 0.0034894857 0.0 0.0 0.0 0.0 0.0 0.0 0.041497674 0.0 0.028442847 0.0 0.0 0.037492227 0.0 0.0 0.0 0.17468242 0.0 0.09389984 0.0 0.0 0.022078408 0.0 0.14491642 0.0 0.0 0.0 0.17029001 0.0 0.19321023 0.38656127 0.03272762 0.0 0.0 0.0 0.23270336 0.0 0.08544864 0.0 0.0 0.0 0.15256478 0.0 0.0 0.034238137 0.0 0.19932355 0.14634593 0.029721959 0.300497 0.0 0.0 0.0 0.0 0.0 0.0 0.0 0.0 0.0 0.09687941 0.0 0.0 0.0 0.0 0.13108493 0.0 0.082123786 0.107032694 0.0 0.0 0.0 0.0 0.0 0.0 0.08266407 0.0 0.0 0.0 0.21530281 0.0 0.10739998 0.0 0.0 0.0 0.0 0.10541464 0.0 0.0 0.0
11 0.10933616 0.0 0.0 0.17653438 0.0 0.0 0.0 0.0 0.0 0.0 0.0 0.0 0.0 0.0 0.2745595 0.06552175 0.0 0.38222513 0.08243272 0.0 0.0 0.0 0.0 0.04228823 0.0 0.0 0.0 0.0 0.0 0.0 0.0 0.0 0.0 0.12996474 0.2597219 0.20668669 0.0 0.06608806 0.25247997 0.00797617 0.0 0.0 0.0 0.0 0.0 0.0 0.0 0.0 0.0 0.0 0.0 0.0 0.0 0.0 0.0 0.16480844 0.0 0.093276545 0.0 0.0 0.027546376 0.0 0.10872565 0.0 0.0 0.0 0.1504486 0.0 0.17937459 0.40291038 0.11499106 0.0 0.0 0.0 0.2039453 0.0 0.09586873 0.0 0.0 0.0 0.04391903 0.0 0.0 0.04949845 0.0 0.14513211 0.13074586 0.06303696 0.2543702 0.0 0.0 0.0 0.0 0.0 0.0 0.0 0.0 0.0 0.03905721 0.0 0.0 0.0 0.0 0.1005279 0.0 0.1195197 0.07985023 0.0 0.0 0.0 0.0 0.0 0.0 0.072401844 0.0 0.0 0.0 0.20136653 0.0 0.055144407 0.0 0.0 0.0 0.0 0.065282874 0.0 0.03294853 0.0
11 0.14142437 0.0 0.0 0.11864736 0.0 0.0 0.0 0.0 0.0 0.0 0.0 0.0 0.0 0.0 0.19337922 0.114775725 0.0 0.30850434 0.05866559 0.0 0.0 0.0 0.0 0.0993446 0.0 0.0 0.0 0.06693475 0.0 0.0 0.0 0.0 0.0 0.20617962 0.1814976 0.1662589 0.0 0.0067709116 0.23737592 0.0 0.0 0.0 0.0 0.0 0.0 0.0 0.059866432 0.0 0.052120943 0.0 0.0 0.08847211 0.0 0.0 0.0 0.15999003 0.0 0.16510592 0.0 0.0 0.00043243635 0.0 0.11841447 0.0 0.0 0.0 0.15718825 0.016408868 0.2220165 0.3630184 0.048304282 0.0 0.0 0.0 0.13250028 0.0 0.08131107 0.0 0.0 0.0 0.14729421 0.0 0.0 0.0026836726 0.0 0.20419183 0.13081113 0.0049671433 0.28221092 0.0 0.0 0.0 0.0 0.0 0.0 0.0 0.0 0.0 0.15405814 0.0 0.0 0.0 0.0 0.19376956 0.0 0.062506884 0.1290774 0.0 0.0 0.0 0.0 0.0 0.0 0.063915275 0.0 0.0 0.0 0.22163117 0.0 0.14672889 0.0 0.0 0.0 0.0 0.1121659 0.0 0.0 0.0
11 0.12217793 0.0 0.0 0.16185273 0.0 0.0 0.0 0.0 0.0 0.0 0.0 0.0 0.0 0.0 0.19552389 0.13506678 0.0 0.31103525 0.10065499 0.0 0.0 0.0 0.0 0.09183358 0.0 0.0 0.0 0.02179842 0.0 0.0 0.0 0.0 0.0 0.14460826 0.24407235 0.18081583 0.0 0.057416357 0.21737148 0.0018889048 0.0 0.0 0.0 0.0 0.0 0.0 0.020788165 0.0 0.016996974 0.0 0.0 0.029519659 0.0 0.0 0.0 0.1664747 0.0 0.10296741 0.0 0.0 0.01136941 0.0 0.1412643 0.0 0.0 0.0 0.16667613 0.0 0.1992746 0.38431203 0.051776845 0.0 0.0 0.0 0.23066494 0.0 0.101286024 0.0 0.0 0.0 0.13833243 0.0 0.0 0.034397826 0.0 0.18348898 0.15077208 0.03731807 0.29130235 0.0 0.0 0.0 0.0 0.0 0.0 0.0 0.0 0.0 0.10387622 0.0 0.0 0.0 0.0 0.13832708 0.0 0.08527249 0.10384394 0.0 0.0 0.0 0.0 0.0 0.0 0.09152472 0.0 0.0 0.0 0.20585983 0.0 0.10065276 0.0 0.0 0.0 0.0 0.09864886 0.0 0.0 0.0
11 0.12732556 0.0 0.0 0.16385964 0.0 0.0 0.0 0.0 0.0 0.0 0.0 0.0 0.0 0.0 0.19184993 0.14124686 0.0 0.30931196 0.107232094 0.0 0.0 0.0 0.0 0.0848037 0.0 0.0 0.0 0.025739066 0.0 0.0 0.0 0.0 0.0 0.13303927 0.2537326 0.18509631 0.0 0.06407474 0.22080919 0.0 0.0 0.0 0.0 0.0 0.0 0.0 0.030230539 0.0 0.013309291 0.0 0.0 0.019434199 0.0 0.0 0.0 0.16349599 0.0 0.11002657 0.0 0.0 0.013789344 0.0 0.15134321 0.0 0.0 0.0 0.15704736 0.0 0.19355407 0.37790263 0.04067588 0.0 0.0 0.0 0.22956544 0.0 0.10274264 0.0 0.0 0.0 0.14850122 0.0 0.0 0.028164811 0.0 0.18797655 0.14248544 0.04195162 0.29653084 0.0 0.0 0.0 0.0 0.0 0.0 0.0 0.0 0.0 0.090029895 0.0 0.0 0.0 0.0 0.13405608 0.0 0.090738975 0.10375475 0.0 0.0 0.0 0.0 0.0 0.0 0.1039285 0.0 0.0 0.0 0.2017617 0.0 0.09595469 0.0 0.0 0.0 0.0 0.09347799 0.0 0.0 0.0
11 0.15669988 0.0 0.0 0.093744725 0.0 0.0 0.0 0.0 0.0 0.0 0.0 0.0 0.0 0.0 0.17984994 0.10952464 0.0 0.3129091 0.08328376 0.0 0.0 0.0 0.0 0.08797082 0.0 0.0 0.0 0.058901984 0.0 0.0 0.0 0.0 0.0 0.1743814 0.18994428 0.16366187 0.0 0.00087790936 0.22107412 0.0 0.0 0.0 0.0 0.0 0.0 0.0 0.043237846 0.0 0.060196918 0.0 0.0 0.08809975 0.0 0.0 0.0 0.17080073 0.0 0.13621525 0.0 0.0 0.007834584 0.0 0.10974428 0.0 0.0 0.0 0.16668357 0.015601869 0.20647658 0.37845612 0.03424008 0.0 0.0 0.0 0.14208384 0.0 0.052959297 0.0 0.0 0.0 0.17682137 0.0 0.0 0.021454064 0.0 0.2172047 0.122310475 0.0 0.3008506 0.0 0.0 0.0 0.0 0.0 0.0 0.0 0.0 0.0 0.13376445 0.0 0.0 0.0 0.0 0.18157944 0.0 0.06524548 0.1333004 0.0 0.0 0.0 0.0 0.0 0.0 0.03928503 0.0 0.0 0.0 0.24977818 0.0 0.14586312 0.0 0.0 0.0 0.0 0.10245682 0.0 0.0 0.0
11 0.11561745 0.0 0.0 0.16473381 0.0 0.0 0.0 0.0 0.0 0.0 0.0 0.0 0.0 0.0 0.21622223 0.12512831 0.0 0.35153693 0.111554034 0.0 0.0 0.0 0.0 0.09270611 0.0 0.0 0.0 0.0 0.0 0.0 0.0 0.0 0.0 0.14695235 0.21942183 0.15424754 0.0 0.0113719795 0.20307599 0.0062015806 0.0 0.0 0.0 0.0 0.0 0.0 0.054332167 0.0 0.050776076 0.0 0.0 0.04953861 0.0 0.0 0.0 0.24478306 0.0 0.09403045 0.0 0.0 0.033667557 0.0 0.09130646 0.0 0.0 0.0 0.15276018 0.0 0.18065006 0.4189747 0.047027722 0.0 0.0 0.0 0.20874016 0.0 0.07667831 0.037361685 0.0 0.0 0.12542398 0.0 0.0 0.024996897 0.0 0.22138682 0.13447587 0.009316907 0.2527856 0.0 0.0 0.0 0.0 0.0 0.0 0.0 0.0 0.0 0.060920164 0.0 0.0 0.0 0.0 0.135518 0.0 0.08835585 0.10804153 0.0 0.0 0.0 0.0 0.0 0.0 0.050953753 0.0 0.0 0.0 0.17192014 0.0 0.107290715 0.0 0.0 0.0 0.0 0.11867721 0.0 0.0 0.0
11 0.12322374 0.0 0.0 0.16701558 0.0 0.0 0.0 0.0 0.0 0.0 0.0 0.0 0.0 0.0 0.24059656 0.100777015 0.0 0.3722663 0.103160076 0.0 0.0 0.0 0.0 0.091092765 0.0 0.0 0.0 0.0 0.0 0.0 0.0 0.0 0.0 0.14972681 0.20788777 0.14256613 0.0 0.0009363524 0.2122563 0.0033894451 0.0 0.0 0.0 0.0 0.0 0.0 0.029236559 0.0 0.038360946 0.0 0.0 0.034932796 0.0 0.0 0.0 0.24309593 0.0 0.08667162 0.0 0.0 0.032880437 0.0 0.073778704 0.0 0.0 0.0 0.15156652 0.0 0.18628332 0.4249608 0.06947547 0.0 0.0 0.0 0.19787414 0.0 0.07541889 0.018864237 0.0 0.0 0.101227246 0.0 0.0 0.023314515 0.0 0.21586125 0.1312525 0.016344372 0.25261876 0.0 0.0 0.0 0.0 0.0 0.0 0.0 0.0 0.0 0.045893468 0.0 0.0 0.0 0.0 0.13291115 0.00499198 0.09746541 0.104569554 0.0 0.0 0.0 0.0 0.0 0.0 0.035387434 0.0 0.0 0.0 0.1775771 0.0 0.10264771 0.0 0.0 0.0 0.0 0.11438154 0.0 0.005356382 0.0
11 0.13127236 0.0 0.0 0.14390011 0.0 0.0 0.0 0.0 0.0 0.0 0.0 0.0 0.0 0.0 0.17945218 0.13553539 0.0 0.31549054 0.10568913 0.0 0.0 0.0 0.0 0.10652617 0.0 0.0 0.0 0.0001782709 0.0 0.0 0.0 0.0 0.0 0.11978862 0.24412341 0.16134736 0.0 0.035598986 0.21735263 0.0024457918 0.0 0.0 0.0 0.0 0.0 0.0 0.027633173 0.0 0.039256305 0.0 0.0 0.047084223 0.0 0.0 0.0 0.17979304 0.0 0.068287015 0.0 0.0 0.02754496 0.0 0.14605457 0.0 0.0 0.0 0.17375334 0.0 0.18904355 0.383169 0.023204474 0.0 0.0 0.0 0.24432537 0.0 0.08590789 0.0 0.0 0.0 0.14653645 0.0 0.0 0.037990194 0.0 0.20523384 0.13121246 0.04244553 0.3082142 0.0 0.0 0.0 0.0 0.0 0.0 0.0 0.0 0.0 0.07983641 0.0 0.0 0.0 0.0 0.12694158 0.0 0.09515599 0.10680424 0.0 0.0 0.0 0.0 0.0 0.0 0.06366807 0.0 0.0 0.0 0.21804081 0.0 0.09708985 0.0 0.0 0.0 0.0 0.1181417 0.0 0.0 0.0
11 0.15569825 0.0 0.0 0.10097926 0.0 0.0 0.0 0.0 0.0 0.0 0.0 0.0 0.0 0.0 0.14355814 0.13966285 0.0 0.31143126 0.081737526 0.0 0.0 0.0 0.0 0.086128555 0.0 0.0 0.0 0.05797382 0.0 0.0 0.0 0.0 0.0 0.17729495 0.22166991 0.18707193 0.0 0.0412829 0.28344306 0.00017720807 0.0 0.0 0.0 0.0 0.0 0.0 0.034811325 0.0 0.08758229 0.0 0.0 0.090304606 0.0 0.0 0.0 0.16211334 0.0 0.16639234 0.0 0.0 0.00059097144 0.0 0.14365304 0.0 0.0 0.0 0.10225039 0.0 0.18824564 0.35958332 0.04011055 0.0 0.0 0.0 0.07495683 0.0 0.07716744 0.0 0.0 0.0 0.16531469 0.0 0.0 0.016958745 0.0 0.22860168 0.08965668 0.016291797 0.3149965 0.0 0.0 0.0 0.0 0.0 0.0 0.0 0.0 0.0 0.1398203 0.0 0.0 0.0 0.0 0.1538883 0.0 0.08667142 0.0699522 0.0 0.0 0.0 0.0 0.0 0.0 0.055305738 0.0 0.0 0.0 0.2128979 0.0 0.15095963 0.0 0.0 0.0 0.0 0.1384169 0.0 0.0 0.0
11 0.13767952 0.0 0.0 0.12738505 0.0 0.0 0.0 0.0 0.0 0.0 0.0 0.0 0.0 0.0 0.20017545 0.09777554 0.0 0.32574043 0.061887022 0.0 0.0 0.0 0.0 0.1101856 0.0 0.0 0.0 0.038917314 0.0 0.0 0.0 0.0 0.0 0.198182 0.1866554 0.17029803 0.0 0.011025461 0.23549719 0.0 0.0 0.0 0.0 0.0 0.0 0.0 0.020010557 0.0 0.055601165 0.0 0.0 0.086755 0.0 0.0 0.0 0.15944332 0.0 0.13514687 0.0 0.0 0.0026293327 0.0 0.10559892 0.0 0.0 0.0 0.16209848 0.029717576 0.22401702 0.3762739 0.06787025 0.0 0.0 0.0 0.15897301 0.0 0.08410769 0.0 0.0 0.0 0.12329103 0.0 0.0 0.016127678 0.0 0.19968547 0.12848629 0.021152178 0.28351307 0.0 0.0 0.0 0.0 0.0 0.0 0.0 0.0 0.0 0.14075516 0.0 0.0 0.0 0.0 0.18376777 0.0 0.08415258 0.12672278 0.0 0.0 0.0 0.0 0.0 0.0 0.043205574 0.0 0.0 0.0 0.22177902 0.0 0.13082498 0.0 0.0 0.0 0.0 0.11659467 0.0 0.0 0.0
11 0.15809913 0.0 0.0 0.0836879 0.0 0.0 0.0 0.0 0.0 0.0 0.0 0.0 0.0 0.0 0.17142776 0.11007355 0.0 0.3129585 0.08348064 0.0 0.0 0.0 0.0 0.08319876 0.0 0.0 0.0 0.0514868 0.0 0.0 0.0 0.0 0.0 0.18380797 0.1912563 0.17535645 0.0 0.018409235 0.24427594 0.0 0.0 0.0 0.0 0.0 0.0 0.0 0.0073618256 0.0 0.07139628 0.0 0.0 0.09956995 0.0 0.0 0.0 0.16635929 0.0 0.14138271 0.0 0.0 0.0 0.0 0.11691608 0.0 0.0 0.0 0.1562441 0.023362882 0.20435415 0.3737218 0.04765355 0.0 0.0 0.0 0.10564205 0.0 0.06906332 0.0 0.0 0.0 0.17592274 0.0 0.0 0.032525245 0.0 0.22076766 0.11445365 0.0025223375 0.30082223 0.0 0.0 0.0 0.0 0.0 0.0 0.0 0.0 0.0 0.1471214 0.0 0.0 0.0 0.0 0.16526565 0.0 0.074445136 0.101690896 0.0 0.0 0.0 0.0 0.0 0.0 0.032293543 0.0 0.0 0.0 0.24766757 0.0 0.15331458 0.0 0.0 0.0 0.0 0.1217716 0.0 0.0 0.0
11 0.13727339 0.0 0.0 0.1809057 0.0 0.0 0.0 0.0 0.0 0.0 0.0 0.0 0.0 0.0 0.22788136 0.14249405 0.0 0.3210774 0.10833387 0.0 0.0 0.0 0.0 0.08080115 0.0 0.0 0.0 0.033177223 0.0 0.0 0.0 0.0 0.0 0.14954428 0.22805071 0.16357476 0.0 0.023254545 0.21082672 0.0 0.0 0.0 0.0 0.0 0.0 0.0 0.07894666 0.0 0.011041096 0.0 0.0 0.027005484 0.0 0.0 0.0 0.22652674 0.0 0.12818626 0.0 0.0 0.021283155 0.0 0.13132328 0.0 0.0 0.0 0.13691224 0.0 0.17927866 0.39565492 0.037435014 0.0 0.0 0.0 0.20966929 0.0 0.10174184 0.037351765 0.0 0.0 0.13849244 0.0 0.0 0.0 0.0 0.21500969 0.13507356 0.011734162 0.2477217 0.0 0.0 0.0 0.0 0.0 0.0 0.0 0.0 0.0 0.065558486 0.0 0.0 0.0 0.0 0.1613579 0.0 0.08471161 0.114324965 0.0 0.0 0.0 0.0 0.0 0.0 0.10462443 0.0 0.0 0.0 0.15438294 0.0 0.098902054 0.0 0.0 0.0 0.0 0.10126887 0.0 0.0 0.0
11 0.11371355 0.0 0.0 0.17080264 0.0 0.0 0.0 0.0 0.0 0.0 0.0 0.0 0.0 0.0 0.19965144 0.13953143 0.0 0.3362009 0.12112128 0.0 0.0 0.0 0.0 0.093665086 0.0 0.0 0.0 0.0 0.0 0.0 0.0 0.0 0.0 0.12983583 0.24233928 0.16771953 0.0 0.039564118 0.2043711 0.0042292774 0.0 0.0 0.0 0.0 0.0 0.0 0.03799321 0.0 0.038371533 0.0 0.0 0.038446408 0.0 0.0 0.0 0.22482659 0.0 0.09213251 0.0 0.0 0.02703507 0.0 0.118445486 0.0 0.0 0.0 0.16017903 0.0 0.17431846 0.40240127 0.036151357 0.0 0.0 0.0 0.23453829 0.0 0.09261838 0.03826354 0.0 0.0 0.14412338 0.0 0.0 0.03504775 0.0 0.21492976 0.1384769 0.018156063 0.26271817 0.0 0.0 0.0 0.0 0.0 0.0 0.0 0.0 0.0 0.06597852 0.0 0.0 0.0 0.0 0.12367867 0.0 0.09431313 0.10242071 0.0 0.0 0.0 0.0 0.0 0.0 0.07030387 0.0 0.0 0.0 0.17333303 0.0 0.09362692 0.0 0.0 0.0 0.0 0.11401166 0.0 0.0 0.0
11 0.10352388 0.0 0.0 0.19248246 0.0 0.0 0.0 0.0 0.0 0.0 0.0 0.0 0.0 0.0 0.24865507 0.092066266 0.0 0.37761733 0.07649103 0.0 0.0 0.0 0.0 0.08835094 0.0 0.0 0.0 0.0043496164 0.0 0.0 0.0 0.0 0.0 0.1656254 0.23026387 0.1796066 0.0 0.04608613 0.24613322 0.0 0.0 0.0 0.0 0.0 0.0 0.0 0.0 0.0 0.028597413 0.0 0.0 0.0 0.0 0.0 0.0 0.18343015 0.0 0.076865025 0.0 0.0 0.03895194 0.0 0.07525508 0.0 0.0 0.0 0.14284068 0.0 0.20343225 0.40936673 0.12138468 0.0 0.0 0.0 0.20093158 0.0 0.07588634 0.0 0.0 0.0 0.056528352 0.0 0.0 0.03730552 0.0 0.17953907 0.12617111 0.051211685 0.26043394 0.0 0.0 0.0 0.0 0.0 0.0 0.0 0.0 0.0 0.062225625 0.0 0.0 0.0 0.0 0.12068954 0.0 0.10520338 0.093616374 0.0 0.0 0.0 0.0 0.0 0.0 0.04264868 0.0 0.0 0.0 0.17493345 0.0 0.092121504 0.0 0.0 0.0 0.0 0.096564844 0.0 0.027577309 0.0
11 0.1463547 0.0 0.0 0.11500505 0.0 0.0 0.0 0.0 0.0 0.0 0.0 0.0 0.0 0.0 0.19052455 0.09919178 0.0 0.32469842 0.080880575 0.0 0.0 0.0 0.0 0.0958246 0.0 0.0 0.0 0.034038965 0.0 0.0 0.0 0.0 0.0 0.16949715 0.20453958 0.16592723 0.0 0.012497933 0.22597279 0.0 0.0 0.0 0.0 0.0 0.0 0.0 0.025789427 0.0 0.05884924 0.0 0.0 0.07786233 0.0 0.0 0.0 0.16842368 0.0 0.118060686 0.0 0.0 0.017729232 0.0 0.111524135 0.0 0.0 0.0 0.16424972 0.013708304 0.20932642 0.3881336 0.050355427 0.0 0.0 0.0 0.1714638 0.0 0.06434852 0.0 0.0 0.0 0.14471276 0.0 0.0 0.022386355 0.0 0.2090636 0.12368022 0.015746636 0.3008813 0.0 0.0 0.0 0.0 0.0 0.0 0.0 0.0 0.0 0.1180754 0.0 0.0 0.0 0.0 0.17120874 0.0 0.086024694 0.12812568 0.0 0.0 0.0 0.0 0.0 0.0 0.039077327 0.0 0.0 0.0 0.2385943 0.0 0.12827563 0.0 0.0 0.0 0.0 0.10689703 0.0 0.0 0.0
11 0.13319606 0.0 0.0 0.18606548 0.0 0.0 0.0 0.0 0.0 0.0 0.0 0.0 0.0 0.0 0.23063076 0.14175276 0.0 0.317337 0.09919502 0.0 0.0 0.0 0.0 0.07531465 0.0 0.0 0.0 0.046009023 0.0 0.0 0.0 0.0 0.0 0.15994884 0.22924036 0.17165177 0.0 0.032942433 0.21960162 0.0 0.0 0.0 0.0 0.0 0.0 0.0 0.08083557 0.0 0.005861337 0.0 0.0 0.016715607 0.0 0.0 0.0 0.20803188 0.0 0.13781664 0.0 0.0 0.017485395 0.0 0.13272865 0.0 0.0 0.0 0.1354414 0.0 0.18792218 0.39092398 0.049159132 0.0 0.0 0.0 0.200269 0.0 0.10266485 0.020990726 0.0 0.0 0.13247621 0.0 0.0 0.0 0.0 0.20528297 0.13928163 0.013339198 0.24831799 0.0 0.0 0.0 0.0 0.0 0.0 0.0 0.0 0.0 0.07808349 0.0 0.0 0.0 0.0 0.16561854 0.0 0.08035251 0.11732077 0.0 0.0 0.0 0.0 0.0 0.0 0.112161435 0.0 0.0 0.0 0.15880655 0.0 0.10516974 0.0 0.0 0.0 0.0 0.09245717 0.0 0.0 0.0
11 0.12386232 0.0 0.0 0.1771486 0.0 0.0 0.0 0.0 0.0 0.0 0.0 0.0 0.0 0.0 0.21261466 0.13460554 0.0 0.31006488 0.0886328 0.0 0.0 0.0 0.0 0.09396043 0.0 0.0 0.0 0.035232928 0.0 0.0 0.0 0.0 0.0 0.15647286 0.24157222 0.19071165 0.0 0.06834934 0.23484696 0.0 0.0 0.0 0.0 0.0 0.0 0.0 0.00560859 0.0 0.0 0.0 0.0 0.01658129 0.0 0.0 0.0 0.1528207 0.0 0.12270097 0.0 0.0 0.0 0.0 0.14663196 0.0 0.0 0.0 0.15230244 0.0 0.20333903 0.3668372 0.062563516 0.0 0.0 0.0 0.22383894 0.0 0.12858425 0.0 0.0 0.0 0.12960254 0.0 0.0 0.026588477 0.0 0.16897227 0.14996243 0.0541463 0.28220564 0.0 0.0 0.0 0.0 0.0 0.0 0.0 0.0 0.0 0.10547677 0.0 0.0 0.0 0.0 0.14479296 0.0 0.09293227 0.09949366 0.0 0.0 0.0 0.0 0.0 0.0 0.11085627 0.0 0.0 0.0 0.18850733 0.0 0.09076579 0.0 0.0 0.0 0.0 0.09573275 0.0 0.0 0.0
11 0.16618259 0.0 0.0 0.086636625 0.0 0.0 0.0 0.0 0.0 0.0 0.0 0.0 0.0 0.0 0.14448844 0.13294058 0.0 0.30718258 0.08482072 0.0 0.0 0.0 0.0 0.09300101 0.0 0.0 0.0 0.041412413 0.0 0.0 0.0 0.0 0.0 0.16646858 0.20954075 0.17572622 0.0 0.034066573 0.27954257 0.0 0.0 0.0 0.0 0.0 0.0 0.0 0.0 0.0 0.09236064 0.0 0.0 0.10486897 0.0 0.0 0.0 0.1662366 0.0 0.14657253 0.0 0.0 0.0 0.0 0.12638028 0.0 0.0 0.0 0.11852967 0.011624157 0.17805402 0.36355746 0.03890793 0.0 0.0 0.0 0.076327 0.0 0.08208736 0.0 0.0 0.0 0.18580225 0.0 0.0 0.035533946 0.0 0.23086946 0.094354466 0.013919649 0.31373668 0.0 0.0 0.0 0.0 0.0 0.0 0.0 0.0 0.0 0.14021373 0.0 0.0 0.0 0.0 0.14887688 0.0 0.08462526 0.07486457 0.0 0.0 0.0 0.0 0.0 0.0 0.022848284 0.0 0.0 0.0 0.23999862 0.0 0.15601598 0.0 0.0 0.0 0.0 0.14893077 0.0 0.0 0.0
11 0.14556943 0.0 0.0 0.10618629 0.0 0.0 0.0 0.0 0.0 0.0 0.0 0.0 0.0 0.0 0.17536584 0.10912922 0.0 0.3160525 0.08706941 0.0 0.0 0.0 0.0 0.097777605 0.0 0.0 0.0 0.039020035 0.0 0.0 0.0 0.0 0.0 0.17449059 0.19912559 0.15763108 0.0 0.01080217 0.21970493 0.0 0.0 0.0 0.0 0.0 0.0 0.0 0.04289111 0.0 0.06591321 0.0 0.0 0.09097712 0.0 0.0 0.0 0.16929644 0.0 0.122217625 0.0 0.0 0.008398421 0.0 0.118172556 0.0 0.0 0.0 0.17087953 0.017549621 0.20707971 0.38008854 0.03729198 0.0 0.0 0.0 0.16572823 0.0 0.05920166 0.0 0.0 0.0 0.16735066 0.0 0.0 0.023375124 0.0 0.22099021 0.12382813 0.005456253 0.29855692 0.0 0.0 0.0 0.0 0.0 0.0 0.0 0.0 0.0 0.12984718 0.0 0.0 0.0 0.0 0.16646387 0.0 0.08012889 0.12658691 0.0 0.0 0.0 0.0 0.0 0.0 0.0391726 0.0 0.0 0.0 0.24645835 0.0 0.13608153 0.0 0.0 0.0 0.0 0.10942713 0.0 0.0 0.0
11 0.14685595 0.0 0.0 0.10030057 0.0 0.0 0.0 0.0 0.0 0.0 0.0 0.0 0.0 0.0 0.18535313 0.10629835 0.0 0.31816506 0.07361245 0.0 0.0 0.0 0.0 0.08825525 0.0 0.0 0.0 0.057809565 0.0 0.0 0.0 0.0 0.0 0.18727353 0.1920781 0.16406219 0.0 0.0100418115 0.22283469 0.0 0.0 0.0 0.0 0.0 0.0 0.0 0.043406986 0.0 0.058653314 0.0 0.0 0.08544606 0.0 0.0 0.0 0.16756412 0.0 0.14611334 0.0 0.0 0.0047215307 0.0 0.11479617 0.0 0.0 0.0 0.17025205 0.018823238 0.21392155 0.37322953 0.04272788 0.0 0.0 0.0 0.14237438 0.0 0.058496326 0.0 0.0 0.0 0.1657044 0.0 0.0 0.02122978 0.0 0.21244141 0.12464608 0.0 0.29116896 0.0 0.0 0.0 0.0 0.0 0.0 0.0 0.0 0.0 0.14363049 0.0 0.0 0.0 0.0 0.17828265 0.0 0.06790562 0.12886553 0.0 0.0 0.0 0.0 0.0 0.0 0.04681927 0.0 0.0 0.0 0.2465144 0.0 0.14282134 0.0 0.0 0.0 0.0 0.1038296 0.0 0.0 0.0
11 0.13342243 0.0 0.0 0.14594558 0.0 0.0 0.0 0.0 0.0 0.0 0.0 0.0 0.0 0.0 0.24274147 0.088604465 0.0 0.34637034 0.06490239 0.0 0.0 0.0 0.0 0.064462915 0.0 0.0 0.0 0.013462323 0.0 0.0 0.0 0.0 0.0 0.16733107 0.22573441 0.1699394 0.0 0.002688175 0.22762223 0.0060901847 0.0 0.0 0.0 0.0 0.0 0.0 0.043234643 0.0 0.031899404 0.0 0.0 0.030274097 0.0 0.0 0.0 0.2014695 0.0 0.112080485 0.0 0.0 0.043696057 0.0 0.11394526 0.0 0.0 0.0 0.15877554 0.025843572 0.2004678 0.412561 0.07624864 0.0 0.0 0.0 0.18990415 0.0 0.0725195 0.0 0.0 0.0 0.058971044 0.0 0.0 0.0147739975 0.0 0.1785454 0.12407054 0.018177502 0.26160666 0.0 0.0 0.0 0.0 0.0 0.0 0.0 0.0 0.0 0.07471438 0.0 0.0 0.0 0.0 0.16034323 0.0 0.11603059 0.13762763 0.0 0.0 0.0 0.0 0.0 0.0 0.06340353 0.0 0.0 0.0 0.20121571 0.0 0.1166854 0.0 0.0 0.0 0.0 0.09076991 0.0 0.02932673 0.0
11 0.12827232 0.0 0.0 0.15391827 0.0 0.0 0.0 0.0 0.0 0.0 0.0 0.0 0.0 0.0 0.17779835 0.14626469 0.0 0.30599186 0.11528672 0.0 0.0 0.0 0.0 0.08605794 0.0 0.0 0.0 0.019203825 0.0 0.0 0.0 0.0 0.0 0.1227668 0.25252035 0.17250185 0.0 0.053576007 0.21355172 2.7538308e-05 0.0 0.0 0.0 0.0 0.0 0.0 0.05015724 0.0 0.02537731 0.0 0.0 0.028853526 0.0 0.0 0.0 0.17340644 0.0 0.09713426 0.0 0.0 0.024948426 0.0 0.15135589 0.0 0.0 0.0 0.1630287 0.0 0.1870514 0.3831644 0.026048953 0.0 0.0 0.0 0.23183438 0.0 0.08600065 0.0 0.0 0.0 0.15949269 0.0 0.0 0.027703678 0.0 0.20214175 0.14179394 0.03213516 0.3058454 0.0 0.0 0.0 0.0 0.0 0.0 0.0 0.0 0.0 0.08458486 0.0 0.0 0.0 0.0 0.12924078 0.0 0.08572823 0.107524924 0.0 0.0 0.0 0.0 0.0 0.0 0.09187753 0.0 0.0 0.0 0.21074124 0.0 0.104041666 0.0 0.0 0.0 0.0 0.09827813 0.0 0.0 0.0
11 0.10905899 0.0 0.0 0.1987056 0.0 0.0 0.0 0.0 0.0 0.0 0.0 0.0 0.0 0.0 0.26379094 0.09630452 0.0 0.3725255 0.07345485 0.0 0.0 0.0 0.0 0.08826155 0.0 0.0 0.0 0.0078628035 0.0 0.0 0.0 0.0 0.0 0.16359636 0.22734684 0.16917564 0.0 0.045124974 0.2511765 0.0 0.0 0.0 0.0 0.0 0.0 0.0 0.0058133565 0.0 0.015132477 0.0 0.0 0.0 0.0 0.0 0.0 0.19705398 0.0 0.08678662 0.0 0.0 0.027800815 0.0 0.081430554 0.0 0.0 0.0 0.13101578 0.0 0.1969456 0.40469795 0.114904925 0.0 0.0 0.0 0.20484424 0.0 0.09830095 0.00033613562 0.0 0.0 0.06260619 0.0 0.0 0.03193082 0.0 0.1842382 0.13107976 0.041579098 0.25051138 0.0 0.0 0.0 0.0 0.0 0.0 0.0 0.0 0.0 0.04908849 0.0 0.0 0.0 0.0 0.12682524 0.0 0.1070994 0.095806025 0.0 0.0 0.0 0.0 0.0 0.0 0.058693457 0.0 0.0 0.0 0.16136569 0.0 0.08633207 0.0 0.0 0.0 0.0 0.09938448 0.0 0.021117564 0.0
11 0.13274749 0.0 0.0 0.1336607 0.0 0.0 0.0 0.0 0.0 0.0 0.0 0.0 0.0 0.0 0.16850348 0.14079079 0.0 0.30951962 0.107129425 0.0 0.0 0.0 0.0 0.10797008 0.0 0.0 0.0 0.00071136554 0.0 0.0 0.0 0.0 0.0 0.11645424 0.24049652 0.15133047 0.0 0.02791116 0.21345995 0.004408727 0.0 0.0 0.0 0.0 0.0 0.0 0.046981163 0.0 0.047908932 0.0 0.0 0.05646942 0.0 0.0 0.0 0.18127535 0.0 0.06328566 0.0 0.0 0.028854571 0.0 0.1484659 0.0 0.0 0.0 0.17552418 0.0 0.18632819 0.38284254 0.010089539 0.0 0.0 0.0 0.24094288 0.0 0.07549396 0.0 0.0 0.0 0.1600147 0.0 0.0 0.03744051 0.0 0.2164656 0.13056776 0.03559011 0.31521922 0.0 0.0 0.0 0.0 0.0 0.0 0.0 0.0 0.0 0.08147209 0.0 0.0 0.0 0.0 0.1256597 0.0 0.0898215 0.10573889 0.0 0.0 0.0 0.0 0.0 0.0 0.056742717 0.0 0.0 0.0 0.22483027 0.0 0.106659755 0.0 0.0 0.0 0.0 0.12227325 0.0 0.0 0.0
11 0.125046 0.0 0.0 0.1666344 0.0 0.0 0.0 0.0 0.0 0.0 0.0 0.0 0.0 0.0 0.1938379 0.14926809 0.0 0.32790354 0.12900837 0.0 0.0 0.0 0.0 0.08606319 0.0 0.0 0.0 0.0016979179 0.0 0.0 0.0 0.0 0.0 0.1234152 0.24285737 0.1638594 0.0 0.034293577 0.20237361 0.0032821607 0.0 0.0 0.0 0.0 0.0 0.0 0.060302146 0.0 0.033439808 0.0 0.0 0.036041323 0.0 0.0 0.0 0.23052086 0.0 0.09987914 0.0 0.0 0.028974228 0.0 0.12815602 0.0 0.0 0.0 0.154921 0.0 0.16431336 0.39934847 0.01927483 0.0 0.0 0.0 0.2307163 0.0 0.08590977 0.043470614 0.0 0.0 0.15787089 0.0 0.0 0.023962855 0.0 0.22472124 0.13340187 0.011770594 0.26767004 0.0 0.0 0.0 0.0 0.0 0.0 0.0 0.0 0.0 0.05802356 0.0 0.0 0.0 0.0 0.12763822 0.0 0.09132629 0.10557799 0.0 0.0 0.0 0.0 0.0 0.0 0.08173909 0.0 0.0 0.0 0.17298223 0.0 0.095381714 0.0 0.0 0.0 0.0 0.10842878 0.0 0.0 0.0
11 0.12978846 0.0 0.0 0.14530069 0.0 0.0 0.0 0.0 0.0 0.0 0.0 0.0 0.0 0.0 0.19264457 0.12749733 0.0 0.3184242 0.09073541 0.0 0.0 0.0 0.0 0.101755425 0.0 0.0 0.0 0.013280868 0.0 0.0 0.0 0.0 0.0 0.14188631 0.23675683 0.17111216 0.0 0.039279763 0.2176923 0.0014085853 0.0 0.0 0.0 0.0 0.0 0.0 0.014447668 0.0 0.030665046 0.0 0.0 0.042006742 0.0 0.0 0.0 0.17296357 0.0 0.085336596 0.0 0.0 0.021076988 0.0 0.13636291 0.0 0.0 0.0 0.17435849 0.0 0.20098613 0.38672417 0.049230833 0.0 0.0 0.0 0.23304503 0.0 0.08914711 0.0 0.0 0.0 0.12867944 0.0 0.0 0.037084274 0.0 0.18840161 0.14200157 0.042324346 0.30157387 0.0 0.0 0.0 0.0 0.0 0.0 0.0 0.0 0.0 0.10017735 0.0 0.0 0.0 0.0 0.14069614 0.0 0.08862526 0.10715859 0.0 0.0 0.0 0.0 0.0 0.0 0.07077322 0.0 0.0 0.0 0.2194256 0.0 0.09980233 0.0 0.0 0.0 0.0 0.10637593 0.0 0.0011461723 0.0
11 0.12500499 0.0 0.0 0.1857113 0.0 0.0 0.0 0.0 0.0 0.0 0.0 0.0 0.0 0.0 0.26108983 0.10093216 0.0 0.36778054 0.088702545 0.0 0.0 0.0 0.0 0.089277506 0.0 0.0 0.0 0.008321778 0.0 0.0 0.0 0.0 0.0 0.15337616 0.21842055 0.1453074 0.0 0.021879066 0.23367786 0.0 0.0 0.0 0.0 0.0 0.0 0.0 0.030485908 0.0 0.017926509 0.0 0.0 0.013043208 0.0 0.0 0.0 0.2323951 0.0 0.097520836 0.0 0.0 0.02620781 0.0 0.08956452 0.0 0.0 0.0 0.1310522 0.0 0.18947895 0.40997785 0.08370043 0.0 0.0 0.0 0.20298055 0.0 0.10103816 0.019401636 0.0 0.0 0.09065619 0.0 0.0 0.019373264 0.0 0.20793353 0.12663053 0.025215112 0.24255383 0.0 0.0 0.0 0.0 0.0 0.0 0.0 0.0 0.0 0.036269687 0.0 0.0 0.0 0.0 0.13658807 0.0 0.10947466 0.10326535 0.0 0.0 0.0 0.0 0.0 0.0 0.06422414 0.0 0.0 0.0 0.15890369 0.0 0.0895253 0.0 0.0 0.0 0.0 0.1093416 0.0 0.0056360764 0.0
11 0.12998115 0.0 0.0 0.1740181 0.0 0.0 0.0 0.0 0.0 0.0 0.0 0.0 0.0 0.0 0.25080195 0.098131604 0.0 0.37388447 0.10415157 0.0 0.0 0.0 0.0 0.080567345 0.0 0.0 0.0 0.0 0.0 0.0 0.0 0.0 0.0 0.1406733 0.22052722 0.14373595 0.0 0.011241176 0.21787995 0.00019381919 0.0 0.0 0.0 0.0 0.0 0.0 0.025216633 0.0 0.020320443 0.0 0.0 0.014461014 0.0 0.0 0.0 0.24030548 0.0 0.09906647 0.0 0.0 0.03138141 0.0 0.08633464 0.0 0.0 0.0 0.14486308 0.0 0.1793277 0.41688207 0.066772476 0.0 0.0 0.0 0.20099346 0.0 0.086943895 0.019581258 0.0 0.0 0.103004575 0.0 0.0 0.019958938 0.0 0.21391849 0.12718253 0.015621819 0.25067842 0.0 0.0 0.0 0.0 0.0 0.0 0.0 0.0 0.0 0.032177497 0.0 0.0 0.0 0.0 0.13048573 0.0 0.10598175 0.106162004 0.0 0.0 0.0 0.0 0.0 0.0 0.053545084 0.0 0.0 0.0 0.17389566 0.0 0.09347481 0.0 0.0 0.0 0.0 0.10513911 0.0 0.0009768484 0.0
11 0.14502269 0.0 0.0 0.10783568 0.0 0.0 0.0 0.0 0.0 0.0 0.0 0.0 0.0 0.0 0.16694412 0.12609847 0.0 0.31283674 0.095138624 0.0 0.0 0.0 0.0 0.089555696 0.0 0.0 0.0 0.02490523 0.0 0.0 0.0 0.0 0.0 0.1456792 0.22054113 0.15234488 0.0 0.0 0.21433929 0.0 0.0 0.0 0.0 0.0 0.0 0.0 0.08559972 0.0 0.08180976 0.0 0.0 0.075195916 0.0 0.0 0.0 0.19924247 0.0 0.0956181 0.0 0.0 0.042914655 0.0 0.11750368 0.0 0.0 0.0 0.15947592 0.0077772886 0.18300118 0.3999215 0.018071594 0.0 0.0 0.0 0.1909043 0.0 0.041652583 0.0 0.0 0.0 0.15391074 0.0 0.0 0.017105144 0.0 0.22595204 0.11560797 0.006351748 0.30793437 0.0 0.0 0.0 0.0 0.0 0.0 0.0 0.0 0.0 0.09099771 0.0 0.0 0.0 0.0 0.16348265 0.0 0.08381556 0.13916357 0.0 0.0 0.0 0.0 0.0 0.0 0.044079017 0.0 0.0 0.0 0.22996584 0.0 0.13309279 0.0 0.0 0.0 0.0 0.10102175 0.0 0.0 0.0
11 0.13440812 0.0 0.0 0.16481255 0.0 0.0 0.0 0.0 0.0 0.0 0.0 0.0 0.0 0.0 0.24166426 0.10861713 0.0 0.35721195 0.10772905 0.0 0.0 0.0 0.0 0.07677027 0.0 0.0 0.0 0.009885165 0.0 0.0 0.0 0.0 0.0 0.14794739 0.2087177 0.14604272 0.0 0.0 0.20601104 0.0036547491 0.0 0.0 0.0 0.0 0.0 0.0 0.051908325 0.0 0.024855297 0.0 0.0 0.03442136 0.0 0.0 0.0 0.24674661 0.0 0.1109385 0.0 0.0 0.027830394 0.0 0.09276232 0.0 0.0 0.0 0.1500836 0.0 0.17751138 0.41954076 0.04668109 0.0 0.0 0.0 0.1930214 0.0 0.07858965 0.025671476 0.0 0.0 0.12322646 0.0 0.0 0.010001047 0.0 0.22029015 0.13568585 0.0020054711 0.24889429 0.0 0.0 0.0 0.0 0.0 0.0 0.0 0.0 0.0 0.048324488 0.0 0.0 0.0 0.0 0.14940451 0.0013138038 0.089971535 0.11653387 0.0 0.0 0.0 0.0 0.0 0.0 0.058266573 0.0 0.0 0.0 0.17489515 0.0 0.10746446 0.0 0.0 0.0 0.0 0.10349025 0.0 0.0 0.0
11 0.15880275 0.0 0.0 0.09412831 0.0 0.0 0.0 0.0 0.0 0.0 0.0 0.0 0.0 0.0 0.14955567 0.13324183 0.0 0.3135591 0.08646655 0.0 0.0 0.0 0.0 0.08376463 0.0 0.0 0.0 0.046851598 0.0 0.0 0.0 0.0 0.0 0.16567849 0.2211697 0.18494964 0.0 0.042382676 0.28258702 0.0009317306 0.0 0.0 0.0 0.0 0.0 0.0 0.009910599 0.0 0.0876113 0.0 0.0 0.09088133 0.0 0.0 0.0 0.16501878 0.0 0.1511947 0.0 0.0 0.0 0.0 0.13741738 0.0 0.0 0.0 0.11326255 0.0 0.1822666 0.36374837 0.04009056 0.0 0.0 0.0 0.08040427 0.0 0.0806906 0.0 0.0 0.0 0.17387965 0.0 0.0 0.030227762 0.0 0.22959498 0.094995216 0.012772782 0.3177924 0.0 0.0 0.0 0.0 0.0 0.0 0.0 0.0 0.0 0.13040867 0.0 0.0 0.0 0.0 0.1465916 0.0 0.08712101 0.07183619 0.0 0.0 0.0 0.0 0.0 0.0 0.039570767 0.0 0.0 0.0 0.22726141 0.0 0.14988947 0.0 0.0 0.0 0.0 0.1401741 0.0 0.0 0.0
11 0.12645337 0.0 0.0 0.18173984 0.0 0.0 0.0 0.0 0.0 0.0 0.0 0.0 0.0 0.0 0.255058 0.100034624 0.0 0.37142318 0.097635575 0.0 0.0 0.0 0.0 0.08380336 0.0 0.0 0.0 0.0024386803 0.0 0.0 0.0 0.0 0.0 0.14503853 0.22443405 0.14708848 0.0 0.022351705 0.22618161 0.0 0.0 0.0 0.0 0.0 0.0 0.0 0.02325582 0.0 0.016377404 0.0 0.0 0.009254615 0.0 0.0 0.0 0.23290437 0.0 0.0990385 0.0 0.0 0.028674012 0.0 0.09100559 0.0 0.0 0.0 0.13827717 0.0 0.18352377 0.41065967 0.07464598 0.0 0.0 0.0 0.2050233 0.0 0.09599389 0.017865038 0.0 0.0 0.09903755 0.0 0.0 0.021428332 0.0 0.21011236 0.12681746 0.023513053 0.24878368 0.0 0.0 0.0 0.0 0.0 0.0 0.0 0.0 0.0 0.03335224 0.0 0.0 0.0 0.0 0.13041316 0.0 0.10874976 0.10192375 0.0 0.0 0.0 0.0 0.0 0.0 0.061075136 0.0 0.0 0.0 0.1676329 0.0 0.088674404 0.0 0.0 0.0 0.0 0.1053081 0.0 0.002057809 0.0
11 0.14029272 0.0 0.0 0.090559594 0.0 0.0 0.0 0.0 0.0 0.0 0.0 0.0 0.0 0.0 0.14137445 0.14029793 0.0 0.3299281 0.07381727 0.0 0.0 0.0 0.0 0.098245256 0.0 0.0 0.0 0.016957626 0.0 0.0 0.0 0.0 0.0 0.18660745 0.22254899 0.18064147 0.0 0.047263484 0.28572544 0.0013716724 0.0 0.0 0.0 0.0 0.0 0.0 0.047664206 0.0 0.12402989 0.0 0.0 0.11027431 0.0 0.0 0.0 0.19063073 0.0 0.14285581 0.0 0.0 0.0012921719 0.0 0.121854566 0.0 0.0 0.0 0.103010304 0.024049466 0.17150378 0.36733302 0.061506663 0.0 0.0 0.0 0.095250286 0.0 0.06973706 0.0 0.0 0.0 0.13550086 0.0 0.0 0.031753823 0.0 0.24552323 0.07994769 0.0 0.28876352 0.0 0.0 0.0 0.0 0.0 0.0 0.0 0.0 0.0 0.12947078 0.0 0.0 0.0 0.0 0.13842274 0.0 0.10294592 0.08314774 0.0 0.0 0.0 0.0 0.0 0.0 0.03362888 0.0 0.0 0.0 0.20433664 0.0 0.14946528 0.0 0.0 0.0 0.0 0.15682495 0.0 0.0 0.0
11 0.1298153 0.0 0.0 0.13487253 0.0 0.0 0.0 0.0 0.0 0.0 0.0 0.0 0.0 0.0 0.18098105 0.13133104 0.0 0.31449038 0.09415714 0.0 0.0 0.0 0.0 0.10246804 0.0 0.0 0.0 0.014647465 0.0 0.0 0.0 0.0 0.0 0.13684407 0.23422116 0.16184801 0.0 0.033316012 0.21548806 0.00233363 0.0 0.0 0.0 0.0 0.0 0.0 0.033742588 0.0 0.040606458 0.0 0.0 0.050981265 0.0 0.0 0.0 0.17214794 0.0 0.08068604 0.0 0.0 0.024157347 0.0 0.14035077 0.0 0.0 0.0 0.17719541 0.0 0.20007007 0.38625294 0.03404066 0.0 0.0 0.0 0.22968157 0.0 0.076737374 0.0 0.0 0.0 0.1437242 0.0 0.0 0.037074417 0.0 0.20115262 0.13873748 0.037210487 0.30930948 0.0 0.0 0.0 0.0 0.0 0.0 0.0 0.0 0.0 0.100771084 0.0 0.0 0.0 0.0 0.13663872 0.0 0.0846876 0.107320376 0.0 0.0 0.0 0.0 0.0 0.0 0.063015126 0.0 0.0 0.0 0.228682 0.0 0.10940355 0.0 0.0 0.0 0.0 0.111172296 0.0 0.0 0.0
11 0.12001519 0.0 0.0 0.19594197 0.0 0.0 0.0 0.0 0.0 0.0 0.0 0.0 0.0 0.0 0.25769737 0.11890003 0.0063787084 0.31103045 0.07986396 0.0 0.0 0.0 0.0 0.07514661 0.0 0.0 0.0 0.038272474 0.0 0.0 0.0 0.0 0.0 0.17641206 0.22041251 0.1798814 0.0 0.043884404 0.22405711 0.0 0.0 0.0 0.0 0.0 0.0 0.0 0.0324836 0.0 0.0 0.0 0.0 0.013179007 0.0 0.0 0.0 0.18639946 0.0 0.14137915 0.0 0.0 0.0 0.0 0.13288356 0.0 0.0 0.0 0.15226217 0.0 0.20111746 0.38295996 0.0768996 0.0 0.0 0.0 0.20901671 0.0 0.13623424 0.010537618 0.0 0.0 0.108554676 0.0 0.0 0.0093498435 0.0 0.1760833 0.16558397 0.015886854 0.23050189 0.0 0.0 0.0 0.0 0.0 0.0 0.0 0.0 0.0 0.09771366 0.0 0.0 0.0 0.0 0.17148155 0.0 0.08414334 0.120487124 0.0 0.0 0.0 0.0 0.0 0.0 0.11244821 0.0 0.0 0.0 0.15831049 0.0 0.10109346 0.0 0.0 0.0 0.0 0.08866241 0.0 0.0 0.0
11 0.121866174 0.0 0.0 0.12997878 0.0 0.0 0.0 0.0 0.0 0.0 0.0 0.0 0.0 0.0 0.18543021 0.11885679 0.0 0.32141605 0.08955739 0.0 0.0 0.0 0.0 0.11598091 0.0 0.0 0.0 0.0 0.0 0.0 0.0 0.0 0.0 0.14166988 0.22086668 0.15148848 0.0 0.024493821 0.21628137 0.0071437936 0.0 0.0 0.0 0.0 0.0 0.0 0.015668029 0.0 0.047527865 0.0 0.0 0.06864973 0.0 0.0 0.0 0.18232545 0.0 0.06761115 0.0 0.0 0.016905189 0.0 0.1290556 0.0 0.0 0.0 0.18929537 0.0138144735 0.19822788 0.3883525 0.037214823 0.0 0.0 0.0 0.23098919 0.0 0.08017686 0.0 0.0 0.0 0.1411018 0.0 0.0 0.044404775 0.0 0.2059196 0.14506686 0.036713038 0.300342 0.0 0.0 0.0 0.0 0.0 0.0 0.0 0.0 0.0 0.104996465 0.0 0.0 0.0 0.0 0.13174589 0.0 0.08507314 0.10438176 0.0 0.0 0.0 0.0 0.0 0.0 0.039289854 0.0 0.0 0.0 0.23072997 0.0 0.109213755 0.0 0.0 0.0 0.0 0.12781797 0.0 0.0038005058 0.0
11 0.118134 0.0 0.0 0.17405301 0.0 0.0 0.0 0.0 0.0 0.0 0.0 0.0 0.0 0.0 0.25544944 0.08513935 0.0 0.38425732 0.08767426 0.0 0.0 0.0 0.0 0.08717479 0.0 0.0 0.0 0.0 0.0 0.0 0.0 0.0 0.0 0.16151701 0.2020573 0.15348054 0.0 5.5627475e-05 0.22113441 0.0 0.0 0.0 0.0 0.0 0.0 0.0 0.0044899 0.0 0.037098672 0.0 0.0 0.021388317 0.0 0.0 0.0 0.22792076 0.0 0.0731093 0.0 0.0 0.033997994 0.0 0.051836394 0.0 0.0 0.0 0.15211968 0.018875208 0.19633329 0.4316621 0.102493286 0.0 0.0 0.0 0.18666027 0.0 0.06577591 0.0006843738 0.0 0.0 0.070211194 0.0 0.0 0.03453564 0.0 0.19605362 0.13108493 0.024737448 0.24917416 0.0 0.0 0.0 0.0 0.0 0.0 0.0 0.0 0.0 0.05268542 0.0 0.0 0.0 0.0 0.12999244 0.0113813495 0.098413706 0.10454927 0.0 0.0 0.0 0.0 0.0 0.0 0.018704731 0.0 0.0 0.0 0.17988992 0.0 0.10549438 0.0 0.0 0.0 0.0 0.10463088 0.0 0.01574043 0.0
11 0.15478472 0.0 0.0 0.09354843 0.0 0.0 0.0 0.0 0.0 0.0 0.0 0.0 0.0 0.0 0.17351456 0.11877936 0.0 0.31371945 0.08030278 0.0 0.0 0.0 0.0 0.08161851 0.0 0.0 0.0 0.057031695 0.0 0.0 0.0 0.0 0.0 0.18596722 0.19814533 0.17172872 0.0 0.005649602 0.2417771 0.0 0.0 0.0 0.0 0.0 0.0 0.0 0.056998406 0.0 0.067859225 0.0 0.0 0.09264439 0.0 0.0 0.0 0.17947945 0.0 0.16365995 0.0 0.0 0.015770005 0.0 0.12042229 0.0 0.0 0.0 0.13913777 0.009854654 0.20517911 0.37501755 0.035794403 0.0 0.0 0.0 0.108279474 0.0 0.06593291 0.0 0.0 0.0 0.16367161 0.0 0.0 0.010015146 0.0 0.22049417 0.11125064 0.0 0.29805455 0.0 0.0 0.0 0.0 0.0 0.0 0.0 0.0 0.0 0.13737662 0.0 0.0 0.0 0.0 0.17632774 0.0 0.069561295 0.112697154 0.0 0.0 0.0 0.0 0.0 0.0 0.053148057 0.0 0.0 0.0 0.22652958 0.0 0.15609606 0.0 0.0 0.0 0.0 0.11835574 0.0 0.0 0.0
11 0.12121164 0.0 0.0 0.16282894 0.0 0.0 0.0 0.0 0.0 0.0 0.0 0.0 0.0 0.0 0.26024854 0.06632336 0.0 0.3655754 0.061327178 0.0 0.0 0.0 0.0 0.059300218 0.0 0.0 0.0 0.0 0.0 0.0 0.0 0.0 0.0 0.15467845 0.24582127 0.18968903 0.0 0.051124845 0.24038345 0.006905818 0.0 0.0 0.0 0.0 0.0 0.0 0.0 0.0 0.0007865016 0.0 0.0 0.0 0.0 0.0 0.0 0.17499487 0.0 0.1188905 0.0 0.0 0.025244307 0.0 0.1262477 0.0 0.0 0.0 0.16131015 0.014854257 0.20165758 0.3948856 0.10874796 0.0 0.0 0.0 0.19891965 0.0 0.100426145 0.0 0.0 0.0 0.040295895 0.0 0.0 0.034074236 0.0 0.15414435 0.13254727 0.04620499 0.24648072 0.0 0.0 0.0 0.0 0.0 0.0 0.0 0.0 0.0 0.07663345 0.0 0.0 0.0 0.0 0.13332233 0.0 0.124747075 0.10102212 0.0 0.0 0.0 0.0 0.0 0.0 0.07789046 0.0 0.0 0.0 0.2052651 0.0 0.075612046 0.0 0.0 0.0 0.0 0.08723869 0.0 0.036881328 0.0
11 0.123443745 0.0 0.0 0.13420455 0.0 0.0 0.0 0.0 0.0 0.0 0.0 0.0 0.0 0.0 0.18670537 0.123818725 0.0 0.3195047 0.08845814 0.0 0.0 0.0 0.0 0.11161702 0.0 0.0 0.0 0.0070804525 0.0 0.0 0.0 0.0 0.0 0.14358331 0.22667293 0.15743585 0.0 0.028067617 0.21376328 0.006801638 0.0 0.0 0.0 0.0 0.0 0.0 0.01508006 0.0 0.039396614 0.0 0.0 0.05923818 0.0 0.0 0.0 0.17870794 0.0 0.074347876 0.0 0.0 0.018611329 0.0 0.1316634 0.0 0.0 0.0 0.18531936 0.009516645 0.20140444 0.38804054 0.040850498 0.0 0.0 0.0 0.23355271 0.0 0.08285165 0.0 0.0 0.0 0.13570847 0.0 0.0 0.045659024 0.0 0.19724068 0.14618026 0.03564512 0.3008932 0.0 0.0 0.0 0.0 0.0 0.0 0.0 0.0 0.0 0.10952411 0.0 0.0 0.0 0.0 0.136566 0.0 0.082727954 0.10386394 0.0 0.0 0.0 0.0 0.0 0.0 0.05113836 0.0 0.0 0.0 0.22870769 0.0 0.10748899 0.0 0.0 0.0 0.0 0.12003783 0.0 0.0009711759 0.0
11 0.15151559 0.0 0.0 0.09896469 0.0 0.0 0.0 0.0 0.0 0.0 0.0 0.0 0.0 0.0 0.16827364 0.12716052 0.0 0.29343966 0.061755467 0.0 0.0 0.0 0.0 0.09858318 0.0 0.0 0.0 0.084627405 0.0 0.0 0.0 0.0 0.0 0.2109287 0.16695875 0.16053078 0.0 0.0 0.22324051 0.0 0.0 0.0 0.0 0.0 0.0 0.0 0.09067508 0.0 0.06486575 0.0 0.0 0.107721366 0.0 0.0 0.0 0.16911368 0.0 0.17305234 0.0 0.0 0.0026962382 0.0 0.114478454 0.0 0.0 0.0 0.1448085 0.026986804 0.22712697 0.36404127 0.03280535 0.0 0.0 0.0 0.10139351 0.0 0.061501816 0.0 0.0 0.0 0.16698657 0.0 0.0 0.0 0.0 0.21202949 0.12174425 0.0 0.28514835 0.0 0.0 0.0 0.0 0.0 0.0 0.0 0.0 0.0 0.17279707 0.0 0.0 0.0 0.0 0.20388055 0.0 0.04621184 0.12669414 0.0 0.0 0.0 0.0 0.0 0.0 0.06086481 0.0 0.0 0.0 0.22010677 0.0 0.16798307 0.0 0.0 0.0 0.0 0.11131949 0.0 0.0 0.0
11 0.11534194 0.0 0.0 0.17891565 0.0 0.0 0.0 0.0 0.0 0.0 0.0 0.0 0.0 0.0 0.24726208 0.090809606 0.0 0.38292742 0.08809414 0.0 0.0 0.0 0.0 0.08760005 0.0 0.0 0.0 0.00029346885 0.0 0.0 0.0 0.0 0.0 0.15761292 0.2159731 0.15883245 0.0 0.018465986 0.227556 0.0 0.0 0.0 0.0 0.0 0.0 0.0 0.006523344 0.0 0.035251822 0.0 0.0 0.011877278 0.0 0.0 0.0 0.21482486 0.0 0.07769045 0.0 0.0 0.037747655 0.0 0.06387461 0.0 0.0 0.0 0.15017259 0.0075917966 0.19828227 0.42349744 0.10249234 0.0 0.0 0.0 0.19268097 0.0 0.069016576 0.0 0.0 0.0 0.07452099 0.0 0.0 0.037267465 0.0 0.19603933 0.12556511 0.032387618 0.25613502 0.0 0.0 0.0 0.0 0.0 0.0 0.0 0.0 0.0 0.05553303 0.0 0.0 0.0 0.0 0.12380917 0.0 0.10317696 0.10041199 0.0 0.0 0.0 0.0 0.0 0.0 0.029815614 0.0 0.0 0.0 0.18150821 0.0 0.10093552 0.0 0.0 0.0 0.0 0.10172509 0.0 0.017460942 0.0
11 0.1532214 0.0 0.0 0.10623831 0.0 0.0 0.0 0.0 0.0 0.0 0.0 0.0 0.0 0.0 0.12077282 0.15558363 0.0 0.2949959 0.07396664 0.0 0.0 0.0 0.0 0.10044816 0.0 0.0 0.0 0.074939586 0.0 0.0 0.0 0.0 0.0 0.19976632 0.20606902 0.18226531 0.0 0.032419283 0.27259567 0.0 0.0 0.0 0.0 0.0 0.0 0.0 0.0822768 0.0 0.094165705 0.0 0.0 0.106000036 0.0 0.0 0.0 0.15626535 0.0 0.18388517 0.0 0.0 0.0 0.0 0.1464703 0.0 0.0 0.0 0.09095235 0.0031084444 0.20093665 0.34903958 0.03449877 0.0 0.0 0.0 0.061617013 0.0 0.07011487 0.0 0.0 0.0 0.16630036 0.0 0.0 0.0 0.0 0.23309186 0.086064816 0.012945898 0.3084746 0.0 0.0 0.0 0.0 0.0 0.0 0.0 0.0 0.0 0.16798076 0.0 0.0 0.0 0.0 0.17082079 0.0 0.07520598 0.06924025 0.0 0.0 0.0 0.0 0.0 0.0 0.07076983 0.0 0.0 0.0 0.19214982 0.0 0.16089325 0.0 0.0 0.0 0.0 0.14129066 0.0 0.0 0.0
11 0.14454211 0.0 0.0 0.116005436 0.0 0.0 0.0 0.0 0.0 0.0 0.0 0.0 0.0 0.0 0.19424786 0.112557165 0.0 0.3077275 0.05917935 0.0 0.0 0.0 0.0 0.09574236 0.0 0.0 0.0 0.072681785 0.0 0.0 0.0 0.0 0.0 0.20062627 0.17972043 0.16373459 0.0 0.0017237823 0.23183241 0.0 0.0 0.0 0.0 0.0 0.0 0.0 0.06412662 0.0 0.048541337 0.0 0.0 0.086424276 0.0 0.0 0.0 0.16164984 0.0 0.16692138 0.0 0.0 0.0023351077 0.0 0.120254025 0.0 0.0 0.0 0.1565853 0.012994064 0.22449355 0.36459413 0.04090343 0.0 0.0 0.0 0.1285383 0.0 0.07744903 0.0 0.0 0.0 0.15523097 0.0 0.0 0.0012207407 0.0 0.2052248 0.13177909 0.0036545775 0.28393573 0.0 0.0 0.0 0.0 0.0 0.0 0.0 0.0 0.0 0.15224755 0.0 0.0 0.0 0.0 0.19782372 0.0 0.058373433 0.13046339 0.0 0.0 0.0 0.0 0.0 0.0 0.06571964 0.0 0.0 0.0 0.2242613 0.0 0.14795522 0.0 0.0 0.0 0.0 0.10690691 0.0 0.0 0.0
11 0.123715565 0.0 0.0 0.16227448 0.0 0.0 0.0 0.0 0.0 0.0 0.0 0.0 0.0 0.0 0.22531894 0.11369232 0.0 0.3317459 0.11555753 0.0 0.0 0.0 0.0 0.080511875 0.0 0.0 0.0 0.0 0.0 0.0 0.0 0.0 0.0 0.12819888 0.22291999 0.15076621 0.0 0.0133459885 0.19795555 0.002019417 0.0 0.0 0.0 0.0 0.0 0.0 0.042706978 0.0 0.032701664 0.0 0.0 0.04853541 0.0 0.0 0.0 0.239163 0.0 0.08776014 0.0 0.0 0.033395767 0.0 0.11879428 0.0 0.0 0.0 0.17546678 0.0 0.1717049 0.41610003 0.0346005 0.0 0.0 0.0 0.2265092 0.0 0.087029554 0.030709093 0.0 0.0 0.13508187 0.0 0.0 0.021139164 0.0 0.2222774 0.15107235 0.0011648589 0.24899493 0.0 0.0 0.0 0.0 0.0 0.0 0.0 0.0 0.0 0.049657777 0.0 0.0 0.0 0.0 0.1423045 0.0 0.09423022 0.11948079 0.0 0.0 0.0 0.0 0.0 0.0 0.057010733 0.0 0.0 0.0 0.18143335 0.0 0.09833004 0.0 0.0 0.0 0.0 0.1100362 0.0 0.0 0.0
11 0.14259261 0.0 0.0 0.12730013 0.0 0.0 0.0 0.0 0.0 0.0 0.0 0.0 0.0 0.0 0.2033889 0.09647688 0.0 0.32874578 0.065711156 0.0 0.0 0.0 0.0 0.098122574 0.0 0.0 0.0 0.043466285 0.0 0.0 0.0 0.0 0.0 0.1872712 0.19659917 0.174478 0.0 0.013838524 0.23761842 0.0 0.0 0.0 0.0 0.0 0.0 0.0 0.027138323 0.0 0.051709473 0.0 0.0 0.073424704 0.0 0.0 0.0 0.15789221 0.0 0.13620694 0.0 0.0 0.011566598 0.0 0.11053353 0.0 0.0 0.0 0.15624245 0.019729706 0.2211961 0.3798203 0.06395641 0.0 0.0 0.0 0.15742159 0.0 0.077130966 0.0 0.0 0.0 0.12511301 0.0 0.0 0.013678491 0.0 0.2000578 0.1235314 0.022424655 0.29089782 0.0 0.0 0.0 0.0 0.0 0.0 0.0 0.0 0.0 0.12672333 0.0 0.0 0.0 0.0 0.18191534 0.0 0.08633534 0.12976795 0.0 0.0 0.0 0.0 0.0 0.0 0.049252488 0.0 0.0 0.0 0.22419988 0.0 0.12884244 0.0 0.0 0.0 0.0 0.10782454 0.0 0.0 0.0
11 0.13576294 0.0 0.0 0.14596987 0.0 0.0 0.0 0.0 0.0 0.0 0.0 0.0 0.0 0.0 0.24019237 0.09090475 0.0 0.34741503 0.06843931 0.0 0.0 0.0 0.0 0.05954479 0.0 0.0 0.0 0.018572347 0.0 0.0 0.0 0.0 0.0 0.1593507 0.23181276 0.17065227 0.0 0.0035936479 0.22722681 0.005134311 0.0 0.0 0.0 0.0 0.0 0.0 0.05066524 0.0 0.029527128 0.0 0.0 0.02088372 0.0 0.0 0.0 0.19930892 0.0 0.111195266 0.0 0.0 0.050483298 0.0 0.11707334 0.0 0.0 0.0 0.15542223 0.018783065 0.19887833 0.41257873 0.07076144 0.0 0.0 0.0 0.19071202 0.0 0.066304654 0.0 0.0 0.0 0.062100776 0.0 0.0 0.013479702 0.0 0.17905681 0.12122702 0.020328732 0.26983374 0.0 0.0 0.0 0.0 0.0 0.0 0.0 0.0 0.0 0.06690495 0.0 0.0 0.0 0.0 0.15895323 0.0 0.11396705 0.1377505 0.0 0.0 0.0 0.0 0.0 0.0 0.06886545 0.0 0.0 0.0 0.20357825 0.0 0.11451714 0.0 0.0 0.0 0.0 0.08475955 0.0 0.02499784 0.0
11 0.12753825 0.0 0.0 0.17993243 0.0 0.0 0.0 0.0 0.0 0.0 0.0 0.0 0.0 0.0 0.2521865 0.103814095 0.0 0.3739144 0.09076252 0.0 0.0 0.0 0.0 0.09353185 0.0 0.0 0.0 0.007854131 0.0 0.0 0.0 0.0 0.0 0.14925188 0.21659636 0.13958941 0.0 0.017292252 0.22988792 0.0 0.0 0.0 0.0 0.0 0.0 0.0 0.031891398 0.0 0.027898975 0.0 0.0 0.017136376 0.0 0.0 0.0 0.23936148 0.0 0.09388258 0.0 0.0 0.028266834 0.0 0.081526935 0.0 0.0 0.0 0.12839535 0.0 0.19520234 0.4142656 0.082871266 0.0 0.0 0.0 0.1962976 0.0 0.094278 0.01898455 0.0 0.0 0.094599776 0.0 0.0 0.026694564 0.0 0.21378058 0.115142256 0.025983302 0.24518402 0.0 0.0 0.0 0.0 0.0 0.0 0.0 0.0 0.0 0.036658365 0.0 0.0 0.0 0.0 0.1311759 0.0 0.11220991 0.1021496 0.0 0.0 0.0 0.0 0.0 0.0 0.057959717 0.0 0.0 0.0 0.16206875 0.0 0.0925608 0.0 0.0 0.0 0.0 0.11214212 0.0 0.006776431 0.0
11 0.14683472 0.0 0.0 0.10462006 0.0 0.0 0.0 0.0 0.0 0.0 0.0 0.0 0.0 0.0 0.17377982 0.10937694 0.0 0.3146625 0.09212329 0.0 0.0 0.0 0.0 0.09648822 0.0 0.0 0.0 0.0367717 0.0 0.0 0.0 0.0 0.0 0.16530433 0.20530324 0.15781496 0.0 0.012402574 0.22205113 0.0 0.0 0.0 0.0 0.0 0.0 0.0 0.041347466 0.0 0.065011665 0.0 0.0 0.08632328 0.0 0.0 0.0 0.16714635 0.0 0.11398124 0.0 0.0 0.011189001 0.0 0.11992149 0.0 0.0 0.0 0.16811869 0.012524922 0.20403454 0.38221398 0.033258352 0.0 0.0 0.0 0.17045741 0.0 0.058406927 0.0 0.0 0.0 0.16959222 0.0 0.0 0.025490582 0.0 0.22037505 0.12195698 0.009034616 0.30849513 0.0 0.0 0.0 0.0 0.0 0.0 0.0 0.0 0.0 0.12146858 0.0 0.0 0.0 0.0 0.16152169 0.0 0.08124305 0.124848895 0.0 0.0 0.0 0.0 0.0 0.0 0.03868141 0.0 0.0 0.0 0.24888027 0.0 0.13450313 0.0 0.0 0.0 0.0 0.11014718 0.0 0.0 0.0
11 0.15734333 0.0 0.0 0.10552461 0.0 0.0 0.0 0.0 0.0 0.0 0.0 0.0 0.0 0.0 0.16677535 0.123174034 0.0 0.3134063 0.07759055 0.0 0.0 0.0 0.0 0.07404837 0.0 0.0 0.0 0.06849373 0.0 0.0 0.0 0.0 0.0 0.18788426 0.20983933 0.18136017 0.0 0.021368485 0.26499355 0.0 0.0 0.0 0.0 0.0 0.0 0.0 0.07133294 0.0 0.06991482 0.0 0.0 0.08245747 0.0 0.0 0.0 0.16963513 0.0 0.18258289 0.0 0.0 0.01521611 0.0 0.13953844 0.0 0.0 0.0 0.11495911 0.0 0.19695704 0.36715105 0.03725444 0.0 0.0 0.0 0.07996494 0.0 0.06400793 0.0 0.0 0.0 0.15890104 0.0 0.0 0.0 0.0 0.22785532 0.0973724 0.0034972017 0.29581445 0.0 0.0 0.0 0.0 0.0 0.0 0.0 0.0 0.0 0.13638651 0.0 0.0 0.0 0.0 0.1766121 0.0 0.07696797 0.0980585 0.0 0.0 0.0 0.0 0.0 0.0 0.0650837 0.0 0.0 0.0 0.21089262 0.0 0.15563178 0.0 0.0 0.0 0.0 0.1187021 0.0 0.0 0.0
11 0.13742834 0.0 0.0 0.10708958 0.0 0.0 0.0 0.0 0.0 0.0 0.0 0.0 0.0 0.0 0.17957975 0.10309094 0.0 0.33852637 0.07386816 0.0 0.0 0.0 0.0 0.0906557 0.0 0.0 0.0 0.025697678 0.0 0.0 0.0 0.0 0.0 0.19391763 0.20412385 0.17385483 0.0 0.034637023 0.24520156 0.0 0.0 0.0 0.0 0.0 0.0 0.0 0.034965355 0.0 0.085853845 0.0 0.0 0.08460192 0.0 0.0 0.0 0.16707104 0.0 0.1322486 0.0 0.0 0.017990954 0.0 0.10997438 0.0 0.0 0.0 0.15077905 0.02758438 0.21169843 0.38599136 0.07924127 0.0 0.0 0.0 0.13463306 0.0 0.056850515 0.0 0.0 0.0 0.12149443 0.0 0.0 0.021248413 0.0 0.22271839 0.1077801 0.00691698 0.2883321 0.0 0.0 0.0 0.0 0.0 0.0 0.0 0.0 0.0 0.13417003 0.0 0.0 0.0 0.0 0.15758596 0.0 0.09135216 0.10687934 0.0 0.0 0.0 0.0 0.0 0.0 0.036657736 0.0 0.0 0.0 0.22493947 0.0 0.13810824 0.0 0.0 0.0 0.0 0.123570316 0.0 0.0 0.0
11 0.13155901 0.0 0.0 0.18037592 0.0 0.0 0.0 0.0 0.0 0.0 0.0 0.0 0.0 0.0 0.2388259 0.124764085 0.0 0.34142303 0.10017003 0.0 0.0 0.0 0.0 0.08050869 0.0 0.0 0.0 0.02515437 0.0 0.0 0.0 0.0 0.0 0.15587096 0.22454205 0.15143573 0.0 0.022466555 0.21930543 0.0 0.0 0.0 0.0 0.0 0.0 0.0 0.07487438 0.0 0.017167358 0.0 0.0 0.022324918 0.0 0.0 0.0 0.23250383 0.0 0.122810595 0.0 0.0 0.030291181 0.0 0.11636784 0.0 0.0 0.0 0.13527787 0.0 0.18377319 0.4019045 0.05473559 0.0 0.0 0.0 0.20155987 0.0 0.09609101 0.022585917 0.0 0.0 0.119273186 0.0 0.0 0.0031580362 0.0 0.21933445 0.12824903 0.012259096 0.24336058 0.0 0.0 0.0 0.0 0.0 0.0 0.0 0.0 0.0 0.053900145 0.0 0.0 0.0 0.0 0.15190223 0.0 0.09596379 0.113597095 0.0 0.0 0.0 0.0 0.0 0.0 0.089476414 0.0 0.0 0.0 0.15917501 0.0 0.10084812 0.0 0.0 0.0 0.0 0.104166664 0.0 0.0 0.0
11 0.1596655 0.0 0.0 0.08875224 0.0 0.0 0.0 0.0 0.0 0.0 0.0 0.0 0.0 0.0 0.17436405 0.11431769 0.0 0.30535695 0.07804824 0.0 0.0 0.0 0.0 0.086260356 0.0 0.0 0.0 0.06315124 0.0 0.0 0.0 0.0 0.0 0.18384027 0.18176658 0.16830856 0.0 0.0011749582 0.225468 0.0 0.0 0.0 0.0 0.0 0.0 0.0 0.038781233 0.0 0.06301698 0.0 0.0 0.09243374 0.0 0.0 0.0 0.16628207 0.0 0.14026213 0.0 0.0 0.0021260302 0.0 0.10922581 0.0 0.0 0.0 0.16414976 0.020117056 0.2128535 0.37658843 0.040172487 0.0 0.0 0.0 0.12103016 0.0 0.055904176 0.0 0.0 0.0 0.17635064 0.0 0.0 0.021749116 0.0 0.21168086 0.12422378 0.0 0.30374834 0.0 0.0 0.0 0.0 0.0 0.0 0.0 0.0 0.0 0.15195721 0.0 0.0 0.0 0.0 0.18381089 0.0 0.056829568 0.123926066 0.0 0.0 0.0 0.0 0.0 0.0 0.039337426 0.0 0.0 0.0 0.24716355 0.0 0.16030002 0.0 0.0 0.0 0.0 0.106677756 0.0 0.0 0.0
11 0.13447036 0.0 0.0 0.11789518 0.0 0.0 0.0 0.0 0.0 0.0 0.0 0.0 0.0 0.0 0.19265462 0.09748775 0.0 0.3411505 0.06868451 0.0 0.0 0.0 0.0 0.098513156 0.0 0.0 0.0 0.02027103 0.0 0.0 0.0 0.0 0.0 0.20718895 0.18587673 0.16362303 0.0 0.00044568474 0.22906753 0.0 0.0 0.0 0.0 0.0 0.0 0.0 0.037770003 0.0 0.08318754 0.0 0.0 0.09345208 0.0 0.0 0.0 0.19201465 0.0 0.1347581 0.0 0.0 0.023563743 0.0 0.093003385 0.0 0.0 0.0 0.15249911 0.04616007 0.21635605 0.3981245 0.08028593 0.0 0.0 0.0 0.141693 0.0 0.062387586 0.0 0.0 0.0 0.09915879 0.0 0.0 0.011545025 0.0 0.21722792 0.114030935 0.00090621435 0.26069883 0.0 0.0 0.0 0.0 0.0 0.0 0.0 0.0 0.0 0.1371484 0.0 0.0 0.0 0.0 0.17923617 0.0 0.08602906 0.1245685 0.0 0.0 0.0 0.0 0.0 0.0 0.032460995 0.0 0.0 0.0 0.21156679 0.0 0.13628279 0.0 0.0 0.0 0.0 0.12098287 0.0 0.0056252237 0.0
11 0.12748574 0.0 0.0 0.15976973 0.0 0.0 0.0 0.0 0.0 0.0 0.0 0.0 0.0 0.0 0.22135179 0.12070419 0.0 0.34972888 0.10845726 0.0 0.0 0.0 0.0 0.08311999 0.0 0.0 0.0 0.013015744 0.0 0.0 0.0 0.0 0.0 0.153825 0.21228477 0.15115412 0.0 0.003731742 0.20489265 0.0022622559 0.0 0.0 0.0 0.0 0.0 0.0 0.06586412 0.0 0.040159576 0.0 0.0 0.044157095 0.0 0.0 0.0 0.23879872 0.0 0.11077719 0.0 0.0 0.030997895 0.0 0.094901204 0.0 0.0 0.0 0.15050018 0.0 0.18495052 0.41697657 0.044685375 0.0 0.0 0.0 0.19300932 0.0 0.071203016 0.019519601 0.0 0.0 0.13049778 0.0 0.0 0.013553282 0.0 0.22149557 0.13320878 0.0058368174 0.2567691 0.0 0.0 0.0 0.0 0.0 0.0 0.0 0.0 0.0 0.06501099 0.0 0.0 0.0 0.0 0.14746383 0.0 0.08461172 0.11559749 0.0 0.0 0.0 0.0 0.0 0.0 0.058861833 0.0 0.0 0.0 0.1807246 0.0 0.11500993 0.0 0.0 0.0 0.0 0.1072751 0.0 0.0 0.0
11 0.13065284 0.0 0.0 0.1764032 0.0 0.0 0.0 0.0 0.0 0.0 0.0 0.0 0.0 0.0 0.254984 0.09388427 0.0 0.3822331 0.096835524 0.0 0.0 0.0 0.0 0.08147835 0.0 0.0 0.0 0.0029935539 0.0 0.0 0.0 0.0 0.0 0.13940157 0.22380932 0.1462454 0.0 0.015073182 0.22666167 0.0 0.0 0.0 0.0 0.0 0.0 0.0 0.017652081 0.0 0.02193888 0.0 0.0 0.0023645775 0.0 0.0 0.0 0.23328273 0.0 0.08909847 0.0 0.0 0.03604632 0.0 0.078119196 0.0 0.0 0.0 0.13554007 0.0 0.18897755 0.41957843 0.08293824 0.0 0.0 0.0 0.19581275 0.0 0.08258284 0.009698765 0.0 0.0 0.088766955 0.0 0.0 0.02782631 0.0 0.20727637 0.1155501 0.027047208 0.25466254 0.0 0.0 0.0 0.0 0.0 0.0 0.0 0.0 0.0 0.027111666 0.0 0.0 0.0 0.0 0.12408719 0.0 0.11165154 0.102084585 0.0 0.0 0.0 0.0 0.0 0.0 0.051760666 0.0 0.0 0.0 0.17344305 0.0 0.08966746 0.0 0.0 0.0 0.0 0.10041087 0.0 0.007542624 0.0
11 0.10436426 0.0 0.0 0.18025127 0.0 0.0 0.0 0.0 0.0 0.0 0.0 0.0 0.0 0.0 0.24532773 0.10149104 0.0 0.3651198 0.079330795 0.0 0.0 0.0 0.0 0.07590614 0.0 0.0 0.0 0.0003069388 0.0 0.0 0.0 0.0 0.0 0.16048864 0.24322489 0.201303 0.0 0.05963307 0.24056907 0.00011858881 0.0 0.0 0.0 0.0 0.0 0.0 0.0 0.0 0.014979968 0.0 0.0 0.0 0.0 0.0 0.0 0.1769524 0.0 0.105508685 0.0 0.0 0.022512536 0.0 0.10161227 0.0 0.0 0.0 0.1381431 0.0 0.20097357 0.4074504 0.11247527 0.0 0.0 0.0 0.20200771 0.0 0.09864593 0.0 0.0 0.0 0.06527158 0.0 0.0 0.042576056 0.0 0.16110575 0.13834858 0.057181373 0.2530809 0.0 0.0 0.0 0.0 0.0 0.0 0.0 0.0 0.0 0.08485632 0.0 0.0 0.0 0.0 0.121234916 0.0 0.098610684 0.078369 0.0 0.0 0.0 0.0 0.0 0.0 0.07731221 0.0 0.0 0.0 0.18609478 0.0 0.08194399 0.0 0.0 0.0 0.0 0.08635152 0.0 0.026172902 0.0
11 0.14153755 0.0 0.0 0.11778215 0.0 0.0 0.0 0.0 0.0 0.0 0.0 0.0 0.0 0.0 0.18501434 0.12176313 0.0 0.31628272 0.088711426 0.0 0.0 0.0 0.0 0.08961691 0.0 0.0 0.0 0.01781612 0.0 0.0 0.0 0.0 0.0 0.16076146 0.21721806 0.15381445 0.0 0.0 0.2109988 0.0 0.0 0.0 0.0 0.0 0.0 0.0 0.08270258 0.0 0.07394345 0.0 0.0 0.081445746 0.0 0.0 0.0 0.21354622 0.0 0.11565082 0.0 0.0 0.03963525 0.0 0.11750758 0.0 0.0 0.0 0.15487993 0.009519514 0.1863954 0.39978528 0.027304707 0.0 0.0 0.0 0.19102985 0.0 0.062196553 0.0 0.0 0.0 0.13780347 0.0 0.0 0.012644904 0.0 0.22395031 0.11687831 0.0 0.28107563 0.0 0.0 0.0 0.0 0.0 0.0 0.0 0.0 0.0 0.09424178 0.0 0.0 0.0 0.0 0.17241183 0.0 0.090832904 0.14227468 0.0 0.0 0.0 0.0 0.0 0.0 0.05577579 0.0 0.0 0.0 0.21426262 0.0 0.1295864 0.0 0.0 0.0 0.0 0.10791162 0.0 0.0 0.0
11 0.13126147 0.0 0.0 0.16699846 0.0 0.0 0.0 0.0 0.0 0.0 0.0 0.0 0.0 0.0 0.2589682 0.08711205 0.0 0.37921038 0.101446874 0.0 0.0 0.0 0.0 0.0844862 0.0 0.0 0.0 0.0 0.0 0.0 0.0 0.0 0.0 0.14452796 0.20378444 0.13828464 0.0 0.0 0.21520154 0.004950152 0.0 0.0 0.0 0.0 0.0 0.0 0.010667091 0.0 0.024096325 0.0 0.0 0.025291527 0.0 0.0 0.0 0.24852633 0.0 0.087421976 0.0 0.0 0.025505897 0.0 0.06832832 0.0 0.0 0.0 0.15162481 0.0 0.17935209 0.42505783 0.072189 0.0 0.0 0.0 0.19427235 0.0 0.08271972 0.020749608 0.0 0.0 0.0939074 0.0 0.0 0.022555107 0.0 0.21246682 0.1306871 0.0126907695 0.24750933 0.0 0.0 0.0 0.0 0.0 0.0 0.0 0.0 0.0 0.030447239 0.0 0.0 0.0 0.0 0.1347906 0.008548596 0.10532979 0.10833622 0.0 0.0 0.0 0.0 0.0 0.0 0.033543598 0.0 0.0 0.0 0.17578629 0.0 0.09730688 0.0 0.0 0.0 0.0 0.1118392 0.0 0.0056478563 0.0
11 0.14951828 0.0 0.0 0.10790435 0.0 0.0 0.0 0.0 0.0 0.0 0.0 0.0 0.0 0.0 0.19300498 0.10655959 0.0 0.31127617 0.067782335 0.0 0.0 0.0 0.0 0.086275525 0.0 0.0 0.0 0.06982552 0.0 0.0 0.0 0.0 0.0 0.19046 0.18731587 0.16461621 0.0 0.002716697 0.22543736 0.0 0.0 0.0 0.0 0.0 0.0 0.0 0.054630093 0.0 0.04783723 0.0 0.0 0.080215365 0.0 0.0 0.0 0.1633095 0.0 0.15952767 0.0 0.0 0.007262013 0.0 0.118152104 0.0 0.0 0.0 0.1619727 0.012580857 0.22022764 0.37195608 0.04014781 0.0 0.0 0.0 0.13367842 0.0 0.065533765 0.0 0.0 0.0 0.16046938 0.0 0.0 0.008106774 0.0 0.20587261 0.12907532 0.00055776763 0.28902668 0.0 0.0 0.0 0.0 0.0 0.0 0.0 0.0 0.0 0.14549178 0.0 0.0 0.0 0.0 0.19143051 0.0 0.061284028 0.13300551 0.0 0.0 0.0 0.0 0.0 0.0 0.0597403 0.0 0.0 0.0 0.23814793 0.0 0.14694457 0.0 0.0 0.0 0.0 0.0995265 0.0 0.0 0.0
11 0.14051466 0.0 0.0 0.10238713 0.0 0.0 0.0 0.0 0.0 0.0 0.0 0.0 0.0 0.0 0.17609268 0.10175959 0.0 0.32443893 0.08594933 0.0 0.0 0.0 0.0 0.10624986 0.0 0.0 0.0 0.027610425 0.0 0.0 0.0 0.0 0.0 0.17859699 0.19336729 0.15237468 0.0 0.01025989 0.22639069 0.0 0.0 0.0 0.0 0.0 0.0 0.0 0.024103917 0.0 0.07266925 0.0 0.0 0.10009358 0.0 0.0 0.0 0.17108211 0.0 0.108173996 0.0 0.0 0.0 0.0 0.1118904 0.0 0.0 0.0 0.17744374 0.031952195 0.20669688 0.38002303 0.04396336 0.0 0.0 0.0 0.16481833 0.0 0.06030714 0.0 0.0 0.0 0.16069853 0.0 0.0 0.032542024 0.0 0.22469974 0.119578674 0.009575474 0.29333037 0.0 0.0 0.0 0.0 0.0 0.0 0.0 0.0 0.0 0.13222565 0.0 0.0 0.0 0.0 0.1550248 0.0 0.08697011 0.12087041 0.0 0.0 0.0 0.0 0.0 0.0 0.01934255 0.0 0.0 0.0 0.2492836 0.0 0.13505597 0.0 0.0 0.0 0.0 0.12585415 0.0 0.0 0.0
11 0.11815916 0.0 0.0 0.17585224 0.0 0.0 0.0 0.0 0.0 0.0 0.0 0.0 0.0 0.0 0.21731964 0.13152407 0.0 0.34224892 0.09885553 0.0 0.0 0.0 0.0 0.08635998 0.0 0.0 0.0 0.021273369 0.0 0.0 0.0 0.0 0.0 0.16173255 0.22866824 0.16500491 0.0 0.029342433 0.21652517 0.0 0.0 0.0 0.0 0.0 0.0 0.0 0.074641675 0.0 0.037298292 0.0 0.0 0.030077238 0.0 0.0 0.0 0.21770228 0.0 0.11224868 0.0 0.0 0.03558879 0.0 0.104999445 0.0 0.0 0.0 0.1404127 0.0 0.19161402 0.40760842 0.060384452 0.0 0.0 0.0 0.20258717 0.0 0.07840687 0.01179194 0.0 0.0 0.11998516 0.0 0.0 0.01533138 0.0 0.21367306 0.13232253 0.015176182 0.25641948 0.0 0.0 0.0 0.0 0.0 0.0 0.0 0.0 0.0 0.07556305 0.0 0.0 0.0 0.0 0.14506401 0.0 0.08652702 0.11211349 0.0 0.0 0.0 0.0 0.0 0.0 0.07538022 0.0 0.0 0.0 0.1706261 0.0 0.11202021 0.0 0.0 0.0 0.0 0.103527695 0.0 0.0 0.0
11 0.14129685 0.0 0.0 0.09959478 0.0 0.0 0.0 0.0 0.0 0.0 0.0 0.0 0.0 0.0 0.16705893 0.1271487 0.0 0.3111974 0.08713767 0.0 0.0 0.0 0.0 0.10329471 0.0 0.0 0.0 0.024795985 0.0 0.0 0.0 0.0 0.0 0.16333593 0.20215204 0.14454527 0.0 0.0 0.21825369 0.0 0.0 0.0 0.0 0.0 0.0 0.0 0.077104464 0.0 0.08455758 0.0 0.0 0.101848945 0.0 0.0 0.0 0.20036584 0.0 0.098767474 0.0 0.0 0.018826691 0.0 0.115057014 0.0 0.0 0.0 0.1692021 0.024567066 0.18482041 0.3871135 0.016226813 0.0 0.0 0.0 0.18170571 0.0 0.053193547 0.0 0.0 0.0 0.16798614 0.0 0.0 0.025927532 0.0 0.23493944 0.119130105 9.8484736e-05 0.29291594 0.0 0.0 0.0 0.0 0.0 0.0 0.0 0.0 0.0 0.11081078 0.0 0.0 0.0 0.0 0.1596434 0.0 0.08082753 0.13476136 0.0 0.0 0.0 0.0 0.0 0.0 0.030293787 0.0 0.0 0.0 0.23772971 0.0 0.13985363 0.0 0.0 0.0 0.0 0.11998274 0.0 0.0 0.0
11 0.116851866 0.0 0.0 0.17037612 0.0 0.0 0.0 0.0 0.0 0.0 0.0 0.0 0.0 0.0 0.2118961 0.12974788 0.0 0.34681785 0.10758461 0.0 0.0 0.0 0.0 0.08494798 0.0 0.0 0.0 0.008981728 0.0 0.0 0.0 0.0 0.0 0.15181759 0.23056874 0.16304977 0.0 0.025387999 0.2104356 0.0 0.0 0.0 0.0 0.0 0.0 0.0 0.06871157 0.0 0.04393043 0.0 0.0 0.03515561 0.0 0.0 0.0 0.2269145 0.0 0.10652861 0.0 0.0 0.03961599 0.0 0.10292308 0.0 0.0 0.0 0.14529334 0.0 0.1848237 0.41270983 0.051758464 0.0 0.0 0.0 0.20666802 0.0 0.07313616 0.01922489 0.0 0.0 0.12424121 0.0 0.0 0.019347189 0.0 0.21847951 0.13089752 0.012953204 0.25815716 0.0 0.0 0.0 0.0 0.0 0.0 0.0 0.0 0.0 0.0681641 0.0 0.0 0.0 0.0 0.13717644 0.0 0.0899065 0.110421516 0.0 0.0 0.0 0.0 0.0 0.0 0.06771253 0.0 0.0 0.0 0.1732739 0.0 0.10923157 0.0 0.0 0.0 0.0 0.10648155 0.0 0.0 0.0
11 0.16319302 0.0 0.0 0.09959174 0.0 0.0 0.0 0.0 0.0 0.0 0.0 0.0 0.0 0.0 0.16832098 0.12305328 0.0 0.3156897 0.0866387 0.0 0.0 0.0 0.0 0.067633584 0.0 0.0 0.0 0.055991616 0.0 0.0 0.0 0.0 0.0 0.17596406 0.2137951 0.17861316 0.0 0.01421995 0.26660302 0.0 0.0 0.0 0.0 0.0 0.0 0.0 0.06961205 0.0 0.07468191 0.0 0.0 0.08317043 0.0 0.0 0.0 0.18296011 0.0 0.1739071 0.0 0.0 0.026534112 0.0 0.13285094 0.0 0.0 0.0 0.1126783 0.0 0.18658027 0.37533432 0.034210864 0.0 0.0 0.0 0.08637283 0.0 0.05864808 0.0 0.0 0.0 0.15622932 0.0 0.0 0.0 0.0 0.23604894 0.092003435 0.0 0.29892966 0.0 0.0 0.0 0.0 0.0 0.0 0.0 0.0 0.0 0.11632849 0.0 0.0 0.0 0.0 0.17343526 0.0 0.08448048 0.105098896 0.0 0.0 0.0 0.0 0.0 0.0 0.054372214 0.0 0.0 0.0 0.21236241 0.0 0.15304738 0.0 0.0 0.0 0.0 0.11898129 0.0 0.0 0.0
11 0.12573183 0.0 0.0 0.16633923 0.0 0.0 0.0 0.0 0.0 0.0 0.0 0.0 0.0 0.0 0.21539839 0.1294639 0.0 0.34377316 0.109536335 0.0 0.0 0.0 0.0 0.07829499 0.0 0.0 0.0 0.018507926 0.0 0.0 0.0 0.0 0.0 0.15257126 0.2250443 0.15757047 0.0 0.01868181 0.20837526 0.0 0.0 0.0 0.0 0.0 0.0 0.0 0.077593744 0.0 0.033447668 0.0 0.0 0.03264868 0.0 0.0 0.0 0.22944011 0.0 0.11878868 0.0 0.0 0.036604565 0.0 0.10985433 0.0 0.0 0.0 0.14575846 0.0 0.18293193 0.4088467 0.04236723 0.0 0.0 0.0 0.19961879 0.0 0.073998384 0.016527466 0.0 0.0 0.13341406 0.0 0.0 0.0110027455 0.0 0.22238879 0.13017088 0.008598716 0.2591186 0.0 0.0 0.0 0.0 0.0 0.0 0.0 0.0 0.0 0.06692407 0.0 0.0 0.0 0.0 0.14376856 0.0 0.08605118 0.11342009 0.0 0.0 0.0 0.0 0.0 0.0 0.07686429 0.0 0.0 0.0 0.17679529 0.0 0.11139506 0.0 0.0 0.0 0.0 0.10020704 0.0 0.0 0.0
11 0.1283379 0.0 0.0 0.14483534 0.0 0.0 0.0 0.0 0.0 0.0 0.0 0.0 0.0 0.0 0.17609665 0.14237641 0.0 0.30920848 0.1154988 0.0 0.0 0.0 0.0 0.093791455 0.0 0.0 0.0 0.012067189 0.0 0.0 0.0 0.0 0.0 0.12087976 0.24223468 0.1625812 0.0 0.03793774 0.21201727 0.0017412262 0.0 0.0 0.0 0.0 0.0 0.0 0.05298841 0.0 0.037541 0.0 0.0 0.044581447 0.0 0.0 0.0 0.18592831 0.0 0.085618444 0.0 0.0 0.026488267 0.0 0.14269462 0.0 0.0 0.0 0.17117956 0.0 0.18237202 0.38937774 0.018788291 0.0 0.0 0.0 0.2307054 0.0 0.077503495 0.0 0.0 0.0 0.16275178 0.0 0.0 0.027895715 0.0 0.21248649 0.14362507 0.027888836 0.30473238 0.0 0.0 0.0 0.0 0.0 0.0 0.0 0.0 0.0 0.081680216 0.0 0.0 0.0 0.0 0.12951833 0.0 0.082032405 0.110027716 0.0 0.0 0.0 0.0 0.0 0.0 0.07318411 0.0 0.0 0.0 0.21556751 0.0 0.10788568 0.0 0.0 0.0 0.0 0.109096356 0.0 0.0 0.0
11 0.15887728 0.0 0.0 0.10305117 0.0 0.0 0.0 0.0 0.0 0.0 0.0 0.0 0.0 0.0 0.14283077 0.14540139 0.0 0.29968047 0.08847072 0.0 0.0 0.0 0.0 0.07898739 0.0 0.0 0.0 0.069410086 0.0 0.0 0.0 0.0 0.0 0.18777797 0.20946477 0.17243353 0.0 0.014200529 0.25733373 0.0 0.0 0.0 0.0 0.0 0.0 0.0 0.10876049 0.0 0.08079971 0.0 0.0 0.09437503 0.0 0.0 0.0 0.17905185 0.0 0.1870366 0.0 0.0 0.022957772 0.0 0.14502656 0.0 0.0 0.0 0.10558936 0.0 0.1955756 0.36216617 0.021914568 0.0 0.0 0.0 0.08166897 0.0 0.056263316 0.0 0.0 0.0 0.16386561 0.0 0.0 0.0 0.0 0.24161805 0.08573747 0.0 0.2983842 0.0 0.0 0.0 0.0 0.0 0.0 0.0 0.0 0.0 0.13697672 0.0 0.0 0.0 0.0 0.17823115 0.0 0.07612587 0.09772257 0.0 0.0 0.0 0.0 0.0 0.0 0.07443302 0.0 0.0 0.0 0.1968698 0.0 0.15667899 0.0 0.0 0.0 0.0 0.12462786 0.0 0.0 0.0
11 0.15900552 0.0 0.0 0.08987169 0.0 0.0 0.0 0.0 0.0 0.0 0.0 0.0 0.0 0.0 0.17816566 0.1103173 0.0 0.31831896 0.083226845 0.0 0.0 0.0 0.0 0.08009811 0.0 0.0 0.0 0.04837108 0.0 0.0 0.0 0.0 0.0 0.1781757 0.19623037 0.17459257 0.0 0.010136754 0.24503632 0.0 0.0 0.0 0.0 0.0 0.0 0.0 0.02746875 0.0 0.06765267 0.0 0.0 0.0922959 0.0 0.0 0.0 0.17690103 0.0 0.15010935 0.0 0.0 0.009568087 0.0 0.11399962 0.0 0.0 0.0 0.14591591 0.012288755 0.19929017 0.37953925 0.042419642 0.0 0.0 0.0 0.11070691 0.0 0.06599434 0.0 0.0 0.0 0.1661326 0.0 0.0 0.020453751 0.0 0.22086579 0.11403235 0.00024958627 0.30115542 0.0 0.0 0.0 0.0 0.0 0.0 0.0 0.0 0.0 0.13191168 0.0 0.0 0.0 0.0 0.170798 0.0 0.07493249 0.11142298 0.0 0.0 0.0 0.0 0.0 0.0 0.037537962 0.0 0.0 0.0 0.23722613 0.0 0.15317892 0.0 0.0 0.0 0.0 0.11917816 0.0 0.0 0.0
11 0.16372028 0.0 0.0 0.08078198 0.0 0.0 0.0 0.0 0.0 0.0 0.0 0.0 0.0 0.0 0.16340509 0.11718919 0.0 0.2978894 0.08300847 0.0 0.0 0.0 0.0 0.08842138 0.0 0.0 0.0 0.06758049 0.0 0.0 0.0 0.0 0.0 0.18335964 0.17494234 0.16858117 0.0 0.00321986 0.22196397 0.0 0.0 0.0 0.0 0.0 0.0 0.0 0.025231335 0.0 0.067857474 0.0 0.0 0.10065212 0.0 0.0 0.0 0.158489 0.0 0.13026485 0.0 0.0 0.0 0.0 0.109864116 0.0 0.0 0.0 0.17227007 0.028110543 0.21421531 0.37255916 0.038212296 0.0 0.0 0.0 0.115009524 0.0 0.05354275 0.0 0.0 0.0 0.19152205 0.0 0.0 0.030193198 0.0 0.2141592 0.12248272 0.0 0.30672693 0.0 0.0 0.0 0.0 0.0 0.0 0.0 0.0 0.0 0.16250332 0.0 0.0 0.0 0.0 0.18165034 0.0 0.053779535 0.118232414 0.0 0.0 0.0 0.0 0.0 0.0 0.031989194 0.0 0.0 0.0 0.2565556 0.0 0.16309533 0.0 0.0 0.0 0.0 0.10862134 0.0 0.0 0.0
11 0.13776761 0.0 0.0 0.1250484 0.0 0.0 0.0 0.0 0.0 0.0 0.0 0.0 0.0 0.0 0.20865616 0.08592168 0.0 0.354508 0.063211426 0.0 0.0 0.0 0.0 0.09909452 0.0 0.0 0.0 0.024362715 0.0 0.0 0.0 0.0 0.0 0.19652493 0.19925973 0.17377745 0.0 0.00739641 0.23280653 0.0 0.0 0.0 0.0 0.0 0.0 0.0 0.00025227835 0.0 0.059438672 0.0 0.0 0.06965798 0.0 0.0 0.0 0.17505401 0.0 0.132604 0.0 0.0 0.013144325 0.0 0.098902896 0.0 0.0 0.0 0.15248317 0.04616596 0.22540863 0.39290726 0.08700037 0.0 0.0 0.0 0.1549192 0.0 0.07056604 0.0 0.0 0.0 0.08686517 0.0 0.0 0.018834017 0.0 0.19447756 0.111781 0.024119979 0.27050453 0.0 0.0 0.0 0.0 0.0 0.0 0.0 0.0 0.0 0.12702543 0.0 0.0 0.0 0.0 0.17003943 0.0 0.098317355 0.119156584 0.0 0.0 0.0 0.0 0.0 0.0 0.04373776 0.0 0.0 0.0 0.22109391 0.0 0.11717637 0.0 0.0 0.0 0.0 0.110875234 0.0 0.014555155 0.0
11 0.16060065 0.0 0.0 0.10160198 0.0 0.0 0.0 0.0 0.0 0.0 0.0 0.0 0.0 0.0 0.18918356 0.12055654 0.0 0.34640965 0.08318114 0.0 0.0 0.0 0.0 0.077068515 0.0 0.0 0.0 0.027910635 0.0 0.0 0.0 0.0 0.0 0.14454977 0.23250657 0.16038771 0.0 0.0034796335 0.22870864 0.0 0.0 0.0 0.0 0.0 0.0 0.0 0.052880455 0.0 0.07257056 0.0 0.0 0.04178027 0.0 0.0 0.0 0.19773515 0.0 0.09981405 0.0 0.0 0.036629863 0.0 0.122178905 0.0 0.0 0.0 0.16013992 0.031107524 0.18744607 0.39401278 0.0465055 0.0 0.0 0.0 0.1767409 0.0 0.03797538 0.0 0.0 0.0 0.11852333 0.0 0.0 0.024118723 0.0 0.21268 0.08759194 0.022942238 0.30689293 0.0 0.0 0.0 0.0 0.0 0.0 0.0 0.0 0.0 0.07419027 0.0 0.0 0.0 0.0 0.15099214 0.0 0.094561376 0.12391193 0.0 0.0 0.0 0.0 0.0 0.0 0.056747 0.0 0.0 0.0 0.24722432 0.0 0.10701827 0.0 0.0 0.0 0.0 0.096500024 0.0 0.0 0.0
11 0.1174947 0.0 0.0 0.1738608 0.0 0.0 0.0 0.0 0.0 0.0 0.0 0.0 0.0 0.0 0.23172304 0.11439859 0.0 0.3299429 0.10096125 0.0 0.0 0.0 0.0 0.07668748 0.0 0.0 0.0 0.004704567 0.0 0.0 0.0 0.0 0.0 0.1460814 0.22953884 0.16738003 0.0 0.028491033 0.20651205 0.001926904 0.0 0.0 0.0 0.0 0.0 0.0 0.034752145 0.0 0.017094962 0.0 0.0 0.030383276 0.0 0.0 0.0 0.21413901 0.0 0.10196721 0.0 0.0 0.028054772 0.0 0.12091041 0.0 0.0 0.0 0.1697164 0.0 0.18713692 0.41006035 0.055643167 0.0 0.0 0.0 0.22469331 0.0 0.094714075 0.013520309 0.0 0.0 0.11938744 0.0 0.0 0.024778968 0.0 0.19972584 0.15840834 0.008241553 0.2515192 0.0 0.0 0.0 0.0 0.0 0.0 0.0 0.0 0.0 0.07360976 0.0 0.0 0.0 0.0 0.1476078 0.0 0.08914118 0.117912345 0.0 0.0 0.0 0.0 0.0 0.0 0.07360297 0.0 0.0 0.0 0.18107076 0.0 0.10142777 0.0 0.0 0.0 0.0 0.09591051 0.0 0.0 0.0
11 0.13322808 0.0 0.0 0.16934724 0.0 0.0 0.0 0.0 0.0 0.0 0.0 0.0 0.0 0.0 0.23072594 0.121229775 0.0 0.34834608 0.11074545 0.0 0.0 0.0 0.0 0.07283719 0.0 0.0 0.0 0.016049523 0.0 0.0 0.0 0.0 0.0 0.14779918 0.22116804 0.15137221 0.0 0.012316564 0.2075529 0.0009274429 0.0 0.0 0.0 0.0 0.0 0.0 0.06859636 0.0 0.019871032 0.0 0.0 0.026494758 0.0 0.0 0.0 0.23883688 0.0 0.123762496 0.0 0.0 0.032121744 0.0 0.110853925 0.0 0.0 0.0 0.14467536 0.0 0.17662585 0.40959123 0.040443454 0.0 0.0 0.0 0.19882095 0.0 0.082098715 0.023326203 0.0 0.0 0.13143289 0.0 0.0 0.0059581473 0.0 0.22385065 0.13108759 0.003941093 0.25167826 0.0 0.0 0.0 0.0 0.0 0.0 0.0 0.0 0.0 0.054143574 0.0 0.0 0.0 0.0 0.14610027 0.0 0.090861864 0.11392976 0.0 0.0 0.0 0.0 0.0 0.0 0.079538725 0.0 0.0 0.0 0.17122768 0.0 0.10539465 0.0 0.0 0.0 0.0 0.09752969 0.0 0.0 0.0
11 0.16090971 0.0 0.0 0.088470586 0.0 0.0 0.0 0.0 0.0 0.0 0.0 0.0 0.0 0.0 0.17719255 0.10601369 0.0 0.31508043 0.08464004 0.0 0.0 0.0 0.0 0.09115232 0.0 0.0 0.0 0.058610767 0.0 0.0 0.0 0.0 0.0 0.17502882 0.18057166 0.1620301 0.0 0.0 0.21997797 0.0 0.0 0.0 0.0 0.0 0.0 0.0 0.030313378 0.0 0.06480139 0.0 0.0 0.09524294 0.0 0.0 0.0 0.17097758 0.0 0.12702343 0.0 0.0 0.0 0.0 0.10394853 0.0 0.0 0.0 0.17327994 0.024876587 0.20456219 0.37873194 0.036014337 0.0 0.0 0.0 0.13650241 0.0 0.049844004 0.0 0.0 0.0 0.18361846 0.0 0.0 0.025708126 0.0 0.22042432 0.12114225 0.00028178748 0.29834384 0.0 0.0 0.0 0.0 0.0 0.0 0.0 0.0 0.0 0.13690832 0.0 0.0 0.0 0.0 0.18045385 0.0 0.065827735 0.13361444 0.0 0.0 0.0 0.0 0.0 0.0 0.026073635 0.0 0.0 0.0 0.25615937 0.0 0.14750981 0.0 0.0 0.0 0.0 0.10330512 0.0 0.0 0.0
11 0.1550088 0.0 0.0 0.094844304 0.0 0.0 0.0 0.0 0.0 0.0 0.0 0.0 0.0 0.0 0.18221326 0.10936288 0.0 0.3181903 0.07914685 0.0 0.0 0.0 0.0 0.07794561 0.0 0.0 0.0 0.052825067 0.0 0.0 0.0 0.0 0.0 0.18247 0.20115407 0.17495042 0.0 0.016291376 0.24910147 0.0 0.0 0.0 0.0 0.0 0.0 0.0 0.033978328 0.0 0.06500834 0.0 0.0 0.087269194 0.0 0.0 0.0 0.17305882 0.0 0.15742852 0.0 0.0 0.009823189 0.0 0.12138056 0.0 0.0 0.0 0.14551356 0.0074123214 0.20063677 0.37583822 0.044663675 0.0 0.0 0.0 0.109049946 0.0 0.06890751 0.0 0.0 0.0 0.16248888 0.0 0.0 0.016627451 0.0 0.21942382 0.11386596 0.00010045662 0.29623696 0.0 0.0 0.0 0.0 0.0 0.0 0.0 0.0 0.0 0.13393272 0.0 0.0 0.0 0.0 0.17073947 0.0 0.076264516 0.10933208 0.0 0.0 0.0 0.0 0.0 0.0 0.046308674 0.0 0.0 0.0 0.23516408 0.0 0.15172218 0.0 0.0 0.0 0.0 0.1181102 0.0 0.0 0.0
11 0.12375258 0.0 0.0 0.19013661 0.0 0.0 0.0 0.0 0.0 0.0 0.0 0.0 0.0 0.0 0.23979801 0.13067201 0.0 0.32452482 0.0891006 0.0 0.0 0.0 0.0 0.08095453 0.0 0.0 0.0 0.040449195 0.0 0.0 0.0 0.0 0.0 0.16824685 0.22542083 0.1753468 0.0 0.03760914 0.22462605 0.0 0.0 0.0 0.0 0.0 0.0 0.0 0.06209876 0.0 0.008200924 0.0 0.0 0.017853258 0.0 0.0 0.0 0.19929522 0.0 0.13237646 0.0 0.0 0.013801418 0.0 0.12240748 0.0 0.0 0.0 0.13999379 0.0 0.19603436 0.3930046 0.06801753 0.0 0.0 0.0 0.20142171 0.0 0.1088284 0.012506021 0.0 0.0 0.11825561 0.0 0.0 0.0060518435 0.0 0.1964442 0.14702867 0.017656177 0.24250029 0.0 0.0 0.0 0.0 0.0 0.0 0.0 0.0 0.0 0.08438458 0.0 0.0 0.0 0.0 0.16389212 0.0 0.08271879 0.11830255 0.0 0.0 0.0 0.0 0.0 0.0 0.10085326 0.0 0.0 0.0 0.16070119 0.0 0.1055332 0.0 0.0 0.0 0.0 0.095578514 0.0 0.0 0.0
11 0.11875654 0.0 0.0 0.17834386 0.0 0.0 0.0 0.0 0.0 0.0 0.0 0.0 0.0 0.0 0.21524286 0.13008976 0.0 0.3104513 0.084347606 0.0 0.0 0.0 0.0 0.102480695 0.0 0.0 0.0 0.027182491 0.0 0.0 0.0 0.0 0.0 0.16444649 0.23255005 0.18571597 0.0 0.061383683 0.23070064 0.0021946179 0.0 0.0 0.0 0.0 0.0 0.0 0.0 0.0 0.0 0.0 0.0 0.02641713 0.0 0.0 0.0 0.15833111 0.0 0.11419763 0.0 0.0 0.0 0.0 0.13765942 0.0 0.0 0.0 0.16084823 0.0 0.2061163 0.37291446 0.07120696 0.0 0.0 0.0 0.22773091 0.0 0.13010141 0.0 0.0 0.0 0.12011455 0.0 0.0 0.030953526 0.0 0.16574481 0.15976976 0.048848815 0.27615598 0.0 0.0 0.0 0.0 0.0 0.0 0.0 0.0 0.0 0.11593943 0.0 0.0 0.0 0.0 0.1480134 0.0 0.08916489 0.0994482 0.0 0.0 0.0 0.0 0.0 0.0 0.09925929 0.0 0.0 0.0 0.18729563 0.0 0.09458487 0.0 0.0 0.0 0.0 0.10176458 0.0 0.0 0.0
11 0.13347954 0.0 0.0 0.13941711 0.0 0.0 0.0 0.0 0.0 0.0 0.0 0.0 0.0 0.0 0.24470598 0.06336061 0.0 0.36746326 0.067294374 0.0 0.0 0.0 0.0 0.063975625 0.0 0.0 0.0 0.0 0.0 0.0 0.0 0.0 0.0 0.17127475 0.21322668 0.16677764 0.0 0.0 0.22614324 0.0 0.0 0.0 0.0 0.0 0.0 0.0 0.009577621 0.0 0.047683157 0.0 0.0 0.040977884 0.0 0.0 0.0 0.20837212 0.0 0.11954493 0.0 0.0 0.050798964 0.0 0.09666623 0.0 0.0 0.0 0.15844628 0.03129583 0.20123759 0.42162508 0.09252975 0.0 0.0 0.0 0.16712523 0.0 0.06235042 0.0 0.0 0.0 0.051023908 0.0 0.0 0.01408467 0.0 0.19447681 0.116361424 0.004155639 0.24162382 0.0 0.0 0.0 0.0 0.0 0.0 0.0 0.0 0.0 0.08133013 0.0 0.0 0.0 0.0 0.16353604 0.0 0.11388853 0.13063724 0.0 0.0 0.0 0.0 0.0 0.0 0.03902615 0.0 0.0 0.0 0.20622286 0.0 0.11207112 0.0 0.0 0.0 0.0 0.09566962 0.0 0.03624862 0.0
11 0.1483114 0.0 0.0 0.09315847 0.0 0.0 0.0 0.0 0.0 0.0 0.0 0.0 0.0 0.0 0.1677111 0.10370278 0.0 0.31835085 0.09725759 0.0 0.0 0.0 0.0 0.10173323 0.0 0.0 0.0 0.032361593 0.0 0.0 0.0 0.0 0.0 0.15966696 0.1994118 0.15128095 0.0 0.002925267 0.22154754 0.0 0.0 0.0 0.0 0.0 0.0 0.0 0.031424154 0.0 0.073685214 0.0 0.0 0.0935905 0.0 0.0 0.0 0.1709587 0.0 0.0961907 0.0 0.0 0.0048998594 0.0 0.11205746 0.0 0.0 0.0 0.17164417 0.02409618 0.20097339 0.38586923 0.028097963 0.0 0.0 0.0 0.16865753 0.0 0.049762346 0.0 0.0 0.0 0.17563719 0.0 0.0 0.033413593 0.0 0.22530836 0.11614859 0.012118324 0.31349888 0.0 0.0 0.0 0.0 0.0 0.0 0.0 0.0 0.0 0.118853785 0.0 0.0 0.0 0.0 0.15516382 0.0 0.082114674 0.12448236 0.0 0.0 0.0 0.0 0.0 0.0 0.020486442 0.0 0.0 0.0 0.25598413 0.0 0.13634646 0.0 0.0 0.0 0.0 0.11875466 0.0 0.0 0.0
11 0.13130014 0.0 0.0 0.15348762 0.0 0.0 0.0 0.0 0.0 0.0 0.0 0.0 0.0 0.0 0.27481607 0.053160075 0.0 0.37815368 0.05116854 0.0 0.0 0.0 0.0 0.036627356 0.0 0.0 0.0 0.0 0.0 0.0 0.0 0.0 0.0 0.15237351 0.22632451 0.1676926 0.0 0.011903683 0.24596976 0.006178936 0.0 0.0 0.008809099 0.0 0.0 0.0 0.01397083 0.0 0.026179288 0.0 0.0 0.0044980873 0.0 0.0 0.0 0.2024352 0.0 0.115104415 0.0 0.0 0.06463884 0.0 0.105569445 0.0 0.0 0.0 0.15558016 0.022666555 0.18852536 0.4227383 0.10600389 0.0 0.0 0.0 0.16448572 0.0 0.05836013 0.0 0.0 0.0 0.012570789 0.0 0.0 0.008838314 0.0 0.17683287 0.120463744 0.011732431 0.2382963 0.0 0.0 0.0 0.0 0.0 0.0 0.0 0.0 0.0 0.04312674 0.0 0.0 0.0 0.0 0.13724834 0.0 0.13293761 0.12371803 0.0 0.0 0.0 0.0 0.0 0.0 0.046356045 0.0 0.0 0.0 0.19948527 0.0 0.104706176 0.0 0.0 0.0 0.0 0.08539614 0.0 0.051356412 0.0
11 0.120398715 0.0 0.0 0.18274902 0.0 0.0 0.0 0.0 0.0 0.0 0.0 0.0 0.0 0.0 0.24585178 0.10676889 0.0 0.3676101 0.09470874 0.0 0.0 0.0 0.0 0.083577946 0.0 0.0 0.0 0.0064671263 0.0 0.0 0.0 0.0 0.0 0.15117873 0.22865498 0.15595534 0.0 0.028450552 0.22778931 0.0 0.0 0.0 0.0 0.0 0.0 0.0 0.034276776 0.0 0.022754353 0.0 0.0 0.008002736 0.0 0.0 0.0 0.22163714 0.0 0.09798212 0.0 0.0 0.03620932 0.0 0.09142285 0.0 0.0 0.0 0.13985309 0.0 0.18860373 0.41080916 0.07932925 0.0 0.0 0.0 0.2047525 0.0 0.087176874 0.008850159 0.0 0.0 0.095854364 0.0 0.0 0.023052266 0.0 0.20668861 0.12739097 0.02586849 0.25512367 0.0 0.0 0.0 0.0 0.0 0.0 0.0 0.0 0.0 0.04535726 0.0 0.0 0.0 0.0 0.13018712 0.0 0.102206655 0.102275 0.0 0.0 0.0 0.0 0.0 0.0 0.0619101 0.0 0.0 0.0 0.17141469 0.0 0.09531505 0.0 0.0 0.0 0.0 0.10188621 0.0 0.003837979 0.0
11 0.11810188 0.0 0.0 0.18669708 0.0 0.0 0.0 0.0 0.0 0.0 0.0 0.0 0.0 0.0 0.2284403 0.13538866 0.0 0.3371587 0.088480785 0.0 0.0 0.0 0.0 0.08933834 0.0 0.0 0.0 0.030169534 0.0 0.0 0.0 0.0 0.0 0.1695531 0.22799082 0.16843747 0.0 0.036819465 0.22783978 0.0 0.0 0.0 0.0 0.0 0.0 0.0 0.07444963 0.0 0.028591406 0.0 0.0 0.022558773 0.0 0.0 0.0 0.21105726 0.0 0.11582482 0.0 0.0 0.0268259 0.0 0.10625932 0.0 0.0 0.0 0.13343152 0.0 0.19286516 0.40077204 0.07263867 0.0 0.0 0.0 0.20103711 0.0 0.09224144 0.01525094 0.0 0.0 0.11023745 0.0 0.0 0.013580978 0.0 0.20603694 0.13541467 0.01763083 0.2492803 0.0 0.0 0.0 0.0 0.0 0.0 0.0 0.0 0.0 0.07746703 0.0 0.0 0.0 0.0 0.15138827 0.0 0.08620007 0.11258417 0.0 0.0 0.0 0.0 0.0 0.0 0.08423674 0.0 0.0 0.0 0.16135234 0.0 0.110623434 0.0 0.0 0.0 0.0 0.105148606 0.0 0.0 0.0
11 0.103007525 0.0 0.0 0.1762301 0.0 0.0 0.0 0.0 0.0 0.0 0.0 0.0 0.0 0.0 0.27655697 0.05929325 0.0 0.40146175 0.06376636 0.0 0.0 0.0 0.0 0.05881791 0.0 0.0 0.0 0.0 0.0 0.0 0.0 0.0 0.0 0.16593891 0.23163447 0.19637679 0.0 0.041732136 0.24962717 0.0049925502 0.0 0.0 0.00096101325 0.0 0.0 0.0 0.0 0.0 0.010601294 0.0 0.0 0.0 0.0 0.0 0.0 0.1675862 0.0 0.09421668 0.0 0.0 0.033197228 0.0 0.06565235 0.0 0.0 0.0 0.13649188 0.019537361 0.20027548 0.41662687 0.1519301 0.0 0.0 0.0 0.17513397 0.0 0.078437045 0.0 0.0 0.0 0.017673071 0.0 0.0 0.04239157 0.0 0.14482033 0.13627182 0.05807212 0.2478327 0.0 0.0 0.0 0.0 0.0 0.0 0.0 0.0 0.0 0.06417124 0.0 0.0 0.0 0.0 0.10523077 0.0 0.09782185 0.07484046 0.0 0.0 0.0 0.0 0.0 0.0 0.04611452 0.0 0.0 0.0 0.19795613 0.0 0.07810196 0.0 0.0 0.0 0.0 0.06914564 0.0 0.041293945 0.0
11 0.17297918 0.0 0.0 0.08540889 0.0 0.0 0.0 0.0 0.0 0.0 0.0 0.0 0.0 0.0 0.16684534 0.11363451 0.0 0.3093206 0.080974236 0.0 0.0 0.0 0.0 0.07584303 0.0 0.0 0.0 0.05405692 0.0 0.0 0.0 0.0 0.0 0.1796914 0.18998142 0.17579593 0.0 0.008042698 0.2634556 0.0 0.0 0.0 0.0 0.0 0.0 0.0 0.024302997 0.0 0.083008364 0.0 0.0 0.101439826 0.0 0.0 0.0 0.17240152 0.0 0.15621611 0.0 0.0 0.0017614389 0.0 0.113927424 0.0 0.0 0.0 0.12905511 0.021836145 0.19038005 0.37910074 0.045805834 0.0 0.0 0.0 0.07379938 0.0 0.062243223 0.0 0.0 0.0 0.17271106 0.0 0.0 0.012344262 0.0 0.23137677 0.100633934 0.0024560331 0.29772317 0.0 0.0 0.0 0.0 0.0 0.0 0.0 0.0 0.0 0.13677949 0.0 0.0 0.0 0.0 0.17882903 0.0 0.077274956 0.10559873 0.0 0.0 0.0 0.0 0.0 0.0 0.02449654 0.0 0.0 0.0 0.23731858 0.0 0.16468313 0.0 0.0 0.0 0.0 0.12178021 0.0 0.0 0.0
11 0.13229853 0.0 0.0 0.1455924 0.0 0.0 0.0 0.0 0.0 0.0 0.0 0.0 0.0 0.0 0.1727195 0.14634223 0.0 0.309243 0.12525691 0.0 0.0 0.0 0.0 0.09044672 0.0 0.0 0.0 0.004759227 0.0 0.0 0.0 0.0 0.0 0.10983803 0.24756025 0.15927906 0.0 0.03354488 0.210393 0.0006886838 0.0 0.0 0.0 0.0 0.0 0.0 0.06178687 0.0 0.03944145 0.0 0.0 0.043434415 0.0 0.0 0.0 0.19779347 0.0 0.08488938 0.0 0.0 0.032326274 0.0 0.14671388 0.0 0.0 0.0 0.16589306 0.0 0.17119202 0.3887925 0.0069786846 0.0 0.0 0.0 0.23273313 0.0 0.0777184 0.009956315 0.0 0.0 0.16777107 0.0 0.0 0.023552056 0.0 0.22207125 0.13629366 0.025137534 0.3031827 0.0 0.0 0.0 0.0 0.0 0.0 0.0 0.0 0.0 0.06508323 0.0 0.0 0.0 0.0 0.125851 0.0 0.089535356 0.11238599 0.0 0.0 0.0 0.0 0.0 0.0 0.07606552 0.0 0.0 0.0 0.20864609 0.0 0.10423443 0.0 0.0 0.0 0.0 0.10894363 0.0 0.0 0.0
11 0.12799536 0.0 0.0 0.18919 0.0 0.0 0.0 0.0 0.0 0.0 0.0 0.0 0.0 0.0 0.24231285 0.13311729 0.00531112 0.30366442 0.0939963 0.0 0.0 0.0 0.0 0.07166565 0.0 0.0 0.0 0.040658854 0.0 0.0 0.0 0.0 0.0 0.16057347 0.22966999 0.1747015 0.0 0.039831452 0.2191654 0.0 0.0 0.0 0.0 0.0 0.0 0.0 0.062006887 0.0 0.0 0.0 0.0 0.017126203 0.0 0.0 0.0 0.19913964 0.0 0.1436185 0.0 0.0 0.0058341194 0.0 0.14467105 0.0 0.0 0.0 0.14613129 0.0 0.19248134 0.38284945 0.051398102 0.0 0.0 0.0 0.20921865 0.0 0.12822732 0.021863116 0.0 0.0 0.13021024 0.0 0.0 0.0012955548 0.0 0.1929463 0.15368679 0.011495438 0.23779547 0.0 0.0 0.0 0.0 0.0 0.0 0.0 0.0 0.0 0.08296283 0.0 0.0 0.0 0.0 0.17079394 0.0 0.085002705 0.12324701 0.0 0.0 0.0 0.0 0.0 0.0 0.12151177 0.0 0.0 0.0 0.15773116 0.0 0.101572186 0.0 0.0 0.0 0.0 0.090784825 0.0 0.0 0.0
11 0.16676177 0.0 0.0 0.09405075 0.0 0.0 0.0 0.0 0.0 0.0 0.0 0.0 0.0 0.0 0.17352854 0.114716366 0.0 0.31530985 0.08294637 0.0 0.0 0.0 0.0 0.06670232 0.0 0.0 0.0 0.057838913 0.0 0.0 0.0 0.0 0.0 0.1742999 0.2056799 0.18068847 0.0 0.014466298 0.2668192 0.0 0.0 0.0 0.0 0.0 0.0 0.0 0.043299437 0.0 0.074929595 0.0 0.0 0.08503936 0.0 0.0 0.0 0.17606348 0.0 0.16432698 0.0 0.0 0.016106987 0.0 0.12616578 0.0 0.0 0.0 0.12141277 0.0029436979 0.18982603 0.37839526 0.04070129 0.0 0.0 0.0 0.07969644 0.0 0.061499443 0.0 0.0 0.0 0.16362885 0.0 0.0 0.006219851 0.0 0.23079394 0.09977117 0.00083956565 0.29987606 0.0 0.0 0.0 0.0 0.0 0.0 0.0 0.0 0.0 0.12283431 0.0 0.0 0.0 0.0 0.17521457 0.0 0.08047499 0.10458617 0.0 0.0 0.0 0.0 0.0 0.0 0.04190412 0.0 0.0 0.0 0.2261516 0.0 0.15791696 0.0 0.0 0.0 0.0 0.11655777 0.0 0.0 0.0
11 0.12250007 0.0 0.0 0.15993074 0.0 0.0 0.0 0.0 0.0 0.0 0.0 0.0 0.0 0.0 0.20047866 0.13726245 0.0 0.33632764 0.12701471 0.0 0.0 0.0 0.0 0.09515294 0.0 0.0 0.0 0.0 0.0 0.0 0.0 0.0 0.0 0.12298827 0.22920965 0.15323386 0.0 0.017362121 0.19717045 0.007504359 0.0 0.0 0.0 0.0 0.0 0.0 0.04730568 0.0 0.046374712 0.0 0.0 0.051530913 0.0 0.0 0.0 0.24388668 0.0 0.08129436 0.0 0.0 0.029499788 0.0 0.10981475 0.0 0.0 0.0 0.163865 0.0 0.16621582 0.41069487 0.023510028 0.0 0.0 0.0 0.22971214 0.0 0.08216024 0.049513817 0.0 0.0 0.14958437 0.0 0.0 0.029223422 0.0 0.22535565 0.13683008 0.00976121 0.26483274 0.0 0.0 0.0 0.0 0.0 0.0 0.0 0.0 0.0 0.051587276 0.0 0.0 0.0 0.0 0.12806062 0.0 0.0903032 0.1068275 0.0 0.0 0.0 0.0 0.0 0.0 0.056099836 0.0 0.0 0.0 0.17658484 0.0 0.09754528 0.0 0.0 0.0 0.0 0.12052688 0.0 0.0 0.0
11 0.17369029 0.0 0.0 0.084829636 0.0 0.0 0.0 0.0 0.0 0.0 0.0 0.0 0.0 0.0 0.15392488 0.122070394 0.0 0.31697574 0.08562223 0.0 0.0 0.0 0.0 0.092073694 0.0 0.0 0.0 0.026308145 0.0 0.0 0.0 0.0 0.0 0.1573849 0.20840923 0.17347932 0.0 0.0282108 0.28370804 0.0 0.0 0.0 0.0 0.0 0.0 0.0 0.0 0.0 0.092809565 0.0 0.0 0.10345263 0.0 0.0 0.0 0.17662169 0.0 0.13960814 0.0 0.0 0.0 0.0 0.110883154 0.0 0.0 0.0 0.114716075 0.01681638 0.16544445 0.3752744 0.047390416 0.0 0.0 0.0 0.0829707 0.0 0.07978277 0.0 0.0 0.0 0.17230274 0.0 0.0 0.03293119 0.0 0.23320204 0.09416742 0.017115526 0.3131261 0.0 0.0 0.0 0.0 0.0 0.0 0.0 0.0 0.0 0.120848574 0.0 0.0 0.0 0.0 0.14883313 0.0 0.09515368 0.08338182 0.0 0.0 0.0 0.0 0.0 0.0 0.006686894 0.0 0.0 0.0 0.23985042 0.0 0.1510886 0.0 0.0 0.0 0.0 0.15005548 0.0 0.0 0.0
11 0.13994458 0.0 0.0 0.12530096 0.0 0.0 0.0 0.0 0.0 0.0 0.0 0.0 0.0 0.0 0.19874454 0.11516298 0.0 0.3361903 0.097149536 0.0 0.0 0.0 0.0 0.08046203 0.0 0.0 0.0 0.0 0.0 0.0 0.0 0.0 0.0 0.1286688 0.22535151 0.1473458 0.0 0.0 0.20586473 0.0025271585 0.0 0.0 0.0 0.0 0.0 0.0 0.06819659 0.0 0.07111191 0.0 0.0 0.06284919 0.0 0.0 0.0 0.23243098 0.0 0.077043675 0.0 0.0 0.052031305 0.0 0.116715856 0.0 0.0 0.0 0.16965075 0.01570178 0.17545508 0.41933033 0.028493948 0.0 0.0 0.0 0.20886171 0.0 0.055279486 0.00036819887 0.0 0.0 0.11356732 0.0 0.0 0.020189416 0.0 0.22438999 0.115518205 0.0060756076 0.27487516 0.0 0.0 0.0 0.0 0.0 0.0 0.0 0.0 0.0 0.050461993 0.0 0.0 0.0 0.0 0.14682782 0.0 0.110264085 0.13931778 0.0 0.0 0.0 0.0 0.0 0.0 0.039186414 0.0 0.0 0.0 0.20804194 0.0 0.1160321 0.0 0.0 0.0 0.0 0.107167765 0.0 0.021457262 0.0
11 0.1178974 0.0 0.0 0.1665608 0.0 0.0 0.0 0.0 0.0 0.0 0.0 0.0 0.0 0.0 0.23641336 0.10572358 0.0 0.3366959 0.10482875 0.0 0.0 0.0 0.0 0.08094811 0.0 0.0 0.0 0.0 0.0 0.0 0.0 0.0 0.0 0.13995074 0.21812151 0.1556812 0.0 0.013345436 0.20125338 0.005269671 0.0 0.0 0.0 0.0 0.0 0.0 0.026142074 0.0 0.02731916 0.0 0.0 0.04394305 0.0 0.0 0.0 0.23158558 0.0 0.08499441 0.0 0.0 0.030209651 0.0 0.10896417 0.0 0.0 0.0 0.17970179 0.0 0.17968132 0.42020676 0.05364046 0.0 0.0 0.0 0.22494432 0.0 0.08796341 0.022798605 0.0 0.0 0.116448045 0.0 0.0 0.027621342 0.0 0.20775011 0.15984923 0.003037749 0.24662234 0.0 0.0 0.0 0.0 0.0 0.0 0.0 0.0 0.0 0.06165945 0.0 0.0 0.0 0.0 0.14473557 0.0 0.089507386 0.117789455 0.0 0.0 0.0 0.0 0.0 0.0 0.051190957 0.0 0.0 0.0 0.1836654 0.0 0.1004493 0.0 0.0 0.0 0.0 0.10694751 0.0 0.00112029 0.0
11 0.12008178 0.0 0.0 0.18371008 0.0 0.0 0.0 0.0 0.0 0.0 0.0 0.0 0.0 0.0 0.24591236 0.112273335 0.0 0.3252194 0.09160636 0.0 0.0 0.0 0.0 0.0736904 0.0 0.0 0.0 0.020694964 0.0 0.0 0.0 0.0 0.0 0.15962768 0.22627261 0.17317444 0.0 0.031706613 0.21290158 0.0 0.0 0.0 0.0 0.0 0.0 0.0 0.035199232 0.0 0.001884439 0.0 0.0 0.020430457 0.0 0.0 0.0 0.2028442 0.0 0.118664965 0.0 0.0 0.018743569 0.0 0.124471076 0.0 0.0 0.0 0.16089006 0.0 0.19561423 0.4026579 0.0672934 0.0 0.0 0.0 0.21679005 0.0 0.10825908 0.008697365 0.0 0.0 0.110493414 0.0 0.0 0.016358642 0.0 0.18954913 0.1597128 0.010792232 0.2426892 0.0 0.0 0.0 0.0 0.0 0.0 0.0 0.0 0.0 0.08206886 0.0 0.0 0.0 0.0 0.16040811 0.0 0.087355815 0.12104993 0.0 0.0 0.0 0.0 0.0 0.0 0.08994828 0.0 0.0 0.0 0.17176232 0.0 0.10083976 0.0 0.0 0.0 0.0 0.08919465 0.0 0.0 0.0
11 0.13041948 0.0 0.0 0.10471143 0.0 0.0 0.0 0.0 0.0 0.0 0.0 0.0 0.0 0.0 0.18470123 0.08811414 0.0 0.3392212 0.063947625 0.0 0.0 0.0 0.0 0.10264924 0.0 0.0 0.0 0.021658178 0.0 0.0 0.0 0.0 0.0 0.21473385 0.17787659 0.16335729 0.0 0.01579767 0.22960632 0.0 0.0 0.0 0.0 0.0 0.0 0.0 0.021348465 0.0 0.0901935 0.0 0.0 0.10091147 0.0 0.0 0.0 0.1745696 0.0 0.1278597 0.0 0.0 0.010988944 0.0 0.090821095 0.0 0.0 0.0 0.16225745 0.055647835 0.22686802 0.39374977 0.095121674 0.0 0.0 0.0 0.12704422 0.0 0.057538446 0.0 0.0 0.0 0.106394514 0.0 0.0 0.02360382 0.0 0.21645911 0.11484858 0.0015192473 0.27077317 0.0 0.0 0.0 0.0 0.0 0.0 0.0 0.0 0.0 0.16065393 0.0 0.0 0.0 0.0 0.17069376 0.0 0.08287927 0.10765004 0.0 0.0 0.0 0.0 0.0 0.0 0.018365841 0.0 0.0 0.0 0.21965943 0.0 0.1450868 0.0 0.0 0.0 0.0 0.12592734 0.0 0.006198902 0.0
11 0.118462846 0.0 0.0 0.18994564 0.0 0.0 0.0 0.0 0.0 0.0 0.0 0.0 0.0 0.0 0.25688452 0.1054262 0.0 0.36625624 0.08494937 0.0 0.0 0.0 0.0 0.086474776 0.0 0.0 0.0 0.009417602 0.0 0.0 0.0 0.0 0.0 0.15612818 0.22666252 0.15649645 0.0 0.033005845 0.24068618 0.0 0.0 0.0 0.0 0.0 0.0 0.0 0.032992292 0.0 0.020195963 0.0 0.0 0.004223051 0.0 0.0 0.0 0.21910278 0.0 0.09551465 0.0 0.0 0.03172704 0.0 0.09066222 0.0 0.0 0.0 0.13050532 0.0 0.19020668 0.40727466 0.09116147 0.0 0.0 0.0 0.20479284 0.0 0.09702937 0.013689243 0.0 0.0 0.083064586 0.0 0.0 0.022696586 0.0 0.20213674 0.12642358 0.03007678 0.24841979 0.0 0.0 0.0 0.0 0.0 0.0 0.0 0.0 0.0 0.04062076 0.0 0.0 0.0 0.0 0.13246402 0.0 0.10723227 0.10285417 0.0 0.0 0.0 0.0 0.0 0.0 0.06706165 0.0 0.0 0.0 0.16094993 0.0 0.090791896 0.0 0.0 0.0 0.0 0.10446475 0.0 0.009064335 0.0
11 0.13185029 0.0 0.0 0.14767323 0.0 0.0 0.0 0.0 0.0 0.0 0.0 0.0 0.0 0.0 0.18873161 0.13410579 0.0 0.3180039 0.092786945 0.0 0.0 0.0 0.0 0.109814696 0.0 0.0 0.0 0.01467156 0.0 0.0 0.0 0.0 0.0 0.14426215 0.23530315 0.17103864 0.0 0.04049936 0.22065459 0.0 0.0 0.0 0.0 0.0 0.0 0.0 0.014954304 0.0 0.032920122 0.0 0.0 0.0471727 0.0 0.0 0.0 0.1747838 0.0 0.08557548 0.0 0.0 0.014363634 0.0 0.13776612 0.0 0.0 0.0 0.17217113 0.0008675566 0.20112643 0.38041356 0.04637305 0.0 0.0 0.0 0.23392753 0.0 0.09752094 0.0 0.0 0.0 0.13201882 0.0 0.0 0.03620611 0.0 0.19021718 0.13362701 0.04917094 0.29997516 0.0 0.0 0.0 0.0 0.0 0.0 0.0 0.0 0.0 0.100402735 0.0 0.0 0.0 0.0 0.14099753 0.0 0.093914874 0.1055123 0.0 0.0 0.0 0.0 0.0 0.0 0.07362293 0.0 0.0 0.0 0.2116948 0.0 0.096756436 0.0 0.0 0.0 0.0 0.113778114 0.0 0.0032239566 0.0
11 0.12881492 0.0 0.0 0.15381007 0.0 0.0 0.0 0.0 0.0 0.0 0.0 0.0 0.0 0.0 0.20756736 0.12262373 0.0 0.3227232 0.077053554 0.0 0.0 0.0 0.0 0.101716846 0.0 0.0 0.0 0.024309551 0.0 0.0 0.0 0.0 0.0 0.16317609 0.23084109 0.17804176 0.0 0.044037882 0.22873306 0.0016576799 0.0 0.0 0.0 0.0 0.0 0.0 0.00013065392 0.0 0.018438214 0.0 0.0 0.035658807 0.0 0.0 0.0 0.16513135 0.0 0.10554187 0.0 0.0 0.0048527187 0.0 0.13304769 0.0 0.0 0.0 0.16825433 0.0098213665 0.20878123 0.3789636 0.068485774 0.0 0.0 0.0 0.22144414 0.0 0.10743993 0.0 0.0 0.0 0.10960973 0.0 0.0 0.034792427 0.0 0.17193852 0.14151494 0.04957898 0.2897807 0.0 0.0 0.0 0.0 0.0 0.0 0.0 0.0 0.0 0.113099955 0.0 0.0 0.0 0.0 0.14816242 0.0 0.09420762 0.10667863 0.0 0.0 0.0 0.0 0.0 0.0 0.08242654 0.0 0.0 0.0 0.21152805 0.0 0.09775133 0.0 0.0 0.0 0.0 0.10354914 0.0 0.0067425612 0.0
11 0.120754756 0.0 0.0 0.1873305 0.0 0.0 0.0 0.0 0.0 0.0 0.0 0.0 0.0 0.0 0.26026163 0.09771345 0.0 0.3755872 0.082138464 0.0 0.0 0.0 0.0 0.09191366 0.0 0.0 0.0 0.009667234 0.0 0.0 0.0 0.0 0.0 0.1577056 0.21465136 0.14893255 0.0 0.023447607 0.23954307 0.0 0.0 0.0 0.0 0.0 0.0 0.0 0.019151947 0.0 0.023256248 0.0 0.0 0.0085138995 0.0 0.0 0.0 0.22306219 0.0 0.09075973 0.0 0.0 0.026679974 0.0 0.075568095 0.0 0.0 0.0 0.12928843 0.0 0.2003901 0.41302475 0.099870704 0.0 0.0 0.0 0.19521566 0.0 0.096680775 0.0086380355 0.0 0.0 0.07951964 0.0 0.0 0.030568609 0.0 0.20228487 0.1210429 0.030988744 0.24577592 0.0 0.0 0.0 0.0 0.0 0.0 0.0 0.0 0.0 0.043276615 0.0 0.0 0.0 0.0 0.13111328 0.0 0.110211305 0.10197747 0.0 0.0 0.0 0.0 0.0 0.0 0.05576438 0.0 0.0 0.0 0.16281947 0.0 0.09234704 0.0 0.0 0.0 0.0 0.10548258 0.0 0.013729794 0.0
11 0.13281684 0.0 0.0 0.17705029 0.0 0.0 0.0 0.0 0.0 0.0 0.0 0.0 0.0 0.0 0.23909006 0.11980971 0.0 0.34651121 0.10526728 0.0 0.0 0.0 0.0 0.073329456 0.0 0.0 0.0 0.018446928 0.0 0.0 0.0 0.0 0.0 0.15113474 0.22362454 0.15311292 0.0 0.017185835 0.21295956 0.0 0.0 0.0 0.0 0.0 0.0 0.0 0.06991119 0.0 0.015710771 0.0 0.0 0.020852853 0.0 0.0 0.0 0.23625524 0.0 0.12381949 0.0 0.0 0.031893075 0.0 0.1128239 0.0 0.0 0.0 0.13917984 0.0 0.1788501 0.40702298 0.04899585 0.0 0.0 0.0 0.2006871 0.0 0.089605324 0.024304966 0.0 0.0 0.122690156 0.0 0.0 0.00359873 0.0 0.22053276 0.12961985 0.006573059 0.24624258 0.0 0.0 0.0 0.0 0.0 0.0 0.0 0.0 0.0 0.0505988 0.0 0.0 0.0 0.0 0.14874834 0.0 0.094611175 0.11488845 0.0 0.0 0.0 0.0 0.0 0.0 0.084928565 0.0 0.0 0.0 0.16289844 0.0 0.10288255 0.0 0.0 0.0 0.0 0.097719535 0.0 0.0 0.0
11 0.12737966 0.0 0.0 0.17734203 0.0 0.0 0.0 0.0 0.0 0.0 0.0 0.0 0.0 0.0 0.21267582 0.14226809 0.0 0.32766134 0.118557625 0.0 0.0 0.0 0.0 0.078958966 0.0 0.0 0.0 0.015058901 0.0 0.0 0.0 0.0 0.0 0.13448583 0.24213077 0.17004448 0.0 0.037748355 0.21070813 0.0 0.0 0.0 0.0 0.0 0.0 0.0 0.063349985 0.0 0.019776072 0.0 0.0 0.02330916 0.0 0.0 0.0 0.22160538 0.0 0.116132796 0.0 0.0 0.026629409 0.0 0.13161261 0.0 0.0 0.0 0.14713618 0.0 0.17273812 0.39574277 0.03246322 0.0 0.0 0.0 0.22188012 0.0 0.096585445 0.03530251 0.0 0.0 0.14572042 0.0 0.0 0.014927993 0.0 0.21702941 0.13418408 0.01366373 0.25826642 0.0 0.0 0.0 0.0 0.0 0.0 0.0 0.0 0.0 0.059636783 0.0 0.0 0.0 0.0 0.13956547 0.0 0.09252079 0.1110446 0.0 0.0 0.0 0.0 0.0 0.0 0.095955215 0.0 0.0 0.0 0.16471967 0.0 0.09534438 0.0 0.0 0.0 0.0 0.10088968 0.0 0.0 0.0
11 0.14596513 0.0 0.0 0.10368605 0.0 0.0 0.0 0.0 0.0 0.0 0.0 0.0 0.0 0.0 0.15907557 0.13808 0.0 0.3002333 0.093361065 0.0 0.0 0.0 0.0 0.090775274 0.0 0.0 0.0 0.034173217 0.0 0.0 0.0 0.0 0.0 0.15459654 0.21532105 0.1494807 0.0 0.0 0.21051876 0.0 0.0 0.0 0.0 0.0 0.0 0.0 0.10512943 0.0 0.08106027 0.0 0.0 0.08534772 0.0 0.0 0.0 0.20055686 0.0 0.108255215 0.0 0.0 0.03621848 0.0 0.12273247 0.0 0.0 0.0 0.15757519 0.006386642 0.18231139 0.38937873 0.010365979 0.0 0.0 0.0 0.1848665 0.0 0.044468533 0.0 0.0 0.0 0.16775073 0.0 0.0 0.013532791 0.0 0.23256949 0.11820516 0.0 0.30233377 0.0 0.0 0.0 0.0 0.0 0.0 0.0 0.0 0.0 0.10306429 0.0 0.0 0.0 0.0 0.16899681 0.0 0.076287456 0.14175744 0.0 0.0 0.0 0.0 0.0 0.0 0.05239177 0.0 0.0 0.0 0.23031227 0.0 0.14120074 0.0 0.0 0.0 0.0 0.102759406 0.0 0.0 0.0
11 0.1375366 0.0 0.0 0.11502052 0.0 0.0 0.0 0.0 0.0 0.0 0.0 0.0 0.0 0.0 0.18895423 0.117231816 0.0 0.33820558 0.098757766 0.0 0.0 0.0 0.0 0.09434475 0.0 0.0 0.0 0.0 0.0 0.0 0.0 0.0 0.0 0.12859306 0.21534698 0.137165 0.0 0.0 0.20763808 0.0014002178 0.0 0.0 0.0 0.0 0.0 0.0 0.06273725 0.0 0.08281758 0.0 0.0 0.081361614 0.0 0.0 0.0 0.2346791 0.0 0.06969068 0.0 0.0 0.04189683 0.0 0.11366085 0.0 0.0 0.0 0.17756703 0.025534308 0.17224778 0.41331413 0.019219894 0.0 0.0 0.0 0.20616327 0.0 0.056377504 0.0 0.0 0.0 0.12820838 0.0 0.0 0.026110023 0.0 0.23545346 0.11129269 0.010324031 0.27543244 0.0 0.0 0.0 0.0 0.0 0.0 0.0 0.0 0.0 0.05662695 0.0 0.0 0.0 0.0 0.13911165 0.0 0.10906551 0.13430683 0.0 0.0 0.0 0.0 0.0 0.0 0.023565037 0.0 0.0 0.0 0.2149088 0.0 0.11749961 0.0 0.0 0.0 0.0 0.12364661 0.0 0.023192111 0.0
11 0.12305401 0.0 0.0 0.15533628 0.0 0.0 0.0 0.0 0.0 0.0 0.0 0.0 0.0 0.0 0.2693004 0.047592785 0.0 0.3760577 0.061692923 0.0 0.0 0.0 0.0 0.050243203 0.0 0.0 0.0 0.0 0.0 0.0 0.0 0.0 0.0 0.1547432 0.22556789 0.16206144 0.0 0.0024133776 0.23180096 0.014353409 0.0 0.0 0.00017026167 0.0 0.0 0.0 0.0 0.0 0.032299176 0.0 0.0 0.025633773 0.0 0.0 0.0 0.23014583 0.0 0.09950538 0.0 0.0 0.05924635 0.0 0.099582225 0.0 0.0 0.0 0.15465835 0.029110407 0.18660416 0.4317291 0.10610471 0.0 0.0 0.0 0.18194753 0.0 0.064333804 0.0 0.0 0.0 0.0056541413 0.0 0.0 0.017098853 0.0 0.17395325 0.12433084 0.009809542 0.22387499 0.0 0.0 0.0 0.0 0.0 0.0 0.0 0.0 0.0 0.046146665 0.0 0.0 0.0 0.0 0.14246355 0.0 0.14274779 0.12065228 0.0 0.0 0.0 0.0 0.0 0.0 0.039316658 0.0 0.0 0.0 0.18146898 0.0 0.092639044 0.0 0.0 0.0 0.0 0.10373348 0.0 0.0569615 0.0
11 0.15570252 0.0 0.0 0.0952773 0.0 0.0 0.0 0.0 0.0 0.0 0.0 0.0 0.0 0.0 0.17949408 0.11540678 0.0 0.30457744 0.07015168 0.0 0.0 0.0 0.0 0.08642218 0.0 0.0 0.0 0.070801154 0.0 0.0 0.0 0.0 0.0 0.19374695 0.17938045 0.16694552 0.0 0.0 0.22774474 0.0 0.0 0.0 0.0 0.0 0.0 0.0 0.05873881 0.0 0.060418375 0.0 0.0 0.09317525 0.0 0.0 0.0 0.16910958 0.0 0.15759249 0.0 0.0 0.007677169 0.0 0.11215709 0.0 0.0 0.0 0.15472673 0.018778007 0.21799438 0.3743128 0.038962174 0.0 0.0 0.0 0.113349035 0.0 0.059893016 0.0 0.0 0.0 0.16670303 0.0 0.0 0.009179315 0.0 0.20949626 0.1240118 0.0 0.29508123 0.0 0.0 0.0 0.0 0.0 0.0 0.0 0.0 0.0 0.1544839 0.0 0.0 0.0 0.0 0.1922059 0.0 0.055015597 0.1265534 0.0 0.0 0.0 0.0 0.0 0.0 0.051109325 0.0 0.0 0.0 0.23574771 0.0 0.16197291 0.0 0.0 0.0 0.0 0.10628549 0.0 0.0 0.0
11 0.12411087 0.0 0.0 0.18122846 0.0 0.0 0.0 0.0 0.0 0.0 0.0 0.0 0.0 0.0 0.25602552 0.09360795 0.0 0.3797778 0.088335805 0.0 0.0 0.0 0.0 0.081210196 0.0 0.0 0.0 0.009748049 0.0 0.0 0.0 0.0 0.0 0.15291414 0.2212175 0.15410854 0.0 0.020873265 0.23132569 0.0 0.0 0.0 0.0 0.0 0.0 0.0 0.017331464 0.0 0.021759216 0.0 0.0 0.000981297 0.0 0.0 0.0 0.21880184 0.0 0.09195297 0.0 0.0 0.03452978 0.0 0.07548477 0.0 0.0 0.0 0.1386076 0.0 0.19681561 0.41736433 0.095066465 0.0 0.0 0.0 0.19158731 0.0 0.081105545 0.0 0.0 0.0 0.08176155 0.0 0.0 0.029359361 0.0 0.19967246 0.12084327 0.030167954 0.25464842 0.0 0.0 0.0 0.0 0.0 0.0 0.0 0.0 0.0 0.04315933 0.0 0.0 0.0 0.0 0.12752688 0.0 0.106620096 0.102456644 0.0 0.0 0.0 0.0 0.0 0.0 0.05044431 0.0 0.0 0.0 0.17688528 0.0 0.09666569 0.0 0.0 0.0 0.0 0.09599352 0.0 0.009193125 0.0
11 0.14287446 0.0 0.0 0.10752234 0.0 0.0 0.0 0.0 0.0 0.0 0.0 0.0 0.0 0.0 0.16761133 0.13293625 0.0 0.30682853 0.09090759 0.0 0.0 0.0 0.0 0.093575284 0.0 0.0 0.0 0.027042687 0.0 0.0 0.0 0.0 0.0 0.15906912 0.21289437 0.1487528 0.0 0.0 0.21128209 0.0 0.0 0.0 0.0 0.0 0.0 0.0 0.093793064 0.0 0.0784827 0.0 0.0 0.09015484 0.0 0.0 0.0 0.20541315 0.0 0.112524495 0.0 0.0 0.03311715 0.0 0.12215219 0.0 0.0 0.0 0.16115172 0.008767958 0.18229803 0.388696 0.014006114 0.0 0.0 0.0 0.18600634 0.0 0.053901035 0.0 0.0 0.0 0.16301905 0.0 0.0 0.016458403 0.0 0.2330426 0.11968246 0.0 0.2904631 0.0 0.0 0.0 0.0 0.0 0.0 0.0 0.0 0.0 0.10386498 0.0 0.0 0.0 0.0 0.16695957 0.0 0.08086189 0.14053681 0.0 0.0 0.0 0.0 0.0 0.0 0.05025729 0.0 0.0 0.0 0.23011099 0.0 0.13713321 0.0 0.0 0.0 0.0 0.10892582 0.0 0.0 0.0
11 0.15153873 0.0 0.0 0.10164917 0.0 0.0 0.0 0.0 0.0 0.0 0.0 0.0 0.0 0.0 0.17978941 0.118194684 0.0 0.3140156 0.07547815 0.0 0.0 0.0 0.0 0.0792092 0.0 0.0 0.0 0.06010801 0.0 0.0 0.0 0.0 0.0 0.18923043 0.20408112 0.17329702 0.0 0.0129282605 0.24962288 0.0 0.0 0.0 0.0 0.0 0.0 0.0 0.0626282 0.0 0.063771024 0.0 0.0 0.085310325 0.0 0.0 0.0 0.17589918 0.0 0.17102446 0.0 0.0 0.016608037 0.0 0.12720914 0.0 0.0 0.0 0.13471386 0.0023252435 0.2040572 0.3724268 0.039874773 0.0 0.0 0.0 0.10665197 0.0 0.06987398 0.0 0.0 0.0 0.15557432 0.0 0.0 0.004170112 0.0 0.21811925 0.11157122 0.0 0.2935168 0.0 0.0 0.0 0.0 0.0 0.0 0.0 0.0 0.0 0.13567892 0.0 0.0 0.0 0.0 0.176175 0.0 0.07290598 0.11069646 0.0 0.0 0.0 0.0 0.0 0.0 0.0622128 0.0 0.0 0.0 0.22181945 0.0 0.15362857 0.0 0.0 0.0 0.0 0.11792867 0.0 0.0 0.0
11 0.12431 0.0 0.0 0.15635361 0.0 0.0 0.0 0.0 0.0 0.0 0.0 0.0 0.0 0.0 0.21577586 0.115137324 0.0 0.32351717 0.07296658 0.0 0.0 0.0 0.0 0.10568795 0.0 0.0 0.0 0.015661536 0.0 0.0 0.0 0.0 0.0 0.16953287 0.22304238 0.17265391 0.0 0.037314035 0.22381672 0.0056014 0.0 0.0 0.0 0.0 0.0 0.0 0.0 0.0 0.016027771 0.0 0.0 0.041723523 0.0 0.0 0.0 0.17253274 0.0 0.10070311 0.0 0.0 0.003813411 0.0 0.1260599 0.0 0.0 0.0 0.17499489 0.01611698 0.21017519 0.38355103 0.075471915 0.0 0.0 0.0 0.22565503 0.0 0.11209697 0.0 0.0 0.0 0.100014746 0.0 0.0 0.037231077 0.0 0.16974342 0.15115419 0.043014992 0.27997094 0.0 0.0 0.0 0.0 0.0 0.0 0.0 0.0 0.0 0.11750067 0.0 0.0 0.0 0.0 0.15159117 0.0 0.09291133 0.107164845 0.0 0.0 0.0 0.0 0.0 0.0 0.07323101 0.0 0.0 0.0 0.20690498 0.0 0.09865391 0.0 0.0 0.0 0.0 0.10789452 0.0 0.013068682 0.0
11 0.14882015 0.0 0.0 0.10296139 0.0 0.0 0.0 0.0 0.0 0.0 0.0 0.0 0.0 0.0 0.14221503 0.14213789 0.0 0.30897233 0.07521326 0.0 0.0 0.0 0.0 0.09438091 0.0 0.0 0.0 0.05729744 0.0 0.0 0.0 0.0 0.0 0.18927774 0.21587351 0.1869116 0.0 0.039120812 0.2819239 0.0006311134 0.0 0.0 0.0 0.0 0.0 0.0 0.044118788 0.0 0.09228974 0.0 0.0 0.101249404 0.0 0.0 0.0 0.16622098 0.0 0.17046586 0.0 0.0 0.0 0.0 0.13891888 0.0 0.0 0.0 0.10177397 0.0 0.18895024 0.35828906 0.04375365 0.0 0.0 0.0 0.07652421 0.0 0.07946669 0.0 0.0 0.0 0.16201417 0.0 0.0 0.015185919 0.0 0.22781827 0.09364111 0.011479552 0.30453277 0.0 0.0 0.0 0.0 0.0 0.0 0.0 0.0 0.0 0.15181567 0.0 0.0 0.0 0.0 0.15896484 0.0 0.08426179 0.07165554 0.0 0.0 0.0 0.0 0.0 0.0 0.054700598 0.0 0.0 0.0 0.20381302 0.0 0.15527171 0.0 0.0 0.0 0.0 0.14388688 0.0 0.0 0.0
11 0.13084154 0.0 0.0 0.16176803 0.0 0.0 0.0 0.0 0.0 0.0 0.0 0.0 0.0 0.0 0.21219988 0.13263129 0.0 0.3384529 0.12907265 0.0 0.0 0.0 0.0 0.08673302 0.0 0.0 0.0 0.0 0.0 0.0 0.0 0.0 0.0 0.11496019 0.22853054 0.14936459 0.0 0.0063774516 0.19727722 0.009557478 0.0 0.0 0.0 0.0 0.0 0.0 0.052302156 0.0 0.039900985 0.0 0.0 0.042754237 0.0 0.0 0.0 0.25412336 0.0 0.07635394 0.0 0.0 0.036214024 0.0 0.10731022 0.0 0.0 0.0 0.16028202 0.0 0.15746137 0.41779009 0.022091899 0.0 0.0 0.0 0.22776443 0.0 0.077197716 0.058348995 0.0 0.0 0.13894278 0.0 0.0 0.021910075 0.0 0.22680041 0.13482077 0.0045042196 0.26280063 0.0 0.0 0.0 0.0 0.0 0.0 0.0 0.0 0.0 0.032701004 0.0 0.0 0.0 0.0 0.13096097 0.0 0.091583915 0.11032732 0.0 0.0 0.0 0.0 0.0 0.0 0.056429382 0.0 0.0 0.0 0.17158458 0.0 0.09530851 0.0 0.0 0.0 0.0 0.11588888 0.0 0.0 0.0
11 0.13158485 0.0 0.0 0.14739333 0.0 0.0 0.0 0.0 0.0 0.0 0.0 0.0 0.0 0.0 0.27443165 0.053968262 0.0 0.37810588 0.046645287 0.0 0.0 0.0 0.0 0.043717407 0.0 0.0 0.0 0.0 0.0 0.0 0.0 0.0 0.0 0.1630115 0.21669534 0.16503647 0.0 0.0011240302 0.23441426 0.0040585482 0.0007557764 0.0 0.0066678636 0.0 0.0 0.0 0.01429423 0.0 0.027979597 0.0 0.0 0.0168433 0.0 0.0 0.0 0.21288237 0.0 0.116962746 0.0 0.0 0.0572634 0.0 0.099152856 0.0 0.0 0.0 0.15595075 0.03251984 0.19617343 0.4266637 0.105376385 0.0 0.0 0.0 0.1612071 0.0 0.05543079 0.0 0.0 0.0 0.017655289 0.0 0.0 0.012097551 0.0 0.17658164 0.12338302 0.0067270966 0.23126705 0.0 0.0 0.0 0.0 0.0 0.0 0.0 0.0 0.0 0.05795028 0.0 0.0 0.0 0.0 0.14818135 0.0 0.12323132 0.124795996 0.0 0.0 0.0 0.0 0.0 0.0 0.04440153 0.0 0.0 0.0 0.20054406 0.0 0.108549505 0.0 0.0 0.0 0.0 0.0883962 0.0 0.04691871 0.0
11 0.16088632 0.0 0.0 0.09969724 0.0 0.0 0.0 0.0 0.0 0.0 0.0 0.0 0.0 0.0 0.14704287 0.13732493 0.0 0.31906736 0.09661769 0.0 0.0 0.0 0.0 0.08007759 0.0 0.0 0.0 0.036670197 0.0 0.0 0.0 0.0 0.0 0.15265855 0.23381779 0.1863557 0.0 0.047500744 0.2875213 0.0029805468 0.0 0.0 0.0 0.0 0.0 0.0 0.01551511 0.0 0.08732898 0.0 0.0 0.082032956 0.0 0.0 0.0 0.16993335 0.0 0.14970121 0.0 0.0 0.007649431 0.0 0.14143929 0.0 0.0 0.0 0.10541685 0.0 0.17334728 0.36443138 0.035647053 0.0 0.0 0.0 0.08982947 0.0 0.07918454 0.0 0.0 0.0 0.16680115 0.0 0.0 0.025900628 0.0 0.23512003 0.08540776 0.017298665 0.32444537 0.0 0.0 0.0 0.0 0.0 0.0 0.0 0.0 0.0 0.10868929 0.0 0.0 0.0 0.0 0.13757314 0.0 0.09790011 0.07163697 0.0 0.0 0.0 0.0 0.0 0.0 0.04281593 0.0 0.0 0.0 0.21866071 0.0 0.13913849 0.0 0.0 0.0 0.0 0.14331003 0.0 0.0 0.0
11 0.13349487 0.0 0.0 0.12609936 0.0 0.0 0.0 0.0 0.0 0.0 0.0 0.0 0.0 0.0 0.21983293 0.1002134 0.0 0.34998703 0.08186118 0.0 0.0 0.0 0.0 0.08438512 0.0 0.0 0.0 0.0 0.0 0.0 0.0 0.0 0.0 0.14147055 0.21490562 0.14749402 0.0 0.0 0.21779637 0.003725099 0.0 0.0 0.0 0.0 0.0 0.0 0.04337217 0.0 0.06512797 0.0 0.0 0.06566711 0.0 0.0 0.0 0.22936651 0.0 0.07499243 0.0 0.0 0.044847954 0.0 0.10574537 0.0 0.0 0.0 0.1797942 0.029024858 0.17699869 0.41777486 0.04772268 0.0 0.0 0.0 0.20209533 0.0 0.06255121 0.0 0.0 0.0 0.09674874 0.0 0.0 0.029818289 0.0 0.21394107 0.12207069 0.0070206863 0.26667556 0.0 0.0 0.0 0.0 0.0 0.0 0.0 0.0 0.0 0.057706643 0.0 0.0 0.0 0.0 0.14082845 0.0 0.111458555 0.1330978 0.0 0.0 0.0 0.0 0.0 0.0 0.023229113 0.0 0.0 0.0 0.21150555 0.0 0.115185976 0.0 0.0 0.0 0.0 0.11538745 0.0 0.031992123 0.0
11 0.12655576 0.0 0.0 0.17050038 0.0 0.0 0.0 0.0 0.0 0.0 0.0 0.0 0.0 0.0 0.25987107 0.08543068 0.0 0.3860204 0.094823994 0.0 0.0 0.0 0.0 0.079841696 0.0 0.0 0.0 0.0 0.0 0.0 0.0 0.0 0.0 0.15048622 0.20758589 0.14689702 0.0 0.0 0.221399 0.0013431056 0.0 0.0 0.0012609217 0.0 0.0 0.0 0.010503472 0.0 0.028986134 0.0 0.0 0.013929107 0.0 0.0 0.0 0.23733427 0.0 0.0821318 0.0 0.0 0.03331752 0.0 0.05910921 0.0 0.0 0.0 0.14873226 0.0075390744 0.1857946 0.4293735 0.08880605 0.0 0.0 0.0 0.18725789 0.0 0.070621364 0.009873392 0.0 0.0 0.07801074 0.0 0.0 0.02893823 0.0 0.20171288 0.12617382 0.018877564 0.25183165 0.0 0.0 0.0 0.0 0.0 0.0 0.0 0.0 0.0 0.035440616 0.0 0.0 0.0 0.0 0.12838188 0.011163186 0.102827474 0.10769572 0.0 0.0 0.0 0.0 0.0 0.0 0.02976945 0.0 0.0 0.0 0.18027148 0.0 0.10102615 0.0 0.0 0.0 0.0 0.102096975 0.0 0.009643819 0.0
11 0.13931635 0.0 0.0 0.1294246 0.0 0.0 0.0 0.0 0.0 0.0 0.0 0.0 0.0 0.0 0.20247151 0.112966664 0.0 0.32128322 0.08239567 0.0 0.0 0.0 0.0 0.09088337 0.0 0.0 0.0 0.014633708 0.0 0.0 0.0 0.0 0.0 0.170603 0.21229355 0.15729693 0.0 0.0 0.21442226 0.0 0.0 0.0 0.0 0.0 0.0 0.0 0.07174511 0.0 0.06521753 0.0 0.0 0.07833232 0.0 0.0 0.0 0.21562652 0.0 0.12075005 0.0 0.0 0.035451423 0.0 0.11321869 0.0 0.0 0.0 0.15044507 0.016761186 0.19595909 0.4038614 0.042850304 0.0 0.0 0.0 0.18818207 0.0 0.0757379 0.0 0.0 0.0 0.1146722 0.0 0.0 0.009507428 0.0 0.214126 0.11771879 0.0019422611 0.26930237 0.0 0.0 0.0 0.0 0.0 0.0 0.0 0.0 0.0 0.09545757 0.0 0.0 0.0 0.0 0.17996791 0.0 0.09748581 0.1427963 0.0 0.0 0.0 0.0 0.0 0.0 0.058888968 0.0 0.0 0.0 0.19856568 0.0 0.12687953 0.0 0.0 0.0 0.0 0.11283519 0.0 0.004188251 0.0
11 0.15198311 0.0 0.0 0.09957499 0.0 0.0 0.0 0.0 0.0 0.0 0.0 0.0 0.0 0.0 0.18588264 0.1073581 0.0 0.31316468 0.07594182 0.0 0.0 0.0 0.0 0.08579063 0.0 0.0 0.0 0.06348921 0.0 0.0 0.0 0.0 0.0 0.18190767 0.19123766 0.16500168 0.0 0.005281304 0.22300638 0.0 0.0 0.0 0.0 0.0 0.0 0.0 0.045667395 0.0 0.05467702 0.0 0.0 0.08332363 0.0 0.0 0.0 0.1665573 0.0 0.1480986 0.0 0.0 0.0059707486 0.0 0.11595239 0.0 0.0 0.0 0.16742606 0.014757749 0.21330988 0.3743288 0.037576806 0.0 0.0 0.0 0.1389792 0.0 0.058388487 0.0 0.0 0.0 0.1701233 0.0 0.0 0.017178217 0.0 0.21179393 0.12499848 0.0 0.2944546 0.0 0.0 0.0 0.0 0.0 0.0 0.0 0.0 0.0 0.14048593 0.0 0.0 0.0 0.0 0.18379736 0.0 0.064731576 0.1314348 0.0 0.0 0.0 0.0 0.0 0.0 0.049898982 0.0 0.0 0.0 0.24643435 0.0 0.1450872 0.0 0.0 0.0 0.0 0.10086271 0.0 0.0 0.0
11 0.12443911 0.0 0.0 0.17323379 0.0 0.0 0.0 0.0 0.0 0.0 0.0 0.0 0.0 0.0 0.2484331 0.09292853 0.0 0.38167682 0.09579126 0.0 0.0 0.0 0.0 0.07933332 0.0 0.0 0.0 0.0033059644 0.0 0.0 0.0 0.0 0.0 0.1480039 0.22085163 0.15158834 0.0 0.013241498 0.22522984 0.0 0.0 0.0 0.0 0.0 0.0 0.0 0.01926813 0.0 0.029463062 0.0 0.0 0.006863576 0.0 0.0 0.0 0.22480892 0.0 0.087099165 0.0 0.0 0.039378934 0.0 0.07101772 0.0 0.0 0.0 0.14648376 0.0 0.19008994 0.42339745 0.08759487 0.0 0.0 0.0 0.19149266 0.0 0.069694705 0.0 0.0 0.0 0.08429375 0.0 0.0 0.030470856 0.0 0.20313388 0.12177274 0.023504103 0.25947502 0.0 0.0 0.0 0.0 0.0 0.0 0.0 0.0 0.0 0.041887708 0.0 0.0 0.0 0.0 0.12476458 0.0 0.10421421 0.10524833 0.0 0.0 0.0 0.0 0.0 0.0 0.040665597 0.0 0.0 0.0 0.18386541 0.0 0.100003265 0.0 0.0 0.0 0.0 0.097804405 0.0 0.008685837 0.0
11 0.12421712 0.0 0.0 0.17290406 0.0 0.0 0.0 0.0 0.0 0.0 0.0 0.0 0.0 0.0 0.22402906 0.12096044 0.0 0.32592162 0.11253813 0.0 0.0 0.0 0.0 0.07348409 0.0 0.0 0.0 0.0021692736 0.0 0.0 0.0 0.0 0.0 0.12971576 0.23817514 0.16519004 0.0 0.03115305 0.20619905 0.0 0.0 0.0 0.0 0.0 0.0 0.0 0.047779094 0.0 0.01958624 0.0 0.0 0.028874135 0.0 0.0 0.0 0.2195065 0.0 0.10266661 0.0 0.0 0.032052763 0.0 0.13169956 0.0 0.0 0.0 0.16350588 0.0 0.17643623 0.40610588 0.037963323 0.0 0.0 0.0 0.2284199 0.0 0.094772875 0.022816725 0.0 0.0 0.13502522 0.0 0.0 0.017792162 0.0 0.21231553 0.14943342 0.008092234 0.25533438 0.0 0.0 0.0 0.0 0.0 0.0 0.0 0.0 0.0 0.054759733 0.0 0.0 0.0 0.0 0.14282717 0.0 0.09682324 0.11949292 0.0 0.0 0.0 0.0 0.0 0.0 0.08095232 0.0 0.0 0.0 0.17679542 0.0 0.09640793 0.0 0.0 0.0 0.0 0.09672026 0.0 0.0 0.0
11 0.14027323 0.0 0.0 0.13552232 0.0 0.0 0.0 0.0 0.0 0.0 0.0 0.0 0.0 0.0 0.21441787 0.10594771 0.0 0.3413679 0.09276433 0.0 0.0 0.0 0.0 0.0679542 0.0 0.0 0.0 0.0 0.0 0.0 0.0 0.0 0.0 0.12958778 0.23467986 0.15671891 0.0 0.0 0.2126586 0.003114916 0.0 0.0 0.0 0.0 0.0 0.0 0.06432201 0.0 0.056373022 0.0 0.0 0.040695015 0.0 0.0 0.0 0.22417918 0.0 0.084400214 0.0 0.0 0.059782743 0.0 0.11852841 0.0 0.0 0.0 0.16261756 0.009019795 0.17770892 0.42056027 0.03963493 0.0 0.0 0.0 0.20903282 0.0 0.055296935 0.0 0.0 0.0 0.094479166 0.0 0.0 0.01635379 0.0 0.21101083 0.114616305 0.010683887 0.27548784 0.0 0.0 0.0 0.0 0.0 0.0 0.0 0.0 0.0 0.042832352 0.0 0.0 0.0 0.0 0.14993452 0.0 0.11518763 0.1414084 0.0 0.0 0.0 0.0 0.0 0.0 0.05101874 0.0 0.0 0.0 0.2024879 0.0 0.110695705 0.0 0.0 0.0 0.0 0.09646895 0.0 0.02140534 0.0
11 0.16431981 0.0 0.0 0.087941006 0.0 0.0 0.0 0.0 0.0 0.0 0.0 0.0 0.0 0.0 0.1649263 0.11599584 0.0 0.3075718 0.07972017 0.0 0.0 0.0 0.0 0.07478682 0.0 0.0 0.0 0.06531027 0.0 0.0 0.0 0.0 0.0 0.18463266 0.19483785 0.18154976 0.0 0.020859772 0.2605264 0.0 0.0 0.0 0.0 0.0 0.0 0.0 0.021739552 0.0 0.076000996 0.0 0.0 0.095653825 0.0 0.0 0.0 0.1607249 0.0 0.15828928 0.0 0.0 0.0 0.0 0.12778957 0.0 0.0 0.0 0.13488047 0.014839207 0.20150201 0.37060273 0.044530552 0.0 0.0 0.0 0.074245736 0.0 0.06783542 0.0 0.0 0.0 0.17848393 0.0 0.0 0.019115612 0.0 0.22579713 0.10510658 0.005098268 0.3000033 0.0 0.0 0.0 0.0 0.0 0.0 0.0 0.0 0.0 0.14961495 0.0 0.0 0.0 0.0 0.1736773 0.0 0.07240756 0.09290798 0.0 0.0 0.0 0.0 0.0 0.0 0.039098173 0.0 0.0 0.0 0.23824425 0.0 0.1617536 0.0 0.0 0.0 0.0 0.11933605 0.0 0.0 0.0
11 0.14479579 0.0 0.0 0.10588011 0.0 0.0 0.0 0.0 0.0 0.0 0.0 0.0 0.0 0.0 0.11881516 0.16045527 0.0 0.2915795 0.06804061 0.0 0.0 0.0 0.0 0.11479883 0.0 0.0 0.0 0.06768182 0.0 0.0 0.0 0.0 0.0 0.21107173 0.19533935 0.17638336 0.0 0.026553676 0.27087435 9.138725e-05 0.0 0.0 0.0 0.0 0.0 0.0 0.08762042 0.0 0.10065904 0.0 0.0 0.12477084 0.0 0.0 0.0 0.16704181 0.0 0.18437153 0.0 0.0 0.0 0.0 0.13822402 0.0 0.0 0.0 0.089560814 0.007986676 0.1990273 0.34717622 0.036049545 0.0 0.0 0.0 0.0667264 0.0 0.07602598 0.0 0.0 0.0 0.16397569 0.0 0.0 0.0 0.0 0.23396336 0.09317954 0.0062592826 0.29764476 0.0 0.0 0.0 0.0 0.0 0.0 0.0 0.0 0.0 0.17922044 0.0 0.0 0.0 0.0 0.17238165 0.0 0.073140666 0.07037542 0.0 0.0 0.0 0.0 0.0 0.0 0.0632059 0.0 0.0 0.0 0.18148398 0.0 0.16672754 0.0 0.0 0.0 0.0 0.15069152 0.0 0.0 0.0
11 0.14411435 0.0 0.0 0.11562623 0.0 0.0 0.0 0.0 0.0 0.0 0.0 0.0 0.0 0.0 0.18882371 0.10037305 0.0 0.32307723 0.07697284 0.0 0.0 0.0 0.0 0.100920714 0.0 0.0 0.0 0.035848312 0.0 0.0 0.0 0.0 0.0 0.1788136 0.19820862 0.16474217 0.0 0.011670016 0.22461367 0.0 0.0 0.0 0.0 0.0 0.0 0.0 0.026374668 0.0 0.059977103 0.0 0.0 0.08455621 0.0 0.0 0.0 0.16635464 0.0 0.12486535 0.0 0.0 0.011457162 0.0 0.11123582 0.0 0.0 0.0 0.16766793 0.02032671 0.21402013 0.3830619 0.052547805 0.0 0.0 0.0 0.16802266 0.0 0.06757712 0.0 0.0 0.0 0.14491901 0.0 0.0 0.02117323 0.0 0.20980409 0.12567729 0.014067992 0.2939604 0.0 0.0 0.0 0.0 0.0 0.0 0.0 0.0 0.0 0.1296273 0.0 0.0 0.0 0.0 0.17379138 0.0 0.08394359 0.12797232 0.0 0.0 0.0 0.0 0.0 0.0 0.03982993 0.0 0.0 0.0 0.2374458 0.0 0.13077566 0.0 0.0 0.0 0.0 0.110268734 0.0 0.0 0.0
11 0.13828644 0.0 0.0 0.11605551 0.0 0.0 0.0 0.0 0.0 0.0 0.0 0.0 0.0 0.0 0.19449879 0.09205617 0.0 0.34701884 0.07683682 0.0 0.0 0.0 0.0 0.08288126 0.0 0.0 0.0 0.0183997 0.0 0.0 0.0 0.0 0.0 0.18942378 0.20292729 0.17083073 0.0 0.016486086 0.23145854 0.0 0.0 0.0 0.0 0.0 0.0 0.0 0.02988708 0.0 0.07725712 0.0 0.0 0.07367421 0.0 0.0 0.0 0.18224323 0.0 0.12990908 0.0 0.0 0.030813344 0.0 0.10379504 0.0 0.0 0.0 0.15858723 0.029604247 0.21034205 0.39946145 0.079042755 0.0 0.0 0.0 0.14781736 0.0 0.052463207 0.0 0.0 0.0 0.107152954 0.0 0.0 0.015853269 0.0 0.2179711 0.11080981 0.004221196 0.2734018 0.0 0.0 0.0 0.0 0.0 0.0 0.0 0.0 0.0 0.12289055 0.0 0.0 0.0 0.0 0.16566049 0.0 0.09336766 0.120602235 0.0 0.0 0.0 0.0 0.0 0.0 0.03650767 0.0 0.0 0.0 0.22376253 0.0 0.13135062 0.0 0.0 0.0 0.0 0.10922653 0.0 0.0025705076 0.0
11 0.14242922 0.0 0.0 0.1337312 0.0 0.0 0.0 0.0 0.0 0.0 0.0 0.0 0.0 0.0 0.20360868 0.1102522 0.0 0.33147487 0.08720973 0.0 0.0 0.0 0.0 0.08790182 0.0 0.0 0.0 0.012030692 0.0 0.0 0.0 0.0 0.0 0.14966671 0.22530696 0.16564728 0.0 0.0 0.22130021 0.0 0.0 0.0 0.0 0.0 0.0 0.0 0.058172986 0.0 0.06174263 0.0 0.0 0.05786415 0.0 0.0 0.0 0.20620848 0.0 0.10459355 0.0 0.0 0.044743963 0.0 0.11570779 0.0 0.0 0.0 0.14912438 0.003077232 0.19276688 0.4055234 0.042336576 0.0 0.0 0.0 0.19583066 0.0 0.06959008 0.0 0.0 0.0 0.112868086 0.0 0.0 0.013629665 0.0 0.20767333 0.11212928 0.017400611 0.28834847 0.0 0.0 0.0 0.0 0.0 0.0 0.0 0.0 0.0 0.07639748 0.0 0.0 0.0 0.0 0.17032969 0.0 0.10052216 0.13818426 0.0 0.0 0.0 0.0 0.0 0.0 0.058583 0.0 0.0 0.0 0.201767 0.0 0.11684443 0.0 0.0 0.0 0.0 0.10533436 0.0 0.006316042 0.0
11 0.12805769 0.0 0.0 0.1260853 0.0 0.0 0.0 0.0 0.0 0.0 0.0 0.0 0.0 0.0 0.17231986 0.13438739 0.0 0.3086805 0.09722984 0.0 0.0 0.0 0.0 0.10972449 0.0 0.0 0.0 0.008873126 0.0 0.0 0.0 0.0 0.0 0.13369223 0.22848488 0.15108976 0.0 0.028551303 0.21631363 0.004988716 0.0 0.0 0.0 0.0 0.0 0.0 0.041777655 0.0 0.05004307 0.0 0.0 0.065936856 0.0 0.0 0.0 0.17575014 0.0 0.07466672 0.0 0.0 0.018090785 0.0 0.14261009 0.0 0.0 0.0 0.18097214 0.0006628475 0.19589138 0.38178605 0.020108689 0.0 0.0 0.0 0.2287575 0.0 0.07651756 0.0 0.0 0.0 0.15987238 0.0 0.0 0.037892617 0.0 0.2130121 0.13845128 0.03545756 0.31290662 0.0 0.0 0.0 0.0 0.0 0.0 0.0 0.0 0.0 0.1008365 0.0 0.0 0.0 0.0 0.13040283 0.0 0.08261394 0.105793975 0.0 0.0 0.0 0.0 0.0 0.0 0.053096756 0.0 0.0 0.0 0.23318423 0.0 0.11415568 0.0 0.0 0.0 0.0 0.12342414 0.0 0.0 0.0
11 0.13871986 0.0 0.0 0.10906467 0.0 0.0 0.0 0.0 0.0 0.0 0.0 0.0 0.0 0.0 0.1897294 0.09336444 0.0 0.34834942 0.084842086 0.0 0.0 0.0 0.0 0.07650019 0.0 0.0 0.0 0.016675511 0.0 0.0 0.0 0.0 0.0 0.18129614 0.20808977 0.17094469 0.0 0.023962753 0.23245898 0.0 0.0 0.0 0.0 0.0 0.0 0.0 0.027289813 0.0 0.079321295 0.0 0.0 0.07088006 0.0 0.0 0.0 0.17798579 0.0 0.12369342 0.0 0.0 0.029932225 0.0 0.11101563 0.0 0.0 0.0 0.16580845 0.026126722 0.20670481 0.39642778 0.072066404 0.0 0.0 0.0 0.14775816 0.0 0.04717303 0.0 0.0 0.0 0.1214122 0.0 0.0 0.02312739 0.0 0.22401136 0.10507375 0.004276152 0.281168 0.0 0.0 0.0 0.0 0.0 0.0 0.0 0.0 0.0 0.118578695 0.0 0.0 0.0 0.0 0.1536645 0.0 0.09459565 0.1151069 0.0 0.0 0.0 0.0 0.0 0.0 0.034138273 0.0 0.0 0.0 0.23448835 0.0 0.12968603 0.0 0.0 0.0 0.0 0.107186124 0.0 0.0 0.0
11 0.15213862 0.0 0.0 0.098640464 0.0 0.0 0.0 0.0 0.0 0.0 0.0 0.0 0.0 0.0 0.15274823 0.14212894 0.0 0.29507408 0.07964533 0.0 0.0 0.0 0.0 0.088558145 0.0 0.0 0.0 0.075250976 0.0 0.0 0.0 0.0 0.0 0.19727202 0.19763772 0.16732933 0.0 0.006242192 0.24015751 0.0 0.0 0.0 0.0 0.0 0.0 0.0 0.09862893 0.0 0.0709948 0.0 0.0 0.099894546 0.0 0.0 0.0 0.17440964 0.0 0.17878821 0.0 0.0 0.013794069 0.0 0.13586205 0.0 0.0 0.0 0.12829004 0.0075003305 0.21051137 0.36193702 0.02404419 0.0 0.0 0.0 0.09933726 0.0 0.06350949 0.0 0.0 0.0 0.16838533 0.0 0.0 0.0 0.0 0.22304857 0.10365685 0.0 0.29766458 0.0 0.0 0.0 0.0 0.0 0.0 0.0 0.0 0.0 0.15485565 0.0 0.0 0.0 0.0 0.18285687 0.0 0.062310044 0.10549701 0.0 0.0 0.0 0.0 0.0 0.0 0.075123675 0.0 0.0 0.0 0.21084169 0.0 0.16092017 0.0 0.0 0.0 0.0 0.12255963 0.0 0.0 0.0
11 0.16585375 0.0 0.0 0.09126487 0.0 0.0 0.0 0.0 0.0 0.0 0.0 0.0 0.0 0.0 0.15765011 0.1240046 0.0 0.32538846 0.09209116 0.0 0.0 0.0 0.0 0.080682255 0.0 0.0 0.0 0.025771918 0.0 0.0 0.0 0.0 0.0 0.14865817 0.22628021 0.18202408 0.0 0.0398221 0.28605354 0.0008637083 0.0 0.0 0.0 0.0 0.0 0.0 0.0 0.0 0.08830509 0.0 0.0 0.085317925 0.0 0.0 0.0 0.17745128 0.0 0.13803786 0.0 0.0 0.004428232 0.0 0.12357017 0.0 0.0 0.0 0.11063214 0.0 0.1668037 0.37468714 0.044373415 0.0 0.0 0.0 0.0929828 0.0 0.07675996 0.0 0.0 0.0 0.16293667 0.0 0.0 0.03301946 0.0 0.2337019 0.09226255 0.0147532215 0.3215842 0.0 0.0 0.0 0.0 0.0 0.0 0.0 0.0 0.0 0.10272884 0.0 0.0 0.0 0.0 0.13827886 0.0 0.099802256 0.0798402 0.0 0.0 0.0 0.0 0.0 0.0 0.02213655 0.0 0.0 0.0 0.2303481 0.0 0.14182438 0.0 0.0 0.0 0.0 0.14355174 0.0 0.0 0.0
11 0.12634666 0.0 0.0 0.18015048 0.0 0.0 0.0 0.0 0.0 0.0 0.0 0.0 0.0 0.0 0.23129821 0.12676018 0.0 0.31691423 0.10727894 0.0 0.0 0.0 0.0 0.071909435 0.0 0.0 0.0 0.017375343 0.0 0.0 0.0 0.0 0.0 0.14025885 0.23653454 0.16973251 0.0 0.034517758 0.20954935 0.0 0.0 0.0 0.0 0.0 0.0 0.0 0.056439523 0.0 0.007870359 0.0 0.0 0.02372561 0.0 0.0 0.0 0.21354723 0.0 0.1207425 0.0 0.0 0.02272873 0.0 0.13817802 0.0 0.0 0.0 0.15486929 0.0 0.18152328 0.39716458 0.040331353 0.0 0.0 0.0 0.2232738 0.0 0.10879721 0.025783705 0.0 0.0 0.1357585 0.0 0.0 0.010148376 0.0 0.20640281 0.15082665 0.008016071 0.24779072 0.0 0.0 0.0 0.0 0.0 0.0 0.0 0.0 0.0 0.063760236 0.0 0.0 0.0 0.0 0.15433535 0.0 0.092696235 0.12233631 0.0 0.0 0.0 0.0 0.0 0.0 0.10010313 0.0 0.0 0.0 0.1666753 0.0 0.09741106 0.0 0.0 0.0 0.0 0.09342663 0.0 0.0 0.0
11 0.08974497 0.0 0.0 0.18762282 0.0 0.0 0.0 0.0 0.0 0.0 0.0 0.0 0.0 0.0 0.2909332 0.051838342 0.0 0.39183193 0.073838815 0.0 0.0 0.0 0.0 0.059977483 0.0 0.0 0.0 0.0 0.0 0.0 0.0 0.0 0.0 0.15446176 0.22767669 0.1911318 0.0 0.039340794 0.22927842 0.016293189 0.0 0.0 0.0 0.0 0.0 0.0 0.0 0.0 0.0005696681 0.0 0.0 0.0 0.0 0.0 0.0 0.19730222 0.0 0.08724772 0.0 0.0 0.029143697 0.0 0.07334879 0.0 0.0 0.0 0.15523562 0.009432233 0.18853898 0.4264927 0.13784255 0.0 0.0 0.0 0.20263043 0.0 0.10270754 0.0023621556 0.0 0.0 0.015482338 0.0 0.0 0.050276853 0.0 0.1457555 0.15351467 0.039864723 0.21786913 0.0 0.0 0.0 0.0 0.0 0.0 0.0 0.0 0.0 0.05949975 0.0 0.0 0.0 0.0 0.11415348 0.0 0.10656176 0.079661265 0.0 0.0 0.0 0.0 0.0 0.0 0.043241248 0.0 0.0 0.0 0.16782306 0.0 0.06765936 0.0 0.0 0.0 0.0 0.080983885 0.0 0.05596313 0.0
11 0.12907371 0.0 0.0 0.1544275 0.0 0.0 0.0 0.0 0.0 0.0 0.0 0.0 0.0 0.0 0.27892336 0.04494412 0.0 0.37970695 0.050774653 0.0 0.0 0.0 0.0 0.03382269 0.0 0.0 0.0 0.0 0.0 0.0 0.0 0.0 0.0 0.15462951 0.22562702 0.16541266 0.0 0.006085222 0.23978794 0.007955914 0.00885513 0.0 0.0109378435 0.0 0.0 0.0 0.011468152 0.0 0.026038677 0.0 0.0 0.006641754 0.0 0.0 0.0 0.21309356 0.0 0.11548916 0.0 0.0 0.0668183 0.0 0.101313554 0.0 0.0 0.0 0.15093887 0.023737606 0.18697388 0.42951447 0.109631106 0.0 0.0 0.0 0.16371399 0.0 0.053134087 0.0 0.0 0.0 0.0032791884 0.0 0.0 0.0073106904 0.0 0.17415722 0.12127469 0.007930982 0.22803982 0.0 0.0 0.0 0.0 0.0 0.0 0.0 0.0 0.0 0.0417574 0.0 0.0 0.0 0.0 0.14164203 0.0 0.1366181 0.12509236 0.0 0.0 0.0 0.0 0.0 0.0 0.045125116 0.0 0.0 0.0 0.19221556 0.0 0.10258067 0.0 0.0 0.0 0.0 0.0859008 0.0 0.05353282 0.0
11 0.14969993 0.0 0.0 0.11050479 0.0 0.0 0.0 0.0 0.0 0.0 0.0 0.0 0.0 0.0 0.19611807 0.10675133 0.0 0.31314456 0.060450025 0.0 0.0 0.0 0.0 0.09544066 0.0 0.0 0.0 0.06866214 0.0 0.0 0.0 0.0 0.0 0.19728345 0.17533803 0.1620442 0.0 0.0 0.23002742 0.0 0.0 0.0 0.0 0.0 0.0 0.0 0.060413178 0.0 0.051924545 0.0 0.0 0.08935935 0.0 0.0 0.0 0.16776632 0.0 0.1580492 0.0 0.0 0.005320759 0.0 0.10993587 0.0 0.0 0.0 0.15577112 0.018872945 0.2212546 0.37103724 0.04349045 0.0 0.0 0.0 0.12894876 0.0 0.06890732 0.0 0.0 0.0 0.15428397 0.0 0.0 0.002948739 0.0 0.20917405 0.130204 0.0018556427 0.28578264 0.0 0.0 0.0 0.0 0.0 0.0 0.0 0.0 0.0 0.14437214 0.0 0.0 0.0 0.0 0.19824186 0.0 0.06116477 0.13666902 0.0 0.0 0.0 0.0 0.0 0.0 0.05169733 0.0 0.0 0.0 0.22814421 0.0 0.14934991 0.0 0.0 0.0 0.0 0.106218986 0.0 0.0 0.0
11 0.12158997 0.0 0.0 0.1721131 0.0 0.0 0.0 0.0 0.0 0.0 0.0 0.0 0.0 0.0 0.23231272 0.11041989 0.0 0.36796743 0.10246342 0.0 0.0 0.0 0.0 0.08586469 0.0 0.0 0.0 0.0031619444 0.0 0.0 0.0 0.0 0.0 0.14888 0.22434923 0.1521436 0.0 0.021019647 0.21955599 0.0 0.0 0.0 0.0 0.0 0.0 0.0 0.037995238 0.0 0.032662176 0.0 0.0 0.020478586 0.0 0.0 0.0 0.22698377 0.0 0.09853488 0.0 0.0 0.03616317 0.0 0.0894166 0.0 0.0 0.0 0.14642292 0.0 0.18775548 0.41420084 0.067899846 0.0 0.0 0.0 0.20202863 0.0 0.07799324 0.00866396 0.0 0.0 0.107760385 0.0 0.0 0.023792164 0.0 0.21340822 0.12678616 0.02246943 0.26058778 0.0 0.0 0.0 0.0 0.0 0.0 0.0 0.0 0.0 0.051600132 0.0 0.0 0.0 0.0 0.12840164 0.0 0.099191755 0.10300052 0.0 0.0 0.0 0.0 0.0 0.0 0.054830268 0.0 0.0 0.0 0.18003882 0.0 0.10060371 0.0 0.0 0.0 0.0 0.105860256 0.0 0.0017634671 0.0
11 0.14496544 0.0 0.0 0.094743915 0.0 0.0 0.0 0.0 0.0 0.0 0.0 0.0 0.0 0.0 0.15655965 0.13383888 0.0 0.30397522 0.09006578 0.0 0.0 0.0 0.0 0.098407775 0.0 0.0 0.0 0.03528354 0.0 0.0 0.0 0.0 0.0 0.15922666 0.20546973 0.14540869 0.0 0.0 0.2162795 0.0 0.0 0.0 0.0 0.0 0.0 0.0 0.092765056 0.0 0.086614 0.0 0.0 0.09577854 0.0 0.0 0.0 0.1927791 0.0 0.09927043 0.0 0.0 0.022293732 0.0 0.11818248 0.0 0.0 0.0 0.16484492 0.021399252 0.1855112 0.38666576 0.010318767 0.0 0.0 0.0 0.17829977 0.0 0.042097513 0.0 0.0 0.0 0.17502502 0.0 0.0 0.021747978 0.0 0.2348876 0.11675789 0.0011229356 0.3054181 0.0 0.0 0.0 0.0 0.0 0.0 0.0 0.0 0.0 0.11158942 0.0 0.0 0.0 0.0 0.16238546 0.0 0.07524789 0.1363165 0.0 0.0 0.0 0.0 0.0 0.0 0.03625996 0.0 0.0 0.0 0.24032465 0.0 0.14452761 0.0 0.0 0.0 0.0 0.11155542 0.0 0.0 0.0
11 0.14604405 0.0 0.0 0.10605582 0.0 0.0 0.0 0.0 0.0 0.0 0.0 0.0 0.0 0.0 0.17458963 0.1271455 0.0 0.29590386 0.057899967 0.0 0.0 0.0 0.0 0.09994369 0.0 0.0 0.0 0.083460614 0.0 0.0 0.0 0.0 0.0 0.21326776 0.17396398 0.1637205 0.0 0.0 0.22916576 0.0 0.0 0.0 0.0 0.0 0.0 0.0 0.08300572 0.0 0.058022168 0.0 0.0 0.10147144 0.0 0.0 0.0 0.16568656 0.0 0.17715311 0.0 0.0 0.0 0.0 0.119915426 0.0 0.0 0.0 0.1425635 0.019860381 0.22727169 0.36181384 0.03612262 0.0 0.0 0.0 0.10534593 0.0 0.07092471 0.0 0.0 0.0 0.16083035 0.0 0.0 0.0 0.0 0.20514898 0.12593167 0.0 0.28438783 0.0 0.0 0.0 0.0 0.0 0.0 0.0 0.0 0.0 0.17355438 0.0 0.0 0.0 0.0 0.19933511 0.0 0.048521638 0.12066914 0.0 0.0 0.0 0.0 0.0 0.0 0.068398505 0.0 0.0 0.0 0.21815708 0.0 0.16400445 0.0 0.0 0.0 0.0 0.112842694 0.0 0.0 0.0
11 0.14513347 0.0 0.0 0.11498399 0.0 0.0 0.0 0.0 0.0 0.0 0.0 0.0 0.0 0.0 0.17379205 0.13141918 0.0 0.3094089 0.09672235 0.0 0.0 0.0 0.0 0.086773865 0.0 0.0 0.0 0.022292592 0.0 0.0 0.0 0.0 0.0 0.14799356 0.2248792 0.1550456 0.0 0.0 0.20940328 0.0 0.0 0.0 0.0 0.0 0.0 0.0 0.09461183 0.0 0.07433701 0.0 0.0 0.07533726 0.0 0.0 0.0 0.21077581 0.0 0.109174736 0.0 0.0 0.045814104 0.0 0.12328613 0.0 0.0 0.0 0.15267108 0.0 0.18064831 0.3969298 0.014528855 0.0 0.0 0.0 0.1951994 0.0 0.05451066 0.0 0.0 0.0 0.15053919 0.0 0.0 0.011719159 0.0 0.22633828 0.11475665 0.00037750736 0.2949382 0.0 0.0 0.0 0.0 0.0 0.0 0.0 0.0 0.0 0.086451136 0.0 0.0 0.0 0.0 0.16875452 0.0 0.085930504 0.14269619 0.0 0.0 0.0 0.0 0.0 0.0 0.06038533 0.0 0.0 0.0 0.2173782 0.0 0.12964065 0.0 0.0 0.0 0.0 0.10292853 0.0 0.0 0.0
11 0.111036226 0.0 0.0 0.17812352 0.0 0.0 0.0 0.0 0.0 0.0 0.0 0.0 0.0 0.0 0.2372983 0.10557543 0.0 0.3813682 0.0795558 0.0 0.0 0.0 0.0 0.07571929 0.0 0.0 0.0 0.0 0.0 0.0 0.0 0.0 0.0 0.14577676 0.25486007 0.19819164 0.0 0.06406069 0.25289646 0.0016584165 0.0 0.0 0.0 0.0 0.0 0.0 0.0 0.0 0.017276479 0.0 0.0 0.0 0.0 0.0 0.0 0.17194422 0.0 0.08828523 0.0 0.0 0.02286706 0.0 0.08402855 0.0 0.0 0.0 0.12738098 0.0 0.19429642 0.3987308 0.11992396 0.0 0.0 0.0 0.19699685 0.0 0.09093134 0.0 0.0 0.0 0.06711875 0.0 0.0 0.05627589 0.0 0.16131026 0.13063253 0.06699223 0.27708232 0.0 0.0 0.0 0.0 0.0 0.0 0.0 0.0 0.0 0.063024506 0.0 0.0 0.0 0.0 0.090199426 0.0 0.10098451 0.067610405 0.0 0.0 0.0 0.0 0.0 0.0 0.0658659 0.0 0.0 0.0 0.20610352 0.0 0.07591136 0.0 0.0 0.0 0.0 0.077924296 0.0 0.014927355 0.0
11 0.15376726 0.0 0.0 0.101176046 0.0 0.0 0.0 0.0 0.0 0.0 0.0 0.0 0.0 0.0 0.18876635 0.10591646 0.0 0.3131998 0.07334688 0.0 0.0 0.0 0.0 0.08730226 0.0 0.0 0.0 0.06498033 0.0 0.0 0.0 0.0 0.0 0.18340483 0.1867516 0.16518421 0.0 0.0 0.22492048 0.0 0.0 0.0 0.0 0.0 0.0 0.0 0.048253104 0.0 0.053766716 0.0 0.0 0.08415725 0.0 0.0 0.0 0.16567974 0.0 0.14611813 0.0 0.0 0.009367674 0.0 0.110769175 0.0 0.0 0.0 0.1621504 0.015461605 0.21456489 0.3770179 0.040470257 0.0 0.0 0.0 0.13699764 0.0 0.05770918 0.0 0.0 0.0 0.16503428 0.0 0.0 0.01409231 0.0 0.21035013 0.12617864 0.0010253249 0.296491 0.0 0.0 0.0 0.0 0.0 0.0 0.0 0.0 0.0 0.13835533 0.0 0.0 0.0 0.0 0.18819356 0.0 0.06350121 0.1350175 0.0 0.0 0.0 0.0 0.0 0.0 0.04607891 0.0 0.0 0.0 0.243731 0.0 0.14730513 0.0 0.0 0.0 0.0 0.10046859 0.0 0.0 0.0
5 0.090919875 0.0 0.0 0.05652809 0.06935206 0.0 0.0 0.0 0.0 0.0 0.0 0.0 0.0 0.0 0.100854225 0.220684 0.17117606 0.0 0.10354732 0.0 0.0 0.0 0.0 0.2822304 0.0 0.2639439 0.0 0.0 0.2009766 0.2296892 0.0 0.0 0.0 0.0 0.045101095 0.0 0.0 0.17586328 0.0 0.0 0.0 0.028926434 0.0 0.0 0.0 0.0 0.0 0.0 0.0 0.0 0.0 0.031538844 0.0 0.041352224 0.0 0.1359484 0.0 0.101373285 0.0 0.0 0.0 0.0 0.23815243 0.0 0.0 0.0 0.01231227 0.0 0.0 0.0 0.0 0.0 0.0 0.0 0.049381282 0.0 0.48945263 0.21143353 0.0 0.0 0.20987335 0.0 0.0 0.03381766 0.0 0.0 0.0 0.12385418 0.0 0.0 0.0 0.0 0.0 0.0 0.0 0.0 0.13826056 0.0 0.10233397 0.0 0.0 0.0 0.024015935 0.0 0.0 0.0 0.0 0.0 0.0 0.0 0.0 0.0 0.0 0.22221583 0.26275516 0.00695573 0.0 0.0 0.0 0.0 0.091429286 0.0 0.0 0.0 0.12650374 0.0 0.0 0.0
5 0.11871546 0.0 0.0 0.04094739 0.054052055 0.0 0.0 0.0 0.0 0.0 0.0 0.0 0.0 0.022951333 0.033504486 0.29642937 0.15142384 0.0 0.07480636 0.0 0.0 0.0 0.0 0.33615997 0.0 0.27486318 0.0 0.0 0.18169679 0.159761 0.0 0.0 0.0 0.017072123 0.04315534 0.0 0.0 0.13366407 0.040338144 0.0 0.0 0.0014875 0.0 0.0 0.0 0.0 0.0 0.0 0.0 0.0 0.0 0.14551856 0.0 0.073139414 0.0 0.16578254 0.0 0.15057163 0.0 0.0 0.0 0.0 0.25418338 0.0 0.0 0.0 0.0 0.0 0.0 0.0 0.0 0.0 0.0 0.0 0.0 0.0 0.4065549 0.19489846 0.0 0.0 0.23443733 0.0 0.0 0.017535252 0.0 0.0 0.0 0.081560984 0.026733091 0.0 0.0 0.0 0.0 0.0 0.0 0.0 0.072562106 0.0 0.23485395 0.0 0.0 0.0 0.0 0.043831915 0.0 0.0 0.0 0.0 0.0 0.0 0.0 0.0 0.0 0.20251487 0.20773049 0.06253917 0.0 0.0 0.0 0.0 0.023743555 0.0 0.0 0.051962245 0.18342291 0.0 0.0 0.0
5 0.057836547 0.0 0.0 0.051001146 0.0 0.020808913 0.0 0.0 0.0074348953 0.0 0.0 0.0 0.0 0.0 0.32006696 0.04002823 0.22009188 0.0 0.069670185 0.0 0.0 0.0 0.0 0.16939469 0.0 0.28191543 0.0 0.0 0.15924704 0.09151595 0.0 0.0 0.052040234 0.0 0.0 0.0 0.0 0.17072274 0.0 0.0 0.0 0.0037453875 0.0 0.0 0.0 0.0 0.0 0.0 0.0 0.0 0.0 0.0 0.0 0.1462331 0.03749041 0.22746685 0.0 0.10955624 0.0 0.0 0.0 0.0 0.17959386 0.0 0.0 0.0 0.0 0.0 0.0 0.0 0.0 0.0 0.0 0.0 0.033655565 0.0 0.4798286 0.2666235 0.0 0.0 0.0 0.0 0.0 0.0 0.0 0.0 0.0 0.09410529 0.0 0.0 0.050438948 0.0 0.0 0.0 0.0 0.0 0.2969074 0.0 0.0 0.0 0.0 0.12450074 0.0 0.0 0.0 0.047564395 0.0 0.0 0.0 0.0 0.0 0.0 0.0 0.25002608 0.24417372 0.0 0.0 0.0 0.0 0.0 0.0 0.0 0.0 0.0 0.041925494 0.0 0.0 0.0
5 0.053200427 0.0 0.0 0.05084703 0.0 0.017304575 0.0 0.0 0.00961463 0.0 0.0 0.0 0.0 0.0 0.30645978 0.030745571 0.21217273 0.0 0.077955216 0.0 0.0 0.0 0.0 0.1639486 0.0 0.26894295 0.0 0.0 0.16633213 0.094826646 0.0 0.0 0.041660808 0.0 0.0 0.0 0.0 0.1780455 0.0 0.0 0.0 0.00079180405 0.0 0.0 0.0 0.0 0.0 0.0 0.0 0.0 0.0 0.0 0.0 0.124433964 0.05258599 0.23071209 0.0 0.10401263 0.0 0.0 0.0 0.0 0.1769053 0.0 0.0 0.0 0.0 0.0 0.0 0.0 0.0 0.0 0.0 0.0 0.05210443 0.0 0.4968959 0.26744282 0.0 0.0 0.0037888433 0.0 0.0 0.0 0.0 0.0 0.0 0.103273466 0.0 0.0 0.042146675 0.0 0.0 0.0 0.0 0.0 0.30595216 0.0 0.0 0.0 0.0 0.11487697 0.007148822 0.0 0.0 0.06124477 0.0 0.0 0.0 0.0 0.0 0.0 0.0 0.24515691 0.24314177 0.0 0.0 0.0 0.0 0.0 0.0 0.0 0.0 0.0 0.043728184 0.0 0.0 0.0
5 0.058759395 0.0 0.0 0.047851834 0.0 0.0 0.0 0.0 0.0 0.0 0.0 0.0 0.0 0.0 0.23350032 0.060562994 0.2345722 0.0 0.06614357 0.0 0.0 0.0 0.0 0.24745987 0.0 0.25468373 0.0 0.0 0.1805887 0.15231082 0.0 0.0 0.0 0.0 0.0 0.0 0.0 0.17883575 0.0 0.0 0.0 0.041335147 0.0 0.0 0.0 0.0 0.0 0.0 0.0 0.0 0.0 0.0 0.0 0.0926237 0.034920886 0.17807853 0.0 0.116118066 0.0 0.0 0.0 0.0 0.1861416 0.0 0.0 0.0 0.0 0.0 0.0 0.0 0.0 0.0 0.0 0.0 0.055683844 0.0 0.52052283 0.2635799 0.0 0.0 0.030262034 0.0 0.0 0.0 0.0 0.0 0.0 0.13073005 0.0 0.0 0.0 0.0 0.0 0.0 0.0 0.0 0.240577 0.0 0.0 0.0 0.0 0.1308592 0.015807884 0.0 0.0 0.058669586 0.0 0.0 0.0 0.0 0.0 0.0 0.0 0.1962376 0.28024977 0.0 0.0 0.0 0.0 0.0 0.0 0.0 0.0 0.0 0.11897758 0.0 0.0 0.0
5 0.061681736 0.0 0.0 0.038478702 0.0 0.011822451 0.0 0.0 0.004688227 0.0 0.0 0.0 0.0 0.0 0.29608145 0.051252186 0.23195973 0.0 0.062040877 0.0 0.0 0.0 0.0 0.1801889 0.0 0.28444445 0.0 0.0 0.16363011 0.1161328 0.0 0.0 0.036945056 0.0 0.0 0.0 0.0 0.16651663 0.0 0.0 0.0 0.01378897 0.0 0.0 0.0 0.0 0.0 0.0 0.0 0.0 0.0 0.0 0.0 0.1362203 0.0413776 0.22188449 0.0 0.116540566 0.0 0.0 0.0 0.0 0.18594076 0.0 0.0 0.0 0.0 0.0 0.0 0.0 0.0 0.0 0.0 0.0 0.036990575 0.0 0.4796303 0.27085245 0.0 0.0 0.013094639 0.0 0.0 0.0 0.0 0.0 0.0 0.1035723 0.0 0.0 0.04466848 0.0 0.0 0.0 0.0 0.0 0.2758458 0.0 0.0 0.0 0.0 0.1441105 0.0 0.0054095793 0.0 0.03360112 0.0 0.0 0.0 0.0 0.0 0.0 0.0 0.25022689 0.25377366 0.0 0.0 0.0 0.0 0.0 0.0 0.0 0.0 0.0 0.057703648 0.0 0.0 0.0
5 0.11476553 0.0 0.0 0.020314287 0.09636893 0.0 0.0 0.0 0.0 0.0 0.0 0.0 0.0 0.017933188 0.05044228 0.2790215 0.14253867 0.0 0.06653954 0.0 0.0 0.0 0.0 0.33866674 0.0 0.30186743 0.0 0.0 0.19167203 0.204432 0.0 0.0 0.0 0.0 0.016930357 0.0 0.0 0.119185254 0.011086201 0.0 0.0 0.017722752 0.0 0.0 0.0 0.0 0.0 0.0 0.0 0.0 0.0 0.12521161 0.0 0.04992765 0.0 0.16163456 0.0 0.1287531 0.0 0.0 0.0 0.0 0.22843565 0.0 0.0 0.0 0.0 0.0 0.0 0.0 0.0 0.0 0.0 0.0 0.0 0.0 0.41924056 0.18396069 0.0 0.0 0.24549174 0.0 0.0 0.02175842 0.0 0.0 0.0 0.08188906 0.010333444 0.0 0.0 0.0 0.0 0.0 0.012193092 0.0 0.060352463 0.0 0.23010279 0.0 0.0 0.0 0.0 0.04667903 0.0 0.0 0.0 0.0 0.0 0.0 0.0 0.0 0.0 0.1933414 0.21559629 0.07603544 0.0 0.0 0.0 0.0 0.061046757 0.0 0.0 0.049768783 0.16555636 0.0 0.0 0.0
5 0.10843203 0.0 0.0 0.030644873 0.10056879 0.0 0.0 0.0 0.0 0.0 0.0 0.0 0.0 0.0 0.06695126 0.2558134 0.15192223 0.0 0.08326502 0.0 0.0 0.0 0.0 0.31309968 0.0 0.29282865 0.0 0.0 0.216744 0.23381719 0.0 0.0 0.0 0.0 0.020893818 0.0 0.0 0.15902737 0.0 0.0 0.0 0.018942347 0.0 0.0 0.0 0.0 0.0 0.0 0.0 0.0 0.0 0.07591876 0.0 0.019528063 0.0 0.16077156 0.0 0.098813765 0.0 0.0 0.0 0.0 0.21750113 0.0 0.0 0.0 0.0039829602 0.0 0.0 0.0 0.0 0.0 0.0 0.0 0.022739874 0.0 0.4498655 0.19964023 0.0 0.0 0.23607641 0.0 0.0 0.029494427 0.0 0.0 0.0 0.11219274 0.0030406716 0.0 0.0 0.0 0.0 0.0 0.008292231 0.0 0.09379386 0.0 0.15524222 0.0 0.0 0.0 0.0020381145 0.0 0.0 0.0 0.0 0.0 0.0 0.0 0.0 0.0 0.0 0.19383197 0.24008797 0.047549576 0.0 0.0 0.0 0.0 0.09752527 0.0 0.0 0.031440932 0.15415978 0.0 0.0 0.0
5 0.059384733 0.0 0.0 0.03959914 0.0 0.0 0.0 0.0 0.004738532 0.0 0.0 0.0 0.0 0.0 0.28241175 0.059039254 0.22885357 0.0 0.06759996 0.0 0.0 0.0 0.0 0.18393712 0.0 0.27696535 0.0 0.0 0.16593365 0.115802966 0.0 0.0 0.038198043 0.0 0.0 0.0 0.0 0.16790733 0.0 0.0 0.0 0.014864366 0.0 0.0 0.0 0.0 0.0 0.0 0.0 0.0 0.0 0.0 0.0 0.13674687 0.049005922 0.2162632 0.0 0.12163365 0.0 0.0 0.0 0.0 0.19559366 0.0 0.0 0.0 0.0 0.0 0.0 0.0 0.0 0.0 0.0 0.0 0.029794674 0.0 0.4836367 0.26774782 0.0 0.0 0.02375657 0.0 0.0 0.0 0.0 0.0 0.0 0.10107568 0.0 0.0 0.039886493 0.0 0.0 0.0 0.0 0.0 0.27383217 0.0 0.0 0.0 0.0 0.1393833 0.0 0.002753021 0.0 0.029321544 0.0 0.0 0.0 0.0 0.0 0.0 0.0 0.25933143 0.26033375 0.0 0.0 0.0 0.0 0.0 0.0 0.0 0.0 0.0 0.05706559 0.0 0.0 0.0
5 0.05896217 0.00082699966 0.0 0.047198206 0.0 0.0 0.0 0.0 0.016579242 0.0 0.0 0.0 0.0 0.000855899 0.29506904 0.032962266 0.20831352 0.0 0.0697566 0.0 0.0 0.0 0.0 0.19441262 0.0 0.27899292 0.0 0.0 0.16432428 0.09309024 0.0 0.0 0.044109784 0.0 0.0 0.0 0.0 0.16157012 0.0 0.0 0.0 0.018352343 0.0 0.0 0.0 0.0 0.0 0.0 0.0 0.0 0.0 0.0 0.0 0.14683291 0.068802536 0.21387999 0.0 0.10988008 0.0 0.0 0.0 0.0 0.19435042 0.0 0.0 0.0 0.0 0.0 0.0 0.0 0.0 0.0 0.0 0.0 0.0 0.0 0.49146554 0.25033617 0.0 0.0 0.019491296 0.0 0.0 0.0 0.0 0.0 0.0 0.09567731 0.0 0.0 0.053711988 0.0 0.0 0.0 0.0 0.0 0.29932636 0.0 0.0 0.0 0.0 0.11251672 0.0 0.0 0.0 0.04749746 0.0 0.0 0.0 0.0 0.0 0.0 0.0 0.2541355 0.26174945 0.0 0.0 0.0 0.0 0.0 0.0 0.0 0.0 0.0 0.042405553 0.0 0.0 0.0
5 0.0688697 0.0 0.0 0.052019577 0.0 0.00039513482 0.0 0.0 0.0 0.0 0.0 0.0 0.0 0.0 0.32844785 0.033841662 0.2096662 0.0 0.04979405 0.0 0.0 0.0 0.0 0.20122387 0.0 0.30003086 0.0 0.0 0.15834148 0.10438933 0.0 0.0 0.046314456 0.0 0.0 0.0 0.0 0.15723847 0.0 0.0 0.0 0.026770009 0.0 0.0 0.0 0.0 0.0 0.0 0.0 0.0 0.0 0.0 0.0 0.17134593 0.050346922 0.20969492 0.0 0.10442507 0.0 0.0 0.0 0.0 0.17938812 0.0 0.0 0.0 0.0 0.0 0.0 0.0 0.0 0.0 0.0 0.0 0.0 0.0 0.47244132 0.24661247 0.0 0.0 0.0 0.0 0.0 0.0 0.0 0.0 0.0 0.09634524 0.0 0.0 0.06514833 0.0 0.0 0.0 0.0 0.0 0.28924555 0.0 0.0 0.0 0.0 0.11643569 0.0 0.0026438495 0.0 0.04975003 0.0 0.0 0.0 0.0 0.0 0.0 0.0 0.24054502 0.25960985 0.0 0.0 0.0 0.0 0.0 0.0 0.0 0.0 0.0 0.039577074 0.0 0.0 0.0
5 0.14400633 0.0 0.0 0.028204959 0.035721704 0.0 0.0 0.0 0.0 0.0 0.0 0.0 0.0 0.02124117 0.04994448 0.29682213 0.13533415 0.0 0.06415974 0.0 0.0 0.0 0.0 0.3312909 0.0 0.3047262 0.0 0.0019427361 0.18579935 0.17062043 0.0 0.0 0.0 0.030438678 0.04698449 0.0 0.0 0.121152654 0.058550403 0.0 0.0 0.011568965 0.0 0.0 0.0 0.0 0.0 0.0 0.0 0.0 0.0 0.13814323 0.0 0.062059913 0.0 0.16236408 0.0 0.14824097 0.0 0.0 0.0 0.0 0.24642394 0.0 0.0 0.0 0.0 0.0 0.0 0.0 0.0 0.0 0.0 0.0 0.0 0.0 0.40467966 0.18011191 0.0 0.0 0.23901924 0.0 0.0 0.018958598 0.0 0.0 0.0 0.08823618 0.043363836 0.0 0.0 0.0 0.0 0.0 0.0 0.0 0.04930656 0.0 0.24950518 0.0 0.0 0.0 0.0 0.060643908 0.0 0.0 0.0 0.0 0.0 0.0 0.0 0.0 0.0 0.18966521 0.19246936 0.040229153 0.0 0.0 0.0 0.0 0.031519037 0.0 0.0 0.055309847 0.18351719 0.0 0.0 0.0
5 0.06288146 0.0 0.0 0.036334515 0.0 0.01219776 0.0 0.0 0.0198957 0.0 0.0 0.0 0.0 0.003677523 0.32673103 0.012325597 0.21117318 0.0 0.040030535 0.0 0.0 0.0 0.0 0.18723461 0.0 0.28061953 0.0 0.0 0.16508625 0.106869936 0.0 0.0 0.054131348 0.0 0.0 0.0 0.0 0.1557561 0.0 0.0 0.0 0.03457487 0.0 0.0 0.0 0.0 0.0 0.0 0.0 0.0 0.0 0.0 0.0 0.16923337 0.08183429 0.21755484 0.0 0.11441936 0.0 0.0 0.0 0.0 0.17517678 0.0 0.0 0.0 0.0 0.0 0.0 0.0 0.0 0.0 0.0 0.0 0.0 0.0 0.48757043 0.23068984 0.0 0.0 0.0 0.0 0.0 0.0 0.0 0.0 0.0 0.089843765 0.0 0.0 0.07434413 0.0 0.0 0.0 0.0 0.0 0.3009847 0.0 0.0 0.0 0.0 0.120023265 0.0 0.007964374 0.0 0.05295743 0.0 0.0 0.0 0.0 0.0 0.0 0.0 0.23961003 0.2512379 0.0 0.0 0.0 0.0 0.0 0.0 0.0 0.0 0.0 0.028558835 0.0 0.0 0.0
5 0.08562597 0.0 0.0 0.061501224 0.07043206 0.0 0.0 0.0 0.0 0.0 0.0 0.0 0.0 0.0 0.06787319 0.26520208 0.16349971 0.0 0.10497229 0.0 0.0 0.0 0.0 0.30706394 0.0 0.25809488 0.0 0.0 0.19079639 0.19708805 0.0 0.0 0.0 0.0 0.042998224 0.0 0.0 0.17732255 0.012097037 0.0 0.0 0.005998677 0.0 0.0 0.0 0.0 0.0 0.0 0.0 0.0 0.0 0.09049322 0.0 0.048388116 0.0 0.16543467 0.0 0.11973644 0.0 0.0 0.0 0.0 0.24993198 0.0 0.0 0.0 0.0 0.0 0.0 0.0 0.0 0.0 0.0 0.0 0.032503188 0.0 0.4518632 0.20965537 0.0 0.0 0.23653546 0.0 0.0 0.03646534 0.0 0.0 0.0 0.100939065 0.011097347 0.0 0.0 0.0 0.0 0.0 0.0 0.0 0.13063039 0.0 0.14801587 0.0 0.0 0.0 0.0 0.0 0.0 0.0 0.0 0.0 0.0 0.0 0.0 0.0 0.0 0.21906395 0.22807716 0.04530627 0.0 0.0 0.0 0.0 0.058575567 0.0 0.0 0.023849245 0.1584102 0.0 0.0 0.0
5 0.061206155 0.0 0.0 0.03677469 0.025095249 0.0 0.0 0.0 0.0 0.0 0.0 0.0 0.0 0.0 0.20775214 0.08772568 0.22618574 0.0 0.07100925 0.0 0.0 0.0 0.0 0.27772346 0.0 0.2626438 0.0 0.0 0.18490286 0.1680631 0.0 0.0 0.0 0.0 0.0 0.0 0.0 0.1601512 0.0 0.0 0.0 0.04221832 0.0 0.0 0.0 0.0 0.0 0.0 0.0 0.0 0.0 0.0 0.0 0.09916848 0.034007113 0.17820582 0.000964164 0.12939744 0.0 0.0 0.0 0.0 0.19782057 0.0 0.0 0.0 0.0 0.0 0.0 0.0 0.0 0.0 0.0 0.0 0.04231201 0.0 0.5310655 0.24156103 0.0 0.0 0.08201879 0.0 0.0 0.0 0.0 0.0 0.0 0.11440637 0.0 0.0 0.0 0.0 0.0 0.0 0.0 0.0 0.21527481 0.0 0.000983953 0.0 0.0 0.11330144 0.009396356 0.0049101035 0.0 0.03877515 0.0 0.0 0.0 0.0 0.0 0.0 0.0 0.20572436 0.2729917 0.0 0.0 0.0 0.0 0.0 0.0038792766 0.0 0.0 0.0 0.11384928 0.0 0.0 0.0
5 0.07041697 0.0 0.0 0.045099474 0.0 0.0 0.0 0.0 0.0 0.0 0.0 0.0 0.0 0.0 0.2859015 0.07186288 0.22264905 0.0 0.056331772 0.0 0.0 0.0 0.0 0.20688522 0.0 0.26908094 0.0 0.0 0.17005104 0.15127169 0.0 0.0 0.004765397 0.0 0.0 0.0 0.0 0.16948006 0.0 0.0 0.0 0.04067211 0.0 0.0 0.0 0.0 0.0 0.0 0.0 0.0 0.0 0.0 0.0 0.15122123 0.04621749 0.19057508 0.0 0.12976262 0.0 0.0 0.0 0.0 0.19337375 0.0 0.0 0.0 0.0 0.0 0.0 0.0 0.0 0.0 0.0 0.0 0.007480458 0.0 0.49122807 0.24122176 0.0 0.0 0.013161999 0.0 0.0 0.0 0.0 0.0 0.0 0.10954467 0.0 0.0 0.027821623 0.0 0.0 0.0 0.0 0.0 0.25676763 0.0 0.0 0.0 0.0 0.12119879 0.0 0.010088924 0.0 0.03934964 0.0 0.0 0.0 0.0 0.0 0.0 0.0 0.25135267 0.27916354 0.0 0.0 0.0 0.0 0.0 0.0 0.0 0.0 0.0 0.06723393 0.0 0.0 0.0
5 0.1621237 0.0 0.0 0.014097071 0.03927449 0.0 0.0 0.0 0.0 0.0 0.0 0.0 0.0 0.023100946 0.035710506 0.30556512 0.109466806 0.0 0.051373377 0.0 0.0 0.0 0.0 0.3404714 0.0 0.32870343 0.0 0.0 0.20858213 0.18996607 0.0 0.0 0.0 0.039757848 0.028093642 0.0 0.0 0.11388216 0.08201606 0.0 0.0 0.01622627 0.0 0.0 0.0 0.0 0.0 0.0 0.0 0.0 0.0 0.16386217 0.0 0.0157855 0.0 0.15361539 0.0 0.13142535 0.0 0.0 0.0 0.0 0.20401648 0.0 0.0 0.0 0.0 0.0 0.0 0.0 0.0 0.0 0.0 0.0 0.0 0.0 0.39554256 0.15973775 0.0 0.0 0.24805224 0.0 0.0 0.025294218 0.0 0.0 0.0 0.0981537 0.06710029 0.0 0.0 0.0 0.0 0.0 0.022585118 0.0 0.011170005 0.0 0.2579236 0.0 0.0 0.0 0.0 0.07217989 0.0 0.0 0.0 0.0 0.0 0.0 0.0 0.0 0.0 0.13317001 0.17727454 0.030045036 0.0 0.0 0.0 0.0 0.046365328 0.0 0.0 0.055645354 0.2018319 0.0 0.0 0.0
5 0.06042877 0.0 0.0 0.039052233 0.0 0.0 0.0 0.0 0.0 0.0 0.0 0.0 0.0 0.0 0.28719878 0.052039348 0.22440822 0.0 0.054885864 0.0 0.0 0.0 0.0 0.1928983 0.0 0.27281985 0.0 0.0 0.17332825 0.14806695 0.0 0.0 0.02945251 0.0 0.0 0.0 0.0 0.1727687 0.0 0.0 0.0 0.035510987 0.0 0.0 0.0 0.0 0.0 0.0 0.0 0.0 0.0 0.0 0.0 0.1493475 0.07009402 0.19312079 0.0 0.11540954 0.0 0.0 0.0 0.0 0.18826099 0.0 0.0 0.0 0.0 0.0 0.0 0.0 0.0 0.0 0.0 0.0 0.008255184 0.0 0.4945445 0.24725105 0.0 0.0 0.0 0.0 0.0 0.0 0.0 0.0 0.0 0.10723075 0.0 0.0 0.04445137 0.0 0.0 0.0 0.0 0.0 0.26448092 0.0 0.0 0.0 0.0 0.11606541 0.0027065712 0.0 0.0 0.039201528 0.0 0.0 0.0 0.0 0.0 0.0 0.0 0.24845459 0.28132364 0.0 0.0 0.0 0.0 0.0 0.0 0.0 0.0 0.0 0.04809683 0.0 0.0 0.0
5 0.05138545 0.0 0.0 0.04224479 0.0 0.0 0.0 0.0 0.004199188 0.0 0.0 0.0 0.0 0.015418307 0.24458425 0.060710497 0.217699 0.0 0.075054534 0.0 0.0 0.0 0.0 0.19448134 0.0 0.24376376 0.0 0.0 0.17367278 0.13657495 0.0 0.0 0.023054834 0.0 0.0 0.0 0.0 0.17737207 0.0 0.0 0.0 0.031701062 0.0 0.0 0.0 0.0 0.0 0.0 0.0 0.0 0.0 0.0 0.0 0.1360199 0.0882096 0.19087675 0.0 0.13359459 0.0 0.0 0.0 0.0 0.20589134 0.0 0.0 0.0 0.0 0.0 0.0 0.0 0.0 0.0 0.0 0.0 0.014643993 0.0 0.5087807 0.24447827 0.0 0.0 0.03506291 0.0 0.0 0.0 0.0 0.0 0.0 0.108916394 0.0 0.0 0.026598472 0.0 0.0 0.0 0.0 0.0 0.27113026 0.0 0.0 0.0 0.0 0.115302056 0.0059969923 0.0 0.0 0.04159621 0.0 0.0 0.0 0.0 0.0 0.0 0.0 0.26486936 0.28575325 0.0 0.0 0.0 0.0 0.0 0.0 0.0 0.0 0.0 0.061241105 0.0 0.0 0.0
5 0.12051437 0.0 0.0 0.017958347 0.086605646 0.0 0.0 0.0 0.0 0.0 0.0 0.0 0.0 0.021681985 0.0536073 0.28057078 0.13787487 0.0 0.060850587 0.0 0.0 0.0 0.0 0.34091103 0.0 0.3072417 0.0 0.0 0.19091627 0.20264474 0.0 0.0 0.0 0.0034631174 0.01752444 0.0 0.0 0.12129285 0.019299982 0.0 0.0 0.019864582 0.0 0.0 0.0 0.0 0.0 0.0 0.0 0.0 0.0 0.12715718 0.0 0.047006804 0.0 0.15916073 0.0 0.12636624 0.0 0.0 0.0 0.0 0.22909646 0.0 0.0 0.0 0.0 0.0 0.0 0.0 0.0 0.0 0.0 0.0 0.0 0.0 0.41859397 0.17824876 0.0 0.0 0.24752998 0.0 0.0 0.020044534 0.0 0.0 0.0 0.090399936 0.016101845 0.0 0.0 0.0 0.0 0.0 0.012578183 0.0 0.057919726 0.0 0.23197812 0.0 0.0 0.0 0.0 0.049077258 0.0 0.0 0.0 0.0 0.0 0.0 0.0 0.0 0.0 0.18651639 0.21321517 0.06685206 0.0 0.0 0.0 0.0 0.05684531 0.0 0.0 0.0524245 0.1710321 0.0 0.0 0.0
5 0.062924676 0.0 0.0 0.042612284 0.0 0.022666976 0.0 0.0 0.008625753 0.0 0.0 0.0 0.0 0.0 0.30603245 0.04840683 0.23078454 0.0 0.06788762 0.0 0.0 0.0 0.0 0.1727636 0.0 0.2880345 0.0 0.0 0.16043003 0.10410483 0.0 0.0 0.035126206 0.0 0.0 0.0 0.0 0.1683254 0.0 0.0 0.0 0.0013874441 0.0 0.0 0.0 0.0 0.0 0.0 0.0 0.0 0.0 0.0 0.0 0.12783878 0.02604968 0.23155782 0.0 0.11195597 0.0 0.0 0.0 0.0 0.17978622 0.0 0.0 0.0 0.0 0.0 0.0 0.0 0.0 0.0 0.0 0.0 0.05420214 0.0 0.47655338 0.2782441 0.0 0.0 0.012244471 0.0 0.0 0.0 0.0 0.0 0.0 0.10348576 0.0 0.0 0.042036347 0.0 0.0 0.0 0.0 0.0 0.2850614 0.0 0.0 0.0 0.0 0.14548169 0.0 0.0038801092 0.0 0.038303412 0.0 0.0 0.0 0.0 0.0 0.0 0.0 0.2460814 0.23888399 0.0 0.0 0.0 0.0 0.0 0.0 0.0 0.0 0.0 0.060809277 0.0 0.0 0.0
5 0.114471786 0.0 0.0 0.02798841 0.078454144 0.0 0.0 0.0 0.0 0.0 0.0 0.0 0.0 0.0 0.06942389 0.2595242 0.15229337 0.0 0.08154596 0.0 0.0 0.0 0.0 0.32173517 0.0 0.31525123 0.0 0.0 0.21702053 0.21981372 0.0 0.0 0.0 0.0 0.014317503 0.0 0.0 0.1599394 0.0064821267 0.0 0.0 0.007764005 0.0 0.0 0.0 0.0 0.0 0.0 0.0 0.0 0.0 0.09241919 0.0 0.0059525277 0.0 0.1670706 0.0 0.094266735 0.0 0.0 0.0 0.0 0.20852765 0.0 0.0 0.0 0.002953518 0.0 0.0 0.0 0.0 0.0 0.0 0.0 0.028215032 0.0 0.44636402 0.20344397 0.0 0.0 0.23492731 0.0 0.0 0.033986084 0.0 0.0 0.0 0.11095657 0.009018906 0.0 0.0 0.0 0.0 0.0 0.014387573 0.0 0.08913321 0.0 0.16039962 0.0 0.0 0.0 0.0049444824 0.0 0.0 0.0 0.0 0.0 0.0 0.0 0.0 0.0 0.0 0.17100011 0.23048535 0.03634507 0.0 0.0 0.0 0.0 0.08109974 0.0 0.0 0.020543143 0.1735496 0.0 0.0 0.0
5 0.06398347 0.0 0.0 0.04746435 0.0 0.021931088 0.0 0.0 0.0028198448 0.0 0.0 0.0 0.0 0.0 0.33047903 0.03462894 0.22013015 0.0 0.05601668 0.0 0.0 0.0 0.0 0.17535986 0.0 0.28634208 0.0 0.0 0.16015998 0.10308158 0.0 0.0 0.052709967 0.0 0.0 0.0 0.0 0.16573459 0.0 0.0 0.0 0.014518405 0.0 0.0 0.0 0.0 0.0 0.0 0.0 0.0 0.0 0.0 0.0 0.1622345 0.045518998 0.2217134 0.0 0.11119888 0.0 0.0 0.0 0.0 0.17147507 0.0 0.0 0.0 0.0 0.0 0.0 0.0 0.0 0.0 0.0 0.0 0.015444577 0.0 0.4770136 0.2571752 0.0 0.0 0.0 0.0 0.0 0.0 0.0 0.0 0.0 0.09483893 0.0 0.0 0.061659586 0.0 0.0 0.0 0.0 0.0 0.2917697 0.0 0.0 0.0 0.0 0.1242434 0.0 0.004732781 0.0 0.04939029 0.0 0.0 0.0 0.0 0.0 0.0 0.0 0.2447095 0.24760307 0.0 0.0 0.0 0.0 0.0 0.0 0.0 0.0 0.0 0.037751634 0.0 0.0 0.0
5 0.10591272 0.0 0.0 0.028090749 0.122477844 0.0 0.0 0.0 0.0 0.0 0.0 0.0 0.0 0.0 0.06812433 0.2472433 0.15233465 0.0 0.081079096 0.0 0.0 0.0 0.0 0.30848965 0.0 0.28317237 0.0 0.0 0.22259209 0.24630417 0.0 0.0 0.0 0.0 0.015780741 0.0 0.0 0.15557027 0.0 0.0 0.0 0.029098824 0.0 0.0 0.0 0.0 0.0 0.0 0.0 0.0 0.0 0.06519803 0.0 0.016719094 0.0 0.1565785 0.006042251 0.095089905 0.0 0.0 0.0 0.0 0.21430486 0.0 0.0 0.0 0.010876487 0.0 0.0 0.0 0.0 0.0 0.0 0.0 0.019242166 0.0 0.4564703 0.19313237 0.0 0.0 0.23849824 0.0 0.0 0.023126807 0.0 0.0 0.0 0.11324613 0.0 0.0 0.0 0.0019745615 0.0 0.0 0.008092175 0.0 0.09572309 0.0 0.14267513 0.0 0.0 0.0 0.0055176714 0.0014298998 0.0 0.0 0.0 0.0 0.0 0.0 0.0 0.0 0.0 0.19790821 0.24301541 0.05032273 0.0 0.0 0.0 0.0 0.11748044 0.0 0.0 0.036325306 0.14364436 0.0 0.0 0.0
5 0.09996582 0.0 0.0 0.041667063 0.10203445 0.0 0.0 0.0 0.0 0.0 0.0 0.0 0.0 0.0 0.08076178 0.2369523 0.14687854 0.0 0.08884286 0.0 0.0 0.0 0.0 0.2978572 0.0 0.2898132 0.0 0.0 0.22325595 0.24671791 0.0 0.0 0.0 0.0 0.020912282 0.0 0.0 0.16694826 0.0 0.0 0.0 0.023248186 0.0 0.0 0.0 0.0 0.0 0.0 0.0 0.0 0.0 0.049432445 0.0 0.004228872 0.0 0.14821924 0.0012708717 0.081763364 0.0 0.0 0.0 0.0 0.20976484 0.0 0.0 0.0 0.020255076 0.0 0.0 0.0 0.0 0.0 0.0 0.0 0.04028246 0.0 0.46784198 0.1967787 0.0 0.0 0.24318291 0.0 0.0 0.03539112 0.0 0.0 0.0 0.12778014 0.0 0.0 0.0 0.0 0.0 0.0 0.015294332 0.0 0.10396472 0.0 0.11839613 0.0 0.0 0.0 0.016422268 0.0 0.0 0.0 0.0 0.0 0.0 0.0 0.0 0.0 0.0 0.19419974 0.24702112 0.0324674 0.0 0.0 0.0 0.0 0.12225214 0.0 0.0 0.021549491 0.1464815 0.0 0.0 0.0
5 0.061281238 0.0 0.0 0.04604368 0.0 0.0 0.0 0.0 0.0 0.0 0.0 0.0 0.0 0.0 0.2678743 0.04616282 0.24060136 0.0 0.062852316 0.0 0.0 0.0 0.0 0.20193154 0.0 0.24635935 0.0 0.0 0.16945451 0.14386445 0.0 0.0 0.0 0.0 0.0 0.0 0.0 0.1812513 0.0 0.0 0.0 0.045765273 0.0 0.0 0.0 0.0 0.0 0.0 0.0 0.0 0.0 0.0 0.0 0.11184849 0.04199156 0.18297437 0.0 0.121573746 0.0 0.0 0.0 0.0 0.18956317 0.0 0.0 0.0 0.0 0.0 0.0 0.0 0.0 0.0 0.0 0.0 0.05556956 0.0 0.5202038 0.25366807 0.0 0.0 0.00951676 0.0 0.0 0.0 0.0 0.0 0.0 0.12200465 0.0 0.0 0.0 0.0 0.0 0.0 0.0 0.0 0.26031184 0.0 0.0 0.0 0.0 0.12843454 0.019753547 0.0017805067 0.0 0.062438138 0.0 0.0 0.0 0.0 0.0 0.0 0.0 0.22364415 0.27270186 0.0 0.0 0.0 0.0 0.0 0.0 0.0 0.0 0.0 0.09025973 0.0 0.0 0.0
5 0.06501013 0.0 0.0 0.04826163 0.0 0.012722442 0.0 0.0 0.0 0.0 0.0 0.0 0.0 0.0 0.30766505 0.050173808 0.2304229 0.0 0.05868158 0.0 0.0 0.0 0.0 0.1928254 0.0 0.28484523 0.0 0.0 0.16070244 0.1240608 0.0 0.0 0.011445076 0.0 0.0 0.0 0.0 0.16909751 0.0 0.0 0.0 0.019269357 0.0 0.0 0.0 0.0 0.0 0.0 0.0 0.0 0.0 0.0 0.0 0.1361996 0.027427742 0.21075375 0.0 0.124410376 0.0 0.0 0.0 0.0 0.17692043 0.0 0.0 0.0 0.0 0.0 0.0 0.0 0.0 0.0 0.0 0.0 0.036467835 0.0 0.48529273 0.2624869 0.0 0.0 8.207509e-05 0.0 0.0 0.0 0.0 0.0 0.0 0.105981685 0.0 0.0 0.03198604 0.0 0.0 0.0 0.0 0.0 0.2692739 0.0 0.0 0.0 0.0 0.14275636 0.0 0.012564769 0.0 0.046956804 0.0 0.0 0.0 0.0 0.0 0.0 0.0 0.23336138 0.25925702 0.0 0.0 0.0 0.0 0.0 0.0 0.0 0.0 0.0 0.07432171 0.0 0.0 0.0
5 0.07211646 0.0 0.0 0.045629423 0.0 0.0 0.0 0.0 0.0 0.0 0.0 0.0 0.0 0.0 0.2607675 0.07183978 0.23043326 0.0 0.067422666 0.0 0.0 0.0 0.0 0.1972521 0.0 0.24296334 0.0 0.0 0.1786601 0.16905002 0.0 0.0 0.0 0.0 0.005424578 0.0 0.0 0.18484181 0.0 0.0 0.0 0.052922048 0.0 0.0 0.0 0.0 0.0 0.0 0.0 0.0 0.0 0.0 0.0 0.11917487 0.053524587 0.17222305 0.0 0.11238428 0.0 0.0 0.0 0.0 0.20124008 0.0 0.0 0.0 0.0 0.0 0.0 0.0 0.0 0.0 0.0 0.0 0.033558 0.0 0.517384 0.24333932 0.0 0.0 0.019523347 0.0 0.0 0.0 0.0 0.0 0.0 0.12143542 0.0 0.0 0.0024017342 0.0 0.0 0.0 0.0 0.0 0.25112936 0.0 0.0 0.0 0.0 0.09182166 0.020695675 0.0 0.0 0.048110433 0.0 0.0 0.0 0.0 0.0 0.0 0.0 0.24597393 0.28749448 0.0 0.0 0.0 0.0 0.0 0.0 0.0 0.0 0.0 0.07788054 0.0 0.0 0.0
5 0.076207384 0.0 0.0 0.040929303 0.005526668 0.0 0.0 0.0 0.0 0.0 0.0 0.0 0.0 0.0 0.22991928 0.08624807 0.22731598 0.0 0.06880307 0.0 0.0 0.0 0.0 0.2674791 0.0 0.26382807 0.0 0.0 0.18460745 0.15157752 0.0 0.0 0.0 0.0 0.0 0.0 0.0 0.16905124 0.0 0.0 0.0 0.048957996 0.0 0.0 0.0 0.0 0.0 0.0 0.0 0.0 0.0 0.0 0.0 0.09508353 0.023481386 0.17442448 0.0 0.124336645 0.0 0.0 0.0 0.0 0.20353514 0.0 0.0 0.0 0.0 0.0 0.0 0.0 0.0 0.0 0.0 0.0 0.03242808 0.0 0.51991314 0.24406174 0.0 0.0 0.074565634 0.0 0.0 0.0 0.0 0.0 0.0 0.11534537 0.0 0.0 0.0 0.0 0.0 0.0 0.0 0.0 0.22696985 0.0 0.0 0.0 0.0 0.112259194 0.0 0.0112651 0.0 0.04213192 0.0 0.0 0.0 0.0 0.0 0.0 0.0 0.21366742 0.271287 0.0 0.0 0.0 0.0 0.0 0.0 0.0 0.0 0.0 0.12096848 0.0 0.0 0.0
5 0.068752155 0.0 0.0 0.041125204 0.0 0.0 0.0 0.0 0.0 0.0 0.0 0.0 0.0 0.0 0.27685916 0.048526388 0.23635988 0.0 0.057620864 0.0 0.0 0.0 0.0 0.18876687 0.0 0.24972153 0.0 0.0 0.17430326 0.15289204 0.0 0.0 0.0 0.0 0.0 0.0 0.0 0.18582956 0.0 0.0 0.0 0.04722253 0.0 0.0 0.0 0.0 0.0 0.0 0.0 0.0 0.0 0.0 0.0 0.11723221 0.05930965 0.1848789 0.0 0.10681091 0.0 0.0 0.0 0.0 0.1867824 0.0 0.0 0.0 0.0 0.0 0.0 0.0 0.0 0.0 0.0 0.0 0.04005792 0.0 0.5121788 0.2558818 0.0 0.0 0.0 0.0 0.0 0.0 0.0 0.0 0.0 0.12534526 0.0 0.0 0.016178213 0.0 0.0 0.0 0.0 0.0 0.26258713 0.0 0.0 0.0 0.0 0.11011362 0.011319642 0.0010765679 0.0 0.0544222 0.0 0.0 0.0 0.0 0.0 0.0 0.0 0.23308782 0.2806194 0.0 0.0 0.0 0.0 0.0 0.0 0.0 0.0 0.0 0.08070191 0.0 0.0 0.0
5 0.13405474 0.0 0.0 0.025768753 0.052639976 0.0 0.0 0.0 0.0 0.0 0.0 0.0 0.0 0.017428832 0.046461698 0.28996328 0.14477468 0.0 0.06470445 0.0 0.0 0.0 0.0 0.33690238 0.0 0.30592406 0.0 0.0 0.19083 0.1742408 0.0 0.0 0.0 0.018448964 0.03594601 0.0 0.0 0.12237145 0.042209785 0.0 0.0 0.008061426 0.0 0.0 0.0 0.0 0.0 0.0 0.0 0.0 0.0 0.13996693 0.0 0.058864437 0.0 0.16678359 0.0 0.14237611 0.0 0.0 0.0 0.0 0.23806489 0.0 0.0 0.0 0.0 0.0 0.0 0.0 0.0 0.0 0.0 0.0 0.0 0.0 0.41148508 0.18994871 0.0 0.0 0.23509553 0.0 0.0 0.02071834 0.0 0.0 0.0 0.081780985 0.025549725 0.0 0.0 0.0 0.0 0.0 0.0026905916 0.0 0.05333415 0.0 0.24074648 0.0 0.0 0.0 0.0 0.050807975 0.0 0.0 0.0 0.0 0.0 0.0 0.0 0.0 0.0 0.18518834 0.2013205 0.050173037 0.0 0.0 0.0 0.0 0.03605564 0.0 0.0 0.04844289 0.18424027 0.0 0.0 0.0
5 0.066068225 0.0 0.0 0.03893167 0.06115929 0.0 0.0 0.0 0.0 0.0 0.0 0.0 0.0 0.0045863716 0.17395245 0.13054693 0.21285135 0.0 0.08765534 0.0 0.0 0.0 0.0 0.26757088 0.0 0.24624309 0.0 0.0 0.19881836 0.20235007 0.0 0.0 0.0 0.0 0.005621635 0.0 0.0 0.17214757 0.0 0.0 0.0 0.042413123 0.0 0.0 0.0 0.0 0.0 0.0 0.0 0.0 0.0 0.0 0.0 0.09251079 0.04056841 0.15902334 0.0 0.12201617 0.0 0.0 0.0 0.0 0.21192184 0.0 0.0 0.0 0.0 0.0 0.0 0.0 0.0 0.0 0.0 0.0 0.04448622 0.0 0.5359977 0.22117119 0.0 0.0 0.113551795 0.0 0.0 0.0 0.0 0.0 0.0 0.11215991 0.0 0.0 0.0 0.0 0.0 0.0 0.0 0.0 0.19672273 0.0 0.010945609 0.0 0.0 0.03792956 0.03983628 0.0 0.0 0.029063595 0.0 0.0 0.0 0.0 0.0 0.0 0.0 0.22239035 0.288192 0.0 0.0 0.0 0.0 0.0 0.05737251 0.0 0.0 0.0 0.09192078 0.0 0.0 0.0
5 0.06773292 0.0 0.0 0.049023617 0.0 0.013740164 0.0 0.0 0.012877872 0.0 0.0 0.0 0.0 0.0 0.3318992 0.033455677 0.21721916 0.0 0.049528297 0.0 0.0 0.0 0.0 0.19454351 0.0 0.303422 0.0 0.0 0.1528595 0.087145485 0.0 0.0 0.055627257 0.0 0.0 0.0 0.0 0.15331133 0.0 0.0 0.0 0.018872324 0.0 0.0 0.0 0.0 0.0 0.0 0.0 0.0 0.0 0.0 0.0 0.1718725 0.03861835 0.2208367 0.0 0.112386145 0.0 0.0 0.0 0.0 0.18042132 0.0 0.0 0.0 0.0 0.0 0.0 0.0 0.0 0.0 0.0 0.0 0.0 0.0 0.4628427 0.2517034 0.0 0.0 0.0 0.0 0.0 0.0 0.0 0.0 0.0 0.08542203 0.0 0.0 0.06804444 0.0 0.0 0.0 0.0 0.0 0.29340342 0.0 0.0 0.0 0.0 0.13557373 0.0 0.012537064 0.0 0.039074864 0.0 0.0 0.0 0.0 0.0 0.0 0.0 0.2456829 0.24700212 0.0 0.0 0.0 0.0 0.0 0.0 0.0 0.0 0.0 0.04365362 0.0 0.0 0.0
5 0.070438914 0.0 0.0 0.032752097 0.03376191 0.0 0.0 0.0 0.0 0.0 0.0 0.0 0.0 0.013450249 0.22500762 0.07697188 0.22934078 0.0 0.06587744 0.0 0.0 0.0 0.0 0.2531293 0.0 0.2528851 0.0 0.0 0.18830964 0.17202993 0.0 0.0 0.0 0.0 0.0 0.0 0.0 0.16973831 0.0 0.0 0.0 0.061247054 0.0 0.0 0.0 0.0 0.0 0.0 0.0 0.0 0.0 0.0 0.0 0.10686816 0.06072534 0.16140012 0.0 0.122380905 0.0 0.0 0.0 0.0 0.19876336 0.0 0.0 0.0 0.0 0.0 0.0 0.0 0.0 0.0 0.0 0.0 0.022730049 0.0 0.5352979 0.22709242 0.0 0.0 0.06045811 0.0 0.0 0.0 0.0 0.0 0.0 0.110177 0.0 0.0 0.0 0.0 0.0 0.0 0.0 0.0 0.22739266 0.0 0.0 0.0 0.0 0.095495746 0.012556287 0.0102815805 0.0 0.042124495 0.0 0.0 0.0 0.0 0.0 0.0 0.0 0.22331433 0.28452042 0.0 0.0 0.0 0.0 0.0 0.018449854 0.0 0.0 0.0 0.09704745 0.0 0.0 0.0
5 0.08317424 0.0 0.0 0.048996698 0.025027271 0.0 0.0 0.0 0.0 0.0 0.0 0.0 0.0 0.0 0.17174429 0.1546701 0.19874223 0.0 0.093811296 0.0 0.0 0.0 0.0 0.2850993 0.0 0.27403718 0.0 0.0 0.19893537 0.18514304 0.0 0.0 0.0 0.0 0.009954602 0.0 0.0 0.16744196 0.0 0.0 0.0 0.0294578 0.0 0.0 0.0 0.0 0.0 0.0 0.0 0.0 0.0 0.008795769 0.0 0.0756063 0.0 0.16767022 0.0 0.12662615 0.0 0.0 0.0 0.0 0.22315942 0.0 0.0 0.0 0.0 0.0 0.0 0.0 0.0 0.0 0.0 0.0 0.0513792 0.0 0.5182955 0.23173961 0.0 0.0 0.1444809 0.0 0.0 0.0 0.0 0.0 0.0 0.115962386 0.0 0.0 0.0 0.0 0.0 0.0 0.0 0.0 0.1828359 0.0 0.043475207 0.0 0.0 0.0382366 0.019943302 0.0 0.0 0.02603026 0.0 0.0 0.0 0.0 0.0 0.0 0.0 0.20807277 0.26762748 0.0 0.0 0.0 0.0 0.0 0.04419559 0.0 0.0 0.0 0.12384323 0.0 0.0 0.0
5 0.11759187 0.0 0.0 0.023392623 0.08914222 0.0 0.0 0.0 0.0 0.0 0.0 0.0 0.0 0.0 0.059866704 0.261534 0.13740356 0.0 0.07376143 0.0 0.0 0.0 0.0 0.32680893 0.0 0.31964248 0.0 0.0 0.22545944 0.23228064 0.0 0.0 0.0 0.0 0.007329578 0.0 0.0 0.15193205 0.014903764 0.0 0.0 0.009227251 0.0 0.0 0.0 0.0 0.0 0.0 0.0 0.0 0.0 0.10250703 0.0 0.0 0.0 0.15877865 0.0 0.08480703 0.0 0.0 0.0 0.0 0.19502373 0.0 0.0 0.0 0.009271799 0.0 0.0 0.0 0.0 0.0 0.0 0.0 0.029828425 0.0 0.44207284 0.18996483 0.0 0.0 0.24872032 0.0 0.0 0.034949552 0.0 0.0 0.0 0.11856638 0.014670516 0.0 0.0 0.0 0.0 0.0 0.02594581 0.0 0.07027471 0.0 0.16744098 0.0 0.0 0.0 0.0058062826 0.0040716184 0.0 0.0 0.0 0.0 0.0 0.0 0.0 0.0 0.0 0.15607162 0.22241484 0.039844334 0.0 0.0 0.0 0.0 0.09474687 0.0 0.0 0.031091802 0.18525568 0.0 0.0 0.0
5 0.06254381 0.0 0.0 0.04551242 0.0 0.0 0.0 0.0 0.0 0.0 0.0 0.0 0.0 0.0 0.24851309 0.052802477 0.23901677 0.0 0.06601663 0.0 0.0 0.0 0.0 0.20836994 0.0 0.24535765 0.0 0.0 0.17349108 0.15875909 0.0 0.0 0.0 0.0 0.0 0.0 0.0 0.17842199 0.0 0.0 0.0 0.052856404 0.0 0.0 0.0 0.0 0.0 0.0 0.0 0.0 0.0 0.0 0.0 0.11137108 0.052019466 0.16985025 0.0 0.12852558 0.0 0.0 0.0 0.0 0.1985012 0.0 0.0 0.0 0.0 0.0 0.0 0.0 0.0 0.0 0.0 0.0 0.045435824 0.0 0.5270244 0.24240923 0.0 0.0 0.02282713 0.0 0.0 0.0 0.0 0.0 0.0 0.11628231 0.0 0.0 0.0 0.0 0.0 0.0 0.0 0.0 0.25105438 0.0 0.0 0.0 0.0 0.12452437 0.02312993 0.0028386016 0.0 0.054214455 0.0 0.0 0.0 0.0 0.0 0.0 0.0 0.23170634 0.27975687 0.0 0.0 0.0 0.0 0.0 0.0 0.0 0.0 0.0 0.08921812 0.0 0.0 0.0
5 0.08483076 0.0 0.0 0.03372833 0.04038036 0.0 0.0 0.0 0.0 0.0 0.0 0.0 0.0 0.0033587338 0.19194794 0.12696601 0.21434508 0.0 0.074086785 0.0 0.0 0.0 0.0 0.30826548 0.0 0.28806236 0.0 0.0 0.18871965 0.16051981 0.0 0.0 0.0 0.0 0.0 0.0 0.0 0.1426574 0.0 0.0 0.0 0.03930342 0.0 0.0 0.0 0.0 0.0 0.0 0.0 0.0 0.0 0.03302254 0.0 0.08340904 0.0 0.17608874 0.0009721778 0.14164634 0.0 0.0 0.0 0.0 0.21244755 0.0 0.0 0.0 0.0 0.0 0.0 0.0 0.0 0.0 0.0 0.0 0.022607336 0.0 0.5058863 0.23529117 0.0 0.0 0.14140598 0.0 0.0 0.0 0.0 0.0 0.0 0.09989626 0.0 0.0 0.0 0.0 0.0 0.0 0.0 0.0 0.18213359 0.0 0.062680244 0.0 0.0 0.10160779 0.0 0.025915474 0.0 0.01227686 0.0 0.0 0.0 0.0 0.0 0.0 0.0 0.20707725 0.2588987 0.0 0.0 0.0 0.0 0.0 0.027243474 0.0 0.0 0.0 0.13935618 0.0 0.0 0.0
5 0.07968789 0.0 0.0 0.05755507 0.10072757 0.0 0.0 0.0 0.0 0.0 0.0 0.0 0.0 0.0 0.061305013 0.25743222 0.16019112 0.0 0.104325324 0.0 0.0 0.0 0.0 0.3064272 0.0 0.2425568 0.0 0.0 0.19424288 0.21342924 0.0 0.0 0.0 0.0 0.041544214 0.0 0.0 0.17232762 0.0 0.0 0.0 0.01737361 0.0 0.0 0.0 0.0 0.0 0.0 0.0 0.0 0.0 0.078479536 0.0 0.051892806 0.0 0.15852895 0.0 0.12095218 0.0 0.0 0.0 0.0 0.24548358 0.0 0.0 0.0 0.0 0.0 0.0 0.0 0.0 0.0 0.0 0.0 0.029774861 0.0 0.45824665 0.20071414 0.0 0.0 0.23868513 0.0 0.0 0.031063523 0.0 0.0 0.0 0.10346327 0.0 0.0 0.0 0.0 0.0 0.0 0.0 0.0 0.12924822 0.0 0.14407311 0.0 0.0 0.0 0.0 0.0 0.0 0.0 0.0 0.0 0.0 0.0 0.0 0.0 0.0 0.23163404 0.2371427 0.05919352 0.0 0.0 0.0 0.0 0.075889975 0.0 0.0 0.030191123 0.14025885 0.0 0.0 0.0
5 0.064074956 0.0 0.0 0.043726124 0.00083566905 0.0 0.0 0.0 0.0 0.0 0.0 0.0 0.0 0.0 0.22325191 0.08563756 0.22954232 0.0 0.07252127 0.0 0.0 0.0 0.0 0.2677244 0.0 0.25881174 0.0 0.0 0.18037799 0.1561843 0.0 0.0 0.0 0.0 0.0 0.0 0.0 0.16298293 0.0 0.0 0.0 0.037807055 0.0 0.0 0.0 0.0 0.0 0.0 0.0 0.0 0.0 0.0 0.0 0.107770555 0.023393095 0.18690366 0.0 0.1333143 0.0 0.0 0.0 0.0 0.19573666 0.0 0.0 0.0 0.0 0.0 0.0 0.0 0.0 0.0 0.0 0.0 0.047985114 0.0 0.52637064 0.2485143 0.0 0.0 0.06995266 0.0 0.0 0.0 0.0 0.0 0.0 0.11474947 0.0 0.0 0.0 0.0 0.0 0.0 0.0 0.0 0.22650161 0.0 0.0 0.0 0.0 0.1199891 0.005421884 0.0073843715 0.0 0.04496664 0.0 0.0 0.0 0.0 0.0 0.0 0.0 0.20668292 0.26377395 0.0 0.0 0.0 0.0 0.0 0.0 0.0 0.0 0.0 0.113160364 0.0 0.0 0.0
5 0.051562294 0.0 0.0 0.044639908 0.0 0.0 0.0 0.0 0.008245167 0.0 0.0 0.0 0.0 0.004672832 0.25136548 0.061843235 0.21637695 0.0 0.07969495 0.0 0.0 0.0 0.0 0.18325639 0.0 0.23969017 0.0 0.0 0.17161845 0.1318502 0.0 0.0 0.026688976 0.0 0.0 0.0 0.0 0.17999355 0.0 0.0 0.0 0.025433745 0.0 0.0 0.0 0.0 0.0 0.0 0.0 0.0 0.0 0.0 0.0 0.13541669 0.081331044 0.19714633 0.0 0.1309948 0.0 0.0 0.0 0.0 0.20456581 0.0 0.0 0.0 0.0 0.0 0.0 0.0 0.0 0.0 0.0 0.0 0.02582605 0.0 0.5104361 0.24572723 0.0 0.0 0.033724103 0.0 0.0 0.0 0.0 0.0 0.0 0.10986328 0.0 0.0 0.026233321 0.0 0.0 0.0 0.0 0.0 0.27898097 0.0 0.0 0.0 0.0 0.11236121 0.012316968 0.0 0.0 0.045106262 0.0 0.0 0.0 0.0 0.0 0.0 0.0 0.26956815 0.27688125 0.0 0.0 0.0 0.0 0.0 0.0 0.0 0.0 0.0 0.05624636 0.0 0.0 0.0
5 0.10604958 0.0 0.0 0.044889644 0.070257396 0.0 0.0 0.0 0.0 0.0 0.0 0.0 0.0 0.0 0.089849666 0.24521707 0.14709988 0.0 0.09396795 0.0 0.0 0.0 0.0 0.30015165 0.0 0.29784098 0.0 0.0 0.20943296 0.22976899 0.0 0.0 0.0 0.0 0.031663187 0.0 0.0 0.16702735 0.0 0.0 0.0 0.0164944 0.0 0.0 0.0 0.0 0.0 0.0 0.0 0.0 0.0 0.059146 0.0 0.015015897 0.0 0.15270965 0.0 0.09311167 0.0 0.0 0.0 0.0 0.22300293 0.0 0.0 0.0 0.015375463 0.0 0.0 0.0 0.0 0.0 0.0 0.0 0.04392918 0.0 0.4650912 0.20094632 0.0 0.0 0.24195272 0.0 0.0 0.04186231 0.0 0.0 0.0 0.12451937 0.01534974 0.0 0.0 0.0 0.0 0.0 0.0044613993 0.0 0.105775096 0.0 0.13661723 0.0 0.0 0.0 0.013209774 0.0 0.0 0.0 0.0 0.0 0.0 0.0 0.0 0.0 0.0 0.19728343 0.23940144 0.023512257 0.0 0.0 0.0 0.0 0.093320034 0.0 0.0 0.009707407 0.150101 0.0 0.0 0.0
5 0.1384174 0.0 0.0 0.015823873 0.06001362 0.0 0.0 0.0 0.0 0.0 0.0 0.0 0.0 0.0003819886 0.057238273 0.28635946 0.12463954 0.0 0.059151344 0.0 0.0 0.0 0.0 0.34097928 0.0 0.32949752 0.0 0.0 0.21213548 0.21240819 0.0 0.0 0.0 0.0037218293 0.014893595 0.0 0.0 0.12935874 0.04861808 0.0 0.0 0.016507825 0.0 0.0 0.0 0.0 0.0 0.0 0.0 0.0 0.0 0.14192861 0.0 0.0037210006 0.0 0.16177703 0.0 0.11240476 0.0 0.0 0.0 0.0 0.20326969 0.0 0.0 0.0 0.0 0.0 0.0 0.0 0.0 0.0 0.0 0.0 0.0032819542 0.0 0.4242747 0.16873671 0.0 0.0 0.24913159 0.0 0.0 0.03188919 0.0 0.0 0.0 0.105815284 0.042399034 0.0 0.0 0.0 0.0 0.0 0.026468145 0.0 0.037628938 0.0 0.2200035 0.0 0.0 0.0 0.0 0.044473156 0.0 0.0 0.0 0.0 0.0 0.0 0.0 0.0 0.0 0.13964006 0.19700795 0.035438843 0.0 0.0 0.0 0.0 0.06107872 0.0 0.0 0.035013966 0.19037925 0.0 0.0 0.0
5 0.051662274 0.0 0.0 0.04892788 0.0 0.009198226 0.0 0.0 0.002584133 0.0 0.0 0.0 0.0 0.0 0.28213617 0.044689704 0.21996899 0.0 0.07664561 0.0 0.0 0.0 0.0 0.16865861 0.0 0.25246474 0.0 0.0 0.1711797 0.13051869 0.0 0.0 0.020575609 0.0 0.0 0.0 0.0 0.18000472 0.0 0.0 0.0 0.009445341 0.0 0.0 0.0 0.0 0.0 0.0 0.0 0.0 0.0 0.0 0.0 0.12328458 0.06158882 0.21497308 0.0 0.11565689 0.0 0.0 0.0 0.0 0.17734237 0.0 0.0 0.0 0.0 0.0 0.0 0.0 0.0 0.0 0.0 0.0 0.05543927 0.0 0.51107043 0.2588216 0.0 0.0 0.005415919 0.0 0.0 0.0 0.0 0.0 0.0 0.11424801 0.0 0.0 0.030531717 0.0 0.0 0.0 0.0 0.0 0.2870118 0.0 0.0 0.0 0.0 0.11881879 0.024001004 0.0 0.0 0.057297453 0.0 0.0 0.0 0.0 0.0 0.0 0.0 0.24759622 0.26030543 0.0 0.0 0.0 0.0 0.0 0.0 0.0 0.0 0.0 0.053230483 0.0 0.0 0.0
5 0.101865016 0.0 0.0 0.05503721 0.08328678 0.0 0.0 0.0 0.0 0.0 0.0 0.0 0.0 0.0 0.083710045 0.23517363 0.14037633 0.0 0.0955823 0.0 0.0 0.0 0.0 0.29412174 0.0 0.2819092 0.0 0.0 0.21412301 0.2454491 0.0 0.0 0.0 0.0 0.03647399 0.0 0.0 0.16685274 0.013355012 0.0 0.0 0.021289913 0.0 0.0 0.0 0.0 0.0 0.0 0.0 0.0 0.0 0.054726627 0.0 0.0036993425 0.0 0.11583836 0.0 0.0926937 0.0 0.0 0.0 0.0 0.21906188 0.0 0.0 0.0 0.027450068 0.0 0.0 0.0 0.0 0.0 0.0 0.0 0.05208516 0.0 0.4722228 0.18964173 0.0 0.0 0.25337878 0.0 0.0 0.037232317 0.0 0.0 0.0 0.14040725 0.024835711 0.0 0.0 0.0 0.0 0.0 0.018537983 0.0 0.099899985 0.0 0.13342553 0.00054771954 0.0 0.0 0.020497829 0.0 0.0 0.0 0.0 0.0 0.0 0.0 0.0 0.0 0.0 0.19305038 0.2511927 0.019848973 0.0 0.0 0.0 0.0 0.11222966 0.0 0.0 0.014333632 0.15221101 0.0 0.0 0.0
5 0.15778568 0.0 0.0 0.0130906645 0.04931486 0.0 0.0 0.0 0.0 0.0 0.0 0.0 0.0 0.01900427 0.04686684 0.2966585 0.12240339 0.0 0.05122286 0.0 0.0 0.0 0.0 0.33947983 0.0 0.3273834 0.0 0.0 0.20907219 0.19541435 0.0 0.0 0.0 0.025304107 0.027115136 0.0 0.0 0.116434954 0.067192964 0.0 0.0 0.02001124 0.0 0.0 0.0 0.0 0.0 0.0 0.0 0.0 0.0 0.14850406 0.0 0.024639446 0.0 0.16102281 0.0 0.12860145 0.0 0.0 0.0 0.0 0.21328864 0.0 0.0 0.0 0.0 0.0 0.0 0.0 0.0 0.0 0.0 0.0 0.0 0.0 0.40822083 0.169036 0.0 0.0 0.23917155 0.0 0.0 0.022621749 0.0 0.0 0.0 0.097046815 0.047614317 0.0 0.0 0.0 0.0 0.0 0.01730963 0.0 0.023760889 0.0 0.24314591 0.0 0.0 0.0 0.0 0.064917095 0.0 0.0 0.0 0.0 0.0 0.0 0.0 0.0 0.0 0.14728458 0.18923002 0.030608276 0.0 0.0 0.0 0.0 0.052788287 0.0 0.0 0.05114074 0.19204979 0.0 0.0 0.0
5 0.06281357 0.0 0.0 0.03714728 0.0 0.0 0.0 0.0 0.0 0.0 0.0 0.0 0.0 0.0 0.26844388 0.038663067 0.2385883 0.0 0.060214072 0.0 0.0 0.0 0.0 0.17799853 0.0 0.24253051 0.0 0.0 0.17666584 0.15431257 0.0 0.0 0.0 0.0 0.0 0.0 0.0 0.18583462 0.0 0.0 0.0 0.044046976 0.0 0.0 0.0 0.0 0.0 0.0 0.0 0.0 0.0 0.0 0.0 0.12079838 0.08327577 0.18644829 0.0 0.11230219 0.0 0.0 0.0 0.0 0.18110915 0.0 0.0 0.0 0.0 0.0 0.0 0.0 0.0 0.0 0.0 0.0 0.040163048 0.0 0.5171566 0.25195462 0.0 0.0 0.0 0.0 0.0 0.0 0.0 0.0 0.0 0.120691106 0.0 0.0 0.026459334 0.0 0.0 0.0 0.0 0.0 0.2723483 0.0 0.0 0.0 0.0 0.111685656 0.016196603 0.004549748 0.0 0.051918726 0.0 0.0 0.0 0.0 0.0 0.0 0.0 0.23653962 0.2801209 0.0 0.0 0.0 0.0 0.0 0.0 0.0 0.0 0.0 0.070756584 0.0 0.0 0.0
5 0.15837888 0.0 0.0 0.023010964 0.020767605 0.0 0.0 0.0 0.0 0.0 0.0 0.0 0.0 0.019766925 0.04480496 0.30733278 0.11900113 0.0 0.060000464 0.0 0.0 0.0 0.0 0.33399644 0.0 0.319943 0.0 0.0 0.1939569 0.17087059 0.0 0.0 0.0 0.04454362 0.042048514 0.0 0.0 0.11656822 0.082847595 0.0 0.0 0.011164112 0.0 0.0 0.0 0.0 0.0 0.0 0.0 0.0 0.0 0.15835701 0.0 0.037631765 0.0 0.1582796 0.0 0.14509335 0.0 0.0 0.0 0.0 0.22612101 0.0 0.0 0.0 0.0 0.0 0.0 0.0 0.0 0.0 0.0 0.0 0.0 0.0 0.39488804 0.1675859 0.0 0.0 0.2463853 0.0 0.0 0.023918368 0.0 0.0 0.0 0.09253756 0.06842426 0.0 0.0 0.0 0.0 0.0 0.0051243794 0.0 0.026829723 0.0 0.26021716 0.0 0.0 0.0 0.0 0.07164905 0.0 0.0 0.0 0.0 0.0 0.0 0.0 0.0 0.0 0.15620133 0.17499816 0.027828481 0.0 0.0 0.0 0.0 0.029754605 0.0 0.0 0.053611707 0.19712356 0.0 0.0 0.0
5 0.10518632 0.0 0.0 0.0064491867 0.09772453 0.0 0.0 0.0 0.0 0.0 0.0 0.0 0.0 0.015859436 0.15335472 0.18048385 0.19239925 0.0 0.029311733 0.0 0.0 0.0 0.0 0.2945079 0.0 0.30059972 0.0 0.0 0.19452114 0.23079574 0.0 0.0 0.0 0.0 0.0013061691 0.0 0.0 0.12427825 0.0 0.0 0.0 0.09377421 0.0 0.0 0.0 0.0 0.0 0.0 0.0 0.0 0.0 0.0011477695 0.0 0.11086919 0.0 0.16096961 0.029509379 0.13813469 0.0 0.0 0.0 0.0 0.24872985 0.0 0.0 0.0 0.0027139706 0.0 0.0 0.0 0.0 0.0 0.0 0.0 0.0 0.0 0.481264 0.15950195 0.0 0.0 0.19291075 0.0 0.0 0.0 0.0 0.0 0.0 0.07380496 0.0 0.0 0.0 0.0 0.0 0.0 0.0 0.0 0.1259028 0.0 0.13586451 0.0 0.0 0.0056103095 0.0 0.0525779 0.0 0.0 0.0 0.0 0.0 0.0 0.0 0.0 0.0 0.23883586 0.2473304 0.010885772 0.0 0.0 0.0 0.0 0.09802712 0.0 0.0 0.017146578 0.0871307 0.0 0.0 0.0
5 0.054288536 0.0 0.0 0.043300916 0.0 0.0 0.0 0.0 0.0 0.0 0.0 0.0 0.0 0.0 0.24945574 0.045211896 0.23682167 0.0 0.068584844 0.0 0.0 0.0 0.0 0.20465417 0.0 0.23707837 0.0 0.0 0.17547588 0.14777711 0.0 0.0 0.0 0.0 0.0 0.0 0.0 0.18604407 0.0 0.0 0.0 0.042182587 0.0 0.0 0.0 0.0 0.0 0.0 0.0 0.0 0.0 0.0 0.0 0.105906755 0.062037412 0.18081862 0.0 0.1247025 0.0 0.0 0.0 0.0 0.1879691 0.0 0.0 0.0 0.0 0.0 0.0 0.0 0.0 0.0 0.0 0.0 0.053945612 0.0 0.5239746 0.25447488 0.0 0.0 0.018042417 0.0 0.0 0.0 0.0 0.0 0.0 0.12627387 0.0 0.0 0.0 0.0 0.0 0.0 0.0 0.0 0.26511708 0.0 0.0 0.0 0.0 0.12106676 0.025508016 0.0 0.0 0.062465787 0.0 0.0 0.0 0.0 0.0 0.0 0.0 0.22193119 0.2804341 0.0 0.0 0.0 0.0 0.0 0.0 0.0 0.0 0.0 0.09209498 0.0 0.0 0.0
5 0.07114539 0.0 0.0 0.028401012 0.0 0.013826879 0.0 0.0 0.0 0.0 0.0 0.0 0.0 0.0 0.32886374 0.0032997266 0.24853028 0.0 0.0408334 0.0 0.0 0.0 0.0 0.15933876 0.0 0.19972152 0.0 0.0 0.17694698 0.15770021 0.0 0.0 0.025200924 0.0 0.0 0.0 0.0 0.16111192 0.0 0.0 0.0 0.083823234 0.0 0.0 0.0 0.0 0.0 0.0 0.0 0.0 0.0 0.0 0.0 0.17216142 0.10330304 0.16891919 0.0 0.15923932 0.0 0.0 0.0 0.0 0.19701484 0.0 0.0 0.0 0.0 0.0 0.0 0.0 0.0 0.0 0.0 0.0 0.0003811564 0.0 0.52967805 0.19406134 0.0 0.0 0.0 0.0 0.0 0.0 0.0 0.0 0.0 0.07892461 0.0 0.0 0.032177914 0.0 0.0 0.0 0.0 0.0 0.27520096 0.0 0.0 0.0 0.0 0.09819353 0.0 0.04987684 0.0 0.056763604 0.0 0.0 0.0 0.0 0.0 0.0 0.0 0.2354196 0.24880905 0.0 0.0 0.0 0.0 0.0 0.0 0.0 0.0 0.0 0.018765742 0.0 0.0 0.0
5 0.08869925 0.0 0.0 0.05236381 0.095109105 0.0 0.0 0.0 0.0 0.0 0.0 0.0 0.0 0.0 0.08662555 0.22698651 0.16191958 0.0 0.104806714 0.0 0.0 0.0 0.0 0.28544658 0.0 0.26126614 0.0 0.0 0.20833033 0.2344106 0.0 0.0 0.0 0.0 0.039705005 0.0 0.0 0.17630537 0.0 0.0 0.0 0.027837642 0.0 0.0 0.0 0.0 0.0 0.0 0.0 0.0 0.0 0.029131608 0.0 0.035179842 0.0 0.15061338 0.0 0.09517015 0.0 0.0 0.0 0.0 0.22936347 0.0 0.0 0.0 0.009156753 0.0 0.0 0.0 0.0 0.0 0.0 0.0 0.044824906 0.0 0.48258454 0.20734368 0.0 0.0 0.22236565 0.0 0.0 0.033519804 0.0 0.0 0.0 0.12009632 0.0 0.0 0.0 0.0 0.0 0.0 0.0 0.0 0.13459878 0.0 0.10021438 0.0 0.0 0.0 0.015680619 0.0 0.0 0.0 0.0 0.0 0.0 0.0 0.0 0.0 0.0 0.22911589 0.25566858 0.026015704 0.0 0.0 0.0 0.0 0.10860205 0.0 0.0 0.008053086 0.119947925 0.0 0.0 0.0
5 0.065448314 0.0 0.0 0.048298076 0.0 0.0 0.0 0.0 0.0 0.0 0.0 0.0 0.0 0.0 0.25468597 0.0557314 0.23771885 0.0 0.067184865 0.0 0.0 0.0 0.0 0.20467193 0.0 0.24115464 0.0 0.0 0.17367066 0.1603609 0.0 0.0 0.0 0.0 0.0 0.0 0.0 0.18003723 0.0 0.0 0.0 0.055437 0.0 0.0 0.0 0.0 0.0 0.0 0.0 0.0 0.0 0.0 0.0 0.11787819 0.0520179 0.16614877 0.0 0.12847446 0.0 0.0 0.0 0.0 0.20057131 0.0 0.0 0.0 0.0 0.0 0.0 0.0 0.0 0.0 0.0 0.0 0.04064549 0.0 0.53052336 0.2354679 0.0 0.0 0.02008429 0.0 0.0 0.0 0.0 0.0 0.0 0.11293996 0.0 0.0 0.0 0.0 0.0 0.0 0.0 0.0 0.25165492 0.0 0.0 0.0 0.0 0.112368375 0.026644712 0.0011400455 0.0 0.057453685 0.0 0.0 0.0 0.0 0.0 0.0 0.0 0.23580697 0.27923104 0.0 0.0 0.0 0.0 0.0 0.0 0.0 0.0 0.0 0.08235758 0.0 0.0 0.0
5 0.049677335 0.0074672764 0.0 0.05502389 0.0 0.0 0.0 0.0 0.005616721 0.0 0.0 0.0 0.0 0.0 0.27678922 0.04636662 0.20878401 0.0 0.092740014 0.0 0.0 0.0 0.0 0.17219709 0.0 0.260866 0.0 0.0 0.17189829 0.10022813 0.0 0.0 0.03802874 0.0 0.0 0.0 0.0 0.18278402 0.0 0.0 0.0 0.0038844808 0.0 0.0 0.0 0.0 0.0 0.0 0.0 0.0 0.0 0.0 0.0 0.121287085 0.06310938 0.2138199 0.0 0.105671234 0.0 0.0 0.0 0.0 0.19461693 0.0 0.0 0.0 0.0 0.0 0.0 0.0 0.0 0.0 0.0 0.0 0.043140955 0.0 0.5044288 0.26408294 0.0 0.0 0.025685882 0.0 0.0 0.0 0.0 0.0 0.0 0.10071316 0.0 0.0 0.033194635 0.0 0.0 0.0 0.0 0.0 0.29983014 0.0 0.0 0.0 0.0 0.099869266 0.014966815 0.0 0.0 0.05114474 0.0 0.0 0.0 0.0 0.0 0.0 0.0 0.25890875 0.26099592 0.0 0.0 0.0 0.0 0.0 0.0 0.0 0.0 0.0 0.04496565 0.0 0.0 0.0
5 0.07175433 0.0 0.0 0.054263268 0.0 0.0 0.0 0.0 0.0 0.0 0.0 0.0 0.0 0.0 0.32013664 0.055924524 0.21812975 0.0 0.06573967 0.0 0.0 0.0 0.0 0.16678357 0.0 0.26224905 0.0 0.0 0.17222051 0.14883803 0.0 0.0 0.03006509 0.0 0.0 0.0 0.0 0.17640005 0.0 0.0 0.0 0.046025507 0.0 0.0 0.0 0.0 0.0 0.0 0.0 0.0 0.0 0.0 0.0 0.15121983 0.05109345 0.19453427 0.0 0.102654405 0.0 0.0 0.0 0.0 0.19040196 0.0 0.0 0.0 0.0 0.0 0.0 0.0 0.0 0.0 0.0 0.0 0.026676295 0.0 0.50155026 0.2392622 0.0 0.0 0.0 0.0 0.0 0.0 0.0 0.0 0.0 0.108542174 0.0 0.0 0.03960439 0.0 0.0 0.0 0.0 0.0 0.27773932 0.0 0.0 0.0 0.0 0.07724793 0.014291922 0.0 0.0 0.056466654 0.0 0.0 0.0 0.0 0.0 0.0 0.0 0.24653491 0.26573327 0.0 0.0 0.0 0.0 0.0 0.0 0.0 0.0 0.0 0.03131462 0.0 0.0 0.0
5 0.05653301 0.0 0.0 0.040637203 0.0 0.0 0.0 0.0 0.0 0.0 0.0 0.0 0.0 0.0 0.23804872 0.050948277 0.2369556 0.0 0.06919109 0.0 0.0 0.0 0.0 0.2085487 0.0 0.23741798 0.0 0.0 0.17775354 0.15644878 0.0 0.0 0.0 0.0 0.0 0.0 0.0 0.1823528 0.0 0.0 0.0 0.047749806 0.0 0.0 0.0 0.0 0.0 0.0 0.0 0.0 0.0 0.0 0.0 0.108368404 0.06825787 0.17549089 0.0 0.12907213 0.0 0.0 0.0 0.0 0.19426993 0.0 0.0 0.0 0.0 0.0 0.0 0.0 0.0 0.0 0.0 0.0 0.0460723 0.0 0.5266011 0.24652466 0.0 0.0 0.029286556 0.0 0.0 0.0 0.0 0.0 0.0 0.12120668 0.0 0.0 0.0 0.0 0.0 0.0 0.0 0.0 0.2593068 0.0 0.0 0.0 0.0 0.12018901 0.02335656 0.0028066216 0.0 0.054105185 0.0 0.0 0.0 0.0 0.0 0.0 0.0 0.23041184 0.28228304 0.0 0.0 0.0 0.0 0.0 0.0 0.0 0.0 0.0 0.09052635 0.0 0.0 0.0
5 0.1325435 0.0 0.0 0.02001764 0.050536457 0.0 0.0 0.0 0.0 0.0 0.0 0.0 0.0 0.013374387 0.11110446 0.22194012 0.19121143 0.0 0.035857104 0.0 0.0 0.0 0.0 0.32905683 0.0 0.30549023 0.0 0.0 0.19659036 0.17543523 0.0 0.0 0.0 0.009281026 0.017168133 0.0 0.0 0.12334219 0.026966786 0.0 0.0 0.05385171 0.0 0.0 0.0 0.0 0.0 0.0 0.0 0.0 0.0 0.09928885 0.0 0.09528425 0.0 0.19208688 0.0 0.15575282 0.0 0.0 0.0 0.0 0.25210282 0.0 0.0 0.0 0.0 0.0 0.0 0.0 0.0 0.0 0.0 0.0 0.0 0.0 0.44898945 0.19195044 0.0 0.0 0.19950934 0.0 0.0 0.0 0.0 0.0 0.0 0.069347955 0.0 0.0 0.0 0.0 0.0 0.0 0.0 0.0 0.10040045 0.0 0.19381142 0.0 0.0 0.034347355 0.0 0.07329192 0.0 0.0 0.0 0.0 0.0 0.0 0.0 0.0 0.0 0.19665366 0.20888807 0.011034568 0.0 0.0 0.0 0.0 0.032970008 0.0 0.0 0.03951221 0.15371911 0.0 0.0 0.0
5 0.07783971 0.0 0.0 0.043935448 0.12436138 0.0 0.0 0.0 0.0 0.0 0.0 0.0 0.0 0.005298467 0.06148741 0.24567893 0.16594386 0.0 0.09676116 0.0 0.0 0.0 0.0 0.31391022 0.0 0.24563849 0.0 0.0 0.1953816 0.22132246 0.0 0.0 0.0 0.0 0.029859452 0.0 0.0 0.16011831 0.0 0.0 0.0 0.027129829 0.0 0.0 0.0 0.0 0.0 0.0 0.0 0.0 0.0 0.0735507 0.0 0.054267447 0.0 0.16027148 0.005330205 0.123623826 0.0 0.0 0.0 0.0 0.23869231 0.0 0.0 0.0 0.0 0.0 0.0 0.0 0.0 0.0 0.0 0.0 0.020890484 0.0 0.46087 0.19466099 0.0 0.0 0.23250638 0.0 0.0 0.021654373 0.0 0.0 0.0 0.097004406 0.0 0.0 0.0 0.0 0.0 0.0 0.0 0.0 0.12620436 0.0 0.14744884 0.0 0.0 0.0 0.0 0.0 0.0 0.0 0.0 0.0 0.0 0.0 0.0 0.0 0.0 0.23414701 0.24370539 0.069747224 0.0 0.0 0.0 0.0 0.08211305 0.0 0.0 0.030597564 0.12942992 0.0 0.0 0.0
5 0.06805388 0.0 0.0 0.042033684 0.0 0.024310341 0.0 0.0 0.005348108 0.0 0.0 0.0 0.0 0.0 0.31435525 0.051800672 0.23530023 0.0 0.064802684 0.0 0.0 0.0 0.0 0.17731923 0.0 0.29697838 0.0 0.0 0.15759237 0.099378176 0.0 0.0 0.03743761 0.0 0.0 0.0 0.0 0.16454846 0.0 0.0 0.0 0.0023563644 0.0 0.0 0.0 0.0 0.0 0.0 0.0 0.0 0.0 0.0 0.0 0.13444862 0.016323712 0.23098901 0.0 0.1160218 0.0 0.0 0.0 0.0 0.17924401 0.0 0.0 0.0 0.0 0.0 0.0 0.0 0.0 0.0 0.0 0.0 0.048212454 0.0 0.46731082 0.27682465 0.0 0.0 0.013794695 0.0 0.0 0.0 0.0 0.0 0.0 0.095132396 0.0 0.0 0.044851635 0.0 0.0 0.0 0.0 0.0 0.282414 0.0 0.0 0.0 0.0 0.15161385 0.0 0.015585444 0.0 0.031718362 0.0 0.0 0.0 0.0 0.0 0.0 0.0 0.24536279 0.23421271 0.0 0.0 0.0 0.0 0.0 0.0 0.0 0.0 0.0 0.064445026 0.0 0.0 0.0
5 0.1295566 0.0 0.0 0.014466358 0.082181275 0.0 0.0 0.0 0.0 0.0 0.0 0.0 0.0 0.012967036 0.055981126 0.28389582 0.13172941 0.0 0.0615177 0.0 0.0 0.0 0.0 0.3391858 0.0 0.31866765 0.0 0.0 0.2006549 0.20958777 0.0 0.0 0.0 0.002152429 0.015994754 0.0 0.0 0.11985681 0.025402445 0.0 0.0 0.018065996 0.0 0.0 0.0 0.0 0.0 0.0 0.0 0.0 0.0 0.12957032 0.0 0.029798945 0.0 0.16214761 0.0 0.120094985 0.0 0.0 0.0 0.0 0.21798642 0.0 0.0 0.0 0.0 0.0 0.0 0.0 0.0 0.0 0.0 0.0 0.0 0.0 0.41903993 0.17699851 0.0 0.0 0.2502684 0.0 0.0 0.02514449 0.0 0.0 0.0 0.09418047 0.024602758 0.0 0.0 0.0 0.0 0.0 0.017358428 0.0 0.046167523 0.0 0.22851282 0.0 0.0 0.0 0.0 0.049800597 0.0 0.0 0.0 0.0 0.0 0.0 0.0 0.0 0.0 0.17131399 0.20687275 0.05972308 0.0 0.0 0.0 0.0 0.064234175 0.0 0.0 0.046576433 0.17355351 0.0 0.0 0.0
5 0.06223674 0.0 0.0 0.049620215 0.0 0.04051686 0.0 0.0 0.015004475 0.0 0.0 0.0 0.0 0.0 0.33992347 0.02741657 0.2236551 0.0 0.062987566 0.0 0.0 0.0 0.0 0.15759525 0.0 0.28711855 0.0 0.0 0.1539942 0.083028585 0.0 0.0 0.061375577 0.0 0.0 0.0 0.0 0.16847248 0.0 0.0 0.0 0.00011495827 0.0 0.0 0.0 0.0 0.0 0.0 0.0 0.0 0.0 0.0 0.0 0.15196231 0.032357544 0.23572199 0.0 0.107707225 0.0 0.0 0.0 0.0 0.16607442 0.0 0.0 0.0 0.0 0.0 0.0 0.0 0.0 0.0 0.0 0.0 0.03936365 0.0 0.4696889 0.2675395 0.0 0.0 0.0 0.0 0.0 0.0 0.0 0.0 0.0 0.09060599 0.0 0.0 0.06305347 0.0 0.0 0.0 0.0 0.0 0.30440357 0.0 0.0 0.0 0.0 0.13302107 0.0 0.0047264863 0.0 0.051141158 0.0 0.0 0.0 0.0 0.0 0.0 0.0 0.24331583 0.2300066 0.0 0.0 0.0 0.0 0.0 0.0 0.0 0.0 0.0 0.039656684 0.0 0.0 0.0
5 0.06287583 0.0 0.0 0.03387466 0.0 0.0 0.0 0.0 0.003905505 0.0 0.0 0.0 0.0 0.0 0.27343836 0.050062306 0.23569529 0.0 0.055647872 0.0 0.0 0.0 0.0 0.18076701 0.0 0.24660027 0.0 0.0 0.17116314 0.15215975 0.0 0.0 0.024911743 0.0 0.0 0.0 0.0 0.16971415 0.0 0.0 0.0 0.04408343 0.0 0.0 0.0 0.0 0.0 0.0 0.0 0.0 0.0 0.0 0.0 0.14785956 0.07790514 0.20027837 0.0 0.12618786 0.0 0.0 0.0 0.0 0.18836349 0.0 0.0 0.0 0.0 0.0 0.0 0.0 0.0 0.0 0.0 0.0 0.024277491 0.0 0.50864494 0.23828638 0.0 0.0 0.009481451 0.0 0.0 0.0 0.0 0.0 0.0 0.10259469 0.0 0.0 0.041333575 0.0 0.0 0.0 0.0 0.0 0.2724937 0.0 0.0 0.0 0.0 0.12587012 0.0029568472 0.01942785 0.0 0.03614392 0.0 0.0 0.0 0.0 0.0 0.0 0.0 0.2582913 0.2693471 0.0 0.0 0.0 0.0 0.0 0.0 0.0 0.0 0.0 0.052379955 0.0 0.0 0.0
5 0.09189379 0.0 0.0 0.055068396 0.07525536 0.0 0.0 0.0 0.0 0.0 0.0 0.0 0.0 0.0 0.09011523 0.2360209 0.15994884 0.0 0.105136424 0.0 0.0 0.0 0.0 0.286209 0.0 0.27304715 0.0 0.0 0.20469151 0.2271702 0.0 0.0 0.0 0.0 0.042198222 0.0 0.0 0.1782263 0.0 0.0 0.0 0.02038252 0.0 0.0 0.0 0.0 0.0 0.0 0.0 0.0 0.0 0.041218117 0.0 0.031055842 0.0 0.1546228 0.0 0.09466279 0.0 0.0 0.0 0.0 0.23192328 0.0 0.0 0.0 0.007092843 0.0 0.0 0.0 0.0 0.0 0.0 0.0 0.047714412 0.0 0.47708064 0.21157065 0.0 0.0 0.22440016 0.0 0.0 0.040332332 0.0 0.0 0.0 0.12289712 0.0020754773 0.0 0.0 0.0 0.0 0.0 0.0 0.0 0.1309196 0.0 0.10880536 0.0 0.0 0.0 0.014190397 0.0 0.0 0.0 0.0 0.0 0.0 0.0 0.0 0.0 0.0 0.22063093 0.24896675 0.021468136 0.0 0.0 0.0 0.0 0.09678925 0.0 0.0 0.0035963324 0.13292521 0.0 0.0 0.0
5 0.06171038 0.0 0.0 0.029594539 0.0 0.022448985 0.0 0.0 0.0 0.0 0.0 0.0 0.0 0.0036617334 0.32955575 0.0 0.2487476 0.0 0.037824202 0.0 0.0 0.0 0.0 0.16332377 0.0 0.20584059 0.0 0.0 0.17454511 0.15552728 0.0 0.0 0.025243228 0.0 0.0 0.0 0.0 0.16388968 0.0 0.0 0.0 0.08296618 0.0 0.0 0.0 0.0 0.0 0.0 0.0 0.0 0.0 0.0 0.0 0.1734601 0.105300255 0.16919479 0.0 0.15659593 0.0 0.0 0.0 0.0 0.18272051 0.0 0.0 0.0 0.0 0.0 0.0 0.0 0.0 0.0 0.0 0.0 0.0 0.0 0.5360476 0.19341062 0.0 0.0 0.0 0.0 0.0 0.0 0.0 0.0 0.0 0.07786261 0.0 0.0 0.030128708 0.0 0.0 0.0 0.0 0.0 0.27229533 0.0 0.0 0.0 0.0 0.100941 0.005934096 0.045203134 0.0 0.06644362 0.0 0.0 0.0 0.0 0.0 0.0 0.0 0.22293313 0.25365847 0.0 0.0 0.0 0.0 0.0 0.0 0.0 0.0 0.0 0.0223372 0.0 0.0 0.0
5 0.093876235 0.0 0.0 0.046080768 0.090898946 0.0 0.0 0.0 0.0 0.0 0.0 0.0 0.0 0.0 0.12816325 0.17915873 0.18613894 0.0 0.1005054 0.0 0.0 0.0 0.0 0.27983424 0.0 0.2556838 0.0 0.0 0.21245593 0.21614772 0.0 0.0 0.0 0.0 0.024721278 0.0 0.0 0.17292275 0.0 0.0 0.0 0.036464836 0.0 0.0 0.0 0.0 0.0 0.0 0.0 0.0 0.0 0.0017376198 0.0 0.04634409 0.0091602495 0.1390248 0.0 0.10672621 0.0 0.0 0.0 0.0 0.22434424 0.0 0.0 0.0 0.007933086 0.0 0.0 0.0 0.0 0.0 0.0 0.0 0.04199808 0.0 0.5085226 0.21194759 0.0 0.0 0.19072184 0.0 0.0 0.0 0.0 0.0 0.0 0.122876815 0.0 0.0 0.0 0.0 0.0 0.0 0.0 0.0 0.15903594 0.0 0.056233957 0.0 0.0 0.0 0.024868421 0.0 0.0 0.004748016 0.0 0.0 0.0 0.0 0.0 0.0 0.0 0.2198542 0.2791418 0.0 0.0 0.0 0.0 0.0 0.1096365 0.0 0.0 0.0 0.11257856 0.0 0.0 0.0
5 0.0655449 0.0 0.0 0.050513994 0.0 0.0 0.0 0.0 0.0 0.0 0.0 0.0 0.0 0.0 0.2699063 0.05305478 0.23708308 0.0 0.067075476 0.0 0.0 0.0 0.0 0.20007852 0.0 0.24108413 0.0 0.0 0.17331326 0.14620925 0.0 0.0 0.0 0.0 0.0 0.0 0.0 0.1842143 0.0 0.0 0.0 0.046266668 0.0 0.0 0.0 0.0 0.0 0.0 0.0 0.0 0.0 0.0 0.0 0.11555502 0.042462107 0.17953764 0.0 0.12060912 0.0 0.0 0.0 0.0 0.19170268 0.0 0.0 0.0 0.0 0.0 0.0 0.0 0.0 0.0 0.0 0.0 0.051542953 0.0 0.5242404 0.24686776 0.0 0.0 0.011927111 0.0 0.0 0.0 0.0 0.0 0.0 0.12002574 0.0 0.0 0.0 0.0 0.0 0.0 0.0 0.0 0.25964338 0.0 0.0 0.0 0.0 0.11453857 0.023549577 0.0 0.0 0.06440139 0.0 0.0 0.0 0.0 0.0 0.0 0.0 0.22957888 0.27245829 0.0 0.0 0.0 0.0 0.0 0.0 0.0 0.0 0.0 0.08543197 0.0 0.0 0.0
5 0.05478692 0.0 0.0 0.052695896 0.0 0.01942692 0.0 0.0 0.0 0.0 0.0 0.0 0.0 0.0 0.32779846 0.028929623 0.21444102 0.0 0.05912259 0.0 0.0 0.0 0.0 0.16826129 0.0 0.27199176 0.0 0.0 0.16653953 0.12289769 0.0 0.0 0.048524156 0.0 0.0 0.0 0.0 0.17795706 0.0 0.0 0.0 0.024291318 0.0 0.0 0.0 0.0 0.0 0.0 0.0 0.0 0.0 0.0 0.0 0.1577453 0.062086362 0.20818697 0.0 0.10097837 0.0 0.0 0.0 0.0 0.17130068 0.0 0.0 0.0 0.0 0.0 0.0 0.0 0.0 0.0 0.0 0.0 0.022335157 0.0 0.49659476 0.24637827 0.0 0.0 0.0 0.0 0.0 0.0 0.0 0.0 0.0 0.10345977 0.0 0.0 0.055824872 0.0 0.0 0.0 0.0 0.0 0.29192942 0.0 0.0 0.0 0.0 0.09610653 0.011437805 0.0 0.0 0.06264297 0.0 0.0 0.0 0.0 0.0 0.0 0.0 0.23894775 0.25859892 0.0 0.0 0.0 0.0 0.0 0.0 0.0 0.0 0.0 0.024470024 0.0 0.0 0.0
5 0.13141054 0.0 0.0 0.00987886 0.060231235 0.0 0.0 0.0 0.0 0.0 0.0 0.0 0.0 0.023860857 0.11180095 0.2268699 0.18793526 0.0 0.036320157 0.0 0.0 0.0 0.0 0.33335555 0.0 0.30696517 0.0 0.0 0.18809849 0.17140469 0.0 0.0 0.0 0.025589803 0.009130724 0.0 0.0 0.1035675 0.022213897 0.0 0.0 0.0486973 0.0 0.0 0.0 0.0 0.0 0.0 0.0 0.0 0.0 0.11390404 0.0 0.09694852 0.0 0.1932718 0.0 0.16483311 0.0 0.0 0.0 0.0 0.25073993 0.0 0.0 0.0 0.0 0.0 0.0 0.0 0.0 0.0 0.0 0.0 0.0 0.0 0.43581158 0.18814617 0.0 0.0 0.2135103 0.0 0.0 0.0 0.0 0.0 0.0 0.05878143 0.0 0.0 0.0 0.0 0.0 0.0 0.0 0.0 0.093409985 0.0 0.21197483 0.0 0.0 0.045480903 0.0 0.08974646 0.0 0.0 0.0 0.0 0.0 0.0 0.0 0.0 0.0 0.20038809 0.1969472 0.029162608 0.0 0.0 0.0 0.0 0.025359154 0.0 0.0 0.045578826 0.15148704 0.0 0.0 0.0
5 0.0968378 0.0 0.0 0.054999188 0.044792954 0.0 0.0 0.0 0.0 0.0 0.0 0.0 0.0 0.0 0.10776814 0.2256295 0.16904597 0.0 0.10038367 0.0 0.0 0.0 0.0 0.2922211 0.0 0.28261697 0.0 0.0 0.19940485 0.21702772 0.0 0.0 0.0 0.0 0.041819394 0.0 0.0 0.17221123 0.004969621 0.0 0.0 0.01945426 0.0 0.0 0.0 0.0 0.0 0.0 0.0 0.0 0.0 0.048637867 0.0 0.040292762 0.0 0.14218175 0.0 0.10426328 0.0 0.0 0.0 0.0 0.23645909 0.0 0.0 0.0 0.008180943 0.0 0.0 0.0 0.0 0.0 0.0 0.0 0.0518118 0.0 0.48266837 0.21851331 0.0 0.0 0.20726539 0.0 0.0 0.03809026 0.0 0.0 0.0 0.12444322 0.003951972 0.0 0.0 0.0 0.0 0.0 0.0 0.0 0.13150384 0.0 0.1171232 0.0 0.0 0.0 0.019718984 0.0 0.0 0.0 0.0 0.0 0.0 0.0 0.0 0.0 0.0 0.20823434 0.2555592 0.0025018621 0.0 0.0 0.0 0.0 0.06965897 0.0 0.0 0.0 0.14552885 0.0 0.0 0.0
5 0.07123388 0.0 0.0 0.040345304 0.0 0.03782521 0.0 0.0 0.018557565 0.0 0.0 0.0 0.0 0.0 0.3543257 0.008736309 0.22057827 0.0 0.029693019 0.0 0.0 0.0 0.0 0.1817091 0.0 0.30603313 0.0 0.0 0.15210313 0.096335255 0.0 0.0 0.066458285 0.0 0.0 0.0 0.0 0.1490686 0.0 0.0 0.0 0.028309477 0.0 0.0 0.0 0.0 0.0 0.0 0.0 0.0 0.0 0.0 0.0 0.18708621 0.054351404 0.22172496 0.0 0.10853697 0.0 0.0 0.0 0.0 0.15826167 0.0 0.0 0.0 0.0 0.0 0.0 0.0 0.0 0.0 0.0 0.0 0.0 0.0 0.45747715 0.23930202 0.0 0.0 0.0 0.0 0.0 0.0 0.0 0.0 0.0 0.0843507 0.0 0.0 0.09062168 0.0 0.0 0.0 0.0 0.0 0.29778326 0.0 0.0 0.0 0.0 0.1401132 0.0 0.02480845 0.0 0.044853188 0.0 0.0 0.0 0.0 0.0050567104 0.0 0.0 0.23351657 0.23993607 0.0 0.0 0.0 0.0 0.0 0.0 0.0 0.0 0.0 0.030859865 0.0 0.0 0.0
5 0.10473926 0.0 0.0 0.038027264 0.09110952 0.0 0.0 0.0 0.0 0.0 0.0 0.0 0.0 0.0 0.08163327 0.24143043 0.14158073 0.0 0.08604446 0.0 0.0 0.0 0.0 0.30766758 0.0 0.29921928 0.0 0.0 0.22140454 0.24280488 0.0 0.0 0.0 0.0 0.017921148 0.0 0.0 0.16158654 0.0 0.0 0.0 0.017759457 0.0 0.0 0.0 0.0 0.0 0.0 0.0 0.0 0.0 0.06502163 0.0 0.0 0.0 0.14892477 0.0 0.084926546 0.0 0.0 0.0 0.0 0.2076707 0.0 0.0 0.0 0.022081684 0.0 0.0 0.0 0.0 0.0 0.0 0.0 0.041504342 0.0 0.46339074 0.1914356 0.0 0.0 0.25129208 0.0 0.0 0.038566034 0.0 0.0 0.0 0.12831779 0.008918561 0.0 0.0 0.0 0.0 0.0 0.01772403 0.0 0.095169105 0.0 0.13431892 0.0 0.0 0.0 0.016276946 0.0 0.0 0.0 0.0 0.0 0.0 0.0 0.0 0.0 0.0 0.18296853 0.23885716 0.031947866 0.0 0.0 0.0 0.0 0.10888418 0.0 0.0 0.019705556 0.15805437 0.0 0.0 0.0
5 0.06592439 0.0 0.0 0.049920026 0.0 0.0 0.0 0.0 0.0 0.0 0.0 0.0 0.0 0.0 0.25287092 0.062025588 0.23415904 0.0 0.0728122 0.0 0.0 0.0 0.0 0.20644723 0.0 0.2395251 0.0 0.0 0.1762626 0.1561322 0.0 0.0 0.0 0.0 0.002344075 0.0 0.0 0.18285723 0.0 0.0 0.0 0.049209807 0.0 0.0 0.0 0.0 0.0 0.0 0.0 0.0 0.0 0.0 0.0 0.109909624 0.045793362 0.1712769 0.0 0.12492974 0.0 0.0 0.0 0.0 0.20110351 0.0 0.0 0.0 0.0 0.0 0.0 0.0 0.0 0.0 0.0 0.0 0.048088737 0.0 0.52899426 0.2415292 0.0 0.0 0.028601473 0.0 0.0 0.0 0.0 0.0 0.0 0.1176876 0.0 0.0 0.0 0.0 0.0 0.0 0.0 0.0 0.25211218 0.0 0.0 0.0 0.0 0.10843887 0.025940202 0.0 0.0 0.05809737 0.0 0.0 0.0 0.0 0.0 0.0 0.0 0.23579387 0.27682075 0.0 0.0 0.0 0.0 0.0 0.0 0.0 0.0 0.0 0.0873224 0.0 0.0 0.0
5 0.06754081 0.0 0.0 0.049479257 0.0 0.0 0.0 0.0 0.0 0.0 0.0 0.0 0.0 0.0 0.24267843 0.080368966 0.23517984 0.0 0.068700306 0.0 0.0 0.0 0.0 0.2625062 0.0 0.26320615 0.0 0.0 0.17499888 0.14090599 0.0 0.0 0.0 0.0 0.0 0.0 0.0 0.16126007 0.0 0.0 0.0 0.031079942 0.0 0.0 0.0 0.0 0.0 0.0 0.0 0.0 0.0 0.0 0.0 0.11699019 0.009077074 0.19837484 0.0 0.13869925 0.0 0.0 0.0 0.0 0.19018719 0.0 0.0 0.0 0.0 0.0 0.0 0.0 0.0 0.0 0.0 0.0 0.051731504 0.0 0.51690567 0.2545647 0.0 0.0 0.058908835 0.0 0.0 0.0 0.0 0.0 0.0 0.10923932 0.0 0.0 0.0 0.0 0.0 0.0 0.0 0.0 0.23491831 0.0 0.0 0.0 0.0 0.13478081 0.0 0.014990776 0.0 0.047815572 0.0 0.0 0.0 0.0 0.0 0.0 0.0 0.20015503 0.25268877 0.0 0.0 0.0 0.0 0.0 0.0 0.0 0.0 0.0 0.11657658 0.0 0.0 0.0
5 0.05161885 0.0031181702 0.0 0.052088324 0.0 0.0034726567 0.0 0.0 0.010516535 0.0 0.0 0.0 0.0 0.0 0.29109633 0.03864477 0.21163765 0.0 0.08542911 0.0 0.0 0.0 0.0 0.16857687 0.0 0.26620996 0.0 0.0 0.16787373 0.094802864 0.0 0.0 0.04187264 0.0 0.0 0.0 0.0 0.17896871 0.0 0.0 0.0 0.0021272583 0.0 0.0 0.0 0.0 0.0 0.0 0.0 0.0 0.0 0.0 0.0 0.124935515 0.057520673 0.22253345 0.0 0.10573169 0.0 0.0 0.0 0.0 0.18695068 0.0 0.0 0.0 0.0 0.0 0.0 0.0 0.0 0.0 0.0 0.0 0.04497166 0.0 0.49908465 0.26637542 0.0 0.0 0.016060067 0.0 0.0 0.0 0.0 0.0 0.0 0.10054697 0.0 0.0 0.03920455 0.0 0.0 0.0 0.0 0.0 0.3030658 0.0 0.0 0.0 0.0 0.11036592 0.00861659 0.0 0.0 0.054033097 0.0 0.0 0.0 0.0 0.0 0.0 0.0 0.25458837 0.25217113 0.0 0.0 0.0 0.0 0.0 0.0 0.0 0.0 0.0 0.04429771 0.0 0.0 0.0
5 0.09762951 0.0 0.0 0.0561843 0.100011565 0.0 0.0 0.0 0.0 0.0 0.0 0.0 0.0 0.0 0.089211114 0.22669795 0.15384291 0.0 0.09917656 0.0 0.0 0.0 0.0 0.27950525 0.0 0.26133892 0.0 0.0 0.21424608 0.24758638 0.0 0.0 0.0 0.0 0.038341325 0.0 0.0 0.174266 0.003863681 0.0 0.0 0.032653853 0.0 0.0 0.0013549647 0.0 0.0 0.0 0.0 0.0 0.0 0.03169602 0.0 0.019599771 0.0 0.11999501 0.0 0.09225133 0.0 0.0 0.0 0.0 0.22697501 0.0 0.0 0.0 0.02263512 0.0 0.0 0.0 0.0 0.0 0.0 0.0 0.04223318 0.0 0.48070356 0.19430077 0.0 0.0 0.24199766 0.0 0.0 0.026119651 0.0 0.0 0.0 0.13603665 0.005158291 0.0 0.0 0.0 0.0 0.0 0.010977918 0.0 0.11903122 0.0 0.10488642 0.0 0.0 0.0 0.020105341 0.0 0.0 0.0 0.0 0.0 0.0 0.0 0.0 0.0 0.0 0.21336015 0.26114678 0.017229887 0.0 0.0 0.0 0.0 0.12789594 0.0 0.0 0.016623694 0.12980281 0.0 0.0 0.0
5 0.07865539 0.0 0.0 0.06455918 0.07185718 0.0 0.0 0.0 0.0 0.0 0.0 0.0 0.0 0.0 0.09085413 0.23199292 0.16967733 0.0 0.11208059 0.0 0.0 0.0 0.0 0.28072146 0.0 0.24092905 0.0 0.0 0.19371484 0.21550794 0.0 0.0 0.0 0.0 0.05260661 0.0 0.0 0.1863836 0.0 0.0 0.0 0.022585291 0.0 0.0 0.0 0.0 0.0 0.0 0.0 0.0 0.0 0.030496623 0.0 0.054417003 0.0 0.15569201 0.0 0.11130842 0.0 0.0 0.0 0.0 0.24613464 0.0 0.0 0.0 0.0 0.0 0.0 0.0 0.0 0.0 0.0 0.0 0.04525438 0.0 0.48392397 0.2140811 0.0 0.0 0.21268861 0.0 0.0 0.030539267 0.0 0.0 0.0 0.12330881 0.0 0.0 0.0 0.0 0.0 0.0 0.0 0.0 0.15470487 0.0 0.09335289 0.0 0.0 0.0 0.009414883 0.0 0.0 0.0 0.0 0.0 0.0 0.0 0.0 0.0 0.0 0.24209 0.2535074 0.019168627 0.0 0.0 0.0 0.0 0.08432675 0.0 0.0 0.0018037837 0.12077678 0.0 0.0 0.0
5 0.07255529 0.0 0.0 0.048058894 0.0 0.0 0.0 0.0 0.0 0.0 0.0 0.0 0.0 0.0 0.26753882 0.070170715 0.229547 0.0 0.06778981 0.0 0.0 0.0 0.0 0.19594887 0.0 0.24118678 0.0 0.0 0.17773695 0.15905255 0.0 0.0 0.0 0.0 0.005168368 0.0 0.0 0.18889214 0.0 0.0 0.0 0.04868165 0.0 0.0 0.0 0.0 0.0 0.0 0.0 0.0 0.0 0.0 0.0 0.11728945 0.047941636 0.1778779 0.0 0.109808214 0.0 0.0 0.0 0.0 0.19948207 0.0 0.0 0.0 0.0 0.0 0.0 0.0 0.0 0.0 0.0 0.0 0.038008105 0.0 0.5151254 0.24772125 0.0 0.0 0.015861033 0.0 0.0 0.0 0.0 0.0 0.0 0.124163665 0.0 0.0 0.0015814862 0.0 0.0 0.0 0.0 0.0 0.25729442 0.0 0.0 0.0 0.0 0.0926645 0.017956074 0.0 0.0 0.05359624 0.0 0.0 0.0 0.0 0.0 0.0 0.0 0.2432131 0.28281164 0.0 0.0 0.0 0.0 0.0 0.0 0.0 0.0 0.0 0.08128181 0.0 0.0 0.0
5 0.057388514 0.0 0.0 0.04765249 0.0063084974 0.0 0.0 0.0 0.0 0.0 0.0 0.0 0.0 0.0 0.21627465 0.066404365 0.22969252 0.0 0.072681606 0.0 0.0 0.0 0.0 0.25105348 0.0 0.25363398 0.0 0.0 0.18277948 0.15864252 0.0 0.0 0.0 0.0 0.0 0.0 0.0 0.17951395 0.0 0.0 0.0 0.04275106 0.0 0.0 0.0 0.0 0.0 0.0 0.0 0.0 0.0 0.0 0.0 0.08801387 0.042081192 0.16805333 0.0 0.11846824 0.0 0.0 0.0 0.0 0.19429258 0.0 0.0 0.0 0.0 0.0 0.0 0.0 0.0 0.0 0.0 0.0 0.051038936 0.0 0.5252266 0.25776407 0.0 0.0 0.04541416 0.0 0.0 0.0 0.0 0.0 0.0 0.1292206 0.0 0.0 0.0 0.0 0.0 0.0 0.0 0.0 0.23519386 0.0 0.0 0.0 0.0 0.12288443 0.018704668 0.0 0.0 0.055093218 0.0 0.0 0.0 0.0 0.0 0.0 0.0 0.2034945 0.28713083 0.0 0.0 0.0 0.0 0.0 0.0 0.0 0.0 0.0 0.119638875 0.0 0.0 0.0
5 0.07050719 0.0 0.0 0.039789714 0.0 0.0 0.0 0.0 0.0 0.0 0.0 0.0 0.0 0.0 0.30127472 0.06361 0.23018384 0.0 0.05806132 0.0 0.0 0.0 0.0 0.1960914 0.0 0.29214975 0.0 0.0 0.16759773 0.12366094 0.0 0.0 0.026099242 0.0 0.0 0.0 0.0 0.16423929 0.0 0.0 0.0 0.018516563 0.0 0.0 0.0 0.0 0.0 0.0 0.0 0.0 0.0 0.0 0.0 0.14273113 0.03215153 0.21507359 0.0 0.118487135 0.0 0.0 0.0 0.0 0.18578355 0.0 0.0 0.0 0.0 0.0 0.0 0.0 0.0 0.0 0.0 0.0 0.023839582 0.0 0.4739196 0.26531142 0.0 0.0 0.015169354 0.0 0.0 0.0 0.0 0.0 0.0 0.10100391 0.0 0.0 0.040716246 0.0 0.0 0.0 0.0 0.0 0.26800224 0.0 0.0 0.0 0.0 0.13822363 0.0 0.013051306 0.0 0.0283719 0.0 0.0 0.0 0.0 0.0 0.0 0.0 0.24832204 0.2561914 0.0 0.0 0.0 0.0 0.0 0.0 0.0 0.0 0.0 0.063441925 0.0 0.0 0.0
5 0.056127537 0.0 0.0 0.041430905 0.0 0.0 0.0 0.0 0.0 0.0 0.0 0.0 0.0 0.011748857 0.26034498 0.06214934 0.22424205 0.0 0.06571921 0.0 0.0 0.0 0.0 0.1998181 0.0 0.255243 0.0 0.0 0.16880356 0.13806939 0.0 0.0 0.02185319 0.0 0.0 0.0 0.0 0.1724428 0.0 0.0 0.0 0.037188336 0.0 0.0 0.0 0.0 0.0 0.0 0.0 0.0 0.0 0.0 0.0 0.14400561 0.07277599 0.1897508 0.0 0.13484004 0.0 0.0 0.0 0.0 0.2047807 0.0 0.0 0.0 0.0 0.0 0.0 0.0 0.0 0.0 0.0 0.0 0.009011591 0.0 0.5000417 0.24704586 0.0 0.0 0.023770276 0.0 0.0 0.0 0.0 0.0 0.0 0.10801464 0.0 0.0 0.028571652 0.0 0.0 0.0 0.0 0.0 0.2616767 0.0 0.0 0.0 0.0 0.1241954 0.0 0.0027418938 0.0 0.039504193 0.0 0.0 0.0 0.0 0.0 0.0 0.0 0.25866815 0.28599143 0.0 0.0 0.0 0.0 0.0 0.0 0.0 0.0 0.0 0.06317782 0.0 0.0 0.0
5 0.057286553 0.0015949496 0.0 0.0469297 0.0 0.009893728 0.0 0.0 0.009900788 0.0 0.0 0.0 0.0 0.0 0.2830553 0.055312738 0.22278704 0.0 0.081563696 0.0 0.0 0.0 0.0 0.16688152 0.0 0.2682862 0.0 0.0 0.16721518 0.10712074 0.0 0.0 0.03264372 0.0 0.0 0.0 0.0 0.17594318 0.0 0.0 0.0 0.0 0.0 0.0 0.0 0.0 0.0 0.0 0.0 0.0 0.0 0.0 0.0 0.115581095 0.03771742 0.2322169 0.0 0.110607326 0.0 0.0 0.0 0.0 0.18843675 0.0 0.0 0.0 0.0 0.0 0.0 0.0 0.0 0.0 0.0 0.0 0.06566501 0.0 0.490202 0.27909693 0.0 0.0 0.023392135 0.0 0.0 0.0 0.0 0.0 0.0 0.1078649 0.0 0.0 0.03055289 0.0 0.0 0.0 0.0 0.0 0.290897 0.0 0.0 0.0 0.0 0.13398549 0.0 0.0 0.0 0.04177484 0.0 0.0 0.0 0.0 0.0 0.0 0.0 0.2558037 0.2415446 0.0 0.0 0.0 0.0 0.0 0.0 0.0 0.0 0.0 0.05830736 0.0 0.0 0.0
5 0.13687375 0.0 0.0 0.05283643 0.0075928047 0.0 0.0 0.0 0.0 0.0 0.0 0.0 0.0 0.019524517 0.03278657 0.31534842 0.13609254 0.0 0.08093983 0.0 0.0 0.0 0.0 0.32459888 0.0 0.26872566 0.0 0.010029089 0.17343938 0.13256039 0.0 0.0 0.0 0.041687332 0.0650237 0.0 0.0 0.13559945 0.07516834 0.0 0.0 0.0 0.0 0.0 0.0 0.0 0.0 0.0 0.0 0.0 0.0 0.14999695 0.0 0.07315773 0.0 0.16299978 0.0 0.16145411 0.0 0.0 0.0 0.0 0.26922756 0.0 0.0 0.0 0.0 0.0 0.0 0.0 0.0 0.0 0.0 0.0 0.0 0.0 0.38706568 0.18434282 0.0 0.0 0.24594022 0.0 0.0 0.014535982 0.0 0.0 0.0 0.088759236 0.069563694 0.0 0.0 0.0 0.0 0.0 0.0 0.0 0.06963111 0.0 0.24715135 0.0 0.0 0.0 0.0 0.059361257 0.0 0.0 0.0 0.0 0.0 0.0 0.0 0.0 0.0 0.20422208 0.18494022 0.04000645 0.0 0.0 0.0 0.0 0.0047221207 0.0 0.0 0.05776704 0.19129524 0.0 0.0 0.0
5 0.08375689 0.0 0.0 0.065992706 0.045131598 0.0 0.0 0.0 0.0 0.0 0.0 0.0 0.0 0.0 0.100134306 0.23789601 0.168862 0.0 0.10812491 0.0 0.0 0.0 0.0 0.28367308 0.0 0.2566437 0.0 0.0 0.18552853 0.20307498 0.0 0.0 0.0 0.0 0.054208726 0.0 0.0 0.18286958 0.006207968 0.0 0.0 0.017197913 0.0 0.0 0.0 0.0 0.0 0.0 0.0 0.0 0.0 0.04448298 0.0 0.0620324 0.0 0.1602843 0.0 0.11822753 0.0 0.0 0.0 0.0 0.2568222 0.0 0.0 0.0 0.0 0.0 0.0 0.0 0.0 0.0 0.0 0.0 0.040939834 0.0 0.47385135 0.21947396 0.0 0.0 0.20950419 0.0 0.0 0.03111649 0.0 0.0 0.0 0.11971113 0.004655186 0.0 0.0 0.0 0.0 0.0 0.0 0.0 0.15182552 0.0 0.11275386 0.0 0.0 0.0 0.0 0.0 0.0 0.0 0.0 0.0 0.0 0.0 0.0 0.0 0.0 0.2379736 0.24597104 0.0136704985 0.0 0.0 0.0 0.0 0.06366889 0.0 0.0 0.0014397372 0.13736498 0.0 0.0 0.0
5 0.10105789 0.0 0.0 0.036980018 0.08502886 0.0 0.0 0.0 0.0 0.0 0.0 0.0 0.0 0.01937535 0.049810607 0.28202164 0.15013859 0.0 0.07309301 0.0 0.0 0.0 0.0 0.33439657 0.0 0.26849532 0.0 0.0 0.18139149 0.19253203 0.0 0.0 0.0 0.0 0.031512346 0.0 0.0 0.13914734 0.024307217 0.0 0.0 0.015732924 0.0 0.0 0.0 0.0 0.0 0.0 0.0 0.0 0.0 0.12505059 0.0 0.06803147 0.0 0.15902218 0.0 0.13756903 0.0 0.0 0.0 0.0 0.251561 0.0 0.0 0.0 0.0 0.0 0.0 0.0 0.0 0.0 0.0 0.0 0.0 0.0 0.42451075 0.18587442 0.0 0.0 0.24364936 0.0 0.0 0.019096391 0.0 0.0 0.0 0.08898845 0.014979534 0.0 0.0 0.0 0.0 0.0 0.00030757964 0.0 0.087648995 0.0 0.21422204 0.0 0.0 0.0 0.0 0.03567547 0.0 0.0 0.0 0.0 0.0 0.0 0.0 0.0 0.0 0.21035309 0.21956217 0.06981401 0.0 0.0 0.0 0.0 0.046608876 0.0 0.0 0.056772012 0.16694848 0.0 0.0 0.0
5 0.103981756 0.0 0.0 0.051453043 0.0623069 0.0 0.0 0.0 0.0 0.0 0.0 0.0 0.0 0.0 0.096088454 0.2350295 0.15372488 0.0 0.09881636 0.0 0.0 0.0 0.0 0.29452342 0.0 0.28579023 0.0 0.0 0.20415583 0.22918981 0.0 0.0 0.0 0.0 0.03900581 0.0 0.0 0.167427 0.0053439834 0.0 0.0 0.019996991 0.0 0.0 0.0 0.0 0.0 0.0 0.0 0.0 0.0 0.054100942 0.0 0.021409204 0.0 0.13107377 0.0 0.09820753 0.0 0.0 0.0 0.0 0.23042805 0.0 0.0 0.0 0.022011394 0.0 0.0 0.0 0.0 0.0 0.0 0.0 0.051437464 0.0 0.4754029 0.2028154 0.0 0.0 0.237101 0.0 0.0 0.041755237 0.0 0.0 0.0 0.12895468 0.018241797 0.0 0.0 0.0 0.0 0.0 0.0026650752 0.0 0.11338787 0.0 0.13284358 0.0 0.0 0.0 0.019442122 0.0 0.0 0.0 0.0 0.0 0.0 0.0 0.0 0.0 0.0 0.20263559 0.2494359 0.013010076 0.0 0.0 0.0 0.0 0.08863397 0.0 0.0 0.0 0.1465765 0.0 0.0 0.0
5 0.07109742 0.0 0.0 0.048424177 0.0 0.0 0.0 0.0 0.0 0.0 0.0 0.0 0.0 0.0 0.30372456 0.06176228 0.22524723 0.0 0.057106465 0.0 0.0 0.0 0.0 0.20468503 0.0 0.28339475 0.0 0.0 0.16726162 0.1353844 0.0 0.0 0.0 0.0 0.0 0.0 0.0 0.16848798 0.0 0.0 0.0 0.02607843 0.0 0.0 0.0 0.0 0.0 0.0 0.0 0.0 0.0 0.0 0.0 0.13750525 0.027260624 0.20430213 0.0 0.123998724 0.0 0.0 0.0 0.0 0.17984417 0.0 0.0 0.0 0.0 0.0 0.0 0.0 0.0 0.0 0.0 0.0 0.026085977 0.0 0.48680878 0.2565074 0.0 0.0 0.0053983377 0.0 0.0 0.0 0.0 0.0 0.0 0.10827697 0.0 0.0 0.025833683 0.0 0.0 0.0 0.0 0.0 0.2626504 0.0 0.0 0.0 0.0 0.13256818 0.0 0.012899382 0.0 0.043997437 0.0 0.0 0.0 0.0 0.0 0.0 0.0 0.23484758 0.26503924 0.0 0.0 0.0 0.0 0.0 0.0 0.0 0.0 0.0 0.07685515 0.0 0.0 0.0
5 0.075602934 0.0 0.0 0.028779346 0.0358117 0.0 0.0 0.0 0.0 0.0 0.0 0.0 0.0 0.0 0.21239573 0.1001953 0.22352196 0.0 0.06364546 0.0 0.0 0.0 0.0 0.29253355 0.0 0.2834862 0.0 0.0 0.18545641 0.17349972 0.0 0.0 0.0 0.0 0.0 0.0 0.0 0.14501676 0.0 0.0 0.0 0.05350918 0.0 0.0 0.0 0.0 0.0 0.0 0.0 0.0 0.0 0.0048276084 0.0 0.09868919 0.017298741 0.1742833 0.0049625197 0.13445124 0.0 0.0 0.0 0.0 0.20341043 0.0 0.0 0.0 0.0 0.0 0.0 0.0 0.0 0.0 0.0 0.0 0.025061546 0.0 0.5238317 0.22939636 0.0 0.0 0.10290702 0.0 0.0 0.0 0.0 0.0 0.0 0.09700497 0.0 0.0 0.0 0.0 0.0 0.0 0.0 0.0 0.19450901 0.0 0.039219745 0.0 0.0 0.108511545 0.0 0.02516648 0.0 0.021560611 0.0 0.0 0.0 0.0 0.0 0.0 0.0 0.20928445 0.26612303 0.0 0.0 0.0 0.0 0.0 0.016778963 0.0 0.0 0.0 0.11818352 0.0 0.0 0.0
5 0.09585777 0.0 0.0 0.042814527 0.09768332 0.0 0.0 0.0 0.0 0.0 0.0 0.0 0.0 0.0 0.069270775 0.2525503 0.15835834 0.0 0.09487135 0.0 0.0 0.0 0.0 0.3065087 0.0 0.27419594 0.0 0.0 0.20834094 0.22596951 0.0 0.0 0.0 0.0 0.031018253 0.0 0.0 0.16611966 0.0 0.0 0.0 0.018504614 0.0 0.0 0.0 0.0 0.0 0.0 0.0 0.0 0.0 0.07194368 0.0 0.03290454 0.0 0.16191877 0.0 0.10540879 0.0 0.0 0.0 0.0 0.22864246 0.0 0.0 0.0 0.0 0.0 0.0 0.0 0.0 0.0 0.0 0.0 0.027509633 0.0 0.45844278 0.20398924 0.0 0.0 0.23230325 0.0 0.0 0.0312956 0.0 0.0 0.0 0.11080261 0.0 0.0 0.0 0.0 0.0 0.0 0.0010616762 0.0 0.11330995 0.0 0.1410413 0.0 0.0 0.0 0.00063048955 0.0 0.0 0.0 0.0 0.0 0.0 0.0 0.0 0.0 0.0 0.21231192 0.2421362 0.04904662 0.0 0.0 0.0 0.0 0.090465814 0.0 0.0 0.02558017 0.14481352 0.0 0.0 0.0
5 0.09659893 0.0 0.0 0.05638724 0.08243775 0.0 0.0 0.0 0.0 0.0 0.0 0.0 0.0 0.0 0.09524623 0.22700207 0.16095634 0.0 0.10125437 0.0 0.0 0.0 0.0 0.28066084 0.0 0.26640478 0.0 0.0 0.20649588 0.23822781 0.0 0.0 0.0 0.0 0.042170666 0.0 0.0 0.17442048 0.00031139742 0.0 0.0 0.03074459 0.0 0.0 0.0 0.0 0.0 0.0 0.0 0.0 0.0 0.03314062 0.0 0.031107329 0.0 0.12724134 0.0 0.09684221 0.0 0.0 0.0 0.0 0.23445253 0.0 0.0 0.0 0.019530913 0.0 0.0 0.0 0.0 0.0 0.0 0.0 0.045328125 0.0 0.48329768 0.20273696 0.0 0.0 0.22836637 0.0 0.0 0.032199748 0.0 0.0 0.0 0.12806538 0.0042108553 0.0 0.0 0.0 0.0 0.0 0.0024839651 0.0 0.12544122 0.0 0.10974832 0.0 0.0 0.0 0.021022845 0.0 0.0 0.0 0.0 0.0 0.0 0.0 0.0 0.0 0.0 0.21790034 0.26088595 0.0127016 0.0 0.0 0.0 0.0 0.10909212 0.0 0.0 0.002492852 0.12840368 0.0 0.0 0.0
5 0.061596546 0.0 0.0 0.04156972 0.0 0.0 0.0 0.0 0.022884833 0.0 0.0 0.0 0.0 0.0037520055 0.30596018 0.028025249 0.21193402 0.0 0.058394775 0.0 0.0 0.0 0.0 0.1924125 0.0 0.28177837 0.0 0.0 0.16240388 0.094783105 0.0 0.0 0.050444882 0.0 0.0 0.0 0.0 0.1552566 0.0 0.0 0.0 0.021885363 0.0 0.0 0.0 0.0 0.0 0.0 0.0 0.0 0.0 0.0 0.0 0.15713586 0.069745846 0.21869424 0.0 0.115712106 0.0 0.0 0.0 0.0 0.18920864 0.0 0.0 0.0 0.0 0.0 0.0 0.0 0.0 0.0 0.0 0.0 0.0 0.0 0.4865878 0.24440385 0.0 0.0 0.012379405 0.0 0.0 0.0 0.0 0.0 0.0 0.09040497 0.0 0.0 0.062874325 0.0 0.0 0.0 0.0 0.0 0.2990337 0.0 0.0 0.0 0.0 0.12308236 0.0 0.00017694762 0.0 0.044517066 0.0 0.0 0.0 0.0 0.0 0.0 0.0 0.25279388 0.25495037 0.0 0.0 0.0 0.0 0.0 0.0 0.0 0.0 0.0 0.03871181 0.0 0.0 0.0
5 0.092522256 0.0 0.0 0.052339442 0.09605109 0.0 0.0 0.0 0.0 0.0 0.0 0.0 0.0 0.0 0.09875471 0.21296418 0.17145766 0.0 0.10183065 0.0 0.0 0.0 0.0 0.2758824 0.0 0.25716764 0.0 0.0 0.20504425 0.23950961 0.0 0.0 0.0 0.0 0.042204626 0.0 0.0 0.1738222 0.0 0.0 0.0 0.039117813 0.0 0.0 0.0 0.0 0.0 0.0 0.0 0.0 0.0 0.014406151 0.0 0.041726056 0.0 0.12773608 0.0 0.09947959 0.0 0.0 0.0 0.0 0.234019 0.0 0.0 0.0 0.01728961 0.0 0.0 0.0 0.0 0.0 0.0 0.0 0.042543616 0.0 0.49019846 0.20416519 0.0 0.0 0.2146376 0.0 0.0 0.021794543 0.0 0.0 0.0 0.124172576 0.0 0.0 0.0 0.0 0.0 0.0 0.0007305854 0.0 0.13671094 0.0 0.095473185 0.0 0.0 0.0 0.021281207 0.0 0.0 0.0 0.0 0.0 0.0 0.0 0.0 0.0 0.0 0.23077993 0.2699317 0.011024364 0.0 0.0 0.0 0.0 0.115350194 0.0 0.0 0.0 0.11241319 0.0 0.0 0.0
5 0.054830194 0.0034778405 0.0 0.041954428 0.0 0.0 0.0 0.0 0.015611216 0.0 0.0 0.0 0.0 0.0 0.26403666 0.06241714 0.2215081 0.0 0.08093135 0.0 0.0 0.0 0.0 0.17584307 0.0 0.2592207 0.0 0.0 0.1686741 0.11201247 0.0 0.0 0.040752996 0.0 0.0 0.0 0.0 0.17338324 0.0 0.0 0.0 0.0110809505 0.0 0.0 0.0 0.0 0.0 0.0 0.0 0.0 0.0 0.0 0.0 0.13097952 0.06323184 0.21556844 0.0 0.12403631 0.0 0.0 0.0 0.0 0.20331323 0.0 0.0 0.0 0.0 0.0 0.0 0.0 0.0 0.0 0.0 0.0 0.03472827 0.0 0.49436578 0.26435256 0.0 0.0 0.037270777 0.0 0.0 0.0 0.0 0.0 0.0 0.10112208 0.0 0.0 0.03549705 0.0 0.0 0.0 0.0 0.0 0.28377756 0.0 0.0 0.0 0.0 0.12728883 0.0 0.0 0.0 0.031463407 0.0 0.0 0.0 0.0 0.0 0.0 0.0 0.2720177 0.25986928 0.0 0.0 0.0 0.0 0.0 0.0 0.0 0.0 0.0 0.05327299 0.0 0.0 0.0
5 0.06501607 0.0 0.0 0.05145167 0.0 0.0 0.0 0.0 0.00012917517 0.0 0.0 0.0 0.0 0.0 0.3179879 0.037848774 0.21234523 0.0 0.055833697 0.0 0.0 0.0 0.0 0.20296627 0.0 0.3011691 0.0 0.0 0.15782504 0.094368145 0.0 0.0 0.045111395 0.0 0.0 0.0 0.0 0.15862642 0.0 0.0 0.0 0.02045601 0.0 0.0 0.0 0.0 0.0 0.0 0.0 0.0 0.0 0.0 0.0 0.15952355 0.0445628 0.21322158 0.0 0.106092766 0.0 0.0 0.0 0.0 0.18728335 0.0 0.0 0.0 0.0 0.0 0.0 0.0 0.0 0.0 0.0 0.0 0.0 0.0 0.47130835 0.2551243 0.0 0.0 0.0 0.0 0.0 0.0 0.0 0.0 0.0 0.094223194 0.0 0.0 0.057824276 0.0 0.0 0.0 0.0 0.0 0.28948924 0.0 0.0 0.0 0.0 0.12433867 0.0 0.0 0.0 0.043492798 0.0 0.0 0.0 0.0 0.0 0.0 0.0 0.24343506 0.26007625 0.0 0.0 0.0 0.0 0.0 0.0 0.0 0.0 0.0 0.048118595 0.0 0.0 0.0
5 0.085775666 0.0 0.0 0.053449456 0.08667664 0.0 0.0 0.0 0.0 0.0 0.0 0.0 0.0 0.0 0.104462 0.20531172 0.17885348 0.0 0.10383168 0.0 0.0 0.0 0.0 0.27894756 0.0 0.25430113 0.0 0.0 0.20087534 0.23102231 0.0 0.0 0.0 0.0 0.04117568 0.0 0.0 0.17420201 0.0 0.0 0.0 0.03792879 0.0 0.0 0.0 0.0 0.0 0.0 0.0 0.0 0.0 0.013416661 0.0 0.05070774 0.0 0.13780002 0.0 0.10730867 0.0 0.0 0.0 0.0 0.23631589 0.0 0.0 0.0 0.010622848 0.0 0.0 0.0 0.0 0.0 0.0 0.0 0.045558896 0.0 0.49654636 0.21060047 0.0 0.0 0.19955932 0.0 0.0 0.01999049 0.0 0.0 0.0 0.1198054 0.0 0.0 0.0 0.0 0.0 0.0 0.0 0.0 0.14843182 0.0 0.08808194 0.0 0.0 0.0 0.022613795 0.0 0.0 0.0 0.0 0.0 0.0 0.0 0.0 0.0 0.0 0.2336421 0.27022067 0.008730855 0.0 0.0 0.0 0.0 0.099885285 0.0 0.0 0.0 0.109613836 0.0 0.0 0.0
5 0.051399093 0.0 0.0 0.05688135 0.0 0.011328489 0.0 0.0 0.0 0.0 0.0 0.0 0.0 0.0 0.30921802 0.04095166 0.21556538 0.0 0.07857586 0.0 0.0 0.0 0.0 0.16744632 0.0 0.27197444 0.0 0.0 0.16369177 0.10085114 0.0 0.0 0.04692401 0.0 0.0 0.0 0.0 0.17944913 0.0 0.0 0.0 0.00640969 0.0 0.0 0.0 0.0 0.0 0.0 0.0 0.0 0.0 0.0 0.0 0.13856299 0.046375774 0.21810496 0.0 0.10228189 0.0 0.0 0.0 0.0 0.18360919 0.0 0.0 0.0 0.0 0.0 0.0 0.0 0.0 0.0 0.0 0.0 0.040499352 0.0 0.49293244 0.26463455 0.0 0.0 0.0 0.0 0.0 0.0 0.0 0.0 0.0 0.10090208 0.0 0.0 0.04271188 0.0 0.0 0.0 0.0 0.0 0.29643658 0.0 0.0 0.0 0.0 0.10415869 0.010270958 0.0 0.0 0.055206507 0.0 0.0 0.0 0.0 0.0 0.0 0.0 0.2494472 0.25574335 0.0 0.0 0.0 0.0 0.0 0.0 0.0 0.0 0.0 0.037155267 0.0 0.0 0.0
5 0.07765929 0.0 0.0 0.041086923 0.0 0.0 0.0 0.0 0.0 0.0 0.0 0.0 0.0 0.0 0.27457085 0.083173096 0.22693352 0.0 0.060633484 0.0 0.0 0.0 0.0 0.20589964 0.0 0.25235155 0.0 0.0 0.17900412 0.16494189 0.0 0.0 0.0 0.0 0.0 0.0 0.0 0.1733168 0.0 0.0 0.0 0.05123211 0.0 0.0 0.0 0.0 0.0 0.0 0.0 0.0 0.0 0.0 0.0 0.14236416 0.047180984 0.18739048 0.0 0.1201142 0.0 0.0 0.0 0.0 0.19978094 0.0 0.0 0.0 0.0 0.0 0.0 0.0 0.0 0.0 0.0 0.0 0.01488465 0.0 0.50405234 0.23563157 0.0 0.0 0.024207177 0.0 0.0 0.0 0.0 0.0 0.0 0.10717076 0.0 0.0 0.016786719 0.0 0.0 0.0 0.0 0.0 0.2526964 0.0 0.0 0.0 0.0 0.10000462 0.0027180812 0.014684062 0.0 0.035307616 0.0 0.0 0.0 0.0 0.0 0.0 0.0 0.25702336 0.2772996 0.0 0.0 0.0 0.0 0.0 0.0 0.0 0.0 0.0 0.0664408 0.0 0.0 0.0
5 0.15135255 0.0 0.0 0.0110124955 0.05934093 0.0 0.0 0.0 0.0 0.0 0.0 0.0 0.0 0.016002279 0.050218295 0.28582507 0.13699304 0.0 0.052385136 0.0 0.0 0.0 0.0 0.339282 0.0 0.32818443 0.0 0.0 0.20959157 0.19704589 0.0 0.0 0.0 0.013930618 0.02235537 0.0 0.0 0.11852919 0.05030745 0.0 0.0 0.020654423 0.0 0.0 0.0 0.0 0.0 0.0 0.0 0.0 0.0 0.13931821 0.0 0.02991522 0.0 0.16550232 0.0 0.12506975 0.0 0.0 0.0 0.0 0.21664101 0.0 0.0 0.0 0.0 0.0 0.0 0.0 0.0 0.0 0.0 0.0 0.0 0.0 0.4172801 0.1795098 0.0 0.0 0.23255686 0.0 0.0 0.020151101 0.0 0.0 0.0 0.09028099 0.028316092 0.0 0.0 0.0 0.0 0.0 0.01663473 0.0 0.03427252 0.0 0.23315525 0.0 0.0 0.0 0.0 0.05724919 0.0 0.0 0.0 0.0 0.0 0.0 0.0 0.0 0.0 0.15481268 0.19859669 0.034584433 0.0 0.0 0.0 0.0 0.05766445 0.0 0.0 0.044873316 0.1873486 0.0 0.0 0.0
5 0.052265033 0.0 0.0 0.04712498 0.0 0.0 0.0 0.0 0.0052211434 0.0 0.0 0.0 0.0 0.0 0.26583076 0.0545147 0.21624847 0.0 0.07563356 0.0 0.0 0.0 0.0 0.17631184 0.0 0.24066414 0.0 0.0 0.1718632 0.13667135 0.0 0.0 0.023432383 0.0 0.0 0.0 0.0 0.18156104 0.0 0.0 0.0 0.024516424 0.0 0.0 0.0 0.0 0.0 0.0 0.0 0.0 0.0 0.0 0.0 0.13589905 0.07741236 0.20068218 0.0 0.12565954 0.0 0.0 0.0 0.0 0.19321863 0.0 0.0 0.0 0.0 0.0 0.0 0.0 0.0 0.0 0.0 0.0 0.03327199 0.0 0.5124889 0.2455136 0.0 0.0 0.01671993 0.0 0.0 0.0 0.0 0.0 0.0 0.11312087 0.0 0.0 0.029832656 0.0 0.0 0.0 0.0 0.0 0.28178257 0.0 0.0 0.0 0.0 0.110990524 0.020912535 0.0 0.0 0.052932553 0.0 0.0 0.0 0.0 0.0 0.0 0.0 0.2621656 0.27447316 0.0 0.0 0.0 0.0 0.0 0.0 0.0 0.0 0.0 0.051807106 0.0 0.0 0.0
5 0.063994214 0.0 0.0 0.03066942 0.0 0.0 0.0 0.0 0.00036233992 0.0 0.0 0.0 0.0 0.008288181 0.26224503 0.059152246 0.2344932 0.0 0.055591 0.0 0.0 0.0 0.0 0.18975312 0.0 0.24474211 0.0 0.0 0.172988 0.15777582 0.0 0.0 0.02067357 0.0 0.0 0.0 0.0 0.167799 0.0 0.0 0.0 0.051654126 0.0 0.0 0.0 0.0 0.0 0.0 0.0 0.0 0.0 0.0 0.0 0.14900197 0.08160088 0.19449006 0.0 0.12937552 0.0 0.0 0.0 0.0 0.19821313 0.0 0.0 0.0 0.0 0.0 0.0 0.0 0.0 0.0 0.0 0.0 0.013283987 0.0 0.50859886 0.2323758 0.0 0.0 0.023143083 0.0 0.0 0.0 0.0 0.0 0.0 0.100517966 0.0 0.0 0.03641015 0.0 0.0 0.0 0.0 0.0 0.2658144 0.0 0.0 0.0 0.0 0.121696785 0.0 0.02275132 0.0 0.029575232 0.0 0.0 0.0 0.0 0.0 0.0 0.0 0.2639411 0.27472496 0.0 0.0 0.0 0.0 0.0 0.0 0.0 0.0 0.0 0.055197183 0.0 0.0 0.0
5 0.14577022 0.0 0.0 0.018004943 0.052599616 0.0 0.0 0.0 0.0 0.0 0.0 0.0 0.0 0.016802734 0.052155264 0.2881748 0.14153068 0.0 0.05956127 0.0 0.0 0.0 0.0 0.33543897 0.0 0.31884667 0.0 0.0 0.19908148 0.18314096 0.0 0.0 0.0 0.019042274 0.031688638 0.0 0.0 0.11796311 0.047685493 0.0 0.0 0.014365751 0.0 0.0 0.0 0.0 0.0 0.0 0.0 0.0 0.0 0.13707426 0.0 0.046531804 0.0 0.16755547 0.0 0.13629258 0.0 0.0 0.0 0.0 0.23055133 0.0 0.0 0.0 0.0 0.0 0.0 0.0 0.0 0.0 0.0 0.0 0.0 0.0 0.41354865 0.18467654 0.0 0.0 0.2351292 0.0 0.0 0.018510424 0.0 0.0 0.0 0.08462891 0.028213078 0.0 0.0 0.0 0.0 0.0 0.005000484 0.0 0.043138623 0.0 0.23852442 0.0 0.0 0.0 0.0 0.057957027 0.0 0.0 0.0 0.0 0.0 0.0 0.0 0.0 0.0 0.17394856 0.19774923 0.040434137 0.0 0.0 0.0 0.0 0.047588278 0.0 0.0 0.04755895 0.18379076 0.0 0.0 0.0
5 0.0808407 0.0 0.0 0.067814715 0.032496214 0.0 0.0 0.0 0.0 0.0 0.0 0.0 0.0 0.0 0.12174831 0.21066575 0.18088719 0.0 0.10707433 0.0 0.0 0.0 0.0 0.2828698 0.0 0.25613812 0.0 0.0 0.19030936 0.20106259 0.0 0.0 0.0 0.0 0.04715927 0.0 0.0 0.18110505 0.004765809 0.0 0.0 0.021776028 0.0 0.0 0.0 0.0 0.0 0.0 0.0 0.0 0.0 0.03268886 0.0 0.06603157 0.0 0.15564767 0.0 0.1260556 0.0 0.0 0.0 0.0 0.24986242 0.0 0.0 0.0 0.0 0.0 0.0 0.0 0.0 0.0 0.0 0.0 0.051271714 0.0 0.4932038 0.22896275 0.0 0.0 0.1819784 0.0 0.0 0.02222698 0.0 0.0 0.0 0.12339928 0.0 0.0 0.0 0.0 0.0 0.0 0.0 0.0 0.16287336 0.0 0.08827621 0.0 0.0 0.0014758745 0.013980796 0.0 0.0 0.0031958595 0.0 0.0 0.0 0.0 0.0 0.0 0.0 0.22419162 0.25752434 0.0 0.0 0.0 0.0 0.0 0.052167945 0.0 0.0 0.0 0.13300161 0.0 0.0 0.0
5 0.06934028 0.0 0.0 0.046067484 0.0 0.05754742 0.0 0.0 0.017271837 0.0 0.0 0.0 0.0 0.0 0.3661515 0.003246641 0.22368823 0.0 0.042603254 0.0 0.0 0.0 0.0 0.15764742 0.0 0.29553917 0.0 0.0 0.1504191 0.084623694 0.0 0.0 0.06719627 0.0 0.0 0.0 0.0 0.16129397 0.0 0.0 0.0 0.006213609 0.0 0.0 0.0 0.0 0.0 0.0 0.0 0.0 0.0 0.0 0.0 0.16754816 0.04000897 0.23409717 0.0 0.10605793 0.0 0.0 0.0 0.0 0.14358462 0.0 0.0 0.0 0.0 0.0 0.0 0.0 0.0 0.0 0.0 0.0 0.023692878 0.0 0.46046293 0.26102683 0.0 0.0 0.0 0.0 0.0 0.0 0.0 0.0 0.0 0.08883102 0.0 0.0 0.08455201 0.0 0.0 0.0 0.0 0.0 0.30519465 0.0 0.0 0.0 0.0 0.1399499 0.0 0.018744897 0.0 0.06115353 0.0 0.0 0.0 0.0 0.015705433 0.0 0.0 0.22355667 0.22478203 0.0 0.0 0.0 0.0 0.0 0.0 0.0 0.0 0.0 0.036112033 0.0 0.0 0.0
5 0.09837149 0.0 0.0 0.020473 0.08168264 0.0 0.0 0.0 0.0 0.0 0.0 0.0 0.0 0.015442689 0.1821456 0.15741147 0.20176813 0.0 0.0581161 0.0 0.0 0.0 0.0 0.26619765 0.0 0.26361987 0.0 0.0 0.19114655 0.21493526 0.0 0.0 0.0 0.0 0.011505359 0.0 0.0 0.13825358 0.0 0.0 0.0 0.08616789 0.0 0.0 0.0 0.0 0.0 0.0 0.0 0.0 0.0 0.0 0.0 0.12258295 0.011400376 0.15588818 0.011350256 0.14811637 0.0 0.0 0.0 0.0 0.25036523 0.0 0.0 0.0 0.0002693733 0.0 0.0 0.0 0.0 0.0 0.0 0.0 0.0 0.0 0.50816923 0.1696219 0.0 0.0 0.17570777 0.0 0.0 0.0 0.0 0.0 0.0 0.082717426 0.0 0.0 0.0 0.0 0.0 0.0 0.0 0.0 0.16996881 0.0 0.07681998 0.0 0.0 0.0044172304 0.0 0.035532452 0.0 0.0 0.0 0.0 0.0 0.0 0.0 0.0 0.0 0.2587487 0.25606266 0.0 0.0 0.0 0.0 0.0 0.09406982 0.0 0.0 0.0 0.06940066 0.0 0.0 0.0
5 0.070047304 0.0 0.0 0.0340387 0.0 0.0 0.0 0.0 0.0 0.0 0.0 0.0 0.0 0.002097047 0.26854348 0.069538996 0.2357654 0.0 0.05698567 0.0 0.0 0.0 0.0 0.1937645 0.0 0.2519158 0.0 0.0 0.17124349 0.15623617 0.0 0.0 0.012642148 0.0 0.0 0.0 0.0 0.16680504 0.0 0.0 0.0 0.051795285 0.0 0.0 0.0 0.0 0.0 0.0 0.0 0.0 0.0 0.0 0.0 0.14719738 0.06217077 0.19330198 0.0 0.12772557 0.0 0.0 0.0 0.0 0.20223476 0.0 0.0 0.0 0.0 0.0 0.0 0.0 0.0 0.0 0.0 0.0 0.014995282 0.0 0.50299954 0.23826264 0.0 0.0 0.022863813 0.0 0.0 0.0 0.0 0.0 0.0 0.10107015 0.0 0.0 0.030004967 0.0 0.0 0.0 0.0 0.0 0.25735813 0.0 0.0 0.0 0.0 0.12182676 0.0 0.02115515 0.0 0.02814041 0.0 0.0 0.0 0.0 0.0 0.0 0.0 0.2634196 0.2750114 0.0 0.0 0.0 0.0 0.0 0.0 0.0 0.0 0.0 0.060435954 0.0 0.0 0.0
5 0.05821041 0.0 0.0 0.051802028 0.0 0.0 0.0 0.0 0.0 0.0 0.0 0.0 0.0 0.0 0.2462871 0.05751685 0.2392502 0.0 0.0687274 0.0 0.0 0.0 0.0 0.24166414 0.0 0.26022437 0.0 0.0 0.17466272 0.13515052 0.0 0.0 0.0 0.0 0.0 0.0 0.0 0.17769416 0.0 0.0 0.0 0.026839623 0.0 0.0 0.0 0.0 0.0 0.0 0.0 0.0 0.0 0.0 0.0 0.08558117 0.015125901 0.19173878 0.0 0.112138465 0.0 0.0 0.0 0.0 0.18317509 0.0 0.0 0.0 0.0 0.0 0.0 0.0 0.0 0.0 0.0 0.0 0.07336394 0.0 0.51145095 0.27994242 0.0 0.0 0.026141064 0.0 0.0 0.0 0.0 0.0 0.0 0.13000949 0.0 0.0 0.0 0.0 0.0 0.0 0.0 0.0 0.24689978 0.0 0.0 0.0 0.0 0.14141116 0.0085614305 0.0 0.0 0.06509619 0.0 0.0 0.0 0.0 0.0 0.0 0.0 0.18743467 0.2674981 0.0 0.0 0.0 0.0 0.0 0.0 0.0 0.0 0.0 0.12447809 0.0 0.0 0.0
5 0.054519396 0.0005071294 0.0 0.04227776 0.0 0.0 0.0 0.0 0.0018888825 0.0 0.0 0.0 0.0 0.0 0.27023423 0.058181487 0.22486892 0.0 0.07382606 0.0 0.0 0.0 0.0 0.18856892 0.0 0.27101985 0.0 0.0 0.16934761 0.11788878 0.0 0.0 0.03172269 0.0 0.0 0.0 0.0 0.17386687 0.0 0.0 0.0 0.016099561 0.0 0.0 0.0 0.0 0.0 0.0 0.0 0.0 0.0 0.0 0.0 0.12983777 0.057811 0.20725559 0.0 0.120465405 0.0 0.0 0.0 0.0 0.20027557 0.0 0.0 0.0 0.0 0.0 0.0 0.0 0.0 0.0 0.0 0.0 0.02762866 0.0 0.49169123 0.26714587 0.0 0.0 0.026852794 0.0 0.0 0.0 0.0 0.0 0.0 0.10281308 0.0 0.0 0.0322586 0.0 0.0 0.0 0.0 0.0 0.27327365 0.0 0.0 0.0 0.0 0.12897666 0.0 0.0 0.0 0.03349746 0.0 0.0 0.0 0.0 0.0 0.0 0.0 0.2571448 0.27124438 0.0 0.0 0.0 0.0 0.0 0.0 0.0 0.0 0.0 0.05995492 0.0 0.0 0.0
5 0.07533428 0.0 0.0 0.040875796 0.0 0.0 0.0 0.0 0.0 0.0 0.0 0.0 0.0 0.0 0.23758118 0.08697601 0.2351856 0.0 0.05880283 0.0 0.0 0.0 0.0 0.2841767 0.0 0.28734356 0.0 0.0 0.17423034 0.15045026 0.0 0.0 0.0 0.0 0.0 0.0 0.0 0.14691512 0.0 0.0 0.0 0.04100284 0.0 0.0 0.0 0.0 0.0 0.0 0.0 0.0 0.0 0.0023514242 0.0 0.11851623 0.0017363385 0.1920956 0.0 0.1443189 0.0 0.0 0.0 0.0 0.19083661 0.0 0.0 0.0 0.0 0.0 0.0 0.0 0.0 0.0 0.0 0.0 0.03337003 0.0 0.5084809 0.24705173 0.0 0.0 0.07556258 0.0 0.0 0.0 0.0 0.0 0.0 0.10039514 0.0 0.0 0.0 0.0 0.0 0.0 0.0 0.0 0.21042593 0.0 0.027025692 0.0 0.0 0.13990526 0.0 0.031955972 0.0 0.031712696 0.0 0.0 0.0 0.0 0.0 0.0 0.0 0.19745468 0.2533564 0.0 0.0 0.0 0.0 0.0 0.0 0.0 0.0 0.0 0.12575866 0.0 0.0 0.0
5 0.097653754 0.0 0.0 0.049579903 0.08332213 0.0 0.0 0.0 0.0 0.0 0.0 0.0 0.0 0.0 0.08724148 0.23984562 0.1514201 0.0 0.09944911 0.0 0.0 0.0 0.0 0.29046482 0.0 0.28508005 0.0 0.0 0.21297507 0.23380972 0.0 0.0 0.0 0.0 0.032990478 0.0 0.0 0.17218864 0.0 0.0 0.0 0.01909388 0.0 0.0 0.0 0.0 0.0 0.0 0.0 0.0 0.0 0.046528753 0.0 0.016291346 0.0 0.15351136 0.0 0.088064805 0.0 0.0 0.0 0.0 0.22232601 0.0 0.0 0.0 0.014521856 0.0 0.0 0.0 0.0 0.0 0.0 0.0 0.04771414 0.0 0.4714538 0.20622998 0.0 0.0 0.2376085 0.0 0.0 0.041122083 0.0 0.0 0.0 0.12401437 0.0037477706 0.0 0.0 0.0 0.0 0.0 0.002460009 0.0 0.11656442 0.0 0.11539625 0.0 0.0 0.0 0.014623983 0.0 0.0 0.0 0.0 0.0 0.0 0.0 0.0 0.0 0.0 0.20817983 0.24433888 0.026293209 0.0 0.0 0.0 0.0 0.10822279 0.0 0.0 0.011285258 0.14012764 0.0 0.0 0.0
5 0.062926464 0.0 0.0 0.044050258 0.0 0.0 0.0 0.0 0.0 0.0 0.0 0.0 0.0 0.0 0.25237975 0.054831017 0.23906936 0.0 0.06600325 0.0 0.0 0.0 0.0 0.20751718 0.0 0.24651505 0.0 0.0 0.17337309 0.15300836 0.0 0.0 0.0 0.0 0.0 0.0 0.0 0.17801642 0.0 0.0 0.0 0.048548244 0.0 0.0 0.0 0.0 0.0 0.0 0.0 0.0 0.0 0.0 0.0 0.10947477 0.046764217 0.1781413 0.0 0.12616423 0.0 0.0 0.0 0.0 0.19708858 0.0 0.0 0.0 0.0 0.0 0.0 0.0 0.0 0.0 0.0 0.0 0.050125856 0.0 0.523715 0.24799126 0.0 0.0 0.025363741 0.0 0.0 0.0 0.0 0.0 0.0 0.11817989 0.0 0.0 0.0 0.0 0.0 0.0 0.0 0.0 0.2527536 0.0 0.0 0.0 0.0 0.12750547 0.018892935 0.0040608556 0.0 0.052709654 0.0 0.0 0.0 0.0 0.0 0.0 0.0 0.2320312 0.27484336 0.0 0.0 0.0 0.0 0.0 0.0 0.0 0.0 0.0 0.09110297 0.0 0.0 0.0
5 0.11120421 0.0 0.0 0.047966998 0.04757682 0.0 0.0 0.0 0.0 0.0 0.0 0.0 0.0 0.007820274 0.05149253 0.29706317 0.1482974 0.0 0.08176267 0.0 0.0 0.0 0.0 0.32995084 0.0 0.26877087 0.0 0.0 0.17690614 0.16534431 0.0 0.0 0.0 0.007646288 0.04481631 0.0 0.0 0.14583007 0.043147244 0.0 0.0 0.0004338756 0.0 0.0 0.0 0.0 0.0 0.0 0.0 0.0 0.0 0.13364081 0.0 0.065808475 0.0 0.1657192 0.0 0.14529787 0.0 0.0 0.0 0.0 0.26324952 0.0 0.0 0.0 0.0 0.0 0.0 0.0 0.0 0.0 0.0 0.0 0.0 0.0 0.41318244 0.18954226 0.0 0.0 0.24785313 0.0 0.0 0.020238562 0.0 0.0 0.0 0.08969405 0.039677743 0.0 0.0 0.0 0.0 0.0 0.0 0.0 0.092059895 0.0 0.21671668 0.0 0.0 0.0 0.0 0.03953093 0.0 0.0 0.0 0.0 0.0 0.0 0.0 0.0 0.0 0.2090021 0.20416363 0.05367709 0.0 0.0 0.0 0.0 0.024538612 0.0 0.0 0.05146481 0.17839822 0.0 0.0 0.0
5 0.06660087 0.0 0.0 0.044390235 0.0 0.0 0.0 0.0 0.0 0.0 0.0 0.0 0.0 0.0 0.2381179 0.06853072 0.237463 0.0 0.0630271 0.0 0.0 0.0 0.0 0.25137582 0.0 0.26438662 0.0 0.0 0.17680995 0.15285781 0.0 0.0 0.0 0.0 0.0 0.0 0.0 0.17141515 0.0 0.0 0.0 0.049841948 0.0 0.0 0.0 0.0 0.0 0.0 0.0 0.0 0.0 0.0 0.0 0.10025935 0.023401065 0.17693374 0.0 0.11990875 0.0 0.0 0.0 0.0 0.19430701 0.0 0.0 0.0 0.0 0.0 0.0 0.0 0.0 0.0 0.0 0.0 0.046593163 0.0 0.5176183 0.2574963 0.0 0.0 0.039736424 0.0 0.0 0.0 0.0 0.0 0.0 0.12072658 0.0 0.0 0.0 0.0 0.0 0.0 0.0 0.0 0.23066564 0.0 0.0 0.0 0.0 0.13368098 0.0022359558 0.0065374793 0.0 0.04912009 0.0 0.0 0.0 0.0 0.0 0.0 0.0 0.20623824 0.27544668 0.0 0.0 0.0 0.0 0.0 0.0 0.0 0.0 0.0 0.117100194 0.0 0.0 0.0
5 0.057927195 0.0 0.0 0.047679484 0.0 0.0 0.0 0.0 0.0 0.0 0.0 0.0 0.0 0.0 0.28071433 0.057458613 0.22188838 0.0 0.067786925 0.0 0.0 0.0 0.0 0.18806288 0.0 0.2574728 0.0 0.0 0.16610458 0.13078183 0.0 0.0 0.017659288 0.0 0.0 0.0 0.0 0.17547587 0.0 0.0 0.0 0.02509032 0.0 0.0 0.0 0.0 0.0 0.0 0.0 0.0 0.0 0.0 0.0 0.13830215 0.054697648 0.20199642 0.0 0.12753177 0.0 0.0 0.0 0.0 0.19274728 0.0 0.0 0.0 0.0 0.0 0.0 0.0 0.0 0.0 0.0 0.0 0.029437464 0.0 0.4997658 0.2542755 0.0 0.0 0.012189352 0.0 0.0 0.0 0.0 0.0 0.0 0.11351837 0.0 0.0 0.027706651 0.0 0.0 0.0 0.0 0.0 0.27167863 0.0 0.0 0.0 0.0 0.12635575 0.0048768595 0.0 0.0 0.05033382 0.0 0.0 0.0 0.0 0.0 0.0 0.0 0.25290015 0.2733956 0.0 0.0 0.0 0.0 0.0 0.0 0.0 0.0 0.0 0.06234631 0.0 0.0 0.0
5 0.07160536 0.0 0.0 0.053151816 0.008720974 0.0 0.0 0.0 0.0 0.0 0.0 0.0 0.0 0.0 0.1891649 0.13448228 0.20963752 0.0 0.09051699 0.0 0.0 0.0 0.0 0.27212706 0.0 0.25757757 0.0 0.0 0.19380379 0.176473 0.0 0.0 0.0 0.0 0.00859401 0.0 0.0 0.17595866 0.0 0.0 0.0 0.029140018 0.0 0.0 0.0 0.0 0.0 0.0 0.0 0.0 0.0 0.0 0.0 0.09291278 0.0 0.17653413 0.0 0.13031247 0.0 0.0 0.0 0.0 0.21621183 0.0 0.0 0.0 0.0 0.0 0.0 0.0 0.0 0.0 0.0 0.0 0.055712752 0.0 0.52777183 0.23594598 0.0 0.0 0.11019893 0.0 0.0 0.0 0.0 0.0 0.0 0.11593728 0.0 0.0 0.0 0.0 0.0 0.0 0.0 0.0 0.20642363 0.0 0.0141779585 0.0 0.0 0.05767307 0.027926587 0.0 0.0 0.03996039 0.0 0.0 0.0 0.0 0.0 0.0 0.0 0.21112946 0.26818424 0.0 0.0 0.0 0.0 0.0 0.019429432 0.0 0.0 0.0 0.11469777 0.0 0.0 0.0
5 0.09107594 0.0 0.0 0.040950477 0.112863116 0.0 0.0 0.0 0.0 0.0 0.0 0.0 0.0 0.0 0.06958939 0.24292727 0.16409823 0.0 0.096155815 0.0 0.0 0.0 0.0 0.30724972 0.0 0.26538262 0.0 0.0 0.20805971 0.2274541 0.0 0.0 0.0 0.0 0.02939815 0.0 0.0 0.1622142 0.0 0.0 0.0 0.025166987 0.0 0.0 0.0 0.0 0.0 0.0 0.0 0.0 0.0 0.06405244 0.0 0.040876653 0.0 0.16188125 0.0 0.1102665 0.0 0.0 0.0 0.0 0.2293197 0.0 0.0 0.0 0.0 0.0 0.0 0.0 0.0 0.0 0.0 0.0 0.025909789 0.0 0.46501663 0.20080036 0.0 0.0 0.22791745 0.0 0.0 0.02548613 0.0 0.0 0.0 0.10305065 0.0 0.0 0.0 0.0 0.0 0.0 0.0 0.0 0.11957235 0.0 0.13590837 0.0 0.0 0.0 0.0011973073 0.0 0.0 0.0 0.0 0.0 0.0 0.0 0.0 0.0 0.0 0.22219278 0.24573946 0.053490665 0.0 0.0 0.0 0.0 0.09437188 0.0 0.0 0.024365334 0.13240969 0.0 0.0 0.0
5 0.10314965 0.0 0.0 0.04062123 0.073903434 0.0 0.0 0.0 0.0 0.0 0.0 0.0 0.0 0.0 0.068847574 0.26177052 0.15749067 0.0 0.09205346 0.0 0.0 0.0 0.0 0.3164894 0.0 0.2955762 0.0 0.0 0.2094295 0.21410313 0.0 0.0 0.0 0.0 0.026102075 0.0 0.0 0.16796057 0.006405096 0.0 0.0 0.004070376 0.0 0.0 0.0 0.0 0.0 0.0 0.0 0.0 0.0 0.09128194 0.0 0.019561801 0.0 0.16738 0.0 0.10384605 0.0 0.0 0.0 0.0 0.22106096 0.0 0.0 0.0 0.0 0.0 0.0 0.0 0.0 0.0 0.0 0.0 0.03236982 0.0 0.44978106 0.20919418 0.0 0.0 0.23301463 0.0 0.0 0.038570818 0.0 0.0 0.0 0.10876954 0.01180563 0.0 0.0 0.0 0.0 0.0 0.0071071167 0.0 0.10301681 0.0 0.15435623 0.0 0.0 0.0 0.0030773296 0.0 0.0 0.0 0.0 0.0 0.0 0.0 0.0 0.0 0.0 0.18672833 0.23274931 0.0407107 0.0 0.0 0.0 0.0 0.07104948 0.0 0.0 0.016748665 0.16659006 0.0 0.0 0.0
5 0.07217231 0.0 0.0 0.039905243 0.00401637 0.0 0.0 0.0 0.0 0.0 0.0 0.0 0.0 0.0 0.22500964 0.0905671 0.2292624 0.0 0.06613015 0.0 0.0 0.0 0.0 0.2793537 0.0 0.27839074 0.0 0.0 0.17895031 0.15848415 0.0 0.0 0.0 0.0 0.0 0.0 0.0 0.1522582 0.0 0.0 0.0 0.043130405 0.0 0.0 0.0 0.0 0.0 0.0 0.0 0.0 0.0 0.0 0.0 0.10762292 0.01116311 0.18396515 0.0 0.1372202 0.0 0.0 0.0 0.0 0.19738987 0.0 0.0 0.0 0.0 0.0 0.0 0.0 0.0 0.0 0.0 0.0 0.037916586 0.0 0.5197383 0.245177 0.0 0.0 0.08119874 0.0 0.0 0.0 0.0 0.0 0.0 0.1064449 0.0 0.0 0.0 0.0 0.0 0.0 0.0 0.0 0.21008873 0.0 0.018026778 0.0 0.0 0.12508206 0.0 0.018203255 0.0 0.03409458 0.0 0.0 0.0 0.0 0.0 0.0 0.0 0.20520309 0.26190075 0.0 0.0 0.0 0.0 0.0 0.0 0.0 0.0 0.0 0.12019871 0.0 0.0 0.0
5 0.0806592 0.0 0.0 0.027413761 0.049215265 0.0 0.0 0.0 0.0 0.0 0.0 0.0 0.0 0.009792723 0.19619767 0.11906998 0.21502106 0.0 0.071041204 0.0 0.0 0.0 0.0 0.29804924 0.0 0.2799539 0.0 0.0 0.19126303 0.17080624 0.0 0.0 0.0 0.0 0.0 0.0 0.0 0.14557625 0.0 0.0 0.0 0.04813303 0.0 0.0 0.0 0.0 0.0 0.0 0.0 0.0 0.0 0.012480092 0.0 0.09014536 0.015760647 0.17296915 0.00489307 0.13522206 0.0 0.0 0.0 0.0 0.21139579 0.0 0.0 0.0 0.0 0.0 0.0 0.0 0.0 0.0 0.0 0.0 0.021240741 0.0 0.518562 0.22735624 0.0 0.0 0.13060606 0.0 0.0 0.0 0.0 0.0 0.0 0.10036226 0.0 0.0 0.0 0.0 0.0 0.0 0.0 0.0 0.18772386 0.0 0.045315765 0.0 0.0 0.09247998 0.0 0.02146628 0.0 0.015362121 0.0 0.0 0.0 0.0 0.0 0.0 0.0 0.2161624 0.26544568 0.0 0.0 0.0 0.0 0.0 0.037243605 0.0 0.0 0.0 0.12270598 0.0 0.0 0.0
5 0.078102455 0.0 0.0 0.033656474 0.024502154 0.0 0.0 0.0 0.0 0.0 0.0 0.0 0.0 0.0 0.2124349 0.10642379 0.22320758 0.0 0.06707388 0.0 0.0 0.0 0.0 0.29212576 0.0 0.28533968 0.0 0.0 0.18359627 0.16480033 0.0 0.0 0.0 0.0 0.0 0.0 0.0 0.14640689 0.0 0.0 0.0 0.046650436 0.0 0.0 0.0 0.0 0.0 0.0 0.0 0.0 0.0 0.009477717 0.0 0.09936026 0.0064684246 0.17945933 0.0 0.13786994 0.0 0.0 0.0 0.0 0.20476335 0.0 0.0 0.0 0.0 0.0 0.0 0.0 0.0 0.0 0.0 0.0 0.02843466 0.0 0.5162179 0.23763372 0.0 0.0 0.10673839 0.0 0.0 0.0 0.0 0.0 0.0 0.100231946 0.0 0.0 0.0 0.0 0.0 0.0 0.0 0.0 0.19494373 0.0 0.041624874 0.0 0.0 0.112676986 0.0 0.024255546 0.0 0.021901224 0.0 0.0 0.0 0.0 0.0 0.0 0.0 0.20918866 0.26228857 0.0 0.0 0.0 0.0 0.0 0.011351187 0.0 0.0 0.0 0.12501569 0.0 0.0 0.0
5 0.08280233 0.0 0.0 0.03694422 0.013295738 0.0 0.0 0.0 0.0 0.0 0.0 0.0 0.0 0.0 0.21663411 0.11039173 0.2264989 0.0 0.064115115 0.0 0.0 0.0 0.0 0.2999014 0.0 0.29369158 0.0 0.0 0.17860349 0.15366049 0.0 0.0 0.0 0.0 0.0 0.0 0.0 0.14020503 0.0 0.0 0.0 0.0414729 0.0 0.0 0.0 0.0 0.0 0.0 0.0 0.0 0.0 0.02448954 0.0 0.104125366 0.0 0.1856061 0.0 0.14655676 0.0 0.0 0.0 0.0 0.20395295 0.0 0.0 0.0 0.0 0.0 0.0 0.0 0.0 0.0 0.0 0.0 0.024243632 0.0 0.5030404 0.2417172 0.0 0.0 0.11130972 0.0 0.0 0.0 0.0 0.0 0.0 0.09525039 0.0 0.0 0.0 0.0 0.0 0.0 0.0 0.0 0.19166537 0.0 0.05781906 0.0 0.0 0.12598751 0.0 0.0357541 0.0 0.016849982 0.0 0.0 0.0 0.0 0.0 0.0 0.0 0.2035685 0.25305596 0.0 0.0 0.0 0.0 0.0 0.0 0.0 0.0 0.0 0.13602868 0.0 0.0 0.0
5 0.09897908 0.0 0.0 0.048537526 0.060409475 0.0 0.0 0.0 0.0 0.0 0.0 0.0 0.0 0.0 0.093565814 0.24216998 0.15813304 0.0 0.096413136 0.0 0.0 0.0 0.0 0.29738513 0.0 0.29117668 0.0 0.0 0.19916336 0.22245473 0.0 0.0 0.0 0.0 0.038376074 0.0 0.0 0.17097229 0.0 0.0 0.0 0.018075848 0.0 0.0 0.0 0.0 0.0 0.0 0.0 0.0 0.0 0.05721308 0.0 0.030942883 0.0 0.15435144 0.0 0.100016356 0.0 0.0 0.0 0.0 0.23347539 0.0 0.0 0.0 0.006957648 0.0 0.0 0.0 0.0 0.0 0.0 0.0 0.04200419 0.0 0.46868518 0.20881501 0.0 0.0 0.22571917 0.0 0.0 0.041540023 0.0 0.0 0.0 0.121255845 0.010956987 0.0 0.0 0.0 0.0 0.0 0.0 0.0 0.11900001 0.0 0.13481997 0.0 0.0 0.0 0.0109336795 0.0 0.0 0.0 0.0 0.0 0.0 0.0 0.0 0.0 0.0 0.20845057 0.24472195 0.020696457 0.0 0.0 0.0 0.0 0.078646 0.0 0.0 0.0009714908 0.14672968 0.0 0.0 0.0
5 0.06717938 0.0 0.0 0.047221024 0.0 0.0 0.0 0.0 0.0 0.0 0.0 0.0 0.0 0.001309603 0.24965756 0.06392484 0.2309246 0.0 0.072537586 0.0 0.0 0.0 0.0 0.20954123 0.0 0.23536417 0.0 0.0 0.18005516 0.16449723 0.0 0.0 0.0 0.0 0.0010541991 0.0 0.0 0.18269388 0.0 0.0 0.0 0.054860454 0.0 0.0 0.0 0.0 0.0 0.0 0.0 0.0 0.0 0.0 0.0 0.11814303 0.060122598 0.16412887 0.0 0.12729317 0.0 0.0 0.0 0.0 0.20101076 0.0 0.0 0.0 0.0 0.0 0.0 0.0 0.0 0.0 0.0 0.0 0.034075312 0.0 0.533323 0.22926827 0.0 0.0 0.032800756 0.0 0.0 0.0 0.0 0.0 0.0 0.114793405 0.0 0.0 0.0 0.0 0.0 0.0 0.0 0.0 0.25012666 0.0 0.0 0.0 0.0 0.0937292 0.025794743 0.00086437416 0.0 0.05776635 0.0 0.0 0.0 0.0 0.0 0.0 0.0 0.24091785 0.28245652 0.0 0.0 0.0 0.0 0.0 0.0007275251 0.0 0.0 0.0 0.079841346 0.0 0.0 0.0
5 0.05709931 0.0 0.0 0.043343276 0.0 0.0 0.0 0.0 0.0018979814 0.0 0.0 0.0 0.0 0.0 0.2710727 0.061231803 0.22475614 0.0 0.06565896 0.0 0.0 0.0 0.0 0.19373845 0.0 0.25741217 0.0 0.0 0.16533211 0.13047326 0.0 0.0 0.024423074 0.0 0.0 0.0 0.0 0.17256044 0.0 0.0 0.0 0.03043778 0.0 0.0 0.0 0.0 0.0 0.0 0.0 0.0 0.0 0.0 0.0 0.14332765 0.061847173 0.19862178 0.0 0.13225369 0.0 0.0 0.0 0.0 0.20140249 0.0 0.0 0.0 0.0 0.0 0.0 0.0 0.0 0.0 0.0 0.0 0.0184892 0.0 0.49731177 0.25205404 0.0 0.0 0.019991007 0.0 0.0 0.0 0.0 0.0 0.0 0.10980095 0.0 0.0 0.029198444 0.0 0.0 0.0 0.0 0.0 0.26658517 0.0 0.0 0.0 0.0 0.12936264 0.0 0.0014511958 0.0 0.042518366 0.0 0.0 0.0 0.0 0.0 0.0 0.0 0.25826004 0.27694094 0.0 0.0 0.0 0.0 0.0 0.0 0.0 0.0 0.0 0.062991664 0.0 0.0 0.0
5 0.13473408 0.0 0.0 0.00794261 0.08644173 0.0 0.0 0.0 0.0 0.0 0.0 0.0 0.0 0.012953109 0.054724712 0.2819957 0.12597604 0.0 0.055439685 0.0 0.0 0.0 0.0 0.3414063 0.0 0.3280392 0.0 0.0 0.2097336 0.22091845 0.0 0.0 0.0 0.00012778286 0.0077326843 0.0 0.0 0.116590396 0.02832512 0.0 0.0 0.02275398 0.0 0.0 0.0 0.0 0.0 0.0 0.0 0.0 0.0 0.13206838 0.0 0.014317529 0.0 0.16062601 0.0 0.11133724 0.0 0.0 0.0 0.0 0.20459336 0.0 0.0 0.0 0.0 0.0 0.0 0.0 0.0 0.0 0.0 0.0 0.0 0.0 0.41985667 0.17072453 0.0 0.0 0.25031355 0.0 0.0 0.026049389 0.0 0.0 0.0 0.09852036 0.025515877 0.0 0.0 0.0 0.0 0.0 0.02711614 0.0 0.03542901 0.0 0.22609355 0.0 0.0 0.0 0.0 0.05146745 0.0 0.0 0.0 0.0 0.0 0.0 0.0 0.0 0.0 0.15446922 0.20500667 0.05613609 0.0 0.0 0.0 0.0 0.074663565 0.0 0.0 0.045225546 0.1775123 0.0 0.0 0.0
5 0.07728024 0.0 0.0 0.06348574 0.06112656 0.0 0.0 0.0 0.0 0.0 0.0 0.0 0.0 0.0 0.110424645 0.20824014 0.18045713 0.0 0.107614934 0.0 0.0 0.0 0.0 0.27968532 0.0 0.24108541 0.0 0.0 0.19357088 0.21478258 0.0 0.0 0.0 0.0 0.047425307 0.0 0.0 0.18188025 0.0 0.0 0.0 0.030645289 0.0 0.0 0.0 0.0 0.0 0.0 0.0 0.0 0.0 0.02055719 0.0 0.061956044 0.0 0.14919561 0.0 0.11987016 0.0 0.0 0.0 0.0 0.24706006 0.0 0.0 0.0 0.0 0.0 0.0 0.0 0.0 0.0 0.0 0.0 0.0487134 0.0 0.4984212 0.21940488 0.0 0.0 0.19132064 0.0 0.0 0.020368189 0.0 0.0 0.0 0.12471136 0.0 0.0 0.0 0.0 0.0 0.0 0.0 0.0 0.16314045 0.0 0.08031375 0.0 0.0 0.0 0.017991215 0.0 0.0 0.0 0.0 0.0 0.0 0.0 0.0 0.0 0.0 0.2350946 0.26266697 0.0029174727 0.0 0.0 0.0 0.0 0.074332856 0.0 0.0 0.0 0.11713608 0.0 0.0 0.0
5 0.0659368 0.0 0.0 0.0458942 0.0 0.0 0.0 0.0 0.0 0.0 0.0 0.0 0.0 0.005044509 0.25763917 0.052898303 0.23708339 0.0 0.064191386 0.0 0.0 0.0 0.0 0.2005479 0.0 0.23444398 0.0 0.0 0.17643687 0.16960993 0.0 0.0 0.0 0.0 0.0 0.0 0.0 0.17993823 0.0 0.0 0.0 0.062333383 0.0 0.0 0.0 0.0 0.0 0.0 0.0 0.0 0.0 0.0 0.0 0.13098338 0.07139368 0.15933762 0.0 0.13037059 0.0 0.0 0.0 0.0 0.19612765 0.0 0.0 0.0 0.0 0.0 0.0 0.0 0.0 0.0 0.0 0.0 0.027727036 0.0 0.53603584 0.22091319 0.0 0.0 0.013867167 0.0 0.0 0.0 0.0 0.0 0.0 0.10936656 0.0 0.0 0.0037860733 0.0 0.0 0.0 0.0 0.0 0.25162056 0.0 0.0 0.0 0.0 0.09778562 0.03097312 0.0042351345 0.0 0.059427228 0.0 0.0 0.0 0.0 0.0 0.0 0.0 0.2396779 0.28444725 0.0 0.0 0.0 0.0 0.0 0.0 0.0 0.0 0.0 0.06894547 0.0 0.0 0.0
5 0.09863031 0.0 0.0 0.0420131 0.07529772 0.0 0.0 0.0 0.0 0.0 0.0 0.0 0.0 0.0 0.1219429 0.19802667 0.1776815 0.0 0.09637076 0.0 0.0 0.0 0.0 0.29918736 0.0 0.27491844 0.0 0.0 0.21326104 0.20865293 0.0 0.0 0.0 0.0 0.01176265 0.0 0.0 0.16478264 0.0 0.0 0.0 0.025221333 0.0 0.0 0.0 0.0 0.0 0.0 0.0 0.0 0.0 0.043373004 0.0 0.031372458 0.0 0.14381243 0.0 0.10329889 0.0 0.0 0.0 0.0 0.22424035 0.0 0.0 0.0 0.010454155 0.0 0.0 0.0 0.0 0.0 0.0 0.0 0.03972125 0.0 0.49802724 0.21085085 0.0 0.0 0.21665785 0.0 0.0 0.0005335511 0.0 0.0 0.0 0.118875496 0.0 0.0 0.0 0.0 0.0 0.0 0.001211897 0.0 0.14151171 0.0 0.08697488 0.0 0.0 0.0 0.013335259 0.0 0.0 0.0 0.0 0.0 0.0 0.0 0.0 0.0 0.0 0.20209274 0.26148376 0.0 0.0 0.0 0.0 0.0 0.093867734 0.0 0.0 0.0 0.14251643 0.0 0.0 0.0
5 0.069629245 0.0 0.0 0.035425298 0.0 0.0 0.0 0.0 0.0 0.0 0.0 0.0 0.0 0.0 0.2816657 0.06096126 0.23760067 0.0 0.05263822 0.0 0.0 0.0 0.0 0.19170259 0.0 0.258121 0.0 0.0 0.1692823 0.15214984 0.0 0.0 0.012289035 0.0 0.0 0.0 0.0 0.16733386 0.0 0.0 0.0 0.04641005 0.0 0.0 0.0 0.0 0.0 0.0 0.0 0.0 0.0 0.0 0.0 0.1457809 0.055468384 0.19964911 0.0 0.12367405 0.0 0.0 0.0 0.0 0.1917481 0.0 0.0 0.0 0.0 0.0 0.0 0.0 0.0 0.0 0.0 0.0 0.022624692 0.0 0.5005892 0.24436268 0.0 0.0 0.009915666 0.0 0.0 0.0 0.0 0.0 0.0 0.104798436 0.0 0.0 0.033169772 0.0 0.0 0.0 0.0 0.0 0.2602626 0.0 0.0 0.0 0.0 0.12810275 0.0 0.020133633 0.0 0.034484375 0.0 0.0 0.0 0.0 0.0 0.0 0.0 0.25320345 0.27055725 0.0 0.0 0.0 0.0 0.0 0.0 0.0 0.0 0.0 0.06189037 0.0 0.0 0.0
5 0.11330239 0.0 0.0 0.02285725 0.11143356 0.0 0.0 0.0 0.0 0.0 0.0 0.0 0.0 0.0 0.06186195 0.25482404 0.1438666 0.0 0.07447415 0.0 0.0 0.0 0.0 0.3160755 0.0 0.30002642 0.0 0.0 0.22610287 0.24563509 0.0 0.0 0.0 0.0 0.012580162 0.0 0.0 0.15436926 0.0027590343 0.0 0.0 0.022667529 0.0 0.0 0.0 0.0 0.0 0.0 0.0 0.0 0.0 0.0757862 0.0 0.0049190065 0.0 0.15625305 0.0 0.08867373 0.0 0.0 0.0 0.0 0.20473297 0.0 0.0 0.0 0.009111677 0.0 0.0 0.0 0.0 0.0 0.0 0.0 0.020762071 0.0 0.44811258 0.19185598 0.0 0.0 0.23970126 0.0 0.0 0.026745927 0.0 0.0 0.0 0.11856312 0.0017139564 0.0 0.0 0.002803404 0.0 0.0 0.016812125 0.0 0.08158945 0.0 0.15574123 0.0 0.0 0.0 0.0060332627 0.0023551674 0.0 0.0 0.0 0.0 0.0 0.0 0.0 0.0 0.0 0.18122295 0.23884226 0.046231624 0.0 0.0 0.0 0.0 0.11212792 0.0 0.0 0.038539246 0.16024873 0.0 0.0 0.0
5 0.073920295 0.0 0.0 0.048542205 0.0 0.014190495 0.0 0.0 0.010048036 0.0 0.0 0.0 0.0 0.0 0.33991683 0.03244875 0.21317652 0.0 0.042266216 0.0 0.0 0.0 0.0 0.19678618 0.0 0.3041739 0.0 0.0 0.15286605 0.0946185 0.0 0.0 0.056058753 0.0 0.0 0.0 0.0 0.14900933 0.0 0.0 0.0 0.025906086 0.0 0.0 0.0 0.0 0.0 0.0 0.0 0.0 0.0 0.0 0.0 0.18499605 0.043007515 0.21706648 0.0 0.11416039 0.0 0.0 0.0 0.0 0.17472969 0.0 0.0 0.0 0.0 0.0 0.0 0.0 0.0 0.0 0.0 0.0 0.0 0.0 0.46100998 0.2432962 0.0 0.0 0.0 0.0 0.0 0.0 0.0 0.0 0.0 0.08671616 0.0 0.0 0.07534531 0.0 0.0 0.0 0.0 0.0 0.2914504 0.0 0.0 0.0 0.0 0.13277438 0.0 0.019790938 0.0 0.043018192 0.0 0.0 0.0 0.0 0.00026409558 0.0 0.0 0.24496946 0.24598281 0.0 0.0 0.0 0.0 0.0 0.0 0.0 0.0 0.0 0.0381985 0.0 0.0 0.0
5 0.058499318 0.0 0.0 0.047237024 0.0 0.020749725 0.0 0.0 0.0015155964 0.0 0.0 0.0 0.0 0.0 0.30569598 0.038240973 0.22827202 0.0 0.060565647 0.0 0.0 0.0 0.0 0.17982441 0.0 0.27361465 0.0 0.0 0.16200694 0.12446322 0.0 0.0 0.0206832 0.0 0.0 0.0 0.0 0.17163299 0.0 0.0 0.0 0.016377004 0.0 0.0 0.0 0.0 0.0 0.0 0.0 0.0 0.0 0.0 0.0 0.13600528 0.04445471 0.21384908 0.0 0.12090329 0.0 0.0 0.0 0.0 0.17150132 0.0 0.0 0.0 0.0 0.0 0.0 0.0 0.0 0.0 0.0 0.0 0.042125173 0.0 0.49493363 0.26111835 0.0 0.0 0.0 0.0 0.0 0.0 0.0 0.0 0.0 0.110571496 0.0 0.0 0.0378421 0.0 0.0 0.0 0.0 0.0 0.27776602 0.0 0.0 0.0 0.0 0.13804649 0.00042162114 0.0032719753 0.0 0.055163797 0.0 0.0 0.0 0.0 0.0 0.0 0.0 0.23454224 0.25907308 0.0 0.0 0.0 0.0 0.0 0.0 0.0 0.0 0.0 0.062674664 0.0 0.0 0.0
5 0.061603345 0.0 0.0 0.04153857 0.0 0.0 0.0 0.0 0.0 0.0 0.0 0.0 0.0 0.0 0.28612146 0.063968964 0.22791128 0.0 0.064311974 0.0 0.0 0.0 0.0 0.19172832 0.0 0.28193215 0.0 0.0 0.16756856 0.12420209 0.0 0.0 0.029251685 0.0 0.0 0.0 0.0 0.16940068 0.0 0.0 0.0 0.018390004 0.0 0.0 0.0 0.0 0.0 0.0 0.0 0.0 0.0 0.0 0.0 0.13714714 0.041324046 0.21039128 0.0 0.119831316 0.0 0.0 0.0 0.0 0.19532403 0.0 0.0 0.0 0.0 0.0 0.0 0.0 0.0 0.0 0.0 0.0 0.026286412 0.0 0.48210022 0.2663684 0.0 0.0 0.018907662 0.0 0.0 0.0 0.0 0.0 0.0 0.10269924 0.0 0.0 0.034928583 0.0 0.0 0.0 0.0 0.0 0.2671888 0.0 0.0 0.0 0.0 0.1346861 0.0 0.00090350915 0.0 0.030346781 0.0 0.0 0.0 0.0 0.0 0.0 0.0 0.2536933 0.26603818 0.0 0.0 0.0 0.0 0.0 0.0 0.0 0.0 0.0 0.061087873 0.0 0.0 0.0
5 0.06429096 0.0 0.0 0.031335223 0.0 0.0 0.0 0.0 0.0 0.0 0.0 0.0 0.0 0.0 0.26683688 0.037067834 0.24143665 0.0 0.054642543 0.0 0.0 0.0 0.0 0.18005507 0.0 0.24222341 0.0 0.0 0.17565759 0.15874662 0.0 0.0 0.006797987 0.0 0.0 0.0 0.0 0.17826052 0.0 0.0 0.0 0.053677693 0.0 0.0 0.0 0.0 0.0 0.0 0.0 0.0 0.0 0.0 0.0 0.13178208 0.09251707 0.1828904 0.0 0.119666114 0.0 0.0 0.0 0.0 0.18512046 0.0 0.0 0.0 0.0 0.0 0.0 0.0 0.0 0.0 0.0 0.0 0.026857585 0.0 0.51880485 0.24134918 0.0 0.0 0.0052806223 0.0 0.0 0.0 0.0 0.0 0.0 0.11310078 0.0 0.0 0.032406412 0.0 0.0 0.0 0.0 0.0 0.2692295 0.0 0.0 0.0 0.0 0.113958575 0.009610436 0.014519108 0.0 0.04490127 0.0 0.0 0.0 0.0 0.0 0.0 0.0 0.2425173 0.2799923 0.0 0.0 0.0 0.0 0.0 0.0 0.0 0.0 0.0 0.06492163 0.0 0.0 0.0
5 0.06781764 0.0 0.0 0.038939044 0.017588804 0.0 0.0 0.0 0.0 0.0 0.0 0.0 0.0 0.0 0.22282416 0.079917565 0.22944114 0.0 0.07159406 0.0 0.0 0.0 0.0 0.25323856 0.0 0.25830567 0.0 0.0 0.18175241 0.1625042 0.0 0.0 0.0 0.0 0.0 0.0 0.0 0.17006905 0.0 0.0 0.0 0.054887608 0.0 0.0 0.0 0.0 0.0 0.0 0.0 0.0 0.0 0.0 0.0 0.09798308 0.03630692 0.16701134 0.0 0.12293387 0.0 0.0 0.0 0.0 0.20596844 0.0 0.0 0.0 0.0 0.0 0.0 0.0 0.0 0.0 0.0 0.0 0.036492474 0.0 0.52973825 0.24074689 0.0 0.0 0.063997276 0.0 0.0 0.0 0.0 0.0 0.0 0.111621946 0.0 0.0 0.0 0.0 0.0 0.0 0.0 0.0 0.22721025 0.0 0.0 0.0 0.0 0.11157319 0.0075238487 0.0064856918 0.0 0.041257303 0.0 0.0 0.0 0.0 0.0 0.0 0.0 0.22398017 0.27747792 0.0 0.0 0.0 0.0 0.0 0.008022878 0.0 0.0 0.0 0.10781581 0.0 0.0 0.0
5 0.12704322 0.0 0.0 0.04931884 0.03422972 0.0 0.0 0.0 0.0 0.0 0.0 0.0 0.0 0.020230114 0.036904622 0.3064595 0.14295709 0.0 0.079163395 0.0 0.0 0.0 0.0 0.3276173 0.0 0.26647538 0.0 0.0070189936 0.17924982 0.1521256 0.0 0.0 0.0 0.022583256 0.05713938 0.0 0.0 0.13683787 0.05610965 0.0 0.0 0.0 0.0 0.0 0.0 0.0 0.0 0.0 0.0 0.0 0.0 0.139517 0.0 0.07725195 0.0 0.16475956 0.0 0.15694205 0.0 0.0 0.0 0.0 0.2646413 0.0 0.0 0.0 0.0 0.0 0.0 0.0 0.0 0.0 0.0 0.0 0.0 0.0 0.40105224 0.19121039 0.0 0.0 0.23945041 0.0 0.0 0.016109245 0.0 0.0 0.0 0.088837445 0.046597622 0.0 0.0 0.0 0.0 0.0 0.0 0.0 0.07512793 0.0 0.2332873 0.0 0.0 0.0 0.0 0.04768667 0.0 0.0 0.0 0.0 0.0 0.0 0.0 0.0 0.0 0.2104059 0.20085117 0.05170436 0.0 0.0 0.0 0.0 0.018765835 0.0 0.0 0.057420272 0.18157099 0.0 0.0 0.0
5 0.06713885 0.0 0.0 0.038665865 0.0 0.0 0.0 0.0 0.0 0.0 0.0 0.0 0.0 0.0 0.2896474 0.06500853 0.22707403 0.0 0.056642815 0.0 0.0 0.0 0.0 0.19717301 0.0 0.28166708 0.0 0.0 0.1714403 0.1382705 0.0 0.0 0.028385026 0.0 0.0 0.0 0.0 0.16660482 0.0 0.0 0.0 0.0288343 0.0 0.0 0.0 0.0 0.0 0.0 0.0 0.0 0.0 0.0 0.0 0.14916888 0.050406814 0.20305388 0.0 0.12102863 0.0 0.0 0.0 0.0 0.19155173 0.0 0.0 0.0 0.0 0.0 0.0 0.0 0.0 0.0 0.0 0.0 0.011816253 0.0 0.48253974 0.25426537 0.0 0.0 0.013944681 0.0 0.0 0.0 0.0 0.0 0.0 0.102541514 0.0 0.0 0.0417686 0.0 0.0 0.0 0.0 0.0 0.2631936 0.0 0.0 0.0 0.0 0.12851182 0.0 0.007517537 0.0 0.028303254 0.0 0.0 0.0 0.0 0.0 0.0 0.0 0.25466034 0.27014655 0.0 0.0 0.0 0.0 0.0 0.0 0.0 0.0 0.0 0.05531251 0.0 0.0 0.0
5 0.06420439 0.0 0.0 0.04161573 0.008292371 0.0 0.0 0.0 0.0 0.0 0.0 0.0 0.0 0.0 0.22152661 0.074858315 0.23206557 0.0 0.06778513 0.0 0.0 0.0 0.0 0.25489894 0.0 0.263298 0.0 0.0 0.1777672 0.16010235 0.0 0.0 0.0 0.0 0.0 0.0 0.0 0.17005423 0.0 0.0 0.0 0.052327953 0.0 0.0 0.0 0.0 0.0 0.0 0.0 0.0 0.0 0.0 0.0 0.09578381 0.02943879 0.16897996 0.0 0.12195477 0.0 0.0 0.0 0.0 0.20391725 0.0 0.0 0.0 0.0 0.0 0.0 0.0 0.0 0.0 0.0 0.0 0.042032715 0.0 0.522498 0.25128528 0.0 0.0 0.05492472 0.0 0.0 0.0 0.0 0.0 0.0 0.118336365 0.0 0.0 0.0 0.0 0.0 0.0 0.0 0.0 0.22616877 0.0 0.0 0.0 0.0 0.12735158 0.0039319103 0.0042699343 0.0 0.043167096 0.0 0.0 0.0 0.0 0.0 0.0 0.0 0.21640447 0.27978197 0.0 0.0 0.0 0.0 0.0 0.0 0.0 0.0 0.0 0.11574728 0.0 0.0 0.0
5 0.12773657 0.0 0.0 0.0278673 0.0516784 0.0 0.0 0.0 0.0 0.0 0.0 0.0 0.0 0.0062447684 0.058246955 0.28903687 0.13767199 0.0 0.069221586 0.0 0.0 0.0 0.0 0.33645296 0.0 0.30741808 0.0 0.0 0.19113946 0.18921155 0.0 0.0 0.0 0.009626856 0.031239484 0.0 0.0 0.13545467 0.043126974 0.0 0.0 0.009952129 0.0 0.0 0.0 0.0 0.0 0.0 0.0 0.0 0.0 0.13579148 0.0 0.03875228 0.0 0.16241857 0.0 0.12995298 0.0 0.0 0.0 0.0 0.23457739 0.0 0.0 0.0 0.0 0.0 0.0 0.0 0.0 0.0 0.0 0.0 0.0 0.0 0.42025986 0.18001887 0.0 0.0 0.2482672 0.0 0.0 0.026270473 0.0 0.0 0.0 0.09681981 0.039151665 0.0 0.0 0.0 0.0 0.0 0.0058352216 0.0 0.06322299 0.0 0.22605681 0.0 0.0 0.0 0.0 0.043887746 0.0 0.0 0.0 0.0 0.0 0.0 0.0 0.0 0.0 0.17721234 0.20020568 0.043264627 0.0 0.0 0.0 0.0 0.040406145 0.0 0.0 0.043131374 0.18356262 0.0 0.0 0.0
[truncated: 3,074,013 more chars]
