# Supplementary material for: Estimating and abstracting the 3D structure of feline bones using neural networks on X-ray (2D) images
Source: Commun Biol. 2020 Jun 30;3:337. doi: 10.1038/s42003-020-1057-3 (PMC7326932; doi:10.1038/s42003-020-1057-3)
Supplement: Supplementary file 4 — Supplementary Software 2 [file 42003_2020_1057_MOESM4_ESM.zip › supplementary_software_-_tripletloss_train_dir/trained_models/tripletloss_train_dir_final_5_sample_bones_224x224x3_inference_out.txt]

../DATASETS/5_sample_bones_224x224x3/2/2_APML.dcm_rotation103	-6_energy158.png 0.12494959 0.0 0.0 0.10861088 0.0 0.0 0.0 0.0 0.0 0.0 0.0 0.0 0.0 0.08733537 0.16222052 0.104348734 0.015215023 0.021547029 0.0 0.0 0.0 0.0 0.0 0.24576934 0.0 0.0284302 0.0 0.26048312 0.0 0.09217622 0.0 0.0 0.0 0.23395948 0.023076423 0.07897222 0.0 0.03734746 0.108199865 0.0 0.0 0.22910295 0.0 0.0 0.0 0.0 0.054985523 0.0 0.0 0.0 0.0 0.11384267 0.0 0.12515613 0.0 0.0 0.0 0.2781731…
../DATASETS/5_sample_bones_224x224x3/2/2_APML.dcm_rotation103	6_energy140.png 0.17036757 0.0 0.0424239 0.14852914 0.0 0.0 0.0 0.0 0.0 0.0 0.0 0.0 0.0 0.030929375 0.2551067 0.11814056 0.066632 0.055152893 0.034409802 0.0 0.0 0.0 0.0 0.15416 0.0 0.010665297 0.0 0.26346263 0.006833427 0.034199424 0.0 0.0 0.0 0.17187712 0.11046531 0.09917137 0.0 0.06289586 0.11010694 0.0 0.0 0.16439293 0.0 0.0 0.0 0.0 0.09604601 0.0 0.0 0.0 0.0 0.006427244 0.0 0.14112067 0.0 0.…
../DATASETS/5_sample_bones_224x224x3/2/2_APML.dcm_rotation109	-6_energy158.png 0.13296059 0.0 0.0 0.11431495 0.0 0.0 0.0 0.0 0.0 0.0 0.0 0.0 0.0 0.06539719 0.14165013 0.12715529 0.008438841 0.051190436 0.0 0.0 0.0 0.0 0.0 0.22661707 0.0 0.031153174 0.0 0.24935845 0.0 0.04697156 0.0 0.0 0.0 0.24401146 0.0318529 0.09538457 0.0 0.01973343 0.11459806 0.0 0.0 0.17381242 0.0 0.0 0.0 0.0 0.09617121 0.0 0.0 0.0 0.0 0.14373496 0.0 0.098885156 0.0 0.0014899982 0.0 0.…
../DATASETS/5_sample_bones_224x224x3/2/2_APML.dcm_rotation109	-12_energy158.png 0.14513065 0.0 0.023944732 0.08293881 0.045809787 0.0 0.0 0.0 0.0 0.0 0.0 0.0 0.0 0.12857999 0.07521602 0.16593531 0.0 0.0 0.0 0.0 0.0 0.0 0.0 0.23211785 0.0 0.040949307 0.0 0.2945181 0.0 0.08724332 0.0 0.0 0.0 0.23333961 0.04073707 0.069654815 0.0 0.0004389117 0.0733405 0.0 0.0 0.17552367 0.0 0.0 0.0 0.0 0.16235404 0.0 0.0 0.0 0.0 0.1183656 0.0 0.094025716 0.0 0.004265491 0.0 0…
../DATASETS/5_sample_bones_224x224x3/2/2_APML.dcm_rotation109	18_energy140.png 0.19980505 0.0 0.008090487 0.17157915 0.0 0.0 0.0 0.0 0.0 0.0 0.0 0.0 0.0 0.0017859137 0.22092795 0.21936098 0.049543396 0.13123013 0.102138035 0.0 0.0 0.0 0.0 0.1250374 0.0 0.07405786 0.0 0.22867377 0.046174385 0.0 0.0 0.0 0.0 0.15087996 0.15671562 0.12109506 0.0 0.08071509 0.13210432 0.0 0.0 0.05982451 0.0 0.0 0.0 0.0 0.10856364 0.0 0.0 0.0 0.0 0.0 0.0 0.13739756 0.0 0.14764212…
../DATASETS/5_sample_bones_224x224x3/2/2_APML.dcm_rotation106	-18_energy158.png 0.15082674 0.0 0.0 0.09143795 0.03967059 0.0 0.0 0.0 0.0 0.0 0.0 0.0 0.0 0.13031022 0.021785896 0.19155766 0.0 0.014921356 0.0 0.0 0.0 0.0 0.0 0.23353182 0.0 0.03829387 0.0 0.29404542 0.028592862 0.056661427 0.0 0.0 0.0 0.24502179 0.066190295 0.09352929 0.0 0.010993686 0.08563463 0.0 0.0 0.12214331 0.0 0.0 0.0 0.0 0.1769241 0.0 0.0 0.0 0.0 0.14116049 0.0 0.08276524 0.0 0.0 0.0 0…
../DATASETS/5_sample_bones_224x224x3/2/2_APML.dcm_rotation106	6_energy140.png 0.18156858 0.0 0.05477839 0.15364565 0.0 0.0 0.0 0.0 0.0 0.0 0.0 0.0 0.0 0.030294914 0.25044596 0.12157374 0.057441134 0.06659814 0.0418283 0.0 0.0 0.0 0.0 0.14233598 0.0 0.0 0.0 0.26962733 0.00564992 0.019951874 0.0 0.0 0.0 0.17327285 0.12289506 0.1097656 0.0 0.06482053 0.11798498 0.0 0.0 0.15074399 0.0 0.0 0.0 0.0 0.118434064 0.0 0.0 0.0 0.0 0.0005791013 0.0 0.13473046 0.0 0.067…
../DATASETS/5_sample_bones_224x224x3/2/2_APML.dcm_rotation109	-18_energy152.png 0.15902145 0.0 0.0 0.09023974 0.031274322 0.0 0.0 0.0 0.0 0.0 0.0 0.0 0.0 0.11842603 0.04800612 0.1977075 0.0 0.016578892 0.0 0.0 0.0 0.0 0.0 0.22740607 0.0 0.044637423 0.0 0.2901726 0.041877344 0.07296992 0.0 0.0 0.0 0.23626912 0.070600055 0.10021537 0.0 0.009671793 0.10219107 0.0 0.0 0.123764716 0.0 0.0 0.0 0.0 0.13719316 0.0 0.0 0.0 0.0 0.13845944 0.0 0.06533867 0.0 0.0001434…
../DATASETS/5_sample_bones_224x224x3/2/2_APML.dcm_rotation109	-18_energy158.png 0.15239754 0.0 0.0081349695 0.084662385 0.044012703 0.0 0.0 0.0 0.0 0.0 0.0 0.0 0.0 0.13428147 0.010584255 0.19899839 0.0 0.0040410766 0.0 0.0 0.0 0.0 0.0 0.23303351 0.0 0.048892517 0.0 0.2880479 0.029592099 0.04976648 0.0 0.0 0.0 0.24275404 0.05657474 0.08362041 0.0 0.0 0.073186696 0.0 0.0 0.10993284 0.0 0.0 0.0 0.0 0.19773415 0.0 0.0072825095 0.0 0.0 0.14885879 0.0 0.073811635…
../DATASETS/5_sample_bones_224x224x3/2/2_APML.dcm_rotation106	18_energy152.png 0.18923065 0.0 0.036348213 0.20559339 0.0 0.0 0.0 0.0 0.0 0.0 0.0 0.0 0.0 0.0 0.21965927 0.19265312 0.038913574 0.15302864 0.08723029 0.0 0.0 0.0 0.0 0.110918686 0.0 0.03268943 0.0 0.23527333 0.024107931 0.0 0.0 0.0 0.0 0.15809044 0.20322944 0.13580507 0.0 0.1279695 0.15458757 0.0 0.0 0.07684606 0.0 0.0 0.0 0.0 0.0993665 0.0 0.0 0.0 0.0 0.0 0.0 0.12759574 0.0 0.1059737 0.0 0.3007…
../DATASETS/5_sample_bones_224x224x3/2/2_APML.dcm_rotation85	-9_energy152.png 0.106127724 0.0 0.0 0.141848 0.0 0.0 0.0 0.0 0.0 0.0 0.0 0.0 0.0 0.014383925 0.16033697 0.13690911 0.0 0.07571011 0.0 0.0 0.0 0.0 0.0 0.19960843 0.0 0.0 0.0 0.24502715 0.0 0.11402526 0.0 0.0 0.0 0.21960613 0.09932912 0.1033445 0.0 0.10035625 0.14944644 0.0 0.0 0.20068821 0.0 0.0 0.0 0.0 0.0 0.0 0.0 0.0 0.0 0.071570806 0.0 0.08370365 0.0 0.0 0.0 0.30543864 0.0 0.0 0.0 0.0 0.280049…
../DATASETS/5_sample_bones_224x224x3/2/2_APML.dcm_rotation109	21_energy140.png 0.20486256 0.0 0.0 0.1775304 0.0 0.0 0.0 0.0 0.0 0.0 0.0 0.0 0.0 0.02043037 0.21089976 0.22522089 0.046985444 0.13246818 0.09394208 0.0 0.0 0.0 0.0 0.13983695 0.0 0.094147846 0.0 0.22982393 0.054420847 0.0 0.0 0.0 0.0 0.14990538 0.15557495 0.11599895 0.0 0.08850996 0.12963243 0.0 0.0 0.055112977 0.0 0.0 0.0 0.0 0.11045264 0.0 0.0 0.0 0.0 0.0 0.0 0.14193772 0.0 0.14459911 0.0 0.28…
../DATASETS/5_sample_bones_224x224x3/2/2_APML.dcm_rotation109	18_energy158.png 0.18319182 0.0 0.0063042105 0.19827275 0.0 0.0 0.0 0.0 0.0 0.0 0.0 0.0 0.0 0.0 0.21386899 0.20378985 0.050507624 0.10775696 0.08547916 0.0 0.0 0.0 0.0 0.12031205 0.0 0.03718348 0.0 0.22774775 0.049620382 0.0 0.0 0.0 0.0 0.11668978 0.2302937 0.10582803 0.0 0.16810028 0.15969557 0.0 0.0 0.08393954 0.0 0.0 0.0 0.0 0.03560153 0.0 0.0 0.0 0.0 0.0 0.0 0.12599023 0.0 0.101627484 0.0 0.2…
../DATASETS/5_sample_bones_224x224x3/2/2_APML.dcm_rotation103	-3_energy140.png 0.16544716 0.0 7.826861e-05 0.13223538 0.0 0.0 0.0 0.0 0.0 0.0 0.0 0.0 0.0 0.049721934 0.23905197 0.076070264 0.0139510855 0.07903229 0.0 0.0 0.0 0.0 0.0 0.20591836 0.0 0.012748262 0.0 0.26339328 0.0 0.026010068 0.0 0.0 0.0 0.2247596 0.038527176 0.096381575 0.0 0.019216072 0.1205542 0.0 0.0 0.18205647 0.0 0.0 0.0 0.0 0.12099337 0.0 0.0 0.0 0.0 0.10251239 0.0 0.11667916 0.0 0.0340…
../DATASETS/5_sample_bones_224x224x3/2/2_APML.dcm_rotation103	-3_energy146.png 0.15581493 0.0 0.013969607 0.14612499 0.0 0.0 0.0 0.0 0.0 0.0 0.0 0.0 0.0 0.040818296 0.22209385 0.07789432 0.0008642454 0.10220667 0.0 0.0 0.0 0.0 0.0 0.18920477 0.0 0.0 0.0 0.25586098 0.0 0.012420757 0.0 0.0 0.0 0.23728068 0.056324255 0.118293814 0.0 0.027577067 0.1412255 0.0 0.0 0.17345545 0.0 0.0 0.0 0.0 0.11089624 0.0 0.0 0.0 0.0 0.097142234 0.0 0.10415767 0.0 0.011119111 0.…
../DATASETS/5_sample_bones_224x224x3/2/2_APML.dcm_rotation106	-3_energy158.png 0.13927546 0.0 0.0 0.15175892 0.0 0.0 0.0 0.0 0.0 0.0 0.0 0.0 0.0 0.04532326 0.2305479 0.07905429 0.018368844 0.08503999 0.0 0.0 0.0 0.0 0.0 0.21482311 0.0 0.0 0.0 0.25440675 0.0 0.040443923 0.0 0.0 0.0 0.24825795 0.07264805 0.124531336 0.0 0.06178553 0.17664246 0.0 0.0 0.19999108 0.0 0.0 0.0 0.0 0.030431518 0.0 0.0 0.0 0.0 0.09711286 0.0 0.12889284 0.0 0.0 0.0 0.2852298 0.0 0.0 …
../DATASETS/5_sample_bones_224x224x3/2/2_APML.dcm_rotation106	12_energy158.png 0.17293936 0.0 0.06572547 0.16790761 0.0 0.0 0.0 0.0 0.0 0.0 0.0 0.0 0.0 0.054719638 0.20983711 0.17300361 0.058229167 0.053470243 0.047636073 0.0 0.0 0.0 0.0 0.13064313 0.0 0.007591377 0.0 0.28059968 0.023842655 0.01594479 0.0 0.0 0.0 0.15794128 0.18141872 0.10055789 0.0 0.1296883 0.123440176 0.0 0.0 0.13155723 0.0 0.0 0.0 0.0 0.122990124 0.0 0.0 0.0 0.0 0.0 0.0 0.13770099 0.0 0…
../DATASETS/5_sample_bones_224x224x3/2/2_APML.dcm_rotation103	18_energy152.png 0.18257049 0.0 0.032993585 0.20463529 0.0 0.0 0.0 0.0 0.0 0.0 0.0 0.0 0.0 0.0 0.21930107 0.19219637 0.044872448 0.14734916 0.08413327 0.0 0.0 0.0 0.0 0.11575048 0.0 0.033354353 0.0 0.23517017 0.022654962 0.0 0.0 0.0 0.0 0.16371268 0.1937524 0.1349193 0.0 0.12545873 0.14960483 0.0 0.0 0.0789803 0.0 0.0 0.0 0.0 0.10919856 0.0 0.0 0.0 0.0 0.0 0.0 0.13046716 0.0 0.09651654 0.0 0.3047…
../DATASETS/5_sample_bones_224x224x3/2/2_APML.dcm_rotation103	-9_energy146.png 0.14816108 0.0 0.0 0.11851054 0.0 0.0 0.0 0.0 0.0 0.0 0.0 0.0 0.0 0.065193795 0.14752094 0.13206008 0.0 0.058557864 0.0 0.0 0.0 0.0 0.0 0.19930318 0.0 0.0 0.0 0.28684387 0.00043194817 0.10692266 0.0 0.0 0.0 0.22332115 0.077983305 0.120637804 0.0 0.038239777 0.13563927 0.0 0.0 0.19549632 0.0 0.0 0.0 0.0 0.041761853 0.0 0.0 0.0 0.0 0.07708075 0.0 0.09388758 0.0 0.0 0.0 0.30129826 0…
../DATASETS/5_sample_bones_224x224x3/2/2_APML.dcm_rotation106	0_energy140.png 0.17570095 0.0 0.03963703 0.1453287 0.0 0.0 0.0 0.0 0.0 0.0 0.0 0.0 0.0 0.012903551 0.42398623 0.0 0.11566959 0.09109992 0.0 0.0 0.0 0.0 0.0 0.18187103 0.0 0.037568964 0.0 0.20525119 0.0 0.00339208 0.0 0.0 0.0 0.17137381 0.014418266 0.06324669 0.0 0.023015765 0.123802215 0.0 0.027798403 0.2327689 0.0 0.0 0.0 0.0 0.066534325 0.0 0.0 0.0 0.0 0.0024662942 0.0 0.23251495 0.0 0.0835120…
../DATASETS/5_sample_bones_224x224x3/2/2_APML.dcm_rotation109	-9_energy152.png 0.14998476 0.0 0.0078001106 0.102401756 0.0 0.0 0.0 0.0 0.0 0.0 0.0 0.0 0.0 0.0884177 0.12911235 0.13383736 0.0 0.044129767 0.0 0.0 0.0 0.0 0.0 0.20936874 0.0 0.016157834 0.0 0.28279144 0.0 0.092839226 0.0 0.0 0.0 0.2365105 0.053845152 0.10495639 0.0 0.01149114 0.107586 0.0 0.0 0.1942983 0.0 0.0 0.0 0.0 0.09354399 0.0 0.0 0.0 0.0 0.101655275 0.0 0.09806846 0.0 0.0 0.0 0.28594026 …
../DATASETS/5_sample_bones_224x224x3/2/2_APML.dcm_rotation106	-12_energy152.png 0.15027921 0.0 0.022715412 0.10447783 0.026219612 0.0 0.0 0.0 0.0 0.0 0.0 0.0 0.0 0.11246753 0.10606204 0.15300539 0.0 0.033756442 0.0 0.0 0.0 0.0 0.0 0.21168691 0.0 0.008468482 0.0 0.30760974 0.0 0.10111296 0.0 0.0 0.0 0.22939965 0.071837835 0.10341407 0.0 0.025531208 0.10932497 0.0 0.0 0.19086774 0.0 0.0 0.0 0.0 0.11324469 0.0 0.0 0.0 0.0 0.08352952 0.0 0.096386455 0.0 0.0 0.0…
../DATASETS/5_sample_bones_224x224x3/2/2_APML.dcm_rotation106	3_energy146.png 0.16467923 0.0 0.056470655 0.14912902 0.0 0.0 0.0 0.0 0.0 0.0 0.0 0.0 0.0 0.020219965 0.35299748 0.03607142 0.12091171 0.05547382 0.0 0.0 0.0 0.0 0.0 0.16072795 0.0 0.015427396 0.0 0.22384892 0.0 0.027286898 0.0 0.0 0.0 0.16240558 0.08303079 0.090090446 0.0 0.055950724 0.11744794 0.0 0.0 0.19743142 0.0 0.0 0.0 0.0 0.074183814 0.0 0.0 0.0 0.0 0.0 0.0 0.19819973 0.0 0.078442454 0.0 …
../DATASETS/5_sample_bones_224x224x3/2/2_APML.dcm_rotation109	-15_energy146.png 0.15300219 0.0 0.0 0.09917658 0.0071949367 0.0 0.0 0.0 0.0 0.0 0.0 0.0 0.0 0.09439614 0.09104158 0.17423171 0.0 0.047996253 0.0 0.0 0.0 0.0 0.0 0.20942278 0.0 0.029157545 0.0 0.28578725 0.02633134 0.07951311 0.0 0.0 0.0 0.2352645 0.071771316 0.106138326 0.0 0.009819611 0.11701501 0.0 0.0 0.14459279 0.0 0.0 0.0 0.0 0.11161842 0.0 0.0 0.0 0.0 0.122073 0.0 0.07175711 0.0 0.00658261…
../DATASETS/5_sample_bones_224x224x3/2/2_APML.dcm_rotation106	-18_energy146.png 0.16634679 0.0 0.0 0.10741529 0.007742775 0.0 0.0 0.0 0.0 0.0 0.0 0.0 0.0 0.099397354 0.09518374 0.18098564 0.0 0.04637671 0.0 0.0 0.0 0.0 0.0 0.21608566 0.0 0.01882592 0.0 0.30279323 0.042491138 0.08896255 0.0 0.0 0.0 0.22732435 0.093325555 0.12186647 0.0 0.035612494 0.13818374 0.0 0.0 0.14840968 0.0 0.0 0.0 0.0 0.087641194 0.0 0.0 0.0 0.0 0.10935308 0.0 0.07987537 0.0 0.0 0.0 …
../DATASETS/5_sample_bones_224x224x3/2/2_APML.dcm_rotation109	0_energy140.png 0.18538155 0.0 0.059609022 0.1414772 0.0 0.0 0.0 0.0 0.0 0.0 0.0 0.0 0.0 0.015811883 0.39794055 0.0 0.12186303 0.090220295 0.0 0.0 0.0 0.0 0.0 0.18718782 0.0 0.055570334 0.0 0.20423079 0.0 0.0 0.0 0.0 0.0 0.19740069 0.0 0.057644136 0.0 0.0 0.108808815 0.0 0.041418947 0.2154924 0.0 0.0 0.0 0.0 0.13055174 0.0 0.0 0.0 0.0 0.02517261 0.0 0.21736541 0.0 0.09852901 0.0 0.32611275 0.0 0.…
../DATASETS/5_sample_bones_224x224x3/2/2_APML.dcm_rotation85	-9_energy158.png 0.11272841 0.0 0.0 0.12859903 0.012830291 0.0 0.0 0.0 0.0 0.0 0.0 0.0 0.0 0.048573278 0.14882462 0.1517158 0.0 0.028137034 0.0 0.0 0.0 0.0 0.0 0.22193022 0.0 0.008817445 0.0 0.25469264 0.020526126 0.12499818 0.0 0.0 0.0 0.20728898 0.09437101 0.092523225 0.0 0.10880739 0.13982405 0.0 0.0 0.20922415 0.0 0.0 0.0 0.0 0.0 0.0 0.0 0.0 0.0 0.07772046 0.0 0.10161597 0.0 0.0 0.0 0.3011441…
../DATASETS/5_sample_bones_224x224x3/2/2_APML.dcm_rotation109	-15_energy140.png 0.16175908 0.0 0.0 0.08958989 0.00824711 0.0 0.0 0.0 0.0 0.0 0.0 0.0 0.0 0.087811805 0.107664615 0.17500508 0.0 0.032438595 0.0 0.0 0.0 0.0 0.0 0.22060588 0.0 0.056348916 0.0 0.27638277 0.03697302 0.08982695 0.0 0.0 0.0 0.22644457 0.05476448 0.089085884 0.0 0.0 0.10970122 0.0 0.0 0.1507742 0.0 0.0 0.0 0.0 0.093766205 0.0 0.0 0.0 0.0 0.12384187 0.0 0.073672585 0.0 0.019714985 0.0…
../DATASETS/5_sample_bones_224x224x3/2/2_APML.dcm_rotation106	-15_energy152.png 0.15015097 0.0 0.0 0.10905812 0.007880489 0.0 0.0 0.0 0.0 0.0 0.0 0.0 0.0 0.10397605 0.085989654 0.17167407 0.0 0.05089312 0.0 0.0 0.0 0.0 0.0 0.20739129 0.0 0.011054059 0.0 0.2966851 0.0223418 0.07595645 0.0 0.0 0.0 0.23561986 0.09097229 0.116289616 0.0 0.03421573 0.11645287 0.0 0.0 0.14899236 0.0 0.0 0.0 0.0 0.119073175 0.0 0.0 0.0 0.0 0.10756795 0.0 0.089121036 0.0 0.0 0.0 0.…
../DATASETS/5_sample_bones_224x224x3/2/2_APML.dcm_rotation106	-18_energy152.png 0.15893658 0.0 0.0 0.10536099 0.019654995 0.0 0.0 0.0 0.0 0.0 0.0 0.0 0.0 0.11205476 0.059794523 0.18416534 0.0 0.040446144 0.0 0.0 0.0 0.0 0.0 0.21909326 0.0 0.017289769 0.0 0.30181837 0.036708485 0.074297436 0.0 0.0 0.0 0.2393011 0.08993179 0.12146797 0.0 0.031453 0.11934601 0.0 0.0 0.13575694 0.0 0.0 0.0 0.0 0.11832018 0.0 0.0 0.0 0.0 0.1204364 0.0 0.07645937 0.0 0.0 0.0 0.28…
../DATASETS/5_sample_bones_224x224x3/2/2_APML.dcm_rotation106	9_energy152.png 0.17710291 0.0 0.06316638 0.16260868 0.0 0.0 0.0 0.0 0.0 0.0 0.0 0.0 0.0 0.034608383 0.20742567 0.16803895 0.050403442 0.06774748 0.06698477 0.0 0.0 0.0 0.0 0.118141055 0.0 0.0 0.0 0.27046955 0.017290907 0.0 0.0 0.0 0.0 0.1704151 0.18074723 0.12177239 0.0 0.1042989 0.123769864 0.0 0.0 0.10771176 0.0 0.0 0.0 0.0 0.14140676 0.0 0.0 0.0 0.0 0.0 0.0 0.116768666 0.0 0.061935958 0.0 0.3…
../DATASETS/5_sample_bones_224x224x3/2/2_APML.dcm_rotation103	21_energy158.png 0.18491006 0.0 0.010380439 0.21873753 0.0 0.0 0.0 0.0 0.0 0.0 0.0 0.0 0.0 0.012055317 0.21687706 0.18138577 0.03881284 0.14305499 0.052038174 0.0 0.0 0.0 0.0 0.13114144 0.0 0.044607885 0.0 0.24781023 0.03947947 0.0 0.0 0.0 0.0 0.15555461 0.21017116 0.1243238 0.0 0.17134091 0.15949665 0.0 0.0 0.102467686 0.0 0.0 0.0 0.0 0.052866384 0.0 0.0 0.0 0.0 0.0 0.0 0.14142598 0.0 0.06665721…
../DATASETS/5_sample_bones_224x224x3/2/2_APML.dcm_rotation109	3_energy152.png 0.16489308 0.0 0.04871415 0.1524238 0.0 0.0 0.0 0.0 0.0 0.0 0.0 0.0 0.0 0.008376975 0.34196615 0.06075734 0.12474251 0.059088584 0.007839414 0.0 0.0 0.0 0.0 0.15909313 0.0 0.012176723 0.0 0.21495475 0.0072317133 0.009524598 0.0 0.0 0.0 0.15966594 0.09630813 0.097972296 0.0 0.06136007 0.12505095 0.0 0.0 0.17304185 0.0 0.0 0.0 0.0 0.075196944 0.0 0.0 0.0 0.0 0.008959654 0.0 0.185830…
../DATASETS/5_sample_bones_224x224x3/2/2_APML.dcm_rotation106	12_energy152.png 0.19126238 0.0 0.08704404 0.17237 0.0 0.0 0.0 0.0 0.0 0.0 0.0 0.0 0.0 0.04934474 0.2169801 0.16742344 0.059712816 0.07713066 0.06338836 0.0 0.0 0.0 0.0 0.11700218 0.0 0.0093233865 0.0 0.28000164 0.017583754 0.0 0.0 0.0 0.0 0.18026908 0.16689867 0.11802443 0.0 0.08979489 0.12071908 0.0 0.0 0.11467384 0.0 0.0 0.0 0.0 0.1726367 0.0 0.0 0.0 0.0 0.0 0.0 0.13559726 0.0 0.08119706 0.0 0…
../DATASETS/5_sample_bones_224x224x3/2/2_APML.dcm_rotation106	-21_energy152.png 0.17663273 0.0 0.0 0.10560199 0.0 0.0 0.0 0.0 0.0 0.0 0.0 0.0 0.0 0.097640544 0.059931222 0.20517963 0.0 0.053400334 0.0 0.0 0.0 0.0 0.0 0.21353199 0.0 0.040046003 0.0 0.28309464 0.048377074 0.041511446 0.0 0.0 0.0 0.23540285 0.10548043 0.1273651 0.0 0.027682014 0.13421968 0.0 0.0 0.101963416 0.0 0.0 0.0 0.0 0.14431134 0.0 0.0 0.0 0.0 0.13314335 0.0 0.08393681 0.0 0.013654292 0.…
../DATASETS/5_sample_bones_224x224x3/2/2_APML.dcm_rotation106	9_energy158.png 0.16920833 0.0 0.06787544 0.17186853 0.0 0.0 0.0 0.0 0.0 0.0 0.0 0.0 0.0 0.0537899 0.19327934 0.1646639 0.036837228 0.055783015 0.033185594 0.0 0.0 0.0 0.0 0.13509999 0.0 0.0 0.0 0.2806531 0.017917365 0.033015788 0.0 0.0 0.0 0.16545255 0.19704136 0.11231903 0.0 0.14174138 0.13418168 0.0 0.0 0.13742226 0.0 0.0 0.0 0.0 0.107658036 0.0 0.0 0.0 0.0 0.0 0.0 0.11349857 0.0 0.024520028 0…
../DATASETS/5_sample_bones_224x224x3/2/2_APML.dcm_rotation109	-15_energy152.png 0.14749135 0.0 0.0 0.10008857 0.01705068 0.0 0.0 0.0 0.0 0.0 0.0 0.0 0.0 0.10501658 0.062311407 0.18243694 0.0 0.041054375 0.0 0.0 0.0 0.0 0.0 0.2095605 0.0 0.024436196 0.0 0.2862811 0.026234873 0.0695181 0.0 0.0 0.0 0.24106553 0.07576077 0.10783458 0.0 0.014470998 0.105182245 0.0 0.0 0.13096604 0.0 0.0 0.0 0.0 0.13279054 0.0 0.0 0.0 0.0 0.12818891 0.0 0.06847131 0.0 0.0 0.0 0.2…
../DATASETS/5_sample_bones_224x224x3/2/2_APML.dcm_rotation85	-12_energy152.png 0.11059872 0.0 0.0 0.13926168 0.0025869724 0.0 0.0 0.0 0.0 0.0 0.0 0.0 0.0 0.028006816 0.11556622 0.1828778 0.0 0.06298738 0.0 0.0 0.0 0.0 0.0 0.19180566 0.0 0.0055391453 0.0 0.24885613 0.043602686 0.101971336 0.0 0.0 0.0 0.22078827 0.12460074 0.11735631 0.0 0.10540924 0.14485028 0.0 0.0 0.14642459 0.0 0.0 0.0 0.0 0.0 0.0 0.0 0.0 0.0 0.0939083 0.0 0.067232646 0.0 0.0 0.0 0.30272…
../DATASETS/5_sample_bones_224x224x3/2/2_APML.dcm_rotation106	-21_energy146.png 0.1870475 0.0 0.0 0.10315967 0.0 0.0 0.0 0.0 0.0 0.0 0.0 0.0 0.0 0.091864035 0.09453653 0.20271112 0.0 0.04699669 0.0 0.0 0.0 0.0 0.0 0.21420375 0.0 0.050442927 0.0 0.28534418 0.05914092 0.059058506 0.0 0.0 0.0 0.22315612 0.10625027 0.12062403 0.0 0.028160315 0.14263429 0.0 0.0 0.117115356 0.0 0.0 0.0 0.0 0.12129582 0.0 0.0 0.0 0.0 0.12416844 0.0 0.09000368 0.0 0.02833702 0.0 0.…
../DATASETS/5_sample_bones_224x224x3/2/2_APML.dcm_rotation106	15_energy152.png 0.18084288 0.0 0.06492593 0.20137486 0.0 0.0 0.0 0.0 0.0 0.0 0.0 0.0 0.0 0.010642389 0.20275067 0.17585789 0.017795715 0.14718083 0.069347434 0.0 0.0 0.0 0.0 0.10706455 0.0 0.0021357862 0.0 0.2595405 0.005810917 0.0 0.0 0.0 0.0 0.18638426 0.19834629 0.14997058 0.0 0.12259104 0.15791021 0.0 0.0 0.09818662 0.0 0.0 0.0 0.0 0.12186507 0.0 0.0 0.0 0.0 0.0 0.0 0.11126127 0.0 0.06617752…
../DATASETS/5_sample_bones_224x224x3/2/2_APML.dcm_rotation106	0_energy158.png 0.15158261 0.0 0.022579491 0.17859617 0.0 0.0 0.0 0.0 0.0 0.0 0.0 0.0 0.0 0.0 0.39877924 0.0 0.099197164 0.11547103 0.0 0.0 0.0 0.0 0.0 0.16623122 0.0 0.0 0.0 0.1981224 0.0 0.003999126 0.0 0.0 0.0 0.1931905 0.09524546 0.11357902 0.0 0.0899672 0.21199113 0.0 0.0 0.21769297 0.0 0.0 0.0 0.0 0.0 0.0 0.0 0.0 0.0 0.0 0.0 0.19141297 0.0 0.036486223 0.0 0.2986926 0.0 0.0 0.0 0.0 0.2819629…
../DATASETS/5_sample_bones_224x224x3/2/2_APML.dcm_rotation106	18_energy146.png 0.19102769 0.0 0.03543333 0.1959747 0.0 0.0 0.0 0.0 0.0 0.0 0.0 0.0 0.0 0.0 0.2111752 0.205887 0.035741504 0.15476428 0.09355477 0.0 0.0 0.0 0.0 0.112461224 0.0 0.043399014 0.0 0.23397541 0.026236648 0.0 0.0 0.0 0.0 0.16626216 0.18372162 0.13979888 0.0 0.10284566 0.1493466 0.0 0.0 0.06419634 0.0 0.0 0.0 0.0 0.11891996 0.0 0.0 0.0 0.0 0.0 0.0 0.12600999 0.0 0.11532296 0.0 0.296819…
../DATASETS/5_sample_bones_224x224x3/2/2_APML.dcm_rotation109	-6_energy146.png 0.15826768 0.0 0.0009554384 0.12288196 0.0 0.0 0.0 0.0 0.0 0.0 0.0 0.0 0.0 0.046289828 0.15438059 0.117550045 0.0 0.088709265 0.0 0.0 0.0 0.0 0.0 0.18512443 0.0 0.010008421 0.0 0.25887197 0.0 0.037940975 0.0 0.0 0.0 0.24051006 0.05035992 0.11583 0.0 0.0016499149 0.12123184 0.0 0.0 0.15237086 0.0 0.0 0.0 0.0 0.1130803 0.0 0.0 0.0 0.0 0.118790455 0.0 0.07231714 0.0 0.009147508 0.0 …
../DATASETS/5_sample_bones_224x224x3/2/2_APML.dcm_rotation109	-6_energy140.png 0.16500641 0.0 0.0 0.112558514 0.0 0.0 0.0 0.0 0.0 0.0 0.0 0.0 0.0 0.05527034 0.14368348 0.1336804 0.0 0.067872025 0.0 0.0 0.0 0.0 0.0 0.19397166 0.0 0.025671694 0.0 0.26087716 0.012687487 0.045782093 0.0 0.0 0.0 0.23647311 0.04334448 0.09619677 0.0 0.0 0.10930874 0.0 0.0 0.13858235 0.0 0.0 0.0 0.0 0.12378242 0.0 0.0 0.0 0.0 0.13120875 0.0 0.05893419 0.0 0.019649765 0.0 0.2890424…
../DATASETS/5_sample_bones_224x224x3/2/2_APML.dcm_rotation106	15_energy140.png 0.189498 0.0 0.061753947 0.18329282 0.0 0.0 0.0 0.0 0.0 0.0 0.0 0.0 0.0 0.024777774 0.21263587 0.17960152 0.023858704 0.14413975 0.073031664 0.0 0.0 0.0 0.0 0.11688202 0.0 0.032781478 0.0 0.25544375 0.006664578 0.0 0.0 0.0 0.0 0.1943999 0.15023476 0.14510576 0.0 0.07305285 0.14066742 0.0 0.0 0.09425093 0.0 0.0 0.0 0.0 0.14640118 0.0 0.0 0.0 0.0 0.0 0.0 0.11731492 0.0 0.091445774 …
../DATASETS/5_sample_bones_224x224x3/2/2_APML.dcm_rotation103	12_energy158.png 0.16560973 0.0 0.08311922 0.1778875 0.0 0.0 0.0 0.0 0.0 0.0 0.0 0.0 0.0 0.06679152 0.20911548 0.1607935 0.060307525 0.0533416 0.029943207 0.0 0.0 0.0 0.0 0.13800497 0.0 0.0077553606 0.0 0.28422645 0.014419437 0.015391139 0.0 0.0 0.0 0.16709638 0.16985174 0.100148104 0.0 0.12923016 0.11853163 0.0 0.0 0.14449279 0.0 0.0 0.0 0.0 0.13917577 0.0 0.0 0.0 0.0 0.0 0.0 0.14665861 0.0 0.04…
../DATASETS/5_sample_bones_224x224x3/2/2_APML.dcm_rotation103	12_energy152.png 0.18028893 0.0 0.0939162 0.17919546 0.0 0.0 0.0 0.0 0.0 0.0 0.0 0.0 0.0 0.059889082 0.2120922 0.15637961 0.06124123 0.06937556 0.04667731 0.0 0.0 0.0 0.0 0.13332011 0.0 0.0122337565 0.0 0.28329092 0.0099918675 0.0 0.0 0.0 0.0 0.18516214 0.15568043 0.110587984 0.0 0.09449596 0.11314879 0.0 0.0 0.13270088 0.0 0.0 0.0 0.0 0.17236263 0.0 0.0 0.0 0.0 0.0 0.0 0.1422928 0.0 0.06420517 0…
../DATASETS/5_sample_bones_224x224x3/2/2_APML.dcm_rotation106	-3_energy146.png 0.15990515 0.0 0.021006718 0.14506653 0.0 0.0 0.0 0.0 0.0 0.0 0.0 0.0 0.0 0.045859195 0.22085953 0.07597829 0.0 0.10617326 0.0 0.0 0.0 0.0 0.0 0.1862968 0.0 0.0 0.0 0.25950134 0.0 0.010493106 0.0 0.0 0.0 0.24003237 0.058047432 0.12394655 0.0 0.025252867 0.14231864 0.0 0.0 0.17366165 0.0 0.0 0.0 0.0 0.11770569 0.0 0.0 0.0 0.0 0.096107654 0.0 0.105071045 0.0 0.009642201 0.0 0.31118…
../DATASETS/5_sample_bones_224x224x3/2/2_APML.dcm_rotation82	-15_energy158.png 0.13573593 0.0 0.0 0.12239862 0.005530688 0.0 0.0 0.0 0.0 0.0 0.0 0.0 0.0 0.07533987 0.078836694 0.196172 0.0 0.034589186 0.0 0.0 0.0 0.0 0.0 0.21549565 0.0 0.014062539 0.0 0.2621323 0.053988338 0.07154237 0.0 0.0 0.0 0.21798795 0.11961805 0.11429781 0.0 0.0903711 0.1240731 0.0 0.0 0.12979226 0.0 0.0 0.0 0.0 0.07093902 0.0 0.0 0.0 0.0 0.116072714 0.0 0.08793106 0.0 0.0 0.0 0.297…
../DATASETS/5_sample_bones_224x224x3/2/2_APML.dcm_rotation109	-12_energy140.png 0.15135795 0.0 0.0 0.08965637 0.028175998 0.0 0.0 0.0 0.0 0.0 0.0 0.0 0.0 0.090135485 0.09664917 0.17123194 0.0 0.02706416 0.0 0.0 0.0 0.0 0.0 0.21086201 0.0 0.03717187 0.0 0.28190538 0.023342032 0.1014392 0.0 0.0 0.0 0.22777493 0.050586294 0.087730594 0.0 0.0 0.104826614 0.0 0.0 0.15454787 0.0 0.0 0.0 0.0 0.09089407 0.0 0.0 0.0 0.0 0.11695919 0.0 0.057690438 0.0 0.0076240394 0.…
../DATASETS/5_sample_bones_224x224x3/2/2_APML.dcm_rotation106	-18_energy140.png 0.17889848 0.0 0.0 0.099496424 0.009930318 0.0 0.0 0.0 0.0 0.0 0.0 0.0 0.0 0.09852373 0.113001004 0.18182968 0.0 0.032118324 0.0 0.0 0.0 0.0 0.0 0.221116 0.0 0.033215947 0.0 0.30329216 0.05047493 0.10046364 0.0 0.0 0.0 0.21795659 0.08582461 0.107546 0.0 0.021760553 0.13214989 0.0 0.0 0.1537185 0.0 0.0 0.0 0.0 0.08655457 0.0 0.0 0.0 0.0 0.10679596 0.0 0.08020631 0.0 0.011573304 0…
../DATASETS/5_sample_bones_224x224x3/2/2_APML.dcm_rotation106	21_energy158.png 0.18897182 0.0 0.00050057034 0.21146463 0.0 0.0 0.0 0.0 0.0 0.0 0.0 0.0 0.0 0.003346508 0.22665246 0.18550327 0.03894661 0.14242096 0.057037447 0.0 0.0 0.0 0.0 0.13021182 0.0 0.052966423 0.0 0.23983358 0.045480978 0.0 0.0 0.0 0.0 0.14205931 0.21096388 0.11910121 0.0 0.16947007 0.1614408 0.0 0.0 0.104071036 0.0 0.0 0.0 0.0 0.026566777 0.0 0.0 0.0 0.0 0.0 0.0 0.14228168 0.0 0.08442…
../DATASETS/5_sample_bones_224x224x3/2/2_APML.dcm_rotation103	12_energy140.png 0.19462585 0.0 0.06887984 0.16319084 0.0 0.0 0.0 0.0 0.0 0.0 0.0 0.0 0.0 0.043708444 0.24042636 0.16203885 0.07662704 0.0704283 0.069332294 0.0 0.0 0.0 0.0 0.12953001 0.0 0.040528126 0.0 0.27021068 0.020091379 0.0 0.0 0.0 0.0 0.1819888 0.12544316 0.11011816 0.0 0.05256584 0.10369986 0.0 0.0 0.116014645 0.0 0.0 0.0 0.0 0.17840269 0.0 0.0 0.0 0.0 0.0 0.0 0.14365485 0.0 0.10780708 0…
../DATASETS/5_sample_bones_224x224x3/2/2_APML.dcm_rotation103	-9_energy140.png 0.14831275 0.0 0.0 0.10840089 0.0064016264 0.0 0.0 0.0 0.0 0.0 0.0 0.0 0.0 0.06332645 0.14580156 0.14503059 0.0 0.045856662 0.0 0.0 0.0 0.0 0.0 0.20325398 0.0 0.011543293 0.0 0.28252348 0.018345674 0.1169674 0.0 0.0 0.0 0.21851951 0.070001476 0.107198745 0.0 0.02504769 0.12985785 0.0 0.0 0.18109788 0.0 0.0 0.0 0.0 0.0308062 0.0 0.0 0.0 0.0 0.091855295 0.0 0.08097256 0.0 0.0 0.0 0…
../DATASETS/5_sample_bones_224x224x3/2/2_APML.dcm_rotation103	9_energy158.png 0.16353294 0.0 0.07901409 0.17210636 0.0 0.0 0.0 0.0 0.0 0.0 0.0 0.0 0.0 0.06847138 0.19072463 0.16250171 0.04221561 0.045127437 0.019317282 0.0 0.0 0.0 0.0 0.1454267 0.0 0.0 0.0 0.28257665 0.014910868 0.041704495 0.0 0.0 0.0 0.16247879 0.18577729 0.10430713 0.0 0.14644387 0.12705143 0.0 0.0 0.15230107 0.0 0.0 0.0 0.0 0.116047285 0.0 0.0 0.0 0.0 0.0 0.0 0.12014129 0.0 0.01898994 0…
../DATASETS/5_sample_bones_224x224x3/2/2_APML.dcm_rotation109	-18_energy146.png 0.16691583 0.0 0.0 0.090937786 0.02347153 0.0 0.0 0.0 0.0 0.0 0.0 0.0 0.0 0.1092197 0.08289852 0.19227229 0.0 0.019691842 0.0 0.0 0.0 0.0 0.0 0.22981705 0.0 0.048895907 0.0 0.2907023 0.04739905 0.08918075 0.0 0.0 0.0 0.22718315 0.071194515 0.096892394 0.0 0.012295912 0.1158832 0.0 0.0 0.14211924 0.0 0.0 0.0 0.0 0.10908347 0.0 0.0 0.0 0.0 0.12773332 0.0 0.071946144 0.0 0.01020668…
../DATASETS/5_sample_bones_224x224x3/2/2_APML.dcm_rotation109	15_energy140.png 0.19407636 0.0 0.05319039 0.1727193 0.0 0.0 0.0 0.0 0.0 0.0 0.0 0.0 0.0 0.023239832 0.1753294 0.2090077 0.013288386 0.14065628 0.08792921 0.0 0.0 0.0 0.0 0.11591119 0.0 0.03129508 0.0 0.25447643 0.015827142 0.0 0.0 0.0 0.0 0.19290222 0.1555976 0.13897794 0.0 0.06654717 0.14091551 0.0 0.0 0.06730594 0.0 0.0 0.0 0.0 0.16398108 0.0 0.0 0.0 0.0 0.0 0.0 0.09438208 0.0 0.098301865 0.0 …
../DATASETS/5_sample_bones_224x224x3/2/2_APML.dcm_rotation106	3_energy152.png 0.15831001 0.0 0.05484108 0.15345177 0.0 0.0 0.0 0.0 0.0 0.0 0.0 0.0 0.0 0.021527968 0.34713224 0.03820509 0.11699689 0.057698075 0.0 0.0 0.0 0.0 0.0 0.160585 0.0 0.0057390975 0.0 0.2232212 0.0 0.032997794 0.0 0.0 0.0 0.16294113 0.093570136 0.09832421 0.0 0.06913961 0.12647109 0.0 0.0 0.20374475 0.0 0.0 0.0 0.0 0.04871506 0.0 0.0 0.0 0.0 0.0 0.0 0.1949147 0.0 0.06545569 0.0 0.3389…
../DATASETS/5_sample_bones_224x224x3/2/2_APML.dcm_rotation103	15_energy140.png 0.18171826 0.0 0.060805734 0.18406248 0.0 0.0 0.0 0.0 0.0 0.0 0.0 0.0 0.0 0.022137076 0.2622405 0.14358531 0.0480984 0.13927491 0.05410284 0.0 0.0 0.0 0.0 0.12177976 0.0 0.043709274 0.0 0.2481767 0.0 0.0 0.0 0.0 0.0 0.19363779 0.13230744 0.13875145 0.0 0.06903756 0.13011062 0.0 0.0 0.13025661 0.0 0.0 0.0 0.0 0.11923922 0.0 0.0 0.0 0.0 0.0 0.0 0.1500127 0.0 0.08982127 0.0 0.306753…
../DATASETS/5_sample_bones_224x224x3/2/2_APML.dcm_rotation85	12_energy140.png 0.12117815 0.0 0.0 0.21378931 0.0 0.0 0.0 0.0 0.0 0.0 0.0 0.0 0.0 0.0 0.2709456 0.15565163 0.087582156 0.07698476 0.084972814 0.0 0.0 0.0 0.0 0.1291808 0.0 0.036820207 0.0 0.16543812 0.069922075 0.03555684 0.0 0.0 0.0 0.08569056 0.2061376 0.14311276 0.0 0.19928977 0.18227845 0.0 0.0 0.11376881 0.0 0.0 0.0 0.0 0.0 0.0 0.0 0.0 0.0 0.0 0.0 0.11579854 0.0 0.053619225 0.0 0.26606667 0…
../DATASETS/5_sample_bones_224x224x3/2/2_APML.dcm_rotation109	-18_energy140.png 0.17970215 0.0 0.0 0.08288017 0.024686161 0.0 0.0 0.0 0.0 0.0 0.0 0.0 0.0 0.10967322 0.10066451 0.18906687 0.0 0.0058483975 0.0 0.0 0.0 0.0 0.0 0.2376451 0.0 0.06577719 0.0 0.28997082 0.053583197 0.10094697 0.0 0.0 0.0 0.21933247 0.05910361 0.084110804 0.0 0.0 0.10903555 0.0 0.0 0.1519697 0.0 0.0 0.0 0.0 0.10189453 0.0 0.0 0.0 0.0 0.12376844 0.0 0.075152226 0.0 0.021344304 0.0 0…
../DATASETS/5_sample_bones_224x224x3/2/2_APML.dcm_rotation106	-6_energy152.png 0.141895 0.0 0.0 0.1202802 0.0 0.0 0.0 0.0 0.0 0.0 0.0 0.0 0.0 0.057172596 0.16316979 0.106516 0.0 0.073875986 0.0 0.0 0.0 0.0 0.0 0.20560804 0.0 0.008465104 0.0 0.26147836 0.0 0.0652298 0.0 0.0 0.0 0.23970693 0.04446801 0.11403767 0.0 0.018981123 0.12651528 0.0 0.0 0.18991767 0.0 0.0 0.0 0.0 0.06901464 0.0 0.0 0.0 0.0 0.112831585 0.0 0.09372858 0.0 0.0 0.0 0.28408155 0.0 0.0 0.0…
../DATASETS/5_sample_bones_224x224x3/2/2_APML.dcm_rotation106	-6_energy158.png 0.12811229 0.0 0.0 0.10861823 0.0 0.0 0.0 0.0 0.0 0.0 0.0 0.0 0.0 0.07913837 0.15526803 0.11774134 0.014740158 0.03370009 0.0 0.0 0.0 0.0 0.0 0.23467898 0.0 0.029405681 0.0 0.25764978 0.0 0.075669065 0.0 0.0 0.0 0.23815133 0.033437967 0.093364984 0.0 0.03039546 0.11396559 0.0 0.0 0.20316872 0.0 0.0 0.0 0.0 0.06465979 0.0 0.0 0.0 0.0 0.12932414 0.0 0.11744412 0.0 0.0 0.0 0.2738104…
../DATASETS/5_sample_bones_224x224x3/2/2_APML.dcm_rotation103	15_energy158.png 0.16532853 0.0 0.046980843 0.20068252 0.0 0.0 0.0 0.0 0.0 0.0 0.0 0.0 0.0 0.029960776 0.22321618 0.16074906 0.04136128 0.107940465 0.03910069 0.0 0.0 0.0 0.0 0.12183346 0.0 0.009285094 0.0 0.26540413 0.018660223 0.0 0.0 0.0 0.0 0.16874242 0.20447156 0.12912546 0.0 0.16013902 0.15426484 0.0 0.0 0.13254693 0.0 0.0 0.0 0.0 0.07454478 0.0 0.0 0.0 0.0 0.0 0.0 0.13867614 0.0 0.0438373 …
../DATASETS/5_sample_bones_224x224x3/2/2_APML.dcm_rotation106	-6_energy140.png 0.16071777 0.0 0.0 0.11635842 0.0 0.0 0.0 0.0 0.0 0.0 0.0 0.0 0.0 0.054629657 0.15895396 0.12080378 0.0 0.07316601 0.0 0.0 0.0 0.0 0.0 0.19643301 0.0 0.014673282 0.0 0.26623818 0.0058242553 0.058257777 0.0 0.0 0.0 0.23259777 0.046527665 0.099979095 0.0 0.0 0.1134469 0.0 0.0 0.15775743 0.0 0.0 0.0 0.0 0.10236239 0.0 0.0 0.0 0.0 0.11697574 0.0 0.07092776 0.0 0.011532716 0.0 0.29737…
../DATASETS/5_sample_bones_224x224x3/2/2_APML.dcm_rotation85	0_energy152.png 0.12114482 0.0 0.0 0.18581949 0.0 0.0 0.0 0.0 0.0 0.0 0.0 0.0 0.0 0.0 0.309956 0.053215664 0.010751285 0.13345808 0.0 0.0 0.0 0.0 0.0 0.17798159 0.0 0.0119618485 0.0 0.15221903 0.0 0.024245083 0.0 0.0 0.0 0.20353258 0.10657075 0.11821326 0.0 0.1413635 0.246622 0.0 0.0 0.19308183 0.0 0.0 0.0 0.0 0.0 0.0 0.0 0.0 0.0 0.06933489 0.0 0.09223937 0.0 0.0 0.0 0.27907473 0.0 0.0 0.0 0.0 0.…
../DATASETS/5_sample_bones_224x224x3/2/2_APML.dcm_rotation106	0_energy152.png 0.16070528 0.0 0.037630524 0.16707134 0.0 0.0 0.0 0.0 0.0 0.0 0.0 0.0 0.0 0.0 0.40192255 0.0 0.098502524 0.120712355 0.0 0.0 0.0 0.0 0.0 0.16601257 0.0 0.010741559 0.0 0.1949951 0.0 0.0 0.0 0.0 0.0 0.1945962 0.047501594 0.10220648 0.0 0.041443065 0.17489576 0.0 0.0 0.21766144 0.0 0.0 0.0 0.0 0.023169836 0.0 0.0 0.0 0.0 0.009972304 0.0 0.19869688 0.0 0.055592556 0.0 0.31820813 0.0 …
../DATASETS/5_sample_bones_224x224x3/2/2_APML.dcm_rotation103	3_energy146.png 0.15872292 0.0 0.04170717 0.14352818 0.0 0.0 0.0 0.0 0.0 0.0 0.0 0.0 0.0 0.024466746 0.33773065 0.043436635 0.11747923 0.043381605 0.0 0.0 0.0 0.0 0.0 0.17419462 0.0 0.030235825 0.0 0.22337708 0.0013207922 0.033863492 0.0 0.0 0.0 0.17141749 0.07259255 0.07839503 0.0 0.052461576 0.11169227 0.0 0.0 0.20121162 0.0 0.0 0.0 0.0 0.071729064 0.0 0.0 0.0 0.0 0.017268434 0.0 0.18574412 0.0…
../DATASETS/5_sample_bones_224x224x3/2/2_APML.dcm_rotation106	12_energy146.png 0.19935563 0.0 0.09043291 0.17246953 0.0 0.0 0.0 0.0 0.0 0.0 0.0 0.0 0.0 0.04647514 0.21497422 0.17110564 0.055142507 0.086408935 0.07074098 0.0 0.0 0.0 0.0 0.11377526 0.0 0.013485775 0.0 0.27924645 0.015137901 0.0 0.0 0.0 0.0 0.18561262 0.15481044 0.123078115 0.0 0.07121441 0.120632425 0.0 0.0 0.10281165 0.0 0.0 0.0 0.0 0.19407384 0.0 0.0 0.0 0.0 0.0 0.0 0.1292604 0.0 0.08929589…
../DATASETS/5_sample_bones_224x224x3/2/2_APML.dcm_rotation106	-9_energy158.png 0.13677894 0.0 0.00042418085 0.09522449 0.021742795 0.0 0.0 0.0 0.0 0.0 0.0 0.0 0.0 0.10730916 0.12535292 0.13792504 0.01103937 0.007963565 0.0 0.0 0.0 0.0 0.0 0.23381136 0.0 0.036237672 0.0 0.28046024 0.0 0.0998351 0.0 0.0 0.0 0.23197718 0.041359905 0.084766 0.0 0.023129879 0.09403666 0.0 0.0 0.21180756 0.0 0.0 0.0 0.0 0.0919851 0.0 0.0 0.0 0.0 0.104415484 0.0 0.1248369 0.0 0.0 …
../DATASETS/5_sample_bones_224x224x3/2/2_APML.dcm_rotation109	-6_energy152.png 0.14590017 0.0 0.0 0.1201709 0.0 0.0 0.0 0.0 0.0 0.0 0.0 0.0 0.0 0.050511464 0.15450588 0.11650977 0.0 0.07706631 0.0 0.0 0.0 0.0 0.0 0.20009013 0.0 0.01584274 0.0 0.25341296 0.0 0.046684694 0.0 0.0 0.0 0.24294697 0.044290397 0.112957194 0.0 0.012597233 0.1247765 0.0 0.0 0.16611567 0.0 0.0 0.0 0.0 0.09003662 0.0 0.0 0.0 0.0 0.12767038 0.0 0.082795985 0.0 0.001048691 0.0 0.2799491…
../DATASETS/5_sample_bones_224x224x3/2/2_APML.dcm_rotation106	12_energy140.png 0.20418654 0.0 0.07205511 0.16514163 0.0 0.0 0.0 0.0 0.0 0.0 0.0 0.0 0.0 0.041871723 0.23377503 0.16823146 0.0654469 0.07945965 0.07600905 0.0 0.0 0.0 0.0 0.118776724 0.0 0.02783432 0.0 0.27618292 0.022638412 0.0 0.0 0.0 0.0 0.17981912 0.1392458 0.116997205 0.0 0.057994805 0.113764636 0.0 0.0 0.10386685 0.0 0.0 0.0 0.0 0.18247993 0.0 0.0 0.0 0.0 0.0 0.0 0.13812841 0.0 0.10779385 …
../DATASETS/5_sample_bones_224x224x3/2/2_APML.dcm_rotation103	9_energy140.png 0.17786479 0.0 0.038632903 0.15161481 0.0 0.0 0.0 0.0 0.0 0.0 0.0 0.0 0.0 0.024027975 0.24869126 0.15652424 0.0737035 0.060834303 0.07218168 0.0 0.0 0.0 0.0 0.12684475 0.0 0.013013314 0.0 0.26398635 0.02318978 0.001081263 0.0 0.0 0.0 0.16256557 0.13821474 0.10757588 0.0 0.07462035 0.110389195 0.0 0.0 0.11957837 0.0 0.0 0.0 0.0 0.12490763 0.0 0.0 0.0 0.0 0.0 0.0 0.1400758 0.0 0.099…
../DATASETS/5_sample_bones_224x224x3/2/2_APML.dcm_rotation103	12_energy146.png 0.18950674 0.0 0.08723223 0.17588139 0.0 0.0 0.0 0.0 0.0 0.0 0.0 0.0 0.0 0.04976188 0.21446265 0.16577105 0.05927545 0.07924269 0.062807865 0.0 0.0 0.0 0.0 0.12465318 0.0 0.020108992 0.0 0.27803507 0.0136190215 0.0 0.0 0.0 0.0 0.18976168 0.14773798 0.11920459 0.0 0.07527425 0.116352566 0.0 0.0 0.11526912 0.0 0.0 0.0 0.0 0.18629806 0.0 0.0 0.0 0.0 0.0 0.0 0.13181376 0.0 0.07988318…
../DATASETS/5_sample_bones_224x224x3/2/2_APML.dcm_rotation106	-9_energy146.png 0.1555327 0.0 0.0014647181 0.110623 0.0 0.0 0.0 0.0 0.0 0.0 0.0 0.0 0.0 0.076017894 0.1421501 0.13327222 0.0 0.055805705 0.0 0.0 0.0 0.0 0.0 0.1984565 0.0 0.0033866307 0.0 0.28946576 0.0 0.096697755 0.0 0.0 0.0 0.22782195 0.06994222 0.11488111 0.0 0.020722954 0.122069485 0.0 0.0 0.1884834 0.0 0.0 0.0 0.0 0.07540643 0.0 0.0 0.0 0.0 0.0868457 0.0 0.093536384 0.0 0.0 0.0 0.29846478 …
../DATASETS/5_sample_bones_224x224x3/2/2_APML.dcm_rotation109	0_energy152.png 0.1726021 0.0 0.05714905 0.16311945 0.0 0.0 0.0 0.0 0.0 0.0 0.0 0.0 0.0 0.0 0.3960512 0.0 0.11608773 0.1136457 0.0 0.0 0.0 0.0 0.0 0.16575465 0.0 0.013607353 0.0 0.1993035 0.0 0.0 0.0 0.0 0.0 0.19399448 0.049011074 0.09966402 0.0 0.026697293 0.16470948 0.0 0.008641199 0.19713862 0.0 0.0 0.0 0.0 0.07915984 0.0 0.0 0.0 0.0 0.017684031 0.0 0.19463432 0.0 0.08170398 0.0 0.3162507 0.0 …
../DATASETS/5_sample_bones_224x224x3/2/2_APML.dcm_rotation109	0_energy146.png 0.18177614 0.0 0.06447134 0.15739815 0.0 0.0 0.0 0.0 0.0 0.0 0.0 0.0 0.0 0.0 0.39055213 0.0 0.109552965 0.11414476 0.0 0.0 0.0 0.0 0.0 0.16943128 0.0 0.03205087 0.0 0.20188478 0.0 0.0 0.0 0.0 0.0 0.19970271 0.026659159 0.08601227 0.0 0.0062750825 0.13878466 0.0 0.027246868 0.20146967 0.0 0.0 0.0 0.0 0.112333246 0.0 0.0 0.0 0.0 0.020103874 0.0 0.20030524 0.0 0.08649821 0.0 0.323104…
../DATASETS/5_sample_bones_224x224x3/2/2_APML.dcm_rotation103	6_energy158.png 0.16165338 0.0 0.07643163 0.17630948 0.0 0.0 0.0 0.0 0.0 0.0 0.0 0.0 0.0 0.06526114 0.23582515 0.11565022 0.05868361 0.044646323 0.0 0.0 0.0 0.0 0.0 0.15397796 0.0 0.0 0.0 0.27418655 0.01038796 0.04435258 0.0 0.0 0.0 0.16854693 0.17158058 0.10813734 0.0 0.13651682 0.13668714 0.0 0.0 0.17741318 0.0 0.0 0.0 0.0 0.08473536 0.0 0.0 0.0 0.0 0.0 0.0 0.1367057 0.0 0.008333528 0.0 0.33043…
../DATASETS/5_sample_bones_224x224x3/2/2_APML.dcm_rotation109	3_energy140.png 0.17541657 0.0 0.05216458 0.13852629 0.0 0.0 0.0 0.0 0.0 0.0 0.0 0.0 0.0 0.016269566 0.35316697 0.04619282 0.13606328 0.045727264 0.011263974 0.0 0.0 0.0 0.0 0.17122136 0.0 0.038237207 0.0 0.217608 0.008367112 0.006239193 0.0 0.0 0.0 0.16902314 0.06073165 0.06346137 0.0 0.031381585 0.09414614 0.0 0.0 0.17457525 0.0 0.0 0.0 0.0 0.13416776 0.0 0.0 0.0 0.0 0.022135425 0.0 0.19399674 …
../DATASETS/5_sample_bones_224x224x3/2/2_APML.dcm_rotation103	-6_energy146.png 0.14978683 0.0 0.0 0.12149311 0.0 0.0 0.0 0.0 0.0 0.0 0.0 0.0 0.0 0.05665415 0.15662138 0.11087539 0.0 0.07549425 0.0 0.0 0.0 0.0 0.0 0.1995719 0.0 0.0065822485 0.0 0.26895395 0.0 0.06440169 0.0 0.0 0.0 0.23618753 0.047433175 0.1085387 0.0 0.009399743 0.118041866 0.0 0.0 0.1796478 0.0 0.0 0.0 0.0 0.089100696 0.0 0.0 0.0 0.0 0.10780829 0.0 0.08246453 0.0 0.0 0.0 0.29266733 0.0 0.0…
../DATASETS/5_sample_bones_224x224x3/2/2_APML.dcm_rotation106	-21_energy140.png 0.2045435 0.0 0.0 0.092666335 0.0 0.0 0.0 0.0 0.0 0.0 0.0 0.0 0.0 0.09528412 0.12105961 0.19622372 0.0 0.024934724 0.0 0.0 0.0 0.0 0.0 0.22903576 0.0 0.074918754 0.0 0.28655905 0.069527924 0.08112963 0.0 0.0 0.0 0.21394978 0.09145027 0.1038926 0.0 0.013782579 0.13471629 0.0 0.0 0.1365251 0.0 0.0 0.0 0.0 0.10335165 0.0 0.0 0.0 0.0 0.11899028 0.0 0.09876533 0.0 0.04242241 0.0 0.29…
../DATASETS/5_sample_bones_224x224x3/2/2_APML.dcm_rotation106	-15_energy158.png 0.14670573 0.0 0.0065042526 0.09697569 0.027689496 0.0 0.0 0.0 0.0 0.0 0.0 0.0 0.0 0.12824796 0.059360094 0.17609555 0.0 0.01991003 0.0 0.0 0.0 0.0 0.0 0.22655286 0.0 0.027832456 0.0 0.299613 0.016731612 0.06544448 0.0 0.0 0.0 0.23963857 0.07223364 0.09496278 0.0 0.023764342 0.09128404 0.0 0.0 0.14724566 0.0 0.0 0.0 0.0 0.16726466 0.0 0.0 0.0 0.0 0.123592235 0.0 0.102900386 0.0 …
../DATASETS/5_sample_bones_224x224x3/2/2_APML.dcm_rotation103	18_energy158.png 0.17822054 0.0 0.01971574 0.20625086 0.0 0.0 0.0 0.0 0.0 0.0 0.0 0.0 0.0 0.005596023 0.20717351 0.19031797 0.046557404 0.113989025 0.0643654 0.0 0.0 0.0 0.0 0.12477416 0.0 0.024304971 0.0 0.24619459 0.037399374 0.0 0.0 0.0 0.0 0.14794248 0.22144999 0.12072537 0.0 0.16897507 0.15835544 0.0 0.0 0.09572057 0.0 0.0 0.0 0.0 0.0665741 0.0 0.0 0.0 0.0 0.0 0.0 0.13281704 0.0 0.06642232 0…
../DATASETS/5_sample_bones_224x224x3/2/2_APML.dcm_rotation85	12_energy146.png 0.1237931 0.0 0.0 0.22394013 0.0 0.0 0.0 0.0 0.0 0.0 0.0 0.0 0.0 0.0 0.23529264 0.15306911 0.048807185 0.08141685 0.058630634 0.0 0.0 0.0 0.0 0.12720577 0.0 0.009998603 0.0 0.19159962 0.05137554 0.03871973 0.0 0.0 0.0 0.11106928 0.2299249 0.15876697 0.0 0.21519238 0.20085974 0.0 0.0 0.12294115 0.0 0.0 0.0 0.0 0.0 0.0 0.0 0.0 0.0 0.0 0.0 0.095274605 0.0 0.0 0.0 0.27058372 0.0 0.0 …
../DATASETS/5_sample_bones_224x224x3/2/2_APML.dcm_rotation85	-9_energy140.png 0.103793986 0.0 0.0 0.13746019 0.0 0.0 0.0 0.0 0.0 0.0 0.0 0.0 0.0 0.0 0.1492032 0.16049805 0.0 0.08330529 0.0 0.0 0.0 0.0 0.0 0.18407083 0.0 0.013533761 0.0 0.23076805 0.023737846 0.09380172 0.0 0.0 0.0 0.220869 0.09655126 0.10404215 0.0 0.07863954 0.15185393 0.0 0.0 0.1483974 0.0 0.0 0.0 0.0 0.0 0.0 0.0 0.0 0.0 0.10539289 0.0 0.050014347 0.0 0.0 0.0 0.29277277 0.0 0.0 0.0 0.0 0…
../DATASETS/5_sample_bones_224x224x3/2/2_APML.dcm_rotation109	0_energy158.png 0.16111365 0.0 0.027189361 0.17404291 0.0 0.0 0.0 0.0 0.0 0.0 0.0 0.0 0.0 0.0 0.39570615 0.016177082 0.1155784 0.11101074 0.0 0.0 0.0 0.0 0.0 0.16983049 0.0 0.0 0.0 0.20287533 0.0 0.0 0.0 0.0 0.0 0.18905532 0.09663721 0.11357283 0.0 0.07896604 0.20487784 0.0 0.0 0.19177723 0.0 0.0 0.0 0.0 0.011928207 0.0 0.0 0.0 0.0 0.011801226 0.0 0.18951678 0.0 0.06452354 0.0 0.30134445 0.0 0.0 …
../DATASETS/5_sample_bones_224x224x3/2/2_APML.dcm_rotation106	15_energy158.png 0.17384662 0.0 0.043906596 0.19734713 0.0 0.0 0.0 0.0 0.0 0.0 0.0 0.0 0.0 0.015716532 0.19189483 0.18970889 0.031179609 0.10623072 0.06499907 0.0 0.0 0.0 0.0 0.11957259 0.0 0.0056712786 0.0 0.26355442 0.025708526 0.0 0.0 0.0 0.0 0.16392286 0.2246346 0.12680846 0.0 0.15631333 0.1609232 0.0 0.0 0.106753826 0.0 0.0 0.0 0.0 0.07962241 0.0 0.0 0.0 0.0 0.0 0.0 0.111012824 0.0 0.0584939…
../DATASETS/5_sample_bones_224x224x3/2/2_APML.dcm_rotation109	21_energy146.png 0.20316271 0.0 0.010747488 0.19234014 0.0 0.0 0.0 0.0 0.0 0.0 0.0 0.0 0.0 0.011343222 0.20962201 0.21675497 0.044665847 0.1405891 0.091695264 0.0 0.0 0.0 0.0 0.13223453 0.0 0.07751058 0.0 0.23280068 0.0485083 0.0 0.0 0.0 0.0 0.14884488 0.1793228 0.12113447 0.0 0.111460425 0.139693 0.0 0.0 0.061982688 0.0 0.0 0.0 0.0 0.10169741 0.0 0.0 0.0 0.0 0.0 0.0 0.13899466 0.0 0.13226864 0.0…
../DATASETS/5_sample_bones_224x224x3/2/2_APML.dcm_rotation106	21_energy152.png 0.1932727 0.0 0.021995125 0.2110394 0.0 0.0 0.0 0.0 0.0 0.0 0.0 0.0 0.0 0.0 0.23063783 0.18531865 0.035263177 0.16325209 0.07082027 0.0 0.0 0.0 0.0 0.12071875 0.0 0.051424593 0.0 0.23632024 0.028696982 0.0 0.0 0.0 0.0 0.16058527 0.19759834 0.12880093 0.0 0.13420925 0.15503423 0.0 0.0 0.08713314 0.0 0.0 0.0 0.0 0.07707225 0.0 0.0 0.0 0.0 0.0 0.0 0.14155939 0.0 0.10073593 0.0 0.291…
../DATASETS/5_sample_bones_224x224x3/2/2_APML.dcm_rotation106	-6_energy146.png 0.15236685 0.0 0.0 0.122952655 0.0 0.0 0.0 0.0 0.0 0.0 0.0 0.0 0.0 0.049463294 0.16009602 0.110720046 0.0 0.0865598 0.0 0.0 0.0 0.0 0.0 0.19138542 0.0 0.0031952274 0.0 0.26377636 0.0 0.053488247 0.0 0.0 0.0 0.23772874 0.049966957 0.115330316 0.0 0.008177003 0.12298308 0.0 0.0 0.16869962 0.0 0.0 0.0 0.0 0.091375545 0.0 0.0 0.0 0.0 0.11110294 0.0 0.07914189 0.0 0.0 0.0 0.2919926 0.…
../DATASETS/5_sample_bones_224x224x3/2/2_APML.dcm_rotation106	3_energy140.png 0.16636075 0.0 0.04794311 0.138153 0.0 0.0 0.0 0.0 0.0 0.0 0.0 0.0 0.0 0.020945255 0.37004423 0.025330173 0.13691068 0.036998812 0.0 0.0 0.0 0.0 0.0 0.17070827 0.0 0.030515088 0.0 0.21944007 0.0066836937 0.03715478 0.0 0.0 0.0 0.15210563 0.06583436 0.06514718 0.0 0.047259554 0.09964289 0.0 0.0 0.19752847 0.0 0.0 0.0 0.0 0.088032015 0.0 0.0 0.0 0.0 0.0024703376 0.0 0.2082326 0.0 0.…
../DATASETS/5_sample_bones_224x224x3/2/2_APML.dcm_rotation109	15_energy158.png 0.17741539 0.0 0.036714915 0.19326028 0.0 0.0 0.0 0.0 0.0 0.0 0.0 0.0 0.0 0.0029898053 0.18811452 0.20030245 0.02689309 0.11185428 0.07373347 0.0 0.0 0.0 0.0 0.11604996 0.0 0.0057876166 0.0 0.2580011 0.028176166 0.0 0.0 0.0 0.0 0.16132627 0.229109 0.12439715 0.0 0.15239096 0.16436693 0.0 0.0 0.09874302 0.0 0.0 0.0 0.0 0.07192386 0.0 0.0 0.0 0.0 0.0 0.0 0.100058794 0.0 0.06969211 …
../DATASETS/5_sample_bones_224x224x3/2/2_APML.dcm_rotation103	21_energy152.png 0.1869793 0.0 0.017160354 0.21463604 0.0 0.0 0.0 0.0 0.0 0.0 0.0 0.0 0.0 0.0 0.21680644 0.19049074 0.03503003 0.16050461 0.0719167 0.0 0.0 0.0 0.0 0.123840824 0.0 0.044623453 0.0 0.23834747 0.029270776 0.0 0.0 0.0 0.0 0.16784967 0.19826475 0.13081394 0.0 0.13795763 0.15588446 0.0 0.0 0.07979123 0.0 0.0 0.0 0.0 0.09132753 0.0 0.0 0.0 0.0 0.0 0.0 0.1332357 0.0 0.08825413 0.0 0.2920…
../DATASETS/5_sample_bones_224x224x3/2/2_APML.dcm_rotation103	9_energy152.png 0.16759562 0.0 0.067402184 0.16902055 0.0 0.0 0.0 0.0 0.0 0.0 0.0 0.0 0.0 0.042344745 0.20858245 0.16074203 0.051504146 0.06357145 0.05294769 0.0 0.0 0.0 0.0 0.13035111 0.0 0.0 0.0 0.27326035 0.013692752 0.013281993 0.0 0.0 0.0 0.17086302 0.17092015 0.11425676 0.0 0.1119342 0.12111258 0.0 0.0 0.1271786 0.0 0.0 0.0 0.0 0.13329843 0.0 0.0 0.0 0.0 0.0 0.0 0.12503676 0.0 0.052009776 0…
../DATASETS/5_sample_bones_224x224x3/2/2_APML.dcm_rotation109	15_energy146.png 0.19056867 0.0 0.061962996 0.1821777 0.0 0.0 0.0 0.0 0.0 0.0 0.0 0.0 0.0 0.01650563 0.17023905 0.2059645 0.00818227 0.14907654 0.08652863 0.0 0.0 0.0 0.0 0.11017076 0.0 0.018704234 0.0 0.25434762 0.009937942 0.0 0.0 0.0 0.0 0.19305407 0.17582957 0.14307424 0.0 0.08340878 0.14807923 0.0 0.0 0.06649135 0.0 0.0 0.0 0.0 0.16167998 0.0 0.0 0.0 0.0 0.0 0.0 0.08998188 0.0 0.08783653 0.0…
../DATASETS/5_sample_bones_224x224x3/2/2_APML.dcm_rotation109	-21_energy152.png 0.17698643 0.0 0.0 0.10021145 0.0 0.0 0.0 0.0 0.0 0.0 0.0 0.0 0.0 0.09772567 0.047561347 0.21714461 0.0 0.04331099 0.0 0.0 0.0 0.0 0.0 0.21700452 0.0 0.055027727 0.0 0.27070612 0.05117323 0.033846512 0.0 0.0 0.0 0.23242259 0.098960444 0.11842279 0.0 0.019031208 0.12479788 0.0 0.0 0.08625443 0.0 0.0 0.0 0.0 0.15510699 0.0 0.0041921427 0.0 0.0 0.14577377 0.0 0.075029224 0.0 0.0221…
../DATASETS/5_sample_bones_224x224x3/2/2_APML.dcm_rotation109	-3_energy140.png 0.17534223 0.0 0.031757098 0.12465201 0.0 0.0 0.0 0.0 0.0 0.0 0.0 0.0 0.0 0.07453965 0.19830556 0.0901856 0.0040941997 0.078040935 0.0 0.0 0.0 0.0 0.0 0.19892424 0.0 0.0117353145 0.0 0.27458513 0.0 0.0019263619 0.0 0.0 0.0 0.24237543 0.0337532 0.10050189 0.0 0.0 0.10602929 0.0 0.0 0.15882255 0.0 0.0 0.0 0.0 0.18078667 0.0 0.0 0.0 0.0 0.119597815 0.0 0.09874269 0.0 0.034557443 0.0…
../DATASETS/5_sample_bones_224x224x3/2/2_APML.dcm_rotation109	3_energy146.png 0.17236094 0.0 0.059185095 0.15022409 0.0 0.0 0.0 0.0 0.0 0.0 0.0 0.0 0.0 0.013217377 0.34828877 0.05095323 0.12667339 0.059285805 0.009507862 0.0 0.0 0.0 0.0 0.15989374 0.0 0.022075817 0.0 0.2187253 0.0038409294 0.0046822443 0.0 0.0 0.0 0.16511057 0.08260395 0.087511934 0.0 0.047170613 0.11412561 0.0 0.0 0.17573132 0.0 0.0 0.0 0.0 0.105262116 0.0 0.0 0.0 0.0 0.006777512 0.0 0.193…
../DATASETS/5_sample_bones_224x224x3/2/2_APML.dcm_rotation103	18_energy146.png 0.18148236 0.0 0.029843472 0.19760074 0.0 0.0 0.0 0.0 0.0 0.0 0.0 0.0 0.0 0.0 0.2220036 0.19837002 0.042676743 0.15509264 0.08856912 0.0 0.0 0.0 0.0 0.113515854 0.0 0.041863613 0.0 0.22993724 0.02254738 0.0 0.0 0.0 0.0 0.16861968 0.17845908 0.13971952 0.0 0.105229 0.14784913 0.0 0.0 0.07038341 0.0 0.0 0.0 0.0 0.115302205 0.0 0.0 0.0 0.0 0.0 0.0 0.13297929 0.0 0.10792998 0.0 0.302…
../DATASETS/5_sample_bones_224x224x3/2/2_APML.dcm_rotation103	15_energy152.png 0.17108263 0.0 0.061145805 0.20346689 0.0 0.0 0.0 0.0 0.0 0.0 0.0 0.0 0.0 0.015864128 0.24215512 0.14561723 0.03363542 0.14167047 0.04784463 0.0 0.0 0.0 0.0 0.11292447 0.0 0.010417661 0.0 0.25619608 0.0009034569 0.0 0.0 0.0 0.0 0.1872697 0.18419878 0.14357105 0.0 0.12569317 0.15131496 0.0 0.0 0.12913953 0.0 0.0 0.0 0.0 0.09588804 0.0 0.0 0.0 0.0 0.0 0.0 0.13989899 0.0 0.054077007…
../DATASETS/5_sample_bones_224x224x3/2/2_APML.dcm_rotation103	9_energy146.png 0.17274848 0.0 0.05149776 0.16205055 0.0 0.0 0.0 0.0 0.0 0.0 0.0 0.0 0.0 0.027831437 0.22745691 0.16149254 0.061628595 0.06506271 0.07032877 0.0 0.0 0.0 0.0 0.122447126 0.0 0.0 0.0 0.26867038 0.019543346 0.0037443563 0.0 0.0 0.0 0.16476993 0.15953025 0.11279767 0.0 0.0943629 0.117672905 0.0 0.0 0.11341627 0.0 0.0 0.0 0.0 0.13410452 0.0 0.0 0.0 0.0 0.0 0.0 0.13142371 0.0 0.0785845 …
../DATASETS/5_sample_bones_224x224x3/2/2_APML.dcm_rotation106	-21_energy158.png 0.16587934 0.0 0.0 0.099317886 0.0 0.0 0.0 0.0 0.0 0.0 0.0 0.0 0.0 0.11710874 0.02018028 0.20487136 0.0 0.041138668 0.0 0.0 0.0 0.0 0.0 0.22712998 0.0 0.043138433 0.0 0.27887633 0.030715022 0.018864438 0.0 0.0 0.0 0.24404916 0.085067905 0.112119354 0.0 0.012429059 0.10445978 0.0 0.0 0.091899514 0.0 0.0 0.0 0.0 0.20168993 0.0 0.021131285 0.0 0.0 0.14789507 0.0 0.090982854 0.0 0.0…
../DATASETS/5_sample_bones_224x224x3/2/2_APML.dcm_rotation109	15_energy152.png 0.18620053 0.0 0.057462987 0.19093221 0.0 0.0 0.0 0.0 0.0 0.0 0.0 0.0 0.0 0.004288773 0.18088554 0.1998588 0.014969894 0.14576934 0.08384522 0.0 0.0 0.0 0.0 0.10851563 0.0 0.01117967 0.0 0.2538137 0.012097181 0.0 0.0 0.0 0.0 0.1846911 0.19850186 0.14460175 0.0 0.11097825 0.15488485 0.0 0.0 0.0811164 0.0 0.0 0.0 0.0 0.12881789 0.0 0.0 0.0 0.0 0.0 0.0 0.09487157 0.0 0.08206288 0.0 …
../DATASETS/5_sample_bones_224x224x3/2/2_APML.dcm_rotation103	-21_energy152.png 0.16813831 0.0 0.0 0.110197216 0.0 0.0 0.0 0.0 0.0 0.0 0.0 0.0 0.0 0.094499156 0.05041604 0.19993646 0.0 0.06514114 0.0 0.0 0.0 0.0 0.0 0.21144898 0.0 0.03199131 0.0 0.28026426 0.047001585 0.03743777 0.0 0.0 0.0 0.24315533 0.10659785 0.13703966 0.0 0.033339784 0.14135055 0.0 0.0 0.10163105 0.0 0.0 0.0 0.0 0.13160494 0.0 0.0033865 0.0 0.0 0.13734058 0.0 0.08497153 0.0 0.003312492…
../DATASETS/5_sample_bones_224x224x3/2/2_APML.dcm_rotation91	-12_energy152.png 0.09819368 0.0 0.0 0.14925973 0.0 0.0 0.0 0.0 0.0 0.0 0.0 0.0 0.0 0.031667456 0.11559858 0.15864149 0.0 0.08546355 0.0 0.0 0.0 0.0 0.0 0.18442781 0.0 0.0 0.0 0.25809953 0.014570519 0.09095266 0.0 0.0 0.0 0.24191813 0.1301962 0.13704978 0.0 0.11534743 0.1568073 0.0 0.0 0.16363667 0.0 0.0 0.0 0.0 0.0 0.0 0.0 0.0 0.0 0.07732004 0.0 0.07209804 0.0 0.0 0.0 0.30007836 0.0 0.0 0.0 0.0 …
../DATASETS/5_sample_bones_224x224x3/2/2_APML.dcm_rotation109	21_energy158.png 0.19326448 0.0 0.0 0.2086129 0.0 0.0 0.0 0.0 0.0 0.0 0.0 0.0 0.0 0.0 0.24129403 0.1869885 0.05013328 0.13949773 0.06072647 0.0 0.0 0.0 0.0 0.13425747 0.0 0.0635978 0.0 0.2283502 0.054614313 0.0 0.0 0.0 0.0 0.122622184 0.20763695 0.11043584 0.0 0.16750708 0.15963009 0.0 0.0 0.099110745 0.0 0.0 0.0 0.0 0.017659564 0.0 0.0 0.0 0.0 0.0 0.0 0.14875712 0.0 0.108771905 0.0 0.26914364 0.…
../DATASETS/5_sample_bones_224x224x3/2/2_APML.dcm_rotation106	6_energy158.png 0.16758445 0.0 0.06439089 0.1719125 0.0 0.0 0.0 0.0 0.0 0.0 0.0 0.0 0.0 0.052920118 0.23085651 0.12354061 0.054717425 0.051964004 0.0072412067 0.0 0.0 0.0 0.0 0.14888677 0.0 0.0 0.0 0.2732652 0.013903185 0.033972297 0.0 0.0 0.0 0.17336586 0.17661718 0.11359074 0.0 0.12625794 0.13780932 0.0 0.0 0.16171491 0.0 0.0 0.0 0.0 0.086006254 0.0 0.0 0.0 0.0 0.0 0.0 0.12796365 0.0 0.01770321…
../DATASETS/5_sample_bones_224x224x3/2/2_APML.dcm_rotation79	12_energy152.png 0.1502433 0.0 0.01730782 0.2140786 0.0 0.0 0.0 0.0 0.0 0.0 0.0 0.0 0.0 0.025179615 0.22344227 0.14142187 0.03654183 0.056616403 0.02122615 0.0 0.0 0.0 0.0 0.124473676 0.0 0.0 0.0 0.23756117 0.040410712 0.0452557 0.0 0.0 0.0 0.12038639 0.2519771 0.1497718 0.0 0.22989087 0.20143116 0.0 0.0 0.13560328 0.0 0.0 0.0 0.0 0.0 0.0 0.0 0.01053172 0.0 0.0 0.0 0.08831187 0.0 0.0 0.0 0.256262…
../DATASETS/5_sample_bones_224x224x3/2/2_APML.dcm_rotation103	-21_energy158.png 0.15766916 0.0 0.0 0.09935034 0.0 0.0 0.0 0.0 0.0 0.0 0.0 0.0 0.0 0.11668954 0.015154208 0.19803205 0.0 0.04654582 0.0 0.0 0.0 0.0 0.0 0.23060702 0.0 0.040411633 0.0 0.27700868 0.030949607 0.023500089 0.0 0.0 0.0 0.25231078 0.08123641 0.119566426 0.0 0.018080782 0.11501262 0.0 0.0 0.099655025 0.0 0.0 0.0 0.0 0.17627701 0.0 0.025739614 0.0 0.0 0.15451072 0.0 0.09279382 0.0 0.0 0.…
../DATASETS/5_sample_bones_224x224x3/2/2_APML.dcm_rotation106	-9_energy152.png 0.14891613 0.0 0.003737142 0.10711778 0.00084308087 0.0 0.0 0.0 0.0 0.0 0.0 0.0 0.0 0.08763594 0.13967246 0.13108054 0.0 0.042317573 0.0 0.0 0.0 0.0 0.0 0.20933975 0.0 0.00928685 0.0 0.2884755 0.0 0.104900666 0.0 0.0 0.0 0.22840719 0.06582009 0.10993016 0.0 0.028620696 0.116886854 0.0 0.0 0.20527914 0.0 0.0 0.0 0.0 0.069975 0.0 0.0 0.0 0.0 0.08478505 0.0 0.107374445 0.0 0.0 0.0 0…
../DATASETS/5_sample_bones_224x224x3/2/2_APML.dcm_rotation109	21_energy152.png 0.19912165 0.0 0.0119138975 0.20198567 0.0 0.0 0.0 0.0 0.0 0.0 0.0 0.0 0.0 0.0 0.23003815 0.1944206 0.046700824 0.14611809 0.07787522 0.0 0.0 0.0 0.0 0.12817892 0.0 0.06546537 0.0 0.2327523 0.042529583 0.0 0.0 0.0 0.0 0.14224057 0.19530706 0.11795653 0.0 0.13444726 0.14608768 0.0 0.0 0.08393697 0.0 0.0 0.0 0.0 0.06772606 0.0 0.0 0.0 0.0 0.0 0.0 0.1480174 0.0 0.1220796 0.0 0.28770…
../DATASETS/5_sample_bones_224x224x3/2/2_APML.dcm_rotation103	6_energy152.png 0.1631278 0.0 0.07398488 0.1741744 0.0 0.0 0.0 0.0 0.0 0.0 0.0 0.0 0.0 0.05069958 0.23841655 0.111602336 0.05674346 0.059921224 0.008915078 0.0 0.0 0.0 0.0 0.15263616 0.0 0.0 0.0 0.26902577 0.0 0.02936399 0.0 0.0 0.0 0.18555357 0.14241752 0.111551285 0.0 0.09738409 0.12599258 0.0 0.0 0.1727687 0.0 0.0 0.0 0.0 0.100430585 0.0 0.0 0.0 0.0 0.0 0.0 0.13706784 0.0 0.024934674 0.0 0.338…
../DATASETS/5_sample_bones_224x224x3/2/2_APML.dcm_rotation109	12_energy146.png 0.20528033 0.0 0.08687441 0.16721544 0.0 0.0 0.0 0.0 0.0 0.0 0.0 0.0 0.0 0.03979702 0.20051184 0.18901528 0.04884196 0.091971405 0.08286691 0.0 0.0 0.0 0.0 0.109788544 0.0 0.012004672 0.0 0.2743028 0.016516238 0.0 0.0 0.0 0.0 0.18218581 0.16293104 0.122243024 0.0 0.066166766 0.12463608 0.0 0.0 0.07943091 0.0 0.0 0.0 0.0 0.20917189 0.0 0.0 0.0 0.0 0.0 0.0 0.11156704 0.0 0.09993856…
../DATASETS/5_sample_bones_224x224x3/2/2_APML.dcm_rotation82	3_energy158.png 0.12534113 0.0 0.0 0.19434479 0.0 0.0 0.0 0.0 0.0 0.0 0.0 0.0 0.0 0.0 0.31603637 0.029149111 0.023587339 0.08260061 0.0 0.0 0.0 0.0 0.0 0.14734954 0.011417639 0.0 0.0 0.20064794 0.0 0.09693675 0.0 0.0 0.0 0.14800036 0.16606282 0.13172133 0.0 0.19220452 0.20597796 0.0 0.0 0.24275054 0.0 0.0 0.0 0.0 0.0 0.0 0.0 0.030682538 0.0 0.0 0.0 0.13511615 0.0 0.0 0.0 0.29630578 0.0 0.0 0.0 0.…
../DATASETS/5_sample_bones_224x224x3/2/2_APML.dcm_rotation85	0_energy158.png 0.13145916 0.0 0.0 0.19490871 0.0 0.0 0.0 0.0 0.0 0.0 0.0 0.0 0.0 0.0 0.30667138 0.051671267 0.010331778 0.12955105 0.0 0.0 0.0 0.0 0.0 0.16417141 0.0 0.0 0.0 0.1917078 0.0 0.043600813 0.0 0.0 0.0 0.19560483 0.14560238 0.12845609 0.0 0.15881394 0.24531244 0.0 0.0 0.20305067 0.0 0.0 0.0 0.0 0.0 0.0 0.0 0.0 0.0 0.021586709 0.0 0.103729285 0.0 0.0 0.0 0.293357 0.0 0.0 0.0 0.0 0.31026…
../DATASETS/5_sample_bones_224x224x3/2/2_APML.dcm_rotation109	-9_energy146.png 0.15893969 0.0 0.0062825605 0.107316665 0.0 0.0 0.0 0.0 0.0 0.0 0.0 0.0 0.0 0.07630718 0.13664946 0.13016982 0.0 0.057311874 0.0 0.0 0.0 0.0 0.0 0.19957225 0.0 0.010730626 0.0 0.28620535 0.0 0.08748782 0.0 0.0 0.0 0.233728 0.055385858 0.1095843 0.0 0.004792064 0.11130846 0.0 0.0 0.1839086 0.0 0.0 0.0 0.0 0.095096864 0.0 0.0 0.0 0.0 0.09622714 0.0 0.088420995 0.0 0.0012053811 0.0 …
../DATASETS/5_sample_bones_224x224x3/2/2_APML.dcm_rotation103	21_energy140.png 0.1908852 0.0 0.0042134174 0.18705468 0.0 0.0 0.0 0.0 0.0 0.0 0.0 0.0 0.0 0.012495433 0.23786561 0.20174779 0.048598487 0.14834327 0.083511114 0.0 0.0 0.0 0.0 0.13531151 0.0 0.081282854 0.0 0.22984135 0.038059317 0.0 0.0 0.0 0.0 0.1652931 0.15055689 0.12024415 0.0 0.08825162 0.13547483 0.0 0.0 0.071201175 0.0 0.0 0.0 0.0 0.10639137 0.0 0.0 0.0 0.0 0.0 0.0 0.14918365 0.0 0.1291792…
../DATASETS/5_sample_bones_224x224x3/2/2_APML.dcm_rotation109	-15_energy158.png 0.14753744 0.0 0.021761093 0.09067477 0.03331796 0.0 0.0 0.0 0.0 0.0 0.0 0.0 0.0 0.12689346 0.0388308 0.1815709 0.0 0.015177661 0.0 0.0 0.0 0.0 0.0 0.22373475 0.0 0.037292123 0.0 0.29197845 0.012474645 0.05681542 0.0 0.0 0.0 0.24280027 0.05698082 0.08706051 0.0 0.0012527845 0.07755783 0.0 0.0 0.13467953 0.0 0.0 0.0 0.0 0.18971516 0.0 0.0 0.0 0.0 0.13415878 0.0 0.0826571 0.0 8.36…
../DATASETS/5_sample_bones_224x224x3/2/2_APML.dcm_rotation106	-3_energy140.png 0.17052573 0.0 0.016396534 0.13115214 0.0 0.0 0.0 0.0 0.0 0.0 0.0 0.0 0.0 0.060453616 0.22878449 0.07709894 0.0076192203 0.082733445 0.0 0.0 0.0 0.0 0.0 0.2010194 0.0 0.003997607 0.0 0.27204692 0.0 0.018416129 0.0 0.0 0.0 0.23065303 0.04044504 0.10336913 0.0 0.011846463 0.11777401 0.0 0.0 0.17755453 0.0 0.0 0.0 0.0 0.14095102 0.0 0.0 0.0 0.0 0.103383526 0.0 0.113997474 0.0 0.0319…
../DATASETS/5_sample_bones_224x224x3/2/2_APML.dcm_rotation106	-15_energy140.png 0.1574619 0.0 0.0 0.091562435 0.01690553 0.0 0.0 0.0 0.0 0.0 0.0 0.0 0.0 0.0853654 0.121675804 0.17027822 0.0 0.031055495 0.0 0.0 0.0 0.0 0.0 0.22061796 0.0 0.044028997 0.0 0.2838039 0.039055206 0.10807812 0.0 0.0 0.0 0.21871719 0.067418374 0.0892702 0.0 0.007570412 0.11447715 0.0 0.0 0.1581858 0.0 0.0 0.0 0.0 0.073667064 0.0 0.0 0.0 0.0 0.11399323 0.0 0.08336714 0.0 0.017593218…
../DATASETS/5_sample_bones_224x224x3/2/2_APML.dcm_rotation85	-9_energy146.png 0.10661085 0.0 0.0 0.14595139 0.0 0.0 0.0 0.0 0.0 0.0 0.0 0.0 0.0 0.00087524194 0.14810324 0.14927109 0.0 0.09495413 0.0 0.0 0.0 0.0 0.0 0.18107319 0.0 0.00068426016 0.0 0.23827414 0.007209209 0.08860706 0.0 0.0 0.0 0.22754782 0.10590335 0.113793775 0.0 0.088453546 0.15274584 0.0 0.0 0.1630608 0.0 0.0 0.0 0.0 0.0 0.0 0.0 0.0 0.0 0.08892892 0.0 0.059009075 0.0 0.0 0.0 0.29989034 0…
../DATASETS/5_sample_bones_224x224x3/2/2_APML.dcm_rotation103	0_energy140.png 0.16843404 0.0 0.012451599 0.13511945 0.0 0.0 0.0 0.0 0.0 0.0 0.0 0.0 0.0 0.016515046 0.40774503 0.0 0.115371086 0.07097888 0.0 0.0 0.0 0.0 0.0 0.19987844 0.0 0.061645776 0.0 0.20040442 0.0 0.0154251605 0.0 0.0 0.0 0.17846982 0.0016850305 0.04513056 0.0 0.018179497 0.11474838 0.0 0.012194288 0.23438261 0.0 0.0 0.0 0.0 0.055636436 0.0 0.0 0.0 0.0 0.024590062 0.0 0.22156025 0.0 0.07…
../DATASETS/5_sample_bones_224x224x3/2/2_APML.dcm_rotation103	15_energy146.png 0.17670844 0.0 0.06801625 0.19699861 0.0 0.0 0.0 0.0 0.0 0.0 0.0 0.0 0.0 0.019595668 0.24449506 0.14498134 0.035248846 0.14658731 0.052506447 0.0 0.0 0.0 0.0 0.11322573 0.0 0.022866629 0.0 0.2534318 0.0 0.0 0.0 0.0 0.0 0.19617476 0.16034813 0.145961 0.0 0.098550744 0.14126952 0.0 0.0 0.1260321 0.0 0.0 0.0 0.0 0.11770711 0.0 0.0 0.0 0.0 0.0 0.0 0.14172867 0.0 0.06441517 0.0 0.3168…
../DATASETS/5_sample_bones_224x224x3/2/2_APML.dcm_rotation109	-3_energy158.png 0.14318977 0.0 0.0 0.1500502 0.0 0.0 0.0 0.0 0.0 0.0 0.0 0.0 0.0 0.048784655 0.21886374 0.09501914 0.022844804 0.08970417 0.0 0.0 0.0 0.0 0.0 0.21362838 0.0 0.0 0.0 0.25539002 0.0 0.019386835 0.0 0.0 0.0 0.2481059 0.07062214 0.12712157 0.0 0.04998407 0.17002417 0.0 0.0 0.17116928 0.0 0.0 0.0 0.0 0.0725254 0.0 0.0 0.0 0.0 0.11747625 0.0 0.117767744 0.0 0.003153814 0.0 0.28200877 0…
../DATASETS/5_sample_bones_224x224x3/2/2_APML.dcm_rotation106	9_energy140.png 0.18709257 0.0 0.042649034 0.15114318 0.0 0.0 0.0 0.0 0.0 0.0 0.0 0.0 0.0 0.02323868 0.23796336 0.16775386 0.065173104 0.06717996 0.08037876 0.0 0.0 0.0 0.0 0.11933132 0.0 0.0057797735 0.0 0.26808643 0.024152812 0.0 0.0 0.0 0.0 0.16325621 0.14748567 0.1133942 0.0 0.0738727 0.11660197 0.0 0.0 0.10510083 0.0 0.0 0.0 0.0 0.13893583 0.0 0.0 0.0 0.0 0.0 0.0 0.13066794 0.0 0.10307291 0.…
../DATASETS/5_sample_bones_224x224x3/2/2_APML.dcm_rotation103	0_energy146.png 0.1631204 0.0 0.020624034 0.15626822 0.0 0.0 0.0 0.0 0.0 0.0 0.0 0.0 0.0 0.0 0.39252296 0.0 0.09417646 0.10637643 0.0 0.0 0.0 0.0 0.0 0.18134655 0.0 0.034307353 0.0 0.1988397 0.0 0.0 0.0 0.0 0.0 0.1927576 0.027060518 0.081457525 0.0 0.029080095 0.15029699 0.0 0.0 0.21833916 0.0 0.0 0.0 0.0 0.039235864 0.0 0.0 0.0 0.0 0.027702669 0.0 0.19806664 0.0 0.06083038 0.0 0.32981777 0.0 0.0…
../DATASETS/5_sample_bones_224x224x3/2/2_APML.dcm_rotation109	-12_energy146.png 0.1494083 0.0 0.0 0.0963351 0.023369266 0.0 0.0 0.0 0.0 0.0 0.0 0.0 0.0 0.09843641 0.102251954 0.15900367 0.0 0.038719926 0.0 0.0 0.0 0.0 0.0 0.20739411 0.0 0.018665686 0.0 0.29231128 0.006831195 0.10047232 0.0 0.0 0.0 0.23239507 0.058970246 0.100547135 0.0 0.0052169794 0.11077722 0.0 0.0 0.17361423 0.0 0.0 0.0 0.0 0.097454906 0.0 0.0 0.0 0.0 0.103734985 0.0 0.07124468 0.0 0.0 0…
../DATASETS/5_sample_bones_224x224x3/2/2_APML.dcm_rotation103	0_energy158.png 0.14722385 0.0 0.026404267 0.18774101 0.0 0.0 0.0 0.0 0.0 0.0 0.0 0.0 0.0 0.0 0.37771207 0.0 0.07615517 0.11895027 0.0 0.0 0.0 0.0 0.0 0.16300195 0.0 0.0 0.0 0.20396596 0.0 0.010951647 0.0 0.0 0.0 0.20440528 0.099900514 0.11680391 0.0 0.10018212 0.21743505 0.0 0.0 0.22635047 0.0 0.0 0.0 0.0 0.0 0.0 0.0 0.0 0.0 0.0 0.0 0.17752 0.0 0.008205916 0.0 0.29720873 0.0 0.0 0.0 0.0 0.280090…
../DATASETS/5_sample_bones_224x224x3/2/2_APML.dcm_rotation85	-21_energy146.png 0.13157527 0.0 0.0 0.13229924 0.0 0.0 0.0 0.0 0.0 0.0 0.0 0.0 0.0 0.012438576 0.06554687 0.21132998 0.0 0.124072626 0.0 0.0 0.0 0.0 0.0 0.18721192 0.0 0.027608735 0.0 0.21313597 0.05963822 0.03914875 0.0 0.0 0.0 0.2367796 0.14631724 0.16471982 0.0 0.07733125 0.1779479 0.0 0.0 0.07166692 0.0 0.0 0.0 0.0 0.011936779 0.0 0.0054223337 0.0 0.0 0.1374842 0.0 0.06865559 0.0 0.00860119 …
../DATASETS/5_sample_bones_224x224x3/2/2_APML.dcm_rotation109	-9_energy158.png 0.1395681 0.0 0.0061681923 0.090225965 0.020809827 0.0 0.0 0.0 0.0 0.0 0.0 0.0 0.0 0.10660901 0.10562478 0.15013583 0.011386957 0.0052032247 0.0 0.0 0.0 0.0 0.0 0.23217674 0.0 0.048456356 0.0 0.27416945 0.0 0.084587455 0.0 0.0 0.0 0.23768528 0.03551546 0.07676951 0.0 0.0046103983 0.0818341 0.0 0.0 0.18766977 0.0 0.0 0.0 0.0 0.12379156 0.0 0.0 0.0 0.0 0.12350795 0.0 0.1077174 0.0 …
../DATASETS/5_sample_bones_224x224x3/2/2_APML.dcm_rotation70	-3_energy146.png 0.18822743 0.0 0.0 0.08798644 0.0 0.0 0.0 0.0 0.0 0.0 0.0 0.0 0.0 0.06296268 0.18542102 0.10837244 0.04055876 0.032977585 0.0 0.0 0.0 0.0 0.0 0.25270426 0.0 0.05912745 0.0 0.25675967 0.0035399047 0.0 0.0 0.0 0.0 0.239872 0.0 0.03831128 0.0 0.0 0.098543555 0.0 0.0 0.1459585 0.0 0.0 0.0 0.0 0.19257422 0.0 0.03260903 0.0 0.0 0.17874074 0.0 0.06839482 0.0 0.058454726 0.0 0.23444094 0…
../DATASETS/5_sample_bones_224x224x3/2/2_APML.dcm_rotation106	21_energy140.png 0.20041601 0.0 0.010422255 0.18115243 0.0 0.0 0.0 0.0 0.0 0.0 0.0 0.0 0.0 0.021257848 0.2149497 0.21573478 0.04043074 0.14291765 0.087424524 0.0 0.0 0.0 0.0 0.1356723 0.0 0.08542031 0.0 0.23550744 0.042610977 0.0 0.0 0.0 0.0 0.16502774 0.15225506 0.12048421 0.0 0.085069805 0.131591 0.0 0.0 0.064087555 0.0 0.0 0.0 0.0 0.11837299 0.0 0.0 0.0 0.0 0.0 0.0 0.14204401 0.0 0.13176508 0.…
../DATASETS/5_sample_bones_224x224x3/2/2_APML.dcm_rotation109	12_energy158.png 0.17962147 0.0 0.06063292 0.16702195 0.0 0.0 0.0 0.0 0.0 0.0 0.0 0.0 0.0 0.041178174 0.20589603 0.17815135 0.05305228 0.06564781 0.06003932 0.0 0.0 0.0 0.0 0.12528768 0.0 0.004189742 0.0 0.27918205 0.023822354 3.8501195e-05 0.0 0.0 0.0 0.16340941 0.18823001 0.10319575 0.0 0.12112103 0.12611946 0.0 0.0 0.11779938 0.0 0.0 0.0 0.0 0.12903267 0.0 0.0 0.0 0.0 0.0 0.0 0.12492442 0.0 0.…
../DATASETS/5_sample_bones_224x224x3/2/2_APML.dcm_rotation85	0_energy146.png 0.12060419 0.0 0.0 0.17138368 0.0 0.0 0.0 0.0 0.0 0.0 0.0 0.0 0.0 0.0 0.33040535 0.047434237 0.026999637 0.11822207 0.0 0.0 0.0 0.0 0.0 0.19428773 0.0 0.039411806 0.0 0.13258246 0.0 0.023761086 0.0 0.0 0.0 0.19354048 0.076061405 0.09854142 0.0 0.12723608 0.23990509 0.0 0.0 0.19563651 0.0 0.0 0.0 0.0 0.0 0.0 0.0 0.0 0.0 0.08851301 0.0 0.10511515 0.0 0.0 0.0 0.2768924 0.0 0.0 0.0 0.…
../DATASETS/5_sample_bones_224x224x3/2/2_APML.dcm_rotation103	-9_energy158.png 0.13409813 0.0 0.0 0.10466639 0.022969546 0.0 0.0 0.0 0.0 0.0 0.0 0.0 0.0 0.10484095 0.12885922 0.13202684 0.0 0.0130751245 0.0 0.0 0.0 0.0 0.0 0.23460893 0.0 0.024524579 0.0 0.28543666 0.0 0.10913142 0.0 0.0 0.0 0.2286422 0.051375132 0.09170481 0.0 0.044496264 0.10968596 0.0 0.0 0.22580153 0.0 0.0 0.0 0.0 0.06732268 0.0 0.0 0.0 0.0 0.08808966 0.0 0.1251553 0.0 0.0 0.0 0.2853992 …
../DATASETS/5_sample_bones_224x224x3/2/2_APML.dcm_rotation103	-3_energy158.png 0.13647036 0.0 0.0 0.15821184 0.0 0.0 0.0 0.0 0.0 0.0 0.0 0.0 0.0 0.044496328 0.23444635 0.06435396 0.014949104 0.084788084 0.0 0.0 0.0 0.0 0.0 0.21312317 0.0 0.0 0.0 0.25505632 0.0 0.042919494 0.0 0.0 0.0 0.24980384 0.06559644 0.11549082 0.0 0.06423282 0.17135607 0.0 0.0 0.21769863 0.0 0.0 0.0 0.0 0.02970694 0.0 0.0 0.0 0.0 0.07893587 0.0 0.13260698 0.0 0.0 0.0 0.29016808 0.0 0.…
../DATASETS/5_sample_bones_224x224x3/2/2_APML.dcm_rotation109	-21_energy146.png 0.18840979 0.0 0.0 0.100117214 0.0 0.0 0.0 0.0 0.0 0.0 0.0 0.0 0.0 0.087153584 0.08714591 0.21120001 0.0 0.04443812 0.0 0.0 0.0 0.0 0.0 0.21785644 0.0 0.06758849 0.0 0.2714973 0.059053827 0.051844917 0.0 0.0 0.0 0.2222919 0.09837983 0.115711294 0.0 0.022299537 0.13919865 0.0 0.0 0.108185746 0.0 0.0 0.0 0.0 0.12197545 0.0 0.0 0.0 0.0 0.13318907 0.0 0.08500681 0.0 0.03562014 0.0 0…
../DATASETS/5_sample_bones_224x224x3/2/2_APML.dcm_rotation106	-9_energy140.png 0.159028 0.0 0.0 0.10414343 0.0003863258 0.0 0.0 0.0 0.0 0.0 0.0 0.0 0.0 0.07396473 0.1395151 0.14805576 0.0 0.040270165 0.0 0.0 0.0 0.0 0.0 0.20381549 0.0 0.018646404 0.0 0.2865354 0.016258668 0.10221518 0.0 0.0 0.0 0.22185306 0.06487472 0.10113882 0.0 0.011071249 0.117917426 0.0 0.0 0.17065921 0.0 0.0 0.0 0.0 0.06991438 0.0 0.0 0.0 0.0 0.09934757 0.0 0.0803085 0.0 0.007332731 0…
../DATASETS/5_sample_bones_224x224x3/2/2_APML.dcm_rotation109	12_energy140.png 0.20802556 0.0 0.068644 0.16404562 0.0 0.0 0.0 0.0 0.0 0.0 0.0 0.0 0.0 0.032261077 0.21347003 0.18819772 0.051740583 0.090579934 0.08873211 0.0 0.0 0.0 0.0 0.11366527 0.0 0.021525616 0.0 0.2717492 0.022448368 0.0 0.0 0.0 0.0 0.17841573 0.15339784 0.12027367 0.0 0.059361618 0.12326714 0.0 0.0 0.07933788 0.0 0.0 0.0 0.0 0.19338822 0.0 0.0 0.0 0.0 0.0 0.0 0.11397358 0.0 0.11125236 0…
../DATASETS/5_sample_bones_224x224x3/2/2_APML.dcm_rotation106	6_energy152.png 0.17315064 0.0 0.07331312 0.1724147 0.0 0.0 0.0 0.0 0.0 0.0 0.0 0.0 0.0 0.041075077 0.24840705 0.113240585 0.060535487 0.06767239 0.025297174 0.0 0.0 0.0 0.0 0.13696505 0.0 0.0 0.0 0.2647746 0.0056007775 0.015340553 0.0 0.0 0.0 0.17871907 0.15461978 0.121859275 0.0 0.09569998 0.1308547 0.0 0.0 0.15555333 0.0 0.0 0.0 0.0 0.10521221 0.0 0.0 0.0 0.0 0.0 0.0 0.13850264 0.0 0.037353087…
../DATASETS/5_sample_bones_224x224x3/2/2_APML.dcm_rotation109	18_energy152.png 0.1952107 0.0 0.028118713 0.1957037 0.0 0.0 0.0 0.0 0.0 0.0 0.0 0.0 0.0 0.0 0.21836834 0.20298932 0.046386883 0.14049119 0.095026806 0.0 0.0 0.0 0.0 0.11393575 0.0 0.043954883 0.0 0.23170854 0.03477114 0.0 0.0 0.0 0.0 0.14567381 0.20213309 0.12568831 0.0 0.12457229 0.14796433 0.0 0.0 0.07206364 0.0 0.0 0.0 0.0 0.09371591 0.0 0.0 0.0 0.0 0.0 0.0 0.13027558 0.0 0.12399194 0.0 0.297…
../DATASETS/5_sample_bones_224x224x3/2/2_APML.dcm_rotation82	18_energy140.png 0.13654634 0.0 0.0 0.24027498 0.0 0.0 0.0 0.0 0.0 0.0 0.0 0.0 0.0 0.0 0.29397485 0.16589856 0.099604644 0.1641511 0.11645252 0.0 0.0 0.0 0.0 0.12023956 0.0 0.062918074 0.0 0.110513434 0.06743151 0.0 0.0 0.0 0.0 0.058953676 0.22463912 0.15695967 0.0 0.21145889 0.21200794 0.0 0.0 0.06621824 0.0 0.0 0.0 0.0 0.0 0.0 0.0 0.0 0.0 0.0 0.0 0.11077489 0.0 0.1070843 0.0 0.21099263 0.0 0.0 …
../DATASETS/5_sample_bones_224x224x3/2/2_APML.dcm_rotation109	-3_energy152.png 0.15377262 0.0 0.01554137 0.14831972 0.0 0.0 0.0 0.0 0.0 0.0 0.0 0.0 0.0 0.04770991 0.21336585 0.08717047 0.0042392467 0.10450396 0.0 0.0 0.0 0.0 0.0 0.19189775 0.0 0.0 0.0 0.25435644 0.0 0.009546946 0.0 0.0 0.0 0.2455441 0.06361826 0.1328284 0.0 0.030941408 0.15569055 0.0 0.0 0.1670002 0.0 0.0 0.0 0.0 0.10519103 0.0 0.0 0.0 0.0 0.107063495 0.0 0.10459267 0.0 0.0070594144 0.0 0.2…
../DATASETS/5_sample_bones_224x224x3/2/2_APML.dcm_rotation109	3_energy158.png 0.15657337 0.0 0.02707899 0.14507294 0.0 0.0 0.0 0.0 0.0 0.0 0.0 0.0 0.0 0.0218583 0.33247134 0.06825521 0.13151729 0.033609938 0.0 0.0 0.0 0.0 0.0 0.17334925 0.0 0.0096124485 0.0 0.22531661 0.018817717 0.03712978 0.0 0.0 0.0 0.14917627 0.10825419 0.08609934 0.0 0.08510762 0.12907533 0.0 0.0 0.18587767 0.0 0.0 0.0 0.0 0.034297552 0.0 0.0 0.0 0.0 0.0041989377 0.0 0.18662056 0.0 0.0…
../DATASETS/5_sample_bones_224x224x3/2/2_APML.dcm_rotation109	-12_energy152.png 0.14635602 0.0 0.014203295 0.09631572 0.028166953 0.0 0.0 0.0 0.0 0.0 0.0 0.0 0.0 0.10920822 0.08767926 0.1631296 0.0 0.03156862 0.0 0.0 0.0 0.0 0.0 0.21121936 0.0 0.019972065 0.0 0.2941308 0.0024812275 0.090975426 0.0 0.0 0.0 0.23542702 0.058766104 0.097068965 0.0 0.008181927 0.09996938 0.0 0.0 0.17134714 0.0 0.0 0.0 0.0 0.122800335 0.0 0.0 0.0 0.0 0.107686296 0.0 0.07881625 0.…
../DATASETS/5_sample_bones_224x224x3/2/2_APML.dcm_rotation106	18_energy140.png 0.19210812 0.0 0.018714117 0.18095131 0.0 0.0 0.0 0.0 0.0 0.0 0.0 0.0 0.0 0.0 0.22173773 0.21386617 0.045863338 0.14375669 0.100531325 0.0 0.0 0.0 0.0 0.12055474 0.0 0.06438841 0.0 0.22820665 0.03689055 0.0 0.0 0.0 0.0 0.16032688 0.16038968 0.13134512 0.0 0.080797516 0.13877551 0.0 0.0 0.058236513 0.0 0.0 0.0 0.0 0.117860466 0.0 0.0 0.0 0.0 0.0 0.0 0.13346264 0.0 0.13827904 0.0 0…
../DATASETS/5_sample_bones_224x224x3/2/2_APML.dcm_rotation103	6_energy146.png 0.1665129 0.0 0.06146967 0.16448554 0.0 0.0 0.0 0.0 0.0 0.0 0.0 0.0 0.0 0.037436843 0.2430126 0.116069235 0.05851886 0.062097922 0.024405275 0.0 0.0 0.0 0.0 0.15238607 0.0 0.0 0.0 0.26575387 0.0 0.028621338 0.0 0.0 0.0 0.1814641 0.1252519 0.10597823 0.0 0.07835742 0.11784863 0.0 0.0 0.16674979 0.0 0.0 0.0 0.0 0.103234835 0.0 0.0 0.0 0.0 0.0 0.0 0.13580833 0.0 0.045537375 0.0 0.340…
../DATASETS/5_sample_bones_224x224x3/2/2_APML.dcm_rotation106	9_energy146.png 0.1837903 0.0 0.060841143 0.15573177 0.0 0.0 0.0 0.0 0.0 0.0 0.0 0.0 0.0 0.02763563 0.21395727 0.17434652 0.056883577 0.07098527 0.07823268 0.0 0.0 0.0 0.0 0.11526826 0.0 0.0 0.0 0.26854646 0.017215343 0.0 0.0 0.0 0.0 0.17026688 0.16392143 0.117183566 0.0 0.082552895 0.11827415 0.0 0.0 0.097963475 0.0 0.0 0.0 0.0 0.16078462 0.0 0.0 0.0 0.0 0.0 0.0 0.11798421 0.0 0.08654475 0.0 0.3…
../DATASETS/5_sample_bones_224x224x3/2/2_APML.dcm_rotation103	21_energy146.png 0.18914261 0.0 0.01674207 0.20597193 0.0 0.0 0.0 0.0 0.0 0.0 0.0 0.0 0.0 0.0042469893 0.22572616 0.19371407 0.035501048 0.16197447 0.076122165 0.0 0.0 0.0 0.0 0.1256354 0.0 0.055615254 0.0 0.23524158 0.029473798 0.0 0.0 0.0 0.0 0.17124794 0.17841662 0.13107023 0.0 0.11442417 0.15163168 0.0 0.0 0.07427761 0.0 0.0 0.0 0.0 0.103012405 0.0 0.0 0.0 0.0 0.0 0.0 0.1373768 0.0 0.10265095…
../DATASETS/5_sample_bones_224x224x3/2/2_APML.dcm_rotation100	18_energy152.png 0.17633145 0.0 0.027658705 0.20381735 0.0 0.0 0.0 0.0 0.0 0.0 0.0 0.0 0.0 0.0054121576 0.22764355 0.17923316 0.051105153 0.13343363 0.06613889 0.0 0.0 0.0 0.0 0.12543152 0.0 0.03765392 0.0 0.24130921 0.022503708 0.0 0.0 0.0 0.0 0.17166494 0.17905799 0.13377349 0.0 0.1319546 0.14244367 0.0 0.0 0.10335609 0.0 0.0 0.0 0.0 0.101297334 0.0 0.0 0.0 0.0 0.0 0.0 0.14078091 0.0 0.07612412…
../DATASETS/5_sample_bones_224x224x3/2/2_APML.dcm_rotation106	-12_energy158.png 0.14476153 0.0 0.025744548 0.09135888 0.041754402 0.0 0.0 0.0 0.0 0.0 0.0 0.0 0.0 0.13070583 0.09332906 0.15569052 0.0 0.0038368125 0.0 0.0 0.0 0.0 0.0 0.23168638 0.0 0.027057968 0.0 0.30660263 0.0 0.09412298 0.0 0.0 0.0 0.22995698 0.052429974 0.08055978 0.0 0.01773798 0.085490964 0.0 0.0 0.19202696 0.0 0.0 0.0 0.0 0.14733076 0.0 0.0 0.0 0.0 0.10136054 0.0 0.11394278 0.0 0.0 0.0…
../DATASETS/5_sample_bones_224x224x3/2/2_APML.dcm_rotation106	-15_energy146.png 0.15169084 0.0 0.0 0.10563248 0.005689126 0.0 0.0 0.0 0.0 0.0 0.0 0.0 0.0 0.08827366 0.11062645 0.16948453 0.0 0.05124435 0.0 0.0 0.0 0.0 0.0 0.20744091 0.0 0.019113516 0.0 0.29255956 0.028706487 0.09251584 0.0 0.0 0.0 0.22569661 0.08579776 0.1096528 0.0 0.02807933 0.12618648 0.0 0.0 0.15379249 0.0 0.0 0.0 0.0 0.088226765 0.0 0.0 0.0 0.0 0.10719438 0.0 0.08631614 0.0 0.004850444…
../DATASETS/5_sample_bones_224x224x3/2/2_APML.dcm_rotation109	18_energy146.png 0.19892348 0.0 0.026073715 0.1856354 0.0 0.0 0.0 0.0 0.0 0.0 0.0 0.0 0.0 0.0 0.21381879 0.21329631 0.043612335 0.14347468 0.100381225 0.0 0.0 0.0 0.0 0.116503075 0.0 0.05634453 0.0 0.23104796 0.037008237 0.0 0.0 0.0 0.0 0.15524094 0.17752208 0.12838197 0.0 0.096075736 0.14060411 0.0 0.0 0.060239464 0.0 0.0 0.0 0.0 0.11584756 0.0 0.0 0.0 0.0 0.0 0.0 0.13110763 0.0 0.1351248 0.0 0.…
../DATASETS/5_sample_bones_224x224x3/2/2_APML.dcm_rotation106	21_energy146.png 0.19792253 0.0 0.022291483 0.19911054 0.0 0.0 0.0 0.0 0.0 0.0 0.0 0.0 0.0 0.008991412 0.21617888 0.202828 0.034957234 0.15649934 0.08240386 0.0 0.0 0.0 0.0 0.12585069 0.0 0.06320839 0.0 0.23805355 0.033665247 0.0 0.0 0.0 0.0 0.16584858 0.17697126 0.12715304 0.0 0.10809923 0.14484759 0.0 0.0 0.068632655 0.0 0.0 0.0 0.0 0.111904584 0.0 0.0 0.0 0.0 0.0 0.0 0.13834727 0.0 0.11480818 …
../DATASETS/5_sample_bones_224x224x3/2/2_APML.dcm_rotation106	6_energy146.png 0.17922376 0.0 0.068073474 0.16417953 0.0 0.0 0.0 0.0 0.0 0.0 0.0 0.0 0.0 0.036102746 0.24375023 0.120959245 0.058019545 0.067565486 0.036987785 0.0 0.0 0.0 0.0 0.13977702 0.0 0.0 0.0 0.2678602 0.004773303 0.015150429 0.0 0.0 0.0 0.17698918 0.13745607 0.11492357 0.0 0.077413365 0.12248405 0.0 0.0 0.15019372 0.0 0.0 0.0 0.0 0.12028208 0.0 0.0 0.0 0.0 0.0 0.0 0.13589261 0.0 0.053225…
../DATASETS/5_sample_bones_224x224x3/2/2_APML.dcm_rotation109	-21_energy140.png 0.20392261 0.0 0.0 0.086865865 0.0 0.0 0.0 0.0 0.0 0.0 0.0 0.0 0.0 0.08904543 0.11647707 0.20115872 0.0 0.018624179 0.0 0.0 0.0 0.0 0.0 0.23675352 0.0 0.09996094 0.0 0.26835826 0.07260516 0.077033035 0.0 0.0 0.0 0.2157263 0.07558461 0.09414719 0.0 0.0045410977 0.12928678 0.0 0.0 0.13421692 0.0 0.0 0.0 0.0 0.0965179 0.0 0.0 0.0 0.0 0.13038044 0.0 0.096829206 0.0 0.049907323 0.0 0…
../DATASETS/5_sample_bones_224x224x3/2/2_APML.dcm_rotation106	18_energy158.png 0.18036488 0.0 0.014605165 0.20348017 0.0 0.0 0.0 0.0 0.0 0.0 0.0 0.0 0.0 0.0 0.20695332 0.19886315 0.043113295 0.11497589 0.07748099 0.0 0.0 0.0 0.0 0.119526125 0.0 0.025128564 0.0 0.23633738 0.04111095 0.0 0.0 0.0 0.0 0.13350247 0.23380837 0.11594195 0.0 0.17048328 0.16451873 0.0 0.0 0.086587764 0.0 0.0 0.0 0.0 0.047725737 0.0 0.0 0.0 0.0 0.0 0.0 0.12413806 0.0 0.08177826 0.0 0…
../DATASETS/5_sample_bones_224x224x3/2/2_APML.dcm_rotation109	-9_energy140.png 0.16339806 0.0 0.0 0.10171976 0.0 0.0 0.0 0.0 0.0 0.0 0.0 0.0 0.0 0.075495474 0.12998037 0.14720641 0.0 0.042049248 0.0 0.0 0.0 0.0 0.0 0.2037855 0.0 0.028466355 0.0 0.28274322 0.014147679 0.0875211 0.0 0.0 0.0 0.22877969 0.052335814 0.09802117 0.0 0.0 0.10666927 0.0 0.0 0.16242334 0.0 0.0 0.0 0.0 0.095422104 0.0 0.0 0.0 0.0 0.110567145 0.0 0.07288194 0.0 0.011442697 0.0 0.290787…
../DATASETS/5_sample_bones_224x224x3/2/2_APML.dcm_rotation103	-3_energy152.png 0.1447877 0.0 0.013515304 0.15369643 0.0 0.0 0.0 0.0 0.0 0.0 0.0 0.0 0.0 0.037983857 0.22374083 0.06954851 0.0 0.10613641 0.0 0.0 0.0 0.0 0.0 0.19122486 0.0 0.0 0.0 0.24961595 0.0 0.019603832 0.0 0.0 0.0 0.24713436 0.06245797 0.124620624 0.0 0.0387774 0.1571319 0.0 0.0 0.18816924 0.0 0.0 0.0 0.0 0.08003398 0.0 0.0 0.0 0.0 0.08864033 0.0 0.10795669 0.0 0.0 0.0 0.30366746 0.0 0.0 0…
../DATASETS/5_sample_bones_224x224x3/2/2_APML.dcm_rotation79	9_energy140.png 0.14524746 0.0 0.0 0.18308951 0.0 0.0 0.0 0.0 0.0 0.0 0.0 0.0 0.0 0.0 0.29142293 0.13787735 0.098439135 0.03767612 0.058542363 0.0 0.0 0.0 0.0 0.13649747 0.0 0.021588989 0.0 0.20851302 0.05418297 0.043741476 0.0 0.0 0.0 0.08990562 0.18638036 0.11312491 0.0 0.16877176 0.15541407 0.0 0.0 0.13143167 0.0 0.0 0.0 0.0 0.0 0.0 0.0 0.0 0.0 0.0 0.0 0.12188548 0.0 0.06639303 0.0 0.2756061 0…
../DATASETS/5_sample_bones_224x224x3/2/2_APML.dcm_rotation106	3_energy158.png 0.15400991 0.0 0.036504705 0.15019341 0.0 0.0 0.0 0.0 0.0 0.0 0.0 0.0 0.0 0.032360073 0.3330941 0.054043245 0.117294274 0.034295764 0.0 0.0 0.0 0.0 0.0 0.16881737 0.0 0.0 0.0 0.23573418 0.0120230075 0.059667144 0.0 0.0 0.0 0.15084419 0.11563899 0.09062623 0.0 0.097524494 0.13406 0.0 0.0 0.2075413 0.0 0.0 0.0 0.0 0.015416806 0.0 0.0 0.0 0.0 0.0 0.0 0.18826513 0.0 0.05278028 0.0 0.3…
../DATASETS/5_sample_bones_224x224x3/2/2_APML.dcm_rotation109	6_energy140.png 0.18635462 0.0 0.045245085 0.14701836 0.0 0.0 0.0 0.0 0.0 0.0 0.0 0.0 0.0 0.028249511 0.2523157 0.12847847 0.06376503 0.062019546 0.05387661 0.0 0.0 0.0 0.0 0.13925393 0.0 0.0 0.0 0.26745182 0.013316371 0.0071941335 0.0 0.0 0.0 0.17324437 0.11712131 0.10707829 0.0 0.054822866 0.11591982 0.0 0.0 0.13510051 0.0 0.0 0.0 0.0 0.1322586 0.0 0.0 0.0 0.0 0.014403499 0.0 0.13220845 0.0 0.0…
../DATASETS/5_sample_bones_224x224x3/2/2_APML.dcm_rotation103	3_energy158.png 0.14835589 0.0 0.044187576 0.15995702 0.0 0.0 0.0 0.0 0.0 0.0 0.0 0.0 0.0 0.03723029 0.31910074 0.053642582 0.10232301 0.037662737 0.0 0.0 0.0 0.0 0.0 0.17234276 0.0 0.0 0.0 0.24383682 0.0028646884 0.06380146 0.0 0.0 0.0 0.16184346 0.12024398 0.092706405 0.0 0.10528652 0.13747166 0.0 0.0 0.21587127 0.0 0.0 0.0 0.0 0.016790163 0.0 0.0 0.0 0.0 0.0 0.0 0.17674643 0.0 0.03057834 0.0 0…
../DATASETS/5_sample_bones_224x224x3/2/2_APML.dcm_rotation109	-3_energy146.png 0.16632779 0.0 0.03271487 0.14272375 0.0 0.0 0.0 0.0 0.0 0.0 0.0 0.0 0.0 0.05498615 0.20452331 0.09183865 0.0008147379 0.10350679 0.0 0.0 0.0 0.0 0.0 0.1834481 0.0 0.0 0.0 0.26468745 0.0 0.0 0.0 0.0 0.0 0.243596 0.059464235 0.12800756 0.0 0.018050786 0.13622355 0.0 0.0 0.15796317 0.0 0.0 0.0 0.0 0.14778818 0.0 0.0 0.0 0.0 0.10477198 0.0 0.10035739 0.0 0.019879738 0.0 0.30324718 0…
../DATASETS/5_sample_bones_224x224x3/2/2_APML.dcm_rotation109	-21_energy158.png 0.16715111 0.0 0.0018241461 0.10046874 0.0 0.0 0.0 0.0 0.0 0.0 0.0 0.0 0.0 0.114429705 0.0108702695 0.21682006 0.0 0.040914074 0.0 0.0 0.0 0.0 0.0 0.22266304 0.0 0.046087254 0.0 0.26874396 0.035591036 0.0062526832 0.0 0.0 0.0 0.24017353 0.08866461 0.11242211 0.0 0.009941649 0.10229998 0.0 0.0 0.07221743 0.0 0.0 0.0 0.0 0.20946217 0.0 0.026920795 0.0 0.0 0.15307985 0.0 0.08130502…
../DATASETS/5_sample_bones_224x224x3/2/2_APML.dcm_rotation103	3_energy140.png 0.15819278 0.0 0.023355627 0.12950493 0.0 0.0 0.0 0.0 0.0 0.0 0.0 0.0 0.0 0.022006264 0.36448267 0.029480971 0.14331703 0.017239451 0.0 0.0 0.0 0.0 0.0 0.18822022 0.0 0.055829428 0.0 0.20902331 0.013699372 0.046565443 0.0 0.0 0.0 0.15282804 0.05431353 0.046586588 0.0 0.045584146 0.09496244 0.0 0.0 0.20152308 0.0 0.0 0.0 0.0 0.06958149 0.0 0.0 0.0 0.0 0.018442225 0.0 0.20302068 0.0…
../DATASETS/5_sample_bones_224x224x3/2/2_APML.dcm_rotation106	0_energy146.png 0.17050919 0.0 0.046190474 0.16144806 0.0 0.0 0.0 0.0 0.0 0.0 0.0 0.0 0.0 0.0 0.41220737 0.0 0.101133294 0.117405586 0.0 0.0 0.0 0.0 0.0 0.1662879 0.0 0.020118766 0.0 0.19952667 0.0 0.0 0.0 0.0 0.0 0.18419917 0.032275397 0.08945455 0.0 0.02824335 0.15169321 0.0 0.016629314 0.22090721 0.0 0.0 0.0 0.0 0.052727774 0.0 0.0 0.0 0.0 0.003011496 0.0 0.21205015 0.0 0.067861885 0.0 0.33152…
../DATASETS/5_sample_bones_224x224x3/2/2_APML.dcm_rotation106	-3_energy152.png 0.14791515 0.0 0.007911626 0.15217952 0.0 0.0 0.0 0.0 0.0 0.0 0.0 0.0 0.0 0.039433386 0.22806923 0.072337545 0.0 0.10925702 0.0 0.0 0.0 0.0 0.0 0.19105735 0.0 0.0 0.0 0.250784 0.0 0.02184284 0.0 0.0 0.0 0.24393237 0.06771532 0.13212173 0.0 0.040723406 0.16422217 0.0 0.0 0.18369675 0.0 0.0 0.0 0.0 0.07378254 0.0 0.0 0.0 0.0 0.09266601 0.0 0.10934582 0.0 0.0 0.0 0.30213106 0.0 0.0 …
../DATASETS/5_sample_bones_224x224x3/2/2_APML.dcm_rotation82	-3_energy152.png 0.12920749 0.0 0.0 0.16724709 0.0 0.0 0.0 0.0 0.0 0.0 0.0 0.0 0.0 0.0031637968 0.23594624 0.06872501 0.0 0.09920256 0.0 0.0 0.0 0.0 0.0 0.2098483 0.0 0.0 0.0 0.2351533 0.0 0.05871548 0.0 0.0 0.0 0.22609769 0.07704511 0.10322741 0.0 0.09972128 0.18119404 0.0 0.0 0.22232902 0.0 0.0 0.0 0.0 0.0 0.0 0.0 0.0 0.0 0.07647363 0.0 0.09226412 0.0 0.0 0.0 0.29493156 0.0 0.0 0.0 0.0 0.282709…
../DATASETS/5_sample_bones_224x224x3/2/2_APML.dcm_rotation79	-6_energy158.png 0.14349605 0.0 0.0 0.11643265 0.0 0.0 0.0 0.0 0.0 0.0 0.0 0.0 0.0 0.061103426 0.17258868 0.10090095 0.0 0.036246374 0.0 0.0 0.0 0.0 0.0 0.24667725 0.0 0.011576588 0.0 0.27127123 0.0 0.08828965 0.0 0.0 0.0 0.22501814 0.029158361 0.066615276 0.0 0.043221965 0.11600021 0.0 0.0 0.2289024 0.0 0.0 0.0 0.0 0.06939234 0.0 0.0 0.0 0.0 0.10770316 0.0 0.09280966 0.0 0.0 0.0 0.27848274 0.0 0…
../DATASETS/5_sample_bones_224x224x3/2/2_APML.dcm_rotation106	15_energy146.png 0.1853725 0.0 0.069562845 0.1919831 0.0 0.0 0.0 0.0 0.0 0.0 0.0 0.0 0.0 0.02080704 0.19707467 0.18109168 0.01702128 0.14971565 0.073366374 0.0 0.0 0.0 0.0 0.11012684 0.0 0.016427342 0.0 0.257436 0.0026584875 0.0 0.0 0.0 0.0 0.19642878 0.17090037 0.14794204 0.0 0.09223573 0.14525826 0.0 0.0 0.087949805 0.0 0.0 0.0 0.0 0.15351516 0.0 0.0 0.0 0.0 0.0 0.0 0.110648245 0.0 0.075903766 …
../DATASETS/5_sample_bones_224x224x3/2/2_APML.dcm_rotation79	21_energy146.png 0.16108969 0.0 0.0 0.23842591 0.0 0.0 0.0 0.0 0.0 0.0 0.0 0.0 0.0 0.0 0.27429 0.17560907 0.079460636 0.15285304 0.08834644 0.0 0.0 0.0 0.0 0.14750996 0.0 0.08262668 0.0 0.14099437 0.07631028 0.0 0.0 0.0 0.0 0.061045855 0.21765311 0.141092 0.0 0.20826404 0.21073963 0.0 0.0 0.08147298 0.0 0.0 0.0 0.0 0.0 0.0 0.0 0.0 0.0 0.0 0.0 0.11478651 0.0 0.093986236 0.0 0.19235314 0.0 0.0 0.0 …
../DATASETS/5_sample_bones_224x224x3/2/2_APML.dcm_rotation103	-6_energy152.png 0.13867536 0.0 0.0 0.11959074 0.0 0.0 0.0 0.0 0.0 0.0 0.0 0.0 0.0 0.0660546 0.15472043 0.103254095 0.0 0.063367866 0.0 0.0 0.0 0.0 0.0 0.21448644 0.0 0.012172347 0.0 0.26402253 0.0 0.07330943 0.0 0.0 0.0 0.24091747 0.0377033 0.103374414 0.0 0.020276327 0.1194139 0.0 0.0 0.2029466 0.0 0.0 0.0 0.0 0.07102207 0.0 0.0 0.0 0.0 0.107774116 0.0 0.0943954 0.0 0.0 0.0 0.28428215 0.0 0.0 0…
../DATASETS/5_sample_bones_224x224x3/2/2_APML.dcm_rotation100	0_energy152.png 0.14146642 0.0 0.0 0.16412142 0.0 0.0 0.0 0.0 0.0 0.0 0.0 0.0 0.0 0.0 0.34369278 0.004259431 0.06484707 0.12274693 0.0 0.0 0.0 0.0 0.0 0.18009338 0.0 0.035886273 0.0 0.18551448 0.0 0.0 0.0 0.0 0.0 0.2291384 0.036116567 0.095497824 0.0 0.04661226 0.1775012 0.0 0.0 0.2162468 0.0 0.0 0.0 0.0 0.0 0.0 0.0 0.0 0.0 0.055416655 0.0 0.15672366 0.0 0.0289952 0.0 0.3011709 0.0 0.0 0.0 0.0 0.…
../DATASETS/5_sample_bones_224x224x3/2/2_APML.dcm_rotation109	12_energy152.png 0.19842954 0.0 0.08610696 0.16955443 0.0 0.0 0.0 0.0 0.0 0.0 0.0 0.0 0.0 0.041471317 0.20477146 0.1810608 0.050290946 0.08792604 0.07303514 0.0 0.0 0.0 0.0 0.113493145 0.0 0.0093744965 0.0 0.2767455 0.01579969 0.0 0.0 0.0 0.0 0.18168455 0.16939887 0.119063206 0.0 0.08098681 0.12383061 0.0 0.0 0.097741574 0.0 0.0 0.0 0.0 0.18737747 0.0 0.0 0.0 0.0 0.0 0.0 0.11824653 0.0 0.08992002…
../DATASETS/5_sample_bones_224x224x3/2/2_APML.dcm_rotation82	0_energy146.png 0.13541916 0.0 0.0 0.17239876 0.0 0.0 0.0 0.0 0.0 0.0 0.0 0.0 0.0 0.0 0.32810876 0.030544396 0.012638779 0.10850479 0.0 0.0 0.0 0.0 0.0 0.19709744 0.0 0.015622926 0.0 0.17776147 0.0 0.035995193 0.0 0.0 0.0 0.19794075 0.07854674 0.10485172 0.0 0.13176821 0.23096278 0.0 0.0 0.22428872 0.0 0.0 0.0 0.0 0.0 0.0 0.0 0.0 0.0 0.067604885 0.0 0.120444685 0.0 0.0 0.0 0.28394428 0.0 0.0 0.0 …
../DATASETS/5_sample_bones_224x224x3/2/2_APML.dcm_rotation106	-12_energy146.png 0.154563 0.0 0.008283048 0.1048863 0.02143667 0.0 0.0 0.0 0.0 0.0 0.0 0.0 0.0 0.09926287 0.118499205 0.15355371 0.0 0.041827686 0.0 0.0 0.0 0.0 0.0 0.20467915 0.0 0.0050434167 0.0 0.30635777 0.0056696534 0.10922822 0.0 0.0 0.0 0.22456631 0.07361972 0.10737956 0.0 0.021652427 0.11926958 0.0 0.0 0.18724342 0.0 0.0 0.0 0.0 0.09044302 0.0 0.0 0.0 0.0 0.08077995 0.0 0.0844753 0.0 0.0…
../DATASETS/5_sample_bones_224x224x3/2/2_APML.dcm_rotation85	0_energy140.png 0.12741189 0.0 0.0 0.15663025 0.0 0.0 0.0 0.0 0.0 0.0 0.0 0.0 0.0 0.0 0.37291268 0.02566599 0.05815014 0.07804316 0.0 0.0 0.0 0.0 0.0 0.20744663 0.0 0.051551636 0.0 0.13069871 0.0010397473 0.037923142 0.0 0.0 0.0 0.15875512 0.051639218 0.065299325 0.0 0.122826494 0.21722704 0.0 0.0 0.21082756 0.0 0.0 0.0 0.0 0.0 0.0 0.0 0.0 0.0 0.07491149 0.0 0.14296485 0.0 0.023378018 0.0 0.29667…
../DATASETS/5_sample_bones_224x224x3/2/2_APML.dcm_rotation100	-6_energy140.png 0.1529231 0.0 0.0 0.11856631 0.0 0.0 0.0 0.0 0.0 0.0 0.0 0.0 0.0 0.05845412 0.16355468 0.11485223 0.0 0.06511375 0.0 0.0 0.0 0.0 0.0 0.20334768 0.0 0.014982863 0.0 0.27208555 0.0043554716 0.07486904 0.0 0.0 0.0 0.22937125 0.0491442 0.09866701 0.0 0.006947898 0.115922764 0.0 0.0 0.17514482 0.0 0.0 0.0 0.0 0.081669696 0.0 0.0 0.0 0.0 0.11083649 0.0 0.077753566 0.0 0.0012098012 0.0 …
../DATASETS/5_sample_bones_224x224x3/2/2_APML.dcm_rotation103	-9_energy152.png 0.14273126 0.0 0.0 0.11495137 0.005861422 0.0 0.0 0.0 0.0 0.0 0.0 0.0 0.0 0.0835315 0.13775863 0.12653026 0.0 0.04530128 0.0 0.0 0.0 0.0 0.0 0.21158978 0.0 0.0037812453 0.0 0.28875774 0.0 0.11086348 0.0 0.0 0.0 0.22699052 0.06699617 0.11255753 0.0 0.04323931 0.12690604 0.0 0.0 0.21562478 0.0 0.0 0.0 0.0 0.04798188 0.0 0.0 0.0 0.0 0.07402877 0.0 0.10585319 0.0 0.0 0.0 0.29760042 0…
../DATASETS/5_sample_bones_224x224x3/4/4_APML.dcm_rotation103	6_energy152.png 0.14082792 0.0 0.18508005 0.083911955 0.12410141 0.0 0.00083556667 0.0 0.0 0.0 0.0 0.0 0.032012224 0.22803494 0.0 0.103615336 0.0 0.0 0.0 0.0 0.0 0.0 0.0 0.19545355 0.0 0.0074367295 0.0 0.294862 0.0 0.013729657 0.0 0.0 0.0 0.22157763 0.0 0.009582323 0.0 0.0 0.0 0.0 0.0 0.15855806 0.0 0.0 0.0 0.0 0.28989485 0.0 0.0 0.0 0.0 0.014641783 0.0 0.02880699 0.0 0.0 0.0 0.25079268 0.0 0.0 0…
../DATASETS/5_sample_bones_224x224x3/4/4_APML.dcm_rotation103	3_energy146.png 0.14216314 0.0 0.14944495 0.07501083 0.13311945 0.0 0.0 0.0 0.0 0.0 0.0 0.0 0.00840953 0.20205607 0.0 0.121172175 0.0 0.0 0.0 0.0 0.0 0.0 0.0 0.19295788 0.0 0.0 0.0 0.28768438 0.0 0.030655188 0.0 0.0 0.0 0.22688949 0.0 0.026546065 0.0 0.0 0.0 0.0 0.0 0.15829231 0.0 0.0 0.0 0.0 0.24496949 0.0 0.0 0.0 0.0 0.0595066 0.0 0.016141606 0.0 0.0 0.0 0.25028032 0.0 0.0 0.0 0.0 0.15837865 0.…
../DATASETS/5_sample_bones_224x224x3/4/4_APML.dcm_rotation106	-18_energy140.png 0.1716722 0.0 0.14219745 0.08329837 0.13788451 0.0 0.03127319 0.0 0.0 0.0 0.0 0.0 0.10612492 0.23996317 0.0 0.15882994 0.0 0.0 0.0 0.0 0.0 0.0 0.0 0.1950204 0.0 0.0 0.0 0.33410972 0.04856159 0.04745793 0.0 0.0 0.0 0.18984236 0.071927816 0.06615575 0.0 0.0 0.0 0.0 0.0 0.063893184 0.0 0.0 0.0 0.0 0.338993 0.0 0.04112733 0.0 0.0 0.035014413 0.0 0.023473779 0.0 0.0 0.0 0.18937543 0.…
../DATASETS/5_sample_bones_224x224x3/4/4_APML.dcm_rotation103	-3_energy152.png 0.16189998 0.0 0.14970383 0.086538404 0.076938815 0.0 0.0 0.0 0.0 0.0 0.0 0.0 0.01173122 0.20206809 0.0 0.12030435 0.0 0.0 0.0 0.0 0.0 0.0 0.0 0.19269696 0.0 0.0 0.0 0.2890904 0.0 0.0 0.0 0.0 0.0 0.24224658 0.03555689 0.052804276 0.0 0.0 0.0 0.0 0.0 0.10503412 0.0 0.0 0.0 0.0 0.30640474 0.0 0.037143745 0.0 0.0 0.09409366 0.0 0.0076553193 0.0 0.0 0.0 0.23808423 0.0 0.0 0.0 0.0 0.1…
../DATASETS/5_sample_bones_224x224x3/4/4_APML.dcm_rotation106	15_energy152.png 0.1527407 0.0 0.17929778 0.09280343 0.07686845 0.0 0.009096454 0.0 0.0 0.0 0.0 0.0 0.06504887 0.24651735 0.0034665393 0.121959396 0.0 0.0 0.0 0.0 0.0 0.0 0.0 0.21115653 0.0 0.04190174 0.0 0.30931222 0.0 0.0 0.0 0.0 0.0 0.2184803 0.013513974 0.009839779 0.0 0.0 0.0 0.0 0.0 0.10808081 0.0 0.0 0.0 0.0 0.34388572 0.0 0.0 0.0 0.0 0.0077972473 0.0 0.044022296 0.0 0.0 0.0 0.23192342 0.0…
../DATASETS/5_sample_bones_224x224x3/4/4_APML.dcm_rotation103	0_energy140.png 0.15364468 0.0 0.12845032 0.06556697 0.11362677 0.0 0.0 0.0 0.0 0.0 0.0 0.0 0.0046377284 0.18906617 0.0 0.12788065 0.0 0.0 0.0 0.0 0.0 0.0 0.0 0.19728604 0.0 0.0 0.0 0.28727135 0.0 0.027884739 0.0 0.0 0.0 0.23957396 0.010174764 0.033284336 0.0 0.0 0.0 0.0 0.0 0.14029978 0.0 0.0 0.0 0.0 0.25899026 0.0 0.02450384 0.0 0.0 0.103478 0.0 0.0 0.0 0.0 0.0 0.23554343 0.0 0.0 0.0 0.0 0.1528…
../DATASETS/5_sample_bones_224x224x3/4/4_APML.dcm_rotation103	-6_energy152.png 0.16652222 0.0 0.1670569 0.10667948 0.08099797 0.0 0.0 0.0 0.0 0.0 0.0 0.0 0.036192875 0.21489717 0.0 0.116607614 0.0 0.0017606493 0.0 0.0 0.0 0.0 0.0 0.1870171 0.0 0.0 0.0 0.31073314 0.0 0.0 0.0 0.0 0.0 0.23779647 0.05822934 0.063884646 0.0 0.0 0.0 0.0 0.0 0.10390001 0.0 0.0 0.0 0.0 0.31956655 0.0 0.030945329 0.0 0.0 0.046687413 0.0 0.01253483 0.0 0.0 0.0 0.23773207 0.0 0.0 0.0 …
../DATASETS/5_sample_bones_224x224x3/4/4_APML.dcm_rotation109	21_energy152.png 0.18427804 0.0 0.16217175 0.10239098 0.02315272 0.0 0.0 0.0 0.0 0.0 0.0 0.0 0.06408219 0.23952904 0.01704445 0.12583484 0.0 0.0 0.0 0.0 0.0 0.0 0.0 0.20490253 0.0 0.04138151 0.0 0.3096063 0.0 0.0 0.0 0.0 0.0 0.2133842 0.030865159 0.021542469 0.0 0.0 0.0 0.0 0.0 0.07373135 0.0 0.0 0.0 0.0 0.37003836 0.0 0.002757577 0.0 0.0 0.0071709384 0.0 0.05056002 0.0 0.0 0.0 0.2469106 0.0 0.0 …
../DATASETS/5_sample_bones_224x224x3/4/4_APML.dcm_rotation106	3_energy140.png 0.14679438 0.0 0.14772809 0.06665254 0.14931135 0.0 0.0 0.0 0.0 0.0 0.0 0.0 0.019610519 0.21810119 0.0 0.13496898 0.0 0.0 0.0 0.0 0.0 0.0 0.0 0.19758132 0.0 0.0 0.0 0.29485488 0.0 0.037644602 0.0 0.0 0.0 0.22183321 0.0 0.01920824 0.0 0.0 0.0 0.0 0.0 0.13679434 0.0 0.0 0.0 0.0 0.2640255 0.0 0.012807672 0.0 0.0 0.068423115 0.0 0.0020712318 0.0 0.0 0.0 0.22038315 0.0 0.0 0.0 0.0 0.14…
../DATASETS/5_sample_bones_224x224x3/4/4_APML.dcm_rotation106	-6_energy152.png 0.16560213 0.0 0.17657831 0.1090771 0.09428752 0.0 0.0 0.0 0.0 0.0 0.0 0.0 0.058185592 0.23324232 0.0 0.118888885 0.0 0.0 0.0 0.0 0.0 0.0 0.0 0.18768547 0.0 0.0 0.0 0.32107872 0.0 0.00040294052 0.0 0.0 0.0 0.22986533 0.060115572 0.05767321 0.0 0.0 0.0 0.0 0.0 0.09706582 0.0 0.0 0.0 0.0 0.33365786 0.0 0.034681227 0.0 0.0 0.03615079 0.0 0.009678608 0.0 0.0 0.0 0.2187089 0.0 0.0 0.0…
../DATASETS/5_sample_bones_224x224x3/4/4_APML.dcm_rotation109	21_energy158.png 0.18032548 0.0 0.16633001 0.11562209 0.02508747 0.0 0.0 0.0 0.0 0.0 0.0 0.0 0.0862759 0.2533448 0.014012836 0.12255234 0.0 0.008332362 0.0 0.0 0.0 0.0 0.0 0.21060622 0.0 0.027505416 0.0 0.3271026 0.004152367 0.0 0.0 0.0 0.0 0.22285806 0.05416033 0.03607858 0.0 0.0 0.019686941 0.0 0.0 0.08290472 0.0 0.0 0.0 0.0 0.35806704 0.0 0.0028465667 0.0 0.0 0.0 0.0 0.0503007 0.0 0.0 0.0 0.24…
../DATASETS/5_sample_bones_224x224x3/4/4_APML.dcm_rotation103	6_energy140.png 0.1447953 0.0 0.16233864 0.069646016 0.14531869 0.0 0.013885566 0.0 0.0 0.0 0.0 0.0 0.020468313 0.22039731 0.0 0.11575026 0.0 0.0 0.0 0.0 0.0 0.0 0.0 0.19696033 0.0 0.007570927 0.0 0.2945642 0.0 0.033610582 0.0 0.0 0.0 0.21812542 0.0 0.009451438 0.0 0.0 0.0 0.0 0.0 0.16289777 0.0 0.0 0.0 0.0 0.26270887 0.0 0.0 0.0 0.0 0.032932993 0.0 0.024624467 0.0 0.0 0.0 0.24711293 0.0 0.0 0.0 …
../DATASETS/5_sample_bones_224x224x3/4/4_APML.dcm_rotation109	15_energy146.png 0.15929195 0.0 0.17460574 0.08641095 0.07480448 0.0 0.019272674 0.0 0.0 0.0 0.0 0.0 0.057531036 0.2337649 0.008641917 0.13040079 0.0 0.0 0.0 0.0 0.0 0.0 0.0 0.20460306 0.0 0.04036281 0.0 0.3050057 0.0 0.0 0.0 0.0 0.0 0.208425 0.009089645 0.0061836042 0.0 0.0 0.0 0.0 0.0 0.10166468 0.0 0.0 0.0 0.0 0.34513727 0.0 0.0 0.0 0.0 0.004278375 0.0 0.04689636 0.0 0.0 0.0 0.24186586 0.0 0.0…
../DATASETS/5_sample_bones_224x224x3/4/4_APML.dcm_rotation109	12_energy146.png 0.15423791 0.0 0.17837177 0.08982872 0.089756876 0.0 0.008647632 0.0 0.0 0.0 0.0 0.0 0.048108105 0.2294771 0.0 0.13095059 0.0 0.0 0.0 0.0 0.0 0.0 0.0 0.20079827 0.0 0.029825682 0.0 0.30571467 0.0 0.0 0.0 0.0 0.0 0.21512324 0.01404034 0.012311851 0.0 0.0 0.0 0.0 0.0 0.1162488 0.0 0.0 0.0 0.0 0.3267011 0.0 0.0 0.0 0.0 0.0014831382 0.0 0.04419769 0.0 0.0 0.0 0.24398924 0.0 0.0 0.0 0…
../DATASETS/5_sample_bones_224x224x3/4/4_APML.dcm_rotation109	-21_energy140.png 0.17168857 0.0 0.13404657 0.07032073 0.1560433 0.0 0.04315941 0.0 0.0 0.0 0.0 0.0 0.124742776 0.25337523 0.0 0.14252359 0.0 0.0 0.0 0.0 0.0 0.0 0.0 0.22010204 0.0 0.0 0.0 0.35417524 0.040499277 0.073664606 0.0 0.0 0.0 0.19140983 0.062415022 0.06956533 0.0 0.0 0.0 0.0 0.0 0.10613749 0.0 0.0 0.0 0.0 0.30831227 0.0 0.029758764 0.0 0.0 0.043202102 0.0 0.037211522 0.0 0.0 0.0 0.18416…
../DATASETS/5_sample_bones_224x224x3/4/4_APML.dcm_rotation79	21_energy146.png 0.166029 0.0 0.17855547 0.096985504 0.0321974 0.0 0.0 0.0 0.0 0.0 0.0 0.0 0.05371494 0.22174777 0.05906978 0.06981979 0.0 0.024559425 0.0 0.0 0.0 0.0 0.0 0.20750958 0.0 0.027264146 0.0 0.30548662 0.0 0.0 0.0 0.0 0.0 0.22851239 0.0048146825 0.021522647 0.0 0.0 0.004304922 0.0 0.0 0.15814343 0.0 0.0 0.0 0.0 0.33340448 0.0 0.0 0.0 0.0 0.0 0.0 0.057817847 0.0 0.0 0.0 0.25782457 0.0 0…
../DATASETS/5_sample_bones_224x224x3/4/4_APML.dcm_rotation106	9_energy152.png 0.14386915 0.0 0.19431244 0.095302485 0.10021836 0.0 0.0 0.0 0.0 0.0 0.0 0.0 0.04857371 0.23481095 0.0 0.11431393 0.0 0.0 0.0 0.0 0.0 0.0 0.0 0.1964486 0.0 0.013377374 0.0 0.3049681 0.0 0.0 0.0 0.0 0.0 0.21801859 0.015285053 0.018160451 0.0 0.0 0.0 0.0 0.0 0.13942721 0.0 0.0 0.0 0.0 0.3119253 0.0 0.0 0.0 0.0 0.0 0.0 0.039410394 0.0 0.0 0.0 0.25159964 0.0 0.0 0.0 0.0 0.17672594 0.0…
../DATASETS/5_sample_bones_224x224x3/4/4_APML.dcm_rotation85	0_energy158.png 0.14529045 0.0 0.13637331 0.13672772 0.0 0.0 0.0 0.0 0.0 0.0 0.0 0.0 0.0 0.08270297 0.07241614 0.04945885 0.0 0.14543709 0.0 0.0 0.0 0.0 0.0 0.13950053 0.0 0.0 0.0 0.24321142 0.0 0.0 0.0 0.0 0.0 0.2772637 0.0902161 0.13606484 0.0 0.048401043 0.082558416 0.0 0.0 0.1850793 0.0 0.0 0.0 0.0 0.18479168 0.0 0.0 0.0 0.009652209 0.025569052 0.0 0.039308265 0.0 0.0 0.0 0.30330905 0.0 0.0 0…
../DATASETS/5_sample_bones_224x224x3/4/4_APML.dcm_rotation109	-9_energy158.png 0.15918198 0.0 0.20515615 0.12580802 0.08191454 0.0 0.0 0.0 0.0 0.0 0.0 0.0 0.09137657 0.24938522 0.0 0.09832479 0.0 0.00031645838 0.0 0.0 0.0 0.0 0.0 0.19570129 0.0 0.0 0.0 0.3322503 0.0 0.0 0.0 0.0 0.0 0.23045814 0.07947374 0.06421285 0.0 0.0 0.0 0.0 0.0 0.10902261 0.0 0.0 0.0 0.0 0.34813762 0.0 0.028941207 0.0 0.0 0.008025228 0.0 0.017828017 0.0 0.0 0.0 0.20875435 0.0 0.0 0.0 …
../DATASETS/5_sample_bones_224x224x3/4/4_APML.dcm_rotation103	0_energy146.png 0.15128233 0.0 0.130154 0.075823024 0.08845849 0.0 0.0 0.0 0.0 0.0 0.0 0.0 0.0 0.17811237 0.0 0.12147285 0.0 0.010042765 0.0 0.0 0.0 0.0 0.0 0.18568274 0.0 0.0 0.0 0.28078526 0.0 0.009115175 0.0 0.0 0.0 0.24745053 0.025950393 0.05022767 0.0 0.0 0.0 0.0 0.0 0.13636105 0.0 0.0 0.0 0.0 0.2583854 0.0 0.0252074 0.0 0.0 0.0965442 0.0 0.0 0.0 0.0 0.0 0.24752328 0.0 0.0 0.0 0.0 0.15497369…
../DATASETS/5_sample_bones_224x224x3/4/4_APML.dcm_rotation109	-12_energy140.png 0.15919568 0.0 0.17084911 0.08936458 0.14497441 0.0 0.03312895 0.0 0.0 0.0 0.0 0.0 0.102083676 0.24567927 0.0 0.1351047 0.0 0.0 0.0 0.0 0.0 0.0 0.0 0.18527009 0.0 0.0 0.0 0.33551878 0.020481426 0.04930904 0.0 0.0 0.0 0.19691135 0.05407091 0.050359715 0.0 0.0 0.0 0.0 0.0 0.09312084 0.0 0.0 0.0 0.0 0.331924 0.0 0.030862821 0.0 0.0 0.007378763 0.0 0.019256277 0.0 0.0 0.0 0.1983829 …
../DATASETS/5_sample_bones_224x224x3/4/4_APML.dcm_rotation109	0_energy146.png 0.1580779 0.0 0.14780073 0.07717834 0.11505346 0.0 0.0 0.0 0.0 0.0 0.0 0.0 0.027072776 0.20987827 0.0 0.12546411 0.0 0.0 0.0 0.0 0.0 0.0 0.0 0.19283773 0.0 0.0 0.0 0.3050501 0.0 0.020795725 0.0 0.0 0.0 0.23833647 0.030466355 0.043145426 0.0 0.0 0.0 0.0 0.0 0.12708059 0.0 0.0 0.0 0.0 0.28450266 0.0 0.031191051 0.0 0.0 0.08173619 0.0 0.0 0.0 0.0 0.0 0.21756482 0.0 0.0 0.0 0.0 0.1491…
../DATASETS/5_sample_bones_224x224x3/4/4_APML.dcm_rotation109	12_energy158.png 0.15454789 0.0 0.21493956 0.11209801 0.07889954 0.0 0.0 0.0 0.0 0.0 0.0 0.0 0.08940479 0.26521382 0.0 0.10556208 0.0 0.0 0.0 0.0 0.0 0.0 0.0 0.20053647 0.0 0.016935302 0.0 0.32129127 0.0 0.0 0.0 0.0 0.0 0.22749111 0.04895498 0.027514523 0.0 0.0 0.0 0.0 0.0 0.114319146 0.0 0.0 0.0 0.0 0.34548816 0.0 0.00091277587 0.0 0.0 0.0 0.0 0.026137702 0.0 0.0 0.0 0.20892566 0.0 0.0 0.0 0.0 0…
../DATASETS/5_sample_bones_224x224x3/4/4_APML.dcm_rotation109	-9_energy140.png 0.15584297 0.0 0.15320556 0.08702324 0.14092861 0.0 0.020007886 0.0 0.0 0.0 0.0 0.0 0.06284427 0.22276755 0.0 0.14140166 0.0 0.0 0.0 0.0 0.0 0.0 0.0 0.18265027 0.0 0.0 0.0 0.32236722 0.012782421 0.043038126 0.0 0.0 0.0 0.2079261 0.032824505 0.043568183 0.0 0.0 0.0 0.0 0.0 0.09308794 0.0 0.0 0.0 0.0 0.31822965 0.0 0.033677682 0.0 0.0 0.034017596 0.0 0.01213055 0.0 0.0 0.0 0.210463…
../DATASETS/5_sample_bones_224x224x3/4/4_APML.dcm_rotation106	21_energy146.png 0.17751856 0.0 0.1626234 0.0865659 0.033828083 0.0 0.016203113 0.0 0.0 0.0 0.0 0.0 0.04158285 0.23185767 0.021528788 0.11320178 0.005472904 0.0 0.0 0.0 0.0 0.0 0.0 0.20555829 0.0 0.05961534 0.0 0.29359418 0.0 0.0 0.0 0.0 0.0 0.21957774 0.0 0.010292993 0.0 0.0 0.0 0.0 0.0 0.08587731 0.0 0.0 0.0 0.0 0.3732808 0.0 0.0022030128 0.0 0.0 0.023303846 0.0 0.050240885 0.0 0.0003295786 0.0…
../DATASETS/5_sample_bones_224x224x3/4/4_APML.dcm_rotation106	6_energy158.png 0.13669848 0.0 0.22129649 0.095217876 0.121614575 0.0 0.0 0.0 0.0 0.0 0.0 0.0 0.07293326 0.2560909 0.0 0.09346165 0.0 0.0 0.0 0.0 0.0 0.0 0.0 0.19468048 0.0 0.0 0.0 0.3079665 0.0 0.00938161 0.0 0.0 0.0 0.21827282 0.020546587 0.012876327 0.0 0.0 0.0 0.0 0.0 0.15527111 0.0 0.008077294 0.0 0.0 0.31276172 0.0 0.0 0.0 0.0 0.0 0.0 0.013070325 0.0 0.0 0.0 0.22695167 0.0 0.0 0.0 0.0 0.157…
../DATASETS/5_sample_bones_224x224x3/4/4_APML.dcm_rotation103	9_energy152.png 0.13839284 0.0 0.20119047 0.09277985 0.09874688 0.0 0.016418766 0.0 0.0 0.0 0.0 0.0 0.04908457 0.23488134 0.00737382 0.09324818 0.0 0.0 0.0 0.0 0.0 0.0 0.0 0.19553666 0.0 0.021628972 0.0 0.29936987 0.0 0.0 0.0 0.0 0.0 0.2182886 0.0 0.0094617475 0.0 0.0 0.0 0.0 0.0 0.14965118 0.0 0.0 0.0 0.0 0.31609762 0.0 0.0 0.0 0.0 0.0 0.0 0.04630874 0.0 0.0 0.0 0.2518287 0.0 0.0 0.0 0.0 0.17924…
../DATASETS/5_sample_bones_224x224x3/4/4_APML.dcm_rotation85	-21_energy146.png 0.19235834 0.0 0.14266382 0.10739826 0.06530218 0.0 0.0 0.0 0.0 0.0 0.0 0.0 0.1150782 0.21906175 0.0054585356 0.12540272 0.0 0.017778162 0.0 0.0 0.0 0.0 0.0 0.20603226 0.0 0.0 0.0 0.3562881 0.025061386 0.021969348 0.0 0.0 0.0 0.2042331 0.13065296 0.092373244 0.0 0.0 0.012491202 0.0 0.0 0.09202713 0.0 0.0 0.0 0.0 0.33313853 0.0 0.023016449 0.0 0.0 0.0136491535 0.0 0.052625693 0.0…
../DATASETS/5_sample_bones_224x224x3/4/4_APML.dcm_rotation82	18_energy140.png 0.14847286 0.0 0.1605155 0.11554132 0.026861198 0.0 0.0 0.0 0.0 0.0 0.0 0.0 0.03949262 0.17833948 0.07885127 0.094130106 0.0 0.058212265 0.0 0.0 0.0 0.0 0.0 0.18603168 0.0 0.0 0.0 0.30446735 0.0 0.0 0.0 0.0 0.0 0.22132248 0.045049634 0.039822474 0.0 0.0 0.030718237 0.0 0.0 0.17767493 0.0 0.0 0.0 0.0 0.28798577 0.0 0.0 0.0 0.0 0.0 0.0 0.067912616 0.0 0.0 0.0 0.3147108 0.0 0.0 0.0 …
../DATASETS/5_sample_bones_224x224x3/4/4_APML.dcm_rotation106	-21_energy158.png 0.17854448 0.0 0.16770832 0.11498338 0.042832036 0.0 0.0 0.0 0.0 0.0 0.0 0.0 0.08842787 0.23604502 0.0 0.104283705 0.0 0.03327418 0.0 0.0 0.0 0.0 0.0 0.2034301 0.0 0.0 0.0 0.3316936 0.009439108 0.0 0.0 0.0 0.0 0.23653173 0.12362906 0.1089501 0.0 0.0 0.017439945 0.0 0.0 0.08566242 0.0 0.0 0.0 0.0 0.35060266 0.0 0.043639306 0.0 0.0 0.028295502 0.0 0.038109943 0.0 0.0 0.0 0.2137137…
../DATASETS/5_sample_bones_224x224x3/4/4_APML.dcm_rotation103	-3_energy140.png 0.16338144 0.0 0.14143904 0.072906256 0.13231023 0.0 0.0 0.0 0.0 0.0 0.0 0.0 0.047880393 0.22070311 0.0 0.12766963 0.0 0.0 0.0 0.0 0.0 0.0 0.0 0.20323735 0.0 0.0 0.0 0.3154875 0.0 0.0311308 0.0 0.0 0.0 0.22121456 0.015371653 0.02794909 0.0 0.0 0.0 0.0 0.0 0.12789609 0.0 0.0 0.0 0.0 0.29476812 0.0 0.03328265 0.0 0.0 0.08876452 0.0 0.00977726 0.0 0.0 0.0 0.22333851 0.0 0.0 0.0 0.0 …
../DATASETS/5_sample_bones_224x224x3/4/4_APML.dcm_rotation106	18_energy146.png 0.16566858 0.0 0.15098833 0.07250383 0.073018014 0.0 0.028472252 0.0 0.0 0.0 0.0 0.0 0.035021685 0.22990714 0.0009501695 0.13587329 0.007909039 0.0 0.0009936491 0.0 0.0 0.0 0.0 0.20879677 0.0 0.057883162 0.0 0.29009447 0.0 0.0 0.0 0.0 0.0 0.2098391 0.0 0.0008128886 0.0 0.0 0.0 0.0 0.0 0.09080106 0.0 0.0 0.0 0.0 0.3512812 0.0 0.0 0.0 0.0 0.034185912 0.0 0.046968076 0.0 0.009930856…
../DATASETS/5_sample_bones_224x224x3/4/4_APML.dcm_rotation109	-9_energy152.png 0.16081211 0.0 0.17579243 0.10801138 0.10281785 0.0 0.0 0.0 0.0 0.0 0.0 0.0 0.068825915 0.23117347 0.0 0.12348067 0.0 0.0 0.0 0.0 0.0 0.0 0.0 0.18910159 0.0 0.0 0.0 0.32660705 0.0 0.014200034 0.0 0.0 0.0 0.21915348 0.05754592 0.05302638 0.0 0.0 0.0 0.0 0.0 0.093958214 0.0 0.0 0.0 0.0 0.33972257 0.0 0.02874241 0.0 0.0 0.023785537 0.0 0.01797859 0.0 0.0 0.0 0.21841353 0.0 0.0 0.0 0…
../DATASETS/5_sample_bones_224x224x3/4/4_APML.dcm_rotation106	15_energy140.png 0.15385552 0.0 0.1722596 0.07171727 0.09660555 0.0 0.043962177 0.0 0.0 0.0 0.0 0.0 0.05019777 0.23345035 0.015782595 0.12057852 0.0007890692 0.0 0.0 0.0 0.0 0.0 0.0 0.21106158 0.0 0.054548874 0.0 0.29534543 0.0 0.0 0.0 0.0 0.0 0.2117794 0.0 0.0 0.0 0.0 0.0 0.0 0.0 0.12465167 0.0 0.0 0.0 0.0 0.33025274 0.0 0.0 0.0 0.0 0.012808772 0.0 0.050839342 0.0 0.0 0.0 0.23405471 0.0 0.0 0.0 …
../DATASETS/5_sample_bones_224x224x3/4/4_APML.dcm_rotation85	-9_energy152.png 0.16640714 0.0 0.17385378 0.13258643 0.050002538 0.0 0.0 0.0 0.0 0.0 0.0 0.0 0.07210416 0.19283845 0.020106774 0.07687422 0.0 0.05078881 0.0 0.0 0.0 0.0 0.0 0.1805687 0.0 0.0 0.0 0.33591574 0.0 0.010859735 0.0 0.0 0.0 0.22356187 0.106174685 0.07644985 0.0 0.011769082 0.032414682 0.0 0.0 0.15578629 0.0 0.0 0.0 0.0 0.29758623 0.0 0.0 0.0 0.0 0.0 0.0 0.035004526 0.0 0.0 0.0 0.289278…
../DATASETS/5_sample_bones_224x224x3/4/4_APML.dcm_rotation106	6_energy146.png 0.14826396 0.0 0.17007416 0.07451485 0.1381524 0.0 0.0 0.0 0.0 0.0 0.0 0.0 0.03194535 0.22880954 0.0 0.12921697 0.0 0.0 0.0 0.0 0.0 0.0 0.0 0.19991654 0.0 0.005343257 0.0 0.29902473 0.0 0.029397257 0.0 0.0 0.0 0.21341865 0.0 0.010020634 0.0 0.0 0.0 0.0 0.0 0.144122 0.0 0.0 0.0 0.0 0.28369668 0.0 0.0 0.0 0.0 0.023514738 0.0 0.020810036 0.0 0.0 0.0 0.24010836 0.0 0.0 0.0 0.0 0.16670…
../DATASETS/5_sample_bones_224x224x3/4/4_APML.dcm_rotation109	-12_energy158.png 0.15829073 0.0 0.22344515 0.12665132 0.08089637 0.0 0.0 0.0 0.0 0.0 0.0 0.0 0.121114075 0.258807 0.0 0.080418356 0.0 0.0067272466 0.0 0.0 0.0 0.0 0.0 0.19546878 0.0 0.0 0.0 0.339507 0.0 0.0 0.0 0.0 0.0 0.2228891 0.08795585 0.068019606 0.0 0.0 0.0 0.0 0.0 0.11649027 0.0 0.0 0.0 0.0 0.356422 0.0 0.02588457 0.0 0.0 0.0 0.0 0.019325353 0.0 0.0 0.0 0.19583309 0.0 0.0 0.0 0.0 0.143195…
../DATASETS/5_sample_bones_224x224x3/4/4_APML.dcm_rotation109	15_energy152.png 0.1598406 0.0 0.18062197 0.09959244 0.067848794 0.0 0.0 0.0 0.0 0.0 0.0 0.0 0.07620624 0.24630015 0.0037608114 0.12806524 0.0 0.0 0.0 0.0 0.0 0.0 0.0 0.20664333 0.0 0.026281314 0.0 0.31824628 0.0 0.0 0.0 0.0 0.0 0.21504557 0.036823288 0.018619502 0.0 0.0 0.0 0.0 0.0 0.099337846 0.0 0.0 0.0 0.0 0.3472916 0.0 0.0 0.0 0.0 0.0 0.0 0.040297367 0.0 0.0 0.0 0.23602885 0.0 0.0 0.0 0.0 0.…
../DATASETS/5_sample_bones_224x224x3/4/4_APML.dcm_rotation103	15_energy158.png 0.1446112 0.0 0.20460816 0.10018786 0.09023891 0.0 0.010992566 0.0 0.0 0.0 0.0 0.0 0.09469291 0.27043697 0.006095634 0.09009958 0.0 0.0 0.0 0.0 0.0 0.0 0.0 0.21636951 0.0 0.035467245 0.0 0.31666657 0.0 0.0 0.0 0.0 0.0 0.21955748 0.0 0.00388544 0.0 0.0 0.0 0.0 0.0 0.12828013 0.0 0.007975261 0.0 0.0 0.35232884 0.0 0.0064114267 0.0 0.0 0.0028202264 0.0 0.036658555 0.0 0.0 0.0 0.2047…
../DATASETS/5_sample_bones_224x224x3/4/4_APML.dcm_rotation106	-6_energy146.png 0.16858472 0.0 0.15819052 0.09888915 0.10895996 0.0 0.0 0.0 0.0 0.0 0.0 0.0 0.0574425 0.22585586 0.0 0.13540438 0.0 0.0 0.0 0.0 0.0 0.0 0.0 0.18451001 0.0 0.0 0.0 0.3224246 0.0041841627 0.02003144 0.0 0.0 0.0 0.21847528 0.057851724 0.05577071 0.0 0.0 0.0 0.0 0.0 0.09362106 0.0 0.0 0.0 0.0 0.32139364 0.0 0.034968298 0.0 0.0 0.039211627 0.0 0.0074863555 0.0 0.0 0.0 0.22241819 0.0 0…
../DATASETS/5_sample_bones_224x224x3/4/4_APML.dcm_rotation103	-3_energy158.png 0.15782137 0.0 0.18118556 0.1049139 0.051113207 0.0 0.0 0.0 0.0 0.0 0.0 0.0 0.012834822 0.2067822 0.0 0.101232044 0.0 0.007463151 0.0 0.0 0.0 0.0 0.0 0.18468936 0.0 0.0 0.0 0.2853823 0.0 0.0 0.0 0.0 0.0 0.2594486 0.05075119 0.06472903 0.0 0.0 0.0 0.0 0.0 0.103849515 0.0 0.0 0.0 0.0 0.32804984 0.0 0.03862151 0.0 0.0 0.07238672 0.0 0.0044936114 0.0 0.0 0.0 0.23511152 0.0 0.0 0.0 0.…
../DATASETS/5_sample_bones_224x224x3/4/4_APML.dcm_rotation103	12_energy152.png 0.13857904 0.0 0.21053237 0.09987274 0.08382687 0.0 0.022388926 0.0 0.0 0.0 0.0 0.0 0.06012483 0.24173173 0.021151299 0.08207437 0.0 0.0 0.0 0.0 0.0 0.0 0.0 0.20117338 0.0 0.03722459 0.0 0.3008428 0.0 0.0 0.0 0.0 0.0 0.22178109 0.0 0.0060760854 0.0 0.0 0.0 0.0 0.0 0.14267494 0.0 0.011599326 0.0 0.0 0.33631414 0.0 0.0 0.0 0.0 0.0 0.0 0.053313725 0.0 0.0 0.0 0.23757863 0.0 0.0 0.0 …
../DATASETS/5_sample_bones_224x224x3/4/4_APML.dcm_rotation106	12_energy152.png 0.14777452 0.0 0.20011231 0.09915165 0.08290719 0.0 0.0018917279 0.0 0.0 0.0 0.0 0.0 0.060276642 0.24479304 0.0 0.109333865 0.0 0.0 0.0 0.0 0.0 0.0 0.0 0.19996606 0.0 0.026672443 0.0 0.30788755 0.0 0.0 0.0 0.0 0.0 0.2228171 0.020673895 0.016129563 0.0 0.0 0.0 0.0 0.0 0.12121414 0.0 0.0 0.0 0.0 0.33670384 0.0 0.0 0.0 0.0 0.0 0.0 0.040807 0.0 0.0 0.0 0.23639354 0.0 0.0 0.0 0.0 0.17…
../DATASETS/5_sample_bones_224x224x3/4/4_APML.dcm_rotation109	6_energy140.png 0.14855085 0.0 0.1672327 0.065230176 0.15250146 0.0 0.013087271 0.0 0.0 0.0 0.0 0.0 0.041093927 0.23935965 0.0 0.13716191 0.0 0.0 0.0 0.0 0.0 0.0 0.0 0.20414601 0.0 0.01888219 0.0 0.2996961 0.0 0.03204528 0.0 0.0 0.0 0.20929457 0.0 0.0 0.0 0.0 0.0 0.0 0.0 0.13298385 0.0 0.0 0.0 0.0 0.29574168 0.0 0.0014898629 0.0 0.0 0.036635775 0.0 0.015668776 0.0 0.0 0.0 0.21510063 0.0 0.0 0.0 0…
../DATASETS/5_sample_bones_224x224x3/4/4_APML.dcm_rotation109	21_energy146.png 0.18429227 0.0 0.16586377 0.089997545 0.029731903 0.0 0.010130652 0.0 0.0 0.0 0.0 0.0 0.05423693 0.2329467 0.03203887 0.11706156 0.005055426 0.0 0.0 0.0 0.0 0.0 0.0 0.2040493 0.0 0.051844943 0.0 0.2998514 0.0 0.0 0.0 0.0 0.0 0.21234182 0.009214275 0.0111292675 0.0 0.0 0.0 0.0 0.0 0.087214485 0.0 0.0 0.0 0.0 0.3700841 0.0 0.0 0.0 0.0 0.009681113 0.0 0.05488995 0.0 0.0039548096 0.0…
../DATASETS/5_sample_bones_224x224x3/4/4_APML.dcm_rotation106	6_energy140.png 0.14830238 0.0 0.16939092 0.068042465 0.14707327 0.0 0.010482827 0.0 0.0 0.0 0.0 0.0 0.031210631 0.23142128 0.0 0.12571056 0.0 0.0 0.0 0.0 0.0 0.0 0.0 0.20121594 0.0 0.011439778 0.0 0.29972038 0.0 0.031789403 0.0 0.0 0.0 0.21550184 0.0 0.0046335408 0.0 0.0 0.0 0.0 0.0 0.14653084 0.0 0.0 0.0 0.0 0.2824587 0.0 0.0 0.0 0.0 0.032088354 0.0 0.016987082 0.0 0.0 0.0 0.23083416 0.0 0.0 0.…
../DATASETS/5_sample_bones_224x224x3/4/4_APML.dcm_rotation106	-21_energy140.png 0.17507268 0.0 0.13874891 0.07435276 0.14491114 0.0 0.040516187 0.0 0.0 0.0 0.0 0.0 0.12070947 0.25049582 0.0 0.14326149 0.0 0.0 0.0 0.0 0.0 0.0 0.0 0.21312276 0.0 0.0 0.0 0.35090455 0.040853817 0.064125605 0.0 0.0 0.0 0.19045551 0.06674549 0.065791965 0.0 0.0 0.0 0.0 0.0 0.095445 0.0 0.0 0.0 0.0 0.324289 0.0 0.030907273 0.0 0.0 0.03909851 0.0 0.035358615 0.0 0.0 0.0 0.18563968 …
../DATASETS/5_sample_bones_224x224x3/4/4_APML.dcm_rotation103	12_energy140.png 0.14180565 0.0 0.18879078 0.07995963 0.110095076 0.0 0.04706559 0.0 0.0 0.0 0.0 0.0 0.042860556 0.22782107 0.0292083 0.09330907 0.0005435301 0.0 0.0 0.0 0.0 0.0 0.0 0.20193404 0.0 0.047720104 0.0 0.2897569 0.0 0.0 0.0 0.0 0.0 0.21714313 0.0 0.0 0.0 0.0 0.0 0.0 0.0 0.16328311 0.0 0.0 0.0 0.0 0.30206794 0.0 0.0 0.0 0.0 0.0 0.0 0.0642239 0.0 0.0 0.0 0.24701658 0.0 0.0 0.0 0.0 0.1833…
../DATASETS/5_sample_bones_224x224x3/4/4_APML.dcm_rotation103	21_energy152.png 0.16974919 0.0 0.16799235 0.09645146 0.025022307 0.0 0.010171232 0.0 0.0 0.0 0.0 0.0 0.049192566 0.23997952 0.023291329 0.101475574 0.0033330582 0.0 0.0 0.0 0.0 0.0 0.0 0.20780681 0.0 0.059719943 0.0 0.29421544 0.0 0.0 0.0 0.0 0.0 0.22293273 0.0 0.012317064 0.0 0.0 0.0 0.0 0.0 0.08466544 0.0 0.0 0.0 0.0 0.38283664 0.0 0.012081866 0.0 0.0 0.02431866 0.0 0.051913276 0.0 0.0 0.0 0.2…
../DATASETS/5_sample_bones_224x224x3/4/4_APML.dcm_rotation91	-12_energy152.png 0.165935 0.0 0.17229132 0.12964486 0.031851675 0.0 0.0 0.0 0.0 0.0 0.0 0.0 0.060015075 0.18941078 0.0051095146 0.088049605 0.0 0.057107393 0.0 0.0 0.0 0.0 0.0 0.17771432 0.0 0.0 0.0 0.33356094 0.0 0.0 0.0 0.0 0.0 0.23039088 0.12028736 0.09566914 0.0 0.0 0.030802589 0.0 0.0 0.12043482 0.0 0.0 0.0 0.0 0.32348254 0.0 0.0029084145 0.0 0.0 0.0 0.0 0.04451293 0.0 0.0 0.0 0.28165472 0.…
../DATASETS/5_sample_bones_224x224x3/4/4_APML.dcm_rotation106	-9_energy146.png 0.15835513 0.0 0.1648655 0.09711198 0.123727284 0.0 0.006095876 0.0 0.0 0.0 0.0 0.0 0.06607116 0.22824211 0.0 0.13162048 0.0 0.0 0.0 0.0 0.0 0.0 0.0 0.18663728 0.0 0.0 0.0 0.32479388 0.0044926982 0.02829195 0.0 0.0 0.0 0.21135591 0.04351642 0.045603205 0.0 0.0 0.0 0.0 0.0 0.09327331 0.0 0.0 0.0 0.0 0.33144513 0.0 0.031774767 0.0 0.0 0.029812472 0.0 0.013391699 0.0 0.0 0.0 0.21215…
../DATASETS/5_sample_bones_224x224x3/4/4_APML.dcm_rotation82	-3_energy152.png 0.15734895 0.0 0.13963835 0.11833807 0.012810534 0.0 0.0 0.0 0.0 0.0 0.0 0.0 0.007051171 0.15873905 0.037290517 0.08604095 0.0 0.062402427 0.0 0.0 0.0 0.0 0.0 0.17883165 0.0 0.0 0.0 0.28484896 0.0 0.0 0.0 0.0 0.0 0.24924944 0.0759339 0.08470112 0.0 0.009044824 0.038138594 0.0 0.0 0.15287676 0.0 0.0 0.0 0.0 0.2608914 0.0 0.007855933 0.0 0.0 0.06486778 0.0 0.03196925 0.0 0.0 0.0 0.…
../DATASETS/5_sample_bones_224x224x3/4/4_APML.dcm_rotation85	0_energy140.png 0.15369774 0.0 0.10593529 0.117223404 0.009724367 0.0 0.0 0.0 0.0 0.0 0.0 0.0 0.0 0.09686931 0.076077424 0.0947688 0.0 0.09933087 0.0 0.0 0.0 0.0 0.0 0.16364956 0.0 0.0 0.0 0.26875308 0.0 0.007407002 0.0 0.0 0.0 0.24562092 0.08696986 0.09177937 0.0 0.050014727 0.06326458 0.0 0.0 0.19041333 0.0 0.0 0.0 0.0 0.17651099 0.0 0.0 0.0 0.0 0.036255166 0.0 0.029513817 0.0 0.0 0.0 0.3548305…
../DATASETS/5_sample_bones_224x224x3/4/4_APML.dcm_rotation85	0_energy146.png 0.14514536 0.0 0.1166424 0.12831068 0.0 0.0 0.0 0.0 0.0 0.0 0.0 0.0 0.0 0.08134353 0.06363574 0.0835526 0.0 0.12524122 0.0 0.0 0.0 0.0 0.0 0.14553533 0.0 0.0 0.0 0.24592812 0.0 0.0 0.0 0.0 0.0 0.25705978 0.091530785 0.11155844 0.0 0.04305512 0.07267428 0.0 0.0 0.16725045 0.0 0.0 0.0 0.0 0.18199037 0.0 0.0 0.0 0.0 0.039382063 0.0 0.02650961 0.0 0.0 0.0 0.34165424 0.0 0.0 0.0 0.0 0.…
../DATASETS/5_sample_bones_224x224x3/4/4_APML.dcm_rotation109	-15_energy158.png 0.16132785 0.0 0.18105759 0.120040566 0.08467694 0.0 0.0 0.0 0.0 0.0 0.0 0.0 0.10143455 0.2517922 0.0 0.11428232 0.0 0.013049466 0.0 0.0 0.0 0.0 0.0 0.19727892 0.0 0.0 0.0 0.33552414 0.010770056 0.011230446 0.0 0.0 0.0 0.22622158 0.10942292 0.093613416 0.0 0.0 0.0038518733 0.0 0.0 0.09971248 0.0 0.0 0.0 0.0 0.34036717 0.0 0.039109282 0.0 0.0 0.006516679 0.0 0.0194769 0.0 0.0 0.0…
../DATASETS/5_sample_bones_224x224x3/4/4_APML.dcm_rotation109	-6_energy158.png 0.16317648 0.0 0.20708525 0.12819166 0.071978964 0.0 0.0 0.0 0.0 0.0 0.0 0.0 0.08099876 0.24401255 0.0 0.09773608 0.0 0.003014179 0.0 0.0 0.0 0.0 0.0 0.19040321 0.0 0.0 0.0 0.3289498 0.0 0.0 0.0 0.0 0.0 0.23866503 0.08831436 0.06937718 0.0 0.0 0.0 0.0 0.0 0.110745355 0.0 0.0 0.0 0.0 0.3410452 0.0 0.031013155 0.0 0.0 0.011585033 0.0 0.014098837 0.0 0.0 0.0 0.22269212 0.0 0.0 0.0 0…
../DATASETS/5_sample_bones_224x224x3/4/4_APML.dcm_rotation109	3_energy152.png 0.15883903 0.0 0.17055231 0.09085635 0.120344356 0.0 0.0 0.0 0.0 0.0 0.0 0.0 0.044286672 0.22990415 0.0 0.13834749 0.0 0.0 0.0 0.0 0.0 0.0 0.0 0.19682942 0.0 0.0 0.0 0.3062248 0.0 0.024756743 0.0 0.0 0.0 0.22407609 0.04785533 0.03858352 0.0 0.0 0.0 0.0 0.0 0.12807564 0.0 0.0 0.0 0.0 0.28287426 0.0 0.008993608 0.0 0.0 0.034261722 0.0 0.0074296053 0.0 0.0 0.0 0.24038146 0.0 0.0 0.0 …
../DATASETS/5_sample_bones_224x224x3/4/4_APML.dcm_rotation85	0_energy152.png 0.14681965 0.0 0.12483951 0.13489725 0.0 0.0 0.0 0.0 0.0 0.0 0.0 0.0 0.0 0.07819578 0.06904918 0.06701273 0.0 0.14275338 0.0 0.0 0.0 0.0 0.0 0.13964598 0.0 0.0 0.0 0.24131054 0.0 0.0 0.0 0.0 0.0 0.2664175 0.09597511 0.12933722 0.0 0.046003707 0.08279269 0.0 0.0 0.16358511 0.0 0.0 0.0 0.0 0.1872337 0.0 0.0 0.0 0.0 0.035780057 0.0 0.034904454 0.0 0.0 0.0 0.3218687 0.0 0.0 0.0 0.0 0.…
../DATASETS/5_sample_bones_224x224x3/4/4_APML.dcm_rotation100	0_energy152.png 0.14098871 0.0 0.14373727 0.08867411 0.054195993 0.0 0.0 0.0 0.0 0.0 0.0 0.0 0.0 0.16316015 0.0 0.08698046 0.0 0.045337774 0.0 0.0 0.0 0.0 0.0 0.16545191 0.0 0.0 0.0 0.2692464 0.0 0.0 0.0 0.0 0.0 0.258496 0.03008716 0.06713642 0.0 0.0 0.01788987 0.0 0.0 0.14219086 0.0 0.0 0.0 0.0 0.25448385 0.0 0.021272913 0.0 0.0 0.08125622 0.0 0.000665586 0.0 0.0 0.0 0.25971398 0.0 0.0 0.0 0.0 0…
../DATASETS/5_sample_bones_224x224x3/4/4_APML.dcm_rotation103	-21_energy158.png 0.17545515 0.0 0.17097276 0.11218139 0.047341254 0.0 0.0 0.0 0.0 0.0 0.0 0.0 0.08473074 0.23677962 0.0 0.10554961 0.0 0.025492463 0.0 0.0 0.0 0.0 0.0 0.20532389 0.0 0.0 0.0 0.32810798 0.008979339 0.0 0.0 0.0 0.0 0.23646756 0.11326939 0.09959784 0.0 0.0 0.0061004334 0.0 0.0 0.081623785 0.0 0.0 0.0 0.0 0.35842338 0.0 0.047037892 0.0 0.0 0.035546582 0.0 0.038552478 0.0 0.0 0.0 0.20…
../DATASETS/5_sample_bones_224x224x3/4/4_APML.dcm_rotation103	-9_energy152.png 0.16088557 0.0 0.18437766 0.109340236 0.08678902 0.0 0.0 0.0 0.0 0.0 0.0 0.0 0.05779986 0.22515945 0.0 0.1100927 0.0 0.0 0.0 0.0 0.0 0.0 0.0 0.18404923 0.0 0.0 0.0 0.3184904 0.0 0.0 0.0 0.0 0.0 0.22654562 0.05363415 0.052846346 0.0 0.0 0.0 0.0 0.0 0.09357946 0.0 0.0 0.0 0.0 0.34895563 0.0 0.031123722 0.0 0.0 0.02691982 0.0 0.014368294 0.0 0.0 0.0 0.22042133 0.0 0.0 0.0 0.0 0.1517…
../DATASETS/5_sample_bones_224x224x3/4/4_APML.dcm_rotation103	-9_energy158.png 0.15575506 0.0 0.21835552 0.12321175 0.07093271 0.0 0.0 0.0 0.0 0.0 0.0 0.0 0.07580011 0.24207014 0.0 0.08202257 0.0 0.0073044314 0.0 0.0 0.0 0.0 0.0 0.18632719 0.0 0.0 0.0 0.31796858 0.0 0.0 0.0 0.0 0.0 0.23825903 0.06160732 0.057883 0.0 0.0 0.0 0.0 0.0 0.10534244 0.0 0.0 0.0 0.0 0.36245206 0.0 0.035546325 0.0 0.0 0.013043936 0.0 0.011281991 0.0 0.0 0.0 0.20328563 0.0 0.0 0.0 0.…
../DATASETS/5_sample_bones_224x224x3/4/4_APML.dcm_rotation103	15_energy140.png 0.14459805 0.0 0.16916269 0.07000317 0.10215298 0.0 0.05462153 0.0 0.0 0.0 0.0 0.0 0.04435243 0.22666878 0.03161093 0.10648436 0.0075884094 0.0 0.0 0.0 0.0 0.0 0.0 0.21421398 0.0 0.06290658 0.0 0.2854427 0.0 0.0 0.0 0.0 0.0 0.21374877 0.0 0.0 0.0 0.0 0.0 0.0 0.0 0.14789174 0.0 0.0 0.0 0.0 0.31374043 0.0 0.0 0.0 0.0 0.011741119 0.0 0.06465784 0.0 0.0 0.0 0.24074729 0.0 0.0 0.0 0.0…
../DATASETS/5_sample_bones_224x224x3/4/4_APML.dcm_rotation106	0_energy152.png 0.15416043 0.0 0.1647982 0.09187702 0.084053025 0.0 0.0 0.0 0.0 0.0 0.0 0.0 0.018821768 0.20527329 0.0 0.10701034 0.0 0.010902165 0.0 0.0 0.0 0.0 0.0 0.17835633 0.0 0.0 0.0 0.300193 0.0 0.0 0.0 0.0 0.0 0.25292346 0.05402685 0.063737325 0.0 0.0 0.008203206 0.0 0.0 0.122069374 0.0 0.0 0.0 0.0 0.293354 0.0 0.03459447 0.0 0.0 0.06711111 0.0 0.0 0.0 0.0 0.0 0.22752282 0.0 0.0 0.0 0.0 0…
../DATASETS/5_sample_bones_224x224x3/4/4_APML.dcm_rotation109	-12_energy152.png 0.16264778 0.0 0.19235605 0.11260019 0.10558151 0.0 0.0 0.0 0.0 0.0 0.0 0.0 0.11316152 0.2525845 0.0 0.10983077 0.0 0.0 0.0 0.0 0.0 0.0 0.0 0.19512598 0.0 0.0 0.0 0.34236148 0.0017138629 0.019910399 0.0 0.0 0.0 0.20941351 0.07950742 0.064309865 0.0 0.0 0.0 0.0 0.0 0.102117024 0.0 0.0 0.0 0.0 0.3452162 0.0 0.025724256 0.0 0.0 0.0 0.0 0.024999732 0.0 0.0 0.0 0.20549239 0.0 0.0 0.0…
../DATASETS/5_sample_bones_224x224x3/4/4_APML.dcm_rotation79	12_energy152.png 0.10734824 0.0 0.1995052 0.12029195 0.10756705 0.0 0.0 0.0 0.0 0.0 0.0 0.0 0.11594315 0.22031833 0.1481485 0.0 0.0 0.030926634 0.0 0.0 0.0 0.0 0.0 0.20169632 0.0 0.0 0.0 0.31315425 0.0 0.042779177 0.0 0.0 0.0 0.19577257 0.0 0.0019886526 0.0 0.012493528 0.032622606 0.0 0.0 0.28758293 0.0 0.0 0.0 0.0 0.23626478 0.0 0.0 0.0026917658 0.0012724991 0.0 0.0 0.08654952 0.0 0.0 0.0 0.2679…
../DATASETS/5_sample_bones_224x224x3/4/4_APML.dcm_rotation103	-3_energy146.png 0.16378815 0.0 0.14098237 0.07586972 0.10275243 0.0 0.0 0.0 0.0 0.0 0.0 0.0 0.025778176 0.205696 0.0 0.12679732 0.0 0.0 0.0 0.0 0.0 0.0 0.0 0.1991019 0.0 0.0 0.0 0.29994583 0.0 0.010041847 0.0 0.0 0.0 0.22735235 0.023890156 0.03758534 0.0 0.0 0.0 0.0 0.0 0.120519415 0.0 0.0 0.0 0.0 0.2932978 0.0 0.028161556 0.0 0.0 0.09254488 0.0 0.015324569 0.0 0.0 0.0 0.24325447 0.0 0.0 0.0 0.0…
../DATASETS/5_sample_bones_224x224x3/4/4_APML.dcm_rotation103	3_energy158.png 0.14371136 0.0 0.19615525 0.09785453 0.104986854 0.0 0.0 0.0 0.0 0.0 0.0 0.0 0.027849749 0.2253113 0.0 0.09684942 0.0 0.0 0.0 0.0 0.0 0.0 0.0 0.18767881 0.0 0.0 0.0 0.29342476 0.0 0.0 0.0 0.0 0.0 0.24492861 0.024994109 0.037214477 0.0 0.0 0.0 0.0 0.0 0.15209149 0.0 0.0 0.0 0.0 0.28556377 0.0 0.0050206236 0.0 0.0 0.028519852 0.0 0.012767541 0.0 0.0 0.0 0.2444568 0.0 0.0 0.0 0.0 0.1…
../DATASETS/5_sample_bones_224x224x3/4/4_APML.dcm_rotation106	-21_energy152.png 0.17889407 0.0 0.15269014 0.09944129 0.07914039 0.0 0.0 0.0 0.0 0.0 0.0 0.0 0.09131115 0.23709029 0.0 0.120359756 0.0 0.009110509 0.0 0.0 0.0 0.0 0.0 0.20919877 0.0 0.0 0.0 0.34106016 0.017670654 0.0071638725 0.0 0.0 0.0 0.2215051 0.09904354 0.09165536 0.0 0.0 0.0031377855 0.0 0.0 0.090629354 0.0 0.0 0.0 0.0 0.34255183 0.0 0.035416763 0.0 0.0 0.037859116 0.0 0.042700894 0.0 0.0 …
../DATASETS/5_sample_bones_224x224x3/4/4_APML.dcm_rotation106	-18_energy158.png 0.17043608 0.0 0.18347663 0.11915074 0.060647875 0.0 0.0 0.0 0.0 0.0 0.0 0.0 0.10989319 0.25011814 0.0 0.11237301 0.0 0.016054213 0.0 0.0 0.0 0.0 0.0 0.19974194 0.0 0.0 0.0 0.3338188 0.015254698 0.0 0.0 0.0 0.0 0.22205733 0.12548232 0.1007761 0.0 0.0 0.003161493 0.0 0.0 0.07756213 0.0 0.0 0.0 0.0 0.3623452 0.0 0.045725834 0.0 0.0 0.010798632 0.0 0.022331916 0.0 0.0 0.0 0.1976905…
../DATASETS/5_sample_bones_224x224x3/4/4_APML.dcm_rotation85	-12_energy152.png 0.16348417 0.0 0.18390666 0.1294807 0.06442779 0.0 0.0 0.0 0.0 0.0 0.0 0.0 0.107867286 0.21587026 0.019327788 0.07403797 0.0 0.039069295 0.0 0.0 0.0 0.0 0.0 0.18845598 0.0 0.0 0.0 0.3540723 0.0 0.017900424 0.0 0.0 0.0 0.21205385 0.11467349 0.07811995 0.0 0.0 0.025200946 0.0 0.0 0.14652056 0.0 0.0 0.0 0.0 0.32194483 0.0 0.0 0.0 0.0 0.0 0.0 0.03390647 0.0 0.0 0.0 0.2633702 0.0 0.0…
../DATASETS/5_sample_bones_224x224x3/4/4_APML.dcm_rotation85	-9_energy158.png 0.15837526 0.0 0.18883796 0.14318728 0.05240611 0.0 0.0 0.0 0.0 0.0 0.0 0.0 0.08321217 0.20595747 0.025093459 0.052218035 0.0 0.055523217 0.0 0.0 0.0 0.0 0.0 0.1900092 0.0 0.0 0.0 0.33587936 0.0 0.00560366 0.0 0.0 0.0 0.23748182 0.103240445 0.079255715 0.0 0.029407226 0.040133502 0.0 0.0 0.18045115 0.0 0.0 0.0 0.0 0.29196724 0.0 0.0 0.0 0.0 0.0 0.0 0.033804834 0.0 0.0 0.0 0.26984…
../DATASETS/5_sample_bones_224x224x3/4/4_APML.dcm_rotation79	-6_energy158.png 0.15635145 0.0 0.18451433 0.13698094 0.060584582 0.0 0.0 0.0 0.0 0.0 0.0 0.0 0.06581793 0.2093308 0.012082255 0.05128618 0.0 0.048353434 0.0 0.0 0.0 0.0 0.0 0.19195898 0.0 0.0 0.0 0.3242063 0.0 0.0 0.0 0.0 0.0 0.24839732 0.08478657 0.08067109 0.0 0.023880025 0.034571316 0.0 0.0 0.18064946 0.0 0.0 0.0 0.0 0.28115112 0.0 0.010987177 0.0 0.0 0.0072948346 0.0 0.03115535 0.0 0.0 0.0 0…
../DATASETS/5_sample_bones_224x224x3/4/4_APML.dcm_rotation103	21_energy158.png 0.16979977 0.0 0.17783582 0.10856678 0.023973035 0.0 0.0 0.0 0.0 0.0 0.0 0.0 0.08177466 0.26144034 0.011845088 0.10770564 0.0 0.0 0.0 0.0 0.0 0.0 0.0 0.21043707 0.0 0.049238358 0.0 0.311638 0.0 0.0 0.0 0.0 0.0 0.21943124 0.016584823 0.016632987 0.0 0.0 0.0 0.0 0.0 0.0703043 0.0 0.0 0.0 0.0 0.39358038 0.0 0.022630084 0.0 0.0 0.0136895515 0.0 0.045695648 0.0 0.0 0.0 0.21701959 0.0 …
../DATASETS/5_sample_bones_224x224x3/4/4_APML.dcm_rotation103	9_energy146.png 0.14239036 0.0 0.18657859 0.08503439 0.10329877 0.0 0.023930239 0.0 0.0 0.0 0.0 0.0 0.033713937 0.22426629 0.008687629 0.10468656 0.0 0.0 0.0 0.0 0.0 0.0 0.0 0.19555682 0.0 0.029865744 0.0 0.295363 0.0 0.0 0.0 0.0 0.0 0.21597908 0.0 0.008182853 0.0 0.0 0.0 0.0 0.0 0.1495888 0.0 0.0 0.0 0.0 0.30439067 0.0 0.0 0.0 0.0 0.005093642 0.0 0.053226117 0.0 0.0 0.0 0.2591616 0.0 0.0 0.0 0.0…
../DATASETS/5_sample_bones_224x224x3/4/4_APML.dcm_rotation106	-12_energy152.png 0.16082944 0.0 0.19336282 0.11064919 0.10908545 0.0 0.0 0.0 0.0 0.0 0.0 0.0 0.113251835 0.25342327 0.0 0.111037984 0.0 0.0 0.0 0.0 0.0 0.0 0.0 0.19355193 0.0 0.0 0.0 0.33938566 0.0038076427 0.02006043 0.0 0.0 0.0 0.2069525 0.07556292 0.060139194 0.0 0.0 0.0 0.0 0.0 0.09688261 0.0 0.0 0.0 0.0 0.3512575 0.0 0.031292055 0.0 0.0 0.0009854308 0.0 0.020318925 0.0 0.0 0.0 0.19907688 0.…
../DATASETS/5_sample_bones_224x224x3/4/4_APML.dcm_rotation106	-12_energy158.png 0.15641604 0.0 0.22640845 0.12497096 0.07895658 0.0 0.0 0.0 0.0 0.0 0.0 0.0 0.11270525 0.25630474 0.0 0.08022214 0.0 0.0054488573 0.0 0.0 0.0 0.0 0.0 0.19248854 0.0 0.0 0.0 0.33189303 0.0 0.0 0.0 0.0 0.0 0.22683439 0.08218359 0.067008294 0.0 0.0 0.0 0.0 0.0 0.112588465 0.0 0.0 0.0 0.0 0.3609784 0.0 0.03056529 0.0 0.0 0.0 0.0 0.017896308 0.0 0.0 0.0 0.19343206 0.0 0.0 0.0 0.0 0.1…
../DATASETS/5_sample_bones_224x224x3/4/4_APML.dcm_rotation106	12_energy158.png 0.14738303 0.0 0.22337358 0.1100549 0.08623243 0.0 0.0 0.0 0.0 0.0 0.0 0.0 0.09234247 0.26712528 0.0 0.09223265 0.0 0.0 0.0 0.0 0.0 0.0 0.0 0.20049655 0.0 0.011152904 0.0 0.31883752 0.0 0.0 0.0 0.0 0.0 0.22453642 0.03709523 0.0211312 0.0 0.0 0.0 0.0 0.0 0.13020357 0.0 0.01407229 0.0 0.0 0.3440314 0.0 0.00041538224 0.0 0.0 0.0 0.0 0.026867034 0.0 0.0 0.0 0.21153802 0.0 0.0 0.0 0.0…
../DATASETS/5_sample_bones_224x224x3/4/4_APML.dcm_rotation103	6_energy146.png 0.14180765 0.0 0.17074504 0.07451837 0.13609211 0.0 0.01309763 0.0 0.0 0.0 0.0 0.0 0.023018468 0.22154647 0.0 0.112703174 0.0 0.0 0.0 0.0 0.0 0.0 0.0 0.19743402 0.0 0.01443168 0.0 0.29112294 0.0 0.024387464 0.0 0.0 0.0 0.21726653 0.0 0.0060055205 0.0 0.0 0.0 0.0 0.0 0.16164203 0.0 0.0 0.0 0.0 0.27372843 0.0 0.0 0.0 0.0 0.026511068 0.0 0.0340816 0.0 0.0 0.0 0.25135303 0.0 0.0 0.0 0…
../DATASETS/5_sample_bones_224x224x3/4/4_APML.dcm_rotation106	-18_energy152.png 0.17444551 0.0 0.16316825 0.10545972 0.084137246 0.0 0.0 0.0 0.0 0.0 0.0 0.0 0.09825067 0.2411792 0.0 0.1329571 0.0 0.0 0.0 0.0 0.0 0.0 0.0 0.19620316 0.0 0.0 0.0 0.33281383 0.028472487 0.002748792 0.0 0.0 0.0 0.21189964 0.10137514 0.08635225 0.0 0.0 0.0 0.0 0.0 0.065567836 0.0 0.0 0.0 0.0 0.36012477 0.0 0.044918858 0.0 0.0 0.026365478 0.0 0.024505679 0.0 0.0 0.0 0.19895837 0.0 …
../DATASETS/5_sample_bones_224x224x3/4/4_APML.dcm_rotation106	-9_energy158.png 0.15721862 0.0 0.21554023 0.12458838 0.08359892 0.0 0.0 0.0 0.0 0.0 0.0 0.0 0.09475274 0.25286603 0.0 0.090870045 0.0 0.0 0.0 0.0 0.0 0.0 0.0 0.19303235 0.0 0.0 0.0 0.32824603 0.0 0.0 0.0 0.0 0.0 0.22900763 0.06895316 0.057139486 0.0 0.0 0.0 0.0 0.0 0.10412123 0.0 0.0 0.0 0.0 0.3603918 0.0 0.034080658 0.0 0.0 0.008326255 0.0 0.01342739 0.0 0.0 0.0 0.19942662 0.0 0.0 0.0 0.0 0.144…
../DATASETS/5_sample_bones_224x224x3/4/4_APML.dcm_rotation109	12_energy152.png 0.15641066 0.0 0.19282524 0.10291599 0.076406546 0.0 0.0 0.0 0.0 0.0 0.0 0.0 0.06379514 0.24328116 0.0 0.12486312 0.0 0.0 0.0 0.0 0.0 0.0 0.0 0.198247 0.0 0.018015621 0.0 0.31394053 0.0 0.0 0.0 0.0 0.0 0.2212846 0.039529197 0.023226306 0.0 0.0 0.0 0.0 0.0 0.10404095 0.0 0.0 0.0 0.0 0.34251836 0.0 0.0 0.0 0.0 0.0 0.0 0.03186723 0.0 0.0 0.0 0.23258492 0.0 0.0 0.0 0.0 0.1820692 0.0 …
../DATASETS/5_sample_bones_224x224x3/4/4_APML.dcm_rotation109	-12_energy146.png 0.16287296 0.0 0.17608936 0.09933773 0.12584023 0.0 0.01574858 0.0 0.0 0.0 0.0 0.0 0.10459679 0.24640964 0.0 0.12578143 0.0 0.0 0.0 0.0 0.0 0.0 0.0 0.19046701 0.0 0.0 0.0 0.34029293 0.010899482 0.038429793 0.0 0.0 0.0 0.2010865 0.06688625 0.05746689 0.0 0.0 0.0 0.0 0.0 0.099046595 0.0 0.0 0.0 0.0 0.3346337 0.0 0.024257956 0.0 0.0 0.0026216016 0.0 0.024969827 0.0 0.0 0.0 0.208456…
../DATASETS/5_sample_bones_224x224x3/4/4_APML.dcm_rotation103	18_energy158.png 0.15858625 0.0 0.17475435 0.09380536 0.064038366 0.0 0.0037891301 0.0 0.0 0.0 0.0 0.0 0.08462728 0.26564518 0.0027499276 0.118272156 0.0 0.0 0.0 0.0 0.0 0.0 0.0 0.21944845 0.0 0.04757761 0.0 0.31514108 0.0 0.0 0.0 0.0 0.0 0.21452273 0.0071700844 0.0054283347 0.0 0.0 0.0 0.0 0.0 0.094399825 0.0 0.0 0.0 0.0 0.36691305 0.0 0.0096715 0.0 0.0 0.016604727 0.0 0.038259752 0.0 0.0 0.0 0.…
../DATASETS/5_sample_bones_224x224x3/4/4_APML.dcm_rotation106	9_energy146.png 0.1471816 0.0 0.1833608 0.08362392 0.10534057 0.0 0.012247027 0.0 0.0 0.0 0.0 0.0 0.03462427 0.22647423 0.0 0.12097582 0.0 0.0 0.0 0.0 0.0 0.0 0.0 0.19723141 0.0 0.027666945 0.0 0.2984758 0.0 0.0 0.0 0.0 0.0 0.21456295 0.0 0.00949059 0.0 0.0 0.0 0.0 0.0 0.13546765 0.0 0.0 0.0 0.0 0.30905014 0.0 0.0 0.0 0.0 0.005730391 0.0 0.043758757 0.0 0.0 0.0 0.25239205 0.0 0.0 0.0 0.0 0.183141…
../DATASETS/5_sample_bones_224x224x3/4/4_APML.dcm_rotation109	0_energy158.png 0.15664044 0.0 0.21045174 0.1111634 0.06839164 0.0 0.0 0.0 0.0 0.0 0.0 0.0 0.05293394 0.2331231 0.0 0.09057102 0.0 0.013159464 0.0 0.0 0.0 0.0 0.0 0.16646214 0.0 0.0 0.0 0.30929607 0.0 0.0 0.0 0.0 0.0 0.25560603 0.09090353 0.07801113 0.0 0.004191237 0.008260472 0.0 0.0 0.112609915 0.0 0.0 0.0 0.0 0.323754 0.0 0.04420671 0.0 0.0 0.02992416 0.0 0.0 0.0 0.0 0.0 0.21081346 0.0 0.0 0.0…
../DATASETS/5_sample_bones_224x224x3/4/4_APML.dcm_rotation82	0_energy146.png 0.14325257 0.0 0.11244105 0.11534147 0.011172708 0.0 0.0 0.0 0.0 0.0 0.0 0.0 0.0 0.10062574 0.048719786 0.0875594 0.0 0.10234951 0.0 0.0 0.0 0.0 0.0 0.15933011 0.0 0.0 0.0 0.25642988 0.0 0.0 0.0 0.0 0.0 0.25820494 0.070607245 0.09522727 0.0 0.03183544 0.06262719 0.0 0.0 0.1795523 0.0 0.0 0.0 0.0 0.18192741 0.0 0.0 0.0 0.0 0.051347572 0.0 0.01895354 0.0 0.0 0.0 0.32815343 0.0 0.0 0…
../DATASETS/5_sample_bones_224x224x3/4/4_APML.dcm_rotation106	-9_energy152.png 0.15794031 0.0 0.18298382 0.10893747 0.103835024 0.0 0.0 0.0 0.0 0.0 0.0 0.0 0.07002259 0.23427318 0.0 0.11516265 0.0 0.0 0.0 0.0 0.0 0.0 0.0 0.18714489 0.0 0.0 0.0 0.3245919 0.0 0.007881182 0.0 0.0 0.0 0.22074062 0.051190976 0.049145408 0.0 0.0 0.0 0.0 0.0 0.09515809 0.0 0.0 0.0 0.0 0.3455921 0.0 0.031491607 0.0 0.0 0.023686372 0.0 0.013598443 0.0 0.0 0.0 0.21051314 0.0 0.0 0.0 …
../DATASETS/5_sample_bones_224x224x3/4/4_APML.dcm_rotation103	18_energy146.png 0.1578227 0.0 0.15527532 0.07332906 0.06957832 0.0 0.038450558 0.0 0.0 0.0 0.0 0.0 0.03545698 0.22760938 0.017067729 0.11450428 0.010890286 0.0 0.0 0.0 0.0 0.0 0.0 0.21204959 0.0 0.061986495 0.0 0.2836004 0.0 0.0 0.0 0.0 0.0 0.21386589 0.0 0.0 0.0 0.0 0.0 0.0 0.0 0.10826497 0.0 0.0 0.0 0.0 0.3491183 0.0 0.0 0.0 0.0 0.03037773 0.0 0.055137083 0.0 0.00021339493 0.0 0.24181694 0.0 0…
../DATASETS/5_sample_bones_224x224x3/4/4_APML.dcm_rotation109	0_energy152.png 0.15951242 0.0 0.16923678 0.09666975 0.08726411 0.0 0.0 0.0 0.0 0.0 0.0 0.0 0.03528052 0.21688992 0.0 0.1136709 0.0 0.003787172 0.0 0.0 0.0 0.0 0.0 0.17972727 0.0 0.0 0.0 0.30940807 0.0 0.0 0.0 0.0 0.0 0.248931 0.06917343 0.06849688 0.0 0.0 0.008037691 0.0 0.0 0.11331567 0.0 0.0 0.0 0.0 0.3030531 0.0 0.04026954 0.0 0.0 0.059233636 0.0 0.0 0.0 0.0 0.0 0.21953145 0.0 0.0 0.0 0.0 0.1…
../DATASETS/5_sample_bones_224x224x3/4/4_APML.dcm_rotation109	-21_energy146.png 0.17977759 0.0 0.13924144 0.085925385 0.1176304 0.0 0.017504124 0.0 0.0 0.0 0.0 0.0 0.10607281 0.24343802 0.0 0.13878243 0.0 0.0 0.0 0.0 0.0 0.0 0.0 0.21348092 0.0 0.0 0.0 0.34920228 0.031783465 0.043946724 0.0 0.0 0.0 0.20378865 0.08541651 0.08498064 0.0 0.0 0.0 0.0 0.0 0.098561496 0.0 0.0 0.0 0.0 0.32203427 0.0 0.027663259 0.0 0.0 0.039899886 0.0 0.042785283 0.0 0.0 0.0 0.2037…
../DATASETS/5_sample_bones_224x224x3/4/4_APML.dcm_rotation106	0_energy140.png 0.1549623 0.0 0.14246355 0.06522815 0.123206 0.0 0.0 0.0 0.0 0.0 0.0 0.0 0.01854671 0.2030656 0.0 0.12453193 0.0 0.0 0.0 0.0 0.0 0.0 0.0 0.19903146 0.0 0.0 0.0 0.29584312 0.0 0.027120853 0.0 0.0 0.0 0.23553033 0.0033016163 0.024171565 0.0 0.0 0.0 0.0 0.0 0.13652703 0.0 0.0 0.0 0.0 0.27714965 0.0 0.025148274 0.0 0.0 0.09575462 0.0 0.0 0.0 0.0 0.0 0.21993935 0.0 0.0 0.0 0.0 0.152127…
../DATASETS/5_sample_bones_224x224x3/4/4_APML.dcm_rotation85	12_energy146.png 0.109608285 0.0 0.20303264 0.16839692 0.019012377 0.0 0.0 0.0 0.0 0.0 0.0 0.0 0.072250545 0.14942463 0.15808137 0.017254831 0.0 0.11359228 0.0 0.0 0.0 0.0 0.0 0.14506257 0.0 0.0 0.0 0.2953293 0.0 0.0 0.0 0.0 0.0 0.21166815 0.086153336 0.07609209 0.0 0.06451226 0.08389632 0.0 0.0 0.25603724 0.019292038 0.0 0.0 0.0 0.2163454 0.0 0.0 0.046787873 0.0 0.0 0.0 0.104441874 0.0 0.0 0.0 0…
../DATASETS/5_sample_bones_224x224x3/4/4_APML.dcm_rotation103	21_energy140.png 0.17247993 0.0 0.16528596 0.07440235 0.046518542 0.0 0.038940113 0.0 0.0 0.0 0.0 0.0 0.03892032 0.22661476 0.038527943 0.09725915 0.018392079 0.0 0.0 0.0 0.0 0.0 0.0 0.20979896 0.0 0.06823277 0.0 0.28674513 0.0 0.0 0.0 0.0 0.0 0.2194614 0.0 0.00023903175 0.0 0.0 0.0 0.0 0.0 0.10913839 0.0 0.0 0.0 0.0 0.36453333 0.0 0.0 0.0 0.0 0.0200188 0.0 0.05728034 0.0 0.0050807553 0.0 0.23824…
../DATASETS/5_sample_bones_224x224x3/4/4_APML.dcm_rotation103	-6_energy158.png 0.1589849 0.0 0.20566995 0.117109895 0.07523793 0.0 0.0 0.0 0.0 0.0 0.0 0.0 0.054914694 0.23002426 0.0 0.0868402 0.0 0.0044349236 0.0 0.0 0.0 0.0 0.0 0.19145972 0.0 0.0 0.0 0.3132994 0.0 0.0 0.0 0.0 0.0 0.2461556 0.05322132 0.057368327 0.0 0.0 0.0 0.0 0.0 0.12694383 0.0 0.0 0.0 0.0 0.3332463 0.0 0.024676062 0.0 0.0 0.023883715 0.0 0.020135164 0.0 0.0 0.0 0.23098281 0.0 0.0 0.0 0.…
../DATASETS/5_sample_bones_224x224x3/4/4_APML.dcm_rotation103	9_energy158.png 0.13098708 0.0 0.2204378 0.098918445 0.11860133 0.0 0.0017047083 0.0 0.0 0.0 0.0 0.0 0.07685716 0.25816008 0.00494355 0.07374141 0.0 0.0 0.0 0.0 0.0 0.0 0.0 0.2010017 0.0 0.007114751 0.0 0.30723992 0.0 0.0 0.0 0.0 0.0 0.2201124 0.0007039817 0.007860662 0.0 0.0 0.0 0.0 0.0 0.17516345 0.0 0.023912271 0.0 0.0 0.30894735 0.0 0.0 0.0 0.0 0.0 0.0 0.035057828 0.0 0.0 0.0 0.22852851 0.0 0…
../DATASETS/5_sample_bones_224x224x3/4/4_APML.dcm_rotation109	-6_energy140.png 0.16777936 0.0 0.15466104 0.0926703 0.11751509 0.0 0.0 0.0 0.0 0.0 0.0 0.0 0.057431817 0.22402748 0.0 0.1451369 0.0 0.0 0.0 0.0 0.0 0.0 0.0 0.18131118 0.0 0.0 0.0 0.32059923 0.014049959 0.025075518 0.0 0.0 0.0 0.21552901 0.052870482 0.050383117 0.0 0.0 0.0 0.0 0.0 0.08400598 0.0 0.0 0.0 0.0 0.32514587 0.0 0.04028036 0.0 0.0 0.04335991 0.0 0.0022096504 0.0 0.0 0.0 0.20994759 0.0 0…
../DATASETS/5_sample_bones_224x224x3/4/4_APML.dcm_rotation109	15_energy140.png 0.15992334 0.0 0.1740915 0.079183534 0.08151742 0.0 0.02957165 0.0 0.0 0.0 0.0 0.0 0.050969392 0.23032035 0.012109137 0.12990223 0.0 0.0 0.0 0.0 0.0 0.0 0.0 0.20398605 0.0 0.044599455 0.0 0.30148274 0.0 0.0 0.0 0.0 0.0 0.21017595 0.0 0.0060025062 0.0 0.0 0.0 0.0 0.0 0.10868932 0.0 0.0 0.0 0.0 0.33894852 0.0 0.0 0.0 0.0 0.0061937813 0.0 0.047395702 0.0 0.002302278 0.0 0.24017622 0…
../DATASETS/5_sample_bones_224x224x3/4/4_APML.dcm_rotation103	12_energy146.png 0.1400149 0.0 0.19659716 0.08973988 0.08921698 0.0 0.036403175 0.0 0.0 0.0 0.0 0.0 0.050665792 0.22797209 0.03975944 0.08999266 0.0029212174 0.0 0.0 0.0 0.0 0.0 0.0 0.20222573 0.0 0.04518486 0.0 0.29386294 0.0 0.0 0.0 0.0 0.0 0.21509676 0.0 0.0027432388 0.0 0.0 0.0 0.0 0.0 0.1560079 0.0 0.0 0.0 0.0 0.314789 0.0 0.0 0.0 0.0 0.0 0.0 0.07156685 0.0 0.0 0.0 0.25517288 0.0 0.0 0.0 0.0…
../DATASETS/5_sample_bones_224x224x3/4/4_APML.dcm_rotation103	-6_energy146.png 0.17013142 0.0 0.15186779 0.09802122 0.095767304 0.0 0.0 0.0 0.0 0.0 0.0 0.0 0.040571768 0.21093842 0.0 0.13401155 0.0 0.0 0.0 0.0 0.0 0.0 0.0 0.18439189 0.0 0.0 0.0 0.3152907 0.0 0.01326741 0.0 0.0 0.0 0.22443226 0.0588249 0.06010164 0.0 0.0 0.0 0.0 0.0 0.09963546 0.0 0.0 0.0 0.0 0.3106012 0.0 0.029742034 0.0 0.0 0.04580796 0.0 0.011016391 0.0 0.0 0.0 0.24112383 0.0 0.0 0.0 0.0 …
../DATASETS/5_sample_bones_224x224x3/4/4_APML.dcm_rotation109	15_energy158.png 0.16107512 0.0 0.19812658 0.107077084 0.0679188 0.0 0.0 0.0 0.0 0.0 0.0 0.0 0.10215252 0.26704085 0.000119961536 0.11514049 0.0 0.0 0.0 0.0 0.0 0.0 0.0 0.21102946 0.0 0.02565078 0.0 0.3259597 0.0 0.0 0.0 0.0 0.0 0.21985693 0.047242202 0.02326878 0.0 0.0 0.0 0.0 0.0 0.10497446 0.0 0.0 0.0 0.0 0.35156026 0.0 0.0 0.0 0.0 0.0 0.0 0.033749357 0.0 0.0 0.0 0.21433826 0.0 0.0 0.0 0.0 0.1…
../DATASETS/5_sample_bones_224x224x3/4/4_APML.dcm_rotation100	-6_energy140.png 0.17550386 0.0 0.14617342 0.10007099 0.11287157 0.0 0.0 0.0 0.0 0.0 0.0 0.0 0.059540726 0.20953335 0.0 0.13895127 0.0 0.0 0.0 0.0 0.0 0.0 0.0 0.18462572 0.0 0.0 0.0 0.32664 0.003783663 0.03837595 0.0 0.0 0.0 0.21584952 0.06792123 0.054160323 0.0 0.0 0.0 0.0 0.0 0.107321985 0.0 0.0 0.0 0.0 0.2985657 0.0 0.023071164 0.0 0.0 0.03325692 0.0 0.011437403 0.0 0.0 0.0 0.2495868 0.0 0.0 0…
../DATASETS/5_sample_bones_224x224x3/4/4_APML.dcm_rotation109	-6_energy146.png 0.16981445 0.0 0.15925626 0.095963836 0.10657521 0.0 0.0 0.0 0.0 0.0 0.0 0.0 0.05490875 0.22413701 0.0 0.13758932 0.0 0.0 0.0 0.0 0.0 0.0 0.0 0.183623 0.0 0.0 0.0 0.32006598 0.003961918 0.01896947 0.0 0.0 0.0 0.21811435 0.056987494 0.05485037 0.0 0.0 0.0 0.0 0.0 0.09168541 0.0 0.0 0.0 0.0 0.32170635 0.0 0.035098895 0.0 0.0 0.039767317 0.0 0.008372697 0.0 0.0 0.0 0.22225569 0.0 0.…
../DATASETS/5_sample_bones_224x224x3/4/4_APML.dcm_rotation109	-18_energy146.png 0.17573746 0.0 0.15437429 0.09489187 0.101779275 0.0 0.011630497 0.0 0.0 0.0 0.0 0.0 0.09274193 0.23608927 0.0 0.14457332 0.0 0.0 0.0 0.0 0.0 0.0 0.0 0.1928992 0.0 0.0 0.0 0.33337253 0.033494413 0.016421797 0.0 0.0 0.0 0.20416681 0.08703607 0.081426054 0.0 0.0 0.0 0.0 0.0 0.06377434 0.0 0.0 0.0 0.0 0.35174924 0.0 0.041292313 0.0 0.0 0.03201063 0.0 0.027699256 0.0 0.0 0.0 0.20104…
../DATASETS/5_sample_bones_224x224x3/4/4_APML.dcm_rotation103	21_energy146.png 0.17129757 0.0 0.16391268 0.08409849 0.035179272 0.0 0.027998403 0.0 0.0 0.0 0.0 0.0 0.04020721 0.23045631 0.030270144 0.099661544 0.012128634 0.0 0.0 0.0 0.0 0.0 0.0 0.20854323 0.0 0.06440113 0.0 0.28777638 0.0 0.0 0.0 0.0 0.0 0.22160387 0.0 0.005230833 0.0 0.0 0.0 0.0 0.0 0.09605843 0.0 0.0 0.0 0.0 0.37257013 0.0 0.0024475013 0.0 0.0 0.025063533 0.0 0.056331083 0.0 0.0 0.0 0.23…
../DATASETS/5_sample_bones_224x224x3/4/4_APML.dcm_rotation106	-15_energy140.png 0.16563235 0.0 0.14269623 0.09025968 0.14449726 0.0 0.020560922 0.0 0.0 0.0 0.0 0.0 0.099690795 0.23854156 0.0 0.16076234 0.0 0.0 0.0 0.0 0.0 0.0 0.0 0.18603803 0.0 0.0 0.0 0.32739174 0.0474674 0.0502081 0.0 0.0 0.0 0.19292367 0.07044464 0.06244519 0.0 0.0 0.0 0.0 0.0 0.06592352 0.0 0.0 0.0 0.0 0.3314517 0.0 0.040276904 0.0 0.0 0.02652696 0.0 0.015479931 0.0 0.0 0.0 0.19088967 0…
../DATASETS/5_sample_bones_224x224x3/4/4_APML.dcm_rotation103	3_energy140.png 0.14471729 0.0 0.14478146 0.070092514 0.1426377 0.0 0.0 0.0 0.0 0.0 0.0 0.0 0.013497109 0.20827375 0.0 0.12540223 0.0 0.0 0.0 0.0 0.0 0.0 0.0 0.19457728 0.0 0.0 0.0 0.29391542 0.0 0.039994616 0.0 0.0 0.0 0.22687061 0.0 0.027107343 0.0 0.0 0.0 0.0 0.0 0.15208344 0.0 0.0 0.0 0.0 0.24706225 0.0 0.0059280433 0.0 0.0 0.06540379 0.0 0.00444911 0.0 0.0 0.0 0.23661801 0.0 0.0 0.0 0.0 0.14…
../DATASETS/5_sample_bones_224x224x3/4/4_APML.dcm_rotation109	-6_energy152.png 0.16873088 0.0 0.17773409 0.10878844 0.08997393 0.0 0.0 0.0 0.0 0.0 0.0 0.0 0.06009943 0.23201555 0.0 0.12266826 0.0 0.0 0.0 0.0 0.0 0.0 0.0 0.18533058 0.0 0.0 0.0 0.3221915 0.0 0.0025962854 0.0 0.0 0.0 0.22773331 0.06765533 0.059862316 0.0 0.0 0.0 0.0 0.0 0.093768 0.0 0.0 0.0 0.0 0.3354933 0.0 0.035008658 0.0 0.0 0.03160459 0.0 0.008875612 0.0 0.0 0.0 0.22136644 0.0 0.0 0.0 0.0 …
../DATASETS/5_sample_bones_224x224x3/4/4_APML.dcm_rotation106	-15_energy146.png 0.16710976 0.0 0.14942257 0.09899573 0.125858 0.0 0.0084753325 0.0 0.0 0.0 0.0 0.0 0.09685683 0.23933527 0.0 0.15271215 0.0 0.0 0.0 0.0 0.0 0.0 0.0 0.18930577 0.0 0.0 0.0 0.32849336 0.03912499 0.036176424 0.0 0.0 0.0 0.19987275 0.08028296 0.06803724 0.0 0.0 0.0 0.0 0.0 0.067797564 0.0 0.0 0.0 0.0 0.3383322 0.0 0.036725752 0.0 0.0 0.02356188 0.0 0.021810297 0.0 0.0 0.0 0.19883052…
../DATASETS/5_sample_bones_224x224x3/4/4_APML.dcm_rotation82	-15_energy158.png 0.16892454 0.0 0.18078816 0.13378426 0.054098517 0.0 0.0 0.0 0.0 0.0 0.0 0.0 0.13378198 0.23383607 0.013166313 0.081662714 0.0 0.039497096 0.0 0.0 0.0 0.0 0.0 0.20293409 0.0 0.0 0.0 0.35753658 0.0 0.016974544 0.0 0.0 0.0 0.21541633 0.14502986 0.09922113 0.0 0.014559654 0.03035815 0.0 0.0 0.13712545 0.0 0.0 0.0 0.0 0.32751194 0.0 0.013458234 0.0 0.0 0.0 0.0 0.033091463 0.0 0.0 0.…
../DATASETS/5_sample_bones_224x224x3/4/4_APML.dcm_rotation106	-9_energy140.png 0.1566022 0.0 0.15847267 0.08977917 0.1443196 0.0 0.016157351 0.0 0.0 0.0 0.0 0.0 0.0753125 0.23079692 0.0 0.13514005 0.0 0.0 0.0 0.0 0.0 0.0 0.0 0.1856604 0.0 0.0 0.0 0.32643315 0.013362499 0.0444155 0.0 0.0 0.0 0.20607375 0.034282036 0.040996876 0.0 0.0 0.0 0.0 0.0 0.09661289 0.0 0.0 0.0 0.0 0.32249546 0.0 0.03753739 0.0 0.0 0.030837385 0.0 0.006788027 0.0 0.0 0.0 0.20216568 0.…
../DATASETS/5_sample_bones_224x224x3/4/4_APML.dcm_rotation106	-3_energy146.png 0.16600245 0.0 0.14855888 0.077752076 0.112329386 0.0 0.0 0.0 0.0 0.0 0.0 0.0 0.04117894 0.22091213 0.0 0.13125901 0.0 0.0 0.0 0.0 0.0 0.0 0.0 0.20028153 0.0 0.0 0.0 0.30797827 0.0 0.012868107 0.0 0.0 0.0 0.22202002 0.024771454 0.033182867 0.0 0.0 0.0 0.0 0.0 0.11232852 0.0 0.0 0.0 0.0 0.30892774 0.0 0.03184409 0.0 0.0 0.08670419 0.0 0.013783652 0.0 0.0 0.0 0.2246266 0.0 0.0 0.0 …
../DATASETS/5_sample_bones_224x224x3/4/4_APML.dcm_rotation109	-18_energy158.png 0.17251758 0.0 0.17043133 0.12244541 0.04990987 0.0 0.0 0.0 0.0 0.0 0.0 0.0 0.09326579 0.23996773 0.0 0.118608996 0.0 0.026484134 0.0 0.0 0.0 0.0 0.0 0.19647756 0.0 0.0 0.0 0.33012038 0.01796013 0.0 0.0 0.0 0.0 0.2279898 0.13320622 0.109311566 0.0 0.0 0.014395868 0.0 0.0 0.072791494 0.0 0.0 0.0 0.0 0.3543969 0.0 0.04598115 0.0 0.0 0.016771778 0.0 0.024578929 0.0 0.0 0.0 0.206855…
../DATASETS/5_sample_bones_224x224x3/4/4_APML.dcm_rotation103	0_energy158.png 0.14837007 0.0 0.1838707 0.10121302 0.057261813 0.0 0.0 0.0 0.0 0.0 0.0 0.0 0.0067744935 0.19486363 0.0 0.07898753 0.0 0.033895854 0.0 0.0 0.0 0.0 0.0 0.1646713 0.0 0.0 0.0 0.2818337 0.0 0.0 0.0 0.0 0.0 0.2666604 0.05472008 0.07461127 0.0 0.0 0.008047559 0.0 0.0 0.1340318 0.0 0.0 0.0 0.0 0.29135257 0.0 0.036891773 0.0 0.0 0.060977962 0.0 0.0 0.0 0.0 0.0 0.2363295 0.0 0.0 0.0 0.0 0…
../DATASETS/5_sample_bones_224x224x3/4/4_APML.dcm_rotation109	-3_energy158.png 0.16691357 0.0 0.1883305 0.1123394 0.060874503 0.0 0.0 0.0 0.0 0.0 0.0 0.0 0.046239313 0.23324353 0.0 0.11323256 0.0 0.0 0.0 0.0 0.0 0.0 0.0 0.18691145 0.0 0.0 0.0 0.30541998 0.0 0.0 0.0 0.0 0.0 0.24799846 0.07905447 0.070913285 0.0 0.0 0.0 0.0 0.0 0.09037142 0.0 0.0 0.0 0.0 0.34435987 0.0 0.046504434 0.0 0.0 0.058110088 0.0 0.0 0.0 0.0 0.0 0.21841192 0.0 0.0 0.0 0.0 0.15582752 0…
../DATASETS/5_sample_bones_224x224x3/4/4_APML.dcm_rotation106	6_energy152.png 0.14591713 0.0 0.18660116 0.08693718 0.12753566 0.0 0.0 0.0 0.0 0.0 0.0 0.0 0.046901297 0.23910196 0.0 0.12043715 0.0 0.0 0.0 0.0 0.0 0.0 0.0 0.19837032 0.0 0.0 0.0 0.3050477 0.0 0.019722091 0.0 0.0 0.0 0.21707383 0.015482084 0.016143577 0.0 0.0 0.0 0.0 0.0 0.14216562 0.0 0.0 0.0 0.0 0.29854888 0.0 0.0 0.0 0.0 0.007422888 0.0 0.017583447 0.0 0.0 0.0 0.23759095 0.0 0.0 0.0 0.0 0.16…
../DATASETS/5_sample_bones_224x224x3/4/4_APML.dcm_rotation109	3_energy140.png 0.14797765 0.0 0.14694123 0.06354924 0.16047083 0.0 0.0038870338 0.0 0.0 0.0 0.0 0.0 0.031696416 0.22702034 0.0 0.14636995 0.0 0.0 0.0 0.0 0.0 0.0 0.0 0.20247683 0.0 0.0037577664 0.0 0.29582614 0.0 0.043719117 0.0 0.0 0.0 0.2127738 0.0 0.008287287 0.0 0.0 0.0 0.0 0.0 0.12991698 0.0 0.0 0.0 0.0 0.27303052 0.0 0.01405613 0.0 0.0 0.070926435 0.0 0.0063769706 0.0 0.0 0.0 0.20911455 0.…
../DATASETS/5_sample_bones_224x224x3/4/4_APML.dcm_rotation109	18_energy140.png 0.17235892 0.0 0.15722153 0.07499123 0.06576747 0.0 0.017637607 0.0 0.0 0.0 0.0 0.0 0.033535056 0.22219455 0.011529355 0.14048752 0.0015370098 0.0 0.0005142486 0.0 0.0 0.0 0.0 0.19783793 0.0 0.03801937 0.0 0.3013858 0.0 0.0 0.0 0.0 0.0 0.2086176 0.00918708 0.017582601 0.0 0.0 0.0 0.0 0.0 0.09781217 0.0 0.0 0.0 0.0 0.3402509 0.0 0.0 0.0 0.0 0.014824612 0.0 0.04710268 0.0 0.0100288…
../DATASETS/5_sample_bones_224x224x3/4/4_APML.dcm_rotation106	0_energy146.png 0.15611055 0.0 0.1400721 0.07496595 0.102689125 0.0 0.0 0.0 0.0 0.0 0.0 0.0 0.008849986 0.1951263 0.0 0.124941334 0.0 0.0 0.0 0.0 0.0 0.0 0.0 0.18991312 0.0 0.0 0.0 0.29314438 0.0 0.013677932 0.0 0.0 0.0 0.24181058 0.026977275 0.044518158 0.0 0.0 0.0 0.0 0.0 0.12912211 0.0 0.0 0.0 0.0 0.27435225 0.0 0.027009716 0.0 0.0 0.088941835 0.0 0.0 0.0 0.0 0.0 0.23174937 0.0 0.0 0.0 0.0 0.1…
../DATASETS/5_sample_bones_224x224x3/4/4_APML.dcm_rotation100	18_energy152.png 0.15044466 0.0 0.1770636 0.08983002 0.049168136 0.0 0.029887496 0.0 0.0 0.0 0.0 0.0 0.053808592 0.23764828 0.036804847 0.08932739 0.010384844 0.0 0.0 0.0 0.0 0.0 0.0 0.21329668 0.0 0.05805383 0.0 0.288307 0.0 0.0 0.0 0.0 0.0 0.21822323 0.0 0.0040604216 0.0 0.0 0.0 0.0 0.0 0.11592422 0.0 0.0 0.0 0.0 0.36257493 0.0 0.0 0.0 0.0 0.016560074 0.0 0.06395439 0.0 0.0 0.0 0.23851547 0.0 0…
../DATASETS/5_sample_bones_224x224x3/4/4_APML.dcm_rotation106	-6_energy158.png 0.16230121 0.0 0.20787685 0.124397255 0.074497625 0.0 0.0 0.0 0.0 0.0 0.0 0.0 0.07548435 0.24268658 0.0 0.09543257 0.0 0.0 0.0 0.0 0.0 0.0 0.0 0.18992788 0.0 0.0 0.0 0.32376343 0.0 0.0 0.0 0.0 0.0 0.23840989 0.07563063 0.063873634 0.0 0.0 0.0 0.0 0.0 0.109721154 0.0 0.0 0.0 0.0 0.34491497 0.0 0.032264404 0.0 0.0 0.016470851 0.0 0.014792385 0.0 0.0 0.0 0.21977606 0.0 0.0 0.0 0.0 0…
../DATASETS/5_sample_bones_224x224x3/4/4_APML.dcm_rotation109	-21_energy158.png 0.17966212 0.0 0.15303573 0.114949115 0.043131124 0.0 0.0 0.0 0.0 0.0 0.0 0.0 0.0738516 0.2293878 0.0 0.11812395 0.0 0.03328782 0.0 0.0 0.0 0.0 0.0 0.20274097 0.0 0.0 0.0 0.32772106 0.016307581 0.0 0.0 0.0 0.0 0.23928958 0.12845996 0.114607245 0.0 0.0 0.022367148 0.0 0.0 0.07961342 0.0 0.0 0.0 0.0 0.34064206 0.0 0.04369963 0.0 0.0 0.03582517 0.0 0.040057376 0.0 0.0 0.0 0.2180109…
../DATASETS/5_sample_bones_224x224x3/4/4_APML.dcm_rotation109	21_energy140.png 0.1868524 0.0 0.17233907 0.08172234 0.033468608 0.0 0.016628208 0.0 0.0 0.0 0.0 0.0 0.054092105 0.22824633 0.04606857 0.11085845 0.01139118 0.0 0.0 0.0 0.0 0.0 0.0 0.20238826 0.0 0.05318129 0.0 0.29914406 0.0 0.0 0.0 0.0 0.0 0.20985885 0.0048154294 0.008259781 0.0 0.0 0.0 0.0 0.0 0.10125101 0.0 0.0 0.0 0.0 0.36516935 0.0 0.0 0.0 0.0 0.0 0.0 0.055597864 0.0 0.010561132 0.0 0.24850…
../DATASETS/5_sample_bones_224x224x3/4/4_APML.dcm_rotation106	-6_energy140.png 0.16685417 0.0 0.1510834 0.09383778 0.1258898 0.0 0.0 0.0 0.0 0.0 0.0 0.0 0.062403668 0.22635987 0.0 0.14191331 0.0 0.0 0.0 0.0 0.0 0.0 0.0 0.1842526 0.0 0.0 0.0 0.3250537 0.013558773 0.033129867 0.0 0.0 0.0 0.21506102 0.05082192 0.049627386 0.0 0.0 0.0 0.0 0.0 0.092703044 0.0 0.0 0.0 0.0 0.31719935 0.0 0.038724206 0.0 0.0 0.042211905 0.0 0.0017030685 0.0 0.0 0.0 0.21133274 0.0 0…
../DATASETS/5_sample_bones_224x224x3/4/4_APML.dcm_rotation109	-18_energy140.png 0.1703866 0.0 0.150994 0.08140755 0.13631766 0.0 0.03564124 0.0 0.0 0.0 0.0 0.0 0.11033396 0.24333514 0.0 0.15076986 0.0 0.0 0.0 0.0 0.0 0.0 0.0 0.19778042 0.0 0.0 0.0 0.33749408 0.040651813 0.044533435 0.0 0.0 0.0 0.1911807 0.06925864 0.06704521 0.0 0.0 0.0 0.0 0.0 0.07230311 0.0 0.0 0.0 0.0 0.3401042 0.0 0.039662518 0.0 0.0 0.032428958 0.0 0.025481863 0.0 0.0 0.0 0.19033115 0.…
../DATASETS/5_sample_bones_224x224x3/4/4_APML.dcm_rotation106	-3_energy152.png 0.1668754 0.0 0.15908092 0.09072939 0.085227326 0.0 0.0 0.0 0.0 0.0 0.0 0.0 0.032777097 0.21951753 0.0 0.12524264 0.0 0.0 0.0 0.0 0.0 0.0 0.0 0.19412969 0.0 0.0 0.0 0.30213907 0.0 0.0 0.0 0.0 0.0 0.23610064 0.045788195 0.051350977 0.0 0.0 0.0 0.0 0.0 0.09796797 0.0 0.0 0.0 0.0 0.3219658 0.0 0.039574247 0.0 0.0 0.08322525 0.0 0.006090122 0.0 0.0 0.0 0.2237046 0.0 0.0 0.0 0.0 0.164…
../DATASETS/5_sample_bones_224x224x3/4/4_APML.dcm_rotation103	18_energy152.png 0.15766007 0.0 0.1587373 0.08345267 0.060514588 0.0 0.02109032 0.0 0.0 0.0 0.0 0.0 0.044990018 0.24018596 0.007909849 0.11846174 0.0003607031 0.0 0.0 0.0 0.0 0.0 0.0 0.2138573 0.0 0.060319334 0.0 0.29304588 0.0 0.0 0.0 0.0 0.0 0.21662278 0.0 0.0011743968 0.0 0.0 0.0 0.0 0.0 0.09444507 0.0 0.0 0.0 0.0 0.36134714 0.0 0.0041890144 0.0 0.0 0.031664226 0.0 0.04846779 0.0 0.0 0.0 0.233…
../DATASETS/5_sample_bones_224x224x3/4/4_APML.dcm_rotation109	-3_energy146.png 0.1691801 0.0 0.14763045 0.079693414 0.10958295 0.0 0.0 0.0 0.0 0.0 0.0 0.0 0.043314815 0.22430937 0.0 0.1363738 0.0 0.0 0.0 0.0 0.0 0.0 0.0 0.19915877 0.0 0.0 0.0 0.30820572 0.0 0.009759386 0.0 0.0 0.0 0.22159064 0.02907135 0.036689945 0.0 0.0 0.0 0.0 0.0 0.10481684 0.0 0.0 0.0 0.0 0.3138835 0.0 0.03537707 0.0 0.0 0.08908282 0.0 0.0125223715 0.0 0.0 0.0 0.21841635 0.0 0.0 0.0 0.…
../DATASETS/5_sample_bones_224x224x3/4/4_APML.dcm_rotation106	12_energy146.png 0.14677463 0.0 0.18517154 0.086499624 0.0890718 0.0 0.022709506 0.0 0.0 0.0 0.0 0.0 0.041529972 0.2284782 0.0093112 0.1168324 0.0 0.0 0.0 0.0 0.0 0.0 0.0 0.2022196 0.0 0.044611346 0.0 0.29734275 0.0 0.0 0.0 0.0 0.0 0.21779102 0.0 0.0066053583 0.0 0.0 0.0 0.0 0.0 0.12889177 0.0 0.0 0.0 0.0 0.32438198 0.0 0.0 0.0 0.0 0.004741487 0.0 0.053415194 0.0 0.0 0.0 0.24691683 0.0 0.0 0.0 0.…
../DATASETS/5_sample_bones_224x224x3/4/4_APML.dcm_rotation106	-15_energy158.png 0.16021037 0.0 0.1863647 0.119659595 0.08787157 0.0 0.0 0.0 0.0 0.0 0.0 0.0 0.106706664 0.254791 0.0 0.11478798 0.0 0.007829528 0.0 0.0 0.0 0.0 0.0 0.19632088 0.0 0.0 0.0 0.33341354 0.012926425 0.011083564 0.0 0.0 0.0 0.22481544 0.11082352 0.09190678 0.0 0.0 0.0 0.0 0.0 0.09626782 0.0 0.0 0.0 0.0 0.3451221 0.0 0.04234456 0.0 0.0 0.005253411 0.0 0.017443093 0.0 0.0 0.0 0.19400102…
../DATASETS/5_sample_bones_224x224x3/4/4_APML.dcm_rotation109	-15_energy146.png 0.1660811 0.0 0.15252554 0.09665062 0.12675059 0.0 0.015784875 0.0 0.0 0.0 0.0 0.0 0.093770236 0.23900245 0.0 0.14575559 0.0 0.0 0.0 0.0 0.0 0.0 0.0 0.19098534 0.0 0.0 0.0 0.33166727 0.029745966 0.03766453 0.0 0.0 0.0 0.2027386 0.07382815 0.06838729 0.0 0.0 0.0 0.0 0.0 0.08042875 0.0 0.0 0.0 0.0 0.33354226 0.0 0.031613663 0.0 0.0 0.021242345 0.0 0.02609844 0.0 0.0 0.0 0.20368251…
../DATASETS/5_sample_bones_224x224x3/4/4_APML.dcm_rotation106	18_energy152.png 0.16771658 0.0 0.14740063 0.082794674 0.061891943 0.0 0.009435507 0.0 0.0 0.0 0.0 0.0 0.04276788 0.23536028 0.0 0.14219992 0.0 0.0 0.0 0.0 0.0 0.0 0.0 0.2100092 0.0 0.055589568 0.0 0.2986102 0.0 0.0 0.0 0.0 0.0 0.21292992 0.003652989 0.0068969303 0.0 0.0 0.0 0.0 0.0 0.08248152 0.0 0.0 0.0 0.0 0.35258886 0.0 0.002702926 0.0 0.0 0.0328579 0.0 0.045519724 0.0 0.0033065875 0.0 0.2391…
../DATASETS/5_sample_bones_224x224x3/4/4_APML.dcm_rotation109	-21_energy152.png 0.18058927 0.0 0.13902122 0.10019941 0.079842746 0.0 0.0 0.0 0.0 0.0 0.0 0.0 0.0827284 0.23309568 0.0 0.13122739 0.0 0.011774783 0.0 0.0 0.0 0.0 0.0 0.20773144 0.0 0.0 0.0 0.3397721 0.024945874 0.011961715 0.0 0.0 0.0 0.22384703 0.10754252 0.10417796 0.0 0.0 0.012645192 0.0 0.0 0.08707612 0.0 0.0 0.0 0.0 0.32796878 0.0 0.035697605 0.0 0.0 0.04304954 0.0 0.042073667 0.0 0.0 0.0 0…
../DATASETS/5_sample_bones_224x224x3/4/4_APML.dcm_rotation109	18_energy146.png 0.17139831 0.0 0.15369849 0.07788427 0.06453499 0.0 0.018970095 0.0 0.0 0.0 0.0 0.0 0.03895613 0.22592112 0.005665247 0.14116916 0.0041606077 0.0 0.0040445444 0.0 0.0 0.0 0.0 0.20221953 0.0 0.045130193 0.0 0.29808444 0.0 0.0 0.0 0.0 0.0 0.20636691 0.0048101647 0.008834855 0.0 0.0 0.0 0.0 0.0 0.088918164 0.0 0.0 0.0 0.0 0.34848142 0.0 0.0 0.0 0.0 0.021622738 0.0 0.048986886 0.0 0.…
../DATASETS/5_sample_bones_224x224x3/4/4_APML.dcm_rotation79	9_energy140.png 0.14175412 0.0 0.15545751 0.106598586 0.101263784 0.0 0.0 0.0 0.0 0.0 0.0 0.0 0.05176135 0.20138118 0.06535137 0.09595428 0.0 0.011236482 0.0 0.0 0.0 0.0 0.0 0.19496109 0.0 0.0 0.0 0.31490588 0.0 0.047617264 0.0 0.0 0.0 0.20901257 0.030307705 0.028818714 0.0 0.005562313 0.024449434 0.0 0.0 0.21339422 0.0 0.0 0.0 0.0 0.23630542 0.0 0.0 0.0 0.0 0.0 0.0 0.072113 0.0 0.0 0.0 0.3121413…
../DATASETS/5_sample_bones_224x224x3/4/4_APML.dcm_rotation109	-18_energy152.png 0.17826769 0.0 0.16058101 0.10898879 0.06984199 0.0 0.0 0.0 0.0 0.0 0.0 0.0 0.08806094 0.23436753 0.0 0.13270223 0.0 0.007916574 0.0 0.0 0.0 0.0 0.0 0.1931033 0.0 0.0 0.0 0.33131978 0.025664005 0.0 0.0 0.0 0.0 0.21751606 0.10973541 0.09646827 0.0 0.0 0.0 0.0 0.0 0.06393566 0.0 0.0 0.0 0.0 0.35693407 0.0 0.043554362 0.0 0.0 0.026712153 0.0 0.026745325 0.0 0.0 0.0 0.20762192 0.0 0…
../DATASETS/5_sample_bones_224x224x3/4/4_APML.dcm_rotation103	15_energy146.png 0.14328405 0.0 0.17404684 0.07833722 0.08975371 0.0 0.043342102 0.0 0.0 0.0 0.0 0.0 0.046659198 0.23207255 0.027176134 0.10556483 0.0047122994 0.0 0.0 0.0 0.0 0.0 0.0 0.21454702 0.0 0.06108104 0.0 0.28940967 0.0 0.0 0.0 0.0 0.0 0.2153899 0.0 0.0 0.0 0.0 0.0 0.0 0.0 0.13653377 0.0 0.0 0.0 0.0 0.32586905 0.0 0.0 0.0 0.0 0.012693022 0.0 0.06446955 0.0 0.0 0.0 0.23865207 0.0 0.0 0.0 …
../DATASETS/5_sample_bones_224x224x3/4/4_APML.dcm_rotation103	6_energy158.png 0.13310686 0.0 0.21725957 0.09176975 0.12561673 0.0 0.0 0.0 0.0 0.0 0.0 0.0 0.06365578 0.24844511 0.0 0.07897807 0.0 0.0 0.0 0.0 0.0 0.0 0.0 0.19458985 0.0 0.0 0.0 0.3014102 0.0 0.011679473 0.0 0.0 0.0 0.21998137 0.0011330344 0.0055900924 0.0 0.0 0.0 0.0 0.0 0.1723892 0.0 0.013173196 0.0 0.0 0.3020442 0.0 0.0 0.0 0.0 0.0 0.0 0.019012967 0.0 0.0 0.0 0.23683375 0.0 0.0 0.0 0.0 0.158…
../DATASETS/5_sample_bones_224x224x3/4/4_APML.dcm_rotation85	-9_energy140.png 0.17275898 0.0 0.14529908 0.12718292 0.06468612 0.0 0.0 0.0 0.0 0.0 0.0 0.0 0.07692081 0.17582083 0.02906055 0.10656053 0.0 0.040662546 0.0 0.0 0.0 0.0 0.0 0.17583077 0.0 0.0 0.0 0.33681235 0.0 0.040240705 0.0 0.0 0.0 0.20953771 0.111916915 0.07553188 0.0 0.01987488 0.036995843 0.0 0.0 0.15220232 0.0 0.0 0.0 0.0 0.26894355 0.0 0.0 0.0 0.0 0.0 0.0 0.029197697 0.0 0.0 0.0 0.3122142…
../DATASETS/5_sample_bones_224x224x3/4/4_APML.dcm_rotation109	-15_energy152.png 0.16470855 0.0 0.16340037 0.10864728 0.10471357 0.0 0.0 0.0 0.0 0.0 0.0 0.0 0.09355882 0.24206267 0.0 0.1324947 0.0 0.0 0.0 0.0 0.0 0.0 0.0 0.19442473 0.0 0.0 0.0 0.33322743 0.019885655 0.023921035 0.0 0.0 0.0 0.21575099 0.092018254 0.08147045 0.0 0.0 0.0 0.0 0.0 0.08910809 0.0 0.0 0.0 0.0 0.33626297 0.0 0.033345383 0.0 0.0 0.015521874 0.0 0.024445111 0.0 0.0 0.0 0.20689395 0.0 …
../DATASETS/5_sample_bones_224x224x3/4/4_APML.dcm_rotation82	3_energy158.png 0.121990725 0.0 0.14526197 0.13276799 0.05012082 0.0 0.0 0.0 0.0 0.0 0.0 0.0 0.01835036 0.13021322 0.07059564 0.04444641 0.0 0.08440042 0.0 0.0 0.0 0.0 0.0 0.15867396 0.0 0.0 0.006332368 0.25737533 0.0 0.013848939 0.0 0.0 0.0 0.25622463 0.0767523 0.10062607 0.0 0.08567351 0.06768639 0.0 0.0 0.2570191 0.0 0.0 0.0 0.0 0.13540486 0.0 0.0 0.0 0.05451852 0.0 0.0 0.05302853 0.0 0.0 0.0 …
../DATASETS/5_sample_bones_224x224x3/4/4_APML.dcm_rotation109	0_energy140.png 0.15483196 0.0 0.15033804 0.06851695 0.1288406 0.0 0.0 0.0 0.0 0.0 0.0 0.0 0.02988756 0.21491289 0.0 0.12435043 0.0 0.0 0.0 0.0 0.0 0.0 0.0 0.19840972 0.0 0.0 0.0 0.3015012 0.0 0.0234278 0.0 0.0 0.0 0.23295972 0.0015036487 0.021487629 0.0 0.0 0.0 0.0 0.0 0.12795931 0.0 0.0 0.0 0.0 0.29338077 0.0 0.03091305 0.0 0.0 0.09224251 0.0 0.0 0.0 0.0 0.0 0.20355542 0.0 0.0 0.0 0.0 0.1486458…
../DATASETS/5_sample_bones_224x224x3/4/4_APML.dcm_rotation103	-9_energy146.png 0.16176856 0.0 0.16511354 0.10006287 0.10761695 0.0 0.0014122094 0.0 0.0 0.0 0.0 0.0 0.057707556 0.21832325 0.0 0.12705639 0.0 0.0 0.0 0.0 0.0 0.0 0.0 0.18492348 0.0 0.0 0.0 0.32348174 0.0 0.02007025 0.0 0.0 0.0 0.2152145 0.051041387 0.050102107 0.0 0.0 0.0 0.0 0.0 0.096259534 0.0 0.0 0.0 0.0 0.33147544 0.0 0.02640073 0.0 0.0 0.027503949 0.0 0.018268617 0.0 0.0 0.0 0.23085445 0.0…
../DATASETS/5_sample_bones_224x224x3/4/4_APML.dcm_rotation106	9_energy140.png 0.14721978 0.0 0.17975588 0.072871044 0.12316213 0.0 0.031841934 0.0 0.0 0.0 0.0 0.0 0.032486916 0.22888924 0.0 0.119610816 0.0 0.0 0.0 0.0 0.0 0.0 0.0 0.19955938 0.0 0.034090694 0.0 0.29734063 0.0 0.008966584 0.0 0.0 0.0 0.21372303 0.0 0.000744472 0.0 0.0 0.0 0.0 0.0 0.14220345 0.0 0.0 0.0 0.0 0.30209753 0.0 0.0 0.0 0.0 0.014007023 0.0 0.040008917 0.0 0.0 0.0 0.24232231 0.0 0.0 0…
../DATASETS/5_sample_bones_224x224x3/4/4_APML.dcm_rotation109	3_energy158.png 0.15274735 0.0 0.20892 0.1052402 0.107220635 0.0 0.0 0.0 0.0 0.0 0.0 0.0 0.06589715 0.245342 0.0 0.118338965 0.0 0.0 0.0 0.0 0.0 0.0 0.0 0.19053577 0.0 0.0 0.0 0.3125013 0.0 0.006468438 0.0 0.0 0.0 0.23119603 0.06438559 0.04066772 0.0 0.005664435 0.0 0.0 0.0 0.13029596 0.0 0.0 0.0 0.0 0.30741122 0.0 0.0072966204 0.0 0.0 0.0039089713 0.0 0.0013316567 0.0 0.0 0.0 0.22782925 0.0 0.0 …
../DATASETS/5_sample_bones_224x224x3/4/4_APML.dcm_rotation106	3_energy158.png 0.14885889 0.0 0.20666572 0.10276695 0.10886327 0.0 0.0 0.0 0.0 0.0 0.0 0.0 0.049268592 0.23990361 0.0 0.107607044 0.0 0.0 0.0 0.0 0.0 0.0 0.0 0.19054966 0.0 0.0 0.0 0.30575648 0.0 0.00087180384 0.0 0.0 0.0 0.23916046 0.046356615 0.038399335 0.0 0.0 0.0 0.0 0.0 0.137457 0.0 0.0 0.0 0.0 0.30283687 0.0 0.008916833 0.0 0.0 0.015027999 0.0 0.004707822 0.0 0.0 0.0 0.23147516 0.0 0.0 0.…
../DATASETS/5_sample_bones_224x224x3/4/4_APML.dcm_rotation106	-18_energy146.png 0.17475258 0.0 0.15255886 0.094387606 0.106945895 0.0 0.014420007 0.0 0.0 0.0 0.0 0.0 0.09642946 0.23718135 0.0 0.1474095 0.0 0.0 0.0 0.0 0.0 0.0 0.0 0.19257426 0.0 0.0 0.0 0.33141094 0.037964113 0.01963153 0.0 0.0 0.0 0.20056258 0.08495044 0.07624989 0.0 0.0 0.0 0.0 0.0 0.060305905 0.0 0.0 0.0 0.0 0.35342672 0.0 0.042485483 0.0 0.0 0.031873472 0.0 0.02582373 0.0 0.0 0.0 0.19858…
../DATASETS/5_sample_bones_224x224x3/4/4_APML.dcm_rotation103	-21_energy152.png 0.17826916 0.0 0.15710956 0.10021201 0.0739815 0.0 0.0 0.0 0.0 0.0 0.0 0.0 0.08885962 0.23606096 0.0 0.12561125 0.0 0.0058084815 0.0 0.0 0.0 0.0 0.0 0.2047686 0.0 0.0 0.0 0.33798262 0.022752395 0.0021007645 0.0 0.0 0.0 0.21751988 0.10105068 0.08885742 0.0 0.0 0.0 0.0 0.0 0.07730364 0.0 0.0 0.0 0.0 0.35517886 0.0 0.04042702 0.0 0.0 0.03657059 0.0 0.040157445 0.0 0.0 0.0 0.2069869…
../DATASETS/5_sample_bones_224x224x3/4/4_APML.dcm_rotation109	-9_energy146.png 0.158658 0.0 0.1591679 0.09497097 0.12260449 0.0 0.0075752866 0.0 0.0 0.0 0.0 0.0 0.056207277 0.22069328 0.0 0.1349151 0.0 0.0 0.0 0.0 0.0 0.0 0.0 0.1869407 0.0 0.0 0.0 0.32169953 0.0016976154 0.030323744 0.0 0.0 0.0 0.21412452 0.039939754 0.047195364 0.0 0.0 0.0 0.0 0.0 0.097297065 0.0 0.0 0.0 0.0 0.3220861 0.0 0.025975129 0.0 0.0 0.032363478 0.0 0.018676057 0.0 0.0 0.0 0.221904…
../DATASETS/5_sample_bones_224x224x3/4/4_APML.dcm_rotation106	18_energy158.png 0.16955003 0.0 0.16003908 0.09555116 0.055230957 0.0 0.0 0.0 0.0 0.0 0.0 0.0 0.07466461 0.25561795 0.0 0.13902941 0.0 0.0 0.0 0.0 0.0 0.0 0.0 0.21536617 0.0 0.043980803 0.0 0.31879064 0.0062483856 0.0 0.0 0.0 0.0 0.215826 0.032232475 0.015738118 0.0 0.0 0.0 0.0 0.0 0.08046044 0.0 0.0 0.0 0.0 0.35721698 0.0 0.0039519942 0.0 0.0 0.0131914215 0.0 0.039555464 0.0 0.0 0.0 0.22875124 0…
../DATASETS/5_sample_bones_224x224x3/4/4_APML.dcm_rotation106	18_energy140.png 0.16548455 0.0 0.15216036 0.06868216 0.07959954 0.0 0.030271092 0.0 0.0 0.0 0.0 0.0 0.03137128 0.22757459 0.004087827 0.13778175 0.0031789404 0.0 0.0 0.0 0.0 0.0 0.0 0.20530309 0.0 0.048779365 0.0 0.29576105 0.0 0.0 0.0 0.0 0.0 0.21041696 0.0 0.009525921 0.0 0.0 0.0 0.0 0.0 0.09909045 0.0 0.0 0.0 0.0 0.342223 0.0 0.0 0.0 0.0 0.028653793 0.0 0.043657742 0.0 0.007672117 0.0 0.23893…
../DATASETS/5_sample_bones_224x224x3/4/4_APML.dcm_rotation106	21_energy152.png 0.17670034 0.0 0.15849023 0.096785866 0.023104338 0.0 0.0 0.0 0.0 0.0 0.0 0.0 0.045643263 0.23642713 0.01044502 0.12229685 0.0 0.0 0.0 0.0 0.0 0.0 0.0 0.20535116 0.0 0.055606063 0.0 0.2993877 0.0 0.0 0.0 0.0 0.0 0.22062954 0.014054235 0.01668262 0.0 0.0 0.0 0.0 0.0 0.0702549 0.0 0.0 0.0 0.0 0.37795258 0.0 0.009916253 0.0 0.0 0.024799844 0.0 0.047329023 0.0 0.0 0.0 0.24061014 0.0 …
../DATASETS/5_sample_bones_224x224x3/4/4_APML.dcm_rotation85	-9_energy146.png 0.17109057 0.0 0.15498261 0.1302448 0.051655453 0.0 0.0 0.0 0.0 0.0 0.0 0.0 0.06784821 0.17730469 0.023112334 0.098262094 0.0 0.047216892 0.0 0.0 0.0 0.0 0.0 0.17687252 0.0 0.0 0.0 0.33032623 0.0 0.022815198 0.0 0.0 0.0 0.21678159 0.11152205 0.07821645 0.0 0.01932202 0.033901557 0.0 0.0 0.14996833 0.0 0.0 0.0 0.0 0.28017375 0.0 0.0 0.0 0.0 0.0 0.0 0.033319835 0.0 0.0 0.0 0.307030…
../DATASETS/5_sample_bones_224x224x3/4/4_APML.dcm_rotation106	21_energy158.png 0.17740658 0.0 0.16818196 0.11352615 0.020628612 0.0 0.0 0.0 0.0 0.0 0.0 0.0 0.07887703 0.25382248 0.0064160204 0.123499274 0.0 0.0028234292 0.0 0.0 0.0 0.0 0.0 0.20901844 0.0 0.03961138 0.0 0.31959695 0.0053824536 0.0 0.0 0.0 0.0 0.22345652 0.046405822 0.029723454 0.0 0.0 0.0077451053 0.0 0.0 0.070380405 0.0 0.0 0.0 0.0 0.37286022 0.0 0.010315987 0.0 0.0 0.003431986 0.0 0.047085…
../DATASETS/5_sample_bones_224x224x3/4/4_APML.dcm_rotation70	-3_energy146.png 0.1713444 0.0 0.10005449 0.07770172 0.10448049 0.0 0.0 0.0 0.0 0.0 0.0 0.0 0.032566175 0.21953122 0.0 0.12568407 0.0 0.0 0.0 0.0 0.0 0.0 0.0 0.2299066 0.0 0.0 0.0 0.31399083 0.0 0.010456746 0.0 0.0 0.0 0.24709992 0.024450358 0.045029745 0.0 0.0 0.013415944 0.0 0.0 0.11781224 0.0 0.0 0.0 0.0 0.27951446 0.0 0.05519429 0.0 0.0 0.13881737 0.0 0.0 0.0 0.0 0.0 0.20135091 0.0 0.0 0.0 0.…
../DATASETS/5_sample_bones_224x224x3/4/4_APML.dcm_rotation106	15_energy146.png 0.15263782 0.0 0.17023948 0.07901027 0.082822956 0.0 0.030465715 0.0 0.0 0.0 0.0 0.0 0.044064943 0.23380989 0.007256666 0.12281939 0.0 0.0 0.0 0.0 0.0 0.0 0.0 0.2095198 0.0 0.053625718 0.0 0.29620293 0.0 0.0 0.0 0.0 0.0 0.21450275 0.0 0.0011129687 0.0 0.0 0.0 0.0 0.0 0.11039086 0.0 0.0 0.0 0.0 0.3405193 0.0 0.0 0.0 0.0 0.017738538 0.0 0.049499083 0.0 0.0 0.0 0.23553161 0.0 0.0 0.…
../DATASETS/5_sample_bones_224x224x3/4/4_APML.dcm_rotation106	-3_energy140.png 0.16181302 0.0 0.1514572 0.0717209 0.14030898 0.0 0.0076123723 0.0 0.0 0.0 0.0 0.0 0.059960708 0.23506886 0.0 0.12722832 0.0 0.0 0.0 0.0 0.0 0.0 0.0 0.20297065 0.0 0.0 0.0 0.31902686 0.0 0.03123336 0.0 0.0 0.0 0.21502948 0.0068261037 0.01754502 0.0 0.0 0.0 0.0 0.0 0.1181986 0.0 0.0 0.0 0.0 0.3133981 0.0 0.03675789 0.0 0.0 0.083782315 0.0 0.00828339 0.0 0.0 0.0 0.20265244 0.0 0.0 …
../DATASETS/5_sample_bones_224x224x3/4/4_APML.dcm_rotation109	-3_energy140.png 0.16408058 0.0 0.15431648 0.0719762 0.13407712 0.0 0.0066711055 0.0 0.0 0.0 0.0 0.0 0.060414944 0.23672888 0.0 0.13128276 0.0 0.0 0.0 0.0 0.0 0.0 0.0 0.20420742 0.0 0.0 0.0 0.3138491 0.0 0.024456142 0.0 0.0 0.0 0.21298778 0.004490404 0.0133734355 0.0 0.0 0.0 0.0 0.0 0.11303497 0.0 0.0 0.0 0.0 0.3229204 0.0 0.035998527 0.0 0.0 0.08676134 0.0 0.014544234 0.0 0.0 0.0 0.20129165 0.0 …
../DATASETS/5_sample_bones_224x224x3/4/4_APML.dcm_rotation106	0_energy158.png 0.15231384 0.0 0.20529266 0.10657356 0.06783876 0.0 0.0 0.0 0.0 0.0 0.0 0.0 0.03590733 0.22036128 0.0 0.08261651 0.0 0.018826239 0.0 0.0 0.0 0.0 0.0 0.1681059 0.0 0.0 0.0 0.29974097 0.0 0.0 0.0 0.0 0.0 0.26008353 0.072126135 0.07183855 0.0 0.0 0.007285422 0.0 0.0 0.12683016 0.0 0.0 0.0 0.0 0.31114456 0.0 0.036776338 0.0 0.0 0.039163325 0.0 0.0 0.0 0.0 0.0 0.22384523 0.0 0.0 0.0 0.…
../DATASETS/5_sample_bones_224x224x3/4/4_APML.dcm_rotation109	18_energy158.png 0.17478737 0.0 0.15679626 0.0972744 0.049676213 0.0 0.0 0.0 0.0 0.0 0.0 0.0 0.07307928 0.24800928 0.0 0.1482419 0.0 0.0 0.0 0.0 0.0 0.0 0.0 0.21156183 0.0 0.03834816 0.0 0.32011545 0.011586208 0.0 0.0 0.0 0.0 0.21405226 0.0473126 0.022935452 0.0 0.0 0.0 0.0 0.0 0.07909687 0.0 0.0 0.0 0.0 0.34594375 0.0 0.0 0.0 0.0 0.0041377535 0.0 0.04402378 0.0 0.0 0.0 0.2415715 0.0 0.0 0.0 0.0 …
../DATASETS/5_sample_bones_224x224x3/4/4_APML.dcm_rotation85	12_energy140.png 0.11642248 0.0 0.20025432 0.15860152 0.027175086 0.0 0.0 0.0 0.0 0.0 0.0 0.0 0.06252637 0.15153353 0.15432794 0.026333662 0.0 0.10416977 0.0 0.0 0.0 0.0 0.0 0.14957435 0.0 0.0 0.0 0.2966379 0.0 0.0065787807 0.0 0.0 0.0 0.21299085 0.07765876 0.068389624 0.0 0.047289174 0.071539685 0.0 0.0 0.2553921 0.011487327 0.0 0.0 0.0 0.22231482 0.0 0.0 0.02674918 0.0 0.0 0.0 0.102285564 0.0 0…
../DATASETS/5_sample_bones_224x224x3/4/4_APML.dcm_rotation109	-3_energy152.png 0.17117348 0.0 0.15699501 0.09490842 0.081196465 0.0 0.0 0.0 0.0 0.0 0.0 0.0 0.037944626 0.22307998 0.0 0.13437852 0.0 0.0 0.0 0.0 0.0 0.0 0.0 0.19310173 0.0 0.0 0.0 0.30374128 0.0 0.0 0.0 0.0 0.0 0.23476775 0.057599895 0.057749987 0.0 0.0 0.0 0.0 0.0 0.08906474 0.0 0.0 0.0 0.0 0.3261302 0.0 0.043435145 0.0 0.0 0.08395408 0.0 0.0051412415 0.0 0.0 0.0 0.21960668 0.0 0.0 0.0 0.0 0.…
../DATASETS/5_sample_bones_224x224x3/4/4_APML.dcm_rotation106	12_energy140.png 0.14690499 0.0 0.18227467 0.073972896 0.11432597 0.0 0.0432457 0.0 0.0 0.0 0.0 0.0 0.045022406 0.23063146 0.014753878 0.11447633 0.0 0.0 0.0 0.0 0.0 0.0 0.0 0.20613839 0.0 0.04995926 0.0 0.29552248 0.0 0.0 0.0 0.0 0.0 0.2135341 0.0 0.0 0.0 0.0 0.0 0.0 0.0 0.14640121 0.0 0.0 0.0 0.0 0.30806583 0.0 0.0 0.0 0.0 0.005526018 0.0 0.054818235 0.0 0.0 0.0 0.2394169 0.0 0.0 0.0 0.0 0.1877…
../DATASETS/5_sample_bones_224x224x3/4/4_APML.dcm_rotation106	3_energy152.png 0.15158688 0.0 0.1671328 0.08615144 0.11933424 0.0 0.0 0.0 0.0 0.0 0.0 0.0 0.023787837 0.22053722 0.0 0.13052705 0.0 0.0 0.0 0.0 0.0 0.0 0.0 0.19415607 0.0 0.0 0.0 0.29619834 0.0 0.013023717 0.0 0.0 0.0 0.23149152 0.027293408 0.036341522 0.0 0.0 0.0 0.0 0.0 0.12900777 0.0 0.0 0.0 0.0 0.2812958 0.0 0.011136007 0.0 0.0 0.048914615 0.0 0.006771348 0.0 0.0 0.0 0.23792903 0.0 0.0 0.0 0…
../DATASETS/5_sample_bones_224x224x3/4/4_APML.dcm_rotation106	9_energy158.png 0.13937643 0.0 0.21843404 0.10168185 0.10320422 0.0 0.0 0.0 0.0 0.0 0.0 0.0 0.075700134 0.2559342 0.0 0.09266547 0.0 0.0 0.0 0.0 0.0 0.0 0.0 0.19495933 0.0 0.0 0.0 0.3122422 0.0 0.0 0.0 0.0 0.0 0.22035645 0.027733536 0.018296385 0.0 0.0 0.0 0.0 0.0 0.14780803 0.0 0.010065403 0.0 0.0 0.3226474 0.0 0.0 0.0 0.0 0.0 0.0 0.024709595 0.0 0.0 0.0 0.23278384 0.0 0.0 0.0 0.0 0.16279206 0.0…
../DATASETS/5_sample_bones_224x224x3/4/4_APML.dcm_rotation103	15_energy152.png 0.14342557 0.0 0.18739986 0.088665 0.08634682 0.0 0.029104829 0.0 0.0 0.0 0.0 0.0 0.06518271 0.24736728 0.019692276 0.097900055 0.0 0.0 0.0 0.0 0.0 0.0 0.0 0.21702197 0.0 0.054561228 0.0 0.30010164 0.0 0.0 0.0 0.0 0.0 0.21827145 0.0 0.0 0.0 0.0 0.0 0.0 0.0 0.13158424 0.0 0.0 0.0 0.0 0.3399238 0.0 0.0 0.0 0.0 0.011547504 0.0 0.053688977 0.0 0.0 0.0 0.22462039 0.0 0.0 0.0 0.0 0.181…
../DATASETS/5_sample_bones_224x224x3/4/4_APML.dcm_rotation103	12_energy158.png 0.13749091 0.0 0.2320713 0.10849327 0.09243371 0.0 0.0 0.0 0.0 0.0 0.0 0.0 0.09131903 0.2664737 0.011470111 0.06350029 0.0 0.0 0.0 0.0 0.0 0.0 0.0 0.20348446 0.0 0.015788425 0.0 0.31271568 0.0 0.0 0.0 0.0 0.0 0.22472826 0.008694805 0.009096619 0.0 0.0 0.0 0.0 0.0 0.15422761 0.0 0.041627523 0.0 0.0 0.34382334 0.0 0.0031475078 0.0 0.0 0.0 0.0 0.032982584 0.0 0.0 0.0 0.20891191 0.0 …
../DATASETS/5_sample_bones_224x224x3/4/4_APML.dcm_rotation106	-12_energy146.png 0.1604035 0.0 0.17670849 0.09974175 0.13243586 0.0 0.016348815 0.0 0.0 0.0 0.0 0.0 0.11175222 0.25048333 0.0 0.12607814 0.0 0.0 0.0 0.0 0.0 0.0 0.0 0.19049051 0.0 0.0 0.0 0.34058434 0.01414589 0.041491605 0.0 0.0 0.0 0.19589601 0.06540442 0.052745674 0.0 0.0 0.0 0.0 0.0 0.09560599 0.0 0.0 0.0 0.0 0.33910087 0.0 0.028319443 0.0 0.0 0.0013560831 0.0 0.019643433 0.0 0.0 0.0 0.20034…
../DATASETS/5_sample_bones_224x224x3/4/4_APML.dcm_rotation106	-15_energy152.png 0.16436577 0.0 0.16223675 0.10825301 0.11071252 0.0 0.0 0.0 0.0 0.0 0.0 0.0 0.10210669 0.24670221 0.0 0.1394173 0.0 0.0 0.0 0.0 0.0 0.0 0.0 0.19444357 0.0 0.0 0.0 0.33150393 0.030384114 0.026461335 0.0 0.0 0.0 0.21015605 0.09455143 0.07729767 0.0 0.0 0.0 0.0 0.0 0.07773919 0.0 0.0 0.0 0.0 0.3424157 0.0 0.039320543 0.0 0.0 0.017567523 0.0 0.021402637 0.0 0.0 0.0 0.19782735 0.0 0.…
../DATASETS/5_sample_bones_224x224x3/4/4_APML.dcm_rotation106	15_energy158.png 0.15408252 0.0 0.19728553 0.10197223 0.08218736 0.0 0.0 0.0 0.0 0.0 0.0 0.0 0.097658046 0.2694299 0.0 0.112044394 0.0 0.0 0.0 0.0 0.0 0.0 0.0 0.21581721 0.0 0.033161286 0.0 0.3217025 0.0 0.0 0.0 0.0 0.0 0.2206142 0.028389715 0.015205448 0.0 0.0 0.0 0.0 0.0 0.115715586 0.0 0.0 0.0 0.0 0.34549046 0.0 0.0 0.0 0.0 0.0 0.0 0.035942763 0.0 0.0 0.0 0.21069676 0.0 0.0 0.0 0.0 0.1706746 0…
../DATASETS/5_sample_bones_224x224x3/4/4_APML.dcm_rotation103	9_energy140.png 0.14466205 0.0 0.18102996 0.0763747 0.11992489 0.0 0.035234753 0.0 0.0 0.0 0.0 0.0 0.02903791 0.22523724 0.0028490406 0.1061307 0.0 0.0 0.0 0.0 0.0 0.0 0.0 0.19612603 0.0 0.032139726 0.0 0.29334593 0.0 0.006489943 0.0 0.0 0.0 0.21727645 0.0 0.0033187482 0.0 0.0 0.0 0.0 0.0 0.15541638 0.0 0.0 0.0 0.0 0.29437736 0.0 0.0 0.0 0.0 0.0112513555 0.0 0.04728734 0.0 0.0 0.0 0.25130355 0.0 …
../DATASETS/5_sample_bones_224x224x3/4/4_APML.dcm_rotation106	21_energy140.png 0.18067084 0.0 0.16546942 0.07879381 0.040458065 0.0 0.021395296 0.0 0.0 0.0 0.0 0.0 0.040417694 0.22889476 0.031337325 0.11452859 0.007770392 0.0 0.0 0.0 0.0 0.0 0.0 0.2035349 0.0 0.057053283 0.0 0.2966359 0.0 0.0 0.0 0.0 0.0 0.21590795 0.0 0.01177584 0.0 0.0 0.0 0.0 0.0 0.097752355 0.0 0.0 0.0 0.0 0.36442143 0.0 0.0 0.0 0.0 0.0145583 0.0 0.051098805 0.0 0.006291206 0.0 0.242381…
../DATASETS/5_sample_bones_224x224x3/4/4_APML.dcm_rotation109	12_energy140.png 0.1543236 0.0 0.17465118 0.08043526 0.099899404 0.0 0.02389172 0.0 0.0 0.0 0.0 0.0 0.04307031 0.22665624 0.00022912204 0.13272397 0.0 0.0 0.0 0.0 0.0 0.0 0.0 0.20063247 0.0 0.03650065 0.0 0.30324867 0.0 0.0 0.0 0.0 0.0 0.21336386 0.0 0.0071171885 0.0 0.0 0.0 0.0 0.0 0.12233457 0.0 0.0 0.0 0.0 0.32037967 0.0 0.0 0.0 0.0 0.008313317 0.0 0.04364345 0.0 0.0 0.0 0.24076898 0.0 0.0 0.0…
../DATASETS/5_sample_bones_224x224x3/4/4_APML.dcm_rotation106	-3_energy158.png 0.16472481 0.0 0.19164234 0.11044634 0.057197183 0.0 0.0 0.0 0.0 0.0 0.0 0.0 0.03945199 0.22704507 0.0 0.10325035 0.0 0.0 0.0 0.0 0.0 0.0 0.0 0.18620798 0.0 0.0 0.0 0.3015373 0.0 0.0 0.0 0.0 0.0 0.25091887 0.070059344 0.067161605 0.0 0.0 0.0 0.0 0.0 0.096296996 0.0 0.0 0.0 0.0 0.34329474 0.0 0.042574335 0.0 0.0 0.05893582 0.0 0.0018271286 0.0 0.0 0.0 0.22555149 0.0 0.0 0.0 0.0 0.…
../DATASETS/5_sample_bones_224x224x3/4/4_APML.dcm_rotation109	3_energy146.png 0.15421928 0.0 0.14750065 0.07181708 0.14574647 0.0 0.0 0.0 0.0 0.0 0.0 0.0 0.03163321 0.22333811 0.0 0.14540774 0.0 0.0 0.0 0.0 0.0 0.0 0.0 0.2030236 0.0 0.0 0.0 0.29882738 0.0 0.041338637 0.0 0.0 0.0 0.21656075 0.010242801 0.021723315 0.0 0.0 0.0 0.0 0.0 0.13473137 0.0 0.0 0.0 0.0 0.26273686 0.0 0.0077814963 0.0 0.0 0.05889812 0.0 0.009737673 0.0 0.0 0.0 0.23019272 0.0 0.0 0.0 0…
../DATASETS/5_sample_bones_224x224x3/4/4_APML.dcm_rotation106	-21_energy146.png 0.18161392 0.0 0.1452701 0.08730104 0.11136602 0.0 0.020320712 0.0 0.0 0.0 0.0 0.0 0.10667037 0.24369255 0.0 0.1369843 0.0 0.0 0.0 0.0 0.0 0.0 0.0 0.20889622 0.0 0.0 0.0 0.34717742 0.031786367 0.03742198 0.0 0.0 0.0 0.2000712 0.08516796 0.07796657 0.0 0.0 0.0 0.0 0.0 0.089638464 0.0 0.0 0.0 0.0 0.33743078 0.0 0.030305313 0.0 0.0 0.037267204 0.0 0.042037703 0.0 0.0 0.0 0.20148945…
../DATASETS/5_sample_bones_224x224x3/4/4_APML.dcm_rotation106	3_energy146.png 0.1491067 0.0 0.1478594 0.073499225 0.13797107 0.0 0.0 0.0 0.0 0.0 0.0 0.0 0.015970668 0.21392645 0.0 0.1381277 0.0 0.0 0.0 0.0 0.0 0.0 0.0 0.19852121 0.0 0.0 0.0 0.29219463 0.0 0.030446013 0.0 0.0 0.0 0.22388037 0.005045787 0.025450397 0.0 0.0 0.0 0.0 0.0 0.13634682 0.0 0.0 0.0 0.0 0.26054245 0.0 0.0076743085 0.0 0.0 0.06334838 0.0 0.009066802 0.0 0.0 0.0 0.23506588 0.0 0.0 0.0 0…
../DATASETS/5_sample_bones_224x224x3/4/4_APML.dcm_rotation109	18_energy152.png 0.17444699 0.0 0.15228005 0.08834265 0.05294599 0.0 0.000649042 0.0 0.0 0.0 0.0 0.0 0.051753018 0.22966143 0.0007078236 0.1468552 0.0 0.0 0.0006727798 0.0 0.0 0.0 0.0 0.20433828 0.0 0.041370943 0.0 0.30467105 0.0 0.0 0.0 0.0 0.0 0.20760447 0.025017578 0.013392486 0.0 0.0 0.0 0.0 0.0 0.081758775 0.0 0.0 0.0 0.0 0.3478912 0.0 0.0 0.0 0.0 0.013496017 0.0 0.048503824 0.0 0.0032509472…
../DATASETS/5_sample_bones_224x224x3/4/4_APML.dcm_rotation109	-15_energy140.png 0.16138455 0.0 0.1461278 0.08427798 0.15717064 0.0 0.03849567 0.0 0.0 0.0 0.0 0.0 0.10260464 0.24325019 0.0 0.15256645 0.0 0.0 0.0 0.0 0.0 0.0 0.0 0.19131166 0.0 0.0 0.0 0.33114788 0.03866945 0.058369484 0.0 0.0 0.0 0.19087961 0.053768482 0.055315707 0.0 0.0 0.0 0.0 0.0 0.082034044 0.0 0.0 0.0 0.0 0.32477325 0.0 0.03498342 0.0 0.0 0.025485856 0.0 0.023150112 0.0 0.0 0.0 0.192260…
../DATASETS/5_sample_bones_224x224x3/4/4_APML.dcm_rotation103	-9_energy140.png 0.15945922 0.0 0.15856187 0.09248865 0.13426004 0.0 0.012864908 0.0 0.0 0.0 0.0 0.0 0.07156058 0.22415584 0.0 0.13201387 0.0 0.0 0.0 0.0 0.0 0.0 0.0 0.18701808 0.0 0.0 0.0 0.3279319 0.006257781 0.040769044 0.0 0.0 0.0 0.20838727 0.040982317 0.042894088 0.0 0.0 0.0 0.0 0.0 0.10148927 0.0 0.0 0.0 0.0 0.3210511 0.0 0.032061778 0.0 0.0 0.028261848 0.0 0.011692982 0.0 0.0 0.0 0.219207…
../DATASETS/5_sample_bones_224x224x3/0/0_APML.dcm_rotation103	-3_energy152.png 0.1107165 0.0 0.0 0.072536334 0.0 0.0 0.0 0.0 0.0 0.0 0.0 0.0 0.0 0.0 0.007258831 0.26411685 0.0 0.11525093 0.077224046 0.0 0.0 0.0 0.0 0.2762926 0.0 0.15777181 0.0 0.0 0.12857933 0.0 0.0 0.0 0.0 0.15522006 0.06740247 0.0 0.0 0.0 0.102582306 0.0 0.0 0.0 0.0 0.0 0.0 0.0 0.13535668 0.0 0.08707929 0.0 0.0 0.25296134 0.0 0.0 0.0 0.20154764 0.0 0.096673116 0.0 0.0 0.0 0.0 0.121751174 …
../DATASETS/5_sample_bones_224x224x3/0/0_APML.dcm_rotation109	-21_energy140.png 0.1459334 0.0 0.0 0.013990391 0.0 0.0 0.0 0.0 0.0 0.0 0.0 0.0 0.0 0.0 0.0 0.28468913 0.0 0.08582974 0.06906024 0.0 0.0 0.0 0.0 0.28316152 0.0 0.22320013 0.0 0.0 0.15931304 0.0 0.0 0.0 0.0 0.13854724 0.078639 0.0018123197 0.0 0.0 0.18264616 0.0 0.0 0.0 0.0 0.0 0.0 0.0 0.059521113 0.0 0.13578205 0.0 0.0 0.25470456 0.0 0.0 0.0 0.18076983 0.0 0.09959028 0.0 0.0 0.0 0.0 0.066854924 0…
../DATASETS/5_sample_bones_224x224x3/0/0_APML.dcm_rotation85	-12_energy140.png 0.1426402 0.0 0.0 0.057044983 0.0 0.0 0.0 0.0 0.0 0.0 0.0 0.0 0.0 0.0 0.06990215 0.20723343 0.0 0.1833941 0.04944116 0.0 0.0 0.0 0.0 0.23659585 0.0 0.12002984 0.0 0.019678075 0.0750486 0.0 0.0 0.0 0.0 0.19715111 0.06973846 0.023311188 0.0 0.0 0.16524799 0.0 0.0 0.0 0.0 0.0 0.0 0.0 0.09018476 0.0 0.10361756 0.0 0.0 0.24689256 0.0 0.0 0.0 0.20307168 0.0 0.10505832 0.0 0.0 0.0 0.0 …
../DATASETS/5_sample_bones_224x224x3/0/0_APML.dcm_rotation106	6_energy158.png 0.09151597 0.0 0.0 0.108284466 0.0 0.0 0.0 0.0 0.0 0.0 0.0 0.0 0.0 0.0 0.04512774 0.24495883 0.0 0.15430571 0.108452655 0.0 0.0 0.0 0.0 0.26026788 0.0 0.13256302 0.0 0.0 0.0966278 0.0 0.0 0.0 0.0 0.12937912 0.11724896 0.0032578057 0.0 0.00103951 0.12081476 0.007493217 0.0 0.0 0.0 0.0 0.0 0.0 0.06003363 0.0 0.041765723 0.0 0.0 0.21147977 0.0 0.0 0.0 0.21106997 0.0 0.072982095 0.0 0…
../DATASETS/5_sample_bones_224x224x3/0/0_APML.dcm_rotation103	9_energy140.png 0.08864703 0.0 0.0 0.07147084 0.0 0.0 0.0 0.0 0.0 0.0 0.0 0.0 0.0 0.0 0.048089623 0.2563419 0.0 0.13718823 0.075959876 0.0 0.0 0.0 0.0 0.2737997 0.0 0.1921092 0.0 0.0 0.11380578 0.0 0.0 0.0 0.0 0.16297348 0.06583344 0.0 0.0 0.0 0.109361224 0.0 0.0 0.0 0.0 0.0 0.0 0.0 0.047793385 0.0 0.046230022 0.0 0.0 0.21749327 0.0 0.0 0.0 0.19433922 0.0 0.08772214 0.0 0.0 0.0 0.0 0.08203763 0.0…
../DATASETS/5_sample_bones_224x224x3/0/0_APML.dcm_rotation106	6_energy152.png 0.09384837 0.0 0.0 0.09846612 0.0 0.0 0.0 0.0 0.0 0.0 0.0 0.0 0.0 0.0 0.04457246 0.243705 0.0 0.15140377 0.10192378 0.0 0.0 0.0 0.0 0.26088545 0.0 0.13704997 0.0 0.0 0.09663121 0.0 0.0 0.0 0.0 0.137263 0.1037424 0.00017456198 0.0 0.0 0.11681925 0.0035833216 0.0 0.0 0.0 0.0 0.0 0.0 0.059475783 0.0 0.044451844 0.0 0.0 0.218109 0.0 0.0 0.0 0.20661075 0.0 0.078442775 0.0 0.0 0.0 0.0 0…
../DATASETS/5_sample_bones_224x224x3/0/0_APML.dcm_rotation106	-9_energy158.png 0.11590612 0.0 0.0 0.06520343 0.0 0.0 0.0 0.0 0.0 0.0 0.0 0.0 0.0 0.0 0.0 0.27873254 0.0 0.10026644 0.09368799 0.0 0.0 0.0 0.0 0.27306515 0.0 0.16814499 0.0 0.0 0.13605702 0.0 0.0 0.0 0.0 0.14855835 0.079937436 0.0075080306 0.0 0.0 0.109070115 0.0 0.0 0.0 0.0 0.0 0.0 0.0 0.14834231 0.0 0.09055767 0.0 0.0 0.24273893 0.0 0.0 0.0 0.1794843 0.0 0.12158883 0.0 0.0 0.0 0.0 0.1249498 0.…
../DATASETS/5_sample_bones_224x224x3/0/0_APML.dcm_rotation106	-12_energy146.png 0.124718145 0.0 0.0 0.04101913 0.0 0.0 0.0 0.0 0.0 0.0 0.0 0.0 0.0 0.0 0.0 0.27133614 0.0 0.103551716 0.091020614 0.0 0.0 0.0 0.0 0.26658407 0.0 0.1716807 0.0 0.0 0.1353937 0.0 0.0 0.0 0.0 0.15117939 0.07619096 0.006483997 0.0 0.0 0.12722158 0.0 0.0 0.0 0.0 0.0 0.0 0.0 0.12799904 0.0 0.10061484 0.0 0.0 0.24559721 0.0 0.0 0.0 0.18003963 0.0 0.11538794 0.0 0.0 0.0 0.0 0.105829485 …
../DATASETS/5_sample_bones_224x224x3/0/0_APML.dcm_rotation109	-9_energy158.png 0.12014874 0.0 0.0 0.062237132 0.0 0.0 0.0 0.0 0.0 0.0 0.0 0.0 0.0 0.0 0.0 0.27886677 0.0 0.099225424 0.09632995 0.0 0.0 0.0 0.0 0.26974624 0.0 0.16523957 0.0 0.0 0.1372961 0.0 0.0 0.0 0.0 0.14298587 0.07944559 0.0073935725 0.0 0.0 0.106809154 0.0 0.0 0.0 0.0 0.0 0.0 0.0 0.1592411 0.0 0.09454967 0.0 0.0 0.24197932 0.0 0.0 0.0 0.18357612 0.0 0.11941829 0.0 0.0 0.0 0.0 0.12764673 0…
../DATASETS/5_sample_bones_224x224x3/0/0_APML.dcm_rotation103	12_energy146.png 0.08681377 0.0 0.0 0.09042267 0.0 0.0 0.0 0.0 0.0 0.0 0.0 0.0 0.0 0.0 0.068941176 0.25520355 0.010543019 0.16211866 0.090304784 0.0 0.0 0.0 0.0 0.26133037 0.0 0.18145633 0.0 0.0 0.10552916 0.0 0.0 0.0 0.0 0.16339672 0.07913007 0.0 0.0 0.0 0.09940825 0.0 0.0 0.0 0.0 0.0 0.0 0.0 0.07416381 0.0 0.042871848 0.0 0.0 0.20076689 0.0 0.0 0.0 0.22441414 0.0 0.10349557 0.0 0.0 0.0 0.0 0.09…
../DATASETS/5_sample_bones_224x224x3/0/0_APML.dcm_rotation103	-9_energy158.png 0.115210935 0.0 0.0 0.066984236 0.0 0.0 0.0 0.0 0.0 0.0 0.0 0.0 0.0 0.0 0.0 0.2740254 0.003235506 0.10956618 0.08800477 0.0 0.0 0.0 0.0 0.27552173 0.0 0.16870628 0.0 0.0 0.13186985 0.0 0.0 0.0 0.0 0.15549396 0.08314571 0.008062705 0.0 0.0 0.11227152 0.0 0.0 0.0 0.0 0.0 0.0 0.0 0.14024302 0.0 0.09074638 0.0 0.0 0.24378829 0.0 0.0 0.0 0.183309 0.0 0.12092128 0.0 0.0 0.0 0.0 0.12189…
../DATASETS/5_sample_bones_224x224x3/0/0_APML.dcm_rotation106	-3_energy146.png 0.11402032 0.0 0.0 0.05844728 0.0 0.0 0.0 0.0 0.0 0.0 0.0 0.0 0.0 0.0 0.0 0.26503718 0.0 0.10401542 0.07192242 0.0 0.0 0.0 0.0 0.27869296 0.0 0.16348514 0.0 0.0 0.13483335 0.0 0.0 0.0 0.0 0.15394373 0.055113528 0.0 0.0 0.0 0.10116233 0.0 0.0 0.0 0.0 0.0 0.0 0.0 0.14015804 0.0 0.095094 0.0 0.0 0.2606609 0.0 0.0 0.0 0.19651076 0.0 0.09247178 0.0 0.0 0.0 0.0 0.11599926 0.0 0.0 0.0 0…
../DATASETS/5_sample_bones_224x224x3/0/0_APML.dcm_rotation100	21_energy140.png 0.07799493 0.0 0.0 0.10585697 0.0 0.0 0.0 0.0 0.0 0.0 0.0 0.0 0.0 0.0 0.12217933 0.21555007 0.0008112064 0.23367447 0.07529332 0.0 0.0 0.0 0.0 0.26727065 0.0 0.17332968 0.0 0.0 0.067455694 0.0 0.0 0.0 0.0 0.16860437 0.09010586 0.0 0.0 0.0 0.12609842 0.0 0.0 0.0 0.0 0.0 0.0 0.0 0.026514508 0.0 0.05233716 0.0 0.0 0.17831695 0.0 0.0 0.0 0.25492316 0.0 0.057225864 0.0 0.0 0.0 0.0 0.0…
../DATASETS/5_sample_bones_224x224x3/0/0_APML.dcm_rotation103	-21_energy146.png 0.13297977 0.0 0.0 0.027454318 0.0 0.0 0.0 0.0 0.0 0.0 0.0 0.0 0.0 0.0 0.0 0.2761086 0.0 0.11038046 0.07875071 0.0 0.0 0.0 0.0 0.26517078 0.0 0.18705423 0.0 0.0 0.13546786 0.0 0.0 0.0 0.0 0.16223831 0.094786786 0.020686412 0.0 0.0 0.17849185 0.0 0.0 0.0 0.0 0.0 0.0 0.0 0.097736485 0.0 0.14246857 0.0 0.0 0.24887246 0.0 0.0 0.0 0.17612292 0.0 0.11565527 0.0 0.0 0.0 0.0 0.08820338 …
../DATASETS/5_sample_bones_224x224x3/0/0_APML.dcm_rotation106	9_energy146.png 0.09427795 0.0 0.0 0.08522108 0.0 0.0 0.0 0.0 0.0 0.0 0.0 0.0 0.0 0.0 0.051154573 0.25486872 0.0 0.14857173 0.098559275 0.0 0.0 0.0 0.0 0.26061043 0.0 0.16624804 0.0 0.0 0.1064106 0.0 0.0 0.0 0.0 0.15044478 0.08716733 0.0 0.0 0.0 0.111962795 0.0 0.0 0.0 0.0 0.0 0.0 0.0 0.061116327 0.0 0.042225424 0.0 0.0 0.21303706 0.0 0.0 0.0 0.20623586 0.0 0.093823604 0.0 0.0 0.0 0.0 0.10195095 …
../DATASETS/5_sample_bones_224x224x3/0/0_APML.dcm_rotation109	0_energy152.png 0.11371778 0.0 0.0 0.07418093 0.0 0.0 0.0 0.0 0.0 0.0 0.0 0.0 0.0 0.0 0.015545209 0.24999793 0.014296232 0.11304469 0.052191176 0.0 0.0 0.0 0.0 0.30550227 0.0 0.1696781 0.0 0.0 0.138363 0.0 0.0 0.0 0.0 0.13908365 0.042956717 0.0 0.0 0.0 0.07552809 0.0 0.0 0.0 0.0 0.0 0.0 0.0 0.11722024 0.0 0.097810015 0.0 0.0 0.2553151 0.0 0.0 0.0 0.23515275 0.0 0.0665115 0.0 0.0 0.0 0.0 0.1082928…
../DATASETS/5_sample_bones_224x224x3/0/0_APML.dcm_rotation109	-18_energy158.png 0.1292416 0.0 0.0 0.053915124 0.0 0.0 0.0 0.0 0.0 0.0 0.0 0.0 0.0 0.0 0.0 0.3129709 0.0038808037 0.07737738 0.107432954 0.0 0.0 0.0 0.0 0.27080053 0.0 0.17644049 0.0 0.0 0.13772647 0.0 0.0 0.0 0.0 0.1377808 0.09620157 0.011151668 0.0 0.0 0.14030853 0.0 0.0 0.0 0.0 0.0 0.0 0.0 0.16893409 0.0 0.117681816 0.0 0.0 0.24096437 0.0 0.0 0.0 0.19144745 0.0 0.13850388 0.0 0.0 0.0 0.0 0.12…
../DATASETS/5_sample_bones_224x224x3/0/0_APML.dcm_rotation103	9_energy158.png 0.08935241 0.0 0.0 0.10135736 0.0 0.0 0.0 0.0 0.0 0.0 0.0 0.0 0.0 0.0 0.047837626 0.26001197 0.006986879 0.14600219 0.09943498 0.0 0.0 0.0 0.0 0.25123677 0.0 0.14575745 0.0 0.0 0.095885545 0.0 0.0 0.0 0.0 0.16123542 0.09738339 0.013441083 0.0 0.0 0.10565123 0.0 0.0 0.0 0.0 0.0 0.0 0.0 0.09024485 0.0 0.038182925 0.0 0.0 0.20127974 0.0 0.0 0.0 0.19656174 0.0 0.11554396 0.0 0.0 0.0 0…
../DATASETS/5_sample_bones_224x224x3/0/0_APML.dcm_rotation109	-18_energy152.png 0.1273155 0.0 0.0 0.041754384 0.0 0.0 0.0 0.0 0.0 0.0 0.0 0.0 0.0 0.0 0.0 0.30853337 0.0024373182 0.069440536 0.09613363 0.0 0.0 0.0 0.0 0.2841987 0.0 0.20025563 0.0 0.0 0.15345408 0.0 0.0 0.0 0.0 0.13060373 0.08527622 0.003687109 0.0 0.0 0.14899999 0.0 0.0 0.0 0.0 0.0 0.0 0.0 0.1254507 0.0 0.11565067 0.0 0.0 0.24636677 0.0 0.0 0.0 0.18823093 0.0 0.12488704 0.0 0.0 0.0 0.0 0.103…
../DATASETS/5_sample_bones_224x224x3/0/0_APML.dcm_rotation106	15_energy158.png 0.08248924 0.0 0.0 0.11209406 0.0 0.0 0.0 0.0 0.0 0.0 0.0 0.0 0.0 0.0 0.072632134 0.26109314 0.01885926 0.18080293 0.11313418 0.0 0.0 0.0 0.0 0.25025427 0.0 0.16944855 0.0 0.0 0.09962767 0.0 0.0 0.0 0.0 0.14935926 0.11577186 0.0041644108 0.0 6.886446e-05 0.11170014 0.0 0.0 0.0 0.0 0.0 0.0 0.0 0.07223605 0.0 0.029926267 0.0 0.0 0.1741578 0.0 0.0 0.0 0.23594478 0.0 0.09592384 0.0 0…
../DATASETS/5_sample_bones_224x224x3/0/0_APML.dcm_rotation109	15_energy152.png 0.09036703 0.0 0.0 0.10824183 0.0 0.0 0.0 0.0 0.0 0.0 0.0 0.0 0.0 0.0 0.08750394 0.24877651 0.011098181 0.19751778 0.11807944 0.0 0.0 0.0 0.0 0.24607918 0.0 0.1725944 0.0 0.0 0.102339014 0.0 0.0 0.0 0.0 0.13540655 0.12141462 0.0022151277 0.0 0.0 0.11964052 0.0026622913 0.0 0.0 0.0 0.0 0.0 0.0 0.04227643 0.0 0.03099131 0.0 0.0 0.17105684 0.0 0.0 0.0 0.25297394 0.0 0.08580855 0.0 0…
../DATASETS/5_sample_bones_224x224x3/0/0_APML.dcm_rotation100	3_energy140.png 0.0889265 0.0 0.0 0.05930379 0.0 0.0 0.0 0.0 0.0 0.0 0.0 0.0 0.0 0.0 0.03433342 0.23248293 0.0 0.12355466 0.045873586 0.0 0.0 0.0 0.0 0.30488488 0.0 0.17857316 0.0 0.0 0.101206176 0.0 0.0 0.0 0.0 0.17478016 0.04074425 0.0 0.0 0.0 0.09946668 0.0 0.0 0.0 0.0 0.0 0.0 0.0 0.043139175 0.0 0.06666618 0.0 0.0 0.26493272 0.0 0.0 0.0 0.194291 0.0 0.07847752 0.0 0.0 0.0 0.0 0.09769372 0.0 0…
../DATASETS/5_sample_bones_224x224x3/0/0_APML.dcm_rotation85	-9_energy140.png 0.13101001 0.0 0.0 0.06561614 0.0 0.0 0.0 0.0 0.0 0.0 0.0 0.0 0.0 0.0 0.08558745 0.18751995 0.0 0.20200704 0.043925818 0.0 0.0 0.0 0.0 0.26155546 0.0 0.13013777 0.0 0.0 0.06650087 0.0 0.0 0.0 0.0 0.19034798 0.05912247 0.005302502 0.0 0.0 0.1670056 0.0 0.0 0.0 0.0 0.0 0.0 0.0 0.045382503 0.0 0.095308125 0.0 0.0 0.25058022 0.0 0.0 0.0 0.20681423 0.0 0.08045332 0.0 0.0 0.0 0.0 0.071…
../DATASETS/5_sample_bones_224x224x3/0/0_APML.dcm_rotation109	-21_energy158.png 0.13544515 0.0 0.0 0.04686407 0.0 0.0 0.0 0.0 0.0 0.0 0.0 0.0 0.0 0.0 0.0 0.3056367 0.0 0.08973405 0.09992701 0.0 0.0 0.0 0.0 0.2593444 0.0 0.16994953 0.0 0.0 0.12853186 0.0 0.0 0.0 0.0 0.15947787 0.10189717 0.02042216 0.0 0.0 0.1654371 0.0 0.0 0.0 0.0 0.0 0.0 0.0 0.15337293 0.0 0.1347915 0.0 0.0 0.24973305 0.0 0.0 0.0 0.18513772 0.0 0.14635402 0.0 0.0 0.0 0.0 0.10957575 0.0 0.0…
../DATASETS/5_sample_bones_224x224x3/0/0_APML.dcm_rotation106	0_energy158.png 0.10620394 0.0 0.0 0.08370817 0.0 0.0 0.0 0.0 0.0 0.0 0.0 0.0 0.0 0.0 0.01337197 0.25690976 0.011279897 0.12841031 0.06869713 0.0 0.0 0.0 0.0 0.29434344 0.0 0.15400046 0.0 0.0 0.13490862 0.0 0.0 0.0 0.0 0.13261802 0.069881566 0.0 0.0 0.0 0.08877472 0.0 0.0 0.0 0.0 0.0 0.0 0.0 0.11580303 0.0 0.09010442 0.0 0.0 0.24651374 0.0 0.0 0.0 0.23525017 0.0 0.0729557 0.0 0.0 0.0 0.0 0.123435…
../DATASETS/5_sample_bones_224x224x3/0/0_APML.dcm_rotation103	6_energy146.png 0.09230535 0.0 0.0 0.08601369 0.0 0.0 0.0 0.0 0.0 0.0 0.0 0.0 0.0 0.0 0.04531864 0.24632762 0.0 0.14468095 0.08639306 0.0 0.0 0.0 0.0 0.2656699 0.0 0.15346883 0.0 0.0 0.10035123 0.0 0.0 0.0 0.0 0.15198798 0.08391086 0.0 0.0 0.0 0.10961997 0.0 0.0 0.0 0.0 0.0 0.0 0.0 0.06166643 0.0 0.048617434 0.0 0.0 0.22560936 0.0 0.0 0.0 0.2019719 0.0 0.08450881 0.0 0.0 0.0 0.0 0.11018978 0.0 0.…
../DATASETS/5_sample_bones_224x224x3/0/0_APML.dcm_rotation109	-21_energy146.png 0.14195253 0.0 0.0 0.026706828 0.0 0.0 0.0 0.0 0.0 0.0 0.0 0.0 0.0 0.0 0.0 0.28783584 0.0 0.097644135 0.08395839 0.0 0.0 0.0 0.0 0.27423942 0.0 0.2057916 0.0 0.0 0.14931668 0.0 0.0 0.0 0.0 0.13955213 0.09487368 0.010426945 0.0 0.0 0.1851059 0.0 0.0 0.0 0.0 0.0 0.0 0.0 0.08085733 0.0 0.13489273 0.0 0.0 0.24758069 0.0 0.0 0.0 0.18369128 0.0 0.10974536 0.0 0.0 0.0 0.0 0.083496526 0…
../DATASETS/5_sample_bones_224x224x3/0/0_APML.dcm_rotation106	9_energy158.png 0.091939144 0.0 0.0 0.102587484 0.0 0.0 0.0 0.0 0.0 0.0 0.0 0.0 0.0 0.0 0.04632994 0.2599375 0.0048955814 0.14570199 0.10915625 0.0 0.0 0.0 0.0 0.2535607 0.0 0.14765099 0.0 0.0 0.10191031 0.0 0.0 0.0 0.0 0.1457086 0.10417941 0.00678175 0.0 0.0 0.10908079 0.0 0.0 0.0 0.0 0.0 0.0 0.0 0.084466696 0.0 0.03831163 0.0 0.0 0.20356621 0.0 0.0 0.0 0.20355085 0.0 0.10513221 0.0 0.0 0.0 0.0 …
../DATASETS/5_sample_bones_224x224x3/0/0_APML.dcm_rotation106	-21_energy152.png 0.12981932 0.0 0.0 0.03819573 0.0 0.0 0.0 0.0 0.0 0.0 0.0 0.0 0.0 0.0 0.0 0.28972524 0.0 0.100972705 0.09058981 0.0 0.0 0.0 0.0 0.2667294 0.0 0.18523565 0.0 0.0 0.13678554 0.0 0.0 0.0 0.0 0.15465797 0.099601805 0.019771198 0.0 0.0 0.17934243 0.0 0.0 0.0 0.0 0.0 0.0 0.0 0.1098031 0.0 0.13571075 0.0 0.0 0.24600412 0.0 0.0 0.0 0.17574416 0.0 0.12664019 0.0 0.0 0.0 0.0 0.097328484 0…
../DATASETS/5_sample_bones_224x224x3/0/0_APML.dcm_rotation100	15_energy158.png 0.085925795 0.0 0.0 0.124950014 0.0 0.0 0.0 0.0 0.0 0.0 0.0 0.0 0.0 0.0 0.10067161 0.24461058 0.02226177 0.1964452 0.08965183 0.0 0.0 0.0 0.0 0.23739287 0.0 0.1457834 0.0 0.0 0.07827934 0.0 0.0 0.0 0.0 0.1864995 0.10048027 0.019383552 0.0 0.0 0.10744549 0.0 0.0 0.0 0.0 0.0 0.0 0.0 0.0968626 0.0 0.031843197 0.0 0.0 0.1733024 0.0 0.0 0.0 0.22895214 0.0 0.10090095 0.0 0.0 0.0 0.0 0.…
../DATASETS/5_sample_bones_224x224x3/0/0_APML.dcm_rotation106	-21_energy158.png 0.12728435 0.0 0.0 0.045942474 0.0 0.0 0.0 0.0 0.0 0.0 0.0 0.0 0.0 0.0 0.0 0.30250415 0.0 0.08778625 0.09446215 0.0 0.0 0.0 0.0 0.26292253 0.0 0.17187504 0.0 0.0033954289 0.12751876 0.0 0.0 0.0 0.0 0.1667698 0.09624706 0.020207051 0.0 0.0 0.163644 0.0 0.0 0.0 0.0 0.0 0.0 0.0 0.14926647 0.0 0.13521576 0.0 0.0 0.251706 0.0 0.0 0.0 0.17638628 0.0 0.14646287 0.0 0.0 0.0 0.0 0.107799…
../DATASETS/5_sample_bones_224x224x3/0/0_APML.dcm_rotation109	-9_energy146.png 0.13136733 0.0 0.0 0.038932722 0.0 0.0 0.0 0.0 0.0 0.0 0.0 0.0 0.0 0.0 0.0 0.26556534 0.0 0.1043839 0.08667637 0.0 0.0 0.0 0.0 0.27916026 0.0 0.18113656 0.0 0.0 0.14930636 0.0 0.0 0.0 0.0 0.13393195 0.07221586 0.0 0.0 0.0 0.11678865 0.0 0.0 0.0 0.0 0.0 0.0 0.0 0.121843226 0.0 0.10530787 0.0 0.0 0.2509703 0.0 0.0 0.0 0.19821912 0.0 0.09684977 0.0 0.0 0.0 0.0 0.101352796 0.0 0.0 0.…
../DATASETS/5_sample_bones_224x224x3/0/0_APML.dcm_rotation103	18_energy146.png 0.0917132 0.0 0.0 0.09654888 0.0 0.0 0.0 0.0 0.0 0.0 0.0 0.0 0.0 0.0 0.082622506 0.25310022 0.0077383188 0.19441213 0.08902945 0.0 0.0 0.0 0.0 0.2503406 0.0 0.1730124 0.0 0.0 0.09106914 0.0 0.0 0.0 0.0 0.17526379 0.08903789 0.0051287217 0.0 0.0 0.112239406 0.0 0.0 0.0 0.0 0.0 0.0 0.0 0.09428252 0.0 0.05208004 0.0 0.0 0.18234542 0.0 0.0 0.0 0.2390738 0.0 0.08842602 0.0 0.0 0.0 0.0…
../DATASETS/5_sample_bones_224x224x3/0/0_APML.dcm_rotation103	-6_energy140.png 0.11462281 0.0 0.0 0.031880807 0.0 0.0 0.0 0.0 0.0 0.0 0.0 0.0 0.0 0.0 0.0 0.25137308 0.0 0.098009005 0.05349116 0.0 0.0 0.0 0.0 0.29118183 0.0 0.18162583 0.0 0.0 0.13800332 0.0 0.0 0.0 0.0 0.16620973 0.03633098 0.0 0.0 0.0 0.11340621 0.0 0.0 0.0 0.0 0.0 0.0 0.0 0.09948096 0.0 0.103005566 0.0 0.0 0.27119252 0.0 0.0 0.0 0.17277017 0.0 0.08779771 0.0 0.0 0.0 0.0 0.08757381 0.0 0.0 …
../DATASETS/5_sample_bones_224x224x3/0/0_APML.dcm_rotation106	12_energy152.png 0.09043758 0.0 0.0 0.10302956 0.0 0.0 0.0 0.0 0.0 0.0 0.0 0.0 0.0 0.0 0.06657639 0.26210165 0.011674631 0.1597756 0.113165155 0.0 0.0 0.0 0.0 0.25329325 0.0 0.17203091 0.0 0.0 0.11058647 0.0 0.0 0.0 0.0 0.14056806 0.104712635 0.0 0.0 0.0 0.10880985 0.0 0.0 0.0 0.0 0.0 0.0 0.0 0.068053454 0.0 0.03448667 0.0 0.0 0.19075109 0.0 0.0 0.0 0.22521062 0.0 0.10380596 0.0 0.0 0.0 0.0 0.110…
../DATASETS/5_sample_bones_224x224x3/0/0_APML.dcm_rotation106	-18_energy158.png 0.122126296 0.0 0.0 0.055331875 0.0 0.0 0.0 0.0 0.0 0.0 0.0 0.0 0.0 0.0 0.0 0.30889556 0.0006331768 0.07910416 0.10402595 0.0 0.0 0.0 0.0 0.2696729 0.0 0.17423531 0.0 0.0 0.13411888 0.0 0.0 0.0 0.0 0.14782622 0.09394827 0.015093592 0.0 0.0 0.14220643 0.0 0.0 0.0 0.0 0.0 0.0 0.0 0.16499014 0.0 0.1172329 0.0 0.0 0.24195851 0.0 0.0 0.0 0.18103904 0.0 0.14182417 0.0 0.0 0.0 0.0 0.12…
../DATASETS/5_sample_bones_224x224x3/0/0_APML.dcm_rotation103	-12_energy152.png 0.11961651 0.0 0.0 0.05513255 0.0 0.0 0.0 0.0 0.0 0.0 0.0 0.0 0.0 0.0 0.0 0.27370968 0.0 0.11020971 0.092064664 0.0 0.0 0.0 0.0 0.259056 0.0 0.15760602 0.0 0.010256801 0.11987983 0.0 0.0 0.0 0.0 0.16688809 0.08109775 0.015510098 0.0 0.0 0.121133395 0.0 0.0 0.0 0.0 0.0 0.0 0.0 0.1531633 0.0 0.09634202 0.0 0.0 0.2405742 0.0 0.0 0.0 0.1756824 0.0 0.13117822 0.0 0.0 0.0 0.0 0.118524…
../DATASETS/5_sample_bones_224x224x3/0/0_APML.dcm_rotation103	-9_energy146.png 0.12453034 0.0 0.0 0.03768406 0.0 0.0 0.0 0.0 0.0 0.0 0.0 0.0 0.0 0.0 0.0 0.2582906 0.0 0.10816143 0.07347903 0.0 0.0 0.0 0.0 0.28054214 0.0 0.1737983 0.0 0.0 0.13819863 0.0 0.0 0.0 0.0 0.15642166 0.06304682 0.0 0.0 0.0 0.11542113 0.0 0.0 0.0 0.0 0.0 0.0 0.0 0.12381657 0.0 0.10672395 0.0 0.0 0.25735587 0.0 0.0 0.0 0.18715297 0.0 0.10253498 0.0 0.0 0.0 0.0 0.09929767 0.0 0.0 0.0 0…
../DATASETS/5_sample_bones_224x224x3/0/0_APML.dcm_rotation103	12_energy158.png 0.08823046 0.0 0.0 0.10619039 0.0 0.0 0.0 0.0 0.0 0.0 0.0 0.0 0.0 0.0 0.0527609 0.2671845 0.014193863 0.15219425 0.1065538 0.0 0.0 0.0 0.0 0.24571879 0.0 0.15197311 0.0 0.0 0.09641338 0.0 0.0 0.0 0.0 0.1645174 0.09839705 0.010371468 0.0 0.0 0.10065259 0.0 0.0 0.0 0.0 0.0 0.0 0.0 0.110794365 0.0 0.040850803 0.0 0.0 0.19256404 0.0 0.0 0.0 0.21056844 0.0 0.12120525 0.0 0.0 0.0 0.0 0…
../DATASETS/5_sample_bones_224x224x3/0/0_APML.dcm_rotation103	18_energy140.png 0.09032297 0.0 0.0 0.08528208 0.0 0.0 0.0 0.0 0.0 0.0 0.0 0.0 0.0 0.0 0.08544898 0.2464875 0.0064318455 0.1873476 0.07854239 0.0 0.0 0.0 0.0 0.26927918 0.0 0.19617775 0.0 0.0 0.10149391 0.0 0.0 0.0 0.0 0.17065215 0.076131925 0.0 0.0 0.0 0.10949198 0.0 0.0 0.0 0.0 0.0 0.0 0.0 0.065824404 0.0 0.05711263 0.0 0.0 0.1912241 0.0 0.0 0.0 0.24331258 0.0 0.0757235 0.0 0.0 0.0 0.0 0.058158…
../DATASETS/5_sample_bones_224x224x3/0/0_APML.dcm_rotation103	0_energy158.png 0.105986804 0.0 0.0 0.08290334 0.0 0.0 0.0 0.0 0.0 0.0 0.0 0.0 0.0 0.0 0.020126758 0.24980316 0.014275503 0.1344972 0.064330585 0.0 0.0 0.0 0.0 0.3027371 0.0 0.16026793 0.0 0.0 0.13366061 0.0 0.0 0.0 0.0 0.13206846 0.07012279 0.0 0.0 0.0 0.08409352 0.0 0.0 0.0 0.0 0.0 0.0 0.0 0.102638915 0.0 0.08957741 0.0 0.0 0.24452576 0.0 0.0 0.0 0.2447227 0.0 0.07404793 0.0 0.0 0.0 0.0 0.11721…
../DATASETS/5_sample_bones_224x224x3/0/0_APML.dcm_rotation106	-12_energy158.png 0.11960434 0.0 0.0 0.062167235 0.0 0.0 0.0 0.0 0.0 0.0 0.0 0.0 0.0 0.0 0.0 0.28661436 0.0 0.09874136 0.10112761 0.0 0.0 0.0 0.0 0.25942352 0.0 0.16125037 0.0 0.0021371492 0.1269502 0.0 0.0 0.0 0.0 0.15546155 0.08544883 0.016902521 0.0 0.0 0.11884852 0.0 0.0 0.0 0.0 0.0 0.0 0.0 0.1674076 0.0 0.09492149 0.0 0.0 0.23697327 0.0 0.0 0.0 0.17723033 0.0 0.13397846 0.0 0.0 0.0 0.0 0.126…
../DATASETS/5_sample_bones_224x224x3/0/0_APML.dcm_rotation109	0_energy140.png 0.12689416 0.0 0.0 0.043646216 0.0 0.0 0.0 0.0 0.0 0.0 0.0 0.0 0.0 0.0 0.0077932845 0.2394655 0.035592392 0.056445047 0.03247298 0.0 0.0 0.0 0.0 0.329611 0.0 0.2138446 0.0 0.0 0.14936173 0.0 0.0 0.0 0.0 0.14828672 0.0 0.0 0.0 0.0 0.03903941 0.0 0.0 0.0 0.0 0.0 0.0 0.0 0.12771559 0.0 0.10309282 0.0 0.0 0.25929126 0.0 0.0 0.0 0.21924523 0.0 0.065751545 0.0 0.0 0.0 0.0 0.08806976 0.0…
../DATASETS/5_sample_bones_224x224x3/0/0_APML.dcm_rotation109	12_energy140.png 0.1018301 0.0 0.0 0.089781016 0.0 0.0 0.0 0.0 0.0 0.0 0.0 0.0 0.0 0.0 0.08302303 0.2488639 0.0074944426 0.16822168 0.10389975 0.0 0.0 0.0 0.0 0.27287328 0.0 0.19577947 0.0 0.0 0.12351261 0.0 0.0 0.0 0.0 0.13690642 0.08053589 0.0 0.0 0.0 0.10146482 0.0 0.0 0.0 0.0 0.0 0.0 0.0 0.04024431 0.0 0.037270896 0.0 0.0 0.20026377 0.0 0.0 0.0 0.25425312 0.0 0.078815274 0.0 0.0 0.0 0.0 0.080…
../DATASETS/5_sample_bones_224x224x3/0/0_APML.dcm_rotation109	-6_energy146.png 0.1278561 0.0 0.0 0.04368028 0.0 0.0 0.0 0.0 0.0 0.0 0.0 0.0 0.0 0.0 0.0 0.25252023 0.0 0.11315377 0.07329246 0.0 0.0 0.0 0.0 0.28007665 0.0 0.16354853 0.0 0.0 0.13903412 0.0 0.0 0.0 0.0 0.1519291 0.05724331 0.0 0.0 0.0 0.11401991 0.0 0.0 0.0 0.0 0.0 0.0 0.0 0.11768814 0.0 0.104080915 0.0 0.0 0.2627353 0.0 0.0 0.0 0.19521946 0.0 0.08915159 0.0 0.0 0.0 0.0 0.09814062 0.0 0.0 0.0 0…
../DATASETS/5_sample_bones_224x224x3/0/0_APML.dcm_rotation106	21_energy152.png 0.082282 0.0 0.0 0.10573965 0.0 0.0 0.0 0.0 0.0 0.0 0.0 0.0 0.0 0.0 0.095443055 0.23657925 0.0016592336 0.22350843 0.09910597 0.0 0.0 0.0 0.0 0.25131086 0.0 0.1680218 0.0 0.0 0.08858668 0.0 0.0 0.0 0.0 0.15630385 0.110960245 0.0034598496 0.0 0.0 0.12835008 0.0019665556 0.0 0.0 0.0 0.0 0.0 0.0 0.04768755 0.0 0.041053884 0.0 0.0 0.16808842 0.0 0.0 0.0 0.25360808 0.0 0.07625103 0.0 …
../DATASETS/5_sample_bones_224x224x3/0/0_APML.dcm_rotation103	-18_energy146.png 0.12061414 0.0 0.0 0.03097438 0.0 0.0 0.0 0.0 0.0 0.0 0.0 0.0 0.0 0.0 0.0 0.29043308 0.0 0.08223661 0.083958395 0.0 0.0 0.0 0.0 0.27843812 0.0 0.19394663 0.0 0.0 0.14251587 0.0 0.0 0.0 0.0 0.15766203 0.07579158 0.007478217 0.0 0.0 0.14584652 0.0 0.0 0.0 0.0 0.0 0.0 0.0 0.122507565 0.0 0.122379296 0.0 0.0 0.25334316 0.0 0.0 0.0 0.17615846 0.0 0.12855728 0.0 0.0 0.0 0.0 0.09578515…
../DATASETS/5_sample_bones_224x224x3/0/0_APML.dcm_rotation100	12_energy158.png 0.088617586 0.0 0.0 0.109202765 0.0 0.0 0.0 0.0 0.0 0.0 0.0 0.0 0.0 0.0 0.06543654 0.25368127 0.015294443 0.1643793 0.095864564 0.0 0.0 0.0 0.0 0.23562779 0.0 0.13435534 0.0 0.015231708 0.083359696 0.0 0.0 0.0 0.0 0.18681446 0.09262501 0.016740091 0.0 0.0 0.09918973 0.0 0.0 0.0 0.0 0.0 0.0 0.0 0.124337666 0.0 0.045054063 0.0 0.0 0.19304717 0.0 0.0 0.0 0.21154085 0.0 0.13174883 0.…
../DATASETS/5_sample_bones_224x224x3/0/0_APML.dcm_rotation103	18_energy158.png 0.08297684 0.0 0.0 0.11407912 0.0 0.0 0.0 0.0 0.0 0.0 0.0 0.0 0.0 0.0 0.07995921 0.254116 0.009578324 0.19600278 0.10034021 0.0 0.0 0.0 0.0 0.24069308 0.0 0.14990425 0.0 0.00062731665 0.083524115 0.0 0.0 0.0 0.0 0.17880085 0.106018364 0.017378407 0.0 0.0 0.11882513 0.0 0.0 0.0 0.0 0.0 0.0 0.0 0.102640174 0.0 0.039485574 0.0 0.0 0.17158383 0.0 0.0 0.0 0.22626561 0.0 0.10010558 0.0…
../DATASETS/5_sample_bones_224x224x3/0/0_APML.dcm_rotation100	15_energy146.png 0.08898308 0.0 0.0 0.10950358 0.0 0.0 0.0 0.0 0.0 0.0 0.0 0.0 0.0 0.0 0.11394559 0.23371296 0.024240907 0.19045687 0.071264245 0.0 0.0 0.0 0.0 0.26236898 0.0 0.17945336 0.0 0.0 0.07898138 0.0 0.0 0.0 0.0 0.17759795 0.072419256 0.0024769877 0.0 0.0 0.0959722 0.0 0.0 0.0 0.0 0.0 0.0 0.0 0.05977066 0.0 0.038933083 0.0 0.0 0.18105008 0.0 0.0 0.0 0.23835307 0.0 0.0711652 0.0 0.0 0.0 0…
../DATASETS/5_sample_bones_224x224x3/0/0_APML.dcm_rotation106	-18_energy152.png 0.121233806 0.0 0.0 0.0439329 0.0 0.0 0.0 0.0 0.0 0.0 0.0 0.0 0.0 0.0 0.0 0.30334768 0.0 0.07626629 0.095104024 0.0 0.0 0.0 0.0 0.27807748 0.0 0.19186772 0.0 0.0 0.1459374 0.0 0.0 0.0 0.0 0.14366981 0.08510956 0.009981501 0.0 0.0 0.14840057 0.0 0.0 0.0 0.0 0.0 0.0 0.0 0.13034582 0.0 0.11633799 0.0 0.0 0.24535163 0.0 0.0 0.0 0.17861114 0.0 0.13097124 0.0 0.0 0.0 0.0 0.10469544 0.…
../DATASETS/5_sample_bones_224x224x3/0/0_APML.dcm_rotation85	-21_energy140.png 0.13995922 0.0 0.0 0.027708203 0.0 0.0 0.0 0.0 0.0 0.0 0.0 0.0 0.0 0.0 0.007377127 0.23892309 0.0 0.16785912 0.055925198 0.0 0.0 0.0 0.0 0.2631518 0.0 0.1843759 0.0 0.0 0.11625093 0.0 0.0 0.0 0.0 0.15301336 0.10420436 0.023507979 0.0 0.0 0.21411057 0.0 0.0 0.0 0.0 0.0 0.0 0.0 0.045566227 0.0 0.15153134 0.0 0.0 0.24331023 0.0 0.0 0.0 0.20539364 0.0 0.07208999 0.0 0.0 0.0 0.0 0.06…
../DATASETS/5_sample_bones_224x224x3/0/0_APML.dcm_rotation103	-21_energy152.png 0.12799338 0.0 0.0 0.03822897 0.0 0.0 0.0 0.0 0.0 0.0 0.0 0.0 0.0 0.0 0.0 0.28197548 0.0 0.108565584 0.08623589 0.0 0.0 0.0 0.0 0.26241133 0.0 0.17559019 0.0 0.0 0.12821779 0.0 0.0 0.0 0.0 0.16747697 0.09898485 0.02432189 0.0 0.0 0.17681646 0.0 0.0 0.0 0.0 0.0 0.0 0.0 0.11825501 0.0 0.14064965 0.0 0.0 0.2493212 0.0 0.0 0.0 0.1739845 0.0 0.12984097 0.0 0.0 0.0 0.0 0.0981252 0.0 0…
../DATASETS/5_sample_bones_224x224x3/0/0_APML.dcm_rotation100	18_energy146.png 0.08831597 0.0 0.0 0.10719226 0.0 0.0 0.0 0.0 0.0 0.0 0.0 0.0 0.0 0.0 0.102158844 0.23306528 0.007994088 0.21034716 0.07875235 0.0 0.0 0.0 0.0 0.25152832 0.0 0.15960081 0.0 0.0 0.07291745 0.0 0.0 0.0 0.0 0.1813848 0.08634041 0.008405052 0.0 0.0 0.113318086 0.0 0.0 0.0 0.0 0.0 0.0 0.0 0.08368411 0.0 0.055922866 0.0 0.0 0.18136393 0.0 0.0 0.0 0.23994805 0.0 0.075107194 0.0 0.0 0.0 …
../DATASETS/5_sample_bones_224x224x3/0/0_APML.dcm_rotation109	-15_energy158.png 0.12675889 0.0 0.0 0.059744004 0.0 0.0 0.0 0.0 0.0 0.0 0.0 0.0 0.0 0.0 0.0 0.29461154 0.0 0.08995686 0.11249599 0.0 0.0 0.0 0.0 0.2562492 0.0 0.15047382 0.0 0.0048972704 0.1262756 0.0 0.0 0.0 0.0 0.14492136 0.093229696 0.017311478 0.0 0.0 0.12508486 0.0 0.0 0.0 0.0 0.0 0.0 0.0 0.19255507 0.0 0.1114926 0.0 0.0 0.23955707 0.0 0.0 0.0 0.18217294 0.0 0.14233871 0.0 0.0 0.0 0.0 0.132…
../DATASETS/5_sample_bones_224x224x3/0/0_APML.dcm_rotation106	18_energy152.png 0.08746176 0.0 0.0 0.10128465 0.0 0.0 0.0 0.0 0.0 0.0 0.0 0.0 0.0 0.0 0.0731915 0.25765863 0.0074654524 0.19164161 0.102933556 0.0 0.0 0.0 0.0 0.2469179 0.0 0.16815107 0.0 0.0 0.0952466 0.0 0.0 0.0 0.0 0.16751863 0.101993024 0.006194051 0.0 0.0 0.115655415 0.0 0.0 0.0 0.0 0.0 0.0 0.0 0.091882735 0.0 0.045675594 0.0 0.0 0.17841476 0.0 0.0 0.0 0.23873869 0.0 0.098675236 0.0 0.0 0.0…
../DATASETS/5_sample_bones_224x224x3/0/0_APML.dcm_rotation106	-9_energy152.png 0.122988775 0.0 0.0 0.05457508 0.0 0.0 0.0 0.0 0.0 0.0 0.0 0.0 0.0 0.0 0.0 0.27137536 0.0 0.10249186 0.08657257 0.0 0.0 0.0 0.0 0.276514 0.0 0.17505597 0.0 0.0 0.14113751 0.0 0.0 0.0 0.0 0.14686254 0.07415308 0.00021550865 0.0 0.0 0.11496054 0.0 0.0 0.0 0.0 0.0 0.0 0.0 0.12855378 0.0 0.09540616 0.0 0.0 0.24815226 0.0 0.0 0.0 0.18455093 0.0 0.10936462 0.0 0.0 0.0 0.0 0.11290595 0.…
../DATASETS/5_sample_bones_224x224x3/0/0_APML.dcm_rotation109	-12_energy158.png 0.12717466 0.0 0.0 0.061545808 0.0 0.0 0.0 0.0 0.0 0.0 0.0 0.0 0.0 0.0 0.0 0.28844824 0.0 0.09704329 0.10436816 0.0 0.0 0.0 0.0 0.2578122 0.0 0.15893604 0.0 0.0 0.1290072 0.0 0.0 0.0 0.0 0.14806822 0.08787213 0.014469085 0.0 0.0 0.11847299 0.0 0.0 0.0 0.0 0.0 0.0 0.0 0.1763252 0.0 0.096897684 0.0 0.0 0.23716186 0.0 0.0 0.0 0.18464315 0.0 0.13124046 0.0 0.0 0.0 0.0 0.13164501 0.0…
../DATASETS/5_sample_bones_224x224x3/0/0_APML.dcm_rotation100	15_energy140.png 0.086707436 0.0 0.0 0.099499926 0.0 0.0 0.0 0.0 0.0 0.0 0.0 0.0 0.0 0.0 0.11777345 0.22900982 0.02275106 0.18404958 0.063710295 0.0 0.0 0.0 0.0 0.27882865 0.0 0.20217478 0.0 0.0 0.08488002 0.0 0.0 0.0 0.0 0.17364694 0.059745107 0.0 0.0 0.0 0.09616743 0.0 0.0 0.0 0.0 0.0 0.0 0.0 0.029050855 0.0 0.039479516 0.0 0.0 0.18638256 0.0 0.0 0.0 0.23914847 0.0 0.058687106 0.0 0.0 0.0 0.0 0…
../DATASETS/5_sample_bones_224x224x3/0/0_APML.dcm_rotation100	18_energy140.png 0.085156925 0.0 0.0 0.0983013 0.0 0.0 0.0 0.0 0.0 0.0 0.0 0.0 0.0 0.0 0.103161626 0.22693105 0.008090912 0.20164132 0.06919035 0.0 0.0 0.0 0.0 0.2696641 0.0 0.18560112 0.0 0.0 0.08071007 0.0 0.0 0.0 0.0 0.17665668 0.07341184 0.0 0.0 0.0 0.10916984 0.0 0.0 0.0 0.0 0.0 0.0 0.0 0.052145883 0.0 0.059941754 0.0 0.0 0.18913119 0.0 0.0 0.0 0.24279669 0.0 0.061411515 0.0 0.0 0.0 0.0 0.05…
../DATASETS/5_sample_bones_224x224x3/0/0_APML.dcm_rotation100	21_energy146.png 0.08113038 0.0 0.0 0.11373139 0.0 0.0 0.0 0.0 0.0 0.0 0.0 0.0 0.0 0.0 0.1131827 0.22228415 0.0023030087 0.23480003 0.08268017 0.0 0.0 0.0 0.0 0.24986786 0.0 0.14858781 0.0 0.0 0.0646689 0.0 0.0 0.0 0.0 0.17595544 0.10250776 0.013021875 0.0 0.0 0.12716518 0.0 0.0 0.0 0.0 0.0 0.0 0.0 0.062402215 0.0 0.04908539 0.0 0.0 0.17047347 0.0 0.0 0.0 0.24790461 0.0 0.0728349 0.0 0.0 0.0 0.0 …
../DATASETS/5_sample_bones_224x224x3/0/0_APML.dcm_rotation106	-6_energy140.png 0.11760387 0.0 0.0 0.030145142 0.0 0.0 0.0 0.0 0.0 0.0 0.0 0.0 0.0 0.0 0.0 0.25379404 0.0 0.097243264 0.0569009 0.0 0.0 0.0 0.0 0.29214662 0.0 0.18388355 0.0 0.0 0.1456436 0.0 0.0 0.0 0.0 0.15766625 0.037707563 0.0 0.0 0.0 0.1124165 0.0 0.0 0.0 0.0 0.0 0.0 0.0 0.10023983 0.0 0.10403437 0.0 0.0 0.26910922 0.0 0.0 0.0 0.17992193 0.0 0.08341543 0.0 0.0 0.0 0.0 0.085128225 0.0 0.0 0.…
../DATASETS/5_sample_bones_224x224x3/0/0_APML.dcm_rotation106	-3_energy152.png 0.112599984 0.0 0.0 0.07524502 0.0 0.0 0.0 0.0 0.0 0.0 0.0 0.0 0.0 0.0 0.0065022497 0.2664441 0.0 0.115347005 0.085381255 0.0 0.0 0.0 0.0 0.27259693 0.0 0.15653227 0.0 0.0 0.13126555 0.0 0.0 0.0 0.0 0.14387652 0.07685206 0.0 0.0 0.0 0.1077485 0.0 0.0 0.0 0.0 0.0 0.0 0.0 0.13421492 0.0 0.08525096 0.0 0.0 0.24950437 0.0 0.0 0.0 0.20250127 0.0 0.0924059 0.0 0.0 0.0 0.0 0.12882788 0.…
../DATASETS/5_sample_bones_224x224x3/0/0_APML.dcm_rotation82	-9_energy140.png 0.13349737 0.0 0.0 0.060841013 0.0 0.0 0.0 0.0 0.0 0.0 0.0 0.0 0.0 0.0 0.084292285 0.18836184 0.0 0.20137805 0.042742874 0.0 0.0 0.0 0.0 0.2644937 0.0 0.13369378 0.0 0.0 0.07051806 0.0 0.0 0.0 0.0 0.18570405 0.058119763 0.0014872458 0.0 0.0 0.17124277 0.0 0.0 0.0 0.0 0.0 0.0 0.0 0.03838607 0.0 0.098050594 0.0 0.0 0.2521019 0.0 0.0 0.0 0.20892479 0.0 0.07561974 0.0 0.0 0.0 0.0 0.0…
../DATASETS/5_sample_bones_224x224x3/0/0_APML.dcm_rotation106	15_energy152.png 0.08418967 0.0 0.0 0.107320786 0.0 0.0 0.0 0.0 0.0 0.0 0.0 0.0 0.0 0.0 0.08274873 0.25705037 0.013152224 0.18756613 0.10736392 0.0 0.0 0.0 0.0 0.24719918 0.0 0.17406029 0.0 0.0 0.099588126 0.0 0.0 0.0 0.0 0.15218641 0.110879466 0.0068161883 0.0 0.0 0.1145806 0.0 0.0 0.0 0.0 0.0 0.0 0.0 0.057572015 0.0 0.027438372 0.0 0.0 0.17091712 0.0 0.0 0.0 0.23597759 0.0 0.09316485 0.0 0.0 0.…
../DATASETS/5_sample_bones_224x224x3/0/0_APML.dcm_rotation103	-21_energy140.png 0.13537492 0.0 0.0 0.017086647 0.0 0.0 0.0 0.0 0.0 0.0 0.0 0.0 0.0 0.0 0.0 0.27187198 0.0 0.102020204 0.066714734 0.0 0.0 0.0 0.0 0.27665702 0.0 0.21024837 0.0 0.0 0.14963228 0.0 0.0 0.0 0.0 0.15382706 0.08461858 0.012434218 0.0 0.0 0.18140727 0.0 0.0 0.0 0.0 0.0 0.0 0.0 0.061046973 0.0 0.14014392 0.0 0.0 0.25206605 0.0 0.0 0.0 0.17262313 0.0 0.10173944 0.0 0.0 0.0 0.0 0.0739772…
../DATASETS/5_sample_bones_224x224x3/0/0_APML.dcm_rotation103	15_energy152.png 0.0832936 0.0 0.0 0.10964519 0.0 0.0 0.0 0.0 0.0 0.0 0.0 0.0 0.0 0.0 0.09109808 0.25432032 0.015444738 0.18849191 0.092348136 0.0 0.0 0.0 0.0 0.24565217 0.0 0.17113952 0.0 0.0 0.09201073 0.0 0.0 0.0 0.0 0.17283659 0.09506359 0.0107846 0.0 0.0 0.10606449 0.0 0.0 0.0 0.0 0.0 0.0 0.0 0.07213395 0.0 0.02668025 0.0 0.0 0.17325518 0.0 0.0 0.0 0.23026623 0.0 0.09522399 0.0 0.0 0.0 0.0 0…
../DATASETS/5_sample_bones_224x224x3/0/0_APML.dcm_rotation100	3_energy146.png 0.09131632 0.0 0.0 0.07015558 0.0 0.0 0.0 0.0 0.0 0.0 0.0 0.0 0.0 0.0 0.035178643 0.2293296 0.0 0.1390404 0.05806935 0.0 0.0 0.0 0.0 0.292127 0.0 0.15071237 0.0 0.0 0.09058076 0.0 0.0 0.0 0.0 0.1725595 0.057656802 0.0 0.0 0.0 0.10462878 0.0 0.0 0.0 0.0 0.0 0.0 0.0 0.056776244 0.0 0.06820454 0.0 0.0 0.2590577 0.0 0.0 0.0 0.20303726 0.0 0.08018429 0.0 0.0 0.0 0.0 0.10805688 0.0 0.0 …
../DATASETS/5_sample_bones_224x224x3/0/0_APML.dcm_rotation106	12_energy146.png 0.09167438 0.0 0.0 0.09578156 0.0 0.0 0.0 0.0 0.0 0.0 0.0 0.0 0.0 0.0 0.07237734 0.25504738 0.007910361 0.1668656 0.105573505 0.0 0.0 0.0 0.0 0.25901207 0.0 0.18046874 0.0 0.0 0.11264269 0.0 0.0 0.0 0.0 0.14365998 0.094219446 0.0 0.0 0.0 0.10610678 0.0 0.0 0.0 0.0 0.0 0.0 0.0 0.058428183 0.0 0.03841585 0.0 0.0 0.19589627 0.0 0.0 0.0 0.23580703 0.0 0.09407324 0.0 0.0 0.0 0.0 0.095…
../DATASETS/5_sample_bones_224x224x3/0/0_APML.dcm_rotation109	15_energy158.png 0.09111098 0.0 0.0 0.11371906 0.0 0.0 0.0 0.0 0.0 0.0 0.0 0.0 0.0 0.0 0.07873265 0.25594133 0.017660888 0.19105978 0.12513451 0.0 0.0 0.0 0.0 0.24246457 0.0 0.16406454 0.0 0.0 0.10129945 0.0 0.0 0.0 0.0 0.13467903 0.1283817 0.004743622 0.0 0.0017735534 0.116001174 0.0 0.0 0.0 0.0 0.0 0.0 0.0 0.06524547 0.0 0.03128696 0.0 0.0 0.16949491 0.0 0.0 0.0 0.25014338 0.0 0.096242286 0.0 0…
../DATASETS/5_sample_bones_224x224x3/0/0_APML.dcm_rotation106	-18_energy146.png 0.12176106 0.0 0.0 0.029784149 0.0 0.0 0.0 0.0 0.0 0.0 0.0 0.0 0.0 0.0 0.0 0.29726577 0.0 0.0717836 0.083158195 0.0 0.0 0.0 0.0 0.28238833 0.0 0.20402354 0.0 0.0 0.15117463 0.0 0.0 0.0 0.0 0.14849742 0.07107678 0.003911665 0.0 0.0 0.14862534 0.0 0.0 0.0 0.0 0.0 0.0 0.0 0.11106564 0.0 0.119385615 0.0 0.0 0.25221103 0.0 0.0 0.0 0.17427683 0.0 0.12392116 0.0 0.0 0.0 0.0 0.09021192 …
../DATASETS/5_sample_bones_224x224x3/0/0_APML.dcm_rotation106	-12_energy140.png 0.12054856 0.0 0.0 0.02719487 0.0 0.0 0.0 0.0 0.0 0.0 0.0 0.0 0.0 0.0 0.0 0.2644038 0.0 0.09738162 0.07833382 0.0 0.0 0.0 0.0 0.28234893 0.0 0.1941472 0.0 0.0 0.14866602 0.0 0.0 0.0 0.0 0.1435502 0.06293656 0.0 0.0 0.0 0.13078247 0.0 0.0 0.0 0.0 0.0 0.0 0.0 0.094489075 0.0 0.10349955 0.0 0.0 0.25170404 0.0 0.0 0.0 0.17371929 0.0 0.09948813 0.0 0.0 0.0 0.0 0.09040694 0.0 0.0 0.0 …
../DATASETS/5_sample_bones_224x224x3/0/0_APML.dcm_rotation106	-15_energy146.png 0.123169824 0.0 0.0 0.04460375 0.0 0.0 0.0 0.0 0.0 0.0 0.0 0.0 0.0 0.0 0.0 0.28481096 0.0 0.090552434 0.09922138 0.0 0.0 0.0 0.0 0.26760694 0.0 0.17545897 0.0 0.0 0.13666552 0.0 0.0 0.0 0.0 0.14897467 0.080462456 0.008883797 0.0 0.0 0.13141136 0.0 0.0 0.0 0.0 0.0 0.0 0.0 0.14130957 0.0 0.11012271 0.0 0.0 0.249025 0.0 0.0 0.0 0.17887211 0.0 0.13062459 0.0 0.0 0.0 0.0 0.110819004 …
../DATASETS/5_sample_bones_224x224x3/0/0_APML.dcm_rotation103	0_energy152.png 0.10741629 0.0 0.0 0.06823047 0.0 0.0 0.0 0.0 0.0 0.0 0.0 0.0 0.0 0.0 0.014234384 0.25280523 0.012513287 0.11295982 0.051116623 0.0 0.0 0.0 0.0 0.3108972 0.0 0.17733681 0.0 0.0 0.13648555 0.0 0.0 0.0 0.0 0.14229515 0.047279995 0.0 0.0 0.0 0.074775755 0.0 0.0 0.0 0.0 0.0 0.0 0.0 0.10897812 0.0 0.09301744 0.0 0.0 0.2546179 0.0 0.0 0.0 0.23105928 0.0 0.075179644 0.0 0.0 0.0 0.0 0.110…
../DATASETS/5_sample_bones_224x224x3/0/0_APML.dcm_rotation103	21_energy146.png 0.08453898 0.0 0.0 0.10269891 0.0 0.0 0.0 0.0 0.0 0.0 0.0 0.0 0.0 0.0 0.09839065 0.23628508 0.0026096855 0.22217657 0.09034164 0.0 0.0 0.0 0.0 0.25255218 0.0 0.16493721 0.0 0.0 0.08041151 0.0 0.0 0.0 0.0 0.16612348 0.10243203 0.0027728383 0.0 0.0 0.1220418 0.0 0.0 0.0 0.0 0.0 0.0 0.0 0.065631814 0.0 0.05044985 0.0 0.0 0.17353077 0.0 0.0 0.0 0.25299448 0.0 0.075784825 0.0 0.0 0.0 …
../DATASETS/5_sample_bones_224x224x3/0/0_APML.dcm_rotation103	-3_energy158.png 0.10818475 0.0 0.0 0.08939908 0.0 0.0 0.0 0.0 0.0 0.0 0.0 0.0 0.0 0.0 0.013182346 0.26131383 0.0043320726 0.13089167 0.08770093 0.0 0.0 0.0 0.0 0.27581316 0.0 0.14993815 0.0 0.0 0.12463444 0.0 0.0 0.0 0.0 0.14213814 0.08679209 0.0 0.0 0.0 0.10708361 0.0 0.0 0.0 0.0 0.0 0.0 0.0 0.12618439 0.0 0.0812797 0.0 0.0 0.24215393 0.0 0.0 0.0 0.21430203 0.0 0.09264491 0.0 0.0 0.0 0.0 0.1297…
../DATASETS/5_sample_bones_224x224x3/0/0_APML.dcm_rotation82	-21_energy140.png 0.14429843 0.0 0.0 0.024694502 0.0 0.0 0.0 0.0 0.0 0.0 0.0 0.0 0.0 0.0 0.0042252718 0.2465911 0.0 0.15673023 0.05607825 0.0 0.0 0.0 0.0 0.26496977 0.0 0.19076774 0.0 0.0 0.123644195 0.0 0.0 0.0 0.0 0.14888197 0.10098696 0.020192938 0.0 0.0 0.21043624 0.0 0.0 0.0 0.0 0.0 0.0 0.0 0.0462371 0.0 0.15152048 0.0 0.0 0.24466231 0.0 0.0 0.0 0.2084073 0.0 0.07532604 0.0 0.0 0.0 0.0 0.061…
../DATASETS/5_sample_bones_224x224x3/0/0_APML.dcm_rotation109	-9_energy140.png 0.12734388 0.0 0.0 0.022421816 0.0 0.0 0.0 0.0 0.0 0.0 0.0 0.0 0.0 0.0 0.0 0.26056468 0.0 0.0968796 0.071998216 0.0 0.0 0.0 0.0 0.29292628 0.0 0.2011183 0.0 0.0 0.15946257 0.0 0.0 0.0 0.0 0.13249753 0.05539427 0.0 0.0 0.0 0.1172631 0.0 0.0 0.0 0.0 0.0 0.0 0.0 0.09764261 0.0 0.1099839 0.0 0.0 0.2571453 0.0 0.0 0.0 0.19369209 0.0 0.08393422 0.0 0.0 0.0 0.0 0.08272881 0.0 0.0 0.0 0.…
../DATASETS/5_sample_bones_224x224x3/0/0_APML.dcm_rotation100	3_energy152.png 0.09192956 0.0 0.0 0.0840684 0.0 0.0 0.0 0.0 0.0 0.0 0.0 0.0 0.0 0.0 0.043141235 0.22401786 0.0 0.15506583 0.06741462 0.0 0.0 0.0 0.0 0.284288 0.0 0.13401388 0.0 0.0 0.08544508 0.0 0.0 0.0 0.0 0.16863212 0.074270524 0.0 0.0 0.0 0.11197408 0.0 0.0 0.0 0.0 0.0 0.0 0.0 0.05313594 0.0 0.06449141 0.0 0.0 0.25066665 0.0 0.0 0.0 0.21243398 0.0 0.07741456 0.0 0.0 0.0 0.0 0.11456509 0.0 0.…
../DATASETS/5_sample_bones_224x224x3/0/0_APML.dcm_rotation109	-3_energy146.png 0.1225528 0.0 0.0 0.064972475 0.0 0.0 0.0 0.0 0.0 0.0 0.0 0.0 0.0 0.0 0.0031807155 0.26186812 0.0 0.11246658 0.08140198 0.0 0.0 0.0 0.0 0.2775516 0.0 0.16105835 0.0 0.0 0.1405878 0.0 0.0 0.0 0.0 0.13886046 0.06469033 0.0 0.0 0.0 0.10194157 0.0 0.0 0.0 0.0 0.0 0.0 0.0 0.1393148 0.0 0.09843926 0.0 0.0 0.25523686 0.0 0.0 0.0 0.21293655 0.0 0.08576878 0.0 0.0 0.0 0.0 0.1174227 0.0 0.…
../DATASETS/5_sample_bones_224x224x3/0/0_APML.dcm_rotation109	-15_energy152.png 0.12896338 0.0 0.0 0.05399247 0.0 0.0 0.0 0.0 0.0 0.0 0.0 0.0 0.0 0.0 0.0 0.29403165 0.0 0.089347474 0.111252666 0.0 0.0 0.0 0.0 0.26496753 0.0 0.16927454 0.0 0.0 0.13764161 0.0 0.0 0.0 0.0 0.1352798 0.092422605 0.011602553 0.0 0.0 0.13210373 0.0 0.0 0.0 0.0 0.0 0.0 0.0 0.15917449 0.0 0.10744465 0.0 0.0 0.24141483 0.0 0.0 0.0 0.1886931 0.0 0.13241696 0.0 0.0 0.0 0.0 0.12197736 0…
../DATASETS/5_sample_bones_224x224x3/0/0_APML.dcm_rotation109	-3_energy140.png 0.121742964 0.0 0.0 0.050248146 0.0 0.0 0.0 0.0 0.0 0.0 0.0 0.0 0.0 0.0 0.0 0.25895742 0.0 0.10116435 0.065988734 0.0 0.0 0.0 0.0 0.29139236 0.0 0.17673509 0.0 0.0 0.14788903 0.0 0.0 0.0 0.0 0.14451323 0.044199333 0.0 0.0 0.0 0.0947526 0.0 0.0 0.0 0.0 0.0 0.0 0.0 0.13224368 0.0 0.1050986 0.0 0.0 0.26466438 0.0 0.0 0.0 0.21012512 0.0 0.0816287 0.0 0.0 0.0 0.0 0.102239154 0.0 0.0 0…
../DATASETS/5_sample_bones_224x224x3/0/0_APML.dcm_rotation109	-18_energy140.png 0.1263422 0.0 0.0 0.013979884 0.0 0.0 0.0 0.0 0.0 0.0 0.0 0.0 0.0 0.0 0.0 0.2972263 0.0 0.05510954 0.06862469 0.0 0.0 0.0 0.0 0.2977593 0.0 0.23306128 0.0 0.0 0.16863765 0.0 0.0 0.0 0.0 0.13699071 0.054747585 0.0 0.0 0.0 0.15088622 0.0 0.0 0.0 0.0 0.0 0.0 0.0 0.07659905 0.0 0.11655878 0.0 0.0 0.258511 0.0 0.0 0.0 0.17679653 0.0 0.108543284 0.0 0.0 0.0 0.0 0.072070375 0.0 0.0 0.0…
../DATASETS/5_sample_bones_224x224x3/0/0_APML.dcm_rotation109	12_energy146.png 0.09890003 0.0 0.0 0.09852213 0.0 0.0 0.0 0.0 0.0 0.0 0.0 0.0 0.0 0.0 0.07755556 0.25085494 0.009044781 0.17033401 0.11376909 0.0 0.0 0.0 0.0 0.26035178 0.0 0.18133971 0.0 0.0 0.12054508 0.0 0.0 0.0 0.0 0.12961195 0.098637305 0.0 0.0 0.0 0.103820905 0.0 0.0 0.0 0.0 0.0 0.0 0.0 0.051676583 0.0 0.037274297 0.0 0.0 0.19343637 0.0 0.0 0.0 0.2513844 0.0 0.08642304 0.0 0.0 0.0 0.0 0.09…
../DATASETS/5_sample_bones_224x224x3/0/0_APML.dcm_rotation106	-6_energy158.png 0.117582165 0.0 0.0 0.070923135 0.0 0.0 0.0 0.0 0.0 0.0 0.0 0.0 0.0 0.0 0.0 0.26509497 0.0 0.11608664 0.078927815 0.0 0.0 0.0 0.0 0.27625862 0.0 0.16079596 0.0 0.0 0.12836188 0.0 0.0 0.0 0.0 0.16031013 0.06991841 0.0002865226 0.0 0.0 0.11351891 0.0 0.0 0.0 0.0 0.0 0.0 0.0 0.124978215 0.0 0.08712207 0.0 0.0 0.24877381 0.0 0.0 0.0 0.18227735 0.0 0.10485997 0.0 0.0 0.0 0.0 0.1142904…
../DATASETS/5_sample_bones_224x224x3/0/0_APML.dcm_rotation103	21_energy140.png 0.08196216 0.0 0.0 0.0946334 0.0 0.0 0.0 0.0 0.0 0.0 0.0 0.0 0.0 0.0 0.10576121 0.2306098 0.000106874155 0.21819179 0.079402514 0.0 0.0 0.0 0.0 0.27008727 0.0 0.18696122 0.0 0.0 0.086696364 0.0 0.0 0.0 0.0 0.16120885 0.08819427 0.0 0.0 0.0 0.12036812 0.0 0.0 0.0 0.0 0.0 0.0 0.0 0.035745747 0.0 0.05314659 0.0 0.0 0.18115304 0.0 0.0 0.0 0.25719804 0.0 0.06355839 0.0 0.0 0.0 0.0 0.0…
../DATASETS/5_sample_bones_224x224x3/0/0_APML.dcm_rotation106	15_energy146.png 0.08895238 0.0 0.0 0.09780704 0.0 0.0 0.0 0.0 0.0 0.0 0.0 0.0 0.0 0.0 0.08650874 0.2539352 0.011611958 0.18677571 0.09806953 0.0 0.0 0.0 0.0 0.2544427 0.0 0.18504944 0.0 0.0 0.10156673 0.0 0.0 0.0 0.0 0.15799387 0.09330067 0.0 0.0 0.0 0.10866256 0.0 0.0 0.0 0.0 0.0 0.0 0.0 0.056695558 0.0 0.03552592 0.0 0.0 0.18171604 0.0 0.0 0.0 0.24207911 0.0 0.08547267 0.0 0.0 0.0 0.0 0.076086…
../DATASETS/5_sample_bones_224x224x3/0/0_APML.dcm_rotation82	15_energy140.png 0.104657084 0.0 0.0 0.1462349 0.0 0.0 0.0 0.0 0.0 0.0 0.0 0.0 0.0 0.0 0.20370874 0.14930306 0.0 0.27525386 0.05680898 0.0 0.0 0.0 0.0 0.24658583 0.0 0.11624642 0.0 0.0 0.0075465175 0.0 0.0 0.0 0.0 0.17572154 0.08852823 0.0044802693 0.0 0.0 0.14187697 0.0 0.0 0.0 0.0 0.0 0.0 0.0 0.0 0.0 0.018735787 0.0 0.0 0.16016091 0.0 0.0 0.0 0.26743293 0.0 0.008342268 0.0 0.0 0.0 0.0 0.0581631…
../DATASETS/5_sample_bones_224x224x3/0/0_APML.dcm_rotation109	15_energy146.png 0.09516266 0.0 0.0 0.10274557 0.0 0.0 0.0 0.0 0.0 0.0 0.0 0.0 0.0 0.0 0.09319063 0.24500628 0.010462025 0.19799648 0.10956027 0.0 0.0 0.0 0.0 0.25664744 0.0 0.18254262 0.0 0.0 0.10799539 0.0 0.0 0.0 0.0 0.13889639 0.10380572 0.0 0.0 0.0 0.113514684 0.0 0.0 0.0 0.0 0.0 0.0 0.0 0.036731824 0.0 0.036983557 0.0 0.0 0.17968409 0.0 0.0 0.0 0.2624827 0.0 0.07460758 0.0 0.0 0.0 0.0 0.071…
../DATASETS/5_sample_bones_224x224x3/0/0_APML.dcm_rotation109	-3_energy152.png 0.11911209 0.0 0.0 0.07927945 0.0 0.0 0.0 0.0 0.0 0.0 0.0 0.0 0.0 0.0 0.008638457 0.2631984 0.00020112524 0.1213644 0.09363984 0.0 0.0 0.0 0.0 0.27143258 0.0 0.15472504 0.0 0.0 0.13541605 0.0 0.0 0.0 0.0 0.13043614 0.083467685 0.0 0.0 0.0 0.10840026 0.0 0.0 0.0 0.0 0.0 0.0 0.0 0.1320467 0.0 0.08669581 0.0 0.0 0.24531415 0.0 0.0 0.0 0.21414179 0.0 0.08831099 0.0 0.0 0.0 0.0 0.1291…
../DATASETS/5_sample_bones_224x224x3/0/0_APML.dcm_rotation106	-15_energy152.png 0.12315225 0.0 0.0 0.05649715 0.0 0.0 0.0 0.0 0.0 0.0 0.0 0.0 0.0 0.0 0.0 0.29168436 0.0 0.09064002 0.10835588 0.0 0.0 0.0 0.0 0.2629304 0.0 0.16599575 0.0 0.0 0.13150221 0.0 0.0 0.0 0.0 0.14588165 0.089479886 0.014596417 0.0 0.0 0.12985876 0.0 0.0 0.0 0.0 0.0 0.0 0.0 0.16213143 0.0 0.107032 0.0 0.0 0.24242741 0.0 0.0 0.0 0.18027334 0.0 0.13809101 0.0 0.0 0.0 0.0 0.12337593 0.0 …
../DATASETS/5_sample_bones_224x224x3/0/0_APML.dcm_rotation106	9_energy140.png 0.09308457 0.0 0.0 0.07637228 0.0 0.0 0.0 0.0 0.0 0.0 0.0 0.0 0.0 0.0 0.05061112 0.2555784 0.0 0.14291972 0.08772036 0.0 0.0 0.0 0.0 0.27074242 0.0 0.18667182 0.0 0.0 0.11551709 0.0 0.0 0.0 0.0 0.15268879 0.073322624 0.0 0.0 0.0 0.11335771 0.0 0.0 0.0 0.0 0.0 0.0 0.0 0.0430585 0.0 0.04406774 0.0 0.0 0.21764621 0.0 0.0 0.0 0.20315893 0.0 0.083511725 0.0 0.0 0.0 0.0 0.086565 0.0 0.0…
../DATASETS/5_sample_bones_224x224x3/0/0_APML.dcm_rotation100	21_energy158.png 0.079167195 0.0 0.0 0.13355944 0.0 0.0 0.0 0.0 0.0 0.0 0.0 0.0 0.0 0.0 0.11371105 0.22367749 0.008352492 0.23823199 0.09020892 0.0 0.0 0.0 0.0 0.23935118 0.0 0.13066652 0.0 0.0 0.0625736 0.0 0.0 0.0 0.0 0.1829163 0.11866983 0.028196685 0.0 0.0021584078 0.13647762 0.0 0.0 0.0 0.0 0.0 0.0 0.0 0.07597388 0.0 0.035806626 0.0 0.0 0.1585129 0.0 0.0 0.0 0.2382024 0.0 0.080026485 0.0 0.0…
../DATASETS/5_sample_bones_224x224x3/0/0_APML.dcm_rotation106	-21_energy146.png 0.1345951 0.0 0.0 0.026277782 0.0 0.0 0.0 0.0 0.0 0.0 0.0 0.0 0.0 0.0 0.0 0.28264996 0.0 0.10191727 0.08146724 0.0 0.0 0.0 0.0 0.26984408 0.0 0.19642678 0.0 0.0 0.14368922 0.0 0.0 0.0 0.0 0.150681 0.09306073 0.015707001 0.0 0.0 0.18058303 0.0 0.0 0.0 0.0 0.0 0.0 0.0 0.08941001 0.0 0.13850075 0.0 0.0 0.24706021 0.0 0.0 0.0 0.17623784 0.0 0.11189555 0.0 0.0 0.0 0.0 0.08604006 0.0 …
../DATASETS/5_sample_bones_224x224x3/0/0_APML.dcm_rotation106	18_energy140.png 0.09450044 0.0 0.0 0.0788961 0.0 0.0 0.0 0.0 0.0 0.0 0.0 0.0 0.0 0.0 0.08284627 0.25309575 0.00922686 0.18005902 0.08436131 0.0 0.0 0.0 0.0 0.27597982 0.0 0.20650338 0.0 0.0 0.114826426 0.0 0.0 0.0 0.0 0.16117173 0.074865885 0.0 0.0 0.0 0.108591214 0.0 0.0 0.0 0.0 0.0 0.0 0.0 0.059858028 0.0 0.052934524 0.0 0.0 0.19196261 0.0 0.0 0.0 0.25120345 0.0 0.07912431 0.0 0.0 0.0 0.0 0.05…
../DATASETS/5_sample_bones_224x224x3/0/0_APML.dcm_rotation103	-21_energy158.png 0.12380917 0.0 0.0 0.0456354 0.0 0.0 0.0 0.0 0.0 0.0 0.0 0.0 0.0 0.0 0.0 0.2926785 0.0 0.09641557 0.09126459 0.0 0.0 0.0 0.0 0.26010168 0.0 0.16379443 0.0 0.008100601 0.12121274 0.0 0.0 0.0 0.0 0.17533936 0.09630423 0.024648167 0.0 0.0 0.1658693 0.0 0.0 0.0 0.0 0.0 0.0 0.0 0.14971264 0.0 0.13979419 0.0 0.0 0.25392672 0.0 0.0 0.0 0.17228478 0.0 0.14688951 0.0 0.0 0.0 0.0 0.106897…
../DATASETS/5_sample_bones_224x224x3/0/0_APML.dcm_rotation103	-3_energy146.png 0.11204036 0.0 0.0 0.055606868 0.0 0.0 0.0 0.0 0.0 0.0 0.0 0.0 0.0 0.0 0.0 0.26490223 0.0 0.09925951 0.06522891 0.0 0.0 0.0 0.0 0.2837134 0.0 0.17026344 0.0 0.0 0.13359636 0.0 0.0 0.0 0.0 0.16092461 0.048276443 0.0 0.0 0.0 0.09514631 0.0 0.0 0.0 0.0 0.0 0.0 0.0 0.14033861 0.0 0.094020605 0.0 0.0 0.2623926 0.0 0.0 0.0 0.19343026 0.0 0.09694765 0.0 0.0 0.0 0.0 0.1125415 0.0 0.0 0.0…
../DATASETS/5_sample_bones_224x224x3/0/0_APML.dcm_rotation103	-6_energy158.png 0.11365868 0.0 0.0 0.072642796 0.0 0.0 0.0 0.0 0.0 0.0 0.0 0.0 0.0 0.0 0.002469939 0.25979027 0.0 0.11893463 0.07100496 0.0 0.0 0.0 0.0 0.2799524 0.0 0.16464566 0.0 0.0 0.12559448 0.0 0.0 0.0 0.0 0.17050868 0.06396666 0.0 0.0 0.0 0.11104609 0.0 0.0 0.0 0.0 0.0 0.0 0.0 0.116618216 0.0 0.08491314 0.0 0.0 0.25227246 0.0 0.0 0.0 0.18095696 0.0 0.10804364 0.0 0.0 0.0 0.0 0.109631374 0…
../DATASETS/5_sample_bones_224x224x3/0/0_APML.dcm_rotation106	6_energy146.png 0.09944121 0.0 0.0 0.08870738 0.0 0.0 0.0 0.0 0.0 0.0 0.0 0.0 0.0 0.0 0.043577973 0.24671035 0.0 0.14835836 0.09705066 0.0 0.0 0.0 0.0 0.2592644 0.0 0.14186408 0.0 0.0 0.097567745 0.0 0.0 0.0 0.0 0.14542058 0.092251666 0.0 0.0 0.0 0.11311766 0.0 0.0 0.0 0.0 0.0 0.0 0.0 0.06950839 0.0 0.048735756 0.0 0.0 0.22276457 0.0 0.0 0.0 0.20396899 0.0 0.08489562 0.0 0.0 0.0 0.0 0.11717393 0.…
../DATASETS/5_sample_bones_224x224x3/0/0_APML.dcm_rotation106	0_energy140.png 0.118176535 0.0 0.0 0.041000742 0.0 0.0 0.0 0.0 0.0 0.0 0.0 0.0 0.0 0.0 0.00410175 0.25220966 0.025509994 0.061319772 0.032727305 0.0 0.0 0.0 0.0 0.32535076 0.0 0.21233885 0.0 0.0 0.14981277 0.0 0.0 0.0 0.0 0.15019217 0.0 0.0 0.0 0.0 0.051672876 0.0 0.0 0.0 0.0 0.0 0.0 0.0 0.12568738 0.0 0.0983045 0.0 0.0 0.26255873 0.0 0.0 0.0 0.21000464 0.0 0.07053137 0.0 0.0 0.0 0.0 0.09176725 …
../DATASETS/5_sample_bones_224x224x3/0/0_APML.dcm_rotation103	-12_energy158.png 0.11680057 0.0 0.0 0.066064954 0.0 0.0 0.0 0.0 0.0 0.0 0.0 0.0 0.0 0.0 0.0 0.2826099 0.0 0.10769799 0.10049317 0.0 0.0 0.0 0.0 0.254243 0.0 0.15210512 0.0 0.015711157 0.11687018 0.0 0.0 0.0 0.0 0.16568549 0.08979556 0.022319516 0.0 0.0 0.118325904 0.0 0.0 0.0 0.0 0.0 0.0 0.0 0.17095932 0.0 0.092798926 0.0 0.0 0.23480332 0.0 0.0 0.0 0.17513171 0.0 0.14079888 0.0 0.0 0.0 0.0 0.130…
../DATASETS/5_sample_bones_224x224x3/0/0_APML.dcm_rotation103	0_energy140.png 0.11323302 0.0 0.0 0.039973095 0.0 0.0 0.0 0.0 0.0 0.0 0.0 0.0 0.0 0.0 0.004016649 0.25459424 0.029368576 0.06055592 0.034066483 0.0 0.0 0.0 0.0 0.32817563 0.0 0.22002877 0.0 0.0 0.15238836 0.0 0.0 0.0 0.0 0.14546964 0.0058634747 0.0 0.0 0.0 0.049918953 0.0 0.0 0.0 0.0 0.0 0.0 0.0 0.11847562 0.0 0.095957465 0.0 0.0 0.2602344 0.0 0.0 0.0 0.21151729 0.0 0.07185422 0.0 0.0 0.0 0.0 0.…
../DATASETS/5_sample_bones_224x224x3/0/0_APML.dcm_rotation103	15_energy158.png 0.081274144 0.0 0.0 0.11406145 0.0 0.0 0.0 0.0 0.0 0.0 0.0 0.0 0.0 0.0 0.079445645 0.25846118 0.01918083 0.18199536 0.0986746 0.0 0.0 0.0 0.0 0.24642308 0.0 0.16232048 0.0 0.0 0.091316104 0.0 0.0 0.0 0.0 0.17199801 0.102608554 0.011252948 0.0 0.0 0.10656507 0.0 0.0 0.0 0.0 0.0 0.0 0.0 0.08685045 0.0 0.029429741 0.0 0.0 0.17494532 0.0 0.0 0.0 0.22631882 0.0 0.1004917 0.0 0.0 0.0 0…
../DATASETS/5_sample_bones_224x224x3/0/0_APML.dcm_rotation103	-15_energy158.png 0.11749733 0.0 0.0 0.06509171 0.0 0.0 0.0 0.0 0.0 0.0 0.0 0.0 0.0 0.0 0.0 0.28819543 0.0 0.0991186 0.11035376 0.0 0.0 0.0 0.0 0.25057608 0.0 0.14480288 0.0 0.016151128 0.117269024 0.0 0.0 0.0 0.0 0.1610383 0.098118946 0.027538259 0.0 0.0 0.13094932 0.0 0.0 0.0 0.0 0.0 0.0 0.0 0.1814954 0.0 0.111133404 0.0 0.0 0.2388634 0.0 0.0 0.0 0.17128439 0.0 0.1496459 0.0 0.0 0.0 0.0 0.13194…
../DATASETS/5_sample_bones_224x224x3/0/0_APML.dcm_rotation100	21_energy152.png 0.07980658 0.0 0.0 0.12937827 0.0 0.0 0.0 0.0 0.0 0.0 0.0 0.0 0.0 0.0 0.11972441 0.22235723 0.0063921567 0.24029069 0.08789591 0.0 0.0 0.0 0.0 0.2424508 0.0 0.13916059 0.0 0.0 0.06414926 0.0 0.0 0.0 0.0 0.1758646 0.11388459 0.02414064 0.0 0.0 0.13433675 0.0 0.0 0.0 0.0 0.0 0.0 0.0 0.062802464 0.0 0.03669106 0.0 0.0 0.15849473 0.0 0.0 0.0 0.2445488 0.0 0.07196712 0.0 0.0 0.0 0.0 0…
../DATASETS/5_sample_bones_224x224x3/0/0_APML.dcm_rotation106	12_energy140.png 0.09146281 0.0 0.0 0.085554086 0.0 0.0 0.0 0.0 0.0 0.0 0.0 0.0 0.0 0.0 0.077754736 0.25184298 0.0068227164 0.16325925 0.09255428 0.0 0.0 0.0 0.0 0.2757373 0.0 0.20364296 0.0 0.0 0.11808095 0.0 0.0 0.0 0.0 0.14755371 0.07515661 0.0 0.0 0.0 0.1040385 0.0 0.0 0.0 0.0 0.0 0.0 0.0 0.035253137 0.0 0.03713383 0.0 0.0 0.2020168 0.0 0.0 0.0 0.23742735 0.0 0.08125333 0.0 0.0 0.0 0.0 0.0789…
../DATASETS/5_sample_bones_224x224x3/0/0_APML.dcm_rotation106	-18_energy140.png 0.12110047 0.0 0.0 0.015432622 0.0 0.0 0.0 0.0 0.0 0.0 0.0 0.0 0.0 0.0 0.0 0.29135585 0.0 0.060856804 0.06636094 0.0 0.0 0.0 0.0 0.29631928 0.0 0.2268884 0.0 0.0 0.1632268 0.0 0.0 0.0 0.0 0.14608686 0.05372569 0.0 0.0 0.0 0.14770122 0.0 0.0 0.0 0.0 0.0 0.0 0.0 0.080021344 0.0 0.11905819 0.0 0.0 0.25947097 0.0 0.0 0.0 0.1693848 0.0 0.111785755 0.0 0.0 0.0 0.0 0.0728669 0.0 0.0 0.…
../DATASETS/5_sample_bones_224x224x3/0/0_APML.dcm_rotation103	15_energy146.png 0.08884192 0.0 0.0 0.098200545 0.0 0.0 0.0 0.0 0.0 0.0 0.0 0.0 0.0 0.0 0.09416852 0.25236037 0.017019043 0.18299097 0.08341037 0.0 0.0 0.0 0.0 0.25876746 0.0 0.18753746 0.0 0.0 0.09511818 0.0 0.0 0.0 0.0 0.17164236 0.07958497 0.0010200858 0.0 0.0 0.10127393 0.0 0.0 0.0 0.0 0.0 0.0 0.0 0.0648523 0.0 0.034125917 0.0 0.0 0.18217191 0.0 0.0 0.0 0.23485637 0.0 0.08436417 0.0 0.0 0.0 0…
../DATASETS/5_sample_bones_224x224x3/0/0_APML.dcm_rotation109	-6_energy152.png 0.12664476 0.0 0.0 0.05874793 0.0 0.0 0.0 0.0 0.0 0.0 0.0 0.0 0.0 0.0 0.0 0.26018244 0.0 0.11262262 0.08090715 0.0 0.0 0.0 0.0 0.27817857 0.0 0.16492757 0.0 0.0 0.13956323 0.0 0.0 0.0 0.0 0.14754538 0.06725808 0.0 0.0 0.0 0.114582516 0.0 0.0 0.0 0.0 0.0 0.0 0.0 0.118607156 0.0 0.0943862 0.0 0.0 0.2541595 0.0 0.0 0.0 0.19252914 0.0 0.094374985 0.0 0.0 0.0 0.0 0.108551875 0.0 0.0 0…
../DATASETS/5_sample_bones_224x224x3/0/0_APML.dcm_rotation103	18_energy152.png 0.086575784 0.0 0.0 0.107605524 0.0 0.0 0.0 0.0 0.0 0.0 0.0 0.0 0.0 0.0 0.085479036 0.25183788 0.0064182687 0.2006992 0.09369908 0.0 0.0 0.0 0.0 0.24211667 0.0 0.15865351 0.0 0.0 0.08509039 0.0 0.0 0.0 0.0 0.17922303 0.09755907 0.014944455 0.0 0.0 0.116776876 0.0 0.0 0.0 0.0 0.0 0.0 0.0 0.09634568 0.0 0.042544734 0.0 0.0 0.17406054 0.0 0.0 0.0 0.23258896 0.0 0.0927091 0.0 0.0 0.0…
../DATASETS/5_sample_bones_224x224x3/0/0_APML.dcm_rotation103	-15_energy146.png 0.117820434 0.0 0.0 0.043193378 0.0 0.0 0.0 0.0 0.0 0.0 0.0 0.0 0.0 0.0 0.0 0.27665472 0.0 0.098441586 0.09471803 0.0 0.0 0.0 0.0 0.264932 0.0 0.1712168 0.0 0.0 0.13064775 0.0 0.0 0.0 0.0 0.15906255 0.08012715 0.012967268 0.0 0.0 0.13394919 0.0 0.0 0.0 0.0 0.0 0.0 0.0 0.13710485 0.0 0.1136013 0.0 0.0 0.25058505 0.0 0.0 0.0 0.1734493 0.0 0.13150574 0.0 0.0 0.0 0.0 0.10838641 0.0 …
../DATASETS/5_sample_bones_224x224x3/0/0_APML.dcm_rotation106	3_energy158.png 0.09719924 0.0 0.0 0.09785293 0.0 0.0 0.0 0.0 0.0 0.0 0.0 0.0 0.0 0.0 0.03201584 0.24598876 0.0 0.14768572 0.096446484 0.0 0.0 0.0 0.0 0.2694871 0.0 0.12566935 0.0 0.0 0.10709387 0.0 0.0 0.0 0.0 0.12927155 0.10794997 0.0 0.0 0.0 0.11834857 0.0 0.0 0.0 0.0 0.0 0.0 0.0 0.084348515 0.0 0.065319665 0.0 0.0 0.23162465 0.0 0.0 0.0 0.22126824 0.0 0.06567319 0.0 0.0 0.0 0.0 0.13744564 0.0…
../DATASETS/5_sample_bones_224x224x3/0/0_APML.dcm_rotation79	3_energy140.png 0.105546154 0.0 0.0 0.10461721 0.0 0.0 0.0 0.0 0.0 0.0 0.0 0.0 0.0 0.0 0.15581961 0.14709234 0.0 0.24077837 0.037401058 0.0 0.0 0.0 0.0 0.27266842 0.0 0.08491774 0.0 0.0 0.0 0.0 0.0 0.0 0.0 0.17162852 0.06754383 0.0031538196 0.0 0.0 0.16758707 0.0 0.0 0.0 0.0 0.0 0.0 0.0 0.0 0.0 0.04332598 0.0 0.0 0.22433345 0.0 0.0 0.0 0.21368472 0.0 0.024630642 0.0 0.0 0.0 0.0 0.10119094 0.0 0.0…
../DATASETS/5_sample_bones_224x224x3/0/0_APML.dcm_rotation106	-12_energy152.png 0.12403311 0.0 0.0 0.05401769 0.0 0.0 0.0 0.0 0.0 0.0 0.0 0.0 0.0 0.0 0.0 0.27913108 0.0 0.10265254 0.09716334 0.0 0.0 0.0 0.0 0.26098377 0.0 0.16579005 0.0 0.0 0.13014098 0.0 0.0 0.0 0.0 0.15369073 0.08242228 0.013557077 0.0 0.0 0.12372471 0.0 0.0 0.0 0.0 0.0 0.0 0.0 0.14724675 0.0 0.09612342 0.0 0.0 0.24003157 0.0 0.0 0.0 0.17957759 0.0 0.12525013 0.0 0.0 0.0 0.0 0.11674923 0.…
../DATASETS/5_sample_bones_224x224x3/0/0_APML.dcm_rotation106	-3_energy140.png 0.114149906 0.0 0.0 0.045784615 0.0 0.0 0.0 0.0 0.0 0.0 0.0 0.0 0.0 0.0 0.0 0.26591194 0.0 0.0903935 0.0627559 0.0 0.0 0.0 0.0 0.28799105 0.0 0.17926113 0.0 0.0 0.14272934 0.0 0.0 0.0 0.0 0.15586354 0.039564054 0.0 0.0 0.0 0.09484465 0.0 0.0 0.0 0.0 0.0 0.0 0.0 0.13716708 0.0 0.098188415 0.0 0.0 0.2671488 0.0 0.0 0.0 0.1922537 0.0 0.09237498 0.0 0.0 0.0 0.0 0.10570085 0.0 0.0 0.0…
../DATASETS/5_sample_bones_224x224x3/0/0_APML.dcm_rotation100	18_energy158.png 0.083729096 0.0 0.0 0.12760057 0.0 0.0 0.0 0.0 0.0 0.0 0.0 0.0 0.0 0.0 0.10299351 0.23594989 0.011334216 0.21899699 0.093339905 0.0 0.0 0.0 0.0 0.23320323 0.0 0.13031147 0.0 0.0030340888 0.069386035 0.0 0.0 0.0 0.0 0.18685216 0.11074299 0.028639156 0.0 0.0 0.12787358 0.0 0.0 0.0 0.0 0.0 0.0 0.0 0.0964884 0.0 0.039617702 0.0 0.0 0.16648118 0.0 0.0 0.0 0.22901203 0.0 0.09156802 0.0…
../DATASETS/5_sample_bones_224x224x3/0/0_APML.dcm_rotation103	-15_energy140.png 0.117313534 0.0 0.0 0.03136714 0.0 0.0 0.0 0.0 0.0 0.0 0.0 0.0 0.0 0.0 0.0 0.27202094 0.0 0.09145166 0.08306153 0.0 0.0 0.0 0.0 0.2795036 0.0 0.19051129 0.0 0.0 0.14291963 0.0 0.0 0.0 0.0 0.1542587 0.06757789 0.0013176327 0.0 0.0 0.13546135 0.0 0.0 0.0 0.0 0.0 0.0 0.0 0.10989692 0.0 0.1154226 0.0 0.0 0.25774962 0.0 0.0 0.0 0.17109792 0.0 0.119593576 0.0 0.0 0.0 0.0 0.09448099 0.…
../DATASETS/5_sample_bones_224x224x3/0/0_APML.dcm_rotation103	-6_energy152.png 0.117141806 0.0 0.0 0.05738056 0.0 0.0 0.0 0.0 0.0 0.0 0.0 0.0 0.0 0.0 0.000290609 0.25459877 0.0 0.11485652 0.06598109 0.0 0.0 0.0 0.0 0.2808867 0.0 0.16289447 0.0 0.0 0.12678537 0.0 0.0 0.0 0.0 0.17161071 0.05514364 0.0 0.0 0.0 0.11127309 0.0 0.0 0.0 0.0 0.0 0.0 0.0 0.11967075 0.0 0.09442666 0.0 0.0 0.2599463 0.0 0.0 0.0 0.18114272 0.0 0.10262872 0.0 0.0 0.0 0.0 0.10415649 0.0 …
../DATASETS/5_sample_bones_224x224x3/0/0_APML.dcm_rotation106	21_energy140.png 0.08537402 0.0 0.0 0.089027874 0.0 0.0 0.0 0.0 0.0 0.0 0.0 0.0 0.0 0.0 0.102628976 0.2323631 0.0 0.21304472 0.081333496 0.0 0.0 0.0 0.0 0.27483025 0.0 0.19755363 0.0 0.0 0.09674467 0.0 0.0 0.0 0.0 0.15333042 0.08719659 0.0 0.0 0.0 0.12056832 0.0 0.0 0.0 0.0 0.0 0.0 0.0 0.020941237 0.0 0.05194234 0.0 0.0 0.18291613 0.0 0.0 0.0 0.26312134 0.0 0.060428046 0.0 0.0 0.0 0.0 0.045738857…
../DATASETS/5_sample_bones_224x224x3/0/0_APML.dcm_rotation106	-9_energy140.png 0.122534476 0.0 0.0 0.024778217 0.0 0.0 0.0 0.0 0.0 0.0 0.0 0.0 0.0 0.0 0.0 0.26030567 0.0 0.0957087 0.06842715 0.0 0.0 0.0 0.0 0.2930505 0.0 0.19857787 0.0 0.0 0.15511584 0.0 0.0 0.0 0.0 0.1420682 0.052246384 0.0 0.0 0.0 0.11751483 0.0 0.0 0.0 0.0 0.0 0.0 0.0 0.09401578 0.0 0.105964094 0.0 0.0 0.25832963 0.0 0.0 0.0 0.18370397 0.0 0.08925072 0.0 0.0 0.0 0.0 0.08398872 0.0 0.0 0.…
../DATASETS/5_sample_bones_224x224x3/0/0_APML.dcm_rotation106	9_energy152.png 0.0921488 0.0 0.0 0.09536742 0.0 0.0 0.0 0.0 0.0 0.0 0.0 0.0 0.0 0.0 0.05012654 0.25830302 0.0 0.14586781 0.10588101 0.0 0.0 0.0 0.0 0.25538582 0.0 0.15603742 0.0 0.0 0.102934115 0.0 0.0 0.0 0.0 0.14697897 0.09840258 0.0059907874 0.0 0.0 0.11368492 0.0 0.0 0.0 0.0 0.0 0.0 0.0 0.066748135 0.0 0.03721321 0.0 0.0 0.20595516 0.0 0.0 0.0 0.1994558 0.0 0.10279347 0.0 0.0 0.0 0.0 0.11655…
../DATASETS/5_sample_bones_224x224x3/0/0_APML.dcm_rotation103	-15_energy152.png 0.11746336 0.0 0.0 0.05471231 0.0 0.0 0.0 0.0 0.0 0.0 0.0 0.0 0.0 0.0 0.0 0.2833669 0.0 0.09935744 0.10343067 0.0 0.0 0.0 0.0 0.25813326 0.0 0.15921277 0.0 0.0072210194 0.123637356 0.0 0.0 0.0 0.0 0.15899271 0.08859021 0.020008221 0.0 0.0 0.13231778 0.0 0.0 0.0 0.0 0.0 0.0 0.0 0.16010521 0.0 0.11143212 0.0 0.0 0.24458015 0.0 0.0 0.0 0.17416812 0.0 0.14091976 0.0 0.0 0.0 0.0 0.12…
../DATASETS/5_sample_bones_224x224x3/0/0_APML.dcm_rotation109	-12_energy152.png 0.1307257 0.0 0.0 0.057929914 0.0 0.0 0.0 0.0 0.0 0.0 0.0 0.0 0.0 0.0 0.0 0.2829919 0.0 0.10237094 0.108286865 0.0 0.0 0.0 0.0 0.2593618 0.0 0.16618554 0.0 0.0 0.13625531 0.0 0.0 0.0 0.0 0.13668573 0.09343814 0.014160489 0.0 0.0 0.127679 0.0 0.0 0.0 0.0 0.0 0.0 0.0 0.14774445 0.0 0.09598076 0.0 0.0 0.23787546 0.0 0.0 0.0 0.18995689 0.0 0.12242022 0.0 0.0 0.0 0.0 0.12291152 0.0 0…
../DATASETS/5_sample_bones_224x224x3/0/0_APML.dcm_rotation106	18_energy158.png 0.08243724 0.0 0.0 0.10595641 0.0 0.0 0.0 0.0 0.0 0.0 0.0 0.0 0.0 0.0 0.062902674 0.26324576 0.010109324 0.18244678 0.10799087 0.0 0.0 0.0 0.0 0.24782994 0.0 0.16152425 0.0 0.0 0.09349495 0.0 0.0 0.0 0.0 0.16766074 0.10674174 0.0062597087 0.0 0.0 0.11504125 0.0 0.0 0.0 0.0 0.0 0.0 0.0 0.102639414 0.0 0.043952618 0.0 0.0 0.17762342 0.0 0.0 0.0 0.2290217 0.0 0.10603457 0.0 0.0 0.0 …
../DATASETS/5_sample_bones_224x224x3/0/0_APML.dcm_rotation109	15_energy140.png 0.10117296 0.0 0.0 0.09043772 0.0 0.0 0.0 0.0 0.0 0.0 0.0 0.0 0.0 0.0 0.09912413 0.24228321 0.007711741 0.19070716 0.09400411 0.0 0.0 0.0 0.0 0.27546605 0.0 0.198364 0.0 0.0 0.112027206 0.0 0.0 0.0 0.0 0.14491113 0.08206158 0.0 0.0 0.0 0.11015913 0.0 0.0 0.0 0.0 0.0 0.0 0.0 0.028157065 0.0 0.041614886 0.0 0.0 0.18912968 0.0 0.0 0.0 0.26467165 0.0 0.06695292 0.0 0.0 0.0 0.0 0.0570…
../DATASETS/5_sample_bones_224x224x3/0/0_APML.dcm_rotation103	3_energy140.png 0.09459779 0.0 0.0 0.056730997 0.0 0.0 0.0 0.0 0.0 0.0 0.0 0.0 0.0 0.0 0.02529496 0.24385187 0.0 0.11232569 0.05009359 0.0 0.0 0.0 0.0 0.3000366 0.0 0.17804085 0.0 0.0 0.11128198 0.0 0.0 0.0 0.0 0.17180005 0.03962577 0.0 0.0 0.0 0.09241348 0.0 0.0 0.0 0.0 0.0 0.0 0.0 0.07187511 0.0 0.07032818 0.0 0.0 0.26478136 0.0 0.0 0.0 0.19499114 0.0 0.08390441 0.0 0.0 0.0 0.0 0.100927606 0.0 …
../DATASETS/5_sample_bones_224x224x3/0/0_APML.dcm_rotation109	-6_energy140.png 0.12551677 0.0 0.0 0.030606922 0.0 0.0 0.0 0.0 0.0 0.0 0.0 0.0 0.0 0.0 0.0 0.250338 0.0 0.10499441 0.062015954 0.0 0.0 0.0 0.0 0.28991485 0.0 0.17853117 0.0 0.0 0.1478651 0.0 0.0 0.0 0.0 0.1520204 0.042232133 0.0 0.0 0.0 0.11209896 0.0 0.0 0.0 0.0 0.0 0.0 0.0 0.103908435 0.0 0.10750218 0.0 0.0 0.2677345 0.0 0.0 0.0 0.19208151 0.0 0.08108818 0.0 0.0 0.0 0.0 0.08329063 0.0 0.0 0.0 …
../DATASETS/5_sample_bones_224x224x3/0/0_APML.dcm_rotation106	6_energy140.png 0.09984358 0.0 0.0 0.08094617 0.0 0.0 0.0 0.0 0.0 0.0 0.0 0.0 0.0 0.0 0.04164754 0.2472575 0.0 0.14316355 0.08976381 0.0 0.0 0.0 0.0 0.26601708 0.0 0.15512775 0.0 0.0 0.10537485 0.0 0.0 0.0 0.0 0.14882097 0.078075506 0.0 0.0 0.0 0.106754154 0.0 0.0 0.0 0.0 0.0 0.0 0.0 0.06802216 0.0 0.055099048 0.0 0.0 0.23091108 0.0 0.0 0.0 0.20911182 0.0 0.081192724 0.0 0.0 0.0 0.0 0.105787955 0…
../DATASETS/5_sample_bones_224x224x3/0/0_APML.dcm_rotation100	12_energy152.png 0.08555605 0.0 0.0 0.10279575 0.0 0.0 0.0 0.0 0.0 0.0 0.0 0.0 0.0 0.0 0.07622398 0.24782912 0.013971488 0.17068611 0.08832858 0.0 0.0 0.0 0.0 0.24372293 0.0 0.15095916 0.0 0.0 0.085944116 0.0 0.0 0.0 0.0 0.18383011 0.08502715 0.009349692 0.0 0.0 0.09880899 0.0 0.0 0.0 0.0 0.0 0.0 0.0 0.09959443 0.0 0.04271028 0.0 0.0 0.19510844 0.0 0.0 0.0 0.21786806 0.0 0.12325589 0.0 0.0 0.0 0.…
../DATASETS/5_sample_bones_224x224x3/0/0_APML.dcm_rotation109	-12_energy146.png 0.13071682 0.0 0.0 0.044204682 0.0 0.0 0.0 0.0 0.0 0.0 0.0 0.0 0.0 0.0 0.0 0.27256444 0.0 0.10475091 0.09859302 0.0 0.0 0.0 0.0 0.26806876 0.0 0.17740868 0.0 0.0 0.14284928 0.0 0.0 0.0 0.0 0.13352399 0.084890574 0.0055725356 0.0 0.0 0.13200387 0.0 0.0 0.0 0.0 0.0 0.0 0.0 0.12144478 0.0 0.10213172 0.0 0.0 0.24486677 0.0 0.0 0.0 0.1900398 0.0 0.10902841 0.0 0.0 0.0 0.0 0.10810932 …
../DATASETS/5_sample_bones_224x224x3/0/0_APML.dcm_rotation109	12_energy158.png 0.098223515 0.0 0.0 0.10863351 0.0 0.0 0.0 0.0 0.0 0.0 0.0 0.0 0.0 0.0 0.059912052 0.2633621 0.017666737 0.15890887 0.12403836 0.0 0.0 0.0 0.0 0.24975844 0.0 0.16534421 0.0 0.0 0.1159115 0.0 0.0 0.0 0.0 0.13074113 0.11235528 0.0 0.0 0.0 0.10087103 0.0 0.0 0.0 0.0 0.0 0.0 0.0 0.09179114 0.0 0.037781052 0.0 0.0 0.19083609 0.0 0.0 0.0 0.23958766 0.0 0.10504664 0.0 0.0 0.0 0.0 0.1226…
../DATASETS/5_sample_bones_224x224x3/0/0_APML.dcm_rotation109	0_energy158.png 0.111052684 0.0 0.0 0.08606801 0.0 0.0 0.0 0.0 0.0 0.0 0.0 0.0 0.0 0.0 0.013207257 0.25529152 0.013341778 0.12735672 0.0691909 0.0 0.0 0.0 0.0 0.29303485 0.0 0.15138504 0.0 0.0 0.13624522 0.0 0.0 0.0 0.0 0.13080376 0.0669707 0.0 0.0 0.0 0.08495731 0.0 0.0 0.0 0.0 0.0 0.0 0.0 0.12334981 0.0 0.09432408 0.0 0.0 0.246555 0.0 0.0 0.0 0.24024962 0.0 0.06938229 0.0 0.0 0.0 0.0 0.12267936…
../DATASETS/5_sample_bones_224x224x3/0/0_APML.dcm_rotation106	3_energy146.png 0.09954755 0.0 0.0 0.07195145 0.0 0.0 0.0 0.0 0.0 0.0 0.0 0.0 0.0 0.0 0.024162868 0.24416032 0.0 0.12938973 0.07253115 0.0 0.0 0.0 0.0 0.27979517 0.0 0.14252123 0.0 0.0 0.10148811 0.0 0.0 0.0 0.0 0.163058 0.06236493 0.0 0.0 0.0 0.10477559 0.0 0.0 0.0 0.0 0.0 0.0 0.0 0.08745196 0.0 0.07087714 0.0 0.0 0.25859317 0.0 0.0 0.0 0.20092541 0.0 0.08249129 0.0 0.0 0.0 0.0 0.11741855 0.0 0.…
../DATASETS/5_sample_bones_224x224x3/0/0_APML.dcm_rotation103	9_energy152.png 0.08867771 0.0 0.0 0.09293456 0.0 0.0 0.0 0.0 0.0 0.0 0.0 0.0 0.0 0.0 0.05266161 0.25557443 0.00028616452 0.14762492 0.09287509 0.0 0.0 0.0 0.0 0.25482103 0.0 0.15605108 0.0 0.0 0.09838853 0.0 0.0 0.0 0.0 0.16273817 0.0886171 0.0104339225 0.0 0.0 0.10862418 0.0 0.0 0.0 0.0 0.0 0.0 0.0 0.07206493 0.0 0.038565736 0.0 0.0 0.20478223 0.0 0.0 0.0 0.19436699 0.0 0.10988477 0.0 0.0 0.0 0…
../DATASETS/5_sample_bones_224x224x3/0/0_APML.dcm_rotation103	6_energy152.png 0.08921425 0.0 0.0 0.09659575 0.0 0.0 0.0 0.0 0.0 0.0 0.0 0.0 0.0 0.0 0.051590297 0.24028958 0.0 0.1540852 0.09008668 0.0 0.0 0.0 0.0 0.26359773 0.0 0.14336297 0.0 0.0 0.0931962 0.0 0.0 0.0 0.0 0.15082553 0.0948283 0.0024847782 0.0 0.0 0.11709219 0.0012302325 0.0 0.0 0.0 0.0 0.0 0.0 0.051623873 0.0 0.042430557 0.0 0.0 0.21981522 0.0 0.0 0.0 0.20116863 0.0 0.08233862 0.0 0.0 0.0 0.…
../DATASETS/5_sample_bones_224x224x3/0/0_APML.dcm_rotation109	-9_energy152.png 0.12663357 0.0 0.0 0.0542217 0.0 0.0 0.0 0.0 0.0 0.0 0.0 0.0 0.0 0.0 0.0 0.27587825 0.0 0.09856455 0.09363934 0.0 0.0 0.0 0.0 0.27507323 0.0 0.17670974 0.0 0.0 0.14735371 0.0 0.0 0.0 0.0 0.13459451 0.078710206 0.0007219606 0.0 0.0 0.11376593 0.0 0.0 0.0 0.0 0.0 0.0 0.0 0.13659002 0.0 0.09717883 0.0 0.0 0.2448497 0.0 0.0 0.0 0.1912205 0.0 0.10752673 0.0 0.0 0.0 0.0 0.11626752 0.0 …
../DATASETS/5_sample_bones_224x224x3/0/0_APML.dcm_rotation100	15_energy152.png 0.088000506 0.0 0.0 0.11997969 0.0 0.0 0.0 0.0 0.0 0.0 0.0 0.0 0.0 0.0 0.11224266 0.23727615 0.020467555 0.2027368 0.08060925 0.0 0.0 0.0 0.0 0.24511056 0.0 0.15774675 0.0 0.0 0.07619605 0.0 0.0 0.0 0.0 0.1826155 0.08982603 0.013049782 0.0 0.0 0.10407337 0.0 0.0 0.0 0.0 0.0 0.0 0.0 0.078023724 0.0 0.033053152 0.0 0.0 0.17365675 0.0 0.0 0.0 0.23719826 0.0 0.08563096 0.0 0.0 0.0 0.…
../DATASETS/5_sample_bones_224x224x3/0/0_APML.dcm_rotation106	-9_energy146.png 0.12583911 0.0 0.0 0.040171888 0.0 0.0 0.0 0.0 0.0 0.0 0.0 0.0 0.0 0.0 0.0 0.26428023 0.0 0.104065575 0.080414236 0.0 0.0 0.0 0.0 0.27995494 0.0 0.17860112 0.0 0.0 0.14342836 0.0 0.0 0.0 0.0 0.14636005 0.066884145 0.0 0.0 0.0 0.11645562 0.0 0.0 0.0 0.0 0.0 0.0 0.0 0.11838208 0.0 0.10213016 0.0 0.0 0.25316578 0.0 0.0 0.0 0.18784752 0.0 0.101505324 0.0 0.0 0.0 0.0 0.10043619 0.0 0.…
../DATASETS/5_sample_bones_224x224x3/0/0_APML.dcm_rotation106	-21_energy140.png 0.13745955 0.0 0.0 0.013744944 0.0 0.0 0.0 0.0 0.0 0.0 0.0 0.0 0.0 0.0 0.0 0.28043568 0.0 0.08920077 0.06823201 0.0 0.0 0.0 0.0 0.28120434 0.0 0.21810468 0.0 0.0 0.15661843 0.0 0.0 0.0 0.0 0.14559829 0.078443795 0.005859919 0.0 0.0 0.17875423 0.0 0.0 0.0 0.0 0.0 0.0 0.0 0.062473353 0.0 0.13716528 0.0 0.0 0.25273418 0.0 0.0 0.0 0.1735353 0.0 0.10021616 0.0 0.0 0.0 0.0 0.070757486…
../DATASETS/5_sample_bones_224x224x3/0/0_APML.dcm_rotation109	-12_energy140.png 0.1285768 0.0 0.0 0.029084092 0.0 0.0 0.0 0.0 0.0 0.0 0.0 0.0 0.0 0.0 0.0 0.26492348 0.0 0.100957006 0.08528241 0.0 0.0 0.0 0.0 0.28227875 0.0 0.1982683 0.0 0.0 0.15451962 0.0 0.0 0.0 0.0 0.12801084 0.07210331 0.0 0.0 0.0 0.13500863 0.0 0.0 0.0 0.0 0.0 0.0 0.0 0.09165177 0.0 0.10651765 0.0 0.0 0.25016078 0.0 0.0 0.0 0.18676239 0.0 0.09243506 0.0 0.0 0.0 0.0 0.092156306 0.0 0.0 0…
../DATASETS/5_sample_bones_224x224x3/0/0_APML.dcm_rotation109	0_energy146.png 0.119520254 0.0 0.0 0.058464143 0.0 0.0 0.0 0.0 0.0 0.0 0.0 0.0 0.0 0.0 0.008915791 0.24405949 0.021989562 0.08899163 0.03985963 0.0 0.0 0.0 0.0 0.31720686 0.0 0.18654984 0.0 0.0 0.14051846 0.0 0.0 0.0 0.0 0.14491752 0.016968725 0.0 0.0 0.0 0.05870024 0.0 0.0 0.0 0.0 0.0 0.0 0.0 0.12528099 0.0 0.10492999 0.0 0.0 0.25959593 0.0 0.0 0.0 0.22844112 0.0 0.06424331 0.0 0.0 0.0 0.0 0.09…
../DATASETS/5_sample_bones_224x224x3/0/0_APML.dcm_rotation106	-6_energy152.png 0.11955144 0.0 0.0 0.057011884 0.0 0.0 0.0 0.0 0.0 0.0 0.0 0.0 0.0 0.0 0.0 0.25676024 0.0 0.114575274 0.07053718 0.0 0.0 0.0 0.0 0.28288937 0.0 0.16437815 0.0 0.0 0.13350354 0.0 0.0 0.0 0.0 0.15904231 0.05950491 0.0 0.0 0.0 0.114433646 0.0 0.0 0.0 0.0 0.0 0.0 0.0 0.11379951 0.0 0.094695844 0.0 0.0 0.25726146 0.0 0.0 0.0 0.18572062 0.0 0.09524071 0.0 0.0 0.0 0.0 0.104400136 0.0 0.…
../DATASETS/5_sample_bones_224x224x3/0/0_APML.dcm_rotation106	-15_energy158.png 0.12029351 0.0 0.0 0.062886454 0.0 0.0 0.0 0.0 0.0 0.0 0.0 0.0 0.0 0.0 0.0 0.29361236 0.0 0.08948738 0.110240296 0.0 0.0 0.0 0.0 0.25670755 0.0 0.15095744 0.0 0.012739947 0.12329359 0.0 0.0 0.0 0.0 0.15242852 0.091196276 0.020346623 0.0 0.0 0.12503093 0.0 0.0 0.0 0.0 0.0 0.0 0.0 0.18765575 0.0 0.10967518 0.0 0.0 0.23976596 0.0 0.0 0.0 0.17342785 0.0 0.14580876 0.0 0.0 0.0 0.0 0.…
../DATASETS/5_sample_bones_224x224x3/0/0_APML.dcm_rotation103	6_energy140.png 0.09487374 0.0 0.0 0.07723351 0.0 0.0 0.0 0.0 0.0 0.0 0.0 0.0 0.0 0.0 0.044952866 0.24830897 0.0 0.13809822 0.081147514 0.0 0.0 0.0 0.0 0.27285582 0.0 0.16911909 0.0 0.0 0.10939281 0.0 0.0 0.0 0.0 0.15031914 0.07388097 0.0 0.0 0.0 0.10502314 0.0 0.0 0.0 0.0 0.0 0.0 0.0 0.059995975 0.0 0.05312954 0.0 0.0 0.23075464 0.0 0.0 0.0 0.20647581 0.0 0.081497766 0.0 0.0 0.0 0.0 0.102816924 …
../DATASETS/5_sample_bones_224x224x3/0/0_APML.dcm_rotation106	-6_energy146.png 0.120570764 0.0 0.0 0.04262662 0.0 0.0 0.0 0.0 0.0 0.0 0.0 0.0 0.0 0.0 0.0 0.2537455 0.0 0.10955351 0.06657262 0.0 0.0 0.0 0.0 0.28320238 0.0 0.16674092 0.0 0.0 0.13507156 0.0 0.0 0.0 0.0 0.15996747 0.051731993 0.0 0.0 0.0 0.11435934 0.0 0.0 0.0 0.0 0.0 0.0 0.0 0.11410664 0.0 0.101965316 0.0 0.0 0.26415917 0.0 0.0 0.0 0.18452373 0.0 0.09105403 0.0 0.0 0.0 0.0 0.097477324 0.0 0.0 …
../DATASETS/5_sample_bones_224x224x3/0/0_APML.dcm_rotation109	-18_energy146.png 0.12688318 0.0 0.0 0.027967462 0.0 0.0 0.0 0.0 0.0 0.0 0.0 0.0 0.0 0.0 0.0 0.30330732 0.0 0.06467383 0.08402855 0.0 0.0 0.0 0.0 0.28888008 0.0 0.21477877 0.0 0.0 0.1597107 0.0 0.0 0.0 0.0 0.13442148 0.072362244 0.0 0.0 0.0 0.1512284 0.0 0.0 0.0 0.0 0.0 0.0 0.0 0.101922855 0.0 0.1168446 0.0 0.0 0.25188783 0.0 0.0 0.0 0.18405826 0.0 0.11671553 0.0 0.0 0.0 0.0 0.08862038 0.0 0.0 0.…
../DATASETS/5_sample_bones_224x224x3/0/0_APML.dcm_rotation103	-9_energy140.png 0.121960685 0.0 0.0 0.024640905 0.0 0.0 0.0 0.0 0.0 0.0 0.0 0.0 0.0 0.0 0.0 0.25361782 0.0 0.1017499 0.06343702 0.0 0.0 0.0 0.0 0.2922053 0.0 0.19269247 0.0 0.0 0.14885485 0.0 0.0 0.0 0.0 0.1507506 0.051131025 0.0 0.0 0.0 0.119311646 0.0 0.0 0.0 0.0 0.0 0.0 0.0 0.09552128 0.0 0.10904879 0.0 0.0 0.26172173 0.0 0.0 0.0 0.18242995 0.0 0.08998814 0.0 0.0 0.0 0.0 0.08390183 0.0 0.0 0.…
../DATASETS/5_sample_bones_224x224x3/0/0_APML.dcm_rotation103	-18_energy152.png 0.12052497 0.0 0.0 0.04383336 0.0 0.0 0.0 0.0 0.0 0.0 0.0 0.0 0.0 0.0 0.0 0.29577377 0.0 0.08618397 0.09407004 0.0 0.0 0.0 0.0 0.27011675 0.0 0.18015099 0.0 0.0 0.135036 0.0 0.0 0.0 0.0 0.15794754 0.08736711 0.01367044 0.0 0.0 0.14568825 0.0 0.0 0.0 0.0 0.0 0.0 0.0 0.14449733 0.0 0.119851954 0.0 0.0 0.24746223 0.0 0.0 0.0 0.17860293 0.0 0.1366607 0.0 0.0 0.0 0.0 0.11066186 0.0 0…
../DATASETS/5_sample_bones_224x224x3/0/0_APML.dcm_rotation106	21_energy158.png 0.08001149 0.0 0.0 0.1101572 0.0 0.0 0.0 0.0 0.0 0.0 0.0 0.0 0.0 0.0 0.08561391 0.24010246 0.0044102976 0.21794707 0.104686804 0.0 0.0 0.0 0.0 0.25153238 0.0 0.15971497 0.0 0.0 0.088066936 0.0 0.0 0.0 0.0 0.15644524 0.116142556 0.0046548005 0.0 0.0 0.13027392 0.0017050111 0.0 0.0 0.0 0.0 0.0 0.0 0.06236415 0.0 0.042593464 0.0 0.0 0.17076442 0.0 0.0 0.0 0.24861334 0.0 0.08199692 0…
../DATASETS/5_sample_bones_224x224x3/0/0_APML.dcm_rotation82	-12_energy140.png 0.14415568 0.0 0.0 0.052837152 0.0 0.0 0.0 0.0 0.0 0.0 0.0 0.0 0.0 0.0 0.06854687 0.21152133 0.0 0.18117967 0.0482208 0.0 0.0 0.0 0.0 0.24007657 0.0 0.12599777 0.0 0.017044283 0.08119469 0.0 0.0 0.0 0.0 0.19047071 0.06949241 0.018944345 0.0 0.0 0.16867995 0.0 0.0 0.0 0.0 0.0 0.0 0.0 0.084330745 0.0 0.10448289 0.0 0.0 0.24681269 0.0 0.0 0.0 0.20562437 0.0 0.09871641 0.0 0.0 0.0 0…
../DATASETS/5_sample_bones_224x224x3/0/0_APML.dcm_rotation109	-15_energy140.png 0.12747107 0.0 0.0 0.025876768 0.0 0.0 0.0 0.0 0.0 0.0 0.0 0.0 0.0 0.0 0.0 0.2796108 0.0 0.080139026 0.08310305 0.0 0.0 0.0 0.0 0.28738442 0.0 0.2065631 0.0 0.0 0.15680169 0.0 0.0 0.0 0.0 0.13603668 0.06561278 0.0 0.0 0.0 0.13802409 0.0 0.0 0.0 0.0 0.0 0.0 0.0 0.09837862 0.0 0.11309783 0.0 0.0 0.2596326 0.0 0.0 0.0 0.18356109 0.0 0.10855258 0.0 0.0 0.0 0.0 0.08954074 0.0 0.0 0.0…
../DATASETS/5_sample_bones_224x224x3/0/0_APML.dcm_rotation103	6_energy158.png 0.08778171 0.0 0.0 0.10703531 0.0 0.0 0.0 0.0 0.0 0.0 0.0 0.0 0.0 0.0 0.054149598 0.23875864 0.0 0.1595254 0.095227346 0.0 0.0 0.0 0.0 0.26331562 0.0 0.13588168 0.0 0.0 0.091869764 0.0 0.0 0.0 0.0 0.1459947 0.10736201 0.0047802567 0.0 0.00032788832 0.11985646 0.006034193 0.0 0.0 0.0 0.0 0.0 0.0 0.050325274 0.0 0.04037386 0.0 0.0 0.21485497 0.0 0.0 0.0 0.20908804 0.0 0.07711597 0.0…
../DATASETS/5_sample_bones_224x224x3/0/0_APML.dcm_rotation106	3_energy152.png 0.097472325 0.0 0.0 0.08702328 0.0 0.0 0.0 0.0 0.0 0.0 0.0 0.0 0.0 0.0 0.029853428 0.2420678 0.0 0.14324892 0.0857337 0.0 0.0 0.0 0.0 0.27155384 0.0 0.126853 0.0 0.0 0.09846436 0.0 0.0 0.0 0.0 0.15007237 0.0844425 0.0 0.0 0.0 0.114658445 0.0 0.0 0.0 0.0 0.0 0.0 0.0 0.08109619 0.0 0.066267185 0.0 0.0 0.24668883 0.0 0.0 0.0 0.20872042 0.0 0.07456381 0.0 0.0 0.0 0.0 0.12684546 0.0 0.…
../DATASETS/5_sample_bones_224x224x3/0/0_APML.dcm_rotation106	21_energy146.png 0.08597769 0.0 0.0 0.09845367 0.0 0.0 0.0 0.0 0.0 0.0 0.0 0.0 0.0 0.0 0.09938404 0.23531424 0.0015847523 0.21997586 0.09182244 0.0 0.0 0.0 0.0 0.25938663 0.0 0.17804095 0.0 0.0 0.089849696 0.0 0.0 0.0 0.0 0.15464137 0.1017214 0.0 0.0 0.0 0.12241165 0.0 0.0 0.0 0.0 0.0 0.0 0.0 0.041743062 0.0 0.04859739 0.0 0.0 0.1743982 0.0 0.0 0.0 0.2606555 0.0 0.06867811 0.0 0.0 0.0 0.0 0.06002…
../DATASETS/5_sample_bones_224x224x3/0/0_APML.dcm_rotation109	12_energy152.png 0.09656707 0.0 0.0 0.10525684 0.0 0.0 0.0 0.0 0.0 0.0 0.0 0.0 0.0 0.0 0.07310942 0.25368604 0.011057352 0.16990513 0.1213469 0.0 0.0 0.0 0.0 0.2536026 0.0 0.17356431 0.0 0.0 0.117425926 0.0 0.0 0.0 0.0 0.12504905 0.112930365 0.0 0.0 0.0 0.110237174 0.0 0.0 0.0 0.0 0.0 0.0 0.0 0.054430418 0.0 0.034092035 0.0 0.0 0.1876705 0.0 0.0 0.0 0.24321847 0.0 0.09464354 0.0 0.0 0.0 0.0 0.106…
../DATASETS/5_sample_bones_224x224x3/0/0_APML.dcm_rotation106	-3_energy158.png 0.108920045 0.0 0.0 0.08986855 0.0 0.0 0.0 0.0 0.0 0.0 0.0 0.0 0.0 0.0 0.0061095543 0.26810226 0.005241102 0.12529054 0.09566554 0.0 0.0 0.0 0.0 0.27181017 0.0 0.15055883 0.0 0.0 0.12854694 0.0 0.0 0.0 0.0 0.12942046 0.09571339 0.0 0.0 0.0 0.11161881 0.0 0.0 0.0 0.0 0.0 0.0 0.0 0.13188304 0.0 0.080458365 0.0 0.0 0.23766412 0.0 0.0 0.0 0.20946452 0.0 0.09090313 0.0 0.0 0.0 0.0 0.1…
../DATASETS/5_sample_bones_224x224x3/0/0_APML.dcm_rotation106	18_energy146.png 0.0914652 0.0 0.0 0.092041545 0.0 0.0 0.0 0.0 0.0 0.0 0.0 0.0 0.0 0.0 0.07720024 0.25446245 0.006379475 0.19095233 0.09410759 0.0 0.0 0.0 0.0 0.255656 0.0 0.18180752 0.0 0.0 0.10158508 0.0 0.0 0.0 0.0 0.1659291 0.09100502 0.0 0.0 0.0 0.11334256 0.0 0.0 0.0 0.0 0.0 0.0 0.0 0.07985564 0.0 0.052059732 0.0 0.0 0.18554275 0.0 0.0 0.0 0.24571288 0.0 0.08920003 0.0 0.0 0.0 0.0 0.0703652…
../DATASETS/5_sample_bones_224x224x3/0/0_APML.dcm_rotation109	-15_energy146.png 0.12932058 0.0 0.0 0.04002671 0.0 0.0 0.0 0.0 0.0 0.0 0.0 0.0 0.0 0.0 0.0 0.28581092 0.0 0.088819206 0.09887838 0.0 0.0 0.0 0.0 0.27281877 0.0 0.18437393 0.0 0.0 0.14456335 0.0 0.0 0.0 0.0 0.13839807 0.08155696 0.0039858497 0.0 0.0 0.13666089 0.0 0.0 0.0 0.0 0.0 0.0 0.0 0.12906973 0.0 0.11129154 0.0 0.0 0.2515369 0.0 0.0 0.0 0.18831597 0.0 0.12290505 0.0 0.0 0.0 0.0 0.10580675 0…
../DATASETS/5_sample_bones_224x224x3/0/0_APML.dcm_rotation103	3_energy146.png 0.09565839 0.0 0.0 0.06872146 0.0 0.0 0.0 0.0 0.0 0.0 0.0 0.0 0.0 0.0 0.027993063 0.24101312 0.0 0.12845324 0.06358847 0.0 0.0 0.0 0.0 0.2859505 0.0 0.15138614 0.0 0.0 0.09969432 0.0 0.0 0.0 0.0 0.16905157 0.057934016 0.0 0.0 0.0 0.10226667 0.0 0.0 0.0 0.0 0.0 0.0 0.0 0.07808139 0.0 0.06859142 0.0 0.0 0.25861824 0.0 0.0 0.0 0.19927022 0.0 0.08451415 0.0 0.0 0.0 0.0 0.111743525 0.0…
../DATASETS/5_sample_bones_224x224x3/0/0_APML.dcm_rotation109	18_energy140.png 0.10339278 0.0 0.0 0.081542335 0.0 0.0 0.0 0.0 0.0 0.0 0.0 0.0 0.0 0.0 0.101501346 0.24189688 0.008990589 0.18821816 0.0865919 0.0 0.0 0.0 0.0 0.28530186 0.0 0.20936844 0.0 0.0 0.120486595 0.0 0.0 0.0 0.0 0.1462054 0.07259085 0.0 0.0 0.0 0.11034954 0.0 0.0 0.0 0.0 0.0 0.0 0.0 0.033238094 0.0 0.05036937 0.0 0.0 0.19105904 0.0 0.0 0.0 0.2702769 0.0 0.065744124 0.0 0.0 0.0 0.0 0.048…
../DATASETS/5_sample_bones_224x224x3/0/0_APML.dcm_rotation103	12_energy152.png 0.08643553 0.0 0.0 0.101054385 0.0 0.0 0.0 0.0 0.0 0.0 0.0 0.0 0.0 0.0 0.06457573 0.26046994 0.010894344 0.15997472 0.0998561 0.0 0.0 0.0 0.0 0.25063437 0.0 0.16439988 0.0 0.0 0.10071004 0.0 0.0 0.0 0.0 0.16278756 0.092294015 0.0056869257 0.0 0.0 0.1043629 0.0 0.0 0.0 0.0 0.0 0.0 0.0 0.08394261 0.0 0.038198844 0.0 0.0 0.19298351 0.0 0.0 0.0 0.21456818 0.0 0.11489618 0.0 0.0 0.0 0…
../DATASETS/5_sample_bones_224x224x3/0/0_APML.dcm_rotation106	3_energy140.png 0.09815705 0.0 0.0 0.06063526 0.0 0.0 0.0 0.0 0.0 0.0 0.0 0.0 0.0 0.0 0.022151768 0.24619979 0.0 0.11449445 0.059667267 0.0 0.0 0.0 0.0 0.2949671 0.0 0.1687576 0.0 0.0 0.11214278 0.0 0.0 0.0 0.0 0.16535085 0.044062164 0.0 0.0 0.0 0.09369504 0.0 0.0 0.0 0.0 0.0 0.0 0.0 0.08085545 0.0 0.07221122 0.0 0.0 0.26520166 0.0 0.0 0.0 0.19842957 0.0 0.0828639 0.0 0.0 0.0 0.0 0.106860556 0.0 …
../DATASETS/5_sample_bones_224x224x3/0/0_APML.dcm_rotation103	21_energy158.png 0.07954505 0.0 0.0 0.11836773 0.0 0.0 0.0 0.0 0.0 0.0 0.0 0.0 0.0 0.0 0.091341704 0.23961999 0.0063396553 0.220988 0.098835304 0.0 0.0 0.0 0.0 0.24470314 0.0 0.14782515 0.0 0.0 0.07876332 0.0 0.0 0.0 0.0 0.17323709 0.113968685 0.014764501 0.0 0.0 0.12899104 0.0 0.0 0.0 0.0 0.0 0.0 0.0 0.081154436 0.0 0.040332694 0.0 0.0 0.16689348 0.0 0.0 0.0 0.24058853 0.0 0.08679141 0.0 0.0 0.0…
../DATASETS/5_sample_bones_224x224x3/0/0_APML.dcm_rotation106	0_energy146.png 0.11285375 0.0 0.0 0.05461242 0.0 0.0 0.0 0.0 0.0 0.0 0.0 0.0 0.0 0.0 0.005285268 0.25493068 0.01464199 0.08821789 0.039240923 0.0 0.0 0.0 0.0 0.31233454 0.0 0.18747897 0.0 0.0 0.13930984 0.0 0.0 0.0 0.0 0.15146245 0.022614637 0.0 0.0 0.0 0.06740383 0.0 0.0 0.0 0.0 0.0 0.0 0.0 0.12713549 0.0 0.09949217 0.0 0.0 0.26248807 0.0 0.0 0.0 0.21594238 0.0 0.0719695 0.0 0.0 0.0 0.0 0.10050…
../DATASETS/5_sample_bones_224x224x3/0/0_APML.dcm_rotation109	-21_energy152.png 0.13699377 0.0 0.0 0.039130285 0.0 0.0 0.0 0.0 0.0 0.0 0.0 0.0 0.0 0.0 0.0 0.29390553 0.0 0.099155635 0.093895875 0.0 0.0 0.0 0.0 0.26742968 0.0 0.18970248 0.0 0.0 0.14043953 0.0 0.0 0.0 0.0 0.14560226 0.1028912 0.017289935 0.0 0.0 0.1824295 0.0 0.0 0.0 0.0 0.0 0.0 0.0 0.10497567 0.0 0.13369207 0.0 0.0 0.2461837 0.0 0.0 0.0 0.18310478 0.0 0.12518978 0.0 0.0 0.0 0.0 0.09675283 0.…
../DATASETS/5_sample_bones_224x224x3/0/0_APML.dcm_rotation106	0_energy152.png 0.10934385 0.0 0.0 0.07063925 0.0 0.0 0.0 0.0 0.0 0.0 0.0 0.0 0.0 0.0 0.014460284 0.25548637 0.009276498 0.11269679 0.05417231 0.0 0.0 0.0 0.0 0.30527812 0.0 0.17205171 0.0 0.0 0.13767736 0.0 0.0 0.0 0.0 0.14144848 0.047183704 0.0 0.0 0.0 0.08081571 0.0 0.0 0.0 0.0 0.0 0.0 0.0 0.11298613 0.0 0.092732474 0.0 0.0 0.25546777 0.0 0.0 0.0 0.22735164 0.0 0.070064396 0.0 0.0 0.0 0.0 0.11…
../DATASETS/5_sample_bones_224x224x3/0/0_APML.dcm_rotation103	3_energy158.png 0.09585277 0.0 0.0 0.095152155 0.0 0.0 0.0 0.0 0.0 0.0 0.0 0.0 0.0 0.0 0.036554582 0.2410217 0.0 0.15419234 0.087672 0.0 0.0 0.0 0.0 0.2728809 0.0 0.12693904 0.0 0.0 0.10144086 0.0 0.0 0.0 0.0 0.14528927 0.09908439 0.0 0.0 0.0 0.11395524 0.0 0.0 0.0 0.0 0.0 0.0 0.0 0.077948205 0.0 0.06409586 0.0 0.0 0.23461916 0.0 0.0 0.0 0.22366562 0.0 0.073973946 0.0 0.0 0.0 0.0 0.12684011 0.0 0…
../DATASETS/5_sample_bones_224x224x3/0/0_APML.dcm_rotation100	18_energy152.png 0.08728584 0.0 0.0 0.119215555 0.0 0.0 0.0 0.0 0.0 0.0 0.0 0.0 0.0 0.0 0.10737141 0.23357229 0.0072609526 0.22034203 0.08567307 0.0 0.0 0.0 0.0 0.23892441 0.0 0.14168097 0.0 0.0 0.069380626 0.0 0.0 0.0 0.0 0.18476853 0.099036604 0.02183899 0.0 0.0 0.12282001 0.0 0.0 0.0 0.0 0.0 0.0 0.0 0.09001101 0.0 0.044998232 0.0 0.0 0.1709651 0.0 0.0 0.0 0.23556536 0.0 0.08231695 0.0 0.0 0.0 …
../DATASETS/5_sample_bones_224x224x3/0/0_APML.dcm_rotation109	-6_energy158.png 0.12113485 0.0 0.0 0.07145219 0.0 0.0 0.0 0.0 0.0 0.0 0.0 0.0 0.0 0.0 0.0 0.27134934 0.0 0.10841565 0.08783921 0.0 0.0 0.0 0.0 0.2728034 0.0 0.16151278 0.0 0.0 0.13364093 0.0 0.0 0.0 0.0 0.14823064 0.07495987 0.0018754184 0.0 0.0 0.11152692 0.0 0.0 0.0 0.0 0.0 0.0 0.0 0.13386244 0.0 0.087655514 0.0 0.0 0.24625608 0.0 0.0 0.0 0.18289635 0.0 0.105200276 0.0 0.0 0.0 0.0 0.1224891 0.…
../DATASETS/5_sample_bones_224x224x3/0/0_APML.dcm_rotation103	0_energy146.png 0.109827876 0.0 0.0 0.05224304 0.0 0.0 0.0 0.0 0.0 0.0 0.0 0.0 0.0 0.0 0.00025792563 0.2546561 0.019575907 0.08294361 0.03896617 0.0 0.0 0.0 0.0 0.31630954 0.0 0.19589749 0.0 0.0 0.14104761 0.0 0.0 0.0 0.0 0.14873768 0.025229182 0.0 0.0 0.0 0.05949915 0.0 0.0 0.0 0.0 0.0 0.0 0.0 0.124026366 0.0 0.09985217 0.0 0.0 0.25916559 0.0 0.0 0.0 0.21583484 0.0 0.07432052 0.0 0.0 0.0 0.0 0.0…
../DATASETS/5_sample_bones_224x224x3/0/0_APML.dcm_rotation103	-18_energy140.png 0.11938087 0.0 0.0 0.01838963 0.0 0.0 0.0 0.0 0.0 0.0 0.0 0.0 0.0 0.0 0.0 0.28519928 0.0 0.07159606 0.06899558 0.0 0.0 0.0 0.0 0.29386497 0.0 0.21767697 0.0 0.0 0.15594593 0.0 0.0 0.0 0.0 0.1528099 0.060248006 0.0 0.0 0.0 0.14624742 0.0 0.0 0.0 0.0 0.0 0.0 0.0 0.08912891 0.0 0.12213075 0.0 0.0 0.25979313 0.0 0.0 0.0 0.17094994 0.0 0.116242416 0.0 0.0 0.0 0.0 0.079053566 0.0 0.0 …
../DATASETS/5_sample_bones_224x224x3/0/0_APML.dcm_rotation106	15_energy140.png 0.09243436 0.0 0.0 0.08773845 0.0 0.0 0.0 0.0 0.0 0.0 0.0 0.0 0.0 0.0 0.09233159 0.24896015 0.009171271 0.1832705 0.08678861 0.0 0.0 0.0 0.0 0.27122483 0.0 0.20118168 0.0 0.0 0.107254714 0.0 0.0 0.0 0.0 0.15745799 0.07795344 0.0 0.0 0.0 0.1069008 0.0 0.0 0.0 0.0 0.0 0.0 0.0 0.037981894 0.0 0.03974258 0.0 0.0 0.18924956 0.0 0.0 0.0 0.24771248 0.0 0.073629856 0.0 0.0 0.0 0.0 0.0599…
../DATASETS/5_sample_bones_224x224x3/0/0_APML.dcm_rotation82	3_energy140.png 0.106826276 0.0 0.0 0.097784854 0.0 0.0 0.0 0.0 0.0 0.0 0.0 0.0 0.0 0.0 0.14752764 0.15079503 0.0 0.22450912 0.026874978 0.0 0.0 0.0 0.0 0.27842182 0.0 0.09615776 0.0 0.0 5.6550525e-05 0.0 0.0 0.0 0.0 0.18876146 0.05068731 0.0 0.0 0.0 0.15565917 0.0 0.0 0.0 0.0 0.0 0.0 0.0 0.0 0.0 0.04470837 0.0 0.0 0.23524776 0.0 0.0 0.0 0.20989044 0.0 0.042118855 0.0 0.0 0.0 0.0 0.0889422 0.0 0.…
../DATASETS/5_sample_bones_224x224x3/0/0_APML.dcm_rotation103	15_energy140.png 0.08940951 0.0 0.0 0.088537514 0.0 0.0 0.0 0.0 0.0 0.0 0.0 0.0 0.0 0.0 0.09836228 0.24785224 0.017058242 0.17652032 0.07530316 0.0 0.0 0.0 0.0 0.2755837 0.0 0.20714761 0.0 0.0 0.103017725 0.0 0.0 0.0 0.0 0.16655494 0.06685195 0.0 0.0 0.0 0.0992899 0.0 0.0 0.0 0.0 0.0 0.0 0.0 0.041503415 0.0 0.0376403 0.0 0.0 0.18825276 0.0 0.0 0.0 0.24014676 0.0 0.07133578 0.0 0.0 0.0 0.0 0.05721…
../DATASETS/5_sample_bones_224x224x3/0/0_APML.dcm_rotation109	-3_energy158.png 0.113796644 0.0 0.0 0.0907428 0.0 0.0 0.0 0.0 0.0 0.0 0.0 0.0 0.0 0.0 0.0036545426 0.2680199 0.007508591 0.12607771 0.103531905 0.0 0.0 0.0 0.0 0.26903 0.0 0.14963925 0.0 0.0 0.13314736 0.0 0.0 0.0 0.0 0.11558743 0.1027755 0.0 0.0 0.0 0.11132277 0.0 0.0 0.0 0.0 0.0 0.0 0.0 0.13570839 0.0 0.08247566 0.0 0.0 0.23340398 0.0 0.0 0.0 0.21639043 0.0 0.08891224 0.0 0.0 0.0 0.0 0.1428964…
../DATASETS/5_sample_bones_224x224x3/0/0_APML.dcm_rotation106	-15_energy140.png 0.121946156 0.0 0.0 0.030888215 0.0 0.0 0.0 0.0 0.0 0.0 0.0 0.0 0.0 0.0 0.0 0.27965468 0.0 0.0816591 0.08457701 0.0 0.0 0.0 0.0 0.28311336 0.0 0.19734779 0.0 0.0 0.14965676 0.0 0.0 0.0 0.0 0.14617468 0.06516081 0.0 0.0 0.0 0.13306773 0.0 0.0 0.0 0.0 0.0 0.0 0.0 0.10875551 0.0 0.11177917 0.0 0.0 0.25830522 0.0 0.0 0.0 0.1749535 0.0 0.11894145 0.0 0.0 0.0 0.0 0.09321391 0.0 0.0 0.…
../DATASETS/5_sample_bones_224x224x3/0/0_APML.dcm_rotation106	12_energy158.png 0.089986786 0.0 0.0 0.10773673 0.0 0.0 0.0 0.0 0.0 0.0 0.0 0.0 0.0 0.0 0.052778352 0.27127603 0.018362528 0.14848833 0.118071176 0.0 0.0 0.0 0.0 0.2509994 0.0 0.16520153 0.0 0.0 0.10907542 0.0 0.0 0.0 0.0 0.14155205 0.107133895 0.0025182816 0.0 0.0 0.101071656 0.0 0.0 0.0 0.0 0.0 0.0 0.0 0.09660599 0.0 0.037199933 0.0 0.0 0.19157515 0.0 0.0 0.0 0.22090071 0.0 0.11099522 0.0 0.0 0…
../DATASETS/5_sample_bones_224x224x3/0/0_APML.dcm_rotation103	-9_energy152.png 0.12118541 0.0 0.0 0.05318395 0.0 0.0 0.0 0.0 0.0 0.0 0.0 0.0 0.0 0.0 0.0 0.26484457 0.0 0.109431334 0.079563476 0.0 0.0 0.0 0.0 0.27723083 0.0 0.17066276 0.0 0.0 0.1351043 0.0 0.0 0.0 0.0 0.15701061 0.07246084 8.254193e-05 0.0 0.0 0.11528141 0.0 0.0 0.0 0.0 0.0 0.0 0.0 0.12981582 0.0 0.09875413 0.0 0.0 0.25149047 0.0 0.0 0.0 0.184436 0.0 0.11064081 0.0 0.0 0.0 0.0 0.110996395 0.…
../DATASETS/5_sample_bones_224x224x3/0/0_APML.dcm_rotation103	-3_energy140.png 0.11078295 0.0 0.0 0.04354944 0.0 0.0 0.0 0.0 0.0 0.0 0.0 0.0 0.0 0.0 0.0 0.2658573 0.0 0.08295843 0.05667261 0.0 0.0 0.0 0.0 0.29237387 0.0 0.18586662 0.0 0.0 0.14132719 0.0 0.0 0.0 0.0 0.1615572 0.033031188 0.0 0.0 0.0 0.09008232 0.0 0.0 0.0 0.0 0.0 0.0 0.0 0.13478447 0.0 0.095931366 0.0 0.0 0.26839283 0.0 0.0 0.0 0.1862819 0.0 0.09430177 0.0 0.0 0.0 0.0 0.10220396 0.0 0.0 0.0 …
../DATASETS/5_sample_bones_224x224x3/0/0_APML.dcm_rotation103	3_energy152.png 0.09587658 0.0 0.0 0.08391467 0.0 0.0 0.0 0.0 0.0 0.0 0.0 0.0 0.0 0.0 0.033372846 0.23999198 0.0 0.14329064 0.07659077 0.0 0.0 0.0 0.0 0.27398345 0.0 0.13222791 0.0 0.0 0.09429952 0.0 0.0 0.0 0.0 0.16370635 0.077406 0.0 0.0 0.0 0.11038322 0.0 0.0 0.0 0.0 0.0 0.0 0.0 0.0802378 0.0 0.06384041 0.0 0.0 0.24854551 0.0 0.0 0.0 0.20495598 0.0 0.08496676 0.0 0.0 0.0 0.0 0.12183647 0.0 0.0…
../DATASETS/5_sample_bones_224x224x3/1/1_APML.dcm_rotation103	-3_energy146.png 0.07163583 0.0 0.0 0.0 0.3538807 0.0 0.13756108 0.0 0.0 0.0 0.0 0.0 0.22787243 0.3153865 0.054979224 0.07471507 0.123709194 0.0 0.0 0.0 0.0 0.0 0.0 0.2776663 0.0 0.11139785 0.0 0.18810491 0.118417196 0.26783392 0.0 0.0 0.0 0.0 0.0 0.0 0.0 0.0 0.0 0.0 0.0 0.20122376 0.0 0.0 0.05037657 0.0 0.0 0.0 0.0 0.0 0.0 0.0 0.0 0.09751135 0.15493888 0.017881693 0.035582036 0.031828504 0.0 0.0…
../DATASETS/5_sample_bones_224x224x3/1/1_APML.dcm_rotation103	9_energy152.png 0.07372334 0.0 0.0 0.0 0.3166873 0.0 0.1469411 0.0 0.0 0.0 0.0 0.0 0.22097549 0.29446507 0.06582613 0.09465468 0.14570577 0.0 0.0 0.0 0.0 0.0 0.0 0.25225043 0.0 0.18569824 0.0 0.18201359 0.13498902 0.24136311 0.0 0.0 0.0071827876 0.0 0.0 0.0 0.0 0.0 0.0 0.0 0.0 0.18177633 0.0 0.0 0.009599536 0.0 0.0 0.0 0.0 0.0 0.0 0.0 0.0 0.11374849 0.14936532 0.038697302 0.034678113 0.054449283 …
../DATASETS/5_sample_bones_224x224x3/1/1_APML.dcm_rotation106	3_energy146.png 0.063954696 0.0 0.0 0.0 0.33495045 0.0 0.13203481 0.0 0.0 0.0 0.0 0.0 0.20681834 0.29769856 0.07033837 0.07018673 0.14651278 0.0 0.0 0.0 0.002812478 0.0 0.0 0.26634124 0.0 0.16859776 0.0 0.16079122 0.12645203 0.2717225 0.0 0.0 0.0 0.0 0.0 0.0 0.0 0.0 0.0 0.0 0.0 0.21769454 0.0 0.0 0.029158022 0.0 0.0 0.0 0.0 0.0 0.0 0.0 0.0 0.11715473 0.15335299 0.025261052 0.048411023 0.058384266…
../DATASETS/5_sample_bones_224x224x3/1/1_APML.dcm_rotation106	-18_energy140.png 0.10291107 0.0 0.0 0.0 0.3451207 0.0 0.121928476 0.0 0.0 0.0 0.0 0.0 0.21984269 0.29949176 0.025509033 0.14990698 0.05664221 0.0 0.0 0.0 0.0 0.0 0.0 0.31024334 0.0 0.11781227 0.0 0.21425809 0.13352825 0.25711632 0.0 0.0 0.0 0.026403766 0.0 0.0 0.0 0.0 0.0 0.0 0.0 0.15192975 0.0 0.0 0.010021171 0.0 0.04534284 0.0 0.0 0.0 0.0 0.034662094 0.0 0.062664695 0.10390856 0.042832177 0.0 …
../DATASETS/5_sample_bones_224x224x3/1/1_APML.dcm_rotation106	6_energy158.png 0.0708878 0.0 0.0 0.0 0.3060079 0.0 0.120186724 0.0 0.0 0.0 0.0 0.0 0.19655195 0.2792866 0.080517456 0.08922074 0.161591 0.0 0.0 0.0 0.00705784 0.0 0.0 0.25344613 0.0 0.19273978 0.0 0.155004 0.14871168 0.25227022 0.0 0.0 0.0037520414 0.0 0.0 0.0 0.0 0.0 0.0 0.0 0.0 0.18987061 0.0 0.0 0.000174293 0.0 0.0 0.0 0.0 0.0 0.0 0.0 0.0 0.13130924 0.16339347 0.057297394 0.048072968 0.071170…
../DATASETS/5_sample_bones_224x224x3/1/1_APML.dcm_rotation106	0_energy146.png 0.06740335 0.0 0.0 0.0 0.33575514 0.0 0.11449815 0.0 0.0 0.0 0.0 0.0 0.18770663 0.30063757 0.06287543 0.08838749 0.13974455 0.0 0.0 0.0 0.0 0.0 0.0 0.28553814 0.0 0.15111668 0.0 0.1765269 0.1041769 0.25518328 0.0 0.0 0.0 0.025012476 0.0 0.0 0.0 0.0 0.0 0.0 0.0 0.22446801 0.0 0.0 0.02150614 0.0 0.0 0.0 0.0 0.0 0.0 0.008186703 0.0 0.11191486 0.11466799 0.025303207 0.035980552 0.0753…
../DATASETS/5_sample_bones_224x224x3/1/1_APML.dcm_rotation100	21_energy158.png 0.09670789 0.0 0.0 0.0 0.261253 0.0 0.15696439 0.0 0.0 0.0 0.0 0.0 0.27675468 0.2819911 0.11476129 0.09643309 0.13321911 0.0 0.0 0.0 0.0 0.0 0.0 0.26331526 0.0 0.19346203 0.0 0.17624716 0.17212869 0.22277008 0.0 0.0 0.046234187 0.0 0.0 0.0 0.0 0.0 0.0 0.0 0.0 0.13379222 0.0 0.0 0.0 0.0 0.0 0.0 0.0 0.0 0.0 0.0 0.0 0.112675115 0.19404499 0.0785645 0.00051815226 0.018394116 0.0 0.0 …
../DATASETS/5_sample_bones_224x224x3/1/1_APML.dcm_rotation82	15_energy140.png 0.087983504 0.0 0.0 0.0 0.2763831 0.0 0.15055911 0.0 0.0 0.0 0.0 0.0 0.2458466 0.28263512 0.1229691 0.09486418 0.15435202 0.0 0.0 0.0 0.0 0.0 0.0 0.24563526 0.0 0.19414297 0.0 0.1726376 0.14843386 0.2252391 0.0 0.0 0.04822803 0.0 0.0 0.0 0.0 0.0 0.0 0.0 0.0 0.14275227 0.0 0.0 0.0029244446 0.0 0.0 0.0 0.0 0.0039755246 0.0 0.0 0.0 0.12910871 0.18506663 0.07544883 0.0016495703 0.027…
../DATASETS/5_sample_bones_224x224x3/1/1_APML.dcm_rotation100	15_energy146.png 0.08889997 0.0 0.0 0.0 0.30916464 0.0 0.14229622 0.0 0.0 0.0 0.0 0.0 0.23294805 0.26871026 0.081137724 0.11099069 0.14824826 0.0 0.0 0.0 0.0 0.0 0.0 0.25967565 0.0 0.18296528 0.0 0.16639519 0.15784068 0.2367476 0.0 0.0 0.016847618 0.0 0.0 0.0 0.0 0.0 0.0 0.0 0.0 0.14631374 0.0 0.0 0.011094006 0.0 0.0 0.0 0.0 0.0 0.0 0.0 0.0 0.10879907 0.17326707 0.06706332 0.015301652 0.03764758 …
../DATASETS/5_sample_bones_224x224x3/1/1_APML.dcm_rotation106	18_energy146.png 0.096952856 0.0 0.0 0.0 0.29175678 0.0 0.13576306 0.0 0.0 0.0 0.0 0.0 0.22479844 0.25879377 0.0977019 0.13231246 0.13956356 0.0 0.0 0.0 0.0 0.0 0.0 0.26373917 0.0 0.19178826 0.0 0.1773541 0.15369864 0.22462474 0.0 0.0 0.0135678295 0.0 0.0 0.0 0.0 0.0 0.0 0.0 0.0 0.13389748 0.0 0.0 0.0 0.0 0.0 0.0 0.0 0.0 0.0 0.0 0.0 0.109684035 0.14909896 0.08363751 0.00010819425 0.051332913 0.0 …
../DATASETS/5_sample_bones_224x224x3/1/1_APML.dcm_rotation103	3_energy140.png 0.066780336 0.0 0.0 0.0 0.3396363 0.0 0.14537604 0.0 0.0 0.0 0.0 0.0 0.22849824 0.30550292 0.07150368 0.059184104 0.14412786 0.0 0.0 0.0 0.012085993 0.0 0.0 0.26212636 0.0 0.15296692 0.0 0.16512549 0.13131867 0.27496195 0.0 0.0 0.0 0.0 0.0 0.0 0.0 0.0 0.0 0.0 0.0 0.21106051 0.0 0.0 0.042339936 0.0 0.0 0.0 0.0 0.0 0.0 0.0 0.0 0.11245043 0.17263903 0.02216763 0.045877684 0.044213887…
../DATASETS/5_sample_bones_224x224x3/1/1_APML.dcm_rotation109	-9_energy140.png 0.083687425 0.0 0.0 0.0 0.3672811 0.0 0.13046677 0.0 0.0 0.0 0.0 0.0 0.21753623 0.28402373 0.02215322 0.13269316 0.077373855 0.0 0.0 0.0 0.0 0.0 0.0 0.2753137 0.0 0.09418211 0.015896188 0.19868617 0.13102141 0.27438167 0.0 0.0 0.0 0.007690858 0.0 0.0 0.0 0.0 0.0 0.0 0.0 0.16694078 0.0 0.0 0.05729518 0.0 0.010129601 0.0 0.0 0.0 0.0 0.0 0.0 0.071387656 0.110894546 0.036809456 0.017…
../DATASETS/5_sample_bones_224x224x3/1/1_APML.dcm_rotation103	-9_energy152.png 0.073036335 0.0 0.0 0.0 0.37022266 0.0 0.10750687 0.0 0.0 0.0 0.0 0.0 0.21568017 0.29366142 0.019165654 0.121224634 0.08803842 0.0 0.0 0.0 0.0 0.0 0.0 0.28158042 0.0 0.105688 0.0028986498 0.18506968 0.13363095 0.27073318 0.0 0.0 0.0 0.000116131916 0.0 0.0 0.0 0.0 0.0 0.0 0.0 0.17207076 0.0 0.0 0.04752435 0.0 0.0 0.0 0.0 0.0 0.0 0.0 0.0 0.07555557 0.1233641 0.023809958 0.026367502…
../DATASETS/5_sample_bones_224x224x3/1/1_APML.dcm_rotation106	-18_energy146.png 0.10675599 0.0 0.0 0.0 0.33573776 0.0 0.10932074 0.0 0.0 0.0 0.0 0.0 0.21268965 0.29492924 0.021443978 0.16333704 0.06122267 0.0 0.0 0.0 0.0 0.0 0.0 0.31362084 0.0 0.12262348 0.0 0.21691255 0.13019821 0.24529512 0.0 0.0 0.0 0.0324554 0.0 0.0 0.0 0.0 0.0 0.0 0.0 0.1459864 0.0 0.0 0.0 0.0 0.057327706 0.0 0.0 0.0 0.0 0.041047506 0.0 0.06680603 0.08932115 0.045830168 0.0 0.027229857…
../DATASETS/5_sample_bones_224x224x3/1/1_APML.dcm_rotation109	-3_energy158.png 0.060936555 0.0 0.0 0.0 0.35066026 0.0 0.09611727 0.0 0.0 0.0 0.0 0.0 0.18023248 0.2931938 0.061350234 0.08461298 0.1298855 0.0 0.0 0.0 0.0 0.0 0.0 0.28674877 0.0 0.13305406 0.0 0.15619136 0.120616004 0.28161636 0.0 0.0 0.0 0.0061421543 0.0 0.0 0.0 0.0 0.0 0.0 0.0 0.22797358 0.0 0.0 0.04628757 0.0 0.0 0.0 0.0 0.0 0.0100726215 0.0 0.0 0.11475085 0.14405006 0.018677048 0.04394493 0…
../DATASETS/5_sample_bones_224x224x3/1/1_APML.dcm_rotation103	21_energy146.png 0.10110783 0.0 0.0 0.0 0.26721126 0.0 0.16028777 0.0 0.0 0.0 0.0 0.0 0.24969628 0.27206448 0.10537714 0.12622719 0.13685061 0.0 0.0 0.0 0.0 0.0 0.0 0.2667283 0.0 0.20439912 0.0 0.1908486 0.15312622 0.21101402 0.0 0.0 0.036161337 0.0 0.0 0.0 0.0 0.0 0.0 0.0 0.0 0.13120024 0.0 0.0 0.0 0.0 0.02792349 0.0 0.0 0.0 0.0 0.0 0.0 0.11285822 0.15091158 0.08404284 0.0 0.038579438 0.0 0.0 0.…
../DATASETS/5_sample_bones_224x224x3/1/1_APML.dcm_rotation106	3_energy158.png 0.053231765 0.0 0.0 0.0 0.30327556 0.0 0.11824236 0.0 0.0 0.0 0.0 0.0 0.20562752 0.29106802 0.10062176 0.04354454 0.16483355 0.0 0.0 0.0 0.032973457 0.0 0.0 0.25827813 0.0 0.19147664 0.0 0.12649824 0.14344925 0.28051916 0.0 0.0 0.007955966 0.0 0.0 0.0 0.0 0.0034355351 0.0 0.0 0.0 0.22949502 0.0 0.0 0.021121148 0.0 0.0 0.0 0.0 0.0 0.004489196 0.0 0.0 0.14659949 0.19352661 0.0378233…
../DATASETS/5_sample_bones_224x224x3/1/1_APML.dcm_rotation103	12_energy152.png 0.0811613 0.0 0.0 0.0 0.32890502 0.0 0.13400535 0.0 0.0 0.0 0.0 0.0 0.22567007 0.27979 0.053200804 0.11268393 0.13238457 0.0 0.0 0.0 0.0 0.0 0.0 0.2590233 0.0 0.17204076 0.0 0.1787774 0.15482935 0.23967287 0.0 0.0 0.0 0.0 0.0 0.0 0.0 0.0 0.0 0.0 0.0 0.15694298 0.0 0.0 0.020582817 0.0 0.0 0.0 0.0 0.0 0.0 0.0 0.0 0.0990365 0.15720412 0.050399214 0.02435459 0.04252381 0.0 0.0 0.0 0.…
../DATASETS/5_sample_bones_224x224x3/1/1_APML.dcm_rotation100	3_energy140.png 0.061683234 0.0 0.0 0.0 0.32810616 0.0 0.15084551 0.0 0.0 0.0 0.0 0.0 0.24100469 0.3092536 0.090685725 0.04060753 0.15302229 0.0 0.0 0.0 0.025861405 0.0 0.0 0.25328213 0.0 0.15696095 0.0 0.15251355 0.13528702 0.28097427 0.0 0.0 0.013504908 0.0 0.0 0.0 0.0 0.0 0.0 0.0 0.0 0.2146128 0.0 0.0 0.043385103 0.0 0.0 0.0 0.0 0.0 0.0 0.0 0.0 0.12536027 0.19437972 0.02219698 0.04772772 0.041…
../DATASETS/5_sample_bones_224x224x3/1/1_APML.dcm_rotation103	9_energy140.png 0.07442743 0.0 0.0 0.0 0.33305824 0.0 0.16269979 0.0 0.0 0.0 0.0 0.0 0.23590216 0.29071474 0.058993675 0.0962274 0.14024642 0.0 0.0 0.0 0.0 0.0 0.0 0.24694508 0.0 0.16401318 0.0 0.18948694 0.13457872 0.24921453 0.0 0.0 0.0057248077 0.0 0.0 0.0 0.0 0.0 0.0 0.0 0.0 0.17686456 0.0 0.0 0.03200768 0.0 0.0 0.0 0.0 0.0 0.0 0.0 0.0 0.10824013 0.14985222 0.038345587 0.028625231 0.045714967…
../DATASETS/5_sample_bones_224x224x3/1/1_APML.dcm_rotation109	-6_energy146.png 0.07116014 0.0 0.0 0.0 0.36412975 0.0 0.12403126 0.0 0.0 0.0 0.0 0.0 0.21789916 0.30269182 0.042397093 0.095741786 0.0998348 0.0 0.0 0.0 0.0 0.0 0.0 0.2758144 0.0 0.10900106 0.011059912 0.18257867 0.12785906 0.28033122 0.0 0.0 0.0 0.0 0.0 0.0 0.0 0.0 0.0 0.0 0.0 0.1910826 0.0 0.0 0.057608347 0.0 0.0 0.0 0.0 0.0 0.0 0.0 0.0 0.09056107 0.14120942 0.02092019 0.031491496 0.021481417 …
../DATASETS/5_sample_bones_224x224x3/1/1_APML.dcm_rotation106	-12_energy152.png 0.07431769 0.0 0.0 0.0 0.37020484 0.0 0.096043766 0.0 0.0 0.0 0.0 0.0 0.19934747 0.28548688 0.011466636 0.1403704 0.069565445 0.0 0.0 0.0 0.0 0.0 0.0 0.2892459 0.0 0.10419386 0.013914838 0.19068924 0.13369122 0.2761403 0.0 0.0 0.0 0.014165599 0.0 0.0 0.0 0.0 0.0 0.0 0.0 0.17360967 0.0 0.0 0.046685122 0.0 0.0 0.0 0.0 0.0 0.0 0.015796084 0.0 0.0678314 0.107550375 0.02396137 0.0189…
../DATASETS/5_sample_bones_224x224x3/1/1_APML.dcm_rotation109	12_energy146.png 0.08288338 0.0 0.0 0.0 0.33546546 0.0 0.11592112 0.0 0.0 0.0 0.0 0.0 0.19015299 0.2637721 0.039744187 0.14507069 0.12538955 0.0 0.0 0.0 0.0 0.0 0.0 0.2647185 0.0 0.17327234 0.0 0.18589167 0.14796692 0.23124847 0.0 0.0 0.0 0.0 0.0 0.0 0.0 0.0 0.0 0.0 0.0 0.1489756 0.0 0.0 0.013759098 0.0 0.0 0.0 0.0 0.0 0.0 0.0 0.0 0.0923306 0.11827404 0.061327804 0.018035665 0.06228898 0.0 0.0 0.…
../DATASETS/5_sample_bones_224x224x3/1/1_APML.dcm_rotation106	0_energy140.png 0.07319455 0.0 0.0 0.0 0.34123835 0.0 0.12711284 0.0 0.0 0.0 0.0 0.0 0.19933745 0.30472416 0.054543365 0.09455786 0.13189338 0.0 0.0 0.0 0.0 0.0 0.0 0.28579906 0.0 0.14198536 0.0 0.1889529 0.10612046 0.25099677 0.0 0.0 0.0 0.023003973 0.0 0.0 0.0 0.0 0.0 0.0 0.0 0.2131928 0.0 0.0 0.028430907 0.0 0.0029167251 0.0 0.0 0.0 0.0 0.010559801 0.0 0.10183767 0.11854873 0.027429257 0.03169…
../DATASETS/5_sample_bones_224x224x3/1/1_APML.dcm_rotation106	-15_energy158.png 0.0867222 0.0 0.0 0.0 0.3568075 0.0 0.09075167 0.0 0.0 0.0 0.0 0.0 0.2013037 0.29303288 0.0040154564 0.15836518 0.060415465 0.0 0.0 0.0 0.0 0.0 0.0 0.30782253 0.0 0.106414676 0.003311962 0.20428492 0.13559961 0.25765124 0.0 0.0 0.0 0.02828222 0.0 0.0 0.0 0.0 0.0 0.0 0.0 0.15502308 0.0 0.0 0.019244997 0.0 0.016846763 0.0 0.0 0.0 0.0 0.04120268 0.0 0.06491791 0.10118355 0.03210489…
../DATASETS/5_sample_bones_224x224x3/1/1_APML.dcm_rotation106	-21_energy140.png 0.11936193 0.0 0.0 0.0 0.32843858 0.0 0.116633944 0.0 0.0 0.0 0.0 0.0 0.22618334 0.30552673 0.033402253 0.15843554 0.05691098 0.0 0.0 0.0 0.0 0.0 0.0 0.30984026 0.0 0.123518646 0.0 0.21867542 0.14064428 0.24871208 0.0 0.0 0.0 0.022740822 0.0 0.0 0.0 0.0 0.0 0.0 0.0 0.14477792 0.0 0.0 0.0 0.0 0.054628856 0.0 0.0 0.0 0.0 0.03159768 0.0 0.06775354 0.10244474 0.04578051 0.0 0.018826…
../DATASETS/5_sample_bones_224x224x3/1/1_APML.dcm_rotation106	21_energy158.png 0.103051014 0.0 0.0 0.0 0.26978734 0.0 0.14075795 0.0 0.0 0.0 0.0 0.0 0.25298202 0.27665296 0.100679874 0.121124536 0.12567875 0.0 0.0 0.0 0.0 0.0 0.0 0.2736995 0.0 0.20627938 0.0 0.18449755 0.16931461 0.2167631 0.0 0.0 0.021987347 0.0 0.0 0.0 0.0 0.0 0.0 0.0 0.0 0.12941559 0.0 0.0 0.0 0.0 0.0050536063 0.0 0.0 0.0 0.0 0.0 0.0 0.101490885 0.16598193 0.08370633 0.0 0.029016076 0.0 …
../DATASETS/5_sample_bones_224x224x3/1/1_APML.dcm_rotation109	-21_energy140.png 0.11878129 0.0 0.0 0.0 0.3292104 0.0 0.11342278 0.0 0.0 0.0 0.0 0.0 0.21599875 0.3015346 0.034890126 0.1617742 0.05034332 0.0 0.0 0.0 0.0 0.0 0.0 0.31061465 0.0 0.123889565 0.0 0.2200094 0.13772263 0.25509757 0.0 0.0 0.0 0.027802499 0.0 0.0 0.0 0.0 0.0 0.0 0.0 0.1533098 0.0 0.0 0.0 0.0 0.048905425 0.0 0.0 0.0 0.0 0.03257774 0.0 0.07023821 0.09576778 0.041308403 0.0 0.025248442 0…
../DATASETS/5_sample_bones_224x224x3/1/1_APML.dcm_rotation103	-12_energy158.png 0.07559689 0.0 0.0 0.0 0.37334064 0.0 0.085225 0.0 0.0 0.0 0.0 0.0 0.1989239 0.28564635 0.0 0.14597555 0.07189805 0.0 0.0 0.0 0.0 0.0 0.0 0.297469 0.0 0.10343885 0.010236439 0.18785693 0.13974854 0.26738968 0.0 0.0 0.0 0.015026313 0.0 0.0 0.0 0.0 0.0 0.0 0.0 0.16745427 0.0 0.0 0.041704312 0.0 0.0 0.0 0.0 0.0 0.0 0.029267468 0.0 0.06215026 0.10979124 0.02261157 0.020326149 0.0356…
../DATASETS/5_sample_bones_224x224x3/1/1_APML.dcm_rotation103	0_energy146.png 0.06811465 0.0 0.0 0.0 0.33532578 0.0 0.12685813 0.0 0.0 0.0 0.0 0.0 0.20900525 0.30748132 0.07149822 0.073878154 0.1440004 0.0 0.0 0.0 0.0 0.0 0.0 0.28157362 0.0 0.14685923 0.0 0.17610092 0.110941 0.26019922 0.0 0.0 0.0 0.008583589 0.0 0.0 0.0 0.0 0.0 0.0 0.0 0.22161405 0.0 0.0 0.02353189 0.0 0.0 0.0 0.0 0.0 0.0 0.0 0.0 0.114627115 0.13522656 0.023400005 0.03795474 0.07066182 0.0…
../DATASETS/5_sample_bones_224x224x3/1/1_APML.dcm_rotation109	15_energy140.png 0.090727404 0.0 0.0 0.0 0.32235727 0.0 0.119156316 0.0 0.0 0.0 0.0 0.0 0.19842216 0.25730956 0.06513088 0.1419296 0.13045876 0.0 0.0 0.0 0.0 0.0 0.0 0.27003753 0.0 0.17785989 0.0 0.18296157 0.15034053 0.2268993 0.0 0.0 0.0 0.0 0.0 0.0 0.0 0.0 0.0 0.0 0.0 0.1350664 0.0 0.0 0.008151865 0.0 0.0 0.0 0.0 0.0 0.0 0.0 0.0 0.099659346 0.12857412 0.07791067 0.010428845 0.054755956 0.0 0.0…
../DATASETS/5_sample_bones_224x224x3/1/1_APML.dcm_rotation106	9_energy158.png 0.08039751 0.0 0.0 0.0 0.30321586 0.0 0.13576351 0.0 0.0 0.0 0.0 0.0 0.21396326 0.291615 0.065950215 0.10274923 0.15110731 0.0 0.0 0.0 0.0 0.0 0.0 0.25874567 0.0 0.19938572 0.0 0.1789886 0.14303386 0.22830626 0.0 0.0 0.012153881 0.0 0.0 0.0 0.0 0.0 0.0 0.0 0.0 0.16562535 0.0 0.0 0.0 0.0 0.0 0.0 0.0 0.0 0.0 0.0 0.0 0.118690826 0.15416937 0.057951435 0.038248807 0.058863927 0.0 0.0 …
../DATASETS/5_sample_bones_224x224x3/1/1_APML.dcm_rotation106	12_energy158.png 0.08715812 0.0 0.0 0.0 0.32061878 0.0 0.11863471 0.0 0.0 0.0 0.0 0.0 0.21228687 0.274553 0.05268759 0.122966364 0.13538699 0.0 0.0 0.0 0.0 0.0 0.0 0.26511395 0.0 0.17900895 0.0 0.17587577 0.16291639 0.23320198 0.0 0.0 0.0 0.0 0.0 0.0 0.0 0.0 0.0 0.0 0.0 0.14636979 0.0 0.0 0.0068067294 0.0 0.0 0.0 0.0 0.0 0.0 0.0 0.0 0.098433554 0.15793794 0.06430906 0.025564156 0.04822137 0.0 0.0…
../DATASETS/5_sample_bones_224x224x3/1/1_APML.dcm_rotation109	12_energy152.png 0.08381748 0.0 0.0 0.0 0.33131936 0.0 0.098028064 0.0 0.0 0.0 0.0 0.0 0.18152381 0.257985 0.041294497 0.1476015 0.124895684 0.0 0.0 0.0 0.0 0.0 0.0 0.26576927 0.0 0.17145357 0.0 0.17646803 0.16111408 0.2343061 0.0 0.0 0.0 0.0 0.0 0.0 0.0 0.0 0.0 0.0 0.0 0.14648196 0.0 0.0 0.011736767 0.0 0.0 0.0 0.0 0.0 0.0 0.0 0.0 0.091113165 0.1270521 0.065257035 0.017344365 0.06563526 0.0 0.0 …
../DATASETS/5_sample_bones_224x224x3/1/1_APML.dcm_rotation109	12_energy140.png 0.081167676 0.0 0.0 0.0 0.34079373 0.0 0.12899004 0.0 0.0 0.0 0.0 0.0 0.19823843 0.26759338 0.04137748 0.137467 0.123043604 0.0 0.0 0.0 0.0 0.0 0.0 0.26308674 0.0 0.17309512 0.0 0.18957818 0.14093295 0.23577483 0.0 0.0 0.0 0.0 0.0 0.0 0.0 0.0 0.0 0.0 0.0 0.15398619 0.0 0.0 0.023373777 0.0 0.0 0.0 0.0 0.0 0.0 0.0 0.0 0.09236618 0.11901513 0.056174163 0.019130552 0.054370686 0.0 0.…
../DATASETS/5_sample_bones_224x224x3/1/1_APML.dcm_rotation85	-12_energy140.png 0.07774043 0.0 0.0 0.0 0.36756152 0.0 0.12865132 0.0 0.0 0.0 0.0 0.0 0.25739005 0.2995131 0.03933258 0.10742695 0.0656878 0.0 0.0 0.0 0.0 0.0 0.0 0.27696094 0.0 0.07636817 0.023042781 0.1966889 0.14194676 0.27175826 0.0 0.0 0.0 0.0 0.0 0.0 0.0 0.0 0.0 0.0 0.0 0.16361675 0.0 0.0 0.054254126 0.0 0.0030329917 0.0 0.0 0.0 0.0 0.0 0.0 0.06054731 0.1448039 0.025658118 0.011852947 0.01…
../DATASETS/5_sample_bones_224x224x3/1/1_APML.dcm_rotation109	-21_energy158.png 0.12003162 0.0 0.0 0.0 0.30710605 0.0 0.06366945 0.0 0.0 0.0 0.0 0.0 0.20698062 0.29903933 0.03946683 0.17592162 0.06129142 0.0 0.0 0.0 0.0 0.0 0.0 0.31457746 0.0 0.1153564 0.0 0.21331654 0.15199961 0.24291772 0.0 0.0 0.0 0.030473819 0.0 0.0 0.0 0.0 0.0 0.0 0.0 0.1427824 0.0 0.0 0.0 0.0 0.028392946 0.0 0.0 0.0 0.0 0.031953026 0.0 0.085753955 0.10144558 0.03803742 0.0 0.0506668 0…
../DATASETS/5_sample_bones_224x224x3/1/1_APML.dcm_rotation103	3_energy152.png 0.05510892 0.0 0.0 0.0 0.31827292 0.0 0.13405143 0.0 0.0 0.0 0.0 0.0 0.21965587 0.29971775 0.095675595 0.03912017 0.15820615 0.0 0.0 0.0 0.027142398 0.0 0.0 0.25720102 0.0 0.1782507 0.0 0.13772915 0.13639574 0.28504226 0.0 0.0 0.007938398 0.0 0.0 0.0 0.0 0.0 0.0 0.0 0.0 0.22664163 0.0 0.0 0.031702 0.0 0.0 0.0 0.0 0.0 0.0024582196 0.0 0.0 0.13618289 0.18938273 0.02499838 0.0551582 …
../DATASETS/5_sample_bones_224x224x3/1/1_APML.dcm_rotation106	0_energy158.png 0.054879572 0.0 0.0 0.0 0.31801707 0.0 0.092418134 0.0 0.0 0.0 0.0 0.0 0.17093381 0.29072222 0.087114796 0.064707346 0.15380213 0.0 0.0 0.0 0.0046125026 0.0 0.0 0.28830042 0.0 0.18479551 0.0 0.14193003 0.110499986 0.263224 0.0 0.0 0.0 0.027020628 0.0 0.0 0.0 0.0 0.0 0.0 0.0 0.24630748 0.0 0.0 0.0066600787 0.0 0.0 0.0 0.0 0.0 0.01119566 0.0 0.0 0.13875276 0.13594927 0.027206816 0.0…
../DATASETS/5_sample_bones_224x224x3/1/1_APML.dcm_rotation109	-9_energy158.png 0.06746504 0.0 0.0 0.0 0.36446717 0.0 0.09575382 0.0 0.0 0.0 0.0 0.0 0.19453543 0.2854898 0.038438704 0.11283322 0.10014793 0.0 0.0 0.0 0.0 0.0 0.0 0.28795892 0.0 0.119084254 0.011678481 0.16482267 0.13384439 0.29380637 0.0 0.0 0.0 0.0009307459 0.0 0.0 0.0 0.0 0.0 0.0 0.0 0.19766884 0.0 0.0 0.05209777 0.0 0.0 0.0 0.0 0.0 0.0 0.0 0.0 0.09539696 0.13220966 0.02387073 0.035576206 0.…
../DATASETS/5_sample_bones_224x224x3/1/1_APML.dcm_rotation103	-9_energy146.png 0.08079195 0.0 0.0 0.0 0.36695853 0.0 0.12138879 0.0 0.0 0.0 0.0 0.0 0.22371031 0.29265392 0.016520407 0.12784503 0.086667 0.0 0.0 0.0 0.0 0.0 0.0 0.28003532 0.0 0.10366014 0.0 0.19428352 0.13079901 0.26149634 0.0 0.0 0.0 0.0025669367 0.0 0.0 0.0 0.0 0.0 0.0 0.0 0.16283731 0.0 0.0 0.043194383 0.0 0.017165132 0.0 0.0 0.0 0.0 0.0 0.0 0.072161295 0.11396034 0.03062992 0.019844873 0.…
../DATASETS/5_sample_bones_224x224x3/1/1_APML.dcm_rotation109	-12_energy158.png 0.07085767 0.0 0.0 0.0 0.36126506 0.0 0.0883316 0.0 0.0 0.0 0.0 0.0 0.19226371 0.2833816 0.028321968 0.13539858 0.08267851 0.0 0.0 0.0 0.0 0.0 0.0 0.29811677 0.0 0.11521621 0.010801622 0.17993367 0.13292326 0.285327 0.0 0.0 0.0 0.014006873 0.0 0.0 0.0 0.0 0.0 0.0 0.0 0.18729623 0.0 0.0 0.039826553 0.0 0.0 0.0 0.0 0.0 0.0 0.013582242 0.0 0.08421139 0.11494331 0.02566955 0.0226564…
../DATASETS/5_sample_bones_224x224x3/1/1_APML.dcm_rotation100	12_energy152.png 0.08127789 0.0 0.0 0.0 0.3211435 0.0 0.14186336 0.0 0.0 0.0 0.0 0.0 0.23220055 0.28271192 0.06302002 0.104276136 0.1404026 0.0 0.0 0.0 0.0 0.0 0.0 0.25655097 0.0 0.17579597 0.0 0.17642088 0.15354516 0.24114957 0.0 0.0 0.0035551914 0.0 0.0 0.0 0.0 0.0 0.0 0.0 0.0 0.15953343 0.0 0.0 0.018795092 0.0 0.0 0.0 0.0 0.0 0.0 0.0 0.0 0.10685591 0.16631164 0.050943468 0.025018316 0.03862897…
../DATASETS/5_sample_bones_224x224x3/1/1_APML.dcm_rotation109	-12_energy152.png 0.07646383 0.0 0.0 0.0 0.3635978 0.0 0.09345641 0.0 0.0 0.0 0.0 0.0 0.19360518 0.2819948 0.023849348 0.14150055 0.076185495 0.0 0.0 0.0 0.0 0.0 0.0 0.28984374 0.0 0.10982115 0.010801162 0.18615992 0.13465042 0.28261337 0.0 0.0 0.0 0.011689279 0.0 0.0 0.0 0.0 0.0 0.0 0.0 0.17587854 0.0 0.0 0.04688952 0.0 0.0 0.0 0.0 0.0 0.0 0.011311413 0.0 0.07556943 0.1092914 0.03095307 0.020382…
../DATASETS/5_sample_bones_224x224x3/1/1_APML.dcm_rotation106	-3_energy158.png 0.062384944 0.0 0.0 0.0 0.35185412 0.0 0.10587084 0.0 0.0 0.0 0.0 0.0 0.19011915 0.3011992 0.05460305 0.0806329 0.12864338 0.0 0.0 0.0 0.0 0.0 0.0 0.2894104 0.0 0.13569874 0.0 0.16377561 0.11929435 0.2759939 0.0 0.0 0.0 0.008249179 0.0 0.0 0.0 0.0 0.0 0.0 0.0 0.22058439 0.0 0.0 0.0431061 0.0 0.0 0.0 0.0 0.0 0.007096985 0.0 0.0 0.11043008 0.1475157 0.016990364 0.044950325 0.043071…
../DATASETS/5_sample_bones_224x224x3/1/1_APML.dcm_rotation103	-18_energy140.png 0.10039434 0.0 0.0 0.0 0.3462974 0.0 0.11940248 0.0 0.0 0.0 0.0 0.0 0.228845 0.3027913 0.025279587 0.14600642 0.058606848 0.0 0.0 0.0 0.0 0.0 0.0 0.30861834 0.0 0.114020616 0.0 0.2131151 0.13785093 0.25342026 0.0 0.0 0.0 0.020289186 0.0 0.0 0.0 0.0 0.0 0.0 0.0 0.14536932 0.0 0.0 0.009803263 0.0 0.044119567 0.0 0.0 0.0 0.0 0.033785954 0.0 0.058260273 0.11133005 0.0452421 0.0 0.00…
../DATASETS/5_sample_bones_224x224x3/1/1_APML.dcm_rotation103	-21_energy152.png 0.120866016 0.0 0.0 0.0 0.31821626 0.0 0.084877126 0.0 0.0 0.0 0.0 0.0 0.21760206 0.3004927 0.02895573 0.169217 0.064135745 0.0 0.0 0.0 0.0 0.0 0.0 0.31497866 0.0 0.11840712 0.0 0.21589561 0.14469197 0.2344056 0.0 0.0 0.0 0.026151376 0.0 0.0 0.0 0.0 0.0 0.0 0.0 0.13516758 0.0 0.0 0.0 0.0 0.04877675 0.0 0.0 0.0 0.0 0.042656057 0.0 0.071730755 0.098466426 0.04823651 0.0 0.03622356…
../DATASETS/5_sample_bones_224x224x3/1/1_APML.dcm_rotation82	-9_energy140.png 0.07770261 0.0 0.0 0.0 0.36632136 0.0 0.14677602 0.0 0.0 0.0 0.0 0.0 0.262219 0.30241954 0.05249393 0.077166565 0.095922746 0.0 0.0 0.0 0.0100658955 0.0 0.0 0.26557985 0.0 0.08718158 0.023869827 0.18512177 0.14168556 0.28879246 0.0 0.0 0.0 0.0 0.0 0.0 0.0 0.0 0.0 0.0 0.0 0.1783988 0.0 0.0 0.06639887 0.0 0.0 0.0 0.0 0.004818436 0.0 0.0 0.0 0.07938419 0.1707313 0.015298855 0.026520…
../DATASETS/5_sample_bones_224x224x3/1/1_APML.dcm_rotation106	21_energy146.png 0.10248124 0.0 0.0 0.0 0.2710467 0.0 0.15474783 0.0 0.0 0.0 0.0 0.0 0.24134101 0.26938304 0.103345595 0.13745026 0.12839942 0.0 0.0 0.0 0.0 0.0 0.0 0.2687931 0.0 0.20393085 0.0 0.19498886 0.15123203 0.2092618 0.0 0.0 0.025108408 0.0 0.0 0.0 0.0 0.0 0.0 0.0 0.0 0.13161123 0.0 0.0 0.0 0.0 0.035805248 0.0 0.0 0.0 0.0 0.0 0.0 0.10911399 0.13630825 0.08701443 0.0 0.04638826 0.0 0.0 0.…
../DATASETS/5_sample_bones_224x224x3/1/1_APML.dcm_rotation106	-18_energy158.png 0.10191855 0.0 0.0 0.0 0.33086613 0.0 0.081578426 0.0 0.0 0.0 0.0 0.0 0.1958238 0.29011 0.015753219 0.17324425 0.06226598 0.0 0.0 0.0 0.0 0.0 0.0 0.32141572 0.0 0.12396272 0.0 0.21102174 0.13498072 0.24653809 0.0 0.0 0.0 0.0410128 0.0 0.0 0.0 0.0 0.0 0.0 0.0 0.15135331 0.0 0.0 0.0 0.0 0.03612822 0.0 0.0 0.0 0.0 0.053133674 0.0 0.07709319 0.08756524 0.039729405 0.0 0.047641054 0.…
../DATASETS/5_sample_bones_224x224x3/1/1_APML.dcm_rotation100	15_energy158.png 0.09057357 0.0 0.0 0.0 0.29837656 0.0 0.121235184 0.0 0.0 0.0 0.0 0.0 0.23960596 0.27703285 0.08658658 0.09898821 0.14381722 0.0 0.0 0.0 0.0 0.0 0.0 0.26422045 0.0 0.18179712 0.0 0.15355666 0.17483044 0.23571049 0.0 0.0 0.016109938 0.0 0.0 0.0 0.0 0.021342954 0.0 0.0 0.0 0.14430273 0.0 0.0 0.008227212 0.0 0.0 0.0 0.0 0.0 0.0 0.0 0.0 0.104030415 0.19871509 0.06728803 0.02075115 0.…
../DATASETS/5_sample_bones_224x224x3/1/1_APML.dcm_rotation106	6_energy146.png 0.077294126 0.0 0.0 0.0 0.33606333 0.0 0.12100601 0.0 0.0 0.0 0.0 0.0 0.19250472 0.27864718 0.04421006 0.12310678 0.134078 0.0 0.0 0.0 0.0 0.0 0.0 0.2584695 0.0 0.16363637 0.0 0.18358032 0.13412291 0.24266976 0.0 0.0 0.0 0.0 0.0 0.0 0.0 0.0 0.0 0.0 0.0 0.18247618 0.0 0.0 0.01692731 0.0 0.0 0.0 0.0 0.0 0.0 0.0 0.0 0.09993909 0.1185239 0.042022154 0.028374739 0.074107654 0.0 0.0 0.0…
../DATASETS/5_sample_bones_224x224x3/1/1_APML.dcm_rotation103	9_energy158.png 0.07396027 0.0 0.0 0.0 0.30273613 0.0 0.14442626 0.0 0.0 0.0 0.0 0.0 0.22595981 0.2963439 0.075967744 0.082593344 0.15357296 0.0 0.0 0.0 0.004947708 0.0 0.0 0.25383496 0.0 0.19745578 0.0 0.171305 0.142862 0.24024461 0.0 0.0 0.018334087 0.0 0.0 0.0 0.0 0.0 0.0 0.0 0.0 0.1780796 0.0 0.0 0.0 0.0 0.0 0.0 0.0 0.0 0.0 0.0 0.0 0.12391974 0.16873634 0.048926212 0.043523878 0.05121814 0.0 …
../DATASETS/5_sample_bones_224x224x3/1/1_APML.dcm_rotation106	21_energy152.png 0.099994056 0.0 0.0 0.0 0.27334952 0.0 0.14491798 0.0 0.0 0.0 0.0 0.0 0.24888125 0.27284086 0.103086986 0.12802576 0.123525895 0.0 0.0 0.0 0.0 0.0 0.0 0.27006218 0.0 0.19938947 0.0 0.18955977 0.16264616 0.21634352 0.0 0.0 0.021384649 0.0 0.0 0.0 0.0 0.0 0.0 0.0 0.0 0.13023724 0.0 0.0 0.0 0.0 0.016264645 0.0 0.0 0.0 0.0 0.0 0.0 0.10380545 0.15510595 0.08311492 0.0 0.03578601 0.0 0…
../DATASETS/5_sample_bones_224x224x3/1/1_APML.dcm_rotation106	-12_energy158.png 0.072291404 0.0 0.0 0.0 0.36863104 0.0 0.08950443 0.0 0.0 0.0 0.0 0.0 0.1979222 0.28536904 0.011734864 0.14020605 0.07473321 0.0 0.0 0.0 0.0 0.0 0.0 0.29596943 0.0 0.10750471 0.013625329 0.1863829 0.13586144 0.27717242 0.0 0.0 0.0 0.01505352 0.0 0.0 0.0 0.0 0.0 0.0 0.0 0.17646313 0.0 0.0 0.042124014 0.0 0.0 0.0 0.0 0.0 0.0 0.020097928 0.0 0.07229346 0.11282434 0.023058772 0.0201…
../DATASETS/5_sample_bones_224x224x3/1/1_APML.dcm_rotation109	0_energy158.png 0.054067276 0.0 0.0 0.0 0.30778983 0.0 0.075830534 0.0 0.0 0.0 0.0 0.0 0.153055 0.27864367 0.09592018 0.07129724 0.15607607 0.0 0.0 0.0 0.0 0.0 0.0 0.28897938 0.0 0.1871841 0.0 0.13416246 0.109803975 0.26178208 0.0 0.0 0.0 0.030516617 0.0 0.0 0.0 0.0 0.0 0.0 0.0 0.2513587 0.0 0.0 0.0 0.0 0.0 0.0 0.0 0.0 0.0111493915 0.0 0.0 0.14806044 0.12607612 0.034873072 0.050972763 0.095463514…
../DATASETS/5_sample_bones_224x224x3/1/1_APML.dcm_rotation85	-9_energy140.png 0.07820785 0.0 0.0 0.0 0.3659769 0.0 0.14489157 0.0 0.0 0.0 0.0 0.0 0.2645219 0.30253112 0.04935187 0.08159468 0.09318174 0.0 0.0 0.0 0.0042963834 0.0 0.0 0.265651 0.0 0.0843451 0.020371573 0.18861634 0.1433151 0.2830227 0.0 0.0 0.0 0.0 0.0 0.0 0.0 0.0 0.0 0.0 0.0 0.17094408 0.0 0.0 0.0647087 0.0 0.0 0.0 0.0 0.004340062 0.0 0.0 0.0 0.0772243 0.16790469 0.01965855 0.02497528 0.014…
../DATASETS/5_sample_bones_224x224x3/1/1_APML.dcm_rotation103	-12_energy152.png 0.07592144 0.0 0.0 0.0 0.37349474 0.0 0.09614445 0.0 0.0 0.0 0.0 0.0 0.20153816 0.2875828 0.0 0.14396068 0.066686586 0.0 0.0 0.0 0.0 0.0 0.0 0.2908186 0.0 0.10015941 0.009205635 0.19565132 0.13258782 0.2650632 0.0 0.0 0.0 0.017740723 0.0 0.0 0.0 0.0 0.0 0.0 0.0 0.16705899 0.0 0.0 0.04236314 0.0 0.0026979889 0.0 0.0 0.0 0.0 0.026047757 0.0 0.060379077 0.10226359 0.022267161 0.017…
../DATASETS/5_sample_bones_224x224x3/1/1_APML.dcm_rotation103	6_energy158.png 0.066200726 0.0 0.0 0.0 0.30560368 0.0 0.13223451 0.0 0.0 0.0 0.0 0.0 0.21186082 0.28571603 0.08597517 0.070988946 0.1615823 0.0 0.0 0.0 0.018173957 0.0 0.0 0.25086918 0.0 0.1949086 0.0 0.14979164 0.14779751 0.2616689 0.0 0.0 0.011537284 0.0 0.0 0.0 0.0 0.0 0.0 0.0 0.0 0.19840875 0.0 0.0 0.008726259 0.0 0.0 0.0 0.0 0.0 0.0 0.0 0.0 0.13329859 0.17753983 0.048078045 0.05130297 0.061…
../DATASETS/5_sample_bones_224x224x3/1/1_APML.dcm_rotation106	12_energy140.png 0.08174112 0.0 0.0 0.0 0.34330112 0.0 0.1412038 0.0 0.0 0.0 0.0 0.0 0.21602058 0.27079648 0.042519715 0.12682073 0.12290726 0.0 0.0 0.0 0.0 0.0 0.0 0.2589905 0.0 0.16868699 0.0 0.19050202 0.1457598 0.23998682 0.0 0.0 0.0 0.0 0.0 0.0 0.0 0.0 0.0 0.0 0.0 0.15209639 0.0 0.0 0.030159747 0.0 0.0 0.0 0.0 0.0 0.0 0.0 0.0 0.091065034 0.134724 0.052195955 0.020202896 0.045613363 0.0 0.0 0…
../DATASETS/5_sample_bones_224x224x3/1/1_APML.dcm_rotation106	9_energy140.png 0.0790205 0.0 0.0 0.0 0.3359535 0.0 0.15287267 0.0 0.0 0.0 0.0 0.0 0.22877325 0.28867808 0.049846224 0.10999451 0.1320731 0.0 0.0 0.0 0.0 0.0 0.0 0.25215176 0.0 0.16189378 0.0 0.19621135 0.13590288 0.23950015 0.0 0.0 0.0 0.0 0.0 0.0 0.0 0.0 0.0 0.0 0.0 0.16741337 0.0 0.0 0.025667448 0.0 0.0 0.0 0.0 0.0 0.0 0.0 0.0 0.10238797 0.13932474 0.043602467 0.024744902 0.050662264 0.0 0.0 0…
../DATASETS/5_sample_bones_224x224x3/1/1_APML.dcm_rotation103	6_energy146.png 0.07571875 0.0 0.0 0.0 0.3372907 0.0 0.1322909 0.0 0.0 0.0 0.0 0.0 0.20452045 0.285038 0.04758871 0.10854039 0.13709082 0.0 0.0 0.0 0.0 0.0 0.0 0.25738823 0.0 0.1664057 0.0 0.18166262 0.13293035 0.24954419 0.0 0.0 0.0 0.0 0.0 0.0 0.0 0.0 0.0 0.0 0.0 0.18878615 0.0 0.0 0.022387853 0.0 0.0 0.0 0.0 0.0 0.0 0.0 0.0 0.10027883 0.13000174 0.0335278 0.032445826 0.06610797 0.0 0.0 0.0 0.0…
../DATASETS/5_sample_bones_224x224x3/1/1_APML.dcm_rotation103	6_energy152.png 0.07188952 0.0 0.0 0.0 0.32424983 0.0 0.12544653 0.0 0.0 0.0 0.0 0.0 0.19704463 0.28193685 0.062864855 0.09916616 0.15029854 0.0 0.0 0.0 0.0 0.0 0.0 0.25630227 0.0 0.18052429 0.0 0.16774929 0.13849503 0.25438905 0.0 0.0 0.0 0.0 0.0 0.0 0.0 0.0 0.0 0.0 0.0 0.19492611 0.0 0.0 0.014365132 0.0 0.0 0.0 0.0 0.0 0.0 0.0 0.0 0.11455188 0.14358848 0.039837796 0.03966632 0.068584725 0.0 0.0…
../DATASETS/5_sample_bones_224x224x3/1/1_APML.dcm_rotation109	-9_energy152.png 0.0730969 0.0 0.0 0.0 0.36472178 0.0 0.10576354 0.0 0.0 0.0 0.0 0.0 0.20435627 0.2866928 0.034688603 0.12072639 0.09390328 0.0 0.0 0.0 0.0 0.0 0.0 0.279565 0.0 0.11222457 0.009371408 0.17564024 0.13367163 0.28697038 0.0 0.0 0.0 0.0 0.0 0.0 0.0 0.0 0.0 0.0 0.0 0.1848594 0.0 0.0 0.05289367 0.0 0.0 0.0 0.0 0.0 0.0 0.0 0.0 0.088470496 0.12371974 0.027676538 0.028783374 0.036476403 0.…
../DATASETS/5_sample_bones_224x224x3/1/1_APML.dcm_rotation103	18_energy146.png 0.09542535 0.0 0.0 0.0 0.28300902 0.0 0.15100385 0.0 0.0 0.0 0.0 0.0 0.24419184 0.26443073 0.11208126 0.11359312 0.14942686 0.0 0.0 0.0 0.0 0.0 0.0 0.25561073 0.0 0.18879606 0.0 0.16985887 0.1560691 0.23362681 0.0 0.0 0.03389809 0.0 0.0 0.0 0.0 0.0 0.0 0.0 0.0 0.13957277 0.0 0.0 0.0 0.0 0.0 0.0 0.0 0.0 0.0 0.0 0.0 0.11833153 0.17337754 0.07879586 0.0 0.04224203 0.0 0.0 0.0 0.0 0.…
../DATASETS/5_sample_bones_224x224x3/1/1_APML.dcm_rotation100	3_energy152.png 0.050743487 0.0 0.0 0.0 0.3129003 0.0 0.13698119 0.0 0.0 0.0 0.0 0.0 0.22487657 0.29883525 0.106154814 0.024754813 0.1652412 0.0 0.0 0.0 0.040430482 0.0 0.0 0.24893029 0.0 0.17705093 0.0 0.12612031 0.13851577 0.29100713 0.0 0.0 0.017984191 0.0 0.0 0.0 0.0 0.003347319 0.0 0.0 0.0 0.23134312 0.0 0.0 0.036547065 0.0 0.0 0.0 0.0 0.0 0.009481823 0.0 0.0 0.14238006 0.20695736 0.02102879…
../DATASETS/5_sample_bones_224x224x3/1/1_APML.dcm_rotation106	9_energy152.png 0.078990035 0.0 0.0 0.0 0.31796786 0.0 0.13638106 0.0 0.0 0.0 0.0 0.0 0.20956852 0.28879935 0.05574776 0.1126598 0.14067975 0.0 0.0 0.0 0.0 0.0 0.0 0.2558535 0.0 0.18539977 0.0 0.1874161 0.13755125 0.23345143 0.0 0.0 0.0 0.0 0.0 0.0 0.0 0.0 0.0 0.0 0.0 0.17136961 0.0 0.0 0.004965577 0.0 0.0 0.0 0.0 0.0 0.0 0.0 0.0 0.10890864 0.13766949 0.04567225 0.029081449 0.060761306 0.0 0.0 0.…
../DATASETS/5_sample_bones_224x224x3/1/1_APML.dcm_rotation103	18_energy152.png 0.09556813 0.0 0.0 0.0 0.27802286 0.0 0.14294814 0.0 0.0 0.0 0.0 0.0 0.25081003 0.2685623 0.11542314 0.10730187 0.14510404 0.0 0.0 0.0 0.0 0.0 0.0 0.25574428 0.0 0.18481955 0.0 0.16636844 0.16496369 0.23509544 0.0 0.0 0.033713486 0.0 0.0 0.0 0.0 0.0 0.0 0.0 0.0 0.14073777 0.0 0.0 0.0 0.0 0.0 0.0 0.0 0.0017370329 0.0 0.0 0.0 0.115573786 0.18600301 0.077430144 0.0012831603 0.040101…
../DATASETS/5_sample_bones_224x224x3/1/1_APML.dcm_rotation109	18_energy140.png 0.09373301 0.0 0.0 0.0 0.28965145 0.0 0.13331732 0.0 0.0 0.0 0.0 0.0 0.21090291 0.25543106 0.111587614 0.13477893 0.13883165 0.0 0.0 0.0 0.0 0.0 0.0 0.26194552 0.0 0.19397378 0.0 0.17758782 0.14723776 0.23039801 0.0 0.0 0.008242451 0.0 0.0 0.0 0.0 0.0 0.0 0.0 0.0 0.14421621 0.0 0.0 0.0 0.0 0.0 0.0 0.0 0.0 0.0 0.0 0.0 0.118789405 0.13670106 0.08608688 0.0 0.057891455 0.0 0.0 0.0 0…
../DATASETS/5_sample_bones_224x224x3/1/1_APML.dcm_rotation82	-12_energy140.png 0.07590833 0.0 0.0 0.0 0.36920586 0.0 0.13161013 0.0 0.0 0.0 0.0 0.0 0.25597265 0.29896602 0.043239824 0.10220331 0.06616523 0.0 0.0 0.0 0.0 0.0 0.0 0.27717543 0.0 0.07742618 0.029090181 0.19233418 0.13994534 0.27814353 0.0 0.0 0.0 0.0 0.0 0.0 0.0 0.0 0.0 0.0 0.0 0.1749288 0.0 0.0 0.056193914 0.0 0.0 0.0 0.0 0.0 0.0 0.0 0.0 0.06207941 0.14627606 0.020377459 0.012837044 0.0138066…
../DATASETS/5_sample_bones_224x224x3/1/1_APML.dcm_rotation106	-6_energy158.png 0.057635628 0.0 0.0 0.0 0.36506313 0.0 0.1022817 0.0 0.0 0.0 0.0 0.0 0.19722737 0.298844 0.040001553 0.092277706 0.10475459 0.0 0.0 0.0 0.0 0.0 0.0 0.28642333 0.0 0.12260464 0.012336121 0.16718566 0.1293649 0.28896374 0.0 0.0 0.0 0.0062578376 0.0 0.0 0.0 0.0 0.0 0.0 0.0 0.2068343 0.0 0.0 0.053050265 0.0 0.0 0.0 0.0 0.0 0.008457759 0.0 0.0 0.100214176 0.14602832 0.01398659 0.04033…
../DATASETS/5_sample_bones_224x224x3/1/1_APML.dcm_rotation103	18_energy158.png 0.096574225 0.0 0.0 0.0 0.2769473 0.0 0.14299062 0.0 0.0 0.0 0.0 0.0 0.26179272 0.27209306 0.11309614 0.09704 0.14276266 0.0 0.0 0.0 0.0 0.0 0.0 0.2560094 0.0 0.18407352 0.0 0.16249917 0.17436028 0.23860306 0.0 0.0 0.03572948 0.0 0.0 0.0 0.0 0.0 0.0 0.0 0.0 0.13888033 0.0 0.0 0.0 0.0 0.0 0.0 0.0 0.003341191 0.0 0.0 0.0 0.11386961 0.2012474 0.07733198 0.006327142 0.029447911 0.0 0…
../DATASETS/5_sample_bones_224x224x3/1/1_APML.dcm_rotation103	-3_energy158.png 0.061925817 0.0 0.0 0.0 0.35133326 0.0 0.11248229 0.0 0.0 0.0 0.0 0.0 0.20158868 0.30428463 0.062726505 0.068559386 0.13225831 0.0 0.0 0.0 0.004983206 0.0 0.0 0.28590944 0.0 0.12880047 0.0 0.16136761 0.122601174 0.28128088 0.0 0.0 0.0 0.0 0.0 0.0 0.0 0.0 0.0 0.0 0.0 0.22076428 0.0 0.0 0.048682228 0.0 0.0 0.0 0.0 0.0 0.0074900812 0.0 0.0 0.11315221 0.16317503 0.015254589 0.0466887…
../DATASETS/5_sample_bones_224x224x3/1/1_APML.dcm_rotation106	-12_energy146.png 0.08172673 0.0 0.0 0.0 0.36695284 0.0 0.11371484 0.0 0.0 0.0 0.0 0.0 0.21519274 0.2886831 0.013756001 0.14173801 0.06881476 0.0 0.0 0.0 0.0 0.0 0.0 0.28580722 0.0 0.10023935 0.007605679 0.2007317 0.13235624 0.26726383 0.0 0.0 0.0 0.011643436 0.0 0.0 0.0 0.0 0.0 0.0 0.0 0.16232271 0.0 0.0 0.04396819 0.0 0.01395971 0.0 0.0 0.0 0.0 0.011799259 0.0 0.06258472 0.10624877 0.03246094 0…
../DATASETS/5_sample_bones_224x224x3/1/1_APML.dcm_rotation103	3_energy146.png 0.061885476 0.0 0.0 0.0 0.33055595 0.0 0.1415478 0.0 0.0 0.0 0.0 0.0 0.22128119 0.3029491 0.08074884 0.053209566 0.15092827 0.0 0.0 0.0 0.013519642 0.0 0.0 0.26178327 0.0 0.16800314 0.0 0.1550688 0.12877806 0.27683294 0.0 0.0 0.0 0.0 0.0 0.0 0.0 0.0 0.0 0.0 0.0 0.21903303 0.0 0.0 0.032631855 0.0 0.0 0.0 0.0 0.0 0.0 0.0 0.0 0.12268246 0.17141762 0.023280095 0.050713897 0.050300233 …
../DATASETS/5_sample_bones_224x224x3/1/1_APML.dcm_rotation106	6_energy152.png 0.07469437 0.0 0.0 0.0 0.32376185 0.0 0.11444515 0.0 0.0 0.0 0.0 0.0 0.18539134 0.27640328 0.059606027 0.11337457 0.14790565 0.0 0.0 0.0 0.0 0.0 0.0 0.25747332 0.0 0.17620237 0.0 0.17024949 0.14077699 0.24852142 0.0 0.0 0.0 0.0 0.0 0.0 0.0 0.0 0.0 0.0 0.0 0.18826824 0.0 0.0 0.010595643 0.0 0.0 0.0 0.0 0.0 0.0 0.0 0.0 0.11339064 0.13505968 0.047213003 0.0352906 0.07478662 0.0 0.0 0…
../DATASETS/5_sample_bones_224x224x3/1/1_APML.dcm_rotation103	0_energy152.png 0.062329028 0.0 0.0 0.0 0.3271877 0.0 0.11046539 0.0 0.0 0.0 0.0 0.0 0.19649664 0.30133992 0.08191944 0.06833245 0.15000749 0.0 0.0 0.0 0.0 0.0 0.0 0.28244543 0.0 0.15737832 0.0 0.1600773 0.11587956 0.26717404 0.0 0.0 0.0 0.0038307616 0.0 0.0 0.0 0.0 0.0 0.0 0.0 0.23192449 0.0 0.0 0.02146477 0.0 0.0 0.0 0.0 0.0 0.0 0.0 0.0 0.12649773 0.14258975 0.023849035 0.041249387 0.078776434 …
../DATASETS/5_sample_bones_224x224x3/1/1_APML.dcm_rotation103	-18_energy152.png 0.102940865 0.0 0.0 0.0 0.3384132 0.0 0.088355035 0.0 0.0 0.0 0.0 0.0 0.20335236 0.2922224 0.011716641 0.16807142 0.060257766 0.0 0.0 0.0 0.0 0.0 0.0 0.31646422 0.0 0.11737356 0.0 0.21248603 0.1370955 0.24493214 0.0 0.0 0.0 0.033264913 0.0 0.0 0.0 0.0 0.0 0.0 0.0 0.14401707 0.0 0.0 0.0 0.0 0.03860327 0.0 0.0 0.0 0.0 0.050950143 0.0 0.06540733 0.09188908 0.042487226 0.0 0.0359499…
../DATASETS/5_sample_bones_224x224x3/1/1_APML.dcm_rotation106	15_energy140.png 0.089699216 0.0 0.0 0.0 0.3227508 0.0 0.13163503 0.0 0.0 0.0 0.0 0.0 0.21180274 0.2611095 0.066561416 0.13056989 0.1357478 0.0 0.0 0.0 0.0 0.0 0.0 0.2665129 0.0 0.17947747 0.0 0.17919675 0.15144044 0.23100509 0.0 0.0 0.0 0.0 0.0 0.0 0.0 0.0 0.0 0.0 0.0 0.13825354 0.0 0.0 0.014372904 0.0 0.0 0.0 0.0 0.0 0.0 0.0 0.0 0.10258746 0.1424003 0.072987646 0.013574371 0.045382895 0.0 0.0 0…
../DATASETS/5_sample_bones_224x224x3/1/1_APML.dcm_rotation106	12_energy146.png 0.08340479 0.0 0.0 0.0 0.33739793 0.0 0.13306636 0.0 0.0 0.0 0.0 0.0 0.21455863 0.27262112 0.04332729 0.12881567 0.1244184 0.0 0.0 0.0 0.0 0.0 0.0 0.2602299 0.0 0.17119844 0.0 0.18786807 0.1497052 0.23577446 0.0 0.0 0.0 0.0 0.0 0.0 0.0 0.0 0.0 0.0 0.0 0.1486458 0.0 0.0 0.02196535 0.0 0.0 0.0 0.0 0.0 0.0 0.0 0.0 0.091214225 0.13665758 0.054293953 0.019207068 0.048547376 0.0 0.0 0.…
../DATASETS/5_sample_bones_224x224x3/1/1_APML.dcm_rotation103	-3_energy152.png 0.066379055 0.0 0.0 0.0 0.35416847 0.0 0.11982413 0.0 0.0 0.0 0.0 0.0 0.21107306 0.31058335 0.058667585 0.07385299 0.12560982 0.0 0.0 0.0 0.0 0.0 0.0 0.28218812 0.0 0.117758274 0.0 0.175974 0.11995974 0.27294675 0.0 0.0 0.0 0.0 0.0 0.0 0.0 0.0 0.0 0.0 0.0 0.21046005 0.0 0.0 0.050468583 0.0 0.0 0.0 0.0 0.0 0.0 0.0 0.0 0.10359253 0.15603161 0.015755838 0.03969682 0.038324267 0.0 0.…
../DATASETS/5_sample_bones_224x224x3/1/1_APML.dcm_rotation106	18_energy152.png 0.0959776 0.0 0.0 0.0 0.29139996 0.0 0.12930253 0.0 0.0 0.0 0.0 0.0 0.23367085 0.2620172 0.10048868 0.12529947 0.13293993 0.0 0.0 0.0 0.0 0.0 0.0 0.26261327 0.0 0.18486181 0.0 0.17297705 0.16341725 0.23023263 0.0 0.0 0.012046223 0.0 0.0 0.0 0.0 0.0 0.0 0.0 0.0 0.13766353 0.0 0.0 0.0 0.0 0.0 0.0 0.0 0.0 0.0 0.0 0.0 0.103820466 0.16416486 0.07881055 0.00014734181 0.04795004 0.0 0.0…
../DATASETS/5_sample_bones_224x224x3/1/1_APML.dcm_rotation109	15_energy152.png 0.091565385 0.0 0.0 0.0 0.314729 0.0 0.086556956 0.0 0.0 0.0 0.0 0.0 0.18886937 0.25183937 0.06213058 0.1506965 0.122574136 0.0 0.0 0.0 0.0 0.0 0.0 0.2711586 0.0 0.16622555 0.0 0.17224547 0.1713314 0.22489719 0.0 0.0 0.0 0.0 0.0 0.0 0.0 0.0061468966 0.0 0.0 0.0 0.12929116 0.0 0.0 0.0025263433 0.0 0.0 0.0 0.0 0.0 0.0 0.0 0.0 0.090026 0.13783354 0.081144236 0.003984014 0.0621322 0.…
../DATASETS/5_sample_bones_224x224x3/1/1_APML.dcm_rotation106	18_energy158.png 0.09921786 0.0 0.0 0.0 0.28472787 0.0 0.13124867 0.0 0.0 0.0 0.0 0.0 0.24642037 0.2675118 0.10513547 0.11356474 0.13614929 0.0 0.0 0.0 0.0 0.0 0.0 0.2604721 0.0 0.18674569 0.0 0.16820309 0.17075841 0.23300418 0.0 0.0 0.02154236 0.0 0.0 0.0 0.0 0.0 0.0 0.0 0.0 0.13547306 0.0 0.0 0.0 0.0 0.0 0.0 0.0 0.0 0.0 0.0 0.0 0.1045353 0.18264158 0.0783685 0.002312362 0.03848206 0.0 0.0 0.0 0…
../DATASETS/5_sample_bones_224x224x3/1/1_APML.dcm_rotation109	-3_energy152.png 0.06661643 0.0 0.0 0.0 0.35449725 0.0 0.10229983 0.0 0.0 0.0 0.0 0.0 0.1933889 0.30198205 0.05379547 0.09324144 0.11920044 0.0 0.0 0.0 0.0 0.0 0.0 0.2837291 0.0 0.11798281 0.0 0.17366298 0.12065403 0.27040467 0.0 0.0 0.0 0.0051427013 0.0 0.0 0.0 0.0 0.0 0.0 0.0 0.20998318 0.0 0.0 0.04858071 0.0 0.0 0.0 0.0 0.0 0.0 0.0 0.0 0.1032075 0.13854544 0.02216808 0.035229437 0.047937836 0.…
../DATASETS/5_sample_bones_224x224x3/1/1_APML.dcm_rotation106	-21_energy146.png 0.1245023 0.0 0.0 0.0 0.32009518 0.0 0.09990843 0.0 0.0 0.0 0.0 0.0 0.21408245 0.3022005 0.027518673 0.172009 0.058415156 0.0 0.0 0.0 0.0 0.0 0.0 0.31141046 0.0 0.12381955 0.0 0.22158572 0.14014758 0.23596698 0.0 0.0 0.0 0.029439062 0.0 0.0 0.0 0.0 0.0 0.0 0.0 0.13738865 0.0 0.0 0.0 0.0 0.061880752 0.0 0.0 0.0 0.0 0.039522037 0.0 0.07017445 0.08847831 0.04786556 0.0 0.03529424 0…
../DATASETS/5_sample_bones_224x224x3/1/1_APML.dcm_rotation106	0_energy152.png 0.05992628 0.0 0.0 0.0 0.3292471 0.0 0.10071519 0.0 0.0 0.0 0.0 0.0 0.17869571 0.2956035 0.07608423 0.07701953 0.14597991 0.0 0.0 0.0 0.0 0.0 0.0 0.28622714 0.0 0.16228317 0.0 0.15919474 0.108177826 0.26264694 0.0 0.0 0.0 0.023808988 0.0 0.0 0.0 0.0 0.0 0.0 0.0 0.23780513 0.0 0.0 0.017283253 0.0 0.0 0.0 0.0 0.0 0.0025786266 0.0 0.0 0.124530345 0.123604745 0.023416182 0.041306227 0…
../DATASETS/5_sample_bones_224x224x3/1/1_APML.dcm_rotation100	15_energy140.png 0.08884379 0.0 0.0 0.0 0.30924672 0.0 0.15065557 0.0 0.0 0.0 0.0 0.0 0.23407198 0.2660432 0.08685163 0.107565716 0.15298302 0.0 0.0 0.0 0.0 0.0 0.0 0.25529936 0.0 0.18477115 0.0 0.16648614 0.15531133 0.24132456 0.0 0.0 0.022370556 0.0 0.0 0.0 0.0 0.0 0.0 0.0 0.0 0.1451506 0.0 0.0 0.017898623 0.0 0.0 0.0 0.0 0.0 0.0 0.0 0.0 0.115715854 0.17624247 0.069413 0.015048392 0.03437154 0.…
../DATASETS/5_sample_bones_224x224x3/1/1_APML.dcm_rotation106	-3_energy140.png 0.07801641 0.0 0.0 0.0 0.35750028 0.0 0.13985421 0.0 0.0 0.0 0.0 0.0 0.23190868 0.31117424 0.044809416 0.08941249 0.110967875 0.0 0.0 0.0 0.0 0.0 0.0 0.27665913 0.0 0.10121723 0.0 0.19884765 0.122818574 0.26213238 0.0 0.0 0.0 0.0 0.0 0.0 0.0 0.0 0.0 0.0 0.0 0.18874562 0.0 0.0 0.053589556 0.0 0.0 0.0 0.0 0.0 0.0 0.0 0.0 0.086003445 0.14675617 0.025084503 0.02846172 0.02927481 0.0 …
../DATASETS/5_sample_bones_224x224x3/1/1_APML.dcm_rotation106	-15_energy140.png 0.092386276 0.0 0.0 0.0 0.35756844 0.0 0.12542886 0.0 0.0 0.0 0.0 0.0 0.22654675 0.29948652 0.012652164 0.14681591 0.05184988 0.0 0.0 0.0 0.0 0.0 0.0 0.2941476 0.0 0.09498923 0.009495986 0.21829619 0.1327618 0.25725746 0.0 0.0 0.0 0.021906033 0.0 0.0 0.0 0.0 0.0 0.0 0.0 0.14868607 0.0 0.0 0.031724192 0.0 0.046153918 0.0 0.0 0.0 0.0 0.025424277 0.0 0.05537719 0.1053146 0.03684342…
../DATASETS/5_sample_bones_224x224x3/1/1_APML.dcm_rotation106	-3_energy146.png 0.072876066 0.0 0.0 0.0 0.35592374 0.0 0.13054128 0.0 0.0 0.0 0.0 0.0 0.21793878 0.3120832 0.048820842 0.085299194 0.11884868 0.0 0.0 0.0 0.0 0.0 0.0 0.28102264 0.0 0.11503037 0.0 0.1887493 0.11736836 0.26312795 0.0 0.0 0.0 0.0022244551 0.0 0.0 0.0 0.0 0.0 0.0 0.0 0.19902894 0.0 0.0 0.048035435 0.0 0.0 0.0 0.0 0.0 0.0 0.0 0.0 0.09382934 0.14457266 0.02079725 0.034568828 0.0350631…
../DATASETS/5_sample_bones_224x224x3/1/1_APML.dcm_rotation103	-21_energy146.png 0.12127102 0.0 0.0 0.0 0.319413 0.0 0.101196185 0.0 0.0 0.0 0.0 0.0 0.2300359 0.30491385 0.032761354 0.16172421 0.06697953 0.0 0.0 0.0 0.0 0.0 0.0 0.312001 0.0 0.12019784 0.0 0.21903923 0.14120345 0.23296249 0.0 0.0 0.0 0.021314986 0.0 0.0 0.0 0.0 0.0 0.0 0.0 0.13274351 0.0 0.0 0.0 0.0 0.062352147 0.0 0.0 0.0 0.0 0.036765404 0.0 0.07017465 0.10128236 0.051646218 0.0 0.025624374 …
../DATASETS/5_sample_bones_224x224x3/1/1_APML.dcm_rotation103	18_energy140.png 0.094322994 0.0 0.0 0.0 0.28997618 0.0 0.15375423 0.0 0.0 0.0 0.0 0.0 0.23811191 0.26149973 0.10536433 0.120501645 0.14846939 0.0 0.0 0.0 0.0 0.0 0.0 0.25758407 0.0 0.18992215 0.0 0.17400537 0.15089262 0.23020127 0.0 0.0 0.029554667 0.0 0.0 0.0 0.0 0.0 0.0 0.0 0.0 0.13573231 0.0 0.0 0.0 0.0 0.0 0.0 0.0 0.0 0.0 0.0 0.0 0.11965867 0.16123271 0.080311894 0.0 0.04365452 0.0 0.0 0.0 0…
../DATASETS/5_sample_bones_224x224x3/1/1_APML.dcm_rotation82	3_energy140.png 0.061590668 0.0 0.0 0.0 0.31200498 0.0 0.15645024 0.0 0.0 0.0 0.0 0.0 0.27678552 0.3194325 0.12949274 0.01608945 0.14336844 0.0 0.0 0.0 0.048354264 0.0 0.0 0.22405764 0.0 0.12509418 0.038413774 0.14910173 0.15035911 0.29236916 0.0 0.0 0.0428392 0.0 0.0 0.0 0.0 0.027296074 0.0 0.0 0.0 0.19837709 0.0 0.0 0.069007196 0.0 0.0 0.0 0.0 0.056074593 0.002410513 0.0 0.0 0.12270893 0.248817…
../DATASETS/5_sample_bones_224x224x3/1/1_APML.dcm_rotation109	0_energy140.png 0.0729107 0.0 0.0 0.0 0.33987558 0.0 0.11216238 0.0 0.0 0.0 0.0 0.0 0.1808153 0.29611236 0.05311033 0.10564485 0.13185638 0.0 0.0 0.0 0.0 0.0 0.0 0.28670666 0.0 0.14357923 0.0 0.1842336 0.104729615 0.24981685 0.0 0.0 0.0 0.030268034 0.0 0.0 0.0 0.0 0.0 0.0 0.0 0.21655865 0.0 0.0 0.027073495 0.0 0.0 0.0 0.0 0.0 0.0 0.016113967 0.0 0.10428188 0.106042154 0.031479787 0.031197628 0.07…
../DATASETS/5_sample_bones_224x224x3/1/1_APML.dcm_rotation109	15_energy146.png 0.09226795 0.0 0.0 0.0 0.31548998 0.0 0.104409866 0.0 0.0 0.0 0.0 0.0 0.19102444 0.25231913 0.06499843 0.14861679 0.1306113 0.0 0.0 0.0 0.0 0.0 0.0 0.27025506 0.0 0.17492557 0.0 0.17838874 0.15925576 0.22478995 0.0 0.0 0.0 0.0 0.0 0.0 0.0 0.0 0.0 0.0 0.0 0.1309197 0.0 0.0 0.00058898056 0.0 0.0 0.0 0.0 0.0 0.0 0.0 0.0 0.09779921 0.1306781 0.083061464 0.007873696 0.061648488 0.0 0.…
../DATASETS/5_sample_bones_224x224x3/1/1_APML.dcm_rotation106	-6_energy146.png 0.07088329 0.0 0.0 0.0 0.36629993 0.0 0.13140312 0.0 0.0 0.0 0.0 0.0 0.22432487 0.3045769 0.03345636 0.09562172 0.09829225 0.0 0.0 0.0 0.0 0.0 0.0 0.27513844 0.0 0.107630916 0.008112304 0.18902588 0.12533195 0.27631631 0.0 0.0 0.0 0.0026794914 0.0 0.0 0.0 0.0 0.0 0.0 0.0 0.18904454 0.0 0.0 0.05700328 0.0 0.0 0.0 0.0 0.0 0.0 0.0 0.0 0.085176356 0.13706218 0.017127542 0.029520895 0…
../DATASETS/5_sample_bones_224x224x3/1/1_APML.dcm_rotation106	-21_energy152.png 0.120160595 0.0 0.0 0.0 0.31841415 0.0 0.0809828 0.0 0.0 0.0 0.0 0.0 0.20465787 0.29745084 0.029821586 0.17607512 0.057866596 0.0 0.0 0.0 0.0 0.0 0.0 0.31261122 0.0 0.120003805 0.0 0.21505293 0.14486955 0.24137923 0.0 0.0 0.0 0.028675266 0.0 0.0 0.0 0.0 0.0 0.0 0.0 0.14171049 0.0 0.0 0.0 0.0 0.039345164 0.0 0.0 0.0 0.0 0.040009085 0.0 0.07404058 0.091199644 0.04547254 0.0 0.0453…
../DATASETS/5_sample_bones_224x224x3/1/1_APML.dcm_rotation85	-21_energy140.png 0.11478778 0.0 0.0 0.0 0.32360834 0.0 0.123568736 0.0 0.0 0.0 0.0 0.0 0.25262696 0.30827478 0.05501776 0.1289689 0.07764896 0.0 0.0 0.0 0.0 0.0 0.0 0.31678888 0.0 0.12926531 0.0 0.20267425 0.13799551 0.24300487 0.0 0.0 0.0 0.006409574 0.0 0.0 0.0 0.0 0.0 0.0 0.0 0.15630421 0.0 0.0 0.0 0.0 0.054966982 0.0 0.0 0.0 0.0 0.02563662 0.0 0.07355571 0.12187169 0.04609868 0.0 0.019152543…
../DATASETS/5_sample_bones_224x224x3/1/1_APML.dcm_rotation103	21_energy140.png 0.10247392 0.0 0.0 0.0 0.26787332 0.0 0.15952623 0.0 0.0 0.0 0.0 0.0 0.24029058 0.2683143 0.10410231 0.13776779 0.13569291 0.0 0.0 0.0 0.0 0.0 0.0 0.26598373 0.0 0.20883642 0.0 0.19232498 0.15083203 0.2053151 0.0 0.0 0.034008577 0.0 0.0 0.0 0.0 0.0 0.0 0.0 0.0 0.1267454 0.0 0.0 0.0 0.0 0.030341865 0.0 0.0 0.0 0.0 0.0 0.0 0.11546549 0.13820346 0.08914485 0.0 0.04349363 0.0 0.0 0.0…
../DATASETS/5_sample_bones_224x224x3/1/1_APML.dcm_rotation103	-9_energy140.png 0.08259619 0.0 0.0 0.0 0.3684954 0.0 0.1293634 0.0 0.0 0.0 0.0 0.0 0.23030819 0.2926472 0.014413916 0.12793736 0.080103524 0.0 0.0 0.0 0.0 0.0 0.0 0.2756355 0.0 0.092329346 0.006739402 0.19996314 0.13387343 0.26233023 0.0 0.0 0.0 0.0017498136 0.0 0.0 0.0 0.0 0.0 0.0 0.0 0.15950888 0.0 0.0 0.05049011 0.0 0.02267316 0.0 0.0 0.0 0.0 0.0 0.0 0.06827144 0.1155734 0.032231424 0.0156758…
../DATASETS/5_sample_bones_224x224x3/1/1_APML.dcm_rotation106	3_energy152.png 0.05664322 0.0 0.0 0.0 0.32380104 0.0 0.12066498 0.0 0.0 0.0 0.0 0.0 0.20177352 0.29541248 0.085349195 0.05650114 0.15259044 0.0 0.0 0.0 0.016920153 0.0 0.0 0.2633715 0.0 0.1783386 0.0 0.14206053 0.13466755 0.28125384 0.0 0.0 0.0 0.0 0.0 0.0 0.0 0.0 0.0 0.0 0.0 0.22713211 0.0 0.0 0.029416787 0.0 0.0 0.0 0.0 0.0 0.00061033596 0.0 0.0 0.13031155 0.17222865 0.026878048 0.05290089 0.0…
../DATASETS/5_sample_bones_224x224x3/1/1_APML.dcm_rotation106	-15_energy146.png 0.09355687 0.0 0.0 0.0 0.35350254 0.0 0.115348935 0.0 0.0 0.0 0.0 0.0 0.21508424 0.29458302 0.009483517 0.15702309 0.05801919 0.0 0.0 0.0 0.0 0.0 0.0 0.2990863 0.0 0.104382224 0.0 0.21543387 0.13006216 0.25070468 0.0 0.0 0.0 0.027316762 0.0 0.0 0.0 0.0 0.0 0.0 0.0 0.1491052 0.0 0.0 0.02040616 0.0 0.048637744 0.0 0.0 0.0 0.0 0.03215155 0.0 0.05965764 0.09315237 0.039223522 0.0 0.…
../DATASETS/5_sample_bones_224x224x3/1/1_APML.dcm_rotation103	-18_energy146.png 0.10454166 0.0 0.0 0.0 0.3394532 0.0 0.10755548 0.0 0.0 0.0 0.0 0.0 0.21647358 0.2973996 0.016360682 0.16020967 0.06250551 0.0 0.0 0.0 0.0 0.0 0.0 0.31428212 0.0 0.12089439 0.0 0.21591412 0.13314019 0.24197194 0.0 0.0 0.0 0.030398315 0.0 0.0 0.0 0.0 0.0 0.0 0.0 0.1410011 0.0 0.0 0.0 0.0 0.056041826 0.0 0.0 0.0 0.0 0.045505036 0.0 0.062196866 0.094541445 0.047066905 0.0 0.0219556…
../DATASETS/5_sample_bones_224x224x3/1/1_APML.dcm_rotation109	-18_energy152.png 0.10679781 0.0 0.0 0.0 0.3285074 0.0 0.090942375 0.0 0.0 0.0 0.0 0.0 0.19342594 0.2883385 0.022572013 0.17526415 0.055336516 0.0 0.0 0.0 0.0 0.0 0.0 0.3148262 0.0 0.12494815 0.0 0.2157553 0.13060077 0.25054532 0.0 0.0 0.0 0.041541036 0.0 0.0 0.0 0.0 0.0 0.0 0.0 0.15416715 0.0 0.0 0.0 0.0 0.044940323 0.0 0.0 0.0 0.0 0.04328093 0.0 0.07338835 0.07687701 0.041405395 0.0 0.047355257…
../DATASETS/5_sample_bones_224x224x3/1/1_APML.dcm_rotation109	-18_energy140.png 0.10546226 0.0 0.0 0.0 0.34335446 0.0 0.1235639 0.0 0.0 0.0 0.0 0.0 0.21233699 0.29574332 0.023440484 0.1545957 0.047760755 0.0 0.0 0.0 0.0 0.0 0.0 0.309182 0.0 0.11747139 0.0 0.22180063 0.12822162 0.25916255 0.0 0.0 0.0 0.035231687 0.0 0.0 0.0 0.0 0.0 0.0 0.0 0.1555311 0.0 0.0 0.0089405235 0.0 0.055017173 0.0 0.0 0.0 0.0 0.03679805 0.0 0.063279994 0.092767395 0.039058484 0.0 0.…
../DATASETS/5_sample_bones_224x224x3/1/1_APML.dcm_rotation106	15_energy158.png 0.09565619 0.0 0.0 0.0 0.3096178 0.0 0.09480811 0.0 0.0 0.0 0.0 0.0 0.20902753 0.26279896 0.063149236 0.13674329 0.12970063 0.0 0.0 0.0 0.0 0.0 0.0 0.27089757 0.0 0.17071562 0.0 0.16644442 0.1795831 0.2223185 0.0 0.0 0.0 0.0 0.0 0.0 0.0 0.0156053025 0.0 0.0 0.0 0.122685604 0.0 0.0 0.0002591657 0.0 0.0 0.0 0.0 0.0 0.0 0.0 0.0 0.09083718 0.1633318 0.08204232 0.010359088 0.047687527…
../DATASETS/5_sample_bones_224x224x3/1/1_APML.dcm_rotation106	-21_energy158.png 0.12396782 0.0 0.0 0.0 0.31032002 0.0 0.06691635 0.0 0.0 0.0 0.0 0.0 0.20823303 0.29866803 0.024583517 0.17968743 0.060074735 0.0 0.0 0.0 0.0 0.0 0.0 0.31568092 0.0 0.11399568 0.0 0.21709827 0.15180737 0.23260033 0.0 0.0 0.0 0.035332233 0.0 0.0 0.0 0.0 0.0 0.0 0.0 0.1319989 0.0 0.0 0.0 0.0 0.04434193 0.0 0.0 0.0 0.0 0.043190327 0.0 0.07726539 0.09733391 0.040229652 0.0 0.0470811…
../DATASETS/5_sample_bones_224x224x3/1/1_APML.dcm_rotation106	-9_energy158.png 0.066633224 0.0 0.0 0.0 0.3706152 0.0 0.10058578 0.0 0.0 0.0 0.0 0.0 0.2020834 0.28846186 0.02694657 0.11314977 0.09455101 0.0 0.0 0.0 0.0 0.0 0.0 0.2868675 0.0 0.1141068 0.012464008 0.1698965 0.13476948 0.2870298 0.0 0.0 0.0 0.0022689817 0.0 0.0 0.0 0.0 0.0 0.0 0.0 0.19198526 0.0 0.0 0.052372314 0.0 0.0 0.0 0.0 0.0 0.0 0.0 0.0 0.08704483 0.13236524 0.020260926 0.034811847 0.0327…
../DATASETS/5_sample_bones_224x224x3/1/1_APML.dcm_rotation109	-15_energy146.png 0.09220434 0.0 0.0 0.0 0.3557498 0.0 0.11953065 0.0 0.0 0.0 0.0 0.0 0.20432653 0.290816 0.008980757 0.15634805 0.050905894 0.0 0.0 0.0 0.0 0.0 0.0 0.30275378 0.0 0.10821868 0.0055025537 0.21448128 0.12537538 0.2588752 0.0 0.0 0.0 0.034619857 0.0 0.0 0.0 0.0 0.0 0.0 0.0 0.15818924 0.0 0.0 0.022939866 0.0 0.044186097 0.0 0.0 0.0 0.0 0.034827776 0.0 0.062683 0.08843307 0.034832574 …
../DATASETS/5_sample_bones_224x224x3/1/1_APML.dcm_rotation106	6_energy140.png 0.07784178 0.0 0.0 0.0 0.34763694 0.0 0.124294624 0.0 0.0 0.0 0.0 0.0 0.20381717 0.28280118 0.04048114 0.118068844 0.123155534 0.0 0.0 0.0 0.0 0.0 0.0 0.25774044 0.0 0.15027004 0.0 0.1856599 0.1400798 0.2503649 0.0 0.0 0.0 0.0 0.0 0.0 0.0 0.0 0.0 0.0 0.0 0.17892657 0.0 0.0 0.035130408 0.0 0.0 0.0 0.0 0.0 0.0 0.0 0.0 0.09056754 0.12962392 0.037390336 0.026106594 0.0615987 0.0 0.0 0…
../DATASETS/5_sample_bones_224x224x3/1/1_APML.dcm_rotation109	-18_energy146.png 0.109374836 0.0 0.0 0.0 0.33279517 0.0 0.106569335 0.0 0.0 0.0 0.0 0.0 0.20135218 0.29098654 0.020460142 0.16934106 0.053850293 0.0 0.0 0.0 0.0 0.0 0.0 0.3126428 0.0 0.12526865 0.0 0.22085032 0.12724644 0.24891774 0.0 0.0 0.0 0.040729657 0.0 0.0 0.0 0.0 0.0 0.0 0.0 0.1498942 0.0 0.0 0.0 0.0 0.059169386 0.0 0.0 0.0 0.0 0.042286374 0.0 0.06779001 0.07818514 0.043520957 0.0 0.03387…
../DATASETS/5_sample_bones_224x224x3/1/1_APML.dcm_rotation106	18_energy140.png 0.09538313 0.0 0.0 0.0 0.2971142 0.0 0.14098744 0.0 0.0 0.0 0.0 0.0 0.22191583 0.25784707 0.09554198 0.134355 0.13865033 0.0 0.0 0.0 0.0 0.0 0.0 0.2639216 0.0 0.19037387 0.0 0.18110785 0.14942619 0.22411461 0.0 0.0 0.011546181 0.0 0.0 0.0 0.0 0.0 0.0 0.0 0.0 0.13086535 0.0 0.0 0.0 0.0 0.0 0.0 0.0 0.0 0.0 0.0 0.0 0.11303568 0.14177364 0.08473379 0.0 0.049256414 0.0 0.0 0.0 0.0 0.1…
../DATASETS/5_sample_bones_224x224x3/1/1_APML.dcm_rotation103	15_energy146.png 0.091015466 0.0 0.0 0.0 0.31540695 0.0 0.1292421 0.0 0.0 0.0 0.0 0.0 0.22276607 0.26311138 0.07616232 0.117916584 0.14183888 0.0 0.0 0.0 0.0 0.0 0.0 0.26334202 0.0 0.1811845 0.0 0.16522571 0.16207822 0.23847435 0.0 0.0 0.0025820164 0.0 0.0 0.0 0.0 0.0 0.0 0.0 0.0 0.14099507 0.0 0.0 0.016706279 0.0 0.0 0.0 0.0 0.0 0.0 0.0 0.0 0.102924906 0.16805094 0.07005066 0.014281148 0.0374237…
../DATASETS/5_sample_bones_224x224x3/1/1_APML.dcm_rotation103	-15_energy158.png 0.08963244 0.0 0.0 0.0 0.3600403 0.0 0.08555815 0.0 0.0 0.0 0.0 0.0 0.19915633 0.29047427 0.0 0.16530024 0.05758717 0.0 0.0 0.0 0.0 0.0 0.0 0.3086393 0.0 0.102232285 0.0010041669 0.20456937 0.1387924 0.24819256 0.0 0.0 0.0 0.029979661 0.0 0.0 0.0 0.0 0.0 0.0 0.0 0.14790745 0.0 0.0 0.018684141 0.0 0.023462929 0.0 0.0 0.0 0.0 0.04969862 0.0 0.056254257 0.096645266 0.030217335 0.00…
../DATASETS/5_sample_bones_224x224x3/1/1_APML.dcm_rotation100	3_energy146.png 0.05773988 0.0 0.0 0.0 0.32040572 0.0 0.14630671 0.0 0.0 0.0 0.0 0.0 0.23324208 0.30434638 0.09782779 0.034812573 0.15896754 0.0 0.0 0.0 0.027013812 0.0 0.0 0.25444114 0.0 0.17038414 0.0 0.1416198 0.131555 0.28252047 0.0 0.0 0.016349064 0.0 0.0 0.0 0.0 0.0 0.0 0.0 0.0 0.22414316 0.0 0.0 0.03387235 0.0 0.0 0.0 0.0 0.0 0.0 0.0 0.0 0.1331957 0.19099286 0.022440946 0.052850816 0.04763…
../DATASETS/5_sample_bones_224x224x3/1/1_APML.dcm_rotation106	21_energy140.png 0.107641675 0.0 0.0 0.0 0.27125332 0.0 0.1496361 0.0 0.0 0.0 0.0 0.0 0.23148225 0.2681706 0.10326054 0.14839819 0.12441441 0.0 0.0 0.0 0.0 0.0 0.0 0.26859266 0.0 0.20419551 0.0 0.19798972 0.14905784 0.19976574 0.0 0.0 0.02217867 0.0 0.0 0.0 0.0 0.0 0.0 0.0 0.0 0.12313987 0.0 0.0 0.0 0.0 0.039968885 0.0 0.0 0.0 0.0 0.0 0.0 0.10832248 0.12401014 0.09397167 0.0 0.049894743 0.0 0.0 0…
../DATASETS/5_sample_bones_224x224x3/1/1_APML.dcm_rotation82	-21_energy140.png 0.1185907 0.0 0.0 0.0 0.32436228 0.0 0.12740253 0.0 0.0 0.0 0.0 0.0 0.24632332 0.30340853 0.058329854 0.1295532 0.08110526 0.0 0.0 0.0 0.0 0.0 0.0 0.3181955 0.0 0.13353717 0.0 0.19695629 0.13758253 0.24761823 0.0 0.0 0.0 0.005265124 0.0 0.0 0.0 0.0 0.0 0.0 0.0 0.16289994 0.0 0.0 0.0 0.0 0.050242253 0.0 0.0 0.0 0.0 0.026460199 0.0 0.07427091 0.11971253 0.046613984 0.0 0.025890743…
../DATASETS/5_sample_bones_224x224x3/1/1_APML.dcm_rotation103	-21_energy140.png 0.116427 0.0 0.0 0.0 0.32571104 0.0 0.113678284 0.0 0.0 0.0 0.0 0.0 0.24263257 0.3087213 0.040803183 0.14931698 0.0648234 0.0 0.0 0.0 0.0 0.0 0.0 0.30759385 0.0 0.11748929 0.0 0.21521382 0.14451258 0.24522977 0.0 0.0 0.0 0.011499003 0.0 0.0 0.0 0.0 0.0 0.0 0.0 0.13789159 0.0 0.0 0.0 0.0 0.05177078 0.0 0.0 0.0 0.0 0.025186013 0.0 0.06665954 0.11616372 0.050249092 0.0 0.011220945 …
../DATASETS/5_sample_bones_224x224x3/1/1_APML.dcm_rotation106	-9_energy146.png 0.08108877 0.0 0.0 0.0 0.3651704 0.0 0.121757284 0.0 0.0 0.0 0.0 0.0 0.21941501 0.28819475 0.019777607 0.13235946 0.085552625 0.0 0.0 0.0 0.0 0.0 0.0 0.27740052 0.0 0.10487261 0.0 0.19547608 0.12968914 0.2660683 0.0 0.0 0.0 0.0062456615 0.0 0.0 0.0 0.0 0.0 0.0 0.0 0.16558553 0.0 0.0 0.04554403 0.0 0.014434095 0.0 0.0 0.0 0.0 0.0 0.0 0.07447034 0.109015524 0.03226254 0.018479725 0…
../DATASETS/5_sample_bones_224x224x3/1/1_APML.dcm_rotation109	-21_energy152.png 0.1206093 0.0 0.0 0.0 0.3162294 0.0 0.075274095 0.0 0.0 0.0 0.0 0.0 0.19601116 0.29479545 0.034889236 0.17979883 0.055066153 0.0 0.0 0.0 0.0 0.0 0.0 0.31064084 0.0 0.12186308 0.0 0.21391846 0.14564651 0.24711625 0.0 0.0 0.0 0.029872628 0.0 0.0 0.0 0.0 0.0 0.0 0.0 0.1469517 0.0 0.0 0.0 0.0 0.03045196 0.0 0.0 0.0 0.0 0.036376894 0.0 0.07668558 0.086573005 0.04385707 0.0 0.05224242…
../DATASETS/5_sample_bones_224x224x3/1/1_APML.dcm_rotation109	-15_energy152.png 0.0875555 0.0 0.0 0.0 0.35661745 0.0 0.107080474 0.0 0.0 0.0 0.0 0.0 0.19679795 0.28826383 0.012389171 0.15696155 0.056103587 0.0 0.0 0.0 0.0 0.0 0.0 0.30514234 0.0 0.1121793 0.005777151 0.2042152 0.12918277 0.26522997 0.0 0.0 0.0 0.031167366 0.0 0.0 0.0 0.0 0.0 0.0 0.0 0.16459012 0.0 0.0 0.02297187 0.0 0.020876274 0.0 0.0 0.0 0.0 0.03342465 0.0 0.06768949 0.09214338 0.033523545…
../DATASETS/5_sample_bones_224x224x3/1/1_APML.dcm_rotation106	15_energy152.png 0.093416736 0.0 0.0 0.0 0.31377593 0.0 0.1009352 0.0 0.0 0.0 0.0 0.0 0.20746416 0.25981092 0.06584059 0.13660443 0.13033105 0.0 0.0 0.0 0.0 0.0 0.0 0.26723683 0.0 0.16877131 0.0 0.16873747 0.17361222 0.22774228 0.0 0.0 0.0 0.0 0.0 0.0 0.0 0.009443313 0.0 0.0 0.0 0.1286536 0.0 0.0 0.0076060575 0.0 0.0 0.0 0.0 0.0 0.0 0.0 0.0 0.09415257 0.1570961 0.077171944 0.007538882 0.050181303…
../DATASETS/5_sample_bones_224x224x3/1/1_APML.dcm_rotation103	-9_energy158.png 0.06753631 0.0 0.0 0.0 0.37209404 0.0 0.10106235 0.0 0.0 0.0 0.0 0.0 0.20928821 0.29335263 0.024829071 0.10877661 0.09390223 0.0 0.0 0.0 0.0 0.0 0.0 0.28901982 0.0 0.110532224 0.012178679 0.1695736 0.14019297 0.2830232 0.0 0.0 0.0 0.0 0.0 0.0 0.0 0.0 0.0 0.0 0.0 0.18296294 0.0 0.0 0.051936727 0.0 0.0 0.0 0.0 0.0 0.0 0.0 0.0 0.083201386 0.14412199 0.021650892 0.035147823 0.0260398…
../DATASETS/5_sample_bones_224x224x3/1/1_APML.dcm_rotation103	-3_energy140.png 0.07651889 0.0 0.0 0.0 0.35396564 0.0 0.14512211 0.0 0.0 0.0 0.0 0.0 0.2413319 0.31664836 0.052479498 0.07873165 0.11730466 0.0 0.0 0.0 0.0 0.0 0.0 0.27309704 0.0 0.10027718 0.0 0.19748995 0.12462066 0.2656362 0.0 0.0 0.0 0.0 0.0 0.0 0.0 0.0 0.0 0.0 0.0 0.19042729 0.0 0.0 0.053922452 0.0 0.0 0.0 0.0 0.0 0.0 0.0 0.0 0.091593444 0.15840684 0.02172441 0.029249135 0.028142361 0.0 0.0…
../DATASETS/5_sample_bones_224x224x3/1/1_APML.dcm_rotation103	15_energy158.png 0.091864385 0.0 0.0 0.0 0.30383605 0.0 0.112400204 0.0 0.0 0.0 0.0 0.0 0.2295312 0.27486137 0.077686206 0.11160318 0.13752021 0.0 0.0 0.0 0.0 0.0 0.0 0.26703423 0.0 0.17934601 0.0 0.15946384 0.17603649 0.23066314 0.0 0.0 0.006308735 0.0 0.0 0.0 0.0 0.016873706 0.0 0.0 0.0 0.1359966 0.0 0.0 0.0071162446 0.0 0.0 0.0 0.0 0.0 0.0 0.0 0.0 0.098425366 0.18678474 0.07173724 0.01781989 0…
../DATASETS/5_sample_bones_224x224x3/1/1_APML.dcm_rotation103	-6_energy140.png 0.07790773 0.0 0.0 0.0 0.36558858 0.0 0.1439027 0.0 0.0 0.0 0.0 0.0 0.23906454 0.30658376 0.025912018 0.097366214 0.095728874 0.0 0.0 0.0 0.0 0.0 0.0 0.27039716 0.0 0.09581094 0.009533209 0.20086388 0.12939943 0.2699402 0.0 0.0 0.0 0.0 0.0 0.0 0.0 0.0 0.0 0.0 0.0 0.17628703 0.0 0.0 0.05960676 0.0 0.007241023 0.0 0.0 0.0 0.0 0.0 0.0 0.07822084 0.13911358 0.020437995 0.023374172 0.…
../DATASETS/5_sample_bones_224x224x3/1/1_APML.dcm_rotation109	12_energy158.png 0.086364724 0.0 0.0 0.0 0.3197438 0.0 0.09718611 0.0 0.0 0.0 0.0 0.0 0.18454538 0.26001507 0.051766396 0.1378703 0.1377448 0.0 0.0 0.0 0.0 0.0 0.0 0.26673898 0.0 0.18084952 0.0 0.16767345 0.16738884 0.23507255 0.0 0.0 0.0 0.0 0.0 0.0 0.0 0.003124607 0.0 0.0 0.0 0.14299135 0.0 0.0 0.004493447 0.0 0.0 0.0 0.0 0.0 0.0 0.0 0.0 0.09929458 0.14660598 0.07378679 0.022997582 0.059788134 …
../DATASETS/5_sample_bones_224x224x3/1/1_APML.dcm_rotation109	0_energy152.png 0.059904207 0.0 0.0 0.0 0.32325765 0.0 0.08246128 0.0 0.0 0.0 0.0 0.0 0.15473512 0.28255248 0.07576586 0.089307465 0.1454541 0.0 0.0 0.0 0.0 0.0 0.0 0.28748977 0.0 0.16572368 0.0 0.15219356 0.10610685 0.25989634 0.0 0.0 0.0 0.03307334 0.0 0.0 0.0 0.0 0.0 0.0 0.0 0.24174044 0.0 0.0 0.012117596 0.0 0.0 0.0 0.0 0.0 0.003980277 0.0045030643 0.0 0.12827784 0.107083224 0.030709079 0.040…
../DATASETS/5_sample_bones_224x224x3/1/1_APML.dcm_rotation106	-6_energy140.png 0.076242395 0.0 0.0 0.0 0.36824882 0.0 0.14033416 0.0 0.0 0.0 0.0 0.0 0.2311837 0.30312246 0.026425269 0.09855119 0.092093594 0.0 0.0 0.0 0.0 0.0 0.0 0.272038 0.0 0.09723947 0.016285824 0.19637957 0.12923071 0.27466238 0.0 0.0 0.0 0.002965707 0.0 0.0 0.0 0.0 0.0 0.0 0.0 0.18222113 0.0 0.0 0.06320895 0.0 0.0 0.0 0.0 0.0 0.0 0.0 0.0 0.07837388 0.13739693 0.02079414 0.025737235 0.01…
../DATASETS/5_sample_bones_224x224x3/1/1_APML.dcm_rotation106	-6_energy152.png 0.06241105 0.0 0.0 0.0 0.36686784 0.0 0.11547032 0.0 0.0 0.0 0.0 0.0 0.21171139 0.30543602 0.03974194 0.08937804 0.10163165 0.0 0.0 0.0 0.0 0.0 0.0 0.27872723 0.0 0.11519987 0.01009236 0.17570467 0.12658198 0.2841896 0.0 0.0 0.0 0.001278746 0.0 0.0 0.0 0.0 0.0 0.0 0.0 0.19873932 0.0 0.0 0.056977373 0.0 0.0 0.0 0.0 0.0 0.00065222697 0.0 0.0 0.09339764 0.14423266 0.012117168 0.0363…
../DATASETS/5_sample_bones_224x224x3/1/1_APML.dcm_rotation106	3_energy140.png 0.06680536 0.0 0.0 0.0 0.34518978 0.0 0.13927418 0.0 0.0 0.0 0.0 0.0 0.21570435 0.30071124 0.06280024 0.073074855 0.13752146 0.0 0.0 0.0 0.0009007195 0.0 0.0 0.2665743 0.0 0.1538117 0.0 0.17056286 0.12677246 0.27103147 0.0 0.0 0.0 0.0 0.0 0.0 0.0 0.0 0.0 0.0 0.0 0.2126181 0.0 0.0 0.03950569 0.0 0.0 0.0 0.0 0.0 0.0 0.0 0.0 0.10656391 0.15484852 0.021851389 0.044377867 0.05036044 0.…
../DATASETS/5_sample_bones_224x224x3/1/1_APML.dcm_rotation109	-12_energy140.png 0.08505929 0.0 0.0 0.0 0.36446014 0.0 0.12785557 0.0 0.0 0.0 0.0 0.0 0.2192582 0.28917265 0.024017558 0.13708815 0.06437962 0.0 0.0 0.0 0.0 0.0 0.0 0.28431025 0.0 0.093716264 0.020081999 0.20480172 0.13143007 0.27462256 0.0 0.0 0.0 0.012522979 0.0 0.0 0.0 0.0 0.0 0.0 0.0 0.16670443 0.0 0.0 0.050482515 0.0 0.014596141 0.0 0.0 0.0 0.0 0.008937508 0.0 0.06416962 0.112435356 0.03737…
../DATASETS/5_sample_bones_224x224x3/1/1_APML.dcm_rotation103	-6_energy152.png 0.065720014 0.0 0.0 0.0 0.36503473 0.0 0.11767471 0.0 0.0 0.0 0.0 0.0 0.21671408 0.3078473 0.038024012 0.090683326 0.10510983 0.0 0.0 0.0 0.0 0.0 0.0 0.2788817 0.0 0.113415085 0.0029296281 0.18030204 0.12717848 0.2780044 0.0 0.0 0.0 0.0 0.0 0.0 0.0 0.0 0.0 0.0 0.0 0.19215496 0.0 0.0 0.052512944 0.0 0.0 0.0 0.0 0.0 0.0 0.0 0.0 0.09170812 0.14508529 0.013659005 0.034653366 0.023408…
../DATASETS/5_sample_bones_224x224x3/1/1_APML.dcm_rotation109	-6_energy140.png 0.07801433 0.0 0.0 0.0 0.36613062 0.0 0.13427117 0.0 0.0 0.0 0.0 0.0 0.2279654 0.30225733 0.032111153 0.102527484 0.089970775 0.0 0.0 0.0 0.0 0.0 0.0 0.27273783 0.0 0.09397251 0.020009717 0.19555376 0.13195075 0.27511406 0.0 0.0 0.0 0.0003623947 0.0 0.0 0.0 0.0 0.0 0.0 0.0 0.17946225 0.0 0.0 0.06310953 0.0 0.0 0.0 0.0 0.0 0.0 0.0 0.0 0.08056653 0.13879001 0.025858957 0.024116047 …
../DATASETS/5_sample_bones_224x224x3/1/1_APML.dcm_rotation100	12_energy158.png 0.083863944 0.0 0.0 0.0 0.31381315 0.0 0.13451573 0.0 0.0 0.0 0.0 0.0 0.23475654 0.28533638 0.06849998 0.09588253 0.14422345 0.0 0.0 0.0 0.0 0.0 0.0 0.26019606 0.0 0.18057121 0.0 0.16781022 0.16135862 0.2427033 0.0 0.0 0.00683385 0.0 0.0 0.0 0.0 0.0 0.0 0.0 0.0 0.15859532 0.0 0.0 0.01583107 0.0 0.0 0.0 0.0 0.0 0.0 0.0 0.0 0.10691979 0.1825496 0.054876022 0.030657992 0.03235309 0.…
../DATASETS/5_sample_bones_224x224x3/1/1_APML.dcm_rotation109	-9_energy146.png 0.080657244 0.0 0.0 0.0 0.36226028 0.0 0.118507706 0.0 0.0 0.0 0.0 0.0 0.21302032 0.2858904 0.028588912 0.13140689 0.08843605 0.0 0.0 0.0 0.0 0.0 0.0 0.277646 0.0 0.10719654 0.0047036977 0.19070771 0.13094532 0.27582577 0.0 0.0 0.0 0.0049474477 0.0 0.0 0.0 0.0 0.0 0.0 0.0 0.17163362 0.0 0.0 0.048937693 0.0 0.0 0.0 0.0 0.0 0.0 0.0 0.0 0.08161461 0.11215922 0.03464418 0.020235166 0…
../DATASETS/5_sample_bones_224x224x3/1/1_APML.dcm_rotation79	3_energy140.png 0.06128146 0.0 0.0 0.0 0.30755 0.0 0.15108913 0.0 0.0 0.0 0.0 0.0 0.27820408 0.32104215 0.137611 0.012035293 0.13818598 0.0 0.0 0.0 0.047104906 0.0 0.0 0.22296017 0.0 0.1204737 0.047341462 0.149107 0.15163898 0.2939336 0.0 0.0 0.04379103 0.0 0.0 0.0 0.0 0.029299224 0.0 0.0 0.0 0.2041866 0.0 0.0 0.06700046 0.0 0.0 0.0 0.0 0.06048375 0.006263983 0.0 0.0 0.122934476 0.25182137 0.0103…
../DATASETS/5_sample_bones_224x224x3/1/1_APML.dcm_rotation109	0_energy146.png 0.0693237 0.0 0.0 0.0 0.3301067 0.0 0.09547198 0.0 0.0 0.0 0.0 0.0 0.16661806 0.291348 0.061518446 0.10332969 0.13909134 0.0 0.0 0.0 0.0 0.0 0.0 0.28765127 0.0 0.15199004 0.0 0.17315355 0.103051536 0.24985991 0.0 0.0 0.0 0.034420054 0.0 0.0 0.0 0.0 0.0 0.0 0.0 0.22428887 0.0 0.0 0.016162345 0.0 0.0 0.0 0.0 0.0 0.0 0.015586699 0.0 0.11461783 0.098700315 0.032311022 0.032442976 0.08…
../DATASETS/5_sample_bones_224x224x3/1/1_APML.dcm_rotation109	15_energy158.png 0.09480883 0.0 0.0 0.0 0.30738312 0.0 0.08031752 0.0 0.0 0.0 0.0 0.0 0.18872112 0.25306225 0.063709356 0.14840016 0.12897272 0.0 0.0 0.0 0.0 0.0 0.0 0.2735406 0.0 0.1702708 0.0 0.16734499 0.17757738 0.22052935 0.0 0.0 0.0 0.0 0.0 0.0 0.0 0.014021553 0.0 0.0 0.0 0.12270051 0.0 0.0 0.0 0.0 0.0 0.0 0.0 0.0 0.0 0.0 0.0 0.09134559 0.14758234 0.08773482 0.0061097816 0.05987256 0.0 0.0 …
../DATASETS/5_sample_bones_224x224x3/1/1_APML.dcm_rotation109	-6_energy158.png 0.05532186 0.0 0.0 0.0 0.36220863 0.0 0.09494116 0.0 0.0 0.0 0.0 0.0 0.18507837 0.2913971 0.05163236 0.09000204 0.112057544 0.0 0.0 0.0 0.00089758256 0.0 0.0 0.28421974 0.0 0.12536666 0.021529915 0.15390058 0.13192691 0.30033693 0.0 0.0 0.0 0.0009769918 0.0 0.0 0.0 0.0031731545 0.0 0.0 0.0 0.21670642 0.0 0.0 0.05718585 0.0 0.0 0.0 0.0 0.0 0.016699538 0.0 0.0 0.11050487 0.15125823…
../DATASETS/5_sample_bones_224x224x3/1/1_APML.dcm_rotation106	-18_energy152.png 0.10373985 0.0 0.0 0.0 0.33509547 0.0 0.090220734 0.0 0.0 0.0 0.0 0.0 0.19819005 0.28989294 0.018190509 0.17050965 0.059300173 0.0 0.0 0.0 0.0 0.0 0.0 0.31631604 0.0 0.12137708 0.0 0.21186703 0.1346913 0.2496658 0.0 0.0 0.0 0.035263967 0.0 0.0 0.0 0.0 0.0 0.0 0.0 0.14949413 0.0 0.0 0.0 0.0 0.03653206 0.0 0.0 0.0 0.0 0.04682788 0.0 0.070193216 0.08746235 0.042601414 0.0 0.0401770…
../DATASETS/5_sample_bones_224x224x3/1/1_APML.dcm_rotation100	18_energy152.png 0.09387349 0.0 0.0 0.0 0.2745988 0.0 0.14731078 0.0 0.0 0.0 0.0 0.0 0.25838092 0.2701695 0.11774054 0.09859392 0.14944895 0.0 0.0 0.0 0.0 0.0 0.0 0.25471532 0.0 0.18278247 0.0 0.16166064 0.16718549 0.23544173 0.0 0.0 0.04120292 0.0 0.0 0.0 0.0 0.0 0.0 0.0 0.0 0.14221403 0.0 0.0 0.0 0.0 0.0 0.0 0.0 0.008057696 0.0 0.0 0.0 0.119876534 0.19596133 0.07693979 0.003484195 0.034891438 0…
../DATASETS/5_sample_bones_224x224x3/1/1_APML.dcm_rotation103	12_energy146.png 0.07980343 0.0 0.0 0.0 0.3332429 0.0 0.1482882 0.0 0.0 0.0 0.0 0.0 0.2298598 0.27918154 0.052023478 0.11180899 0.1342605 0.0 0.0 0.0 0.0 0.0 0.0 0.2548116 0.0 0.17147334 0.0 0.18377028 0.14794 0.24228545 0.0 0.0 0.0 0.0 0.0 0.0 0.0 0.0 0.0 0.0 0.0 0.1579032 0.0 0.0 0.026386634 0.0 0.0 0.0 0.0 0.0 0.0 0.0 0.0 0.10035847 0.15209544 0.04916164 0.023142815 0.04006745 0.0 0.0 0.0 0.0 …
../DATASETS/5_sample_bones_224x224x3/1/1_APML.dcm_rotation100	21_energy146.png 0.097862616 0.0 0.0 0.0 0.2601905 0.0 0.16227607 0.0 0.0 0.0 0.0 0.0 0.25677353 0.27122775 0.11997674 0.11391131 0.14256287 0.0 0.0 0.0 0.0 0.0 0.0 0.2625683 0.0 0.20127547 0.0 0.18041599 0.15594636 0.21538061 0.0 0.0 0.04907898 0.0 0.0 0.0 0.0 0.0 0.0 0.0 0.0 0.13537279 0.0 0.0 0.0 0.0 0.0063019185 0.0 0.0 0.0 0.0 0.0 0.0 0.12010825 0.1688287 0.08379811 0.0 0.036025327 0.0 0.0 0…
../DATASETS/5_sample_bones_224x224x3/1/1_APML.dcm_rotation109	-15_energy140.png 0.09096757 0.0 0.0 0.0 0.3611144 0.0 0.13131008 0.0 0.0 0.0 0.0 0.0 0.21379104 0.2951777 0.010322136 0.14478691 0.045034304 0.0 0.0 0.0 0.0 0.0 0.0 0.29929382 0.0 0.098875724 0.01925985 0.21702072 0.12621173 0.265117 0.0 0.0 0.0 0.03142662 0.0 0.0 0.0 0.0 0.0 0.0 0.0 0.16008143 0.0 0.0 0.03402958 0.0 0.043393437 0.0 0.0 0.0 0.0 0.03157525 0.0 0.058553096 0.09936732 0.031290162 0…
../DATASETS/5_sample_bones_224x224x3/1/1_APML.dcm_rotation100	18_energy158.png 0.09527748 0.0 0.0 0.0 0.2730966 0.0 0.14611195 0.0 0.0 0.0 0.0 0.0 0.26844782 0.27499467 0.11363177 0.08969915 0.14576879 0.0 0.0 0.0 0.0 0.0 0.0 0.2564909 0.0 0.18348779 0.0 0.15912327 0.17562012 0.23647717 0.0 0.0 0.04257754 0.0 0.0 0.0 0.0 0.0027790766 0.0 0.0 0.0 0.13934897 0.0 0.0 0.0 0.0 0.0 0.0 0.0 0.007988304 0.0 0.0 0.0 0.116109245 0.20863228 0.07758628 0.0095349625 0.0…
../DATASETS/5_sample_bones_224x224x3/1/1_APML.dcm_rotation103	-15_energy146.png 0.09258846 0.0 0.0 0.0 0.35598275 0.0 0.112228826 0.0 0.0 0.0 0.0 0.0 0.21965855 0.2971052 0.0 0.15861923 0.055565316 0.0 0.0 0.0 0.0 0.0 0.0 0.29736295 0.0 0.09813969 0.0 0.21969442 0.13053694 0.24093857 0.0 0.0 0.0 0.027113786 0.0 0.0 0.0 0.0 0.0 0.0 0.0 0.1397014 0.0 0.0 0.018981608 0.0 0.05964461 0.0 0.0 0.0 0.0 0.037759315 0.0 0.052730706 0.092046216 0.038003784 0.0 0.02376…
../DATASETS/5_sample_bones_224x224x3/1/1_APML.dcm_rotation109	-3_energy146.png 0.07466835 0.0 0.0 0.0 0.35549733 0.0 0.11393025 0.0 0.0 0.0 0.0 0.0 0.20600289 0.30678454 0.047570832 0.09973658 0.11454252 0.0 0.0 0.0 0.0 0.0 0.0 0.28182405 0.0 0.11031423 0.0 0.18740706 0.12180494 0.25952464 0.0 0.0 0.0 0.005343718 0.0 0.0 0.0 0.0 0.0 0.0 0.0 0.19448967 0.0 0.0 0.046111472 0.0 0.0 0.0 0.0 0.0 0.0 0.0 0.0 0.0938845 0.13506106 0.028237345 0.030155959 0.0442277 …
../DATASETS/5_sample_bones_224x224x3/1/1_APML.dcm_rotation103	-15_energy152.png 0.088711455 0.0 0.0 0.0 0.35841578 0.0 0.095302045 0.0 0.0 0.0 0.0 0.0 0.20566227 0.29343385 0.0 0.16175409 0.0564307 0.0 0.0 0.0 0.0 0.0 0.0 0.3020791 0.0 0.10108774 0.0 0.21181986 0.13322222 0.24676976 0.0 0.0 0.0 0.028347459 0.0 0.0 0.0 0.0 0.0 0.0 0.0 0.14655289 0.0 0.0 0.019495135 0.0 0.037511393 0.0 0.0 0.0 0.0 0.042423155 0.0 0.0567114 0.0921492 0.032402992 0.0009899997 0…
../DATASETS/5_sample_bones_224x224x3/1/1_APML.dcm_rotation109	-12_energy146.png 0.08270821 0.0 0.0 0.0 0.3629966 0.0 0.11017027 0.0 0.0 0.0 0.0 0.0 0.2064064 0.28648978 0.020646358 0.14367132 0.07095386 0.0 0.0 0.0 0.0 0.0 0.0 0.28752995 0.0 0.10399071 0.010592822 0.1986011 0.13170259 0.27481377 0.0 0.0 0.0 0.0143891 0.0 0.0 0.0 0.0 0.0 0.0 0.0 0.16691686 0.0 0.0 0.04560177 0.0 0.0011295166 0.0 0.0 0.0 0.0 0.011780992 0.0 0.06923259 0.10559893 0.035958316 0…
../DATASETS/5_sample_bones_224x224x3/1/1_APML.dcm_rotation100	21_energy152.png 0.095684744 0.0 0.0 0.0 0.25978464 0.0 0.1586586 0.0 0.0 0.0 0.0 0.0 0.26863134 0.27710083 0.122096345 0.1014942 0.13741498 0.0 0.0 0.0 0.0 0.0 0.0 0.26175183 0.0 0.19510053 0.0 0.17638215 0.16576363 0.2211551 0.0 0.0 0.048542954 0.0 0.0 0.0 0.0 0.0 0.0 0.0 0.0 0.13606949 0.0 0.0 0.0 0.0 0.0 0.0 0.0 0.0 0.0 0.0 0.0 0.11800468 0.18613906 0.08040365 0.0 0.025687316 0.0 0.0 0.0 0.0 …
../DATASETS/5_sample_bones_224x224x3/1/1_APML.dcm_rotation103	12_energy158.png 0.08414456 0.0 0.0 0.0 0.3158823 0.0 0.13444291 0.0 0.0 0.0 0.0 0.0 0.23225208 0.28420064 0.065420076 0.10016865 0.14301659 0.0 0.0 0.0 0.0 0.0 0.0 0.25988474 0.0 0.18069825 0.0 0.1705497 0.16058151 0.24203673 0.0 0.0 0.0040900977 0.0 0.0 0.0 0.0 0.0 0.0 0.0 0.0 0.15669201 0.0 0.0 0.014776426 0.0 0.0 0.0 0.0 0.0 0.0 0.0 0.0 0.10577025 0.17765695 0.05625728 0.030574668 0.03458349 …
../DATASETS/5_sample_bones_224x224x3/1/1_APML.dcm_rotation100	15_energy152.png 0.090049215 0.0 0.0 0.0 0.30409724 0.0 0.124585874 0.0 0.0 0.0 0.0 0.0 0.23169392 0.27100405 0.08314645 0.110346444 0.14409703 0.0 0.0 0.0 0.0 0.0 0.0 0.2624459 0.0 0.17972471 0.0 0.15979254 0.16814953 0.23458125 0.0 0.0 0.013668671 0.0 0.0 0.0 0.0 0.0109243365 0.0 0.0 0.0 0.14326511 0.0 0.0 0.008253995 0.0 0.0 0.0 0.0 0.0 0.0 0.0 0.0 0.10565668 0.18324363 0.06697859 0.013989899 …
../DATASETS/5_sample_bones_224x224x3/1/1_APML.dcm_rotation109	-15_energy158.png 0.082653806 0.0 0.0 0.0 0.35417056 0.0 0.096208744 0.0 0.0 0.0 0.0 0.0 0.19855662 0.29237664 0.017368933 0.1522938 0.061641157 0.0 0.0 0.0 0.0 0.0 0.0 0.31024814 0.0 0.11446316 0.0040398804 0.19984515 0.13136975 0.26728073 0.0 0.0 0.0 0.029840127 0.0 0.0 0.0 0.0 0.0 0.0 0.0 0.16881482 0.0 0.0 0.016967012 0.0 0.011093605 0.0 0.0 0.0 0.0 0.033720735 0.0 0.07422823 0.100711025 0.02…
../DATASETS/5_sample_bones_224x224x3/1/1_APML.dcm_rotation100	18_energy140.png 0.092664756 0.0 0.0 0.0 0.2855181 0.0 0.16061568 0.0 0.0 0.0 0.0 0.0 0.24371704 0.26135308 0.11075263 0.11282056 0.1540342 0.0 0.0 0.0 0.0 0.0 0.0 0.25419986 0.0 0.19082068 0.0 0.16954257 0.15143631 0.23413087 0.0 0.0 0.038409363 0.0 0.0 0.0 0.0 0.0 0.0 0.0 0.0 0.14127237 0.0 0.0 0.0 0.0 0.0 0.0 0.0 0.0 0.0 0.0 0.0 0.124378495 0.1704408 0.0785875 0.0011071909 0.041178964 0.0 0.0 …
../DATASETS/5_sample_bones_224x224x3/1/1_APML.dcm_rotation103	-21_energy158.png 0.12770633 0.0 0.0 0.0 0.31176215 0.0 0.06958215 0.0 0.0 0.0 0.0 0.0 0.21793874 0.30089816 0.018102644 0.17689215 0.063445345 0.0 0.0 0.0 0.0 0.0 0.0 0.31646886 0.0 0.109487616 0.0 0.21788003 0.15348276 0.22431286 0.0 0.0 0.0 0.033465207 0.0 0.0 0.0 0.0 0.0 0.0 0.0 0.12203195 0.0 0.0 0.0 0.0 0.05267765 0.0 0.0 0.0 0.0 0.04874385 0.0 0.07000048 0.10341104 0.043849256 0.0 0.035240…
../DATASETS/5_sample_bones_224x224x3/1/1_APML.dcm_rotation103	-15_energy140.png 0.090648346 0.0 0.0 0.0 0.3595993 0.0 0.12411408 0.0 0.0 0.0 0.0 0.0 0.23361337 0.30268624 0.0054132235 0.14495641 0.04916528 0.0 0.0 0.0 0.0 0.0 0.0 0.2924803 0.0 0.08788933 0.007784129 0.22129445 0.13449298 0.24902064 0.0 0.0 0.0 0.019713229 0.0 0.0 0.0 0.0 0.0 0.0 0.0 0.14159966 0.0 0.0 0.030450994 0.0 0.05476838 0.0 0.0 0.0 0.0 0.027699808 0.0 0.05006061 0.10782872 0.0347294…
../DATASETS/5_sample_bones_224x224x3/1/1_APML.dcm_rotation106	9_energy146.png 0.07871573 0.0 0.0 0.0 0.3290038 0.0 0.14626077 0.0 0.0 0.0 0.0 0.0 0.21889831 0.28898183 0.04844469 0.114153 0.13375203 0.0 0.0 0.0 0.0 0.0 0.0 0.25518993 0.0 0.17369702 0.0 0.1954139 0.1325009 0.2333913 0.0 0.0 0.0 0.0 0.0 0.0 0.0 0.0 0.0 0.0 0.0 0.16942158 0.0 0.0 0.013555888 0.0 0.0033846071 0.0 0.0 0.0 0.0 0.0 0.0 0.10256931 0.13060595 0.04293465 0.025509723 0.056773275 0.0 0…
../DATASETS/5_sample_bones_224x224x3/1/1_APML.dcm_rotation103	0_energy158.png 0.054046858 0.0 0.0 0.0 0.31554526 0.0 0.10310263 0.0 0.0 0.0 0.0 0.0 0.19085628 0.29657972 0.09715448 0.05094204 0.1574782 0.0 0.0 0.0 0.015367487 0.0 0.0 0.28150854 0.0 0.17774872 0.0 0.13732028 0.12064169 0.27393776 0.0 0.0 0.0 0.0 0.0 0.0 0.0 0.0 0.0 0.0 0.0 0.24348895 0.0 0.0 0.017702589 0.0 0.0 0.0 0.0 0.0 0.012293211 0.0 0.0 0.1423245 0.16175352 0.027591852 0.051872037 0.07…
../DATASETS/5_sample_bones_224x224x3/1/1_APML.dcm_rotation106	15_energy146.png 0.09206116 0.0 0.0 0.0 0.31516337 0.0 0.120612755 0.0 0.0 0.0 0.0 0.0 0.21024151 0.2599808 0.069616206 0.13418137 0.1364881 0.0 0.0 0.0 0.0 0.0 0.0 0.2654625 0.0 0.17777911 0.0 0.17453787 0.15894787 0.22877489 0.0 0.0 0.0 0.0 0.0 0.0 0.0 0.0 0.0 0.0 0.0 0.13510865 0.0 0.0 0.007657834 0.0 0.0 0.0 0.0 0.0 0.0 0.0 0.0 0.10133123 0.14670663 0.07631683 0.010504291 0.050188534 0.0 0.0 …
../DATASETS/5_sample_bones_224x224x3/1/1_APML.dcm_rotation103	15_energy140.png 0.089621715 0.0 0.0 0.0 0.31764123 0.0 0.13959713 0.0 0.0 0.0 0.0 0.0 0.2235931 0.26148468 0.0793715 0.114702895 0.14628372 0.0 0.0 0.0 0.0 0.0 0.0 0.2611037 0.0 0.18357024 0.0 0.16670768 0.15636048 0.24218069 0.0 0.0 0.006078115 0.0 0.0 0.0 0.0 0.0 0.0 0.0 0.0 0.14308883 0.0 0.0 0.021980407 0.0 0.0 0.0 0.0 0.0 0.0 0.0 0.0 0.10889067 0.16688873 0.07032033 0.016156215 0.036336634 …
../DATASETS/5_sample_bones_224x224x3/1/1_APML.dcm_rotation109	-6_energy152.png 0.0624723 0.0 0.0 0.0 0.36406496 0.0 0.10908521 0.0 0.0 0.0 0.0 0.0 0.20131916 0.29966763 0.047950674 0.0914104 0.10860604 0.0 0.0 0.0 0.0 0.0 0.0 0.27769434 0.0 0.118179746 0.013668217 0.16714735 0.12939984 0.29081026 0.0 0.0 0.0 0.0 0.0 0.0 0.0 0.0 0.0 0.0 0.0 0.20285237 0.0 0.0 0.058224156 0.0 0.0 0.0 0.0 0.0 0.003527268 0.0 0.0 0.10272656 0.14676319 0.016450476 0.03839212 0.0…
../DATASETS/5_sample_bones_224x224x3/1/1_APML.dcm_rotation106	12_energy152.png 0.08393762 0.0 0.0 0.0 0.3314209 0.0 0.11948992 0.0 0.0 0.0 0.0 0.0 0.20966324 0.27124408 0.04722799 0.12929745 0.12568042 0.0 0.0 0.0 0.0 0.0 0.0 0.26150236 0.0 0.16983122 0.0 0.18087783 0.15857911 0.23662794 0.0 0.0 0.0 0.0 0.0 0.0 0.0 0.0 0.0 0.0 0.0 0.14962055 0.0 0.0 0.017678272 0.0 0.0 0.0 0.0 0.0 0.0 0.0 0.0 0.09340269 0.14404078 0.056950584 0.019385766 0.05211347 0.0 0.0 …
../DATASETS/5_sample_bones_224x224x3/1/1_APML.dcm_rotation103	15_energy152.png 0.09131298 0.0 0.0 0.0 0.3116127 0.0 0.11307549 0.0 0.0 0.0 0.0 0.0 0.22074865 0.26611888 0.07299737 0.11941388 0.13755307 0.0 0.0 0.0 0.0 0.0 0.0 0.2658222 0.0 0.17707108 0.0 0.16206087 0.17205104 0.23430279 0.0 0.0 0.0 0.0 0.0 0.0 0.0 0.0118535785 0.0 0.0 0.0 0.13673896 0.0 0.0 0.01243884 0.0 0.0 0.0 0.0 0.0 0.0 0.0 0.0 0.09896313 0.17450017 0.07045771 0.013497523 0.03841208 0.…
../DATASETS/5_sample_bones_224x224x3/1/1_APML.dcm_rotation106	-12_energy140.png 0.08278164 0.0 0.0 0.0 0.36907953 0.0 0.12894902 0.0 0.0 0.0 0.0 0.0 0.22423242 0.28966454 0.016068583 0.13612227 0.06254075 0.0 0.0 0.0 0.0 0.0 0.0 0.28207478 0.0 0.091656044 0.017935038 0.20477062 0.1332655 0.27006826 0.0 0.0 0.0 0.009597323 0.0 0.0 0.0 0.0 0.0 0.0 0.0 0.16196932 0.0 0.0 0.051365737 0.0 0.019619217 0.0 0.0 0.0 0.0 0.007259456 0.0 0.058928464 0.11211991 0.03407…
../DATASETS/5_sample_bones_224x224x3/1/1_APML.dcm_rotation106	-9_energy140.png 0.083696686 0.0 0.0 0.0 0.36834228 0.0 0.13053666 0.0 0.0 0.0 0.0 0.0 0.22422971 0.28757808 0.015847001 0.13219117 0.077469654 0.0 0.0 0.0 0.0 0.0 0.0 0.2747618 0.0 0.09303705 0.01076609 0.20101334 0.13304465 0.26734436 0.0 0.0 0.0 0.0057705524 0.0 0.0 0.0 0.0 0.0 0.0 0.0 0.16091448 0.0 0.0 0.05437087 0.0 0.019680819 0.0 0.0 0.0 0.0 0.0 0.0 0.06770123 0.11152109 0.035059907 0.015…
../DATASETS/5_sample_bones_224x224x3/1/1_APML.dcm_rotation103	21_energy158.png 0.098814785 0.0 0.0 0.0 0.26293427 0.0 0.15430355 0.0 0.0 0.0 0.0 0.0 0.27026263 0.27964294 0.109604545 0.10350418 0.13319458 0.0 0.0 0.0 0.0 0.0 0.0 0.2658287 0.0 0.20160156 0.0 0.17904873 0.17112514 0.22125763 0.0 0.0 0.040336624 0.0 0.0 0.0 0.0 0.0 0.0 0.0 0.0 0.13037346 0.0 0.0 0.0 0.0 0.0 0.0 0.0 0.0 0.0 0.0 0.0 0.11104432 0.18446091 0.08158574 0.0012662932 0.022574607 0.0 0…
../DATASETS/5_sample_bones_224x224x3/1/1_APML.dcm_rotation109	-3_energy140.png 0.08028037 0.0 0.0 0.0 0.3580231 0.0 0.1293701 0.0 0.0 0.0 0.0 0.0 0.22129828 0.30652913 0.043067377 0.10187775 0.10595512 0.0 0.0 0.0 0.0 0.0 0.0 0.2784824 0.0 0.10038 0.00020254464 0.19799928 0.12452491 0.2582185 0.0 0.0 0.0 0.0017301014 0.0 0.0 0.0 0.0 0.0 0.0 0.0 0.18335113 0.0 0.0 0.052053884 0.0 0.0 0.0 0.0 0.0 0.0 0.0 0.0 0.08425999 0.13865124 0.031829882 0.02637649 0.0350…
../DATASETS/5_sample_bones_224x224x3/1/1_APML.dcm_rotation106	-3_energy152.png 0.067058384 0.0 0.0 0.0 0.3551819 0.0 0.11389036 0.0 0.0 0.0 0.0 0.0 0.20032044 0.30796993 0.05057401 0.084320456 0.12292025 0.0 0.0 0.0 0.0 0.0 0.0 0.28555775 0.0 0.12512395 0.0 0.17658293 0.117085174 0.26797518 0.0 0.0 0.0 0.0063861287 0.0 0.0 0.0 0.0 0.0 0.0 0.0 0.20946062 0.0 0.0 0.046228882 0.0 0.0 0.0 0.0 0.0 0.0 0.0 0.0 0.10124101 0.14307068 0.017876642 0.039475437 0.04094…
../DATASETS/5_sample_bones_224x224x3/1/1_APML.dcm_rotation103	3_energy158.png 0.046054438 0.0 0.0 0.0 0.30130666 0.0 0.13441549 0.0 0.0 0.0 0.0 0.0 0.22340079 0.29460084 0.11395972 0.016978204 0.16778465 0.0 0.0 0.0 0.049271837 0.0 0.0 0.24749833 0.0 0.18753566 0.0 0.11588684 0.14270984 0.29095456 0.0 0.0 0.0205591 0.0 0.0 0.0 0.0 0.0070693013 0.0 0.0 0.0 0.23566625 0.0 0.0 0.031771984 0.0 0.0 0.0 0.0 0.0 0.017364467 0.0 0.0 0.15304099 0.21659483 0.02779425…
../DATASETS/5_sample_bones_224x224x3/1/1_APML.dcm_rotation100	21_energy140.png 0.09920434 0.0 0.0 0.0 0.26221627 0.0 0.16195123 0.0 0.0 0.0 0.0 0.0 0.24270277 0.26539806 0.11462697 0.12805653 0.14318344 0.0 0.0 0.0 0.0 0.0 0.0 0.26348436 0.0 0.2080814 0.0 0.18483382 0.14943969 0.20805068 0.0 0.0 0.044040695 0.0 0.0 0.0 0.0 0.0 0.0 0.0 0.0 0.13259043 0.0 0.0 0.0 0.0 0.01732011 0.0 0.0 0.0 0.0 0.0 0.0 0.121456675 0.15058927 0.08640207 0.0 0.044118058 0.0 0.0 …
../DATASETS/5_sample_bones_224x224x3/1/1_APML.dcm_rotation106	-9_energy152.png 0.074103564 0.0 0.0 0.0 0.36748964 0.0 0.10818078 0.0 0.0 0.0 0.0 0.0 0.21292083 0.29020998 0.024291543 0.12324549 0.0900342 0.0 0.0 0.0 0.0 0.0 0.0 0.27915806 0.0 0.10811356 0.0051855436 0.18318957 0.13370275 0.27603847 0.0 0.0 0.0 0.00073048146 0.0 0.0 0.0 0.0 0.0 0.0 0.0 0.17605019 0.0 0.0 0.04903957 0.0 0.0 0.0 0.0 0.0 0.0 0.0 0.0 0.08065336 0.12097378 0.025558773 0.025345303…
../DATASETS/5_sample_bones_224x224x3/1/1_APML.dcm_rotation109	-18_energy158.png 0.10035954 0.0 0.0 0.0 0.32655144 0.0 0.0852954 0.0 0.0 0.0 0.0 0.0 0.19339748 0.2892237 0.027001943 0.17209186 0.06224138 0.0 0.0 0.0 0.0 0.0 0.0 0.3219224 0.0 0.129167 0.0 0.20944715 0.13167174 0.25214353 0.0 0.0 0.0 0.042321317 0.0 0.0 0.0 0.0 0.0 0.0 0.0 0.16093582 0.0 0.0 0.0 0.0 0.034198124 0.0 0.0 0.0 0.0 0.04581814 0.0 0.08482334 0.08458294 0.037940215 0.0 0.052768085 0.…
../DATASETS/5_sample_bones_224x224x3/1/1_APML.dcm_rotation103	-6_energy158.png 0.06027638 0.0 0.0 0.0 0.36379546 0.0 0.105808325 0.0 0.0 0.0 0.0 0.0 0.20408913 0.30289713 0.04104338 0.088138945 0.10923077 0.0 0.0 0.0 0.0 0.0 0.0 0.28587598 0.0 0.12078007 0.008804696 0.16731936 0.13261138 0.28632855 0.0 0.0 0.0 0.0 0.0 0.0 0.0 0.0 0.0 0.0 0.0 0.20195471 0.0 0.0 0.0518072 0.0 0.0 0.0 0.0 0.0 0.0045847283 0.0 0.0 0.09996475 0.15451172 0.014627123 0.040846005 0…
../DATASETS/5_sample_bones_224x224x3/1/1_APML.dcm_rotation109	-21_energy146.png 0.12492465 0.0 0.0 0.0 0.31829494 0.0 0.0932761 0.0 0.0 0.0 0.0 0.0 0.19935066 0.29867598 0.029749552 0.17760865 0.053393982 0.0 0.0 0.0 0.0 0.0 0.0 0.31212893 0.0 0.1288235 0.0 0.22092134 0.13893957 0.24186616 0.0 0.0 0.0 0.035900984 0.0 0.0 0.0 0.0 0.0 0.0 0.0 0.14538005 0.0 0.0 0.0 0.0 0.052704908 0.0 0.0 0.0 0.0 0.04042911 0.0 0.073768735 0.07985894 0.04568372 0.0 0.04434644…
../DATASETS/5_sample_bones_224x224x3/1/1_APML.dcm_rotation103	6_energy140.png 0.07666577 0.0 0.0 0.0 0.34538764 0.0 0.1386011 0.0 0.0 0.0 0.0 0.0 0.21675277 0.28797895 0.047455326 0.104232326 0.12992074 0.0 0.0 0.0 0.0 0.0 0.0 0.254018 0.0 0.15154675 0.0 0.18514134 0.13761842 0.2539984 0.0 0.0 0.0 0.0 0.0 0.0 0.0 0.0 0.0 0.0 0.0 0.18324992 0.0 0.0 0.03583944 0.0 0.0 0.0 0.0 0.0 0.0 0.0 0.0 0.095425285 0.1408158 0.032140225 0.02990675 0.058839083 0.0 0.0 0.0…
../DATASETS/5_sample_bones_224x224x3/1/1_APML.dcm_rotation100	18_energy146.png 0.09310122 0.0 0.0 0.0 0.28030938 0.0 0.15865898 0.0 0.0 0.0 0.0 0.0 0.25256732 0.26632836 0.11379636 0.10478658 0.15372175 0.0 0.0 0.0 0.0 0.0 0.0 0.25435245 0.0 0.1872388 0.0 0.16729872 0.15640001 0.23517857 0.0 0.0 0.040884588 0.0 0.0 0.0 0.0 0.0 0.0 0.0 0.0 0.14409299 0.0 0.0 0.0 0.0 0.0 0.0 0.0 0.0 0.0 0.0 0.0 0.12244287 0.18137445 0.0771802 0.0026540528 0.037568312 0.0 0.0 …
../DATASETS/5_sample_bones_224x224x3/1/1_APML.dcm_rotation106	-15_energy152.png 0.09007334 0.0 0.0 0.0 0.3551621 0.0 0.098612554 0.0 0.0 0.0 0.0 0.0 0.20081419 0.28979003 0.0062360247 0.16199566 0.059955515 0.0 0.0 0.0 0.0 0.0 0.0 0.30274433 0.0 0.10758172 0.0 0.20701444 0.1333594 0.2555854 0.0 0.0 0.0 0.027824964 0.0 0.0 0.0 0.0 0.0 0.0 0.0 0.15286848 0.0 0.0 0.020299353 0.0 0.025780631 0.0 0.0 0.0 0.0 0.036596924 0.0 0.06397446 0.09265021 0.036428165 0.00…
../DATASETS/5_sample_bones_224x224x3/1/1_APML.dcm_rotation103	0_energy140.png 0.07400692 0.0 0.0 0.0 0.34013742 0.0 0.13626543 0.0 0.0 0.0 0.0 0.0 0.21754895 0.3090463 0.06396143 0.08005643 0.13748589 0.0 0.0 0.0 0.0 0.0 0.0 0.28114873 0.0 0.13983361 0.0 0.1856121 0.113812886 0.25721982 0.0 0.0 0.0 0.005545182 0.0 0.0 0.0 0.0 0.0 0.0 0.0 0.20969051 0.0 0.0 0.030848105 0.0 0.0 0.0 0.0 0.0 0.0 0.0 0.0 0.105602704 0.13852322 0.027238576 0.034185197 0.060219094…
../DATASETS/5_sample_bones_224x224x3/3/3_APML.dcm_rotation109	-9_energy146.png 0.22990139 0.0 0.0 0.06925821 0.0 0.0 0.0 0.0 0.0 0.0 0.0 0.0 0.0 0.0 0.059238337 0.15794952 0.0077552274 0.1646979 0.054723054 0.0 0.0 0.0 0.0 0.25823867 0.0 0.12355986 0.0 0.0 0.08825008 0.0 0.0 0.0 0.0 0.09625075 0.03908001 0.0 0.022448268 0.0 0.06657618 0.0 0.09472325 0.0 0.0 0.0 0.0 0.0 0.09060291 0.0 0.15665266 0.0 0.0 0.18424891 0.0 0.0 0.0 0.3193112 0.0 0.0 0.0 0.0 0.0 0.…
../DATASETS/5_sample_bones_224x224x3/3/3_APML.dcm_rotation106	-6_energy158.png 0.21913941 0.0 0.0 0.10937503 0.0 0.0 0.0 0.0 0.0 0.0 0.0 0.0 0.0 0.0 0.08972888 0.0819309 0.028086117 0.14868018 0.04024782 0.0 0.0 0.0 0.0 0.2262875 0.0 0.10345358 0.0 0.0 0.019959206 0.0 0.0 0.0 0.0 0.13361682 0.0030556647 0.0 0.0 0.0 0.030043451 0.0 0.1902895 0.0 0.0 0.0 0.0 0.0 0.16054657 0.0 0.12908731 0.0 0.0 0.14680688 0.0 0.0 0.0 0.31341213 0.0 0.0 0.0 0.0 0.0 0.0 0.0167…
../DATASETS/5_sample_bones_224x224x3/3/3_APML.dcm_rotation109	-12_energy158.png 0.22481862 0.0 0.0 0.08204047 0.0 0.0 0.0 0.0 0.0 0.0 0.0 0.0 0.0 0.0 0.030008089 0.17161 0.024840986 0.16327646 0.073337905 0.0 0.0 0.0 0.0 0.23773949 0.0 0.1126388 0.0 0.0 0.080957495 0.0 0.0 0.0 0.0 0.12424644 0.05183547 0.0 0.0 0.0 0.0654015 0.0 0.11499228 0.0 0.0 0.0 0.0 0.0 0.17539027 0.0 0.16086677 0.0 0.0 0.17506872 0.0 0.0 0.0 0.30561015 0.0 0.016190456 0.0 0.0 0.0 0.0 …
../DATASETS/5_sample_bones_224x224x3/3/3_APML.dcm_rotation106	6_energy158.png 0.1972399 0.0 0.0 0.13079682 0.0 0.0 0.0 0.0 0.0 0.0 0.0 0.0 0.0 0.0 0.19518058 0.012531515 0.06882072 0.11719726 0.029422145 0.0 0.0 0.0 0.0 0.22313744 0.0 0.15187182 0.0 0.0 0.0011708832 0.0 0.0 0.0 0.0 0.08666721 0.0 0.0 0.0 0.0 0.009528029 0.0 0.24743149 0.0 0.0 0.0 0.0 0.0 0.093007706 0.0 0.04483254 0.0 0.0 0.09970538 0.0 0.0 0.0 0.34756798 0.0 0.0 0.0 0.0 0.0 0.0 0.026802415…
../DATASETS/5_sample_bones_224x224x3/3/3_APML.dcm_rotation82	3_energy158.png 0.20440358 0.0 0.0 0.09648053 0.0 0.0 0.0 0.0 0.0 0.0 0.0 0.0 0.0 0.0 0.17881478 0.0 0.043389335 0.112259 0.0 0.0 0.0 0.0 0.0 0.22240233 0.0 0.12680247 0.0 0.0 0.0 0.0 0.0 0.0 0.0 0.08290757 0.0 0.0 0.029400894 0.0 0.0 0.0 0.25262734 0.0 0.0 0.0 0.0 0.0 0.043325096 0.0 0.09120291 0.0 0.038519807 0.113560446 0.0 0.0 0.0 0.33416924 0.0 0.0 0.0 0.0 0.0 0.0 0.0 0.0 0.0 0.0 0.10056357 …
../DATASETS/5_sample_bones_224x224x3/3/3_APML.dcm_rotation106	12_energy146.png 0.18213189 0.0 0.0 0.13050738 0.0 0.0 0.0 0.0 0.0 0.0 0.0 0.0 0.0 0.0 0.25586888 0.029345687 0.079464346 0.14108701 0.04841171 0.0 0.0 0.0 0.0 0.23215654 0.0 0.22254103 0.0 0.0 0.049802046 0.0 0.0 0.0 0.0 0.047243312 0.0 0.0 0.015642319 0.0 0.03280035 0.0 0.21598862 0.0 0.0 0.0 0.0 0.0 8.896688e-05 0.0 0.00844287 0.0 0.0 0.073572345 0.0 0.0 0.0 0.369586 0.0 0.0 0.0 0.0 0.0 0.0 0.…
../DATASETS/5_sample_bones_224x224x3/3/3_APML.dcm_rotation85	-9_energy146.png 0.23174943 0.0 0.0 0.07498274 0.0 0.0 0.0 0.0 0.0 0.0 0.0 0.0 0.0 0.0 0.12196487 0.06891678 0.024196954 0.14465448 0.0 0.0 0.0 0.0 0.0 0.23809263 0.0 0.13948101 0.0 0.0 0.028976116 0.0 0.0 0.0 0.0 0.13216332 0.0 0.0 0.0062072193 0.0 0.05854609 0.0 0.17141785 0.0 0.0 0.0 0.0 0.0 0.06676038 0.0 0.1390945 0.0 0.019619713 0.15127003 0.0 0.0 0.0 0.29395747 0.0 0.0 0.0 0.0 0.0 0.0 0.0 …
../DATASETS/5_sample_bones_224x224x3/3/3_APML.dcm_rotation106	6_energy140.png 0.18978298 0.0 0.0 0.11886167 0.0 0.0 0.0 0.0 0.0 0.0 0.0 0.0 0.0 0.0 0.2456984 0.009806377 0.03858699 0.16034444 0.0110347215 0.0 0.0 0.0 0.0 0.24207287 0.0 0.17040884 0.0 0.0 0.016222544 0.0 0.0 0.0 0.0 0.062658735 0.0 0.0 0.028480187 0.0 0.043639407 0.0 0.20186758 0.0 0.0 0.0 0.0 0.0 0.0 0.0 0.031992298 0.0 0.012964615 0.11557677 0.0 0.0 0.0 0.354278 0.0 0.0 0.0 0.0 0.0 0.0 0.0…
../DATASETS/5_sample_bones_224x224x3/3/3_APML.dcm_rotation103	-21_energy152.png 0.22831695 0.0 0.0 0.072819866 0.0 0.0 0.0 0.0 0.0 0.0 0.0 0.0 0.0 0.0 0.048152655 0.1933539 0.035105992 0.17236565 0.08695151 0.0 0.0 0.0 0.0 0.2134535 0.0 0.124434024 0.0 0.0 0.0642677 0.0 0.0 0.0 0.0 0.15016808 0.086931534 0.0055020517 0.0 0.0 0.13948335 0.0 0.07112073 0.0 0.0 0.0 0.0 0.0 0.13750364 0.0 0.17313808 0.0 0.0 0.19828817 0.0 0.0 0.0 0.2961398 0.0 0.033394184 0.0 0…
../DATASETS/5_sample_bones_224x224x3/3/3_APML.dcm_rotation109	-9_energy158.png 0.21986575 0.0 0.0 0.087200254 0.0 0.0 0.0 0.0 0.0 0.0 0.0 0.0 0.0 0.0 0.03840238 0.13821352 0.03251018 0.13497376 0.04869286 0.0 0.0 0.0 0.0 0.25074646 0.0 0.13498996 0.0 0.0 0.069646984 0.0 0.0 0.0 0.0 0.11789246 0.013353363 0.0 0.0 0.0 0.034174405 0.0 0.14486477 0.0 0.0 0.0 0.0 0.0 0.1639236 0.0 0.15272312 0.0 0.0 0.1667295 0.0 0.0 0.0 0.30308992 0.0 0.0 0.0 0.0 0.0 0.0 0.0203…
../DATASETS/5_sample_bones_224x224x3/3/3_APML.dcm_rotation106	-18_energy140.png 0.23070008 0.0 0.0 0.070565455 0.0 0.0 0.0 0.0 0.0 0.0 0.0 0.0 0.0 0.0 0.08999148 0.18844669 0.030572522 0.18144709 0.07415347 0.0 0.0 0.0 0.0 0.22279844 0.0 0.1507134 0.0 0.0 0.08693185 0.0 0.0 0.0 0.0 0.11642133 0.084129535 0.0 0.029798632 0.0 0.14602315 0.0 0.070932426 0.0 0.0 0.0 0.0 0.0 0.048917543 0.0 0.14936528 0.0 0.0 0.1930323 0.0 0.0 0.0 0.3134225 0.0 0.0 0.0 0.0 0.0 0…
../DATASETS/5_sample_bones_224x224x3/3/3_APML.dcm_rotation106	3_energy146.png 0.19008273 0.0 0.0 0.10521081 0.0 0.0 0.0 0.0 0.0 0.0 0.0 0.0 0.0 0.0 0.22311918 0.0 0.047992792 0.13669582 0.0 0.0 0.0 0.0 0.0 0.24001135 0.0 0.15679713 0.0 0.0 0.00084020843 0.0 0.0 0.0 0.0 0.043782424 0.0 0.0 0.055505853 0.0 0.01953664 0.0 0.23567335 0.0 0.0 0.0 0.0 0.0 0.0 0.0 0.06045474 0.0 0.016689278 0.11669722 0.0 0.0 0.0 0.36218035 0.0 0.0 0.0 0.0 0.0 0.0 0.0 0.0 0.0 0.0 …
../DATASETS/5_sample_bones_224x224x3/3/3_APML.dcm_rotation109	-6_energy152.png 0.22574018 0.0 0.0 0.101584464 0.0 0.0 0.0 0.0 0.0 0.0 0.0 0.0 0.0 0.0 0.08980871 0.09683103 0.0061840154 0.16629396 0.04497736 0.0 0.0 0.0 0.0 0.22586848 0.0 0.09245033 0.0 0.0 0.033437643 0.0 0.0 0.0 0.0 0.12158191 0.01875496 0.0 0.0 0.0 0.04351776 0.0 0.16758762 0.0 0.0 0.0 0.0 0.0 0.13241526 0.0 0.1345625 0.0 0.0 0.1577943 0.0 0.0 0.0 0.32190245 0.0 0.0 0.0 0.0 0.0 0.0 0.0062…
../DATASETS/5_sample_bones_224x224x3/3/3_APML.dcm_rotation103	12_energy146.png 0.179291 0.0 0.0 0.12625824 0.0 0.0 0.0 0.0 0.0 0.0 0.0 0.0 0.0 0.0 0.26290494 0.012718688 0.09306557 0.12681022 0.04034179 0.0 0.0 0.0 0.0 0.2293931 0.0 0.23271985 0.0 0.0 0.04315692 0.0 0.0 0.0 0.0 0.04876021 0.0 0.0 0.012243202 0.0 0.022034537 0.0 0.23120764 0.0 0.0 0.0 0.0 0.0 0.0027196931 0.0 0.005688091 0.0 0.0 0.06861289 0.0 0.0 0.0 0.3650119 0.0 0.0 0.0 0.0 0.0 0.0 0.0 0.…
../DATASETS/5_sample_bones_224x224x3/3/3_APML.dcm_rotation106	-9_energy140.png 0.22325963 0.0 0.0 0.066814 0.0 0.0 0.0 0.0 0.0 0.0 0.0 0.0 0.0 0.0 0.08131785 0.15269089 0.0074082166 0.16440679 0.040212832 0.0 0.0 0.0 0.0 0.26959258 0.0 0.1464335 0.0 0.0 0.09333389 0.0 0.0 0.0 0.0 0.09463982 0.028821813 0.0 0.034064393 0.0 0.078329064 0.0 0.08439137 0.0 0.0 0.0 0.0 0.0 0.040617056 0.0 0.14697921 0.0 0.0 0.18918735 0.0 0.0 0.0 0.31588775 0.0 0.0 0.0 0.0 0.0 0…
../DATASETS/5_sample_bones_224x224x3/3/3_APML.dcm_rotation106	-9_energy158.png 0.2193346 0.0 0.0 0.0901406 0.0 0.0 0.0 0.0 0.0 0.0 0.0 0.0 0.0 0.0 0.048460048 0.13242693 0.046504986 0.11974609 0.038170468 0.0 0.0 0.0 0.0 0.25642213 0.0 0.1509361 0.0 0.0 0.06400393 0.0 0.0 0.0 0.0 0.13109073 0.0 0.0 0.0 0.0 0.024553347 0.0 0.15133227 0.0 0.0 0.0 0.0 0.0 0.1634573 0.0 0.1387125 0.0 0.0 0.15592451 0.0 0.0 0.0 0.29492116 0.0 0.0 0.0 0.0 0.0 0.0 0.014819145 0.0 …
../DATASETS/5_sample_bones_224x224x3/3/3_APML.dcm_rotation106	12_energy152.png 0.1855097 0.0 0.0 0.14060551 0.0 0.0 0.0 0.0 0.0 0.0 0.0 0.0 0.0 0.0 0.24390115 0.04785912 0.09001715 0.14001898 0.05941045 0.0 0.0 0.0 0.0 0.23026362 0.0 0.21775365 0.0 0.0 0.05089235 0.0 0.0 0.0 0.0 0.060191046 0.0 0.0 0.0 0.0 0.028106667 0.0 0.21237636 0.0 0.0 0.0 0.0 0.0 0.0316523 0.0 0.0054385276 0.0 0.0 0.073394075 0.0 0.0 0.0 0.36967513 0.0 0.0 0.0 0.0 0.0 0.0 0.018956315 …
../DATASETS/5_sample_bones_224x224x3/3/3_APML.dcm_rotation106	18_energy158.png 0.15711772 0.0 0.0 0.17171593 0.0 0.0 0.0 0.0 0.0 0.0 0.0 0.0 0.0 0.0 0.26310074 0.04808018 0.08634164 0.20329086 0.074958965 0.0 0.0 0.0 0.0 0.21341863 0.0 0.19077516 0.0 0.0 0.01478044 0.0 0.0 0.0 0.0 0.05019281 0.030372642 0.0 0.0 0.0 0.05955912 0.0 0.20514679 0.0 0.0 0.0 0.0 0.0 0.014099474 0.0 0.007243532 0.0 0.0 0.05001934 0.0 0.0 0.0 0.37963718 0.0 0.0 0.0 0.0 0.0 0.0 0.01…
../DATASETS/5_sample_bones_224x224x3/3/3_APML.dcm_rotation103	6_energy140.png 0.18052705 0.0 0.0 0.112196974 0.0 0.0 0.0 0.0 0.0 0.0 0.0 0.0 0.0 0.0 0.25436965 0.0 0.049187142 0.14309505 0.0 0.0 0.0 0.0 0.0 0.24537882 0.0 0.18558155 0.0 0.0 0.006241772 0.0 0.0 0.0 0.0 0.060737062 0.0 0.0 0.03528517 0.0 0.032033112 0.0 0.21131304 0.0 0.0 0.0 0.0 0.0 0.0 0.0 0.02861419 0.0 0.030141445 0.10865037 0.0 0.0 0.0 0.34535754 0.0 0.0 0.0 0.0 0.0 0.0 0.0 0.0 0.0 0.0 0…
../DATASETS/5_sample_bones_224x224x3/3/3_APML.dcm_rotation109	12_energy158.png 0.19173387 0.0 0.0 0.13885702 0.0 0.0 0.0 0.0 0.0 0.0 0.0 0.0 0.0 0.0 0.18858214 0.07358459 0.087732084 0.13101844 0.07928502 0.0 0.0 0.0 0.0 0.23456074 0.0 0.19864343 0.0 0.0 0.059094157 0.0 0.0 0.0 0.0 0.07030485 0.0 0.0 0.0 0.0 0.019019887 0.0 0.20197171 0.0 0.0 0.0 0.0 0.0 0.09800586 0.0 0.033850867 0.0 0.0 0.08970257 0.0 0.0 0.0 0.37061104 0.0 0.0 0.0 0.0 0.0 0.0 0.048756476…
../DATASETS/5_sample_bones_224x224x3/3/3_APML.dcm_rotation103	-6_energy158.png 0.2164026 0.0 0.0 0.10567925 0.0 0.0 0.0 0.0 0.0 0.0 0.0 0.0 0.0 0.0 0.09632011 0.06536332 0.031835053 0.14350484 0.031759642 0.0 0.0 0.0 0.0 0.23007976 0.0 0.11054957 0.0 0.0 0.013029026 0.0 0.0 0.0 0.0 0.13371286 0.0 0.0 0.0 0.0 0.026356371 0.0 0.19429758 0.0 0.0 0.0 0.0 0.0 0.14759782 0.0 0.13068858 0.0 0.0 0.14333883 0.0 0.0 0.0 0.31313553 0.0 0.0 0.0 0.0 0.0 0.0 0.00652071 0…
../DATASETS/5_sample_bones_224x224x3/3/3_APML.dcm_rotation106	9_energy152.png 0.18824354 0.0 0.0 0.13737515 0.0 0.0 0.0 0.0 0.0 0.0 0.0 0.0 0.0 0.0 0.23817812 0.013440302 0.07435675 0.12529908 0.02682089 0.0 0.0 0.0 0.0 0.2295993 0.0 0.18706113 0.0 0.0 0.016901353 0.0 0.0 0.0 0.0 0.088950284 0.0 0.0 0.0 0.0 0.019914066 0.0 0.23369516 0.0 0.0 0.0 0.0 0.0 0.044691827 0.0 0.014125415 0.0 0.0 0.08930411 0.0 0.0 0.0 0.34414974 0.0 0.0 0.0 0.0 0.0 0.0 0.009176136…
../DATASETS/5_sample_bones_224x224x3/3/3_APML.dcm_rotation106	-6_energy146.png 0.2281703 0.0 0.0 0.09267585 0.0 0.0 0.0 0.0 0.0 0.0 0.0 0.0 0.0 0.0 0.091879316 0.10242833 0.001309397 0.16252795 0.039022867 0.0 0.0 0.0 0.0 0.23323041 0.0 0.099292405 0.0 0.0 0.041520458 0.0 0.0 0.0 0.0 0.1266344 0.013533893 0.0 0.0 0.0 0.049492326 0.0 0.15164259 0.0 0.0 0.0 0.0 0.0 0.1207357 0.0 0.13626996 0.0 0.0 0.1681523 0.0 0.0 0.0 0.31882206 0.0 0.0 0.0 0.0 0.0 0.0 0.003…
../DATASETS/5_sample_bones_224x224x3/3/3_APML.dcm_rotation106	21_energy140.png 0.14026438 0.0 0.0 0.14976324 0.0 0.0 0.0 0.0 0.0 0.0 0.0 0.0 0.0 0.0 0.35986143 0.0 0.06721364 0.25657374 0.035924956 0.0 0.0 0.0 0.0 0.17360349 0.0 0.19257168 0.0 0.0 0.0 0.0 0.0 0.0 0.0 0.039338037 0.021475667 0.0 0.01020538 0.0 0.103338234 0.0 0.19401193 0.0 0.0 0.0 0.0 0.0 0.0 0.0 0.0 0.0 0.0 0.010919527 0.0 0.0 0.0 0.36307734 0.0 0.0 0.0 0.0 0.0 0.0 0.0 0.0 0.0 0.0 0.089899…
../DATASETS/5_sample_bones_224x224x3/3/3_APML.dcm_rotation106	-18_energy152.png 0.23008487 0.0 0.0 0.07704839 0.0 0.0 0.0 0.0 0.0 0.0 0.0 0.0 0.0 0.0 0.035284206 0.20580292 0.037380576 0.16484159 0.09476868 0.0 0.0 0.0 0.0 0.21311837 0.0 0.13100776 0.0 0.0 0.08175237 0.0 0.0 0.0 0.0 0.13637856 0.08594301 0.0 0.0 0.0 0.1164839 0.0 0.08080067 0.0 0.0 0.0 0.0 0.0 0.15486111 0.0 0.16076763 0.0 0.0 0.1884847 0.0 0.0 0.0 0.30331513 0.0 0.04273244 0.0 0.0 0.0 0.0 …
../DATASETS/5_sample_bones_224x224x3/3/3_APML.dcm_rotation109	-9_energy140.png 0.2254486 0.0 0.0 0.05952551 0.0 0.0 0.0 0.0 0.0 0.0 0.0 0.0 0.0 0.0 0.06605091 0.15923895 0.002781359 0.15970501 0.04442064 0.0 0.0 0.0 0.0 0.27110007 0.0 0.1404272 0.0 0.0 0.09876979 0.0 0.0 0.0 0.0 0.08877778 0.029705623 0.0 0.043080725 0.0 0.07538984 0.0 0.07526158 0.0 0.0 0.0 0.0 0.0 0.04826271 0.0 0.15635982 0.0 0.0 0.19389614 0.0 0.0 0.0 0.31677514 0.0 0.0 0.0 0.0 0.0 0.0 …
../DATASETS/5_sample_bones_224x224x3/3/3_APML.dcm_rotation106	-15_energy140.png 0.23471412 0.0 0.0 0.08173177 0.0 0.0 0.0 0.0 0.0 0.0 0.0 0.0 0.0 0.0 0.0983987 0.19246237 0.02558494 0.19578497 0.08076411 0.0 0.0 0.0 0.0 0.22102273 0.0 0.14422405 0.0 0.0 0.0959104 0.0 0.0 0.0 0.0 0.10261301 0.091734864 0.0 0.016007408 0.0 0.13028297 0.0 0.07664787 0.0 0.0 0.0 0.0 0.0 0.05665682 0.0 0.12550704 0.0 0.0 0.17260763 0.0 0.0 0.0 0.32261884 0.0 0.0 0.0 0.0 0.0 0.0 …
../DATASETS/5_sample_bones_224x224x3/3/3_APML.dcm_rotation82	18_energy140.png 0.1744752 0.0 0.0 0.12546076 0.0 0.0 0.0 0.0 0.0 0.0 0.0 0.0 0.0 0.0 0.35081828 0.0 0.10019876 0.17536135 0.0020269828 0.0 0.0 0.0 0.0 0.18878824 0.0 0.22342707 0.0 0.0 0.0 0.0 0.0 0.0 0.0 0.049850322 0.0 0.0 0.027464947 0.0 0.06432731 0.0 0.2418839 0.0 0.0 0.0 0.0 0.0 0.0 0.0 0.0 0.0 0.029616803 0.010485971 0.0 0.0 0.0 0.34763294 0.0 0.0 0.0 0.0 0.0 0.0 0.0 0.0 0.0 0.0 0.0659691…
../DATASETS/5_sample_bones_224x224x3/3/3_APML.dcm_rotation109	15_energy158.png 0.18136336 0.0 0.0 0.16299847 0.0 0.0 0.0 0.0 0.0 0.0 0.0 0.0 0.0 0.0 0.23753193 0.06009209 0.09013458 0.17147323 0.07995482 0.0 0.0 0.0 0.0 0.22029059 0.0 0.19438475 0.0 0.0 0.032932922 0.0 0.0 0.0 0.0 0.066165246 0.014649728 0.0 0.0 0.0 0.04362197 0.0 0.20658125 0.0 0.0 0.0 0.0 0.0 0.05603759 0.0 0.0071798917 0.0 0.0 0.061948914 0.0 0.0 0.0 0.37712413 0.0 0.0 0.0 0.0 0.0 0.0 0.…
../DATASETS/5_sample_bones_224x224x3/3/3_APML.dcm_rotation103	-3_energy152.png 0.20839308 0.0 0.0 0.09682914 0.0 0.0 0.0 0.0 0.0 0.0 0.0 0.0 0.0 0.0 0.10889021 0.0401521 0.018115379 0.15520164 0.03211223 0.0 0.0 0.0 0.0 0.22522648 0.0 0.10020752 0.0 0.0 0.009961362 0.0 0.0 0.0 0.0 0.09982222 0.0 0.0 0.0 0.0 0.02116662 0.0 0.20613132 0.0 0.0 0.0 0.0 0.0 0.112912506 0.0 0.1397866 0.0 0.0 0.14640743 0.0 0.0 0.0 0.34415305 0.0 0.0 0.0 0.0 0.0 0.0 0.00748407 0.0…
../DATASETS/5_sample_bones_224x224x3/3/3_APML.dcm_rotation106	3_energy140.png 0.18747655 0.0 0.0 0.09670427 0.0 0.0 0.0 0.0 0.0 0.0 0.0 0.0 0.0 0.0 0.23822385 0.0 0.047592297 0.13662097 0.0 0.0 0.0 0.0 0.0 0.24971393 0.0 0.17200759 0.0 0.0 0.0067949886 0.0 0.0 0.0 0.0 0.041768383 0.0 0.0 0.065325715 0.0 0.026380342 0.0 0.22559835 0.0 0.0 0.0 0.0 0.0 0.0 0.0 0.05627081 0.0 0.025404721 0.122299016 0.0 0.0 0.0 0.35854468 0.0 0.0 0.0 0.0 0.0 0.0 0.0 0.0 0.0 0.0…
../DATASETS/5_sample_bones_224x224x3/3/3_APML.dcm_rotation103	12_energy152.png 0.18228894 0.0 0.0 0.13724561 0.0 0.0 0.0 0.0 0.0 0.0 0.0 0.0 0.0 0.0 0.25614953 0.025111035 0.098289594 0.12954211 0.04924957 0.0 0.0 0.0 0.0 0.22554666 0.0 0.22301303 0.0 0.0 0.038949147 0.0 0.0 0.0 0.0 0.06365659 0.0 0.0 0.0 0.0 0.022118647 0.0 0.22947899 0.0 0.0 0.0 0.0 0.0 0.03294864 0.0 0.004061548 0.0 0.0 0.07048986 0.0 0.0 0.0 0.36544535 0.0 0.0 0.0 0.0 0.0 0.0 0.01666756…
../DATASETS/5_sample_bones_224x224x3/3/3_APML.dcm_rotation106	15_energy140.png 0.17046793 0.0 0.0 0.13347723 0.0 0.0 0.0 0.0 0.0 0.0 0.0 0.0 0.0 0.0 0.34494382 0.0 0.084975116 0.19044766 0.035624646 0.0 0.0 0.0 0.0 0.19953296 0.0 0.23095113 0.0 0.0 0.016163262 0.0 0.0 0.0 0.0 0.027332831 0.0 0.0 0.024568083 0.0 0.06519773 0.0 0.22127631 0.0 0.0 0.0 0.0 0.0 0.0 0.0 0.0 0.0 0.0028940209 0.021090662 0.0 0.0 0.0 0.3758347 0.0 0.0 0.0 0.0 0.0 0.0 0.0 0.0 0.0 0.0…
../DATASETS/5_sample_bones_224x224x3/3/3_APML.dcm_rotation106	-15_energy158.png 0.22591716 0.0 0.0 0.08918956 0.0 0.0 0.0 0.0 0.0 0.0 0.0 0.0 0.0 0.0 0.031500082 0.18738827 0.038801014 0.16236548 0.08408455 0.0 0.0 0.0 0.0 0.22546019 0.0 0.12423991 0.0 0.0 0.077784166 0.0 0.0 0.0 0.0 0.13184404 0.066066734 0.0 0.0 0.0 0.08358536 0.0 0.115906544 0.0 0.0 0.0 0.0 0.0 0.18699826 0.0 0.15484162 0.0 0.0 0.17190635 0.0 0.0 0.0 0.2995126 0.0 0.03533736 0.0 0.0 0.0 …
../DATASETS/5_sample_bones_224x224x3/3/3_APML.dcm_rotation103	-9_energy158.png 0.21425861 0.0 0.0 0.090475485 0.0 0.0 0.0 0.0 0.0 0.0 0.0 0.0 0.0 0.0 0.053060733 0.117087215 0.05184714 0.11471658 0.029441984 0.0 0.0 0.0 0.0 0.25959525 0.0 0.15620655 0.0 0.0 0.055291846 0.0 0.0 0.0 0.0 0.1342891 0.0 0.0 0.0 0.0 0.016981894 0.0 0.157994 0.0 0.0 0.0 0.0 0.0 0.15520479 0.0 0.13898505 0.0 0.0 0.15160038 0.0 0.0 0.0 0.29448757 0.0 0.0 0.0 0.0 0.0 0.0 0.00788048 0…
../DATASETS/5_sample_bones_224x224x3/3/3_APML.dcm_rotation103	-3_energy146.png 0.20943914 0.0 0.0 0.08798807 0.0 0.0 0.0 0.0 0.0 0.0 0.0 0.0 0.0 0.0 0.10442152 0.047783915 0.004190341 0.16479231 0.031991336 0.0 0.0 0.0 0.0 0.22912139 0.0 0.09701276 0.0 0.0 0.019448163 0.0 0.0 0.0 0.0 0.093686156 0.0 0.0 0.015131331 0.0 0.029951887 0.0 0.18991311 0.0 0.0 0.0 0.0 0.0 0.09346631 0.0 0.14964701 0.0 0.0 0.1572789 0.0 0.0 0.0 0.34805334 0.0 0.0 0.0 0.0 0.0 0.0 0.…
../DATASETS/5_sample_bones_224x224x3/3/3_APML.dcm_rotation85	-9_energy158.png 0.21506146 0.0 0.0 0.08506652 0.0 0.0 0.0 0.0 0.0 0.0 0.0 0.0 0.0 0.0 0.10273832 0.046851177 0.041422248 0.12638383 0.0 0.0 0.0 0.0 0.0 0.25118035 0.0 0.14506783 0.0 0.0 0.010164979 0.0 0.0 0.0 0.0 0.1318692 0.0 0.0 0.0 0.0 0.023493601 0.0 0.18534744 0.0 0.0 0.0 0.0 0.0 0.08930721 0.0 0.13870761 0.0 0.019820908 0.14043486 0.0 0.0 0.0 0.29567853 0.0 0.0 0.0 0.0 0.0 0.0 0.0 0.0 0.0…
../DATASETS/5_sample_bones_224x224x3/3/3_APML.dcm_rotation103	12_energy140.png 0.1755423 0.0 0.0 0.11943425 0.0 0.0 0.0 0.0 0.0 0.0 0.0 0.0 0.0 0.0 0.27983597 0.0 0.089721456 0.13173804 0.02944657 0.0 0.0 0.0 0.0 0.2291627 0.0 0.23931433 0.0 0.0 0.03997136 0.0 0.0 0.0 0.0 0.039961606 0.0 0.0 0.02509821 0.0 0.029261352 0.0 0.23209907 0.0 0.0 0.0 0.0 0.0 0.0 0.0 0.0016633903 0.0 0.0033044938 0.062284026 0.0 0.0 0.0 0.36098713 0.0 0.0 0.0 0.0 0.0 0.0 0.0 0.0 0…
../DATASETS/5_sample_bones_224x224x3/3/3_APML.dcm_rotation106	-12_energy152.png 0.22998405 0.0 0.0 0.08207423 0.0 0.0 0.0 0.0 0.0 0.0 0.0 0.0 0.0 0.0 0.05749619 0.18126118 0.015960712 0.1787988 0.07119496 0.0 0.0 0.0 0.0 0.23614079 0.0 0.11426854 0.0 0.0 0.08127608 0.0 0.0 0.0 0.0 0.122010015 0.0640039 0.0 0.0 0.0 0.08667449 0.0 0.091163784 0.0 0.0 0.0 0.0 0.0 0.13534611 0.0 0.14440049 0.0 0.0 0.17447148 0.0 0.0 0.0 0.30724004 0.0 0.0 0.0 0.0 0.0 0.0 0.0150…
../DATASETS/5_sample_bones_224x224x3/3/3_APML.dcm_rotation109	-3_energy158.png 0.20361058 0.0 0.0 0.10285908 0.0 0.0 0.0 0.0 0.0 0.0 0.0 0.0 0.0 0.0 0.09032144 0.04847606 0.020819291 0.1528452 0.04683678 0.0 0.0 0.0 0.0 0.21734366 0.0 0.08734031 0.0 0.0 0.011227493 0.0 0.0 0.0 0.0 0.103208624 0.0 0.0 0.0 0.0 0.014041887 0.0 0.21334893 0.0 0.0 0.0 0.0 0.0 0.15374835 0.0 0.14489213 0.0 0.0 0.14547631 0.0 0.0 0.0 0.3406804 0.0 0.0 0.0 0.0 0.0 0.0 0.025495758 0…
../DATASETS/5_sample_bones_224x224x3/3/3_APML.dcm_rotation109	-15_energy140.png 0.23679768 0.0 0.0 0.073536605 0.0 0.0 0.0 0.0 0.0 0.0 0.0 0.0 0.0 0.0 0.0804228 0.19729239 0.016227433 0.19375192 0.08810293 0.0 0.0 0.0 0.0 0.22207123 0.0 0.13281637 0.0 0.0 0.102041 0.0 0.0 0.0 0.0 0.094451204 0.092072286 0.0 0.029570637 0.0 0.1281078 0.0 0.06884704 0.0 0.0 0.0 0.0 0.0 0.062478688 0.0 0.1403562 0.0 0.0 0.1813016 0.0 0.0 0.0 0.32518426 0.0 0.0 0.0 0.0 0.0 0.0 …
../DATASETS/5_sample_bones_224x224x3/3/3_APML.dcm_rotation91	-12_energy152.png 0.22492181 0.0 0.0 0.0770409 0.0 0.0 0.0 0.0 0.0 0.0 0.0 0.0 0.0 0.0 0.10277033 0.0722219 0.037395377 0.13975398 0.008866806 0.0 0.0 0.0 0.0 0.23936836 0.0 0.14241016 0.0 0.0 0.030819003 0.0 0.0 0.0 0.0 0.15094934 0.0 0.0 0.0 0.0 0.06023933 0.0 0.16738482 0.0 0.0 0.0 0.0 0.0 0.10410879 0.0 0.14931783 0.0 0.011451708 0.15482238 0.0 0.0 0.0 0.28572503 0.0 0.0 0.0 0.0 0.0 0.0 0.0 0…
../DATASETS/5_sample_bones_224x224x3/3/3_APML.dcm_rotation106	-3_energy152.png 0.21165134 0.0 0.0 0.09768749 0.0 0.0 0.0 0.0 0.0 0.0 0.0 0.0 0.0 0.0 0.09932352 0.05378569 0.013432323 0.15786171 0.03802991 0.0 0.0 0.0 0.0 0.22140676 0.0 0.09212446 0.0 0.0 0.014878334 0.0 0.0 0.0 0.0 0.10602997 0.0001728683 0.0 0.0 0.0 0.021954058 0.0 0.2003003 0.0 0.0 0.0 0.0 0.0 0.12829854 0.0 0.1410454 0.0 0.0 0.14887394 0.0 0.0 0.0 0.3401726 0.0 0.0 0.0 0.0 0.0 0.0 0.0120…
../DATASETS/5_sample_bones_224x224x3/3/3_APML.dcm_rotation103	15_energy140.png 0.16019233 0.0 0.0 0.12769972 0.0 0.0 0.0 0.0 0.0 0.0 0.0 0.0 0.0 0.0 0.3506983 0.0 0.10043604 0.17676942 0.026373848 0.0 0.0 0.0 0.0 0.19344145 0.0 0.24227399 0.0 0.0 0.0093734125 0.0 0.0 0.0 0.0 0.024201563 0.0 0.0 0.02246927 0.0 0.051033262 0.0 0.23870368 0.0 0.0 0.0 0.0 0.0 0.0 0.0 0.0 0.0 0.0023282655 0.014411066 0.0 0.0 0.0 0.37259462 0.0 0.0 0.0 0.0 0.0 0.0 0.0 0.0 0.0 0.0…
../DATASETS/5_sample_bones_224x224x3/3/3_APML.dcm_rotation103	15_energy146.png 0.16738391 0.0 0.0 0.13433513 0.0 0.0 0.0 0.0 0.0 0.0 0.0 0.0 0.0 0.0 0.32461965 0.0 0.103738286 0.16811405 0.037587117 0.0 0.0 0.0 0.0 0.2005741 0.0 0.23684517 0.0 0.0 0.017043838 0.0 0.0 0.0 0.0 0.032619942 0.0 0.0 0.011225134 0.0 0.040679257 0.0 0.23893897 0.0 0.0 0.0 0.0 0.0 0.0 0.0 0.0 0.0 0.0 0.026186038 0.0 0.0 0.0 0.37703794 0.0 0.0 0.0 0.0 0.0 0.0 0.0 0.0 0.0 0.0 0.08217…
../DATASETS/5_sample_bones_224x224x3/3/3_APML.dcm_rotation103	9_energy140.png 0.17134023 0.0 0.0 0.11637159 0.0 0.0 0.0 0.0 0.0 0.0 0.0 0.0 0.0 0.0 0.28381744 0.0 0.06614113 0.13184464 0.0 0.0 0.0 0.0 0.0 0.2396859 0.0 0.21459517 0.0 0.0 0.011534951 0.0 0.0 0.0 0.0 0.06356926 0.0 0.0 0.024571445 0.0 0.029829217 0.0 0.22271909 0.0 0.0 0.0 0.0 0.0 0.0 0.0 0.0040978147 0.0 0.034891322 0.08608561 0.0 0.0 0.0 0.3412008 0.0 0.0 0.0 0.0 0.0 0.0 0.0 0.0 0.0 0.0 0.1…
../DATASETS/5_sample_bones_224x224x3/3/3_APML.dcm_rotation109	-15_energy152.png 0.23824683 0.0 0.0 0.08138121 0.0 0.0 0.0 0.0 0.0 0.0 0.0 0.0 0.0 0.0 0.051574163 0.19745573 0.02308892 0.1856749 0.096447445 0.0 0.0 0.0 0.0 0.21308516 0.0 0.113087505 0.0 0.0 0.08893082 0.0 0.0 0.0 0.0 0.11100646 0.090897255 0.0 0.0 0.0 0.10669188 0.0 0.09233407 0.0 0.0 0.0 0.0 0.0 0.13993174 0.0 0.15001756 0.0 0.0 0.17620891 0.0 0.0 0.0 0.31959695 0.0 0.0216091 0.0 0.0 0.0 0.…
../DATASETS/5_sample_bones_224x224x3/3/3_APML.dcm_rotation85	0_energy152.png 0.1850206 0.0 0.0 0.08225537 0.0 0.0 0.0 0.0 0.0 0.0 0.0 0.0 0.0 0.0 0.16507997 0.0 0.038153473 0.11079708 0.0 0.0 0.0 0.0 0.0 0.22443734 0.0 0.124498524 0.0 0.0 0.0 0.0 0.0 0.0 0.0 0.09147004 0.0 0.0 0.016304463 0.0 0.0 0.0 0.2555844 0.0 0.0 0.0 0.0 0.0 0.05701496 0.0 0.11881188 0.0 0.05609107 0.118754655 0.0 0.0 0.0 0.32306367 0.0 0.0 0.0 0.0 0.0 0.0 0.0 0.0 0.0 0.0 0.07586062 0…
../DATASETS/5_sample_bones_224x224x3/3/3_APML.dcm_rotation109	15_energy140.png 0.17292091 0.0 0.0 0.13484372 0.0 0.0 0.0 0.0 0.0 0.0 0.0 0.0 0.0 0.0 0.32787436 0.0 0.06344672 0.19786306 0.03976059 0.0 0.0 0.0 0.0 0.20937969 0.0 0.21397963 0.0 0.0 0.019899089 0.0 0.0 0.0 0.0 0.02637561 0.0 0.0 0.036706533 0.0 0.075341284 0.0 0.20557022 0.0 0.0 0.0 0.0 0.0 0.0 0.0 0.0 0.0 0.007107784 0.037660234 0.0 0.0 0.0 0.37585855 0.0 0.0 0.0 0.0 0.0 0.0 0.0 0.0 0.0 0.0 0…
../DATASETS/5_sample_bones_224x224x3/3/3_APML.dcm_rotation103	0_energy140.png 0.17034958 0.0 0.0 0.07144407 0.0 0.0 0.0 0.0 0.0 0.0 0.0 0.0 0.0 0.0 0.13506465 0.0 0.020432888 0.12364302 0.0 0.0 0.0 0.0 0.0 0.25824204 0.0 0.14699335 0.0 0.0 0.0024112323 0.0 0.0 0.0 0.0 0.048174277 0.0 0.0 0.06667832 0.0 0.0 0.0 0.21115045 0.0 0.0 0.0 0.0 0.0 0.0105404565 0.0 0.14106494 0.0 0.03295689 0.15527298 0.0 0.0 0.0 0.3454003 0.0 0.0 0.0 0.0 0.0 0.0 0.0 0.0 0.0 0.0 0.…
../DATASETS/5_sample_bones_224x224x3/3/3_APML.dcm_rotation106	18_energy146.png 0.15826365 0.0 0.0 0.14942285 0.0 0.0 0.0 0.0 0.0 0.0 0.0 0.0 0.0 0.0 0.3233325 0.0 0.07901274 0.2108652 0.03897268 0.0 0.0 0.0 0.0 0.19467776 0.0 0.2043514 0.0 0.0 0.0 0.0 0.0 0.0 0.0 0.043478195 0.0007675218 0.0 0.0059670196 0.0 0.06874891 0.0 0.21344583 0.0 0.0 0.0 0.0 0.0 0.0 0.0 0.0 0.0 0.0 0.025700744 0.0 0.0 0.0 0.3693003 0.0 0.0 0.0 0.0 0.0 0.0 0.0 0.0 0.0 0.0 0.10096066 …
../DATASETS/5_sample_bones_224x224x3/3/3_APML.dcm_rotation109	-12_energy140.png 0.22897308 0.0 0.0 0.06688425 0.0 0.0 0.0 0.0 0.0 0.0 0.0 0.0 0.0 0.0 0.08654321 0.17700033 0.0 0.1903123 0.061125062 0.0 0.0 0.0 0.0 0.25135735 0.0 0.12728441 0.0 0.0 0.09387025 0.0 0.0 0.0 0.0 0.09590928 0.060742095 0.0 0.03579442 0.0 0.111924075 0.0 0.06153924 0.0 0.0 0.0 0.0 0.0 0.040372737 0.0 0.14425562 0.0 0.0 0.19140978 0.0 0.0 0.0 0.3183027 0.0 0.0 0.0 0.0 0.0 0.0 0.0 0…
../DATASETS/5_sample_bones_224x224x3/3/3_APML.dcm_rotation103	9_energy158.png 0.18284516 0.0 0.0 0.1298361 0.0 0.0 0.0 0.0 0.0 0.0 0.0 0.0 0.0 0.0 0.20105627 0.012908001 0.09383211 0.09083729 0.025401931 0.0 0.0 0.0 0.0 0.23619461 0.0 0.19284007 0.0 0.0 0.018509118 0.0 0.0 0.0 0.0 0.09722742 0.0 0.0 0.0 0.0 0.0 0.0 0.24141969 0.0 0.0 0.0 0.0 0.0 0.09275562 0.0 0.03566396 0.0 0.0 0.0930883 0.0 0.0 0.0 0.33239463 0.0 0.0 0.0 0.0 0.0 0.0 0.025395444 0.0 0.0 0.…
../DATASETS/5_sample_bones_224x224x3/3/3_APML.dcm_rotation103	-3_energy140.png 0.20660356 0.0 0.0 0.0806299 0.0 0.0 0.0 0.0 0.0 0.0 0.0 0.0 0.0 0.0 0.11244324 0.04312648 0.0 0.1711851 0.025142837 0.0 0.0 0.0 0.0 0.23427324 0.0 0.09960041 0.0 0.0 0.019674556 0.0 0.0 0.0 0.0 0.08786323 0.0 0.0 0.035321668 0.0 0.04110753 0.0 0.1778911 0.0 0.0 0.0 0.0 0.0 0.05744879 0.0 0.1548513 0.0 0.0027569714 0.16599357 0.0 0.0 0.0 0.34792778 0.0 0.0 0.0 0.0 0.0 0.0 0.0 0.0…
../DATASETS/5_sample_bones_224x224x3/3/3_APML.dcm_rotation103	0_energy146.png 0.17312178 0.0 0.0 0.077633366 0.0 0.0 0.0 0.0 0.0 0.0 0.0 0.0 0.0 0.0 0.13134304 0.0 0.023745982 0.12478684 0.0 0.0 0.0 0.0 0.0 0.24757917 0.0 0.13478707 0.0 0.0 0.0 0.0 0.0 0.0 0.0 0.05440395 0.0 0.0 0.05330341 0.0 0.0 0.0 0.22170565 0.0 0.0 0.0 0.0 0.0 0.036093973 0.0 0.14039962 0.0 0.025514508 0.1461204 0.0 0.0 0.0 0.34740505 0.0 0.0 0.0 0.0 0.0 0.0 0.0 0.0 0.0 0.0 0.09142498 …
../DATASETS/5_sample_bones_224x224x3/3/3_APML.dcm_rotation106	9_energy140.png 0.18290915 0.0 0.0 0.12002584 0.0 0.0 0.0 0.0 0.0 0.0 0.0 0.0 0.0 0.0 0.27006543 0.0 0.05621816 0.14238432 0.010550298 0.0 0.0 0.0 0.0 0.23548047 0.0 0.20035505 0.0 0.0 0.01723655 0.0 0.0 0.0 0.0 0.06901995 0.0 0.0 0.019018555 0.0 0.036555275 0.0 0.21859357 0.0 0.0 0.0 0.0 0.0 0.0 0.0 0.011391094 0.0 0.022146551 0.09105822 0.0 0.0 0.0 0.3478932 0.0 0.0 0.0 0.0 0.0 0.0 0.0 0.0 0.0 …
../DATASETS/5_sample_bones_224x224x3/3/3_APML.dcm_rotation109	0_energy140.png 0.18137191 0.0 0.0 0.07155564 0.0 0.0 0.0 0.0 0.0 0.0 0.0 0.0 0.0 0.0 0.11718151 0.0072778887 0.008904846 0.12961897 0.0 0.0 0.0 0.0 0.0 0.25863028 0.0 0.13304518 0.0 0.0 0.01125384 0.0 0.0 0.0 0.0 0.06367033 0.0 0.0 0.056851145 0.0 0.002135593 0.0 0.19509944 0.0 0.0 0.0 0.0 0.0 0.031291064 0.0 0.14755298 0.0 0.024468632 0.16383646 0.0 0.0 0.0 0.34293678 0.0 0.0 0.0 0.0 0.0 0.0 0.…
../DATASETS/5_sample_bones_224x224x3/3/3_APML.dcm_rotation109	-21_energy158.png 0.22271737 0.0 0.0 0.07667327 0.0 0.0 0.0 0.0 0.0 0.0 0.0 0.0 0.0 0.0 0.016406856 0.20665184 0.035618495 0.16167739 0.09953869 0.0 0.0 0.0 0.0 0.21179895 0.0 0.11870118 0.0 0.0 0.069887824 0.0 0.0 0.0 0.0 0.14264083 0.08993018 0.003810252 0.0 0.0 0.12475877 0.0 0.068841115 0.0 0.0 0.0 0.0 0.0 0.16922168 0.0 0.17921951 0.0 0.0 0.20228422 0.0 0.0 0.0 0.30173758 0.0 0.06024667 0.0 …
../DATASETS/5_sample_bones_224x224x3/3/3_APML.dcm_rotation106	6_energy152.png 0.19689907 0.0 0.0 0.13463002 0.0 0.0 0.0 0.0 0.0 0.0 0.0 0.0 0.0 0.0 0.22698689 0.014805976 0.057494357 0.1443584 0.023808075 0.0 0.0 0.0 0.0 0.22713587 0.0 0.15493941 0.0 0.0 0.0053021875 0.0 0.0 0.0 0.0 0.07696441 0.0 0.0 0.0 0.0 0.027799558 0.0 0.23179415 0.0 0.0 0.0 0.0 0.0 0.038730446 0.0 0.028858023 0.0 0.0 0.10117143 0.0 0.0 0.0 0.3539223 0.0 0.0 0.0 0.0 0.0 0.0 0.01172813…
../DATASETS/5_sample_bones_224x224x3/3/3_APML.dcm_rotation103	-6_energy146.png 0.22391069 0.0 0.0 0.09353044 0.0 0.0 0.0 0.0 0.0 0.0 0.0 0.0 0.0 0.0 0.1080073 0.07996351 0.008099006 0.16016763 0.02552373 0.0 0.0 0.0 0.0 0.23544003 0.0 0.108849674 0.0 0.0 0.030609854 0.0 0.0 0.0 0.0 0.12220916 0.0016098691 0.0 0.0 0.0 0.04776162 0.0 0.16749132 0.0 0.0 0.0 0.0 0.0 0.09980095 0.0 0.13503526 0.0 0.0 0.16330737 0.0 0.0 0.0 0.3196078 0.0 0.0 0.0 0.0 0.0 0.0 0.0 0…
../DATASETS/5_sample_bones_224x224x3/3/3_APML.dcm_rotation106	-15_energy152.png 0.23532127 0.0 0.0 0.08818009 0.0 0.0 0.0 0.0 0.0 0.0 0.0 0.0 0.0 0.0 0.059158307 0.19509631 0.029897751 0.18432426 0.09133074 0.0 0.0 0.0 0.0 0.21633601 0.0 0.12382875 0.0 0.0 0.08410039 0.0 0.0 0.0 0.0 0.118940905 0.08630835 0.0 0.0 0.0 0.10408206 0.0 0.099046625 0.0 0.0 0.0 0.0 0.0 0.13909197 0.0 0.13964257 0.0 0.0 0.16841891 0.0 0.0 0.0 0.31479684 0.0 0.021292936 0.0 0.0 0.0…
../DATASETS/5_sample_bones_224x224x3/3/3_APML.dcm_rotation103	9_energy146.png 0.1773927 0.0 0.0 0.12453109 0.0 0.0 0.0 0.0 0.0 0.0 0.0 0.0 0.0 0.0 0.26446095 0.0 0.07329199 0.12228993 0.0040910905 0.0 0.0 0.0 0.0 0.23539631 0.0 0.20503287 0.0 0.0 0.012904511 0.0 0.0 0.0 0.0 0.07191159 0.0 0.0 0.00862677 0.0 0.019679746 0.0 0.23371227 0.0 0.0 0.0 0.0 0.0 0.0 0.0 0.008911262 0.0 0.02222265 0.08548613 0.0 0.0 0.0 0.34068227 0.0 0.0 0.0 0.0 0.0 0.0 0.0 0.0 0.0 …
../DATASETS/5_sample_bones_224x224x3/3/3_APML.dcm_rotation106	-21_energy158.png 0.21893808 0.0 0.0 0.07260073 0.0 0.0 0.0 0.0 0.0 0.0 0.0 0.0 0.0 0.0 0.0108376015 0.2068625 0.03589664 0.1550346 0.09374775 0.0 0.0 0.0 0.0 0.21853651 0.0 0.12302741 0.0 0.0 0.0689298 0.0 0.0 0.0 0.0 0.15336439 0.082519084 0.0024969357 0.0 0.0 0.12273389 0.0 0.060246106 0.0 0.0 0.0 0.0 0.0 0.17305589 0.0 0.18123677 0.0 0.0 0.20522018 0.0 0.0 0.0 0.2901605 0.0 0.057925574 0.0 0.…
../DATASETS/5_sample_bones_224x224x3/3/3_APML.dcm_rotation109	-21_energy152.png 0.23100282 0.0 0.0 0.070043035 0.0 0.0 0.0 0.0 0.0 0.0 0.0 0.0 0.0 0.0 0.035069894 0.2112446 0.02646769 0.17209885 0.103084 0.0 0.0 0.0 0.0 0.20466243 0.0 0.115387864 0.0 0.0 0.082214564 0.0 0.0 0.0 0.0 0.12951706 0.10092885 0.010508531 0.01007337 0.0 0.14223461 0.0 0.059249204 0.0 0.0 0.0 0.0 0.0 0.13582104 0.0 0.17709358 0.0 0.0 0.20652461 0.0 0.0 0.0 0.31145114 0.0 0.04407745…
../DATASETS/5_sample_bones_224x224x3/3/3_APML.dcm_rotation103	21_energy140.png 0.12531954 0.0 0.0 0.14857653 0.0 0.0 0.0 0.0 0.0 0.0 0.0 0.0 0.0 0.0 0.3667536 0.0 0.08230447 0.25012523 0.03294989 0.0 0.0 0.0 0.0 0.16873862 0.0 0.20459425 0.0 0.0 0.0 0.0 0.0 0.0 0.0 0.020669999 0.016539743 0.0 0.015942544 0.0 0.0895584 0.0 0.20952232 0.0 0.0 0.0 0.0 0.0 0.0 0.0 0.0 0.0 0.0 6.0155304e-05 0.0 0.0 0.0 0.36721113 0.0 0.0 0.0 0.0 0.0 0.0 0.0 0.0 0.0 0.0 0.0714626…
../DATASETS/5_sample_bones_224x224x3/3/3_APML.dcm_rotation109	6_energy140.png 0.19362779 0.0 0.0 0.11773737 0.0 0.0 0.0 0.0 0.0 0.0 0.0 0.0 0.0 0.0 0.23568101 0.013598668 0.032123405 0.16285636 0.017059766 0.0 0.0 0.0 0.0 0.24286072 0.0 0.16339213 0.0 0.0 0.017477026 0.0 0.0 0.0 0.0 0.06208575 0.0 0.0 0.031009838 0.0 0.044256005 0.0 0.19963796 0.0 0.0 0.0 0.0 0.0 0.0 0.0 0.038691994 0.0 0.009578392 0.11906961 0.0 0.0 0.0 0.3559697 0.0 0.0 0.0 0.0 0.0 0.0 0.…
../DATASETS/5_sample_bones_224x224x3/3/3_APML.dcm_rotation103	6_energy152.png 0.18888183 0.0 0.0 0.12762852 0.0 0.0 0.0 0.0 0.0 0.0 0.0 0.0 0.0 0.0 0.23439036 0.0 0.06377518 0.12919319 0.005099628 0.0 0.0 0.0 0.0 0.23035814 0.0 0.16664878 0.0 0.0 0.0 0.0 0.0 0.0 0.0 0.074483104 0.0 0.0 0.00653662 0.0 0.0177085 0.0 0.2402012 0.0 0.0 0.0 0.0 0.0 0.016758166 0.0 0.028503776 0.0 0.014825819 0.09580864 0.0 0.0 0.0 0.34419584 0.0 0.0 0.0 0.0 0.0 0.0 0.0 0.0 0.0 0…
../DATASETS/5_sample_bones_224x224x3/3/3_APML.dcm_rotation106	-6_energy152.png 0.22581805 0.0 0.0 0.10635042 0.0 0.0 0.0 0.0 0.0 0.0 0.0 0.0 0.0 0.0 0.09698048 0.09578643 0.009907707 0.16438483 0.04126949 0.0 0.0 0.0 0.0 0.22319087 0.0 0.094687834 0.0 0.0 0.02788793 0.0 0.0 0.0 0.0 0.13222383 0.017630728 0.0 0.0 0.0 0.04606314 0.0 0.169156 0.0 0.0 0.0 0.0 0.0 0.13826488 0.0 0.12689424 0.0 0.0 0.1553173 0.0 0.0 0.0 0.3151662 0.0 0.0 0.0 0.0 0.0 0.0 0.0093503…
../DATASETS/5_sample_bones_224x224x3/3/3_APML.dcm_rotation106	-3_energy140.png 0.21151827 0.0 0.0 0.081628196 0.0 0.0 0.0 0.0 0.0 0.0 0.0 0.0 0.0 0.0 0.10459235 0.056964036 0.0 0.16885208 0.030329995 0.0 0.0 0.0 0.0 0.23486677 0.0 0.09573047 0.0 0.0 0.024500577 0.0 0.0 0.0 0.0 0.09878649 0.0 0.0 0.023444198 0.0 0.040109582 0.0 0.16980007 0.0 0.0 0.0 0.0 0.0 0.07620696 0.0 0.15292157 0.0 0.0 0.16885601 0.0 0.0 0.0 0.34326777 0.0 0.0 0.0 0.0 0.0 0.0 0.0 0.0 0…
../DATASETS/5_sample_bones_224x224x3/3/3_APML.dcm_rotation103	21_energy158.png 0.13940495 0.0 0.0 0.18587841 0.0 0.0 0.0 0.0 0.0 0.0 0.0 0.0 0.0 0.0 0.29106566 0.0425997 0.084459506 0.24318394 0.0785837 0.0 0.0 0.0 0.0 0.18937157 0.0 0.17402057 0.0 0.0 0.0 0.0 0.0 0.0 0.0 0.053811647 0.053060364 0.0 0.0 0.0 0.0818888 0.0 0.20033953 0.0 0.0 0.0 0.0 0.0 0.014218281 0.0 0.008323893 0.0 0.0 0.0347949 0.0 0.0 0.0 0.37435874 0.0 0.0 0.0 0.0 0.0 0.0 0.0073222397 0…
../DATASETS/5_sample_bones_224x224x3/3/3_APML.dcm_rotation103	3_energy146.png 0.17963108 0.0 0.0 0.10197073 0.0 0.0 0.0 0.0 0.0 0.0 0.0 0.0 0.0 0.0 0.22483598 0.0 0.045970596 0.14095204 0.0 0.0 0.0 0.0 0.0 0.23960869 0.0 0.1564589 0.0 0.0 0.0 0.0 0.0 0.0 0.0 0.0350794 0.0 0.0 0.06499669 0.0 0.017375924 0.0 0.23518802 0.0 0.0 0.0 0.0 0.0 0.0 0.0 0.065381326 0.0 0.025840724 0.11407439 0.0 0.0 0.0 0.3625932 0.0 0.0 0.0 0.0 0.0 0.0 0.0 0.0 0.0 0.0 0.10492654 0.…
../DATASETS/5_sample_bones_224x224x3/3/3_APML.dcm_rotation103	3_energy158.png 0.17925292 0.0 0.0 0.11411373 0.0 0.0 0.0 0.0 0.0 0.0 0.0 0.0 0.0 0.0 0.1795691 0.0 0.044218034 0.14717422 0.015345722 0.0 0.0 0.0 0.0 0.22185905 0.0 0.12608254 0.0 0.0 0.0 0.0 0.0 0.0 0.0 0.0423672 0.0 0.0 0.043633014 0.0 0.0059619406 0.0 0.2410372 0.0 0.0 0.0 0.0 0.0 0.023717202 0.0 0.08891434 0.0 0.005825992 0.109592736 0.0 0.0 0.0 0.3724014 0.0 0.0 0.0 0.0 0.0 0.0 0.0 0.0 0.0 …
../DATASETS/5_sample_bones_224x224x3/3/3_APML.dcm_rotation109	-6_energy146.png 0.22922064 0.0 0.0 0.08913726 0.0 0.0 0.0 0.0 0.0 0.0 0.0 0.0 0.0 0.0 0.08379127 0.11001377 0.0 0.1673214 0.047124095 0.0 0.0 0.0 0.0 0.23171578 0.0 0.09291589 0.0 0.0 0.047946993 0.0 0.0 0.0 0.0 0.117667444 0.02047555 0.0 0.0 0.0 0.05109258 0.0 0.1477017 0.0 0.0 0.0 0.0 0.0 0.12151817 0.0 0.14352976 0.0 0.0 0.16974097 0.0 0.0 0.0 0.32408673 0.0 0.0 0.0 0.0 0.0 0.0 0.0032648123 0…
../DATASETS/5_sample_bones_224x224x3/3/3_APML.dcm_rotation85	-21_energy146.png 0.2327524 0.0 0.0 0.07620587 0.0 0.0 0.0 0.0 0.0 0.0 0.0 0.0 0.0 0.0 0.079198614 0.1362131 0.054988317 0.15452208 0.05190655 0.0 0.0 0.0 0.0 0.22345005 0.0 0.16027884 0.0 0.0 0.056287885 0.0 0.0 0.0 0.0 0.12410868 0.03217681 0.0 0.012643351 0.0 0.10849969 0.0 0.14053173 0.0 0.0 0.0 0.0 0.0 0.098828994 0.0 0.17108451 0.0 0.0 0.16818704 0.0 0.0 0.0 0.30574995 0.0 0.0 0.0 0.0 0.0 0…
../DATASETS/5_sample_bones_224x224x3/3/3_APML.dcm_rotation85	0_energy140.png 0.18669546 0.0 0.0 0.06804352 0.0 0.0 0.0 0.0 0.0 0.0 0.0 0.0 0.0 0.0 0.15804677 0.0 0.043942593 0.0816501 0.0 0.0 0.0 0.0 0.0 0.2400268 0.0 0.1554649 0.0 0.0 0.0 0.0 0.0 0.0 0.0 0.09674531 0.0 0.0 0.024562737 0.0 0.0 0.0 0.25113532 0.0 0.0 0.0 0.0 0.0 0.05609254 0.0 0.12122481 0.0 0.06234805 0.13209048 0.0 0.0 0.0 0.30420133 0.0 0.0 0.0 0.0 0.0 0.0 0.0 0.0 0.0 0.0 0.084769495 0.2…
../DATASETS/5_sample_bones_224x224x3/3/3_APML.dcm_rotation106	-21_energy152.png 0.22892609 0.0 0.0 0.06802531 0.0 0.0 0.0 0.0 0.0 0.0 0.0 0.0 0.0 0.0 0.03585262 0.20832592 0.029072614 0.16909544 0.09600614 0.0 0.0 0.0 0.0 0.21092111 0.0 0.12206102 0.0 0.0 0.07937844 0.0 0.0 0.0 0.0 0.1396806 0.09398129 0.008722966 0.00045063818 0.0 0.14206678 0.0 0.057743736 0.0 0.0 0.0 0.0 0.0 0.13782734 0.0 0.17688373 0.0 0.0 0.20755187 0.0 0.0 0.0 0.30229938 0.0 0.042655…
../DATASETS/5_sample_bones_224x224x3/3/3_APML.dcm_rotation85	12_energy146.png 0.1811686 0.0 0.0 0.11133599 0.0 0.0 0.0 0.0 0.0 0.0 0.0 0.0 0.0 0.0 0.29433727 0.0 0.09729644 0.123383746 0.0 0.0 0.0 0.0 0.0 0.21853505 0.0 0.22550224 0.0 0.0 0.015071074 0.0 0.0 0.0 0.0 0.07196033 0.0 0.0 0.008962024 0.0 0.032076437 0.0 0.2504198 0.0 0.0 0.0 0.0 0.0 0.0 0.0 0.012553782 0.0 0.029050212 0.06042644 0.0 0.0 0.0 0.3387265 0.0 0.0 0.0 0.0 0.0 0.0 0.0 0.0 0.0 0.0 0.0…
../DATASETS/5_sample_bones_224x224x3/3/3_APML.dcm_rotation103	12_energy158.png 0.18210422 0.0 0.0 0.13667338 0.0 0.0 0.0 0.0 0.0 0.0 0.0 0.0 0.0 0.0 0.21991248 0.037710305 0.10556187 0.113526694 0.057039723 0.0 0.0 0.0 0.0 0.23109706 0.0 0.2154998 0.0 0.0 0.04020471 0.0 0.0 0.0 0.0 0.07628687 0.0 0.0 0.0 0.0 0.01041276 0.0 0.2297032 0.0 0.0 0.0 0.0 0.0 0.08532144 0.0 0.022587514 0.0 0.0 0.08077023 0.0 0.0 0.0 0.36160943 0.0 0.0 0.0 0.0 0.0 0.0 0.041626498 0…
../DATASETS/5_sample_bones_224x224x3/3/3_APML.dcm_rotation85	-12_energy152.png 0.23983878 0.0 0.0 0.08362139 0.0 0.0 0.0 0.0 0.0 0.0 0.0 0.0 0.0 0.0 0.10717714 0.104310594 0.043790646 0.14364795 0.020905368 0.0 0.0 0.0 0.0 0.23408087 0.0 0.15048629 0.0 0.0 0.047691293 0.0 0.0 0.0 0.0 0.13845474 0.0 0.0 0.0 0.0 0.06320259 0.0 0.169172 0.0 0.0 0.0 0.0 0.0 0.11049929 0.0 0.13101795 0.0 0.0 0.14395338 0.0 0.0 0.0 0.29980975 0.0 0.0 0.0 0.0 0.0 0.0 0.0 0.0 0.0 …
../DATASETS/5_sample_bones_224x224x3/3/3_APML.dcm_rotation103	9_energy152.png 0.1820561 0.0 0.0 0.13213505 0.0 0.0 0.0 0.0 0.0 0.0 0.0 0.0 0.0 0.0 0.24677867 0.0 0.0834771 0.114576556 0.014079557 0.0 0.0 0.0 0.0 0.23252319 0.0 0.19881031 0.0 0.0 0.0140209 0.0 0.0 0.0 0.0 0.08579353 0.0 0.0 0.0 0.0 0.013074906 0.0 0.23994428 0.0 0.0 0.0 0.0 0.0 0.027549163 0.0 0.012403952 0.0 0.009864794 0.0854328 0.0 0.0 0.0 0.33845088 0.0 0.0 0.0 0.0 0.0 0.0 0.0011491019 0…
../DATASETS/5_sample_bones_224x224x3/3/3_APML.dcm_rotation106	-6_energy140.png 0.22789903 0.0 0.0 0.08254328 0.0 0.0 0.0 0.0 0.0 0.0 0.0 0.0 0.0 0.0 0.102504015 0.10186064 0.0 0.16942428 0.0341416 0.0 0.0 0.0 0.0 0.24145088 0.0 0.10540927 0.0 0.0 0.047026545 0.0 0.0 0.0 0.0 0.117529884 0.010200682 0.0 0.006489985 0.0 0.06534101 0.0 0.13540114 0.0 0.0 0.0 0.0 0.0 0.083472036 0.0 0.1422572 0.0 0.0 0.179534 0.0 0.0 0.0 0.3211871 0.0 0.0 0.0 0.0 0.0 0.0 0.0 0.0…
../DATASETS/5_sample_bones_224x224x3/3/3_APML.dcm_rotation109	0_energy152.png 0.18656972 0.0 0.0 0.08911753 0.0 0.0 0.0 0.0 0.0 0.0 0.0 0.0 0.0 0.0 0.11553234 0.009517088 0.021490844 0.13162276 0.010797031 0.0 0.0 0.0 0.0 0.23453827 0.0 0.11505361 0.0 0.0 0.0 0.0 0.0 0.0 0.0 0.067528576 0.0 0.0 0.028343976 0.0 0.0 0.0 0.22390838 0.0 0.0 0.0 0.0 0.0 0.08778733 0.0 0.13780288 0.0 0.0026223273 0.14238004 0.0 0.0 0.0 0.3518197 0.0 0.0 0.0 0.0 0.0 0.0 0.00760179…
../DATASETS/5_sample_bones_224x224x3/3/3_APML.dcm_rotation109	18_energy140.png 0.15986687 0.0 0.0 0.14045651 0.0 0.0 0.0 0.0 0.0 0.0 0.0 0.0 0.0 0.0 0.32296377 0.0 0.055604972 0.21762243 0.03296446 0.0 0.0 0.0 0.0 0.19835761 0.0 0.1923537 0.0 0.0 0.0 0.0 0.0 0.0 0.0 0.042592455 0.0 0.0 0.030661592 0.0 0.08470746 0.0 0.19768395 0.0 0.0 0.0 0.0 0.0 0.0 0.0 0.0 0.0 0.014518046 0.03474731 0.0 0.0 0.0 0.36286876 0.0 0.0 0.0 0.0 0.0 0.0 0.0 0.0 0.0 0.0 0.10168663…
../DATASETS/5_sample_bones_224x224x3/3/3_APML.dcm_rotation103	21_energy152.png 0.13405798 0.0 0.0 0.17590845 0.0 0.0 0.0 0.0 0.0 0.0 0.0 0.0 0.0 0.0 0.3216778 0.023493836 0.08004272 0.2548277 0.06651321 0.0 0.0 0.0 0.0 0.17514531 0.0 0.17976949 0.0 0.0 0.0 0.0 0.0 0.0 0.0 0.03437392 0.05136182 0.0 0.0 0.0 0.08868865 0.0 0.200986 0.0 0.0 0.0 0.0 0.0 0.0 0.0 0.0 0.0 0.0 0.01756932 0.0 0.0 0.0 0.3745021 0.0 0.0 0.0 0.0 0.0 0.0 0.0 0.0 0.0 0.0 0.08665523 0.0708…
../DATASETS/5_sample_bones_224x224x3/3/3_APML.dcm_rotation109	15_energy152.png 0.17593436 0.0 0.0 0.15844835 0.0 0.0 0.0 0.0 0.0 0.0 0.0 0.0 0.0 0.0 0.28599086 0.03378684 0.075084455 0.19625093 0.063019045 0.0 0.0 0.0 0.0 0.21117319 0.0 0.19690104 0.0 0.0 0.022856621 0.0 0.0 0.0 0.0 0.04723561 0.010454009 0.0 0.0 0.0 0.06193564 0.0 0.20304613 0.0 0.0 0.0 0.0 0.0 0.0 0.0 0.0 0.0 0.0 0.04837732 0.0 0.0 0.0 0.37834597 0.0 0.0 0.0 0.0 0.0 0.0 0.0 0.0 0.0 0.0 0.…
../DATASETS/5_sample_bones_224x224x3/3/3_APML.dcm_rotation109	-15_energy146.png 0.2408928 0.0 0.0 0.07809067 0.0 0.0 0.0 0.0 0.0 0.0 0.0 0.0 0.0 0.0 0.064651534 0.19972834 0.02029804 0.18964843 0.096110165 0.0 0.0 0.0 0.0 0.21384142 0.0 0.12080794 0.0 0.0 0.09583606 0.0 0.0 0.0 0.0 0.10249404 0.09453055 0.0 0.011509832 0.0 0.11499973 0.0 0.08144158 0.0 0.0 0.0 0.0 0.0 0.107704975 0.0 0.14395232 0.0 0.0 0.1755978 0.0 0.0 0.0 0.32495558 0.0 0.0067008715 0.0 0…
../DATASETS/5_sample_bones_224x224x3/3/3_APML.dcm_rotation100	18_energy152.png 0.12898095 0.0 0.0 0.15218817 0.0 0.0 0.0 0.0 0.0 0.0 0.0 0.0 0.0 0.0 0.33139747 0.0 0.104409605 0.1965055 0.028906971 0.0 0.0 0.0 0.0 0.19469564 0.0 0.2201732 0.0 0.0 0.0 0.0 0.0 0.0 0.0 0.025536649 0.0 0.0 0.0037205173 0.0 0.0474872 0.0 0.23884459 0.0 0.0 0.0 0.0 0.0 0.0 0.0 0.0 0.0 0.0 0.02148803 0.0 0.0 0.0 0.37048143 0.0 0.0 0.0 0.0 0.0 0.0 0.0 0.0 0.0 0.0 0.064866066 0.1037…
../DATASETS/5_sample_bones_224x224x3/3/3_APML.dcm_rotation106	6_energy146.png 0.19455285 0.0 0.0 0.12412243 0.0 0.0 0.0 0.0 0.0 0.0 0.0 0.0 0.0 0.0 0.23176712 0.012335239 0.046953715 0.14878531 0.014361219 0.0 0.0 0.0 0.0 0.23747481 0.0 0.16379413 0.0 0.0 0.012016385 0.0 0.0 0.0 0.0 0.06925289 0.0 0.0 0.017793661 0.0 0.03205649 0.0 0.21676707 0.0 0.0 0.0 0.0 0.0 0.004173675 0.0 0.03343229 0.0 0.0075356155 0.11050923 0.0 0.0 0.0 0.35319164 0.0 0.0 0.0 0.0 0.…
../DATASETS/5_sample_bones_224x224x3/3/3_APML.dcm_rotation103	-9_energy140.png 0.22007589 0.0 0.0 0.06957429 0.0 0.0 0.0 0.0 0.0 0.0 0.0 0.0 0.0 0.0 0.093590125 0.1305476 0.013162081 0.1594572 0.02682913 0.0 0.0 0.0 0.0 0.26911622 0.0 0.1526971 0.0 0.0 0.078972295 0.0 0.0 0.0 0.0 0.10145451 0.013295329 0.0 0.03107679 0.0 0.07345553 0.0 0.1033974 0.0 0.0 0.0 0.0 0.0 0.034583066 0.0 0.14652123 0.0 0.0 0.18373445 0.0 0.0 0.0 0.31164414 0.0 0.0 0.0 0.0 0.0 0.0 …
../DATASETS/5_sample_bones_224x224x3/3/3_APML.dcm_rotation109	12_energy146.png 0.1844161 0.0 0.0 0.12576826 0.0 0.0 0.0 0.0 0.0 0.0 0.0 0.0 0.0 0.0 0.24244359 0.028372262 0.061953172 0.15314269 0.052054103 0.0 0.0 0.0 0.0 0.23363292 0.0 0.20812951 0.0 0.0 0.04892106 0.0 0.0 0.0 0.0 0.040759087 0.0 0.0 0.027436534 0.0 0.03810724 0.0 0.20879875 0.0 0.0 0.0 0.0 0.0 0.0 0.0 0.022889871 0.0 0.0 0.082663216 0.0 0.0 0.0 0.37570763 0.0 0.0 0.0 0.0 0.0 0.0 0.0 0.0 0…
../DATASETS/5_sample_bones_224x224x3/3/3_APML.dcm_rotation109	18_energy158.png 0.15870245 0.0 0.0 0.1665752 0.0 0.0 0.0 0.0 0.0 0.0 0.0 0.0 0.0 0.0 0.24582443 0.058389746 0.070515394 0.21015094 0.075982 0.0 0.0 0.0 0.0 0.22077414 0.0 0.18045801 0.0 0.0 0.021082867 0.0 0.0 0.0 0.0 0.050926916 0.03527919 0.0 0.0 0.0 0.06531513 0.0 0.18562925 0.0 0.0 0.0 0.0 0.0 0.006316396 0.0 0.023158353 0.0 0.0 0.062750354 0.0 0.0 0.0 0.3781745 0.0 0.0 0.0 0.0 0.0 0.0 0.005…
../DATASETS/5_sample_bones_224x224x3/3/3_APML.dcm_rotation106	15_energy158.png 0.18053174 0.0 0.0 0.16164379 0.0 0.0 0.0 0.0 0.0 0.0 0.0 0.0 0.0 0.0 0.25367007 0.045791235 0.10698221 0.15917611 0.07489408 0.0 0.0 0.0 0.0 0.21175627 0.0 0.20748812 0.0 0.0 0.022987058 0.0 0.0 0.0 0.0 0.068551 0.00448852 0.0 0.0 0.0 0.03245335 0.0 0.22670487 0.0 0.0 0.0 0.0 0.0 0.0631771 0.0 0.0 0.0 0.0 0.050222285 0.0 0.0 0.0 0.3769634 0.0 0.0 0.0 0.0 0.0 0.0 0.03608764 0.0 0…
../DATASETS/5_sample_bones_224x224x3/3/3_APML.dcm_rotation103	18_energy152.png 0.14333703 0.0 0.0 0.16287623 0.0 0.0 0.0 0.0 0.0 0.0 0.0 0.0 0.0 0.0 0.32909024 0.0 0.094277054 0.21444997 0.04515958 0.0 0.0 0.0 0.0 0.1880318 0.0 0.20441198 0.0 0.0 0.0 0.0 0.0 0.0 0.0 0.033577483 0.012422875 0.0 0.0 0.0 0.06282616 0.0 0.22669262 0.0 0.0 0.0 0.0 0.0 0.0 0.0 0.0 0.0 0.0 0.019094825 0.0 0.0 0.0 0.37590358 0.0 0.0 0.0 0.0 0.0 0.0 0.0 0.0 0.0 0.0 0.08235221 0.0922…
../DATASETS/5_sample_bones_224x224x3/3/3_APML.dcm_rotation103	15_energy158.png 0.17282067 0.0 0.0 0.15616049 0.0 0.0 0.0 0.0 0.0 0.0 0.0 0.0 0.0 0.0 0.26319996 0.02534222 0.11200063 0.15156086 0.06293782 0.0 0.0 0.0 0.0 0.21036558 0.0 0.21308586 0.0 0.0 0.014490456 0.0 0.0 0.0 0.0 0.067191415 0.0 0.0 0.0 0.0 0.027577106 0.0 0.23974152 0.0 0.0 0.0 0.0 0.0 0.05438092 0.0 0.0 0.0 0.0 0.050706405 0.0 0.0 0.0 0.3745756 0.0 0.0 0.0 0.0 0.0 0.0 0.03312881 0.0 0.0 …
../DATASETS/5_sample_bones_224x224x3/3/3_APML.dcm_rotation103	6_energy146.png 0.18417838 0.0 0.0 0.1174232 0.0 0.0 0.0 0.0 0.0 0.0 0.0 0.0 0.0 0.0 0.2417266 0.0 0.055217218 0.13100165 0.0 0.0 0.0 0.0 0.0 0.24172209 0.0 0.17728002 0.0 0.0 0.00073002285 0.0 0.0 0.0 0.0 0.06877716 0.0 0.0 0.022312487 0.0 0.020519337 0.0 0.22580178 0.0 0.0 0.0 0.0 0.0 0.0 0.0 0.030007787 0.0 0.026319984 0.10462641 0.0 0.0 0.0 0.34085312 0.0 0.0 0.0 0.0 0.0 0.0 0.0 0.0 0.0 0.0 0…
../DATASETS/5_sample_bones_224x224x3/3/3_APML.dcm_rotation109	-18_energy146.png 0.23589805 0.0 0.0 0.071511865 0.0 0.0 0.0 0.0 0.0 0.0 0.0 0.0 0.0 0.0 0.05219486 0.2066732 0.027367232 0.17553958 0.09742423 0.0 0.0 0.0 0.0 0.20928547 0.0 0.12617086 0.0 0.0 0.09099777 0.0 0.0 0.0 0.0 0.119293325 0.095328175 0.0028077695 0.012432977 0.0 0.1328789 0.0 0.06970019 0.0 0.0 0.0 0.0 0.0 0.11919034 0.0 0.16167155 0.0 0.0 0.19381264 0.0 0.0 0.0 0.31516564 0.0 0.025238…
../DATASETS/5_sample_bones_224x224x3/3/3_APML.dcm_rotation103	18_energy146.png 0.1423017 0.0 0.0 0.14578927 0.0 0.0 0.0 0.0 0.0 0.0 0.0 0.0 0.0 0.0 0.3424852 0.0 0.09172712 0.20602402 0.029279435 0.0 0.0 0.0 0.0 0.18718319 0.0 0.21620204 0.0 0.0 0.0 0.0 0.0 0.0 0.0 0.024825372 0.0 0.0 0.013957498 0.0 0.058090333 0.0 0.23076062 0.0 0.0 0.0 0.0 0.0 0.0 0.0 0.0 0.0 0.0 0.013368856 0.0 0.0 0.0 0.37164727 0.0 0.0 0.0 0.0 0.0 0.0 0.0 0.0 0.0 0.0 0.08023633 0.1116…
../DATASETS/5_sample_bones_224x224x3/3/3_APML.dcm_rotation79	12_energy152.png 0.2087869 0.0 0.0 0.12592095 0.0 0.0 0.0 0.0 0.0 0.0 0.0 0.0 0.0 0.0 0.27686092 0.0006297865 0.08861809 0.12305457 0.026054777 0.0 0.0 0.0 0.0 0.21827693 0.0 0.21233326 0.0 0.0 0.039250385 0.0 0.0 0.0 0.0 0.052651852 0.0 0.0 0.022239124 0.0 0.037160337 0.0 0.2536929 0.0 0.0 0.0 0.0 0.0 0.017177558 0.0 0.0032271636 0.0 0.0015856414 0.06126677 0.0 0.0 0.0 0.36125976 0.0 0.0 0.0 0.0…
../DATASETS/5_sample_bones_224x224x3/3/3_APML.dcm_rotation109	-18_energy158.png 0.21966203 0.0 0.0 0.07626853 0.0 0.0 0.0 0.0 0.0 0.0 0.0 0.0 0.0 0.0 0.0015419016 0.21480606 0.036623918 0.15508291 0.09727137 0.0 0.0 0.0 0.0 0.21698585 0.0 0.12211106 0.0 0.0 0.081356026 0.0 0.0 0.0 0.0 0.13870479 0.08438596 0.0 0.0 0.0 0.103026085 0.0 0.07672031 0.0 0.0 0.0 0.0 0.0 0.19786659 0.0 0.16687979 0.0 0.0 0.19322683 0.0 0.0 0.0 0.29706344 0.0 0.06563239 0.0 0.0 0.0…
../DATASETS/5_sample_bones_224x224x3/3/3_APML.dcm_rotation109	-21_energy146.png 0.23340742 0.0 0.0 0.06446127 0.0 0.0 0.0 0.0 0.0 0.0 0.0 0.0 0.0 0.0 0.05223373 0.20864096 0.021619622 0.17690186 0.095128566 0.0 0.0 0.0 0.0 0.20810327 0.0 0.122715235 0.0 0.0 0.08773396 0.0 0.0 0.0 0.0 0.12276173 0.097509325 0.009167487 0.024684135 0.0 0.15344949 0.0 0.053957038 0.0 0.0 0.0 0.0 0.0 0.10466692 0.0 0.17451915 0.0 0.0 0.2092366 0.0 0.0 0.0 0.3115873 0.0 0.025482…
../DATASETS/5_sample_bones_224x224x3/3/3_APML.dcm_rotation103	-6_energy152.png 0.22270632 0.0 0.0 0.10513269 0.0 0.0 0.0 0.0 0.0 0.0 0.0 0.0 0.0 0.0 0.10989183 0.07315703 0.017977972 0.15579799 0.027436305 0.0 0.0 0.0 0.0 0.22846702 0.0 0.10587931 0.0 0.0 0.01646055 0.0 0.0 0.0 0.0 0.13164312 0.0016888344 0.0 0.0 0.0 0.04038042 0.0 0.1810151 0.0 0.0 0.0 0.0 0.0 0.120358765 0.0 0.12513898 0.0 0.0 0.14980306 0.0 0.0 0.0 0.31415492 0.0 0.0 0.0 0.0 0.0 0.0 0.0 …
../DATASETS/5_sample_bones_224x224x3/3/3_APML.dcm_rotation103	-9_energy152.png 0.22044487 0.0 0.0 0.0895695 0.0 0.0 0.0 0.0 0.0 0.0 0.0 0.0 0.0 0.0 0.07061393 0.1281646 0.0333371 0.14445776 0.033880215 0.0 0.0 0.0 0.0 0.25831768 0.0 0.1460814 0.0 0.0 0.061730355 0.0 0.0 0.0 0.0 0.1251028 0.014746396 0.0 0.0 0.0 0.04315597 0.0 0.13509656 0.0 0.0 0.0 0.0 0.0 0.10878461 0.0 0.13823102 0.0 0.0 0.15968882 0.0 0.0 0.0 0.30413717 0.0 0.0 0.0 0.0 0.0 0.0 0.0 0.0 0.…
../DATASETS/5_sample_bones_224x224x3/3/3_APML.dcm_rotation106	-3_energy146.png 0.21217917 0.0 0.0 0.08843064 0.0 0.0 0.0 0.0 0.0 0.0 0.0 0.0 0.0 0.0 0.095156245 0.062212348 0.0 0.16680594 0.03721611 0.0 0.0 0.0 0.0 0.22726803 0.0 0.09030306 0.0 0.0 0.024865765 0.0 0.0 0.0 0.0 0.10222883 0.0051856446 0.0 0.0052132816 0.0 0.03109409 0.0 0.18104854 0.0 0.0 0.0 0.0 0.0 0.10820683 0.0 0.15035407 0.0 0.0 0.16112964 0.0 0.0 0.0 0.34277692 0.0 0.0 0.0 0.0 0.0 0.0 0…
../DATASETS/5_sample_bones_224x224x3/3/3_APML.dcm_rotation109	3_energy140.png 0.19145006 0.0 0.0 0.09680372 0.0 0.0 0.0 0.0 0.0 0.0 0.0 0.0 0.0 0.0 0.22015898 0.0 0.033372097 0.14428587 0.0 0.0 0.0 0.0 0.0 0.2515833 0.0 0.15873693 0.0 0.0 0.009990151 0.0 0.0 0.0 0.0 0.0436647 0.0 0.0 0.06598188 0.0 0.029843925 0.0 0.21440311 0.0 0.0 0.0 0.0 0.0 0.0 0.0 0.068356864 0.0 0.02166097 0.13218802 0.0 0.0 0.0 0.35895264 0.0 0.0 0.0 0.0 0.0 0.0 0.0 0.0 0.0 0.0 0.128…
../DATASETS/5_sample_bones_224x224x3/3/3_APML.dcm_rotation103	-3_energy158.png 0.20138225 0.0 0.0 0.09681284 0.0 0.0 0.0 0.0 0.0 0.0 0.0 0.0 0.0 0.0 0.09537213 0.035336412 0.033621136 0.13047406 0.030235179 0.0 0.0 0.0 0.0 0.23006417 0.0 0.10843877 0.0 0.0 0.0074368995 0.0 0.0 0.0 0.0 0.10871788 0.0 0.0 0.0 0.0 0.002796221 0.0 0.21437187 0.0 0.0 0.0 0.0 0.0 0.14541866 0.0 0.1405129 0.0 0.0 0.1423288 0.0 0.0 0.0 0.3328532 0.0 0.0 0.0 0.0 0.0 0.0 0.01948717 0…
../DATASETS/5_sample_bones_224x224x3/3/3_APML.dcm_rotation109	21_energy146.png 0.1507694 0.0 0.0 0.1589612 0.0 0.0 0.0 0.0 0.0 0.0 0.0 0.0 0.0 0.0 0.32232815 0.018582355 0.04598411 0.26310652 0.054028954 0.0 0.0 0.0 0.0 0.17855003 0.0 0.16331132 0.0 0.0 0.0 0.0 0.0 0.0 0.0 0.041812178 0.04424376 0.0 0.012800901 0.0 0.11013221 0.0 0.17954554 0.0 0.0 0.0 0.0 0.0 0.0 0.0 0.004729142 0.0 0.0 0.032593288 0.0 0.0 0.0 0.36641863 0.0 0.0 0.0 0.0 0.0 0.0 0.0 0.0 0.0…
../DATASETS/5_sample_bones_224x224x3/3/3_APML.dcm_rotation103	3_energy140.png 0.17908293 0.0 0.0 0.09470491 0.0 0.0 0.0 0.0 0.0 0.0 0.0 0.0 0.0 0.0 0.24301071 0.0 0.048574403 0.13906962 0.0 0.0 0.0 0.0 0.0 0.24934866 0.0 0.17491661 0.0 0.0 0.0 0.0 0.0 0.0 0.0 0.035593014 0.0 0.0 0.07180973 0.0 0.025530709 0.0 0.22742993 0.0 0.0 0.0 0.0 0.0 0.0 0.0 0.057062056 0.0 0.0343665 0.118609436 0.0 0.0 0.0 0.35796118 0.0 0.0 0.0 0.0 0.0 0.0 0.0 0.0 0.0 0.0 0.11222514…
../DATASETS/5_sample_bones_224x224x3/3/3_APML.dcm_rotation106	18_energy152.png 0.15584026 0.0 0.0 0.16571267 0.0 0.0 0.0 0.0 0.0 0.0 0.0 0.0 0.0 0.0 0.30536523 0.028608818 0.08067091 0.21994652 0.056874976 0.0 0.0 0.0 0.0 0.19736952 0.0 0.19293617 0.0 0.0 0.0028371746 0.0 0.0 0.0 0.0 0.04552513 0.026989166 0.0 0.0 0.0 0.0715845 0.0 0.20429333 0.0 0.0 0.0 0.0 0.0 0.0 0.0 0.0 0.0 0.0 0.032563232 0.0 0.0 0.0 0.37476206 0.0 0.0 0.0 0.0 0.0 0.0 0.0 0.0 0.0 0.0 0…
../DATASETS/5_sample_bones_224x224x3/3/3_APML.dcm_rotation106	21_energy146.png 0.14446986 0.0 0.0 0.16275483 0.0 0.0 0.0 0.0 0.0 0.0 0.0 0.0 0.0 0.0 0.33318794 0.013081585 0.06377849 0.25926083 0.05415383 0.0 0.0 0.0 0.0 0.17534882 0.0 0.17643976 0.0 0.0 0.0 0.0 0.0 0.0 0.0 0.043130156 0.03974535 0.0 0.0 0.0 0.10196435 0.0 0.19251779 0.0 0.0 0.0 0.0 0.0 0.0 0.0 0.0 0.0 0.0 0.020776717 0.0 0.0 0.0 0.36802515 0.0 0.0 0.0 0.0 0.0 0.0 0.0 0.0 0.0 0.0 0.09921092…
../DATASETS/5_sample_bones_224x224x3/3/3_APML.dcm_rotation109	-3_energy140.png 0.21072261 0.0 0.0 0.07737438 0.0 0.0 0.0 0.0 0.0 0.0 0.0 0.0 0.0 0.0 0.09436201 0.061077837 0.0 0.17141874 0.0342058 0.0 0.0 0.0 0.0 0.23813248 0.0 0.087034404 0.0 0.0 0.028131116 0.0 0.0 0.0 0.0 0.09522233 0.0 0.0 0.028908387 0.0 0.03785586 0.0 0.1615805 0.0 0.0 0.0 0.0 0.0 0.07226927 0.0 0.16116789 0.0 0.0 0.17348254 0.0 0.0 0.0 0.34456384 0.0 0.0 0.0 0.0 0.0 0.0 0.0 0.0 0.0 0…
../DATASETS/5_sample_bones_224x224x3/3/3_APML.dcm_rotation106	0_energy146.png 0.18188335 0.0 0.0 0.07931864 0.0 0.0 0.0 0.0 0.0 0.0 0.0 0.0 0.0 0.0 0.12134539 0.0027987724 0.021725764 0.12617901 0.0 0.0 0.0 0.0 0.0 0.2477381 0.0 0.12958732 0.0 0.0 0.0048256405 0.0 0.0 0.0 0.0 0.06207859 0.0 0.0 0.043588553 0.0 0.0 0.0 0.21544121 0.0 0.0 0.0 0.0 0.0 0.0615236 0.0 0.14064516 0.0 0.012568626 0.15085125 0.0 0.0 0.0 0.350234 0.0 0.0 0.0 0.0 0.0 0.0 0.000813371 0…
../DATASETS/5_sample_bones_224x224x3/3/3_APML.dcm_rotation109	21_energy152.png 0.15369596 0.0 0.0 0.17267795 0.0 0.0 0.0 0.0 0.0 0.0 0.0 0.0 0.0 0.0 0.2918782 0.054934077 0.03859514 0.2681927 0.07578438 0.0 0.0 0.0 0.0 0.18040748 0.0 0.1436712 0.0 0.0 0.0038399862 0.0 0.0 0.0 0.0 0.047502577 0.07003369 0.0 0.0 0.0 0.1138833 0.0 0.16551565 0.0 0.0 0.0 0.0 0.0 0.0 0.0 0.0118929595 0.0 0.0 0.046854977 0.0 0.0 0.0 0.36838168 0.0 0.0 0.0 0.0 0.0 0.0 0.0 0.0 0.0 …
../DATASETS/5_sample_bones_224x224x3/3/3_APML.dcm_rotation106	3_energy158.png 0.19047633 0.0 0.0 0.12171978 0.0 0.0 0.0 0.0 0.0 0.0 0.0 0.0 0.0 0.0 0.1783505 0.0 0.042526785 0.15453213 0.03211732 0.0 0.0 0.0 0.0 0.21264908 0.0 0.11383965 0.0 0.0 0.0 0.0 0.0 0.0 0.0 0.048853595 0.0 0.0 0.03116542 0.0 0.014302151 0.0 0.24426788 0.0 0.0 0.0 0.0 0.0 0.054892827 0.0 0.08482006 0.0 0.0 0.11052133 0.0 0.0 0.0 0.37738243 0.0 0.0 0.0 0.0 0.0 0.0 0.014348754 0.0 0.0 …
../DATASETS/5_sample_bones_224x224x3/3/3_APML.dcm_rotation106	-9_energy146.png 0.22714135 0.0 0.0 0.07456924 0.0 0.0 0.0 0.0 0.0 0.0 0.0 0.0 0.0 0.0 0.064587146 0.15671015 0.013878705 0.16118133 0.050153587 0.0 0.0 0.0 0.0 0.26071563 0.0 0.13364781 0.0 0.0 0.086426206 0.0 0.0 0.0 0.0 0.102792785 0.035351597 0.0 0.014002055 0.0 0.06407942 0.0 0.09792694 0.0 0.0 0.0 0.0 0.0 0.086815014 0.0 0.14905527 0.0 0.0 0.17893717 0.0 0.0 0.0 0.31587267 0.0 0.0 0.0 0.0 0…
../DATASETS/5_sample_bones_224x224x3/3/3_APML.dcm_rotation109	-3_energy146.png 0.21186858 0.0 0.0 0.08718787 0.0 0.0 0.0 0.0 0.0 0.0 0.0 0.0 0.0 0.0 0.09041736 0.06684497 0.0 0.17497763 0.043364417 0.0 0.0 0.0 0.0 0.22728443 0.0 0.07956128 0.0 0.0 0.02716005 0.0 0.0 0.0 0.0 0.09752453 0.011578232 0.0 0.009002059 0.0 0.033120893 0.0 0.17444514 0.0 0.0 0.0 0.0 0.0 0.10505579 0.0 0.1555091 0.0 0.0 0.1642643 0.0 0.0 0.0 0.34631476 0.0 0.0 0.0 0.0 0.0 0.0 0.0036…
../DATASETS/5_sample_bones_224x224x3/3/3_APML.dcm_rotation103	6_energy158.png 0.1875703 0.0 0.0 0.12614381 0.0 0.0 0.0 0.0 0.0 0.0 0.0 0.0 0.0 0.0 0.20547324 0.0 0.07308114 0.11422698 0.016814975 0.0 0.0 0.0 0.0 0.22489771 0.0 0.15960987 0.0 0.0 0.0 0.0 0.0 0.0 0.0 0.08242507 0.0 0.0 0.0 0.0 0.005324469 0.0 0.2526735 0.0 0.0 0.0 0.0 0.0 0.068776205 0.0 0.045029238 0.0 0.0037221971 0.09657504 0.0 0.0 0.0 0.3449756 0.0 0.0 0.0 0.0 0.0 0.0 0.014665531 0.0 0.0 …
../DATASETS/5_sample_bones_224x224x3/3/3_APML.dcm_rotation109	12_energy152.png 0.1871303 0.0 0.0 0.13937527 0.0 0.0 0.0 0.0 0.0 0.0 0.0 0.0 0.0 0.0 0.22976997 0.054409765 0.07404027 0.15306963 0.065155365 0.0 0.0 0.0 0.0 0.23157799 0.0 0.20364393 0.0 0.0 0.053924754 0.0 0.0 0.0 0.0 0.054247975 0.0 0.0 0.001998315 0.0 0.035482664 0.0 0.20156987 0.0 0.0 0.0 0.0 0.0 0.027196191 0.0 0.018403452 0.0 0.0 0.08054719 0.0 0.0 0.0 0.3740609 0.0 0.0 0.0 0.0 0.0 0.0 0.…
../DATASETS/5_sample_bones_224x224x3/3/3_APML.dcm_rotation106	-21_energy140.png 0.22828074 0.0 0.0 0.06353316 0.0 0.0 0.0 0.0 0.0 0.0 0.0 0.0 0.0 0.0 0.08624716 0.1931084 0.026688436 0.18042569 0.0731684 0.0 0.0 0.0 0.0 0.21873301 0.0 0.14810449 0.0 0.0 0.08115587 0.0 0.0 0.0 0.0 0.12345556 0.08555387 0.0 0.035301995 0.0 0.1664255 0.0 0.05872329 0.0 0.0 0.0 0.0 0.0 0.051129192 0.0 0.16236278 0.0 0.0 0.2059733 0.0 0.0 0.0 0.3064776 0.0 0.0 0.0 0.0 0.0 0.0 0.…
../DATASETS/5_sample_bones_224x224x3/3/3_APML.dcm_rotation109	-12_energy152.png 0.232451 0.0 0.0 0.07678231 0.0 0.0 0.0 0.0 0.0 0.0 0.0 0.0 0.0 0.0 0.052103788 0.18031397 0.010977064 0.18326497 0.0771721 0.0 0.0 0.0 0.0 0.23619351 0.0 0.106869675 0.0 0.0 0.08810275 0.0 0.0 0.0 0.0 0.108050175 0.06906414 0.0 0.0 0.0 0.08750638 0.0 0.08945549 0.0 0.0 0.0 0.0 0.0 0.1291657 0.0 0.15437986 0.0 0.0 0.18085335 0.0 0.0 0.0 0.31837013 0.0 0.0 0.0 0.0 0.0 0.0 0.01721…
../DATASETS/5_sample_bones_224x224x3/3/3_APML.dcm_rotation109	-18_energy152.png 0.22977315 0.0 0.0 0.07443876 0.0 0.0 0.0 0.0 0.0 0.0 0.0 0.0 0.0 0.0 0.030491717 0.21418957 0.029513808 0.1747839 0.106368266 0.0 0.0 0.0 0.0 0.20790957 0.0 0.11845509 0.0 0.0 0.09100595 0.0 0.0 0.0 0.0 0.12068858 0.1010291 0.0057342523 0.0 0.0 0.12261224 0.0 0.07058892 0.0 0.0 0.0 0.0 0.0 0.15202607 0.0 0.16491415 0.0 0.0 0.19255285 0.0 0.0 0.0 0.31232953 0.0 0.044547666 0.0 0…
../DATASETS/5_sample_bones_224x224x3/3/3_APML.dcm_rotation106	-15_energy146.png 0.23696144 0.0 0.0 0.08665945 0.0 0.0 0.0 0.0 0.0 0.0 0.0 0.0 0.0 0.0 0.07983846 0.19849588 0.027359078 0.19168913 0.08848021 0.0 0.0 0.0 0.0 0.21431313 0.0 0.13226087 0.0 0.0 0.08887421 0.0 0.0 0.0 0.0 0.11376399 0.09258787 0.0 0.0 0.0 0.118019946 0.0 0.08580477 0.0 0.0 0.0 0.0 0.0 0.103621855 0.0 0.12815933 0.0 0.0 0.16710569 0.0 0.0 0.0 0.31788704 0.0 0.009468268 0.0 0.0 0.0 …
../DATASETS/5_sample_bones_224x224x3/3/3_APML.dcm_rotation85	-9_energy140.png 0.2355116 0.0 0.0 0.070139445 0.0 0.0 0.0 0.0 0.0 0.0 0.0 0.0 0.0 0.0 0.13001648 0.07134714 0.0194847 0.1484168 0.0 0.0 0.0 0.0 0.0 0.23778743 0.0 0.14156605 0.0 0.0 0.034772616 0.0 0.0 0.0 0.0 0.1279786 0.0 0.0 0.020243535 0.0 0.07054054 0.0 0.16271842 0.0 0.0 0.0 0.0 0.0 0.045356497 0.0 0.14091308 0.0 0.024071284 0.15734379 0.0 0.0 0.0 0.29422605 0.0 0.0 0.0 0.0 0.0 0.0 0.0 0.0…
../DATASETS/5_sample_bones_224x224x3/3/3_APML.dcm_rotation109	18_energy146.png 0.1613194 0.0 0.0 0.15227796 0.0 0.0 0.0 0.0 0.0 0.0 0.0 0.0 0.0 0.0 0.30541426 0.008393756 0.05709111 0.22250722 0.047501616 0.0 0.0 0.0 0.0 0.19765945 0.0 0.18119021 0.0 0.0 0.0 0.0 0.0 0.0 0.0 0.0460029 0.010210918 0.0 0.012307309 0.0 0.0822471 0.0 0.19851813 0.0 0.0 0.0 0.0 0.0 0.0 0.0 0.0029581883 0.0 0.0 0.040648237 0.0 0.0 0.0 0.3692844 0.0 0.0 0.0 0.0 0.0 0.0 0.0 0.0 0.0 …
../DATASETS/5_sample_bones_224x224x3/3/3_APML.dcm_rotation109	-6_energy140.png 0.23070455 0.0 0.0 0.078155585 0.0 0.0 0.0 0.0 0.0 0.0 0.0 0.0 0.0 0.0 0.088786386 0.108765796 0.0 0.16885373 0.042359486 0.0 0.0 0.0 0.0 0.24020708 0.0 0.09795696 0.0 0.0 0.05209778 0.0 0.0 0.0 0.0 0.111703455 0.014786692 0.0 0.014396269 0.0 0.06208142 0.0 0.13015293 0.0 0.0 0.0 0.0 0.0 0.08561443 0.0 0.15119644 0.0 0.0 0.17971763 0.0 0.0 0.0 0.32576063 0.0 0.0 0.0 0.0 0.0 0.0 0…
../DATASETS/5_sample_bones_224x224x3/3/3_APML.dcm_rotation109	0_energy146.png 0.18496792 0.0 0.0 0.07843608 0.0 0.0 0.0 0.0 0.0 0.0 0.0 0.0 0.0 0.0 0.107779376 0.01466256 0.012971308 0.12886135 0.002561642 0.0 0.0 0.0 0.0 0.24900469 0.0 0.12204964 0.0 0.0 0.00927244 0.0 0.0 0.0 0.0 0.06701055 0.0 0.0 0.042063974 0.0 0.0 0.0 0.2046017 0.0 0.0 0.0 0.0 0.0 0.06463251 0.0 0.14702447 0.0 0.011182325 0.15597981 0.0 0.0 0.0 0.3464566 0.0 0.0 0.0 0.0 0.0 0.0 0.0 0.…
../DATASETS/5_sample_bones_224x224x3/3/3_APML.dcm_rotation106	-12_energy146.png 0.23129705 0.0 0.0 0.07825354 0.0 0.0 0.0 0.0 0.0 0.0 0.0 0.0 0.0 0.0 0.071227476 0.18796216 0.00788129 0.18686385 0.071319714 0.0 0.0 0.0 0.0 0.2363364 0.0 0.11664911 0.0 0.0 0.08699779 0.0 0.0 0.0 0.0 0.11685668 0.06890622 0.0 0.0 0.0 0.099347636 0.0 0.07272328 0.0 0.0 0.0 0.0 0.0 0.10544919 0.0 0.13780575 0.0 0.0 0.17734447 0.0 0.0 0.0 0.30949017 0.0 0.0 0.0 0.0 0.0 0.0 0.002…
../DATASETS/5_sample_bones_224x224x3/3/3_APML.dcm_rotation103	0_energy158.png 0.18009974 0.0 0.0 0.093416385 0.0 0.0 0.0 0.0 0.0 0.0 0.0 0.0 0.0 0.0 0.12003448 0.0 0.038947865 0.12154677 0.008696149 0.0 0.0 0.0 0.0 0.2311172 0.0 0.12004239 0.0 0.0 0.0 0.0 0.0 0.0 0.0 0.0649557 0.0 0.0 0.022879226 0.0 0.0 0.0 0.23519555 0.0 0.0 0.0 0.0 0.0 0.089115225 0.0 0.13632275 0.0 0.009142247 0.13142551 0.0 0.0 0.0 0.35334003 0.0 0.0 0.0 0.0 0.0 0.0 0.010894789 0.0 0.0…
../DATASETS/5_sample_bones_224x224x3/3/3_APML.dcm_rotation106	9_energy146.png 0.18594614 0.0 0.0 0.12852192 0.0 0.0 0.0 0.0 0.0 0.0 0.0 0.0 0.0 0.0 0.25404355 0.0 0.061590753 0.13549979 0.017191693 0.0 0.0 0.0 0.0 0.2310909 0.0 0.1901868 0.0 0.0 0.014029519 0.0 0.0 0.0 0.0 0.078382745 0.0 0.0 0.0032127192 0.0 0.027625201 0.0 0.22736917 0.0 0.0 0.0 0.0 0.0 0.0038845188 0.0 0.014093116 0.0 0.012382012 0.09133461 0.0 0.0 0.0 0.34678078 0.0 0.0 0.0 0.0 0.0 0.0 …
../DATASETS/5_sample_bones_224x224x3/3/3_APML.dcm_rotation109	12_energy140.png 0.17946176 0.0 0.0 0.1208049 0.0 0.0 0.0 0.0 0.0 0.0 0.0 0.0 0.0 0.0 0.26782808 0.0012557923 0.0550075 0.15618727 0.036767755 0.0 0.0 0.0 0.0 0.23318574 0.0 0.21362936 0.0 0.0 0.036642503 0.0 0.0 0.0 0.0 0.033672076 0.0 0.0 0.041150942 0.0 0.046649907 0.0 0.21233259 0.0 0.0 0.0 0.0 0.0 0.0 0.0 0.016979625 0.0 0.008823428 0.07445385 0.0 0.0 0.0 0.367022 0.0 0.0 0.0 0.0 0.0 0.0 0.0…
../DATASETS/5_sample_bones_224x224x3/3/3_APML.dcm_rotation109	-3_energy152.png 0.20869894 0.0 0.0 0.09814887 0.0 0.0 0.0 0.0 0.0 0.0 0.0 0.0 0.0 0.0 0.092154406 0.058490034 0.0037158646 0.1709179 0.043851744 0.0 0.0 0.0 0.0 0.21871863 0.0 0.08070128 0.0 0.0 0.015930945 0.0 0.0 0.0 0.0 0.10101637 0.011021428 0.0 0.0 0.0 0.025727812 0.0 0.19378746 0.0 0.0 0.0 0.0 0.0 0.12413248 0.0 0.14819804 0.0 0.0 0.15192218 0.0 0.0 0.0 0.3429493 0.0 0.0 0.0 0.0 0.0 0.0 0.…
../DATASETS/5_sample_bones_224x224x3/3/3_APML.dcm_rotation106	-21_energy146.png 0.23288628 0.0 0.0 0.06539248 0.0 0.0 0.0 0.0 0.0 0.0 0.0 0.0 0.0 0.0 0.056242768 0.20608018 0.027315553 0.17320742 0.08990365 0.0 0.0 0.0 0.0 0.21016239 0.0 0.13046536 0.0 0.0 0.08506001 0.0 0.0 0.0 0.0 0.1314363 0.093359314 0.007866902 0.0153497355 0.0 0.153421 0.0 0.057377163 0.0 0.0 0.0 0.0 0.0 0.10884469 0.0 0.171138 0.0 0.0 0.20702219 0.0 0.0 0.0 0.30671793 0.0 0.02823996 …
../DATASETS/5_sample_bones_224x224x3/3/3_APML.dcm_rotation85	0_energy158.png 0.1791767 0.0 0.0 0.08376609 0.0 0.0 0.0 0.0 0.0 0.0 0.0 0.0 0.0 0.0 0.15192051 0.0 0.030743998 0.11734713 0.0 0.0 0.0 0.0 0.0 0.2206963 0.0 0.10948759 0.0 0.0 0.0 0.0 0.0 0.0 0.0 0.07722389 0.0 0.0 0.026950508 0.0 0.0 0.0 0.25329468 0.0 0.0 0.0 0.0 0.0 0.04583473 0.0 0.13172622 0.0 0.056400992 0.12004295 0.0 0.0 0.0 0.33547464 0.0 0.0 0.0 0.0 0.0 0.0 0.0 0.0 0.0 0.0 0.06736425 0.…
../DATASETS/5_sample_bones_224x224x3/3/3_APML.dcm_rotation109	3_energy158.png 0.19531378 0.0 0.0 0.12499867 0.0 0.0 0.0 0.0 0.0 0.0 0.0 0.0 0.0 0.0 0.17695862 0.0060330513 0.042234138 0.15524529 0.041381937 0.0 0.0 0.0 0.0 0.20963416 0.0 0.1097343 0.0 0.0 0.0 0.0 0.0 0.0 0.0 0.05240137 0.0 0.0 0.023323322 0.0 0.018475981 0.0 0.24658377 0.0 0.0 0.0 0.0 0.0 0.07755473 0.0 0.08240964 0.0 0.0 0.11352906 0.0 0.0 0.0 0.37802583 0.0 0.0 0.0 0.0 0.0 0.0 0.02553678 …
../DATASETS/5_sample_bones_224x224x3/3/3_APML.dcm_rotation70	-3_energy146.png 0.23554102 0.0 0.0 0.09035304 0.0 0.0 0.0 0.0 0.0 0.0 0.0 0.0 0.0 0.0 0.114999145 0.028323505 0.0013215444 0.1375457 0.014080651 0.0 0.0 0.0 0.0 0.20247294 0.0 0.075959586 0.0 0.0 0.006892244 0.0 0.0 0.0 0.0 0.10326845 0.0 0.0 0.0038967887 0.0 0.032353595 0.0 0.23273547 0.0 0.0 0.0 0.0 0.0 0.12384557 0.0 0.15075767 0.0 0.014371087 0.12648271 0.0 0.0 0.0 0.32221702 0.0 0.0 0.0 0.0…
../DATASETS/5_sample_bones_224x224x3/3/3_APML.dcm_rotation109	-21_energy140.png 0.22936979 0.0 0.0 0.06083642 0.0 0.0 0.0 0.0 0.0 0.0 0.0 0.0 0.0 0.0 0.075253084 0.19836792 0.017969005 0.18377955 0.08045603 0.0 0.0 0.0 0.0 0.2163473 0.0 0.13450933 0.0 0.0 0.0831887 0.0 0.0 0.0 0.0 0.11840261 0.090168715 0.0029713348 0.041258294 0.0 0.16558081 0.0 0.050189905 0.0 0.0 0.0 0.0 0.0 0.056728024 0.0 0.16969824 0.0 0.0 0.21093424 0.0 0.0 0.0 0.30928192 0.0 0.0 0.0…
[truncated: 45 more rows]
