# Supplementary material for: Estimating and abstracting the 3D structure of feline bones using neural networks on X-ray (2D) images
Source: Commun Biol. 2020 Jun 30;3:337. doi: 10.1038/s42003-020-1057-3 (PMC7326932; doi:10.1038/s42003-020-1057-3)
Supplement: Supplementary file 4 — Supplementary Software 2 [file 42003_2020_1057_MOESM4_ESM.zip › supplementary_software_-_tripletloss_train_dir/trained_models/tripletloss_train_dir_final_valid_inference_in.txt]

../DATASETS/24_bones_classifier_train_valid_224x224x3/valid/2/2_APML.dcm_rotation82	9_energy158.jpg
../DATASETS/24_bones_classifier_train_valid_224x224x3/valid/2/2_APML.dcm_rotation103	-12_energy146.jpg
../DATASETS/24_bones_classifier_train_valid_224x224x3/valid/2/2_APML.dcm_rotation79	18_energy146.jpg
../DATASETS/24_bones_classifier_train_valid_224x224x3/valid/2/2_APML.dcm_rotation79	0_energy146.jpg
../DATASETS/24_bones_classifier_train_valid_224x224x3/valid/2/2_APML.dcm_rotation82	-18_energy152.jpg
../DATASETS/24_bones_classifier_train_valid_224x224x3/valid/2/2_APML.dcm_rotation82	21_energy140.jpg
../DATASETS/24_bones_classifier_train_valid_224x224x3/valid/2/2_APML.dcm_rotation82	6_energy158.jpg
../DATASETS/24_bones_classifier_train_valid_224x224x3/valid/2/2_APML.dcm_rotation79	-9_energy146.jpg
../DATASETS/24_bones_classifier_train_valid_224x224x3/valid/2/2_APML.dcm_rotation73	-18_energy158.jpg
../DATASETS/24_bones_classifier_train_valid_224x224x3/valid/2/2_APML.dcm_rotation79	9_energy158.jpg
../DATASETS/24_bones_classifier_train_valid_224x224x3/valid/2/2_APML.dcm_rotation79	12_energy140.jpg
../DATASETS/24_bones_classifier_train_valid_224x224x3/valid/2/2_APML.dcm_rotation85	0_energy146.jpg
../DATASETS/24_bones_classifier_train_valid_224x224x3/valid/2/2_APML.dcm_rotation85	-9_energy158.jpg
../DATASETS/24_bones_classifier_train_valid_224x224x3/valid/2/2_APML.dcm_rotation100	-12_energy152.jpg
../DATASETS/24_bones_classifier_train_valid_224x224x3/valid/2/2_APML.dcm_rotation82	3_energy152.jpg
../DATASETS/24_bones_classifier_train_valid_224x224x3/valid/2/2_APML.dcm_rotation100	6_energy140.jpg
../DATASETS/24_bones_classifier_train_valid_224x224x3/valid/2/2_APML.dcm_rotation82	-3_energy158.jpg
../DATASETS/24_bones_classifier_train_valid_224x224x3/valid/2/2_APML.dcm_rotation82	-9_energy158.jpg
../DATASETS/24_bones_classifier_train_valid_224x224x3/valid/2/2_APML.dcm_rotation82	9_energy140.jpg
../DATASETS/24_bones_classifier_train_valid_224x224x3/valid/2/2_APML.dcm_rotation85	12_energy152.jpg
../DATASETS/24_bones_classifier_train_valid_224x224x3/valid/2/2_APML.dcm_rotation82	21_energy146.jpg
../DATASETS/24_bones_classifier_train_valid_224x224x3/valid/2/2_APML.dcm_rotation79	-9_energy158.jpg
../DATASETS/24_bones_classifier_train_valid_224x224x3/valid/2/2_APML.dcm_rotation85	-3_energy158.jpg
../DATASETS/24_bones_classifier_train_valid_224x224x3/valid/2/2_APML.dcm_rotation100	12_energy140.jpg
../DATASETS/24_bones_classifier_train_valid_224x224x3/valid/2/2_APML.dcm_rotation73	-18_energy152.jpg
../DATASETS/24_bones_classifier_train_valid_224x224x3/valid/2/2_APML.dcm_rotation82	18_energy152.jpg
../DATASETS/24_bones_classifier_train_valid_224x224x3/valid/2/2_APML.dcm_rotation85	-3_energy140.jpg
../DATASETS/24_bones_classifier_train_valid_224x224x3/valid/2/2_APML.dcm_rotation85	-6_energy158.jpg
../DATASETS/24_bones_classifier_train_valid_224x224x3/valid/2/2_APML.dcm_rotation82	15_energy152.jpg
../DATASETS/24_bones_classifier_train_valid_224x224x3/valid/2/2_APML.dcm_rotation79	21_energy140.jpg
../DATASETS/24_bones_classifier_train_valid_224x224x3/valid/2/2_APML.dcm_rotation82	-18_energy146.jpg
../DATASETS/24_bones_classifier_train_valid_224x224x3/valid/2/2_APML.dcm_rotation82	9_energy146.jpg
../DATASETS/24_bones_classifier_train_valid_224x224x3/valid/2/2_APML.dcm_rotation79	15_energy152.jpg
../DATASETS/24_bones_classifier_train_valid_224x224x3/valid/2/2_APML.dcm_rotation82	18_energy146.jpg
../DATASETS/24_bones_classifier_train_valid_224x224x3/valid/2/2_APML.dcm_rotation85	0_energy140.jpg
../DATASETS/24_bones_classifier_train_valid_224x224x3/valid/2/2_APML.dcm_rotation100	6_energy152.jpg
../DATASETS/24_bones_classifier_train_valid_224x224x3/valid/2/2_APML.dcm_rotation82	-6_energy146.jpg
../DATASETS/24_bones_classifier_train_valid_224x224x3/valid/2/2_APML.dcm_rotation85	-6_energy140.jpg
../DATASETS/24_bones_classifier_train_valid_224x224x3/valid/2/2_APML.dcm_rotation85	-18_energy152.jpg
../DATASETS/24_bones_classifier_train_valid_224x224x3/valid/2/2_APML.dcm_rotation85	-18_energy146.jpg
../DATASETS/24_bones_classifier_train_valid_224x224x3/valid/2/2_APML.dcm_rotation82	0_energy140.jpg
../DATASETS/24_bones_classifier_train_valid_224x224x3/valid/2/2_APML.dcm_rotation85	0_energy152.jpg
../DATASETS/24_bones_classifier_train_valid_224x224x3/valid/2/2_APML.dcm_rotation100	-6_energy146.jpg
../DATASETS/24_bones_classifier_train_valid_224x224x3/valid/2/2_APML.dcm_rotation85	-15_energy146.jpg
../DATASETS/24_bones_classifier_train_valid_224x224x3/valid/2/2_APML.dcm_rotation85	-6_energy152.jpg
../DATASETS/24_bones_classifier_train_valid_224x224x3/valid/2/2_APML.dcm_rotation82	15_energy146.jpg
../DATASETS/24_bones_classifier_train_valid_224x224x3/valid/2/2_APML.dcm_rotation100	-3_energy152.jpg
../DATASETS/24_bones_classifier_train_valid_224x224x3/valid/2/2_APML.dcm_rotation82	-18_energy140.jpg
../DATASETS/24_bones_classifier_train_valid_224x224x3/valid/2/2_APML.dcm_rotation100	-21_energy140.jpg
../DATASETS/24_bones_classifier_train_valid_224x224x3/valid/2/2_APML.dcm_rotation82	-3_energy146.jpg
../DATASETS/24_bones_classifier_train_valid_224x224x3/valid/2/2_APML.dcm_rotation79	3_energy146.jpg
../DATASETS/24_bones_classifier_train_valid_224x224x3/valid/2/2_APML.dcm_rotation79	12_energy146.jpg
../DATASETS/24_bones_classifier_train_valid_224x224x3/valid/2/2_APML.dcm_rotation79	3_energy158.jpg
../DATASETS/24_bones_classifier_train_valid_224x224x3/valid/2/2_APML.dcm_rotation82	-15_energy158.jpg
../DATASETS/24_bones_classifier_train_valid_224x224x3/valid/2/2_APML.dcm_rotation82	-12_energy158.jpg
../DATASETS/24_bones_classifier_train_valid_224x224x3/valid/2/2_APML.dcm_rotation82	-3_energy152.jpg
../DATASETS/24_bones_classifier_train_valid_224x224x3/valid/2/2_APML.dcm_rotation85	-12_energy158.jpg
../DATASETS/24_bones_classifier_train_valid_224x224x3/valid/2/2_APML.dcm_rotation82	12_energy140.jpg
../DATASETS/24_bones_classifier_train_valid_224x224x3/valid/2/2_APML.dcm_rotation73	-15_energy146.jpg
../DATASETS/24_bones_classifier_train_valid_224x224x3/valid/2/2_APML.dcm_rotation103	-12_energy140.jpg
../DATASETS/24_bones_classifier_train_valid_224x224x3/valid/2/2_APML.dcm_rotation85	-21_energy158.jpg
../DATASETS/24_bones_classifier_train_valid_224x224x3/valid/2/2_APML.dcm_rotation100	-3_energy158.jpg
../DATASETS/24_bones_classifier_train_valid_224x224x3/valid/2/2_APML.dcm_rotation82	-12_energy146.jpg
../DATASETS/24_bones_classifier_train_valid_224x224x3/valid/2/2_APML.dcm_rotation100	-15_energy140.jpg
../DATASETS/24_bones_classifier_train_valid_224x224x3/valid/2/2_APML.dcm_rotation82	-15_energy152.jpg
../DATASETS/24_bones_classifier_train_valid_224x224x3/valid/2/2_APML.dcm_rotation79	18_energy158.jpg
../DATASETS/24_bones_classifier_train_valid_224x224x3/valid/2/2_APML.dcm_rotation73	-15_energy152.jpg
../DATASETS/24_bones_classifier_train_valid_224x224x3/valid/2/2_APML.dcm_rotation103	-6_energy146.jpg
../DATASETS/24_bones_classifier_train_valid_224x224x3/valid/2/2_APML.dcm_rotation100	-12_energy158.jpg
../DATASETS/24_bones_classifier_train_valid_224x224x3/valid/2/2_APML.dcm_rotation85	-15_energy152.jpg
../DATASETS/24_bones_classifier_train_valid_224x224x3/valid/2/2_APML.dcm_rotation85	0_energy158.jpg
../DATASETS/24_bones_classifier_train_valid_224x224x3/valid/2/2_APML.dcm_rotation82	18_energy158.jpg
../DATASETS/24_bones_classifier_train_valid_224x224x3/valid/2/2_APML.dcm_rotation100	9_energy140.jpg
../DATASETS/24_bones_classifier_train_valid_224x224x3/valid/2/2_APML.dcm_rotation82	6_energy146.jpg
../DATASETS/24_bones_classifier_train_valid_224x224x3/valid/2/2_APML.dcm_rotation85	-15_energy158.jpg
../DATASETS/24_bones_classifier_train_valid_224x224x3/valid/2/2_APML.dcm_rotation85	-18_energy140.jpg
../DATASETS/24_bones_classifier_train_valid_224x224x3/valid/2/2_APML.dcm_rotation85	12_energy140.jpg
../DATASETS/24_bones_classifier_train_valid_224x224x3/valid/2/2_APML.dcm_rotation82	3_energy158.jpg
../DATASETS/24_bones_classifier_train_valid_224x224x3/valid/2/2_APML.dcm_rotation82	-21_energy158.jpg
../DATASETS/24_bones_classifier_train_valid_224x224x3/valid/2/2_APML.dcm_rotation82	12_energy152.jpg
../DATASETS/24_bones_classifier_train_valid_224x224x3/valid/2/2_APML.dcm_rotation85	-15_energy140.jpg
../DATASETS/24_bones_classifier_train_valid_224x224x3/valid/2/2_APML.dcm_rotation100	-9_energy140.jpg
../DATASETS/24_bones_classifier_train_valid_224x224x3/valid/2/2_APML.dcm_rotation85	-18_energy158.jpg
../DATASETS/24_bones_classifier_train_valid_224x224x3/valid/2/2_APML.dcm_rotation79	9_energy152.jpg
../DATASETS/24_bones_classifier_train_valid_224x224x3/valid/2/2_APML.dcm_rotation85	-6_energy146.jpg
../DATASETS/24_bones_classifier_train_valid_224x224x3/valid/2/2_APML.dcm_rotation79	12_energy152.jpg
../DATASETS/24_bones_classifier_train_valid_224x224x3/valid/2/2_APML.dcm_rotation82	-12_energy152.jpg
../DATASETS/24_bones_classifier_train_valid_224x224x3/valid/2/2_APML.dcm_rotation100	9_energy152.jpg
../DATASETS/24_bones_classifier_train_valid_224x224x3/valid/2/2_APML.dcm_rotation100	0_energy158.jpg
../DATASETS/24_bones_classifier_train_valid_224x224x3/valid/2/2_APML.dcm_rotation85	-21_energy146.jpg
../DATASETS/24_bones_classifier_train_valid_224x224x3/valid/2/2_APML.dcm_rotation82	-9_energy146.jpg
../DATASETS/24_bones_classifier_train_valid_224x224x3/valid/2/2_APML.dcm_rotation85	-3_energy152.jpg
../DATASETS/24_bones_classifier_train_valid_224x224x3/valid/2/2_APML.dcm_rotation103	12_energy140.jpg
../DATASETS/24_bones_classifier_train_valid_224x224x3/valid/2/2_APML.dcm_rotation79	21_energy152.jpg
../DATASETS/24_bones_classifier_train_valid_224x224x3/valid/2/2_APML.dcm_rotation100	6_energy146.jpg
../DATASETS/24_bones_classifier_train_valid_224x224x3/valid/2/2_APML.dcm_rotation82	18_energy140.jpg
../DATASETS/24_bones_classifier_train_valid_224x224x3/valid/2/2_APML.dcm_rotation85	-12_energy146.jpg
../DATASETS/24_bones_classifier_train_valid_224x224x3/valid/2/2_APML.dcm_rotation100	-18_energy146.jpg
../DATASETS/24_bones_classifier_train_valid_224x224x3/valid/2/2_APML.dcm_rotation100	0_energy146.jpg
../DATASETS/24_bones_classifier_train_valid_224x224x3/valid/2/2_APML.dcm_rotation100	-12_energy140.jpg
../DATASETS/24_bones_classifier_train_valid_224x224x3/valid/2/2_APML.dcm_rotation79	3_energy152.jpg
../DATASETS/24_bones_classifier_train_valid_224x224x3/valid/2/2_APML.dcm_rotation100	-6_energy140.jpg
../DATASETS/24_bones_classifier_train_valid_224x224x3/valid/2/2_APML.dcm_rotation100	12_energy146.jpg
../DATASETS/24_bones_classifier_train_valid_224x224x3/valid/2/2_APML.dcm_rotation100	3_energy158.jpg
../DATASETS/24_bones_classifier_train_valid_224x224x3/valid/2/2_APML.dcm_rotation82	-6_energy158.jpg
../DATASETS/24_bones_classifier_train_valid_224x224x3/valid/2/2_APML.dcm_rotation82	-21_energy146.jpg
../DATASETS/24_bones_classifier_train_valid_224x224x3/valid/2/2_APML.dcm_rotation82	6_energy152.jpg
../DATASETS/24_bones_classifier_train_valid_224x224x3/valid/2/2_APML.dcm_rotation73	-15_energy140.jpg
../DATASETS/24_bones_classifier_train_valid_224x224x3/valid/2/2_APML.dcm_rotation100	9_energy146.jpg
../DATASETS/24_bones_classifier_train_valid_224x224x3/valid/2/2_APML.dcm_rotation82	-9_energy152.jpg
../DATASETS/24_bones_classifier_train_valid_224x224x3/valid/2/2_APML.dcm_rotation79	15_energy158.jpg
../DATASETS/24_bones_classifier_train_valid_224x224x3/valid/2/2_APML.dcm_rotation82	3_energy146.jpg
../DATASETS/24_bones_classifier_train_valid_224x224x3/valid/2/2_APML.dcm_rotation85	-9_energy146.jpg
../DATASETS/24_bones_classifier_train_valid_224x224x3/valid/2/2_APML.dcm_rotation79	0_energy140.jpg
../DATASETS/24_bones_classifier_train_valid_224x224x3/valid/2/2_APML.dcm_rotation73	-21_energy140.jpg
../DATASETS/24_bones_classifier_train_valid_224x224x3/valid/2/2_APML.dcm_rotation100	-15_energy152.jpg
../DATASETS/24_bones_classifier_train_valid_224x224x3/valid/2/2_APML.dcm_rotation79	6_energy152.jpg
../DATASETS/24_bones_classifier_train_valid_224x224x3/valid/2/2_APML.dcm_rotation85	-9_energy152.jpg
../DATASETS/24_bones_classifier_train_valid_224x224x3/valid/2/2_APML.dcm_rotation103	-18_energy158.jpg
../DATASETS/24_bones_classifier_train_valid_224x224x3/valid/2/2_APML.dcm_rotation100	-9_energy158.jpg
../DATASETS/24_bones_classifier_train_valid_224x224x3/valid/2/2_APML.dcm_rotation100	-6_energy152.jpg
../DATASETS/24_bones_classifier_train_valid_224x224x3/valid/2/2_APML.dcm_rotation82	12_energy158.jpg
../DATASETS/24_bones_classifier_train_valid_224x224x3/valid/2/2_APML.dcm_rotation85	12_energy146.jpg
../DATASETS/24_bones_classifier_train_valid_224x224x3/valid/2/2_APML.dcm_rotation79	12_energy158.jpg
../DATASETS/24_bones_classifier_train_valid_224x224x3/valid/2/2_APML.dcm_rotation79	21_energy146.jpg
../DATASETS/24_bones_classifier_train_valid_224x224x3/valid/2/2_APML.dcm_rotation79	6_energy158.jpg
../DATASETS/24_bones_classifier_train_valid_224x224x3/valid/2/2_APML.dcm_rotation100	6_energy158.jpg
../DATASETS/24_bones_classifier_train_valid_224x224x3/valid/2/2_APML.dcm_rotation82	6_energy140.jpg
../DATASETS/24_bones_classifier_train_valid_224x224x3/valid/2/2_APML.dcm_rotation85	-12_energy152.jpg
../DATASETS/24_bones_classifier_train_valid_224x224x3/valid/2/2_APML.dcm_rotation100	-3_energy140.jpg
../DATASETS/24_bones_classifier_train_valid_224x224x3/valid/2/2_APML.dcm_rotation82	12_energy146.jpg
../DATASETS/24_bones_classifier_train_valid_224x224x3/valid/2/2_APML.dcm_rotation73	-12_energy158.jpg
../DATASETS/24_bones_classifier_train_valid_224x224x3/valid/2/2_APML.dcm_rotation82	15_energy158.jpg
../DATASETS/24_bones_classifier_train_valid_224x224x3/valid/2/2_APML.dcm_rotation82	-6_energy140.jpg
../DATASETS/24_bones_classifier_train_valid_224x224x3/valid/2/2_APML.dcm_rotation100	-21_energy158.jpg
../DATASETS/24_bones_classifier_train_valid_224x224x3/valid/2/2_APML.dcm_rotation100	-18_energy158.jpg
../DATASETS/24_bones_classifier_train_valid_224x224x3/valid/2/2_APML.dcm_rotation82	9_energy152.jpg
../DATASETS/24_bones_classifier_train_valid_224x224x3/valid/2/2_APML.dcm_rotation100	-21_energy146.jpg
../DATASETS/24_bones_classifier_train_valid_224x224x3/valid/2/2_APML.dcm_rotation79	0_energy152.jpg
../DATASETS/24_bones_classifier_train_valid_224x224x3/valid/2/2_APML.dcm_rotation73	-15_energy158.jpg
../DATASETS/24_bones_classifier_train_valid_224x224x3/valid/2/2_APML.dcm_rotation100	-15_energy158.jpg
../DATASETS/24_bones_classifier_train_valid_224x224x3/valid/2/2_APML.dcm_rotation79	0_energy158.jpg
../DATASETS/24_bones_classifier_train_valid_224x224x3/valid/2/2_APML.dcm_rotation79	18_energy152.jpg
../DATASETS/24_bones_classifier_train_valid_224x224x3/valid/2/2_APML.dcm_rotation82	21_energy158.jpg
../DATASETS/24_bones_classifier_train_valid_224x224x3/valid/2/2_APML.dcm_rotation79	6_energy146.jpg
../DATASETS/24_bones_classifier_train_valid_224x224x3/valid/2/2_APML.dcm_rotation79	-9_energy152.jpg
../DATASETS/24_bones_classifier_train_valid_224x224x3/valid/2/2_APML.dcm_rotation82	-15_energy146.jpg
../DATASETS/24_bones_classifier_train_valid_224x224x3/valid/2/2_APML.dcm_rotation79	18_energy140.jpg
../DATASETS/24_bones_classifier_train_valid_224x224x3/valid/2/2_APML.dcm_rotation79	6_energy140.jpg
../DATASETS/24_bones_classifier_train_valid_224x224x3/valid/2/2_APML.dcm_rotation100	-15_energy146.jpg
../DATASETS/24_bones_classifier_train_valid_224x224x3/valid/2/2_APML.dcm_rotation100	-21_energy152.jpg
../DATASETS/24_bones_classifier_train_valid_224x224x3/valid/2/2_APML.dcm_rotation100	-3_energy146.jpg
../DATASETS/24_bones_classifier_train_valid_224x224x3/valid/2/2_APML.dcm_rotation100	-12_energy146.jpg
../DATASETS/24_bones_classifier_train_valid_224x224x3/valid/2/2_APML.dcm_rotation82	21_energy152.jpg
../DATASETS/24_bones_classifier_train_valid_224x224x3/valid/2/2_APML.dcm_rotation73	-18_energy146.jpg
../DATASETS/24_bones_classifier_train_valid_224x224x3/valid/2/2_APML.dcm_rotation82	0_energy152.jpg
../DATASETS/24_bones_classifier_train_valid_224x224x3/valid/2/2_APML.dcm_rotation103	21_energy152.jpg
../DATASETS/24_bones_classifier_train_valid_224x224x3/valid/2/2_APML.dcm_rotation82	-15_energy140.jpg
../DATASETS/24_bones_classifier_train_valid_224x224x3/valid/2/2_APML.dcm_rotation100	-18_energy152.jpg
../DATASETS/24_bones_classifier_train_valid_224x224x3/valid/2/2_APML.dcm_rotation100	-9_energy146.jpg
../DATASETS/24_bones_classifier_train_valid_224x224x3/valid/2/2_APML.dcm_rotation100	-9_energy152.jpg
../DATASETS/24_bones_classifier_train_valid_224x224x3/valid/2/2_APML.dcm_rotation85	-21_energy152.jpg
../DATASETS/24_bones_classifier_train_valid_224x224x3/valid/2/2_APML.dcm_rotation79	9_energy140.jpg
../DATASETS/24_bones_classifier_train_valid_224x224x3/valid/2/2_APML.dcm_rotation100	9_energy158.jpg
../DATASETS/24_bones_classifier_train_valid_224x224x3/valid/2/2_APML.dcm_rotation85	-3_energy146.jpg
../DATASETS/24_bones_classifier_train_valid_224x224x3/valid/2/2_APML.dcm_rotation79	9_energy146.jpg
../DATASETS/24_bones_classifier_train_valid_224x224x3/valid/2/2_APML.dcm_rotation82	0_energy158.jpg
../DATASETS/24_bones_classifier_train_valid_224x224x3/valid/2/2_APML.dcm_rotation82	-18_energy158.jpg
../DATASETS/24_bones_classifier_train_valid_224x224x3/valid/2/2_APML.dcm_rotation73	-21_energy146.jpg
../DATASETS/24_bones_classifier_train_valid_224x224x3/valid/2/2_APML.dcm_rotation79	21_energy158.jpg
../DATASETS/24_bones_classifier_train_valid_224x224x3/valid/2/2_APML.dcm_rotation100	-18_energy140.jpg
../DATASETS/24_bones_classifier_train_valid_224x224x3/valid/2/2_APML.dcm_rotation79	15_energy146.jpg
../DATASETS/24_bones_classifier_train_valid_224x224x3/valid/2/2_APML.dcm_rotation100	-6_energy158.jpg
../DATASETS/24_bones_classifier_train_valid_224x224x3/valid/2/2_APML.dcm_rotation100	0_energy152.jpg
../DATASETS/24_bones_classifier_train_valid_224x224x3/valid/2/2_APML.dcm_rotation82	0_energy146.jpg
../DATASETS/24_bones_classifier_train_valid_224x224x3/valid/2/2_APML.dcm_rotation100	0_energy140.jpg
../DATASETS/24_bones_classifier_train_valid_224x224x3/valid/2/2_APML.dcm_rotation82	-6_energy152.jpg
../DATASETS/24_bones_classifier_train_valid_224x224x3/valid/2/2_APML.dcm_rotation82	-3_energy140.jpg
../DATASETS/24_bones_classifier_train_valid_224x224x3/valid/2/2_APML.dcm_rotation82	-21_energy152.jpg
../DATASETS/24_bones_classifier_train_valid_224x224x3/valid/2/2_APML.dcm_rotation73	-18_energy140.jpg
../DATASETS/24_bones_classifier_train_valid_224x224x3/valid/11/11_APML.dcm_rotation85	-3_energy140.jpg
../DATASETS/24_bones_classifier_train_valid_224x224x3/valid/11/11_APML.dcm_rotation100	-12_energy158.jpg
../DATASETS/24_bones_classifier_train_valid_224x224x3/valid/11/11_APML.dcm_rotation85	-3_energy146.jpg
../DATASETS/24_bones_classifier_train_valid_224x224x3/valid/11/11_APML.dcm_rotation79	18_energy152.jpg
../DATASETS/24_bones_classifier_train_valid_224x224x3/valid/11/11_APML.dcm_rotation82	21_energy152.jpg
../DATASETS/24_bones_classifier_train_valid_224x224x3/valid/11/11_APML.dcm_rotation79	-21_energy152.jpg
../DATASETS/24_bones_classifier_train_valid_224x224x3/valid/11/11_APML.dcm_rotation85	-6_energy158.jpg
../DATASETS/24_bones_classifier_train_valid_224x224x3/valid/11/11_APML.dcm_rotation73	18_energy146.jpg
../DATASETS/24_bones_classifier_train_valid_224x224x3/valid/11/11_APML.dcm_rotation82	15_energy152.jpg
../DATASETS/24_bones_classifier_train_valid_224x224x3/valid/11/11_APML.dcm_rotation73	0_energy140.jpg
../DATASETS/24_bones_classifier_train_valid_224x224x3/valid/11/11_APML.dcm_rotation73	12_energy146.jpg
../DATASETS/24_bones_classifier_train_valid_224x224x3/valid/11/11_APML.dcm_rotation82	-21_energy146.jpg
../DATASETS/24_bones_classifier_train_valid_224x224x3/valid/11/11_APML.dcm_rotation103	18_energy140.jpg
../DATASETS/24_bones_classifier_train_valid_224x224x3/valid/11/11_APML.dcm_rotation79	12_energy140.jpg
../DATASETS/24_bones_classifier_train_valid_224x224x3/valid/11/11_APML.dcm_rotation73	18_energy158.jpg
../DATASETS/24_bones_classifier_train_valid_224x224x3/valid/11/11_APML.dcm_rotation82	-18_energy140.jpg
../DATASETS/24_bones_classifier_train_valid_224x224x3/valid/11/11_APML.dcm_rotation82	-15_energy146.jpg
../DATASETS/24_bones_classifier_train_valid_224x224x3/valid/11/11_APML.dcm_rotation85	-18_energy152.jpg
../DATASETS/24_bones_classifier_train_valid_224x224x3/valid/11/11_APML.dcm_rotation103	-15_energy158.jpg
../DATASETS/24_bones_classifier_train_valid_224x224x3/valid/11/11_APML.dcm_rotation73	15_energy140.jpg
../DATASETS/24_bones_classifier_train_valid_224x224x3/valid/11/11_APML.dcm_rotation100	-12_energy146.jpg
../DATASETS/24_bones_classifier_train_valid_224x224x3/valid/11/11_APML.dcm_rotation82	-21_energy140.jpg
../DATASETS/24_bones_classifier_train_valid_224x224x3/valid/11/11_APML.dcm_rotation82	-21_energy152.jpg
../DATASETS/24_bones_classifier_train_valid_224x224x3/valid/11/11_APML.dcm_rotation103	-18_energy152.jpg
../DATASETS/24_bones_classifier_train_valid_224x224x3/valid/11/11_APML.dcm_rotation73	21_energy140.jpg
../DATASETS/24_bones_classifier_train_valid_224x224x3/valid/11/11_APML.dcm_rotation82	-3_energy158.jpg
../DATASETS/24_bones_classifier_train_valid_224x224x3/valid/11/11_APML.dcm_rotation79	3_energy152.jpg
../DATASETS/24_bones_classifier_train_valid_224x224x3/valid/11/11_APML.dcm_rotation103	-21_energy140.jpg
../DATASETS/24_bones_classifier_train_valid_224x224x3/valid/11/11_APML.dcm_rotation100	0_energy146.jpg
../DATASETS/24_bones_classifier_train_valid_224x224x3/valid/11/11_APML.dcm_rotation85	-15_energy152.jpg
../DATASETS/24_bones_classifier_train_valid_224x224x3/valid/11/11_APML.dcm_rotation79	-9_energy146.jpg
../DATASETS/24_bones_classifier_train_valid_224x224x3/valid/11/11_APML.dcm_rotation79	-9_energy152.jpg
../DATASETS/24_bones_classifier_train_valid_224x224x3/valid/11/11_APML.dcm_rotation100	-15_energy158.jpg
../DATASETS/24_bones_classifier_train_valid_224x224x3/valid/11/11_APML.dcm_rotation100	-18_energy146.jpg
../DATASETS/24_bones_classifier_train_valid_224x224x3/valid/11/11_APML.dcm_rotation79	21_energy158.jpg
../DATASETS/24_bones_classifier_train_valid_224x224x3/valid/11/11_APML.dcm_rotation82	9_energy146.jpg
../DATASETS/24_bones_classifier_train_valid_224x224x3/valid/11/11_APML.dcm_rotation103	-15_energy140.jpg
../DATASETS/24_bones_classifier_train_valid_224x224x3/valid/11/11_APML.dcm_rotation79	3_energy140.jpg
../DATASETS/24_bones_classifier_train_valid_224x224x3/valid/11/11_APML.dcm_rotation85	-15_energy158.jpg
../DATASETS/24_bones_classifier_train_valid_224x224x3/valid/11/11_APML.dcm_rotation79	-3_energy146.jpg
../DATASETS/24_bones_classifier_train_valid_224x224x3/valid/11/11_APML.dcm_rotation82	18_energy146.jpg
../DATASETS/24_bones_classifier_train_valid_224x224x3/valid/11/11_APML.dcm_rotation79	12_energy146.jpg
../DATASETS/24_bones_classifier_train_valid_224x224x3/valid/11/11_APML.dcm_rotation82	-18_energy152.jpg
../DATASETS/24_bones_classifier_train_valid_224x224x3/valid/11/11_APML.dcm_rotation85	-6_energy146.jpg
../DATASETS/24_bones_classifier_train_valid_224x224x3/valid/11/11_APML.dcm_rotation82	-18_energy158.jpg
../DATASETS/24_bones_classifier_train_valid_224x224x3/valid/11/11_APML.dcm_rotation85	-12_energy140.jpg
../DATASETS/24_bones_classifier_train_valid_224x224x3/valid/11/11_APML.dcm_rotation82	0_energy152.jpg
../DATASETS/24_bones_classifier_train_valid_224x224x3/valid/11/11_APML.dcm_rotation79	6_energy140.jpg
../DATASETS/24_bones_classifier_train_valid_224x224x3/valid/11/11_APML.dcm_rotation82	6_energy140.jpg
../DATASETS/24_bones_classifier_train_valid_224x224x3/valid/11/11_APML.dcm_rotation79	-3_energy152.jpg
../DATASETS/24_bones_classifier_train_valid_224x224x3/valid/11/11_APML.dcm_rotation79	-21_energy158.jpg
../DATASETS/24_bones_classifier_train_valid_224x224x3/valid/11/11_APML.dcm_rotation82	-9_energy146.jpg
../DATASETS/24_bones_classifier_train_valid_224x224x3/valid/11/11_APML.dcm_rotation79	-9_energy140.jpg
../DATASETS/24_bones_classifier_train_valid_224x224x3/valid/11/11_APML.dcm_rotation73	12_energy152.jpg
../DATASETS/24_bones_classifier_train_valid_224x224x3/valid/11/11_APML.dcm_rotation100	3_energy152.jpg
../DATASETS/24_bones_classifier_train_valid_224x224x3/valid/11/11_APML.dcm_rotation103	-21_energy146.jpg
../DATASETS/24_bones_classifier_train_valid_224x224x3/valid/11/11_APML.dcm_rotation103	-18_energy146.jpg
../DATASETS/24_bones_classifier_train_valid_224x224x3/valid/11/11_APML.dcm_rotation79	0_energy158.jpg
../DATASETS/24_bones_classifier_train_valid_224x224x3/valid/11/11_APML.dcm_rotation82	-6_energy152.jpg
../DATASETS/24_bones_classifier_train_valid_224x224x3/valid/11/11_APML.dcm_rotation82	21_energy140.jpg
../DATASETS/24_bones_classifier_train_valid_224x224x3/valid/11/11_APML.dcm_rotation100	18_energy146.jpg
../DATASETS/24_bones_classifier_train_valid_224x224x3/valid/11/11_APML.dcm_rotation103	-12_energy158.jpg
../DATASETS/24_bones_classifier_train_valid_224x224x3/valid/11/11_APML.dcm_rotation82	0_energy140.jpg
../DATASETS/24_bones_classifier_train_valid_224x224x3/valid/11/11_APML.dcm_rotation79	9_energy158.jpg
../DATASETS/24_bones_classifier_train_valid_224x224x3/valid/11/11_APML.dcm_rotation85	-21_energy158.jpg
../DATASETS/24_bones_classifier_train_valid_224x224x3/valid/11/11_APML.dcm_rotation82	9_energy140.jpg
../DATASETS/24_bones_classifier_train_valid_224x224x3/valid/11/11_APML.dcm_rotation85	-12_energy146.jpg
../DATASETS/24_bones_classifier_train_valid_224x224x3/valid/11/11_APML.dcm_rotation73	0_energy152.jpg
../DATASETS/24_bones_classifier_train_valid_224x224x3/valid/11/11_APML.dcm_rotation82	-12_energy152.jpg
../DATASETS/24_bones_classifier_train_valid_224x224x3/valid/11/11_APML.dcm_rotation100	-15_energy140.jpg
../DATASETS/24_bones_classifier_train_valid_224x224x3/valid/11/11_APML.dcm_rotation79	15_energy146.jpg
../DATASETS/24_bones_classifier_train_valid_224x224x3/valid/11/11_APML.dcm_rotation73	18_energy140.jpg
../DATASETS/24_bones_classifier_train_valid_224x224x3/valid/11/11_APML.dcm_rotation100	9_energy140.jpg
../DATASETS/24_bones_classifier_train_valid_224x224x3/valid/11/11_APML.dcm_rotation85	-15_energy146.jpg
../DATASETS/24_bones_classifier_train_valid_224x224x3/valid/11/11_APML.dcm_rotation79	9_energy152.jpg
../DATASETS/24_bones_classifier_train_valid_224x224x3/valid/11/11_APML.dcm_rotation82	18_energy158.jpg
../DATASETS/24_bones_classifier_train_valid_224x224x3/valid/11/11_APML.dcm_rotation100	-3_energy158.jpg
../DATASETS/24_bones_classifier_train_valid_224x224x3/valid/11/11_APML.dcm_rotation103	-12_energy146.jpg
../DATASETS/24_bones_classifier_train_valid_224x224x3/valid/11/11_APML.dcm_rotation82	9_energy152.jpg
../DATASETS/24_bones_classifier_train_valid_224x224x3/valid/11/11_APML.dcm_rotation79	-6_energy140.jpg
../DATASETS/24_bones_classifier_train_valid_224x224x3/valid/11/11_APML.dcm_rotation103	0_energy152.jpg
../DATASETS/24_bones_classifier_train_valid_224x224x3/valid/11/11_APML.dcm_rotation100	-12_energy140.jpg
../DATASETS/24_bones_classifier_train_valid_224x224x3/valid/11/11_APML.dcm_rotation79	-9_energy158.jpg
../DATASETS/24_bones_classifier_train_valid_224x224x3/valid/11/11_APML.dcm_rotation82	-12_energy146.jpg
../DATASETS/24_bones_classifier_train_valid_224x224x3/valid/11/11_APML.dcm_rotation82	-3_energy146.jpg
../DATASETS/24_bones_classifier_train_valid_224x224x3/valid/11/11_APML.dcm_rotation100	9_energy152.jpg
../DATASETS/24_bones_classifier_train_valid_224x224x3/valid/11/11_APML.dcm_rotation85	-18_energy158.jpg
../DATASETS/24_bones_classifier_train_valid_224x224x3/valid/11/11_APML.dcm_rotation82	-6_energy146.jpg
../DATASETS/24_bones_classifier_train_valid_224x224x3/valid/11/11_APML.dcm_rotation82	-6_energy140.jpg
../DATASETS/24_bones_classifier_train_valid_224x224x3/valid/11/11_APML.dcm_rotation82	12_energy152.jpg
../DATASETS/24_bones_classifier_train_valid_224x224x3/valid/11/11_APML.dcm_rotation100	9_energy146.jpg
../DATASETS/24_bones_classifier_train_valid_224x224x3/valid/11/11_APML.dcm_rotation85	-18_energy140.jpg
../DATASETS/24_bones_classifier_train_valid_224x224x3/valid/11/11_APML.dcm_rotation79	21_energy152.jpg
../DATASETS/24_bones_classifier_train_valid_224x224x3/valid/11/11_APML.dcm_rotation79	0_energy152.jpg
../DATASETS/24_bones_classifier_train_valid_224x224x3/valid/11/11_APML.dcm_rotation82	-12_energy140.jpg
../DATASETS/24_bones_classifier_train_valid_224x224x3/valid/11/11_APML.dcm_rotation82	21_energy158.jpg
../DATASETS/24_bones_classifier_train_valid_224x224x3/valid/11/11_APML.dcm_rotation73	12_energy158.jpg
../DATASETS/24_bones_classifier_train_valid_224x224x3/valid/11/11_APML.dcm_rotation82	6_energy158.jpg
../DATASETS/24_bones_classifier_train_valid_224x224x3/valid/11/11_APML.dcm_rotation82	12_energy140.jpg
../DATASETS/24_bones_classifier_train_valid_224x224x3/valid/11/11_APML.dcm_rotation103	-12_energy140.jpg
../DATASETS/24_bones_classifier_train_valid_224x224x3/valid/11/11_APML.dcm_rotation82	-21_energy158.jpg
../DATASETS/24_bones_classifier_train_valid_224x224x3/valid/11/11_APML.dcm_rotation82	-9_energy140.jpg
../DATASETS/24_bones_classifier_train_valid_224x224x3/valid/11/11_APML.dcm_rotation79	18_energy146.jpg
../DATASETS/24_bones_classifier_train_valid_224x224x3/valid/11/11_APML.dcm_rotation73	15_energy152.jpg
../DATASETS/24_bones_classifier_train_valid_224x224x3/valid/11/11_APML.dcm_rotation82	-12_energy158.jpg
../DATASETS/24_bones_classifier_train_valid_224x224x3/valid/11/11_APML.dcm_rotation100	-15_energy146.jpg
../DATASETS/24_bones_classifier_train_valid_224x224x3/valid/11/11_APML.dcm_rotation79	6_energy152.jpg
../DATASETS/24_bones_classifier_train_valid_224x224x3/valid/11/11_APML.dcm_rotation79	-21_energy146.jpg
../DATASETS/24_bones_classifier_train_valid_224x224x3/valid/11/11_APML.dcm_rotation82	3_energy146.jpg
../DATASETS/24_bones_classifier_train_valid_224x224x3/valid/11/11_APML.dcm_rotation85	-6_energy140.jpg
../DATASETS/24_bones_classifier_train_valid_224x224x3/valid/11/11_APML.dcm_rotation73	12_energy140.jpg
../DATASETS/24_bones_classifier_train_valid_224x224x3/valid/11/11_APML.dcm_rotation85	-15_energy140.jpg
../DATASETS/24_bones_classifier_train_valid_224x224x3/valid/11/11_APML.dcm_rotation79	0_energy140.jpg
../DATASETS/24_bones_classifier_train_valid_224x224x3/valid/11/11_APML.dcm_rotation79	-3_energy140.jpg
../DATASETS/24_bones_classifier_train_valid_224x224x3/valid/11/11_APML.dcm_rotation79	15_energy158.jpg
../DATASETS/24_bones_classifier_train_valid_224x224x3/valid/11/11_APML.dcm_rotation73	18_energy152.jpg
../DATASETS/24_bones_classifier_train_valid_224x224x3/valid/11/11_APML.dcm_rotation82	-15_energy140.jpg
../DATASETS/24_bones_classifier_train_valid_224x224x3/valid/11/11_APML.dcm_rotation79	18_energy140.jpg
../DATASETS/24_bones_classifier_train_valid_224x224x3/valid/11/11_APML.dcm_rotation79	3_energy158.jpg
../DATASETS/24_bones_classifier_train_valid_224x224x3/valid/11/11_APML.dcm_rotation82	3_energy152.jpg
../DATASETS/24_bones_classifier_train_valid_224x224x3/valid/11/11_APML.dcm_rotation82	9_energy158.jpg
../DATASETS/24_bones_classifier_train_valid_224x224x3/valid/11/11_APML.dcm_rotation100	-12_energy152.jpg
../DATASETS/24_bones_classifier_train_valid_224x224x3/valid/11/11_APML.dcm_rotation79	3_energy146.jpg
../DATASETS/24_bones_classifier_train_valid_224x224x3/valid/11/11_APML.dcm_rotation79	6_energy158.jpg
../DATASETS/24_bones_classifier_train_valid_224x224x3/valid/11/11_APML.dcm_rotation100	6_energy140.jpg
../DATASETS/24_bones_classifier_train_valid_224x224x3/valid/11/11_APML.dcm_rotation82	21_energy146.jpg
../DATASETS/24_bones_classifier_train_valid_224x224x3/valid/11/11_APML.dcm_rotation79	12_energy158.jpg
../DATASETS/24_bones_classifier_train_valid_224x224x3/valid/11/11_APML.dcm_rotation73	0_energy146.jpg
../DATASETS/24_bones_classifier_train_valid_224x224x3/valid/11/11_APML.dcm_rotation85	-3_energy158.jpg
../DATASETS/24_bones_classifier_train_valid_224x224x3/valid/11/11_APML.dcm_rotation79	15_energy152.jpg
../DATASETS/24_bones_classifier_train_valid_224x224x3/valid/11/11_APML.dcm_rotation100	6_energy152.jpg
../DATASETS/24_bones_classifier_train_valid_224x224x3/valid/11/11_APML.dcm_rotation82	-9_energy158.jpg
../DATASETS/24_bones_classifier_train_valid_224x224x3/valid/11/11_APML.dcm_rotation82	-6_energy158.jpg
../DATASETS/24_bones_classifier_train_valid_224x224x3/valid/11/11_APML.dcm_rotation85	-21_energy152.jpg
../DATASETS/24_bones_classifier_train_valid_224x224x3/valid/11/11_APML.dcm_rotation85	-12_energy158.jpg
../DATASETS/24_bones_classifier_train_valid_224x224x3/valid/11/11_APML.dcm_rotation82	12_energy158.jpg
../DATASETS/24_bones_classifier_train_valid_224x224x3/valid/11/11_APML.dcm_rotation82	-3_energy140.jpg
../DATASETS/24_bones_classifier_train_valid_224x224x3/valid/11/11_APML.dcm_rotation100	6_energy146.jpg
../DATASETS/24_bones_classifier_train_valid_224x224x3/valid/11/11_APML.dcm_rotation103	-15_energy146.jpg
../DATASETS/24_bones_classifier_train_valid_224x224x3/valid/11/11_APML.dcm_rotation82	6_energy146.jpg
../DATASETS/24_bones_classifier_train_valid_224x224x3/valid/11/11_APML.dcm_rotation73	0_energy158.jpg
../DATASETS/24_bones_classifier_train_valid_224x224x3/valid/11/11_APML.dcm_rotation79	6_energy146.jpg
../DATASETS/24_bones_classifier_train_valid_224x224x3/valid/11/11_APML.dcm_rotation79	-3_energy158.jpg
../DATASETS/24_bones_classifier_train_valid_224x224x3/valid/11/11_APML.dcm_rotation85	-6_energy152.jpg
../DATASETS/24_bones_classifier_train_valid_224x224x3/valid/11/11_APML.dcm_rotation100	9_energy158.jpg
../DATASETS/24_bones_classifier_train_valid_224x224x3/valid/11/11_APML.dcm_rotation106	-12_energy140.jpg
../DATASETS/24_bones_classifier_train_valid_224x224x3/valid/11/11_APML.dcm_rotation79	18_energy158.jpg
../DATASETS/24_bones_classifier_train_valid_224x224x3/valid/11/11_APML.dcm_rotation73	15_energy158.jpg
../DATASETS/24_bones_classifier_train_valid_224x224x3/valid/11/11_APML.dcm_rotation85	-3_energy152.jpg
../DATASETS/24_bones_classifier_train_valid_224x224x3/valid/11/11_APML.dcm_rotation73	-9_energy158.jpg
../DATASETS/24_bones_classifier_train_valid_224x224x3/valid/11/11_APML.dcm_rotation103	-12_energy152.jpg
../DATASETS/24_bones_classifier_train_valid_224x224x3/valid/11/11_APML.dcm_rotation82	-18_energy146.jpg
../DATASETS/24_bones_classifier_train_valid_224x224x3/valid/11/11_APML.dcm_rotation79	-6_energy146.jpg
../DATASETS/24_bones_classifier_train_valid_224x224x3/valid/11/11_APML.dcm_rotation79	-6_energy152.jpg
../DATASETS/24_bones_classifier_train_valid_224x224x3/valid/11/11_APML.dcm_rotation82	15_energy140.jpg
../DATASETS/24_bones_classifier_train_valid_224x224x3/valid/11/11_APML.dcm_rotation79	9_energy146.jpg
../DATASETS/24_bones_classifier_train_valid_224x224x3/valid/11/11_APML.dcm_rotation103	3_energy152.jpg
../DATASETS/24_bones_classifier_train_valid_224x224x3/valid/11/11_APML.dcm_rotation100	-18_energy140.jpg
../DATASETS/24_bones_classifier_train_valid_224x224x3/valid/11/11_APML.dcm_rotation85	-21_energy140.jpg
../DATASETS/24_bones_classifier_train_valid_224x224x3/valid/11/11_APML.dcm_rotation79	21_energy140.jpg
../DATASETS/24_bones_classifier_train_valid_224x224x3/valid/11/11_APML.dcm_rotation82	-15_energy152.jpg
../DATASETS/24_bones_classifier_train_valid_224x224x3/valid/11/11_APML.dcm_rotation82	15_energy158.jpg
../DATASETS/24_bones_classifier_train_valid_224x224x3/valid/11/11_APML.dcm_rotation103	-18_energy158.jpg
../DATASETS/24_bones_classifier_train_valid_224x224x3/valid/11/11_APML.dcm_rotation79	0_energy146.jpg
../DATASETS/24_bones_classifier_train_valid_224x224x3/valid/11/11_APML.dcm_rotation82	0_energy158.jpg
../DATASETS/24_bones_classifier_train_valid_224x224x3/valid/11/11_APML.dcm_rotation103	-15_energy152.jpg
../DATASETS/24_bones_classifier_train_valid_224x224x3/valid/11/11_APML.dcm_rotation82	18_energy152.jpg
../DATASETS/24_bones_classifier_train_valid_224x224x3/valid/11/11_APML.dcm_rotation100	3_energy158.jpg
../DATASETS/24_bones_classifier_train_valid_224x224x3/valid/11/11_APML.dcm_rotation82	3_energy140.jpg
../DATASETS/24_bones_classifier_train_valid_224x224x3/valid/11/11_APML.dcm_rotation82	-9_energy152.jpg
../DATASETS/24_bones_classifier_train_valid_224x224x3/valid/11/11_APML.dcm_rotation82	6_energy152.jpg
../DATASETS/24_bones_classifier_train_valid_224x224x3/valid/11/11_APML.dcm_rotation103	-6_energy140.jpg
../DATASETS/24_bones_classifier_train_valid_224x224x3/valid/11/11_APML.dcm_rotation100	6_energy158.jpg
../DATASETS/24_bones_classifier_train_valid_224x224x3/valid/11/11_APML.dcm_rotation103	-18_energy140.jpg
../DATASETS/24_bones_classifier_train_valid_224x224x3/valid/11/11_APML.dcm_rotation85	-18_energy146.jpg
../DATASETS/24_bones_classifier_train_valid_224x224x3/valid/11/11_APML.dcm_rotation100	-15_energy152.jpg
../DATASETS/24_bones_classifier_train_valid_224x224x3/valid/11/11_APML.dcm_rotation79	15_energy140.jpg
../DATASETS/24_bones_classifier_train_valid_224x224x3/valid/11/11_APML.dcm_rotation73	15_energy146.jpg
../DATASETS/24_bones_classifier_train_valid_224x224x3/valid/11/11_APML.dcm_rotation82	15_energy146.jpg
../DATASETS/24_bones_classifier_train_valid_224x224x3/valid/11/11_APML.dcm_rotation82	12_energy146.jpg
../DATASETS/24_bones_classifier_train_valid_224x224x3/valid/5/5_APML.dcm_rotation82	-12_energy146.jpg
../DATASETS/24_bones_classifier_train_valid_224x224x3/valid/5/5_APML.dcm_rotation100	-9_energy158.jpg
../DATASETS/24_bones_classifier_train_valid_224x224x3/valid/5/5_APML.dcm_rotation82	12_energy140.jpg
../DATASETS/24_bones_classifier_train_valid_224x224x3/valid/5/5_APML.dcm_rotation100	0_energy146.jpg
../DATASETS/24_bones_classifier_train_valid_224x224x3/valid/5/5_APML.dcm_rotation82	-18_energy158.jpg
../DATASETS/24_bones_classifier_train_valid_224x224x3/valid/5/5_APML.dcm_rotation79	15_energy158.jpg
../DATASETS/24_bones_classifier_train_valid_224x224x3/valid/5/5_APML.dcm_rotation79	9_energy146.jpg
../DATASETS/24_bones_classifier_train_valid_224x224x3/valid/5/5_APML.dcm_rotation79	15_energy152.jpg
../DATASETS/24_bones_classifier_train_valid_224x224x3/valid/5/5_APML.dcm_rotation82	-6_energy158.jpg
../DATASETS/24_bones_classifier_train_valid_224x224x3/valid/5/5_APML.dcm_rotation82	-3_energy140.jpg
../DATASETS/24_bones_classifier_train_valid_224x224x3/valid/5/5_APML.dcm_rotation79	3_energy158.jpg
../DATASETS/24_bones_classifier_train_valid_224x224x3/valid/5/5_APML.dcm_rotation82	12_energy158.jpg
../DATASETS/24_bones_classifier_train_valid_224x224x3/valid/5/5_APML.dcm_rotation100	-21_energy140.jpg
../DATASETS/24_bones_classifier_train_valid_224x224x3/valid/5/5_APML.dcm_rotation100	0_energy140.jpg
../DATASETS/24_bones_classifier_train_valid_224x224x3/valid/5/5_APML.dcm_rotation82	0_energy152.jpg
../DATASETS/24_bones_classifier_train_valid_224x224x3/valid/5/5_APML.dcm_rotation103	-18_energy158.jpg
../DATASETS/24_bones_classifier_train_valid_224x224x3/valid/5/5_APML.dcm_rotation100	3_energy158.jpg
../DATASETS/24_bones_classifier_train_valid_224x224x3/valid/5/5_APML.dcm_rotation100	-12_energy152.jpg
../DATASETS/24_bones_classifier_train_valid_224x224x3/valid/5/5_APML.dcm_rotation82	21_energy140.jpg
../DATASETS/24_bones_classifier_train_valid_224x224x3/valid/5/5_APML.dcm_rotation85	-12_energy146.jpg
../DATASETS/24_bones_classifier_train_valid_224x224x3/valid/5/5_APML.dcm_rotation82	-21_energy146.jpg
../DATASETS/24_bones_classifier_train_valid_224x224x3/valid/5/5_APML.dcm_rotation82	9_energy140.jpg
../DATASETS/24_bones_classifier_train_valid_224x224x3/valid/5/5_APML.dcm_rotation82	15_energy146.jpg
../DATASETS/24_bones_classifier_train_valid_224x224x3/valid/5/5_APML.dcm_rotation79	12_energy146.jpg
../DATASETS/24_bones_classifier_train_valid_224x224x3/valid/5/5_APML.dcm_rotation100	-6_energy140.jpg
../DATASETS/24_bones_classifier_train_valid_224x224x3/valid/5/5_APML.dcm_rotation82	6_energy140.jpg
../DATASETS/24_bones_classifier_train_valid_224x224x3/valid/5/5_APML.dcm_rotation100	9_energy158.jpg
../DATASETS/24_bones_classifier_train_valid_224x224x3/valid/5/5_APML.dcm_rotation79	18_energy146.jpg
../DATASETS/24_bones_classifier_train_valid_224x224x3/valid/5/5_APML.dcm_rotation85	-18_energy140.jpg
../DATASETS/24_bones_classifier_train_valid_224x224x3/valid/5/5_APML.dcm_rotation79	12_energy152.jpg
../DATASETS/24_bones_classifier_train_valid_224x224x3/valid/5/5_APML.dcm_rotation100	0_energy152.jpg
../DATASETS/24_bones_classifier_train_valid_224x224x3/valid/5/5_APML.dcm_rotation82	6_energy152.jpg
../DATASETS/24_bones_classifier_train_valid_224x224x3/valid/5/5_APML.dcm_rotation100	6_energy146.jpg
../DATASETS/24_bones_classifier_train_valid_224x224x3/valid/5/5_APML.dcm_rotation100	-9_energy146.jpg
../DATASETS/24_bones_classifier_train_valid_224x224x3/valid/5/5_APML.dcm_rotation100	-9_energy152.jpg
../DATASETS/24_bones_classifier_train_valid_224x224x3/valid/5/5_APML.dcm_rotation85	-21_energy158.jpg
../DATASETS/24_bones_classifier_train_valid_224x224x3/valid/5/5_APML.dcm_rotation79	0_energy158.jpg
../DATASETS/24_bones_classifier_train_valid_224x224x3/valid/5/5_APML.dcm_rotation100	-12_energy140.jpg
../DATASETS/24_bones_classifier_train_valid_224x224x3/valid/5/5_APML.dcm_rotation100	-3_energy140.jpg
../DATASETS/24_bones_classifier_train_valid_224x224x3/valid/5/5_APML.dcm_rotation100	-15_energy140.jpg
../DATASETS/24_bones_classifier_train_valid_224x224x3/valid/5/5_APML.dcm_rotation79	0_energy146.jpg
../DATASETS/24_bones_classifier_train_valid_224x224x3/valid/5/5_APML.dcm_rotation85	-18_energy152.jpg
../DATASETS/24_bones_classifier_train_valid_224x224x3/valid/5/5_APML.dcm_rotation103	-12_energy146.jpg
../DATASETS/24_bones_classifier_train_valid_224x224x3/valid/5/5_APML.dcm_rotation82	-18_energy146.jpg
../DATASETS/24_bones_classifier_train_valid_224x224x3/valid/5/5_APML.dcm_rotation73	-12_energy158.jpg
../DATASETS/24_bones_classifier_train_valid_224x224x3/valid/5/5_APML.dcm_rotation100	9_energy146.jpg
../DATASETS/24_bones_classifier_train_valid_224x224x3/valid/5/5_APML.dcm_rotation100	-3_energy152.jpg
../DATASETS/24_bones_classifier_train_valid_224x224x3/valid/5/5_APML.dcm_rotation100	-15_energy158.jpg
../DATASETS/24_bones_classifier_train_valid_224x224x3/valid/5/5_APML.dcm_rotation82	-6_energy146.jpg
../DATASETS/24_bones_classifier_train_valid_224x224x3/valid/5/5_APML.dcm_rotation79	18_energy158.jpg
../DATASETS/24_bones_classifier_train_valid_224x224x3/valid/5/5_APML.dcm_rotation82	9_energy158.jpg
../DATASETS/24_bones_classifier_train_valid_224x224x3/valid/5/5_APML.dcm_rotation73	-21_energy140.jpg
../DATASETS/24_bones_classifier_train_valid_224x224x3/valid/5/5_APML.dcm_rotation100	-18_energy146.jpg
../DATASETS/24_bones_classifier_train_valid_224x224x3/valid/5/5_APML.dcm_rotation82	18_energy140.jpg
../DATASETS/24_bones_classifier_train_valid_224x224x3/valid/5/5_APML.dcm_rotation73	-21_energy146.jpg
../DATASETS/24_bones_classifier_train_valid_224x224x3/valid/5/5_APML.dcm_rotation79	9_energy152.jpg
../DATASETS/24_bones_classifier_train_valid_224x224x3/valid/5/5_APML.dcm_rotation100	-6_energy158.jpg
../DATASETS/24_bones_classifier_train_valid_224x224x3/valid/5/5_APML.dcm_rotation79	21_energy146.jpg
../DATASETS/24_bones_classifier_train_valid_224x224x3/valid/5/5_APML.dcm_rotation82	-9_energy146.jpg
../DATASETS/24_bones_classifier_train_valid_224x224x3/valid/5/5_APML.dcm_rotation85	-9_energy146.jpg
../DATASETS/24_bones_classifier_train_valid_224x224x3/valid/5/5_APML.dcm_rotation73	-15_energy146.jpg
../DATASETS/24_bones_classifier_train_valid_224x224x3/valid/5/5_APML.dcm_rotation82	6_energy146.jpg
../DATASETS/24_bones_classifier_train_valid_224x224x3/valid/5/5_APML.dcm_rotation79	0_energy140.jpg
../DATASETS/24_bones_classifier_train_valid_224x224x3/valid/5/5_APML.dcm_rotation82	-12_energy158.jpg
../DATASETS/24_bones_classifier_train_valid_224x224x3/valid/5/5_APML.dcm_rotation82	-18_energy152.jpg
../DATASETS/24_bones_classifier_train_valid_224x224x3/valid/5/5_APML.dcm_rotation82	-6_energy140.jpg
../DATASETS/24_bones_classifier_train_valid_224x224x3/valid/5/5_APML.dcm_rotation79	-9_energy152.jpg
../DATASETS/24_bones_classifier_train_valid_224x224x3/valid/5/5_APML.dcm_rotation82	12_energy152.jpg
../DATASETS/24_bones_classifier_train_valid_224x224x3/valid/5/5_APML.dcm_rotation100	-18_energy140.jpg
../DATASETS/24_bones_classifier_train_valid_224x224x3/valid/5/5_APML.dcm_rotation85	-15_energy152.jpg
../DATASETS/24_bones_classifier_train_valid_224x224x3/valid/5/5_APML.dcm_rotation85	0_energy146.jpg
../DATASETS/24_bones_classifier_train_valid_224x224x3/valid/5/5_APML.dcm_rotation79	12_energy158.jpg
../DATASETS/24_bones_classifier_train_valid_224x224x3/valid/5/5_APML.dcm_rotation82	3_energy152.jpg
../DATASETS/24_bones_classifier_train_valid_224x224x3/valid/5/5_APML.dcm_rotation82	-15_energy158.jpg
../DATASETS/24_bones_classifier_train_valid_224x224x3/valid/5/5_APML.dcm_rotation85	-15_energy140.jpg
../DATASETS/24_bones_classifier_train_valid_224x224x3/valid/5/5_APML.dcm_rotation79	21_energy158.jpg
../DATASETS/24_bones_classifier_train_valid_224x224x3/valid/5/5_APML.dcm_rotation73	-15_energy158.jpg
../DATASETS/24_bones_classifier_train_valid_224x224x3/valid/5/5_APML.dcm_rotation85	-6_energy140.jpg
../DATASETS/24_bones_classifier_train_valid_224x224x3/valid/5/5_APML.dcm_rotation82	-15_energy146.jpg
../DATASETS/24_bones_classifier_train_valid_224x224x3/valid/5/5_APML.dcm_rotation100	-3_energy146.jpg
../DATASETS/24_bones_classifier_train_valid_224x224x3/valid/5/5_APML.dcm_rotation82	3_energy146.jpg
../DATASETS/24_bones_classifier_train_valid_224x224x3/valid/5/5_APML.dcm_rotation85	-3_energy158.jpg
../DATASETS/24_bones_classifier_train_valid_224x224x3/valid/5/5_APML.dcm_rotation79	6_energy140.jpg
../DATASETS/24_bones_classifier_train_valid_224x224x3/valid/5/5_APML.dcm_rotation103	21_energy152.jpg
../DATASETS/24_bones_classifier_train_valid_224x224x3/valid/5/5_APML.dcm_rotation100	-18_energy158.jpg
../DATASETS/24_bones_classifier_train_valid_224x224x3/valid/5/5_APML.dcm_rotation85	-21_energy146.jpg
../DATASETS/24_bones_classifier_train_valid_224x224x3/valid/5/5_APML.dcm_rotation100	-18_energy152.jpg
../DATASETS/24_bones_classifier_train_valid_224x224x3/valid/5/5_APML.dcm_rotation79	0_energy152.jpg
../DATASETS/24_bones_classifier_train_valid_224x224x3/valid/5/5_APML.dcm_rotation85	-3_energy146.jpg
../DATASETS/24_bones_classifier_train_valid_224x224x3/valid/5/5_APML.dcm_rotation100	6_energy140.jpg
../DATASETS/24_bones_classifier_train_valid_224x224x3/valid/5/5_APML.dcm_rotation79	3_energy146.jpg
../DATASETS/24_bones_classifier_train_valid_224x224x3/valid/5/5_APML.dcm_rotation79	21_energy152.jpg
../DATASETS/24_bones_classifier_train_valid_224x224x3/valid/5/5_APML.dcm_rotation73	-18_energy140.jpg
../DATASETS/24_bones_classifier_train_valid_224x224x3/valid/5/5_APML.dcm_rotation82	0_energy158.jpg
../DATASETS/24_bones_classifier_train_valid_224x224x3/valid/5/5_APML.dcm_rotation79	-9_energy146.jpg
../DATASETS/24_bones_classifier_train_valid_224x224x3/valid/5/5_APML.dcm_rotation100	-12_energy158.jpg
../DATASETS/24_bones_classifier_train_valid_224x224x3/valid/5/5_APML.dcm_rotation79	12_energy140.jpg
../DATASETS/24_bones_classifier_train_valid_224x224x3/valid/5/5_APML.dcm_rotation100	0_energy158.jpg
../DATASETS/24_bones_classifier_train_valid_224x224x3/valid/5/5_APML.dcm_rotation85	-15_energy158.jpg
../DATASETS/24_bones_classifier_train_valid_224x224x3/valid/5/5_APML.dcm_rotation73	-15_energy140.jpg
../DATASETS/24_bones_classifier_train_valid_224x224x3/valid/5/5_APML.dcm_rotation82	21_energy152.jpg
../DATASETS/24_bones_classifier_train_valid_224x224x3/valid/5/5_APML.dcm_rotation85	-6_energy146.jpg
../DATASETS/24_bones_classifier_train_valid_224x224x3/valid/5/5_APML.dcm_rotation79	6_energy158.jpg
../DATASETS/24_bones_classifier_train_valid_224x224x3/valid/5/5_APML.dcm_rotation85	12_energy152.jpg
../DATASETS/24_bones_classifier_train_valid_224x224x3/valid/5/5_APML.dcm_rotation82	21_energy158.jpg
../DATASETS/24_bones_classifier_train_valid_224x224x3/valid/5/5_APML.dcm_rotation82	9_energy152.jpg
../DATASETS/24_bones_classifier_train_valid_224x224x3/valid/5/5_APML.dcm_rotation82	21_energy146.jpg
../DATASETS/24_bones_classifier_train_valid_224x224x3/valid/5/5_APML.dcm_rotation85	-18_energy146.jpg
../DATASETS/24_bones_classifier_train_valid_224x224x3/valid/5/5_APML.dcm_rotation85	-6_energy152.jpg
../DATASETS/24_bones_classifier_train_valid_224x224x3/valid/5/5_APML.dcm_rotation100	12_energy146.jpg
../DATASETS/24_bones_classifier_train_valid_224x224x3/valid/5/5_APML.dcm_rotation79	15_energy146.jpg
../DATASETS/24_bones_classifier_train_valid_224x224x3/valid/5/5_APML.dcm_rotation85	0_energy152.jpg
../DATASETS/24_bones_classifier_train_valid_224x224x3/valid/5/5_APML.dcm_rotation79	21_energy140.jpg
../DATASETS/24_bones_classifier_train_valid_224x224x3/valid/5/5_APML.dcm_rotation82	-15_energy140.jpg
../DATASETS/24_bones_classifier_train_valid_224x224x3/valid/5/5_APML.dcm_rotation100	6_energy158.jpg
../DATASETS/24_bones_classifier_train_valid_224x224x3/valid/5/5_APML.dcm_rotation100	-21_energy152.jpg
../DATASETS/24_bones_classifier_train_valid_224x224x3/valid/5/5_APML.dcm_rotation82	18_energy146.jpg
../DATASETS/24_bones_classifier_train_valid_224x224x3/valid/5/5_APML.dcm_rotation79	18_energy140.jpg
../DATASETS/24_bones_classifier_train_valid_224x224x3/valid/5/5_APML.dcm_rotation85	-15_energy146.jpg
../DATASETS/24_bones_classifier_train_valid_224x224x3/valid/5/5_APML.dcm_rotation82	12_energy146.jpg
../DATASETS/24_bones_classifier_train_valid_224x224x3/valid/5/5_APML.dcm_rotation100	9_energy152.jpg
../DATASETS/24_bones_classifier_train_valid_224x224x3/valid/5/5_APML.dcm_rotation100	9_energy140.jpg
../DATASETS/24_bones_classifier_train_valid_224x224x3/valid/5/5_APML.dcm_rotation85	-3_energy152.jpg
../DATASETS/24_bones_classifier_train_valid_224x224x3/valid/5/5_APML.dcm_rotation79	3_energy152.jpg
../DATASETS/24_bones_classifier_train_valid_224x224x3/valid/5/5_APML.dcm_rotation82	-15_energy152.jpg
../DATASETS/24_bones_classifier_train_valid_224x224x3/valid/5/5_APML.dcm_rotation82	-9_energy152.jpg
../DATASETS/24_bones_classifier_train_valid_224x224x3/valid/5/5_APML.dcm_rotation85	-12_energy158.jpg
../DATASETS/24_bones_classifier_train_valid_224x224x3/valid/5/5_APML.dcm_rotation100	-9_energy140.jpg
../DATASETS/24_bones_classifier_train_valid_224x224x3/valid/5/5_APML.dcm_rotation85	-6_energy158.jpg
../DATASETS/24_bones_classifier_train_valid_224x224x3/valid/5/5_APML.dcm_rotation82	-3_energy152.jpg
../DATASETS/24_bones_classifier_train_valid_224x224x3/valid/5/5_APML.dcm_rotation79	9_energy158.jpg
../DATASETS/24_bones_classifier_train_valid_224x224x3/valid/5/5_APML.dcm_rotation79	-9_energy158.jpg
../DATASETS/24_bones_classifier_train_valid_224x224x3/valid/5/5_APML.dcm_rotation85	0_energy140.jpg
../DATASETS/24_bones_classifier_train_valid_224x224x3/valid/5/5_APML.dcm_rotation100	-15_energy146.jpg
../DATASETS/24_bones_classifier_train_valid_224x224x3/valid/5/5_APML.dcm_rotation82	0_energy140.jpg
../DATASETS/24_bones_classifier_train_valid_224x224x3/valid/5/5_APML.dcm_rotation82	-3_energy158.jpg
../DATASETS/24_bones_classifier_train_valid_224x224x3/valid/5/5_APML.dcm_rotation100	-21_energy158.jpg
../DATASETS/24_bones_classifier_train_valid_224x224x3/valid/5/5_APML.dcm_rotation82	0_energy146.jpg
../DATASETS/24_bones_classifier_train_valid_224x224x3/valid/5/5_APML.dcm_rotation103	12_energy140.jpg
../DATASETS/24_bones_classifier_train_valid_224x224x3/valid/5/5_APML.dcm_rotation85	12_energy146.jpg
../DATASETS/24_bones_classifier_train_valid_224x224x3/valid/5/5_APML.dcm_rotation85	-12_energy152.jpg
../DATASETS/24_bones_classifier_train_valid_224x224x3/valid/5/5_APML.dcm_rotation79	6_energy152.jpg
../DATASETS/24_bones_classifier_train_valid_224x224x3/valid/5/5_APML.dcm_rotation85	-9_energy152.jpg
../DATASETS/24_bones_classifier_train_valid_224x224x3/valid/5/5_APML.dcm_rotation82	-21_energy152.jpg
../DATASETS/24_bones_classifier_train_valid_224x224x3/valid/5/5_APML.dcm_rotation73	-18_energy146.jpg
../DATASETS/24_bones_classifier_train_valid_224x224x3/valid/5/5_APML.dcm_rotation82	-21_energy158.jpg
../DATASETS/24_bones_classifier_train_valid_224x224x3/valid/5/5_APML.dcm_rotation73	-15_energy152.jpg
../DATASETS/24_bones_classifier_train_valid_224x224x3/valid/5/5_APML.dcm_rotation103	-12_energy140.jpg
../DATASETS/24_bones_classifier_train_valid_224x224x3/valid/5/5_APML.dcm_rotation85	0_energy158.jpg
../DATASETS/24_bones_classifier_train_valid_224x224x3/valid/5/5_APML.dcm_rotation82	-3_energy146.jpg
../DATASETS/24_bones_classifier_train_valid_224x224x3/valid/5/5_APML.dcm_rotation82	18_energy158.jpg
../DATASETS/24_bones_classifier_train_valid_224x224x3/valid/5/5_APML.dcm_rotation85	-21_energy152.jpg
../DATASETS/24_bones_classifier_train_valid_224x224x3/valid/5/5_APML.dcm_rotation82	9_energy146.jpg
../DATASETS/24_bones_classifier_train_valid_224x224x3/valid/5/5_APML.dcm_rotation85	-18_energy158.jpg
../DATASETS/24_bones_classifier_train_valid_224x224x3/valid/5/5_APML.dcm_rotation82	18_energy152.jpg
../DATASETS/24_bones_classifier_train_valid_224x224x3/valid/5/5_APML.dcm_rotation100	-3_energy158.jpg
../DATASETS/24_bones_classifier_train_valid_224x224x3/valid/5/5_APML.dcm_rotation73	-18_energy152.jpg
../DATASETS/24_bones_classifier_train_valid_224x224x3/valid/5/5_APML.dcm_rotation103	-6_energy146.jpg
../DATASETS/24_bones_classifier_train_valid_224x224x3/valid/5/5_APML.dcm_rotation100	-6_energy152.jpg
../DATASETS/24_bones_classifier_train_valid_224x224x3/valid/5/5_APML.dcm_rotation82	15_energy152.jpg
../DATASETS/24_bones_classifier_train_valid_224x224x3/valid/5/5_APML.dcm_rotation100	-12_energy146.jpg
../DATASETS/24_bones_classifier_train_valid_224x224x3/valid/5/5_APML.dcm_rotation85	-3_energy140.jpg
../DATASETS/24_bones_classifier_train_valid_224x224x3/valid/5/5_APML.dcm_rotation100	12_energy140.jpg
../DATASETS/24_bones_classifier_train_valid_224x224x3/valid/5/5_APML.dcm_rotation73	-18_energy158.jpg
../DATASETS/24_bones_classifier_train_valid_224x224x3/valid/5/5_APML.dcm_rotation82	-6_energy152.jpg
../DATASETS/24_bones_classifier_train_valid_224x224x3/valid/5/5_APML.dcm_rotation79	6_energy146.jpg
../DATASETS/24_bones_classifier_train_valid_224x224x3/valid/5/5_APML.dcm_rotation82	-12_energy152.jpg
../DATASETS/24_bones_classifier_train_valid_224x224x3/valid/5/5_APML.dcm_rotation82	6_energy158.jpg
../DATASETS/24_bones_classifier_train_valid_224x224x3/valid/5/5_APML.dcm_rotation100	-21_energy146.jpg
../DATASETS/24_bones_classifier_train_valid_224x224x3/valid/5/5_APML.dcm_rotation79	9_energy140.jpg
../DATASETS/24_bones_classifier_train_valid_224x224x3/valid/5/5_APML.dcm_rotation100	-15_energy152.jpg
../DATASETS/24_bones_classifier_train_valid_224x224x3/valid/5/5_APML.dcm_rotation79	18_energy152.jpg
../DATASETS/24_bones_classifier_train_valid_224x224x3/valid/5/5_APML.dcm_rotation82	-9_energy158.jpg
../DATASETS/24_bones_classifier_train_valid_224x224x3/valid/5/5_APML.dcm_rotation82	15_energy158.jpg
../DATASETS/24_bones_classifier_train_valid_224x224x3/valid/5/5_APML.dcm_rotation85	-9_energy158.jpg
../DATASETS/24_bones_classifier_train_valid_224x224x3/valid/5/5_APML.dcm_rotation85	12_energy140.jpg
../DATASETS/24_bones_classifier_train_valid_224x224x3/valid/5/5_APML.dcm_rotation82	-18_energy140.jpg
../DATASETS/24_bones_classifier_train_valid_224x224x3/valid/5/5_APML.dcm_rotation82	3_energy158.jpg
../DATASETS/24_bones_classifier_train_valid_224x224x3/valid/5/5_APML.dcm_rotation100	-6_energy146.jpg
../DATASETS/24_bones_classifier_train_valid_224x224x3/valid/5/5_APML.dcm_rotation100	6_energy152.jpg
../DATASETS/24_bones_classifier_train_valid_224x224x3/valid/22/22_APML.dcm_rotation82	3_energy152.jpg
../DATASETS/24_bones_classifier_train_valid_224x224x3/valid/22/22_APML.dcm_rotation85	-6_energy158.jpg
../DATASETS/24_bones_classifier_train_valid_224x224x3/valid/22/22_APML.dcm_rotation79	15_energy158.jpg
../DATASETS/24_bones_classifier_train_valid_224x224x3/valid/22/22_APML.dcm_rotation82	-6_energy140.jpg
../DATASETS/24_bones_classifier_train_valid_224x224x3/valid/22/22_APML.dcm_rotation79	18_energy152.jpg
../DATASETS/24_bones_classifier_train_valid_224x224x3/valid/22/22_APML.dcm_rotation82	15_energy152.jpg
../DATASETS/24_bones_classifier_train_valid_224x224x3/valid/22/22_APML.dcm_rotation79	-9_energy146.jpg
../DATASETS/24_bones_classifier_train_valid_224x224x3/valid/22/22_APML.dcm_rotation82	18_energy146.jpg
../DATASETS/24_bones_classifier_train_valid_224x224x3/valid/22/22_APML.dcm_rotation82	21_energy146.jpg
../DATASETS/24_bones_classifier_train_valid_224x224x3/valid/22/22_APML.dcm_rotation103	-15_energy158.jpg
../DATASETS/24_bones_classifier_train_valid_224x224x3/valid/22/22_APML.dcm_rotation100	-18_energy140.jpg
../DATASETS/24_bones_classifier_train_valid_224x224x3/valid/22/22_APML.dcm_rotation82	-21_energy146.jpg
../DATASETS/24_bones_classifier_train_valid_224x224x3/valid/22/22_APML.dcm_rotation79	6_energy152.jpg
../DATASETS/24_bones_classifier_train_valid_224x224x3/valid/22/22_APML.dcm_rotation73	21_energy140.jpg
../DATASETS/24_bones_classifier_train_valid_224x224x3/valid/22/22_APML.dcm_rotation79	6_energy146.jpg
../DATASETS/24_bones_classifier_train_valid_224x224x3/valid/22/22_APML.dcm_rotation85	-15_energy152.jpg
../DATASETS/24_bones_classifier_train_valid_224x224x3/valid/22/22_APML.dcm_rotation82	-21_energy140.jpg
../DATASETS/24_bones_classifier_train_valid_224x224x3/valid/22/22_APML.dcm_rotation79	12_energy146.jpg
../DATASETS/24_bones_classifier_train_valid_224x224x3/valid/22/22_APML.dcm_rotation82	15_energy146.jpg
../DATASETS/24_bones_classifier_train_valid_224x224x3/valid/22/22_APML.dcm_rotation100	9_energy146.jpg
../DATASETS/24_bones_classifier_train_valid_224x224x3/valid/22/22_APML.dcm_rotation103	-6_energy140.jpg
../DATASETS/24_bones_classifier_train_valid_224x224x3/valid/22/22_APML.dcm_rotation103	-12_energy152.jpg
../DATASETS/24_bones_classifier_train_valid_224x224x3/valid/22/22_APML.dcm_rotation100	-15_energy146.jpg
../DATASETS/24_bones_classifier_train_valid_224x224x3/valid/22/22_APML.dcm_rotation79	-6_energy146.jpg
../DATASETS/24_bones_classifier_train_valid_224x224x3/valid/22/22_APML.dcm_rotation82	21_energy158.jpg
../DATASETS/24_bones_classifier_train_valid_224x224x3/valid/22/22_APML.dcm_rotation82	-15_energy140.jpg
../DATASETS/24_bones_classifier_train_valid_224x224x3/valid/22/22_APML.dcm_rotation85	-6_energy146.jpg
../DATASETS/24_bones_classifier_train_valid_224x224x3/valid/22/22_APML.dcm_rotation79	15_energy152.jpg
../DATASETS/24_bones_classifier_train_valid_224x224x3/valid/22/22_APML.dcm_rotation82	12_energy152.jpg
../DATASETS/24_bones_classifier_train_valid_224x224x3/valid/22/22_APML.dcm_rotation85	-18_energy146.jpg
../DATASETS/24_bones_classifier_train_valid_224x224x3/valid/22/22_APML.dcm_rotation73	15_energy152.jpg
../DATASETS/24_bones_classifier_train_valid_224x224x3/valid/22/22_APML.dcm_rotation85	-21_energy152.jpg
../DATASETS/24_bones_classifier_train_valid_224x224x3/valid/22/22_APML.dcm_rotation103	-18_energy158.jpg
../DATASETS/24_bones_classifier_train_valid_224x224x3/valid/22/22_APML.dcm_rotation82	-18_energy140.jpg
../DATASETS/24_bones_classifier_train_valid_224x224x3/valid/22/22_APML.dcm_rotation82	-18_energy152.jpg
../DATASETS/24_bones_classifier_train_valid_224x224x3/valid/22/22_APML.dcm_rotation79	3_energy140.jpg
../DATASETS/24_bones_classifier_train_valid_224x224x3/valid/22/22_APML.dcm_rotation100	-18_energy146.jpg
../DATASETS/24_bones_classifier_train_valid_224x224x3/valid/22/22_APML.dcm_rotation85	-6_energy152.jpg
../DATASETS/24_bones_classifier_train_valid_224x224x3/valid/22/22_APML.dcm_rotation73	15_energy158.jpg
../DATASETS/24_bones_classifier_train_valid_224x224x3/valid/22/22_APML.dcm_rotation103	3_energy152.jpg
../DATASETS/24_bones_classifier_train_valid_224x224x3/valid/22/22_APML.dcm_rotation82	15_energy140.jpg
../DATASETS/24_bones_classifier_train_valid_224x224x3/valid/22/22_APML.dcm_rotation79	0_energy146.jpg
../DATASETS/24_bones_classifier_train_valid_224x224x3/valid/22/22_APML.dcm_rotation82	0_energy140.jpg
../DATASETS/24_bones_classifier_train_valid_224x224x3/valid/22/22_APML.dcm_rotation73	12_energy158.jpg
../DATASETS/24_bones_classifier_train_valid_224x224x3/valid/22/22_APML.dcm_rotation100	-12_energy152.jpg
../DATASETS/24_bones_classifier_train_valid_224x224x3/valid/22/22_APML.dcm_rotation73	18_energy146.jpg
../DATASETS/24_bones_classifier_train_valid_224x224x3/valid/22/22_APML.dcm_rotation103	-12_energy158.jpg
../DATASETS/24_bones_classifier_train_valid_224x224x3/valid/22/22_APML.dcm_rotation73	12_energy140.jpg
../DATASETS/24_bones_classifier_train_valid_224x224x3/valid/22/22_APML.dcm_rotation85	-18_energy152.jpg
../DATASETS/24_bones_classifier_train_valid_224x224x3/valid/22/22_APML.dcm_rotation79	-6_energy140.jpg
../DATASETS/24_bones_classifier_train_valid_224x224x3/valid/22/22_APML.dcm_rotation100	9_energy158.jpg
../DATASETS/24_bones_classifier_train_valid_224x224x3/valid/22/22_APML.dcm_rotation100	-15_energy140.jpg
../DATASETS/24_bones_classifier_train_valid_224x224x3/valid/22/22_APML.dcm_rotation100	18_energy146.jpg
../DATASETS/24_bones_classifier_train_valid_224x224x3/valid/22/22_APML.dcm_rotation79	-9_energy152.jpg
../DATASETS/24_bones_classifier_train_valid_224x224x3/valid/22/22_APML.dcm_rotation79	21_energy152.jpg
../DATASETS/24_bones_classifier_train_valid_224x224x3/valid/22/22_APML.dcm_rotation100	6_energy140.jpg
../DATASETS/24_bones_classifier_train_valid_224x224x3/valid/22/22_APML.dcm_rotation82	-15_energy146.jpg
../DATASETS/24_bones_classifier_train_valid_224x224x3/valid/22/22_APML.dcm_rotation82	6_energy140.jpg
../DATASETS/24_bones_classifier_train_valid_224x224x3/valid/22/22_APML.dcm_rotation82	12_energy146.jpg
../DATASETS/24_bones_classifier_train_valid_224x224x3/valid/22/22_APML.dcm_rotation103	-15_energy152.jpg
../DATASETS/24_bones_classifier_train_valid_224x224x3/valid/22/22_APML.dcm_rotation82	-12_energy152.jpg
../DATASETS/24_bones_classifier_train_valid_224x224x3/valid/22/22_APML.dcm_rotation85	-21_energy140.jpg
../DATASETS/24_bones_classifier_train_valid_224x224x3/valid/22/22_APML.dcm_rotation82	-9_energy158.jpg
../DATASETS/24_bones_classifier_train_valid_224x224x3/valid/22/22_APML.dcm_rotation100	-3_energy158.jpg
../DATASETS/24_bones_classifier_train_valid_224x224x3/valid/22/22_APML.dcm_rotation79	18_energy140.jpg
../DATASETS/24_bones_classifier_train_valid_224x224x3/valid/22/22_APML.dcm_rotation79	21_energy158.jpg
../DATASETS/24_bones_classifier_train_valid_224x224x3/valid/22/22_APML.dcm_rotation82	6_energy158.jpg
../DATASETS/24_bones_classifier_train_valid_224x224x3/valid/22/22_APML.dcm_rotation79	-3_energy140.jpg
../DATASETS/24_bones_classifier_train_valid_224x224x3/valid/22/22_APML.dcm_rotation82	-18_energy158.jpg
../DATASETS/24_bones_classifier_train_valid_224x224x3/valid/22/22_APML.dcm_rotation79	3_energy152.jpg
../DATASETS/24_bones_classifier_train_valid_224x224x3/valid/22/22_APML.dcm_rotation73	12_energy152.jpg
../DATASETS/24_bones_classifier_train_valid_224x224x3/valid/22/22_APML.dcm_rotation82	-9_energy152.jpg
../DATASETS/24_bones_classifier_train_valid_224x224x3/valid/22/22_APML.dcm_rotation85	-18_energy140.jpg
../DATASETS/24_bones_classifier_train_valid_224x224x3/valid/22/22_APML.dcm_rotation79	15_energy140.jpg
../DATASETS/24_bones_classifier_train_valid_224x224x3/valid/22/22_APML.dcm_rotation79	0_energy140.jpg
../DATASETS/24_bones_classifier_train_valid_224x224x3/valid/22/22_APML.dcm_rotation85	-18_energy158.jpg
../DATASETS/24_bones_classifier_train_valid_224x224x3/valid/22/22_APML.dcm_rotation82	-3_energy158.jpg
../DATASETS/24_bones_classifier_train_valid_224x224x3/valid/22/22_APML.dcm_rotation82	-21_energy152.jpg
../DATASETS/24_bones_classifier_train_valid_224x224x3/valid/22/22_APML.dcm_rotation85	-15_energy146.jpg
../DATASETS/24_bones_classifier_train_valid_224x224x3/valid/22/22_APML.dcm_rotation82	-9_energy140.jpg
../DATASETS/24_bones_classifier_train_valid_224x224x3/valid/22/22_APML.dcm_rotation82	6_energy152.jpg
../DATASETS/24_bones_classifier_train_valid_224x224x3/valid/22/22_APML.dcm_rotation103	-18_energy146.jpg
../DATASETS/24_bones_classifier_train_valid_224x224x3/valid/22/22_APML.dcm_rotation73	0_energy158.jpg
../DATASETS/24_bones_classifier_train_valid_224x224x3/valid/22/22_APML.dcm_rotation79	6_energy140.jpg
../DATASETS/24_bones_classifier_train_valid_224x224x3/valid/22/22_APML.dcm_rotation82	-6_energy158.jpg
../DATASETS/24_bones_classifier_train_valid_224x224x3/valid/22/22_APML.dcm_rotation79	21_energy140.jpg
../DATASETS/24_bones_classifier_train_valid_224x224x3/valid/22/22_APML.dcm_rotation73	15_energy140.jpg
../DATASETS/24_bones_classifier_train_valid_224x224x3/valid/22/22_APML.dcm_rotation79	3_energy146.jpg
../DATASETS/24_bones_classifier_train_valid_224x224x3/valid/22/22_APML.dcm_rotation85	-12_energy146.jpg
../DATASETS/24_bones_classifier_train_valid_224x224x3/valid/22/22_APML.dcm_rotation79	-9_energy158.jpg
../DATASETS/24_bones_classifier_train_valid_224x224x3/valid/22/22_APML.dcm_rotation100	-12_energy146.jpg
../DATASETS/24_bones_classifier_train_valid_224x224x3/valid/22/22_APML.dcm_rotation103	-15_energy140.jpg
../DATASETS/24_bones_classifier_train_valid_224x224x3/valid/22/22_APML.dcm_rotation82	15_energy158.jpg
../DATASETS/24_bones_classifier_train_valid_224x224x3/valid/22/22_APML.dcm_rotation103	-18_energy152.jpg
../DATASETS/24_bones_classifier_train_valid_224x224x3/valid/22/22_APML.dcm_rotation85	-12_energy158.jpg
../DATASETS/24_bones_classifier_train_valid_224x224x3/valid/22/22_APML.dcm_rotation85	-12_energy140.jpg
../DATASETS/24_bones_classifier_train_valid_224x224x3/valid/22/22_APML.dcm_rotation100	9_energy152.jpg
../DATASETS/24_bones_classifier_train_valid_224x224x3/valid/22/22_APML.dcm_rotation82	-6_energy146.jpg
../DATASETS/24_bones_classifier_train_valid_224x224x3/valid/22/22_APML.dcm_rotation79	-3_energy152.jpg
../DATASETS/24_bones_classifier_train_valid_224x224x3/valid/22/22_APML.dcm_rotation82	-6_energy152.jpg
../DATASETS/24_bones_classifier_train_valid_224x224x3/valid/22/22_APML.dcm_rotation79	-3_energy146.jpg
../DATASETS/24_bones_classifier_train_valid_224x224x3/valid/22/22_APML.dcm_rotation85	-21_energy158.jpg
../DATASETS/24_bones_classifier_train_valid_224x224x3/valid/22/22_APML.dcm_rotation103	-21_energy140.jpg
../DATASETS/24_bones_classifier_train_valid_224x224x3/valid/22/22_APML.dcm_rotation100	6_energy152.jpg
../DATASETS/24_bones_classifier_train_valid_224x224x3/valid/22/22_APML.dcm_rotation103	-12_energy140.jpg
../DATASETS/24_bones_classifier_train_valid_224x224x3/valid/22/22_APML.dcm_rotation85	-15_energy140.jpg
../DATASETS/24_bones_classifier_train_valid_224x224x3/valid/22/22_APML.dcm_rotation82	-3_energy146.jpg
../DATASETS/24_bones_classifier_train_valid_224x224x3/valid/22/22_APML.dcm_rotation103	-12_energy146.jpg
../DATASETS/24_bones_classifier_train_valid_224x224x3/valid/22/22_APML.dcm_rotation85	-3_energy140.jpg
../DATASETS/24_bones_classifier_train_valid_224x224x3/valid/22/22_APML.dcm_rotation82	21_energy152.jpg
../DATASETS/24_bones_classifier_train_valid_224x224x3/valid/22/22_APML.dcm_rotation85	-6_energy140.jpg
../DATASETS/24_bones_classifier_train_valid_224x224x3/valid/22/22_APML.dcm_rotation100	0_energy146.jpg
../DATASETS/24_bones_classifier_train_valid_224x224x3/valid/22/22_APML.dcm_rotation73	18_energy140.jpg
../DATASETS/24_bones_classifier_train_valid_224x224x3/valid/22/22_APML.dcm_rotation79	-9_energy140.jpg
../DATASETS/24_bones_classifier_train_valid_224x224x3/valid/22/22_APML.dcm_rotation73	0_energy140.jpg
../DATASETS/24_bones_classifier_train_valid_224x224x3/valid/22/22_APML.dcm_rotation79	0_energy158.jpg
../DATASETS/24_bones_classifier_train_valid_224x224x3/valid/22/22_APML.dcm_rotation100	3_energy152.jpg
../DATASETS/24_bones_classifier_train_valid_224x224x3/valid/22/22_APML.dcm_rotation73	18_energy152.jpg
../DATASETS/24_bones_classifier_train_valid_224x224x3/valid/22/22_APML.dcm_rotation73	0_energy152.jpg
../DATASETS/24_bones_classifier_train_valid_224x224x3/valid/22/22_APML.dcm_rotation82	9_energy140.jpg
../DATASETS/24_bones_classifier_train_valid_224x224x3/valid/22/22_APML.dcm_rotation79	-21_energy158.jpg
../DATASETS/24_bones_classifier_train_valid_224x224x3/valid/22/22_APML.dcm_rotation79	12_energy158.jpg
../DATASETS/24_bones_classifier_train_valid_224x224x3/valid/22/22_APML.dcm_rotation79	9_energy158.jpg
../DATASETS/24_bones_classifier_train_valid_224x224x3/valid/22/22_APML.dcm_rotation100	-15_energy152.jpg
../DATASETS/24_bones_classifier_train_valid_224x224x3/valid/22/22_APML.dcm_rotation79	18_energy146.jpg
../DATASETS/24_bones_classifier_train_valid_224x224x3/valid/22/22_APML.dcm_rotation82	9_energy158.jpg
../DATASETS/24_bones_classifier_train_valid_224x224x3/valid/22/22_APML.dcm_rotation79	0_energy152.jpg
../DATASETS/24_bones_classifier_train_valid_224x224x3/valid/22/22_APML.dcm_rotation79	-21_energy146.jpg
../DATASETS/24_bones_classifier_train_valid_224x224x3/valid/22/22_APML.dcm_rotation82	3_energy146.jpg
../DATASETS/24_bones_classifier_train_valid_224x224x3/valid/22/22_APML.dcm_rotation100	-12_energy140.jpg
../DATASETS/24_bones_classifier_train_valid_224x224x3/valid/22/22_APML.dcm_rotation100	3_energy158.jpg
../DATASETS/24_bones_classifier_train_valid_224x224x3/valid/22/22_APML.dcm_rotation82	3_energy140.jpg
../DATASETS/24_bones_classifier_train_valid_224x224x3/valid/22/22_APML.dcm_rotation82	12_energy140.jpg
../DATASETS/24_bones_classifier_train_valid_224x224x3/valid/22/22_APML.dcm_rotation73	15_energy146.jpg
../DATASETS/24_bones_classifier_train_valid_224x224x3/valid/22/22_APML.dcm_rotation106	-12_energy140.jpg
../DATASETS/24_bones_classifier_train_valid_224x224x3/valid/22/22_APML.dcm_rotation82	-9_energy146.jpg
../DATASETS/24_bones_classifier_train_valid_224x224x3/valid/22/22_APML.dcm_rotation82	-18_energy146.jpg
../DATASETS/24_bones_classifier_train_valid_224x224x3/valid/22/22_APML.dcm_rotation100	9_energy140.jpg
../DATASETS/24_bones_classifier_train_valid_224x224x3/valid/22/22_APML.dcm_rotation100	-15_energy158.jpg
../DATASETS/24_bones_classifier_train_valid_224x224x3/valid/22/22_APML.dcm_rotation79	-21_energy152.jpg
../DATASETS/24_bones_classifier_train_valid_224x224x3/valid/22/22_APML.dcm_rotation73	12_energy146.jpg
../DATASETS/24_bones_classifier_train_valid_224x224x3/valid/22/22_APML.dcm_rotation79	18_energy158.jpg
../DATASETS/24_bones_classifier_train_valid_224x224x3/valid/22/22_APML.dcm_rotation82	12_energy158.jpg
../DATASETS/24_bones_classifier_train_valid_224x224x3/valid/22/22_APML.dcm_rotation79	9_energy146.jpg
../DATASETS/24_bones_classifier_train_valid_224x224x3/valid/22/22_APML.dcm_rotation103	-21_energy146.jpg
../DATASETS/24_bones_classifier_train_valid_224x224x3/valid/22/22_APML.dcm_rotation82	-12_energy158.jpg
../DATASETS/24_bones_classifier_train_valid_224x224x3/valid/22/22_APML.dcm_rotation82	18_energy158.jpg
../DATASETS/24_bones_classifier_train_valid_224x224x3/valid/22/22_APML.dcm_rotation100	6_energy146.jpg
../DATASETS/24_bones_classifier_train_valid_224x224x3/valid/22/22_APML.dcm_rotation100	6_energy158.jpg
../DATASETS/24_bones_classifier_train_valid_224x224x3/valid/22/22_APML.dcm_rotation82	6_energy146.jpg
../DATASETS/24_bones_classifier_train_valid_224x224x3/valid/22/22_APML.dcm_rotation82	21_energy140.jpg
../DATASETS/24_bones_classifier_train_valid_224x224x3/valid/22/22_APML.dcm_rotation82	-21_energy158.jpg
../DATASETS/24_bones_classifier_train_valid_224x224x3/valid/22/22_APML.dcm_rotation82	9_energy146.jpg
../DATASETS/24_bones_classifier_train_valid_224x224x3/valid/22/22_APML.dcm_rotation85	-3_energy152.jpg
../DATASETS/24_bones_classifier_train_valid_224x224x3/valid/22/22_APML.dcm_rotation103	-18_energy140.jpg
../DATASETS/24_bones_classifier_train_valid_224x224x3/valid/22/22_APML.dcm_rotation85	-3_energy146.jpg
../DATASETS/24_bones_classifier_train_valid_224x224x3/valid/22/22_APML.dcm_rotation82	-15_energy152.jpg
../DATASETS/24_bones_classifier_train_valid_224x224x3/valid/22/22_APML.dcm_rotation82	0_energy158.jpg
../DATASETS/24_bones_classifier_train_valid_224x224x3/valid/22/22_APML.dcm_rotation82	18_energy152.jpg
../DATASETS/24_bones_classifier_train_valid_224x224x3/valid/22/22_APML.dcm_rotation73	18_energy158.jpg
../DATASETS/24_bones_classifier_train_valid_224x224x3/valid/22/22_APML.dcm_rotation85	-3_energy158.jpg
../DATASETS/24_bones_classifier_train_valid_224x224x3/valid/22/22_APML.dcm_rotation82	-12_energy140.jpg
../DATASETS/24_bones_classifier_train_valid_224x224x3/valid/22/22_APML.dcm_rotation79	6_energy158.jpg
../DATASETS/24_bones_classifier_train_valid_224x224x3/valid/22/22_APML.dcm_rotation103	18_energy140.jpg
../DATASETS/24_bones_classifier_train_valid_224x224x3/valid/22/22_APML.dcm_rotation82	0_energy152.jpg
../DATASETS/24_bones_classifier_train_valid_224x224x3/valid/22/22_APML.dcm_rotation103	0_energy152.jpg
../DATASETS/24_bones_classifier_train_valid_224x224x3/valid/22/22_APML.dcm_rotation82	-12_energy146.jpg
../DATASETS/24_bones_classifier_train_valid_224x224x3/valid/22/22_APML.dcm_rotation79	9_energy152.jpg
../DATASETS/24_bones_classifier_train_valid_224x224x3/valid/22/22_APML.dcm_rotation100	-12_energy158.jpg
../DATASETS/24_bones_classifier_train_valid_224x224x3/valid/22/22_APML.dcm_rotation82	-3_energy140.jpg
../DATASETS/24_bones_classifier_train_valid_224x224x3/valid/22/22_APML.dcm_rotation103	-15_energy146.jpg
../DATASETS/24_bones_classifier_train_valid_224x224x3/valid/22/22_APML.dcm_rotation85	-15_energy158.jpg
../DATASETS/24_bones_classifier_train_valid_224x224x3/valid/22/22_APML.dcm_rotation79	3_energy158.jpg
../DATASETS/24_bones_classifier_train_valid_224x224x3/valid/22/22_APML.dcm_rotation82	9_energy152.jpg
../DATASETS/24_bones_classifier_train_valid_224x224x3/valid/22/22_APML.dcm_rotation79	15_energy146.jpg
../DATASETS/24_bones_classifier_train_valid_224x224x3/valid/22/22_APML.dcm_rotation79	-3_energy158.jpg
../DATASETS/24_bones_classifier_train_valid_224x224x3/valid/22/22_APML.dcm_rotation79	12_energy140.jpg
../DATASETS/24_bones_classifier_train_valid_224x224x3/valid/22/22_APML.dcm_rotation73	0_energy146.jpg
../DATASETS/24_bones_classifier_train_valid_224x224x3/valid/22/22_APML.dcm_rotation73	-9_energy158.jpg
../DATASETS/24_bones_classifier_train_valid_224x224x3/valid/22/22_APML.dcm_rotation79	-6_energy152.jpg
../DATASETS/24_bones_classifier_train_valid_224x224x3/valid/13/13_APML.dcm_rotation79	6_energy140.jpg
../DATASETS/24_bones_classifier_train_valid_224x224x3/valid/13/13_APML.dcm_rotation79	9_energy146.jpg
../DATASETS/24_bones_classifier_train_valid_224x224x3/valid/13/13_APML.dcm_rotation82	-6_energy152.jpg
../DATASETS/24_bones_classifier_train_valid_224x224x3/valid/13/13_APML.dcm_rotation82	15_energy152.jpg
../DATASETS/24_bones_classifier_train_valid_224x224x3/valid/13/13_APML.dcm_rotation82	-21_energy146.jpg
../DATASETS/24_bones_classifier_train_valid_224x224x3/valid/13/13_APML.dcm_rotation73	18_energy158.jpg
../DATASETS/24_bones_classifier_train_valid_224x224x3/valid/13/13_APML.dcm_rotation100	9_energy146.jpg
../DATASETS/24_bones_classifier_train_valid_224x224x3/valid/13/13_APML.dcm_rotation85	-6_energy146.jpg
../DATASETS/24_bones_classifier_train_valid_224x224x3/valid/13/13_APML.dcm_rotation82	0_energy152.jpg
../DATASETS/24_bones_classifier_train_valid_224x224x3/valid/13/13_APML.dcm_rotation100	-15_energy158.jpg
../DATASETS/24_bones_classifier_train_valid_224x224x3/valid/13/13_APML.dcm_rotation73	0_energy146.jpg
../DATASETS/24_bones_classifier_train_valid_224x224x3/valid/13/13_APML.dcm_rotation73	-9_energy158.jpg
../DATASETS/24_bones_classifier_train_valid_224x224x3/valid/13/13_APML.dcm_rotation79	-3_energy140.jpg
../DATASETS/24_bones_classifier_train_valid_224x224x3/valid/13/13_APML.dcm_rotation79	-21_energy152.jpg
../DATASETS/24_bones_classifier_train_valid_224x224x3/valid/13/13_APML.dcm_rotation79	21_energy152.jpg
../DATASETS/24_bones_classifier_train_valid_224x224x3/valid/13/13_APML.dcm_rotation79	15_energy140.jpg
../DATASETS/24_bones_classifier_train_valid_224x224x3/valid/13/13_APML.dcm_rotation79	12_energy140.jpg
../DATASETS/24_bones_classifier_train_valid_224x224x3/valid/13/13_APML.dcm_rotation100	-15_energy140.jpg
../DATASETS/24_bones_classifier_train_valid_224x224x3/valid/13/13_APML.dcm_rotation85	-21_energy158.jpg
../DATASETS/24_bones_classifier_train_valid_224x224x3/valid/13/13_APML.dcm_rotation85	-21_energy152.jpg
../DATASETS/24_bones_classifier_train_valid_224x224x3/valid/13/13_APML.dcm_rotation82	6_energy158.jpg
../DATASETS/24_bones_classifier_train_valid_224x224x3/valid/13/13_APML.dcm_rotation82	-18_energy146.jpg
../DATASETS/24_bones_classifier_train_valid_224x224x3/valid/13/13_APML.dcm_rotation103	-12_energy140.jpg
../DATASETS/24_bones_classifier_train_valid_224x224x3/valid/13/13_APML.dcm_rotation85	-18_energy146.jpg
../DATASETS/24_bones_classifier_train_valid_224x224x3/valid/13/13_APML.dcm_rotation79	3_energy158.jpg
../DATASETS/24_bones_classifier_train_valid_224x224x3/valid/13/13_APML.dcm_rotation82	3_energy152.jpg
../DATASETS/24_bones_classifier_train_valid_224x224x3/valid/13/13_APML.dcm_rotation82	-15_energy146.jpg
../DATASETS/24_bones_classifier_train_valid_224x224x3/valid/13/13_APML.dcm_rotation82	-21_energy158.jpg
../DATASETS/24_bones_classifier_train_valid_224x224x3/valid/13/13_APML.dcm_rotation73	15_energy140.jpg
../DATASETS/24_bones_classifier_train_valid_224x224x3/valid/13/13_APML.dcm_rotation82	-18_energy152.jpg
../DATASETS/24_bones_classifier_train_valid_224x224x3/valid/13/13_APML.dcm_rotation79	-6_energy140.jpg
../DATASETS/24_bones_classifier_train_valid_224x224x3/valid/13/13_APML.dcm_rotation82	12_energy146.jpg
../DATASETS/24_bones_classifier_train_valid_224x224x3/valid/13/13_APML.dcm_rotation100	-15_energy146.jpg
../DATASETS/24_bones_classifier_train_valid_224x224x3/valid/13/13_APML.dcm_rotation103	-21_energy140.jpg
../DATASETS/24_bones_classifier_train_valid_224x224x3/valid/13/13_APML.dcm_rotation103	3_energy152.jpg
../DATASETS/24_bones_classifier_train_valid_224x224x3/valid/13/13_APML.dcm_rotation103	-18_energy158.jpg
../DATASETS/24_bones_classifier_train_valid_224x224x3/valid/13/13_APML.dcm_rotation79	9_energy158.jpg
../DATASETS/24_bones_classifier_train_valid_224x224x3/valid/13/13_APML.dcm_rotation79	0_energy158.jpg
../DATASETS/24_bones_classifier_train_valid_224x224x3/valid/13/13_APML.dcm_rotation85	-6_energy140.jpg
../DATASETS/24_bones_classifier_train_valid_224x224x3/valid/13/13_APML.dcm_rotation82	-9_energy152.jpg
../DATASETS/24_bones_classifier_train_valid_224x224x3/valid/13/13_APML.dcm_rotation79	18_energy146.jpg
../DATASETS/24_bones_classifier_train_valid_224x224x3/valid/13/13_APML.dcm_rotation85	-6_energy152.jpg
../DATASETS/24_bones_classifier_train_valid_224x224x3/valid/13/13_APML.dcm_rotation100	-15_energy152.jpg
../DATASETS/24_bones_classifier_train_valid_224x224x3/valid/13/13_APML.dcm_rotation103	-12_energy152.jpg
../DATASETS/24_bones_classifier_train_valid_224x224x3/valid/13/13_APML.dcm_rotation82	18_energy152.jpg
../DATASETS/24_bones_classifier_train_valid_224x224x3/valid/13/13_APML.dcm_rotation82	6_energy152.jpg
../DATASETS/24_bones_classifier_train_valid_224x224x3/valid/13/13_APML.dcm_rotation79	-6_energy146.jpg
../DATASETS/24_bones_classifier_train_valid_224x224x3/valid/13/13_APML.dcm_rotation100	6_energy146.jpg
../DATASETS/24_bones_classifier_train_valid_224x224x3/valid/13/13_APML.dcm_rotation79	21_energy140.jpg
../DATASETS/24_bones_classifier_train_valid_224x224x3/valid/13/13_APML.dcm_rotation79	-21_energy158.jpg
../DATASETS/24_bones_classifier_train_valid_224x224x3/valid/13/13_APML.dcm_rotation85	-15_energy158.jpg
../DATASETS/24_bones_classifier_train_valid_224x224x3/valid/13/13_APML.dcm_rotation100	-3_energy158.jpg
../DATASETS/24_bones_classifier_train_valid_224x224x3/valid/13/13_APML.dcm_rotation79	3_energy152.jpg
../DATASETS/24_bones_classifier_train_valid_224x224x3/valid/13/13_APML.dcm_rotation73	12_energy140.jpg
../DATASETS/24_bones_classifier_train_valid_224x224x3/valid/13/13_APML.dcm_rotation82	6_energy146.jpg
../DATASETS/24_bones_classifier_train_valid_224x224x3/valid/13/13_APML.dcm_rotation82	-12_energy158.jpg
../DATASETS/24_bones_classifier_train_valid_224x224x3/valid/13/13_APML.dcm_rotation73	0_energy152.jpg
../DATASETS/24_bones_classifier_train_valid_224x224x3/valid/13/13_APML.dcm_rotation79	-9_energy146.jpg
../DATASETS/24_bones_classifier_train_valid_224x224x3/valid/13/13_APML.dcm_rotation82	6_energy140.jpg
../DATASETS/24_bones_classifier_train_valid_224x224x3/valid/13/13_APML.dcm_rotation73	0_energy140.jpg
../DATASETS/24_bones_classifier_train_valid_224x224x3/valid/13/13_APML.dcm_rotation100	9_energy140.jpg
../DATASETS/24_bones_classifier_train_valid_224x224x3/valid/13/13_APML.dcm_rotation100	-12_energy140.jpg
../DATASETS/24_bones_classifier_train_valid_224x224x3/valid/13/13_APML.dcm_rotation82	-9_energy158.jpg
../DATASETS/24_bones_classifier_train_valid_224x224x3/valid/13/13_APML.dcm_rotation85	-6_energy158.jpg
../DATASETS/24_bones_classifier_train_valid_224x224x3/valid/13/13_APML.dcm_rotation82	12_energy158.jpg
../DATASETS/24_bones_classifier_train_valid_224x224x3/valid/13/13_APML.dcm_rotation82	21_energy146.jpg
../DATASETS/24_bones_classifier_train_valid_224x224x3/valid/13/13_APML.dcm_rotation79	0_energy146.jpg
../DATASETS/24_bones_classifier_train_valid_224x224x3/valid/13/13_APML.dcm_rotation82	9_energy158.jpg
../DATASETS/24_bones_classifier_train_valid_224x224x3/valid/13/13_APML.dcm_rotation85	-12_energy140.jpg
../DATASETS/24_bones_classifier_train_valid_224x224x3/valid/13/13_APML.dcm_rotation85	-18_energy140.jpg
../DATASETS/24_bones_classifier_train_valid_224x224x3/valid/13/13_APML.dcm_rotation85	-3_energy152.jpg
../DATASETS/24_bones_classifier_train_valid_224x224x3/valid/13/13_APML.dcm_rotation79	-3_energy152.jpg
../DATASETS/24_bones_classifier_train_valid_224x224x3/valid/13/13_APML.dcm_rotation79	-6_energy152.jpg
../DATASETS/24_bones_classifier_train_valid_224x224x3/valid/13/13_APML.dcm_rotation79	9_energy152.jpg
../DATASETS/24_bones_classifier_train_valid_224x224x3/valid/13/13_APML.dcm_rotation82	-6_energy158.jpg
../DATASETS/24_bones_classifier_train_valid_224x224x3/valid/13/13_APML.dcm_rotation79	6_energy146.jpg
../DATASETS/24_bones_classifier_train_valid_224x224x3/valid/13/13_APML.dcm_rotation79	-9_energy152.jpg
../DATASETS/24_bones_classifier_train_valid_224x224x3/valid/13/13_APML.dcm_rotation79	3_energy140.jpg
../DATASETS/24_bones_classifier_train_valid_224x224x3/valid/13/13_APML.dcm_rotation85	-3_energy158.jpg
../DATASETS/24_bones_classifier_train_valid_224x224x3/valid/13/13_APML.dcm_rotation82	0_energy140.jpg
../DATASETS/24_bones_classifier_train_valid_224x224x3/valid/13/13_APML.dcm_rotation73	18_energy140.jpg
../DATASETS/24_bones_classifier_train_valid_224x224x3/valid/13/13_APML.dcm_rotation79	-21_energy146.jpg
../DATASETS/24_bones_classifier_train_valid_224x224x3/valid/13/13_APML.dcm_rotation103	-12_energy146.jpg
../DATASETS/24_bones_classifier_train_valid_224x224x3/valid/13/13_APML.dcm_rotation82	-12_energy140.jpg
../DATASETS/24_bones_classifier_train_valid_224x224x3/valid/13/13_APML.dcm_rotation85	-15_energy146.jpg
../DATASETS/24_bones_classifier_train_valid_224x224x3/valid/13/13_APML.dcm_rotation103	-15_energy140.jpg
../DATASETS/24_bones_classifier_train_valid_224x224x3/valid/13/13_APML.dcm_rotation82	-3_energy140.jpg
../DATASETS/24_bones_classifier_train_valid_224x224x3/valid/13/13_APML.dcm_rotation73	15_energy158.jpg
../DATASETS/24_bones_classifier_train_valid_224x224x3/valid/13/13_APML.dcm_rotation85	-18_energy158.jpg
../DATASETS/24_bones_classifier_train_valid_224x224x3/valid/13/13_APML.dcm_rotation79	12_energy146.jpg
../DATASETS/24_bones_classifier_train_valid_224x224x3/valid/13/13_APML.dcm_rotation82	3_energy146.jpg
../DATASETS/24_bones_classifier_train_valid_224x224x3/valid/13/13_APML.dcm_rotation100	9_energy152.jpg
../DATASETS/24_bones_classifier_train_valid_224x224x3/valid/13/13_APML.dcm_rotation73	15_energy152.jpg
../DATASETS/24_bones_classifier_train_valid_224x224x3/valid/13/13_APML.dcm_rotation73	0_energy158.jpg
../DATASETS/24_bones_classifier_train_valid_224x224x3/valid/13/13_APML.dcm_rotation73	18_energy146.jpg
../DATASETS/24_bones_classifier_train_valid_224x224x3/valid/13/13_APML.dcm_rotation100	9_energy158.jpg
../DATASETS/24_bones_classifier_train_valid_224x224x3/valid/13/13_APML.dcm_rotation79	18_energy140.jpg
../DATASETS/24_bones_classifier_train_valid_224x224x3/valid/13/13_APML.dcm_rotation79	15_energy158.jpg
../DATASETS/24_bones_classifier_train_valid_224x224x3/valid/13/13_APML.dcm_rotation85	-3_energy146.jpg
../DATASETS/24_bones_classifier_train_valid_224x224x3/valid/13/13_APML.dcm_rotation100	-12_energy158.jpg
../DATASETS/24_bones_classifier_train_valid_224x224x3/valid/13/13_APML.dcm_rotation82	3_energy140.jpg
../DATASETS/24_bones_classifier_train_valid_224x224x3/valid/13/13_APML.dcm_rotation82	-3_energy158.jpg
../DATASETS/24_bones_classifier_train_valid_224x224x3/valid/13/13_APML.dcm_rotation100	6_energy140.jpg
../DATASETS/24_bones_classifier_train_valid_224x224x3/valid/13/13_APML.dcm_rotation82	-12_energy146.jpg
../DATASETS/24_bones_classifier_train_valid_224x224x3/valid/13/13_APML.dcm_rotation103	-6_energy140.jpg
../DATASETS/24_bones_classifier_train_valid_224x224x3/valid/13/13_APML.dcm_rotation79	-9_energy140.jpg
../DATASETS/24_bones_classifier_train_valid_224x224x3/valid/13/13_APML.dcm_rotation82	9_energy146.jpg
../DATASETS/24_bones_classifier_train_valid_224x224x3/valid/13/13_APML.dcm_rotation100	-18_energy140.jpg
../DATASETS/24_bones_classifier_train_valid_224x224x3/valid/13/13_APML.dcm_rotation103	-18_energy152.jpg
../DATASETS/24_bones_classifier_train_valid_224x224x3/valid/13/13_APML.dcm_rotation82	-15_energy140.jpg
../DATASETS/24_bones_classifier_train_valid_224x224x3/valid/13/13_APML.dcm_rotation73	12_energy146.jpg
../DATASETS/24_bones_classifier_train_valid_224x224x3/valid/13/13_APML.dcm_rotation100	6_energy152.jpg
../DATASETS/24_bones_classifier_train_valid_224x224x3/valid/13/13_APML.dcm_rotation100	-12_energy152.jpg
../DATASETS/24_bones_classifier_train_valid_224x224x3/valid/13/13_APML.dcm_rotation100	-12_energy146.jpg
../DATASETS/24_bones_classifier_train_valid_224x224x3/valid/13/13_APML.dcm_rotation100	3_energy158.jpg
../DATASETS/24_bones_classifier_train_valid_224x224x3/valid/13/13_APML.dcm_rotation85	-3_energy140.jpg
../DATASETS/24_bones_classifier_train_valid_224x224x3/valid/13/13_APML.dcm_rotation82	15_energy146.jpg
../DATASETS/24_bones_classifier_train_valid_224x224x3/valid/13/13_APML.dcm_rotation85	-12_energy146.jpg
../DATASETS/24_bones_classifier_train_valid_224x224x3/valid/13/13_APML.dcm_rotation79	18_energy152.jpg
../DATASETS/24_bones_classifier_train_valid_224x224x3/valid/13/13_APML.dcm_rotation82	-3_energy146.jpg
../DATASETS/24_bones_classifier_train_valid_224x224x3/valid/13/13_APML.dcm_rotation73	18_energy152.jpg
../DATASETS/24_bones_classifier_train_valid_224x224x3/valid/13/13_APML.dcm_rotation82	9_energy140.jpg
../DATASETS/24_bones_classifier_train_valid_224x224x3/valid/13/13_APML.dcm_rotation82	15_energy140.jpg
../DATASETS/24_bones_classifier_train_valid_224x224x3/valid/13/13_APML.dcm_rotation79	6_energy158.jpg
../DATASETS/24_bones_classifier_train_valid_224x224x3/valid/13/13_APML.dcm_rotation100	6_energy158.jpg
../DATASETS/24_bones_classifier_train_valid_224x224x3/valid/13/13_APML.dcm_rotation79	18_energy158.jpg
../DATASETS/24_bones_classifier_train_valid_224x224x3/valid/13/13_APML.dcm_rotation82	-21_energy140.jpg
../DATASETS/24_bones_classifier_train_valid_224x224x3/valid/13/13_APML.dcm_rotation73	12_energy158.jpg
../DATASETS/24_bones_classifier_train_valid_224x224x3/valid/13/13_APML.dcm_rotation73	12_energy152.jpg
../DATASETS/24_bones_classifier_train_valid_224x224x3/valid/13/13_APML.dcm_rotation79	15_energy152.jpg
../DATASETS/24_bones_classifier_train_valid_224x224x3/valid/13/13_APML.dcm_rotation82	9_energy152.jpg
../DATASETS/24_bones_classifier_train_valid_224x224x3/valid/13/13_APML.dcm_rotation103	-18_energy140.jpg
../DATASETS/24_bones_classifier_train_valid_224x224x3/valid/13/13_APML.dcm_rotation82	12_energy140.jpg
../DATASETS/24_bones_classifier_train_valid_224x224x3/valid/13/13_APML.dcm_rotation79	0_energy140.jpg
../DATASETS/24_bones_classifier_train_valid_224x224x3/valid/13/13_APML.dcm_rotation103	0_energy152.jpg
../DATASETS/24_bones_classifier_train_valid_224x224x3/valid/13/13_APML.dcm_rotation79	3_energy146.jpg
../DATASETS/24_bones_classifier_train_valid_224x224x3/valid/13/13_APML.dcm_rotation106	-12_energy140.jpg
../DATASETS/24_bones_classifier_train_valid_224x224x3/valid/13/13_APML.dcm_rotation82	12_energy152.jpg
../DATASETS/24_bones_classifier_train_valid_224x224x3/valid/13/13_APML.dcm_rotation82	-12_energy152.jpg
../DATASETS/24_bones_classifier_train_valid_224x224x3/valid/13/13_APML.dcm_rotation103	-15_energy152.jpg
../DATASETS/24_bones_classifier_train_valid_224x224x3/valid/13/13_APML.dcm_rotation73	21_energy140.jpg
../DATASETS/24_bones_classifier_train_valid_224x224x3/valid/13/13_APML.dcm_rotation79	21_energy158.jpg
../DATASETS/24_bones_classifier_train_valid_224x224x3/valid/13/13_APML.dcm_rotation82	18_energy146.jpg
../DATASETS/24_bones_classifier_train_valid_224x224x3/valid/13/13_APML.dcm_rotation82	-18_energy158.jpg
../DATASETS/24_bones_classifier_train_valid_224x224x3/valid/13/13_APML.dcm_rotation82	-15_energy152.jpg
../DATASETS/24_bones_classifier_train_valid_224x224x3/valid/13/13_APML.dcm_rotation79	15_energy146.jpg
../DATASETS/24_bones_classifier_train_valid_224x224x3/valid/13/13_APML.dcm_rotation100	-18_energy146.jpg
../DATASETS/24_bones_classifier_train_valid_224x224x3/valid/13/13_APML.dcm_rotation82	21_energy152.jpg
../DATASETS/24_bones_classifier_train_valid_224x224x3/valid/13/13_APML.dcm_rotation79	-3_energy158.jpg
../DATASETS/24_bones_classifier_train_valid_224x224x3/valid/13/13_APML.dcm_rotation85	-21_energy140.jpg
../DATASETS/24_bones_classifier_train_valid_224x224x3/valid/13/13_APML.dcm_rotation82	-21_energy152.jpg
../DATASETS/24_bones_classifier_train_valid_224x224x3/valid/13/13_APML.dcm_rotation103	18_energy140.jpg
../DATASETS/24_bones_classifier_train_valid_224x224x3/valid/13/13_APML.dcm_rotation103	-12_energy158.jpg
../DATASETS/24_bones_classifier_train_valid_224x224x3/valid/13/13_APML.dcm_rotation103	-21_energy146.jpg
../DATASETS/24_bones_classifier_train_valid_224x224x3/valid/13/13_APML.dcm_rotation100	18_energy146.jpg
../DATASETS/24_bones_classifier_train_valid_224x224x3/valid/13/13_APML.dcm_rotation82	0_energy158.jpg
../DATASETS/24_bones_classifier_train_valid_224x224x3/valid/13/13_APML.dcm_rotation82	18_energy158.jpg
../DATASETS/24_bones_classifier_train_valid_224x224x3/valid/13/13_APML.dcm_rotation82	21_energy140.jpg
../DATASETS/24_bones_classifier_train_valid_224x224x3/valid/13/13_APML.dcm_rotation85	-12_energy158.jpg
../DATASETS/24_bones_classifier_train_valid_224x224x3/valid/13/13_APML.dcm_rotation73	15_energy146.jpg
../DATASETS/24_bones_classifier_train_valid_224x224x3/valid/13/13_APML.dcm_rotation82	-9_energy146.jpg
../DATASETS/24_bones_classifier_train_valid_224x224x3/valid/13/13_APML.dcm_rotation79	0_energy152.jpg
../DATASETS/24_bones_classifier_train_valid_224x224x3/valid/13/13_APML.dcm_rotation82	-6_energy146.jpg
../DATASETS/24_bones_classifier_train_valid_224x224x3/valid/13/13_APML.dcm_rotation79	-3_energy146.jpg
../DATASETS/24_bones_classifier_train_valid_224x224x3/valid/13/13_APML.dcm_rotation79	6_energy152.jpg
../DATASETS/24_bones_classifier_train_valid_224x224x3/valid/13/13_APML.dcm_rotation100	3_energy152.jpg
../DATASETS/24_bones_classifier_train_valid_224x224x3/valid/13/13_APML.dcm_rotation82	-6_energy140.jpg
../DATASETS/24_bones_classifier_train_valid_224x224x3/valid/13/13_APML.dcm_rotation85	-15_energy140.jpg
../DATASETS/24_bones_classifier_train_valid_224x224x3/valid/13/13_APML.dcm_rotation82	-18_energy140.jpg
../DATASETS/24_bones_classifier_train_valid_224x224x3/valid/13/13_APML.dcm_rotation103	-18_energy146.jpg
../DATASETS/24_bones_classifier_train_valid_224x224x3/valid/13/13_APML.dcm_rotation82	15_energy158.jpg
../DATASETS/24_bones_classifier_train_valid_224x224x3/valid/13/13_APML.dcm_rotation82	21_energy158.jpg
../DATASETS/24_bones_classifier_train_valid_224x224x3/valid/13/13_APML.dcm_rotation82	-9_energy140.jpg
../DATASETS/24_bones_classifier_train_valid_224x224x3/valid/13/13_APML.dcm_rotation85	-15_energy152.jpg
../DATASETS/24_bones_classifier_train_valid_224x224x3/valid/13/13_APML.dcm_rotation79	-9_energy158.jpg
../DATASETS/24_bones_classifier_train_valid_224x224x3/valid/13/13_APML.dcm_rotation103	-15_energy158.jpg
../DATASETS/24_bones_classifier_train_valid_224x224x3/valid/13/13_APML.dcm_rotation103	-15_energy146.jpg
../DATASETS/24_bones_classifier_train_valid_224x224x3/valid/13/13_APML.dcm_rotation85	-18_energy152.jpg
../DATASETS/24_bones_classifier_train_valid_224x224x3/valid/13/13_APML.dcm_rotation100	0_energy146.jpg
../DATASETS/24_bones_classifier_train_valid_224x224x3/valid/13/13_APML.dcm_rotation79	12_energy158.jpg
../DATASETS/24_bones_classifier_train_valid_224x224x3/valid/4/4_APML.dcm_rotation85	-3_energy140.jpg
../DATASETS/24_bones_classifier_train_valid_224x224x3/valid/4/4_APML.dcm_rotation85	-12_energy146.jpg
../DATASETS/24_bones_classifier_train_valid_224x224x3/valid/4/4_APML.dcm_rotation73	-18_energy146.jpg
../DATASETS/24_bones_classifier_train_valid_224x224x3/valid/4/4_APML.dcm_rotation85	-12_energy158.jpg
../DATASETS/24_bones_classifier_train_valid_224x224x3/valid/4/4_APML.dcm_rotation82	15_energy158.jpg
../DATASETS/24_bones_classifier_train_valid_224x224x3/valid/4/4_APML.dcm_rotation100	0_energy152.jpg
../DATASETS/24_bones_classifier_train_valid_224x224x3/valid/4/4_APML.dcm_rotation82	0_energy158.jpg
../DATASETS/24_bones_classifier_train_valid_224x224x3/valid/4/4_APML.dcm_rotation73	-18_energy152.jpg
../DATASETS/24_bones_classifier_train_valid_224x224x3/valid/4/4_APML.dcm_rotation85	-9_energy158.jpg
../DATASETS/24_bones_classifier_train_valid_224x224x3/valid/4/4_APML.dcm_rotation79	6_energy158.jpg
../DATASETS/24_bones_classifier_train_valid_224x224x3/valid/4/4_APML.dcm_rotation100	-6_energy158.jpg
../DATASETS/24_bones_classifier_train_valid_224x224x3/valid/4/4_APML.dcm_rotation85	-21_energy146.jpg
../DATASETS/24_bones_classifier_train_valid_224x224x3/valid/4/4_APML.dcm_rotation73	-15_energy158.jpg
../DATASETS/24_bones_classifier_train_valid_224x224x3/valid/4/4_APML.dcm_rotation100	-15_energy146.jpg
../DATASETS/24_bones_classifier_train_valid_224x224x3/valid/4/4_APML.dcm_rotation82	18_energy152.jpg
../DATASETS/24_bones_classifier_train_valid_224x224x3/valid/4/4_APML.dcm_rotation82	9_energy146.jpg
../DATASETS/24_bones_classifier_train_valid_224x224x3/valid/4/4_APML.dcm_rotation103	-18_energy158.jpg
../DATASETS/24_bones_classifier_train_valid_224x224x3/valid/4/4_APML.dcm_rotation79	6_energy146.jpg
../DATASETS/24_bones_classifier_train_valid_224x224x3/valid/4/4_APML.dcm_rotation82	-6_energy140.jpg
../DATASETS/24_bones_classifier_train_valid_224x224x3/valid/4/4_APML.dcm_rotation82	-12_energy146.jpg
../DATASETS/24_bones_classifier_train_valid_224x224x3/valid/4/4_APML.dcm_rotation85	12_energy146.jpg
../DATASETS/24_bones_classifier_train_valid_224x224x3/valid/4/4_APML.dcm_rotation82	12_energy158.jpg
../DATASETS/24_bones_classifier_train_valid_224x224x3/valid/4/4_APML.dcm_rotation85	-12_energy152.jpg
../DATASETS/24_bones_classifier_train_valid_224x224x3/valid/4/4_APML.dcm_rotation100	6_energy158.jpg
../DATASETS/24_bones_classifier_train_valid_224x224x3/valid/4/4_APML.dcm_rotation82	-21_energy152.jpg
../DATASETS/24_bones_classifier_train_valid_224x224x3/valid/4/4_APML.dcm_rotation79	0_energy146.jpg
../DATASETS/24_bones_classifier_train_valid_224x224x3/valid/4/4_APML.dcm_rotation100	6_energy140.jpg
../DATASETS/24_bones_classifier_train_valid_224x224x3/valid/4/4_APML.dcm_rotation100	0_energy146.jpg
../DATASETS/24_bones_classifier_train_valid_224x224x3/valid/4/4_APML.dcm_rotation79	21_energy158.jpg
../DATASETS/24_bones_classifier_train_valid_224x224x3/valid/4/4_APML.dcm_rotation79	3_energy152.jpg
../DATASETS/24_bones_classifier_train_valid_224x224x3/valid/4/4_APML.dcm_rotation82	18_energy146.jpg
../DATASETS/24_bones_classifier_train_valid_224x224x3/valid/4/4_APML.dcm_rotation79	12_energy158.jpg
../DATASETS/24_bones_classifier_train_valid_224x224x3/valid/4/4_APML.dcm_rotation100	12_energy146.jpg
../DATASETS/24_bones_classifier_train_valid_224x224x3/valid/4/4_APML.dcm_rotation100	-6_energy152.jpg
../DATASETS/24_bones_classifier_train_valid_224x224x3/valid/4/4_APML.dcm_rotation73	-21_energy140.jpg
../DATASETS/24_bones_classifier_train_valid_224x224x3/valid/4/4_APML.dcm_rotation100	-18_energy140.jpg
../DATASETS/24_bones_classifier_train_valid_224x224x3/valid/4/4_APML.dcm_rotation79	0_energy152.jpg
../DATASETS/24_bones_classifier_train_valid_224x224x3/valid/4/4_APML.dcm_rotation73	-21_energy146.jpg
../DATASETS/24_bones_classifier_train_valid_224x224x3/valid/4/4_APML.dcm_rotation100	6_energy146.jpg
../DATASETS/24_bones_classifier_train_valid_224x224x3/valid/4/4_APML.dcm_rotation79	0_energy158.jpg
../DATASETS/24_bones_classifier_train_valid_224x224x3/valid/4/4_APML.dcm_rotation73	-18_energy158.jpg
../DATASETS/24_bones_classifier_train_valid_224x224x3/valid/4/4_APML.dcm_rotation82	-18_energy158.jpg
../DATASETS/24_bones_classifier_train_valid_224x224x3/valid/4/4_APML.dcm_rotation100	-12_energy146.jpg
../DATASETS/24_bones_classifier_train_valid_224x224x3/valid/4/4_APML.dcm_rotation73	-15_energy140.jpg
../DATASETS/24_bones_classifier_train_valid_224x224x3/valid/4/4_APML.dcm_rotation82	-12_energy152.jpg
../DATASETS/24_bones_classifier_train_valid_224x224x3/valid/4/4_APML.dcm_rotation85	-21_energy152.jpg
../DATASETS/24_bones_classifier_train_valid_224x224x3/valid/4/4_APML.dcm_rotation100	9_energy140.jpg
../DATASETS/24_bones_classifier_train_valid_224x224x3/valid/4/4_APML.dcm_rotation85	0_energy152.jpg
../DATASETS/24_bones_classifier_train_valid_224x224x3/valid/4/4_APML.dcm_rotation82	-6_energy152.jpg
../DATASETS/24_bones_classifier_train_valid_224x224x3/valid/4/4_APML.dcm_rotation73	-18_energy140.jpg
../DATASETS/24_bones_classifier_train_valid_224x224x3/valid/4/4_APML.dcm_rotation100	-12_energy158.jpg
../DATASETS/24_bones_classifier_train_valid_224x224x3/valid/4/4_APML.dcm_rotation82	-15_energy146.jpg
../DATASETS/24_bones_classifier_train_valid_224x224x3/valid/4/4_APML.dcm_rotation79	18_energy152.jpg
../DATASETS/24_bones_classifier_train_valid_224x224x3/valid/4/4_APML.dcm_rotation82	12_energy152.jpg
../DATASETS/24_bones_classifier_train_valid_224x224x3/valid/4/4_APML.dcm_rotation100	-12_energy152.jpg
../DATASETS/24_bones_classifier_train_valid_224x224x3/valid/4/4_APML.dcm_rotation82	-18_energy140.jpg
../DATASETS/24_bones_classifier_train_valid_224x224x3/valid/4/4_APML.dcm_rotation73	-15_energy152.jpg
../DATASETS/24_bones_classifier_train_valid_224x224x3/valid/4/4_APML.dcm_rotation100	-6_energy146.jpg
../DATASETS/24_bones_classifier_train_valid_224x224x3/valid/4/4_APML.dcm_rotation79	6_energy140.jpg
../DATASETS/24_bones_classifier_train_valid_224x224x3/valid/4/4_APML.dcm_rotation82	-15_energy140.jpg
../DATASETS/24_bones_classifier_train_valid_224x224x3/valid/4/4_APML.dcm_rotation85	-6_energy140.jpg
../DATASETS/24_bones_classifier_train_valid_224x224x3/valid/4/4_APML.dcm_rotation82	-6_energy158.jpg
../DATASETS/24_bones_classifier_train_valid_224x224x3/valid/4/4_APML.dcm_rotation100	9_energy158.jpg
../DATASETS/24_bones_classifier_train_valid_224x224x3/valid/4/4_APML.dcm_rotation100	-9_energy158.jpg
../DATASETS/24_bones_classifier_train_valid_224x224x3/valid/4/4_APML.dcm_rotation85	-15_energy140.jpg
../DATASETS/24_bones_classifier_train_valid_224x224x3/valid/4/4_APML.dcm_rotation82	-3_energy140.jpg
../DATASETS/24_bones_classifier_train_valid_224x224x3/valid/4/4_APML.dcm_rotation85	-6_energy158.jpg
../DATASETS/24_bones_classifier_train_valid_224x224x3/valid/4/4_APML.dcm_rotation85	-21_energy158.jpg
../DATASETS/24_bones_classifier_train_valid_224x224x3/valid/4/4_APML.dcm_rotation100	9_energy146.jpg
../DATASETS/24_bones_classifier_train_valid_224x224x3/valid/4/4_APML.dcm_rotation100	-18_energy152.jpg
../DATASETS/24_bones_classifier_train_valid_224x224x3/valid/4/4_APML.dcm_rotation100	9_energy152.jpg
../DATASETS/24_bones_classifier_train_valid_224x224x3/valid/4/4_APML.dcm_rotation100	-18_energy146.jpg
../DATASETS/24_bones_classifier_train_valid_224x224x3/valid/4/4_APML.dcm_rotation79	9_energy158.jpg
../DATASETS/24_bones_classifier_train_valid_224x224x3/valid/4/4_APML.dcm_rotation79	-9_energy146.jpg
../DATASETS/24_bones_classifier_train_valid_224x224x3/valid/4/4_APML.dcm_rotation79	0_energy140.jpg
../DATASETS/24_bones_classifier_train_valid_224x224x3/valid/4/4_APML.dcm_rotation103	-12_energy146.jpg
../DATASETS/24_bones_classifier_train_valid_224x224x3/valid/4/4_APML.dcm_rotation82	-15_energy158.jpg
../DATASETS/24_bones_classifier_train_valid_224x224x3/valid/4/4_APML.dcm_rotation82	9_energy140.jpg
../DATASETS/24_bones_classifier_train_valid_224x224x3/valid/4/4_APML.dcm_rotation82	-18_energy146.jpg
../DATASETS/24_bones_classifier_train_valid_224x224x3/valid/4/4_APML.dcm_rotation82	-18_energy152.jpg
../DATASETS/24_bones_classifier_train_valid_224x224x3/valid/4/4_APML.dcm_rotation82	6_energy158.jpg
../DATASETS/24_bones_classifier_train_valid_224x224x3/valid/4/4_APML.dcm_rotation79	12_energy146.jpg
../DATASETS/24_bones_classifier_train_valid_224x224x3/valid/4/4_APML.dcm_rotation79	15_energy146.jpg
../DATASETS/24_bones_classifier_train_valid_224x224x3/valid/4/4_APML.dcm_rotation100	-9_energy140.jpg
../DATASETS/24_bones_classifier_train_valid_224x224x3/valid/4/4_APML.dcm_rotation100	-15_energy140.jpg
../DATASETS/24_bones_classifier_train_valid_224x224x3/valid/4/4_APML.dcm_rotation82	-15_energy152.jpg
../DATASETS/24_bones_classifier_train_valid_224x224x3/valid/4/4_APML.dcm_rotation85	-3_energy146.jpg
../DATASETS/24_bones_classifier_train_valid_224x224x3/valid/4/4_APML.dcm_rotation82	0_energy146.jpg
../DATASETS/24_bones_classifier_train_valid_224x224x3/valid/4/4_APML.dcm_rotation82	18_energy140.jpg
../DATASETS/24_bones_classifier_train_valid_224x224x3/valid/4/4_APML.dcm_rotation79	3_energy158.jpg
../DATASETS/24_bones_classifier_train_valid_224x224x3/valid/4/4_APML.dcm_rotation82	0_energy140.jpg
../DATASETS/24_bones_classifier_train_valid_224x224x3/valid/4/4_APML.dcm_rotation82	-3_energy146.jpg
../DATASETS/24_bones_classifier_train_valid_224x224x3/valid/4/4_APML.dcm_rotation100	-15_energy158.jpg
../DATASETS/24_bones_classifier_train_valid_224x224x3/valid/4/4_APML.dcm_rotation85	-6_energy146.jpg
../DATASETS/24_bones_classifier_train_valid_224x224x3/valid/4/4_APML.dcm_rotation85	-18_energy158.jpg
../DATASETS/24_bones_classifier_train_valid_224x224x3/valid/4/4_APML.dcm_rotation82	3_energy146.jpg
../DATASETS/24_bones_classifier_train_valid_224x224x3/valid/4/4_APML.dcm_rotation79	15_energy152.jpg
../DATASETS/24_bones_classifier_train_valid_224x224x3/valid/4/4_APML.dcm_rotation82	12_energy140.jpg
../DATASETS/24_bones_classifier_train_valid_224x224x3/valid/4/4_APML.dcm_rotation73	-12_energy158.jpg
../DATASETS/24_bones_classifier_train_valid_224x224x3/valid/4/4_APML.dcm_rotation82	12_energy146.jpg
../DATASETS/24_bones_classifier_train_valid_224x224x3/valid/4/4_APML.dcm_rotation103	21_energy152.jpg
../DATASETS/24_bones_classifier_train_valid_224x224x3/valid/4/4_APML.dcm_rotation82	-6_energy146.jpg
../DATASETS/24_bones_classifier_train_valid_224x224x3/valid/4/4_APML.dcm_rotation82	-9_energy146.jpg
../DATASETS/24_bones_classifier_train_valid_224x224x3/valid/4/4_APML.dcm_rotation85	-15_energy158.jpg
../DATASETS/24_bones_classifier_train_valid_224x224x3/valid/4/4_APML.dcm_rotation82	21_energy140.jpg
../DATASETS/24_bones_classifier_train_valid_224x224x3/valid/4/4_APML.dcm_rotation82	15_energy146.jpg
../DATASETS/24_bones_classifier_train_valid_224x224x3/valid/4/4_APML.dcm_rotation85	-18_energy152.jpg
../DATASETS/24_bones_classifier_train_valid_224x224x3/valid/4/4_APML.dcm_rotation85	0_energy158.jpg
../DATASETS/24_bones_classifier_train_valid_224x224x3/valid/4/4_APML.dcm_rotation79	3_energy146.jpg
../DATASETS/24_bones_classifier_train_valid_224x224x3/valid/4/4_APML.dcm_rotation82	6_energy140.jpg
../DATASETS/24_bones_classifier_train_valid_224x224x3/valid/4/4_APML.dcm_rotation85	0_energy140.jpg
../DATASETS/24_bones_classifier_train_valid_224x224x3/valid/4/4_APML.dcm_rotation79	21_energy140.jpg
../DATASETS/24_bones_classifier_train_valid_224x224x3/valid/4/4_APML.dcm_rotation100	0_energy140.jpg
../DATASETS/24_bones_classifier_train_valid_224x224x3/valid/4/4_APML.dcm_rotation100	12_energy140.jpg
../DATASETS/24_bones_classifier_train_valid_224x224x3/valid/4/4_APML.dcm_rotation100	0_energy158.jpg
../DATASETS/24_bones_classifier_train_valid_224x224x3/valid/4/4_APML.dcm_rotation82	-12_energy158.jpg
../DATASETS/24_bones_classifier_train_valid_224x224x3/valid/4/4_APML.dcm_rotation85	12_energy152.jpg
../DATASETS/24_bones_classifier_train_valid_224x224x3/valid/4/4_APML.dcm_rotation82	9_energy158.jpg
../DATASETS/24_bones_classifier_train_valid_224x224x3/valid/4/4_APML.dcm_rotation100	6_energy152.jpg
../DATASETS/24_bones_classifier_train_valid_224x224x3/valid/4/4_APML.dcm_rotation82	-9_energy152.jpg
../DATASETS/24_bones_classifier_train_valid_224x224x3/valid/4/4_APML.dcm_rotation79	9_energy152.jpg
../DATASETS/24_bones_classifier_train_valid_224x224x3/valid/4/4_APML.dcm_rotation82	6_energy152.jpg
../DATASETS/24_bones_classifier_train_valid_224x224x3/valid/4/4_APML.dcm_rotation100	-21_energy152.jpg
../DATASETS/24_bones_classifier_train_valid_224x224x3/valid/4/4_APML.dcm_rotation100	-21_energy140.jpg
../DATASETS/24_bones_classifier_train_valid_224x224x3/valid/4/4_APML.dcm_rotation79	15_energy158.jpg
../DATASETS/24_bones_classifier_train_valid_224x224x3/valid/4/4_APML.dcm_rotation79	18_energy140.jpg
../DATASETS/24_bones_classifier_train_valid_224x224x3/valid/4/4_APML.dcm_rotation85	-15_energy152.jpg
../DATASETS/24_bones_classifier_train_valid_224x224x3/valid/4/4_APML.dcm_rotation100	-9_energy152.jpg
../DATASETS/24_bones_classifier_train_valid_224x224x3/valid/4/4_APML.dcm_rotation79	-9_energy152.jpg
../DATASETS/24_bones_classifier_train_valid_224x224x3/valid/4/4_APML.dcm_rotation103	-12_energy140.jpg
../DATASETS/24_bones_classifier_train_valid_224x224x3/valid/4/4_APML.dcm_rotation100	-9_energy146.jpg
../DATASETS/24_bones_classifier_train_valid_224x224x3/valid/4/4_APML.dcm_rotation103	12_energy140.jpg
../DATASETS/24_bones_classifier_train_valid_224x224x3/valid/4/4_APML.dcm_rotation100	-12_energy140.jpg
../DATASETS/24_bones_classifier_train_valid_224x224x3/valid/4/4_APML.dcm_rotation79	21_energy146.jpg
../DATASETS/24_bones_classifier_train_valid_224x224x3/valid/4/4_APML.dcm_rotation79	9_energy140.jpg
../DATASETS/24_bones_classifier_train_valid_224x224x3/valid/4/4_APML.dcm_rotation100	-6_energy140.jpg
../DATASETS/24_bones_classifier_train_valid_224x224x3/valid/4/4_APML.dcm_rotation100	-3_energy140.jpg
../DATASETS/24_bones_classifier_train_valid_224x224x3/valid/4/4_APML.dcm_rotation100	-18_energy158.jpg
../DATASETS/24_bones_classifier_train_valid_224x224x3/valid/4/4_APML.dcm_rotation79	18_energy158.jpg
../DATASETS/24_bones_classifier_train_valid_224x224x3/valid/4/4_APML.dcm_rotation100	3_energy158.jpg
../DATASETS/24_bones_classifier_train_valid_224x224x3/valid/4/4_APML.dcm_rotation85	-18_energy140.jpg
../DATASETS/24_bones_classifier_train_valid_224x224x3/valid/4/4_APML.dcm_rotation100	-21_energy158.jpg
../DATASETS/24_bones_classifier_train_valid_224x224x3/valid/4/4_APML.dcm_rotation85	-3_energy152.jpg
../DATASETS/24_bones_classifier_train_valid_224x224x3/valid/4/4_APML.dcm_rotation85	-3_energy158.jpg
../DATASETS/24_bones_classifier_train_valid_224x224x3/valid/4/4_APML.dcm_rotation79	18_energy146.jpg
../DATASETS/24_bones_classifier_train_valid_224x224x3/valid/4/4_APML.dcm_rotation82	-21_energy158.jpg
../DATASETS/24_bones_classifier_train_valid_224x224x3/valid/4/4_APML.dcm_rotation79	9_energy146.jpg
../DATASETS/24_bones_classifier_train_valid_224x224x3/valid/4/4_APML.dcm_rotation85	-9_energy146.jpg
../DATASETS/24_bones_classifier_train_valid_224x224x3/valid/4/4_APML.dcm_rotation100	-3_energy146.jpg
../DATASETS/24_bones_classifier_train_valid_224x224x3/valid/4/4_APML.dcm_rotation103	-6_energy146.jpg
../DATASETS/24_bones_classifier_train_valid_224x224x3/valid/4/4_APML.dcm_rotation73	-15_energy146.jpg
../DATASETS/24_bones_classifier_train_valid_224x224x3/valid/4/4_APML.dcm_rotation79	6_energy152.jpg
../DATASETS/24_bones_classifier_train_valid_224x224x3/valid/4/4_APML.dcm_rotation85	-9_energy152.jpg
../DATASETS/24_bones_classifier_train_valid_224x224x3/valid/4/4_APML.dcm_rotation100	-15_energy152.jpg
../DATASETS/24_bones_classifier_train_valid_224x224x3/valid/4/4_APML.dcm_rotation100	-3_energy152.jpg
../DATASETS/24_bones_classifier_train_valid_224x224x3/valid/4/4_APML.dcm_rotation82	3_energy152.jpg
../DATASETS/24_bones_classifier_train_valid_224x224x3/valid/4/4_APML.dcm_rotation100	-21_energy146.jpg
../DATASETS/24_bones_classifier_train_valid_224x224x3/valid/4/4_APML.dcm_rotation82	0_energy152.jpg
../DATASETS/24_bones_classifier_train_valid_224x224x3/valid/4/4_APML.dcm_rotation100	-3_energy158.jpg
../DATASETS/24_bones_classifier_train_valid_224x224x3/valid/4/4_APML.dcm_rotation82	21_energy158.jpg
../DATASETS/24_bones_classifier_train_valid_224x224x3/valid/4/4_APML.dcm_rotation82	18_energy158.jpg
../DATASETS/24_bones_classifier_train_valid_224x224x3/valid/4/4_APML.dcm_rotation82	6_energy146.jpg
../DATASETS/24_bones_classifier_train_valid_224x224x3/valid/4/4_APML.dcm_rotation85	12_energy140.jpg
../DATASETS/24_bones_classifier_train_valid_224x224x3/valid/4/4_APML.dcm_rotation82	21_energy146.jpg
../DATASETS/24_bones_classifier_train_valid_224x224x3/valid/4/4_APML.dcm_rotation85	-15_energy146.jpg
../DATASETS/24_bones_classifier_train_valid_224x224x3/valid/4/4_APML.dcm_rotation79	-9_energy158.jpg
../DATASETS/24_bones_classifier_train_valid_224x224x3/valid/4/4_APML.dcm_rotation79	12_energy140.jpg
../DATASETS/24_bones_classifier_train_valid_224x224x3/valid/4/4_APML.dcm_rotation79	21_energy152.jpg
../DATASETS/24_bones_classifier_train_valid_224x224x3/valid/4/4_APML.dcm_rotation85	0_energy146.jpg
../DATASETS/24_bones_classifier_train_valid_224x224x3/valid/4/4_APML.dcm_rotation82	3_energy158.jpg
../DATASETS/24_bones_classifier_train_valid_224x224x3/valid/4/4_APML.dcm_rotation82	21_energy152.jpg
../DATASETS/24_bones_classifier_train_valid_224x224x3/valid/4/4_APML.dcm_rotation82	-3_energy158.jpg
../DATASETS/24_bones_classifier_train_valid_224x224x3/valid/4/4_APML.dcm_rotation82	-21_energy146.jpg
../DATASETS/24_bones_classifier_train_valid_224x224x3/valid/4/4_APML.dcm_rotation85	-18_energy146.jpg
../DATASETS/24_bones_classifier_train_valid_224x224x3/valid/4/4_APML.dcm_rotation82	15_energy152.jpg
../DATASETS/24_bones_classifier_train_valid_224x224x3/valid/4/4_APML.dcm_rotation82	9_energy152.jpg
../DATASETS/24_bones_classifier_train_valid_224x224x3/valid/4/4_APML.dcm_rotation82	-9_energy158.jpg
../DATASETS/24_bones_classifier_train_valid_224x224x3/valid/4/4_APML.dcm_rotation79	12_energy152.jpg
../DATASETS/24_bones_classifier_train_valid_224x224x3/valid/4/4_APML.dcm_rotation85	-6_energy152.jpg
../DATASETS/24_bones_classifier_train_valid_224x224x3/valid/4/4_APML.dcm_rotation82	-3_energy152.jpg
../DATASETS/24_bones_classifier_train_valid_224x224x3/valid/0/0_APML.dcm_rotation100	0_energy140.jpg
../DATASETS/24_bones_classifier_train_valid_224x224x3/valid/0/0_APML.dcm_rotation82	-18_energy140.jpg
../DATASETS/24_bones_classifier_train_valid_224x224x3/valid/0/0_APML.dcm_rotation82	-15_energy158.jpg
../DATASETS/24_bones_classifier_train_valid_224x224x3/valid/0/0_APML.dcm_rotation79	6_energy158.jpg
../DATASETS/24_bones_classifier_train_valid_224x224x3/valid/0/0_APML.dcm_rotation100	0_energy146.jpg
../DATASETS/24_bones_classifier_train_valid_224x224x3/valid/0/0_APML.dcm_rotation79	-9_energy158.jpg
../DATASETS/24_bones_classifier_train_valid_224x224x3/valid/0/0_APML.dcm_rotation82	18_energy158.jpg
../DATASETS/24_bones_classifier_train_valid_224x224x3/valid/0/0_APML.dcm_rotation85	-3_energy158.jpg
../DATASETS/24_bones_classifier_train_valid_224x224x3/valid/0/0_APML.dcm_rotation103	12_energy140.jpg
../DATASETS/24_bones_classifier_train_valid_224x224x3/valid/0/0_APML.dcm_rotation82	-12_energy146.jpg
../DATASETS/24_bones_classifier_train_valid_224x224x3/valid/0/0_APML.dcm_rotation82	3_energy146.jpg
../DATASETS/24_bones_classifier_train_valid_224x224x3/valid/0/0_APML.dcm_rotation103	-18_energy158.jpg
../DATASETS/24_bones_classifier_train_valid_224x224x3/valid/0/0_APML.dcm_rotation82	15_energy152.jpg
../DATASETS/24_bones_classifier_train_valid_224x224x3/valid/0/0_APML.dcm_rotation100	-15_energy158.jpg
../DATASETS/24_bones_classifier_train_valid_224x224x3/valid/0/0_APML.dcm_rotation82	9_energy140.jpg
../DATASETS/24_bones_classifier_train_valid_224x224x3/valid/0/0_APML.dcm_rotation79	6_energy152.jpg
../DATASETS/24_bones_classifier_train_valid_224x224x3/valid/0/0_APML.dcm_rotation85	-6_energy158.jpg
../DATASETS/24_bones_classifier_train_valid_224x224x3/valid/0/0_APML.dcm_rotation100	9_energy146.jpg
../DATASETS/24_bones_classifier_train_valid_224x224x3/valid/0/0_APML.dcm_rotation100	0_energy152.jpg
../DATASETS/24_bones_classifier_train_valid_224x224x3/valid/0/0_APML.dcm_rotation103	-12_energy140.jpg
../DATASETS/24_bones_classifier_train_valid_224x224x3/valid/0/0_APML.dcm_rotation73	-15_energy158.jpg
../DATASETS/24_bones_classifier_train_valid_224x224x3/valid/0/0_APML.dcm_rotation100	-15_energy140.jpg
../DATASETS/24_bones_classifier_train_valid_224x224x3/valid/0/0_APML.dcm_rotation82	6_energy146.jpg
../DATASETS/24_bones_classifier_train_valid_224x224x3/valid/0/0_APML.dcm_rotation100	-12_energy146.jpg
../DATASETS/24_bones_classifier_train_valid_224x224x3/valid/0/0_APML.dcm_rotation100	0_energy158.jpg
../DATASETS/24_bones_classifier_train_valid_224x224x3/valid/0/0_APML.dcm_rotation100	-3_energy146.jpg
../DATASETS/24_bones_classifier_train_valid_224x224x3/valid/0/0_APML.dcm_rotation73	-18_energy158.jpg
../DATASETS/24_bones_classifier_train_valid_224x224x3/valid/0/0_APML.dcm_rotation85	12_energy146.jpg
../DATASETS/24_bones_classifier_train_valid_224x224x3/valid/0/0_APML.dcm_rotation85	0_energy140.jpg
../DATASETS/24_bones_classifier_train_valid_224x224x3/valid/0/0_APML.dcm_rotation73	-18_energy152.jpg
../DATASETS/24_bones_classifier_train_valid_224x224x3/valid/0/0_APML.dcm_rotation85	-15_energy146.jpg
../DATASETS/24_bones_classifier_train_valid_224x224x3/valid/0/0_APML.dcm_rotation79	6_energy140.jpg
../DATASETS/24_bones_classifier_train_valid_224x224x3/valid/0/0_APML.dcm_rotation85	-6_energy146.jpg
../DATASETS/24_bones_classifier_train_valid_224x224x3/valid/0/0_APML.dcm_rotation82	15_energy158.jpg
../DATASETS/24_bones_classifier_train_valid_224x224x3/valid/0/0_APML.dcm_rotation82	6_energy158.jpg
../DATASETS/24_bones_classifier_train_valid_224x224x3/valid/0/0_APML.dcm_rotation79	18_energy146.jpg
../DATASETS/24_bones_classifier_train_valid_224x224x3/valid/0/0_APML.dcm_rotation79	21_energy158.jpg
../DATASETS/24_bones_classifier_train_valid_224x224x3/valid/0/0_APML.dcm_rotation82	-9_energy146.jpg
../DATASETS/24_bones_classifier_train_valid_224x224x3/valid/0/0_APML.dcm_rotation100	-15_energy146.jpg
../DATASETS/24_bones_classifier_train_valid_224x224x3/valid/0/0_APML.dcm_rotation100	-9_energy158.jpg
../DATASETS/24_bones_classifier_train_valid_224x224x3/valid/0/0_APML.dcm_rotation100	-9_energy152.jpg
../DATASETS/24_bones_classifier_train_valid_224x224x3/valid/0/0_APML.dcm_rotation85	-12_energy146.jpg
../DATASETS/24_bones_classifier_train_valid_224x224x3/valid/0/0_APML.dcm_rotation82	18_energy140.jpg
../DATASETS/24_bones_classifier_train_valid_224x224x3/valid/0/0_APML.dcm_rotation100	12_energy140.jpg
../DATASETS/24_bones_classifier_train_valid_224x224x3/valid/0/0_APML.dcm_rotation82	-15_energy152.jpg
../DATASETS/24_bones_classifier_train_valid_224x224x3/valid/0/0_APML.dcm_rotation100	6_energy158.jpg
../DATASETS/24_bones_classifier_train_valid_224x224x3/valid/0/0_APML.dcm_rotation100	-6_energy158.jpg
../DATASETS/24_bones_classifier_train_valid_224x224x3/valid/0/0_APML.dcm_rotation79	9_energy152.jpg
../DATASETS/24_bones_classifier_train_valid_224x224x3/valid/0/0_APML.dcm_rotation73	-18_energy146.jpg
../DATASETS/24_bones_classifier_train_valid_224x224x3/valid/0/0_APML.dcm_rotation79	3_energy152.jpg
../DATASETS/24_bones_classifier_train_valid_224x224x3/valid/0/0_APML.dcm_rotation85	12_energy152.jpg
../DATASETS/24_bones_classifier_train_valid_224x224x3/valid/0/0_APML.dcm_rotation100	-21_energy158.jpg
../DATASETS/24_bones_classifier_train_valid_224x224x3/valid/0/0_APML.dcm_rotation79	0_energy158.jpg
../DATASETS/24_bones_classifier_train_valid_224x224x3/valid/0/0_APML.dcm_rotation100	-21_energy140.jpg
../DATASETS/24_bones_classifier_train_valid_224x224x3/valid/0/0_APML.dcm_rotation85	-21_energy152.jpg
../DATASETS/24_bones_classifier_train_valid_224x224x3/valid/0/0_APML.dcm_rotation79	21_energy140.jpg
../DATASETS/24_bones_classifier_train_valid_224x224x3/valid/0/0_APML.dcm_rotation85	-12_energy152.jpg
../DATASETS/24_bones_classifier_train_valid_224x224x3/valid/0/0_APML.dcm_rotation85	-12_energy158.jpg
../DATASETS/24_bones_classifier_train_valid_224x224x3/valid/0/0_APML.dcm_rotation79	12_energy152.jpg
../DATASETS/24_bones_classifier_train_valid_224x224x3/valid/0/0_APML.dcm_rotation79	12_energy158.jpg
../DATASETS/24_bones_classifier_train_valid_224x224x3/valid/0/0_APML.dcm_rotation100	3_energy158.jpg
../DATASETS/24_bones_classifier_train_valid_224x224x3/valid/0/0_APML.dcm_rotation100	6_energy146.jpg
../DATASETS/24_bones_classifier_train_valid_224x224x3/valid/0/0_APML.dcm_rotation100	-3_energy140.jpg
../DATASETS/24_bones_classifier_train_valid_224x224x3/valid/0/0_APML.dcm_rotation82	-21_energy146.jpg
../DATASETS/24_bones_classifier_train_valid_224x224x3/valid/0/0_APML.dcm_rotation82	21_energy152.jpg
../DATASETS/24_bones_classifier_train_valid_224x224x3/valid/0/0_APML.dcm_rotation79	15_energy152.jpg
../DATASETS/24_bones_classifier_train_valid_224x224x3/valid/0/0_APML.dcm_rotation85	-6_energy140.jpg
../DATASETS/24_bones_classifier_train_valid_224x224x3/valid/0/0_APML.dcm_rotation100	9_energy140.jpg
../DATASETS/24_bones_classifier_train_valid_224x224x3/valid/0/0_APML.dcm_rotation79	0_energy140.jpg
../DATASETS/24_bones_classifier_train_valid_224x224x3/valid/0/0_APML.dcm_rotation100	6_energy152.jpg
../DATASETS/24_bones_classifier_train_valid_224x224x3/valid/0/0_APML.dcm_rotation79	21_energy146.jpg
../DATASETS/24_bones_classifier_train_valid_224x224x3/valid/0/0_APML.dcm_rotation82	-15_energy140.jpg
../DATASETS/24_bones_classifier_train_valid_224x224x3/valid/0/0_APML.dcm_rotation85	-21_energy146.jpg
../DATASETS/24_bones_classifier_train_valid_224x224x3/valid/0/0_APML.dcm_rotation79	15_energy146.jpg
../DATASETS/24_bones_classifier_train_valid_224x224x3/valid/0/0_APML.dcm_rotation85	-15_energy140.jpg
../DATASETS/24_bones_classifier_train_valid_224x224x3/valid/0/0_APML.dcm_rotation100	-6_energy152.jpg
../DATASETS/24_bones_classifier_train_valid_224x224x3/valid/0/0_APML.dcm_rotation100	-18_energy152.jpg
../DATASETS/24_bones_classifier_train_valid_224x224x3/valid/0/0_APML.dcm_rotation85	-9_energy152.jpg
../DATASETS/24_bones_classifier_train_valid_224x224x3/valid/0/0_APML.dcm_rotation85	-3_energy152.jpg
../DATASETS/24_bones_classifier_train_valid_224x224x3/valid/0/0_APML.dcm_rotation82	-6_energy152.jpg
../DATASETS/24_bones_classifier_train_valid_224x224x3/valid/0/0_APML.dcm_rotation79	-9_energy152.jpg
../DATASETS/24_bones_classifier_train_valid_224x224x3/valid/0/0_APML.dcm_rotation79	12_energy146.jpg
../DATASETS/24_bones_classifier_train_valid_224x224x3/valid/0/0_APML.dcm_rotation85	12_energy140.jpg
../DATASETS/24_bones_classifier_train_valid_224x224x3/valid/0/0_APML.dcm_rotation82	21_energy158.jpg
../DATASETS/24_bones_classifier_train_valid_224x224x3/valid/0/0_APML.dcm_rotation82	6_energy152.jpg
../DATASETS/24_bones_classifier_train_valid_224x224x3/valid/0/0_APML.dcm_rotation100	-12_energy140.jpg
../DATASETS/24_bones_classifier_train_valid_224x224x3/valid/0/0_APML.dcm_rotation82	-21_energy152.jpg
../DATASETS/24_bones_classifier_train_valid_224x224x3/valid/0/0_APML.dcm_rotation82	12_energy152.jpg
../DATASETS/24_bones_classifier_train_valid_224x224x3/valid/0/0_APML.dcm_rotation82	0_energy140.jpg
../DATASETS/24_bones_classifier_train_valid_224x224x3/valid/0/0_APML.dcm_rotation82	9_energy146.jpg
../DATASETS/24_bones_classifier_train_valid_224x224x3/valid/0/0_APML.dcm_rotation85	-18_energy152.jpg
../DATASETS/24_bones_classifier_train_valid_224x224x3/valid/0/0_APML.dcm_rotation82	-12_energy158.jpg
../DATASETS/24_bones_classifier_train_valid_224x224x3/valid/0/0_APML.dcm_rotation100	-15_energy152.jpg
../DATASETS/24_bones_classifier_train_valid_224x224x3/valid/0/0_APML.dcm_rotation82	0_energy152.jpg
../DATASETS/24_bones_classifier_train_valid_224x224x3/valid/0/0_APML.dcm_rotation100	-21_energy146.jpg
../DATASETS/24_bones_classifier_train_valid_224x224x3/valid/0/0_APML.dcm_rotation100	-9_energy140.jpg
../DATASETS/24_bones_classifier_train_valid_224x224x3/valid/0/0_APML.dcm_rotation79	21_energy152.jpg
../DATASETS/24_bones_classifier_train_valid_224x224x3/valid/0/0_APML.dcm_rotation85	-18_energy140.jpg
../DATASETS/24_bones_classifier_train_valid_224x224x3/valid/0/0_APML.dcm_rotation85	0_energy158.jpg
../DATASETS/24_bones_classifier_train_valid_224x224x3/valid/0/0_APML.dcm_rotation82	0_energy146.jpg
../DATASETS/24_bones_classifier_train_valid_224x224x3/valid/0/0_APML.dcm_rotation79	6_energy146.jpg
../DATASETS/24_bones_classifier_train_valid_224x224x3/valid/0/0_APML.dcm_rotation100	-18_energy158.jpg
../DATASETS/24_bones_classifier_train_valid_224x224x3/valid/0/0_APML.dcm_rotation85	-15_energy152.jpg
../DATASETS/24_bones_classifier_train_valid_224x224x3/valid/0/0_APML.dcm_rotation82	21_energy146.jpg
../DATASETS/24_bones_classifier_train_valid_224x224x3/valid/0/0_APML.dcm_rotation85	-9_energy158.jpg
../DATASETS/24_bones_classifier_train_valid_224x224x3/valid/0/0_APML.dcm_rotation82	0_energy158.jpg
../DATASETS/24_bones_classifier_train_valid_224x224x3/valid/0/0_APML.dcm_rotation100	-12_energy152.jpg
../DATASETS/24_bones_classifier_train_valid_224x224x3/valid/0/0_APML.dcm_rotation82	6_energy140.jpg
../DATASETS/24_bones_classifier_train_valid_224x224x3/valid/0/0_APML.dcm_rotation82	-18_energy152.jpg
../DATASETS/24_bones_classifier_train_valid_224x224x3/valid/0/0_APML.dcm_rotation82	-3_energy158.jpg
../DATASETS/24_bones_classifier_train_valid_224x224x3/valid/0/0_APML.dcm_rotation100	12_energy146.jpg
../DATASETS/24_bones_classifier_train_valid_224x224x3/valid/0/0_APML.dcm_rotation82	-6_energy158.jpg
../DATASETS/24_bones_classifier_train_valid_224x224x3/valid/0/0_APML.dcm_rotation79	18_energy152.jpg
../DATASETS/24_bones_classifier_train_valid_224x224x3/valid/0/0_APML.dcm_rotation73	-18_energy140.jpg
../DATASETS/24_bones_classifier_train_valid_224x224x3/valid/0/0_APML.dcm_rotation100	-3_energy158.jpg
../DATASETS/24_bones_classifier_train_valid_224x224x3/valid/0/0_APML.dcm_rotation82	12_energy146.jpg
../DATASETS/24_bones_classifier_train_valid_224x224x3/valid/0/0_APML.dcm_rotation82	-9_energy158.jpg
../DATASETS/24_bones_classifier_train_valid_224x224x3/valid/0/0_APML.dcm_rotation82	-3_energy146.jpg
../DATASETS/24_bones_classifier_train_valid_224x224x3/valid/0/0_APML.dcm_rotation100	6_energy140.jpg
../DATASETS/24_bones_classifier_train_valid_224x224x3/valid/0/0_APML.dcm_rotation82	-9_energy152.jpg
../DATASETS/24_bones_classifier_train_valid_224x224x3/valid/0/0_APML.dcm_rotation85	0_energy146.jpg
../DATASETS/24_bones_classifier_train_valid_224x224x3/valid/0/0_APML.dcm_rotation85	-21_energy158.jpg
../DATASETS/24_bones_classifier_train_valid_224x224x3/valid/0/0_APML.dcm_rotation103	-6_energy146.jpg
../DATASETS/24_bones_classifier_train_valid_224x224x3/valid/0/0_APML.dcm_rotation79	9_energy158.jpg
../DATASETS/24_bones_classifier_train_valid_224x224x3/valid/0/0_APML.dcm_rotation82	9_energy152.jpg
../DATASETS/24_bones_classifier_train_valid_224x224x3/valid/0/0_APML.dcm_rotation73	-12_energy158.jpg
../DATASETS/24_bones_classifier_train_valid_224x224x3/valid/0/0_APML.dcm_rotation82	-18_energy158.jpg
../DATASETS/24_bones_classifier_train_valid_224x224x3/valid/0/0_APML.dcm_rotation79	0_energy152.jpg
../DATASETS/24_bones_classifier_train_valid_224x224x3/valid/0/0_APML.dcm_rotation85	-9_energy146.jpg
../DATASETS/24_bones_classifier_train_valid_224x224x3/valid/0/0_APML.dcm_rotation79	12_energy140.jpg
../DATASETS/24_bones_classifier_train_valid_224x224x3/valid/0/0_APML.dcm_rotation82	-3_energy152.jpg
../DATASETS/24_bones_classifier_train_valid_224x224x3/valid/0/0_APML.dcm_rotation85	-3_energy140.jpg
../DATASETS/24_bones_classifier_train_valid_224x224x3/valid/0/0_APML.dcm_rotation85	-6_energy152.jpg
../DATASETS/24_bones_classifier_train_valid_224x224x3/valid/0/0_APML.dcm_rotation100	-6_energy140.jpg
../DATASETS/24_bones_classifier_train_valid_224x224x3/valid/0/0_APML.dcm_rotation82	-18_energy146.jpg
../DATASETS/24_bones_classifier_train_valid_224x224x3/valid/0/0_APML.dcm_rotation82	21_energy140.jpg
../DATASETS/24_bones_classifier_train_valid_224x224x3/valid/0/0_APML.dcm_rotation103	-12_energy146.jpg
../DATASETS/24_bones_classifier_train_valid_224x224x3/valid/0/0_APML.dcm_rotation100	-9_energy146.jpg
../DATASETS/24_bones_classifier_train_valid_224x224x3/valid/0/0_APML.dcm_rotation82	18_energy146.jpg
../DATASETS/24_bones_classifier_train_valid_224x224x3/valid/0/0_APML.dcm_rotation82	9_energy158.jpg
../DATASETS/24_bones_classifier_train_valid_224x224x3/valid/0/0_APML.dcm_rotation79	9_energy140.jpg
../DATASETS/24_bones_classifier_train_valid_224x224x3/valid/0/0_APML.dcm_rotation100	9_energy152.jpg
../DATASETS/24_bones_classifier_train_valid_224x224x3/valid/0/0_APML.dcm_rotation100	-3_energy152.jpg
../DATASETS/24_bones_classifier_train_valid_224x224x3/valid/0/0_APML.dcm_rotation82	-12_energy152.jpg
../DATASETS/24_bones_classifier_train_valid_224x224x3/valid/0/0_APML.dcm_rotation100	-18_energy146.jpg
../DATASETS/24_bones_classifier_train_valid_224x224x3/valid/0/0_APML.dcm_rotation73	-21_energy146.jpg
../DATASETS/24_bones_classifier_train_valid_224x224x3/valid/0/0_APML.dcm_rotation100	9_energy158.jpg
../DATASETS/24_bones_classifier_train_valid_224x224x3/valid/0/0_APML.dcm_rotation73	-15_energy140.jpg
../DATASETS/24_bones_classifier_train_valid_224x224x3/valid/0/0_APML.dcm_rotation85	0_energy152.jpg
../DATASETS/24_bones_classifier_train_valid_224x224x3/valid/0/0_APML.dcm_rotation79	18_energy158.jpg
../DATASETS/24_bones_classifier_train_valid_224x224x3/valid/0/0_APML.dcm_rotation82	-6_energy140.jpg
../DATASETS/24_bones_classifier_train_valid_224x224x3/valid/0/0_APML.dcm_rotation79	15_energy158.jpg
../DATASETS/24_bones_classifier_train_valid_224x224x3/valid/0/0_APML.dcm_rotation82	-6_energy146.jpg
../DATASETS/24_bones_classifier_train_valid_224x224x3/valid/0/0_APML.dcm_rotation100	-6_energy146.jpg
../DATASETS/24_bones_classifier_train_valid_224x224x3/valid/0/0_APML.dcm_rotation79	18_energy140.jpg
../DATASETS/24_bones_classifier_train_valid_224x224x3/valid/0/0_APML.dcm_rotation79	9_energy146.jpg
../DATASETS/24_bones_classifier_train_valid_224x224x3/valid/0/0_APML.dcm_rotation82	15_energy146.jpg
../DATASETS/24_bones_classifier_train_valid_224x224x3/valid/0/0_APML.dcm_rotation82	-3_energy140.jpg
../DATASETS/24_bones_classifier_train_valid_224x224x3/valid/0/0_APML.dcm_rotation100	-21_energy152.jpg
../DATASETS/24_bones_classifier_train_valid_224x224x3/valid/0/0_APML.dcm_rotation100	-12_energy158.jpg
../DATASETS/24_bones_classifier_train_valid_224x224x3/valid/0/0_APML.dcm_rotation85	-18_energy158.jpg
../DATASETS/24_bones_classifier_train_valid_224x224x3/valid/0/0_APML.dcm_rotation85	-3_energy146.jpg
../DATASETS/24_bones_classifier_train_valid_224x224x3/valid/0/0_APML.dcm_rotation82	-15_energy146.jpg
../DATASETS/24_bones_classifier_train_valid_224x224x3/valid/0/0_APML.dcm_rotation85	-18_energy146.jpg
../DATASETS/24_bones_classifier_train_valid_224x224x3/valid/0/0_APML.dcm_rotation103	21_energy152.jpg
../DATASETS/24_bones_classifier_train_valid_224x224x3/valid/0/0_APML.dcm_rotation79	-9_energy146.jpg
../DATASETS/24_bones_classifier_train_valid_224x224x3/valid/0/0_APML.dcm_rotation79	0_energy146.jpg
../DATASETS/24_bones_classifier_train_valid_224x224x3/valid/0/0_APML.dcm_rotation73	-21_energy140.jpg
../DATASETS/24_bones_classifier_train_valid_224x224x3/valid/0/0_APML.dcm_rotation73	-15_energy152.jpg
../DATASETS/24_bones_classifier_train_valid_224x224x3/valid/0/0_APML.dcm_rotation82	3_energy158.jpg
../DATASETS/24_bones_classifier_train_valid_224x224x3/valid/0/0_APML.dcm_rotation73	-15_energy146.jpg
../DATASETS/24_bones_classifier_train_valid_224x224x3/valid/0/0_APML.dcm_rotation79	3_energy158.jpg
../DATASETS/24_bones_classifier_train_valid_224x224x3/valid/0/0_APML.dcm_rotation82	12_energy158.jpg
../DATASETS/24_bones_classifier_train_valid_224x224x3/valid/0/0_APML.dcm_rotation82	-21_energy158.jpg
../DATASETS/24_bones_classifier_train_valid_224x224x3/valid/0/0_APML.dcm_rotation100	-18_energy140.jpg
../DATASETS/24_bones_classifier_train_valid_224x224x3/valid/0/0_APML.dcm_rotation82	12_energy140.jpg
../DATASETS/24_bones_classifier_train_valid_224x224x3/valid/0/0_APML.dcm_rotation82	18_energy152.jpg
../DATASETS/24_bones_classifier_train_valid_224x224x3/valid/0/0_APML.dcm_rotation79	3_energy146.jpg
../DATASETS/24_bones_classifier_train_valid_224x224x3/valid/0/0_APML.dcm_rotation85	-15_energy158.jpg
../DATASETS/24_bones_classifier_train_valid_224x224x3/valid/0/0_APML.dcm_rotation82	3_energy152.jpg
../DATASETS/24_bones_classifier_train_valid_224x224x3/valid/9/9_APML.dcm_rotation79	6_energy152.jpg
../DATASETS/24_bones_classifier_train_valid_224x224x3/valid/9/9_APML.dcm_rotation82	-18_energy146.jpg
../DATASETS/24_bones_classifier_train_valid_224x224x3/valid/9/9_APML.dcm_rotation79	15_energy140.jpg
../DATASETS/24_bones_classifier_train_valid_224x224x3/valid/9/9_APML.dcm_rotation79	0_energy152.jpg
../DATASETS/24_bones_classifier_train_valid_224x224x3/valid/9/9_APML.dcm_rotation79	12_energy140.jpg
../DATASETS/24_bones_classifier_train_valid_224x224x3/valid/9/9_APML.dcm_rotation82	6_energy158.jpg
../DATASETS/24_bones_classifier_train_valid_224x224x3/valid/9/9_APML.dcm_rotation82	12_energy152.jpg
../DATASETS/24_bones_classifier_train_valid_224x224x3/valid/9/9_APML.dcm_rotation82	21_energy152.jpg
../DATASETS/24_bones_classifier_train_valid_224x224x3/valid/9/9_APML.dcm_rotation85	-6_energy140.jpg
../DATASETS/24_bones_classifier_train_valid_224x224x3/valid/9/9_APML.dcm_rotation82	-15_energy152.jpg
../DATASETS/24_bones_classifier_train_valid_224x224x3/valid/9/9_APML.dcm_rotation85	18_energy140.jpg
../DATASETS/24_bones_classifier_train_valid_224x224x3/valid/9/9_APML.dcm_rotation100	15_energy152.jpg
../DATASETS/24_bones_classifier_train_valid_224x224x3/valid/9/9_APML.dcm_rotation82	-12_energy158.jpg
../DATASETS/24_bones_classifier_train_valid_224x224x3/valid/9/9_APML.dcm_rotation82	15_energy140.jpg
../DATASETS/24_bones_classifier_train_valid_224x224x3/valid/9/9_APML.dcm_rotation100	-3_energy146.jpg
../DATASETS/24_bones_classifier_train_valid_224x224x3/valid/9/9_APML.dcm_rotation100	-3_energy152.jpg
../DATASETS/24_bones_classifier_train_valid_224x224x3/valid/9/9_APML.dcm_rotation82	3_energy146.jpg
../DATASETS/24_bones_classifier_train_valid_224x224x3/valid/9/9_APML.dcm_rotation82	-9_energy146.jpg
../DATASETS/24_bones_classifier_train_valid_224x224x3/valid/9/9_APML.dcm_rotation100	18_energy140.jpg
../DATASETS/24_bones_classifier_train_valid_224x224x3/valid/9/9_APML.dcm_rotation85	-3_energy146.jpg
../DATASETS/24_bones_classifier_train_valid_224x224x3/valid/9/9_APML.dcm_rotation82	-3_energy146.jpg
../DATASETS/24_bones_classifier_train_valid_224x224x3/valid/9/9_APML.dcm_rotation85	-18_energy152.jpg
../DATASETS/24_bones_classifier_train_valid_224x224x3/valid/9/9_APML.dcm_rotation82	18_energy146.jpg
../DATASETS/24_bones_classifier_train_valid_224x224x3/valid/9/9_APML.dcm_rotation85	-21_energy140.jpg
../DATASETS/24_bones_classifier_train_valid_224x224x3/valid/9/9_APML.dcm_rotation79	12_energy158.jpg
../DATASETS/24_bones_classifier_train_valid_224x224x3/valid/9/9_APML.dcm_rotation100	-12_energy140.jpg
../DATASETS/24_bones_classifier_train_valid_224x224x3/valid/9/9_APML.dcm_rotation100	-18_energy152.jpg
../DATASETS/24_bones_classifier_train_valid_224x224x3/valid/9/9_APML.dcm_rotation73	12_energy158.jpg
../DATASETS/24_bones_classifier_train_valid_224x224x3/valid/9/9_APML.dcm_rotation85	-15_energy140.jpg
../DATASETS/24_bones_classifier_train_valid_224x224x3/valid/9/9_APML.dcm_rotation85	15_energy152.jpg
../DATASETS/24_bones_classifier_train_valid_224x224x3/valid/9/9_APML.dcm_rotation85	-12_energy146.jpg
../DATASETS/24_bones_classifier_train_valid_224x224x3/valid/9/9_APML.dcm_rotation100	21_energy146.jpg
../DATASETS/24_bones_classifier_train_valid_224x224x3/valid/9/9_APML.dcm_rotation85	-15_energy152.jpg
../DATASETS/24_bones_classifier_train_valid_224x224x3/valid/9/9_APML.dcm_rotation100	6_energy158.jpg
../DATASETS/24_bones_classifier_train_valid_224x224x3/valid/9/9_APML.dcm_rotation82	12_energy146.jpg
../DATASETS/24_bones_classifier_train_valid_224x224x3/valid/9/9_APML.dcm_rotation79	12_energy152.jpg
../DATASETS/24_bones_classifier_train_valid_224x224x3/valid/9/9_APML.dcm_rotation100	-18_energy146.jpg
../DATASETS/24_bones_classifier_train_valid_224x224x3/valid/9/9_APML.dcm_rotation82	15_energy152.jpg
../DATASETS/24_bones_classifier_train_valid_224x224x3/valid/9/9_APML.dcm_rotation82	9_energy140.jpg
../DATASETS/24_bones_classifier_train_valid_224x224x3/valid/9/9_APML.dcm_rotation82	-9_energy158.jpg
../DATASETS/24_bones_classifier_train_valid_224x224x3/valid/9/9_APML.dcm_rotation100	-6_energy146.jpg
../DATASETS/24_bones_classifier_train_valid_224x224x3/valid/9/9_APML.dcm_rotation100	-15_energy158.jpg
../DATASETS/24_bones_classifier_train_valid_224x224x3/valid/9/9_APML.dcm_rotation79	6_energy146.jpg
../DATASETS/24_bones_classifier_train_valid_224x224x3/valid/9/9_APML.dcm_rotation73	18_energy140.jpg
../DATASETS/24_bones_classifier_train_valid_224x224x3/valid/9/9_APML.dcm_rotation79	15_energy158.jpg
../DATASETS/24_bones_classifier_train_valid_224x224x3/valid/9/9_APML.dcm_rotation79	21_energy158.jpg
../DATASETS/24_bones_classifier_train_valid_224x224x3/valid/9/9_APML.dcm_rotation79	0_energy140.jpg
../DATASETS/24_bones_classifier_train_valid_224x224x3/valid/9/9_APML.dcm_rotation82	-21_energy146.jpg
../DATASETS/24_bones_classifier_train_valid_224x224x3/valid/9/9_APML.dcm_rotation85	-15_energy158.jpg
../DATASETS/24_bones_classifier_train_valid_224x224x3/valid/9/9_APML.dcm_rotation85	21_energy140.jpg
../DATASETS/24_bones_classifier_train_valid_224x224x3/valid/9/9_APML.dcm_rotation82	-12_energy152.jpg
../DATASETS/24_bones_classifier_train_valid_224x224x3/valid/9/9_APML.dcm_rotation85	-6_energy158.jpg
../DATASETS/24_bones_classifier_train_valid_224x224x3/valid/9/9_APML.dcm_rotation100	-18_energy140.jpg
../DATASETS/24_bones_classifier_train_valid_224x224x3/valid/9/9_APML.dcm_rotation85	-21_energy152.jpg
../DATASETS/24_bones_classifier_train_valid_224x224x3/valid/9/9_APML.dcm_rotation73	15_energy140.jpg
../DATASETS/24_bones_classifier_train_valid_224x224x3/valid/9/9_APML.dcm_rotation79	9_energy152.jpg
../DATASETS/24_bones_classifier_train_valid_224x224x3/valid/9/9_APML.dcm_rotation82	0_energy146.jpg
../DATASETS/24_bones_classifier_train_valid_224x224x3/valid/9/9_APML.dcm_rotation82	21_energy140.jpg
../DATASETS/24_bones_classifier_train_valid_224x224x3/valid/9/9_APML.dcm_rotation82	-15_energy140.jpg
../DATASETS/24_bones_classifier_train_valid_224x224x3/valid/9/9_APML.dcm_rotation100	15_energy158.jpg
../DATASETS/24_bones_classifier_train_valid_224x224x3/valid/9/9_APML.dcm_rotation82	-15_energy158.jpg
../DATASETS/24_bones_classifier_train_valid_224x224x3/valid/9/9_APML.dcm_rotation82	0_energy158.jpg
../DATASETS/24_bones_classifier_train_valid_224x224x3/valid/9/9_APML.dcm_rotation85	15_energy158.jpg
../DATASETS/24_bones_classifier_train_valid_224x224x3/valid/9/9_APML.dcm_rotation100	-15_energy152.jpg
../DATASETS/24_bones_classifier_train_valid_224x224x3/valid/9/9_APML.dcm_rotation82	3_energy140.jpg
../DATASETS/24_bones_classifier_train_valid_224x224x3/valid/9/9_APML.dcm_rotation85	3_energy146.jpg
../DATASETS/24_bones_classifier_train_valid_224x224x3/valid/9/9_APML.dcm_rotation103	-15_energy140.jpg
../DATASETS/24_bones_classifier_train_valid_224x224x3/valid/9/9_APML.dcm_rotation82	-6_energy158.jpg
../DATASETS/24_bones_classifier_train_valid_224x224x3/valid/9/9_APML.dcm_rotation79	0_energy146.jpg
../DATASETS/24_bones_classifier_train_valid_224x224x3/valid/9/9_APML.dcm_rotation100	-9_energy140.jpg
../DATASETS/24_bones_classifier_train_valid_224x224x3/valid/9/9_APML.dcm_rotation79	3_energy140.jpg
../DATASETS/24_bones_classifier_train_valid_224x224x3/valid/9/9_APML.dcm_rotation100	-9_energy146.jpg
../DATASETS/24_bones_classifier_train_valid_224x224x3/valid/9/9_APML.dcm_rotation100	21_energy140.jpg
../DATASETS/24_bones_classifier_train_valid_224x224x3/valid/9/9_APML.dcm_rotation82	-15_energy146.jpg
../DATASETS/24_bones_classifier_train_valid_224x224x3/valid/9/9_APML.dcm_rotation79	18_energy146.jpg
../DATASETS/24_bones_classifier_train_valid_224x224x3/valid/9/9_APML.dcm_rotation82	15_energy158.jpg
../DATASETS/24_bones_classifier_train_valid_224x224x3/valid/9/9_APML.dcm_rotation85	-18_energy146.jpg
../DATASETS/24_bones_classifier_train_valid_224x224x3/valid/9/9_APML.dcm_rotation82	0_energy140.jpg
../DATASETS/24_bones_classifier_train_valid_224x224x3/valid/9/9_APML.dcm_rotation85	-3_energy152.jpg
../DATASETS/24_bones_classifier_train_valid_224x224x3/valid/9/9_APML.dcm_rotation100	-21_energy158.jpg
../DATASETS/24_bones_classifier_train_valid_224x224x3/valid/9/9_APML.dcm_rotation82	18_energy152.jpg
../DATASETS/24_bones_classifier_train_valid_224x224x3/valid/9/9_APML.dcm_rotation73	12_energy146.jpg
../DATASETS/24_bones_classifier_train_valid_224x224x3/valid/9/9_APML.dcm_rotation85	0_energy158.jpg
../DATASETS/24_bones_classifier_train_valid_224x224x3/valid/9/9_APML.dcm_rotation85	-18_energy140.jpg
../DATASETS/24_bones_classifier_train_valid_224x224x3/valid/9/9_APML.dcm_rotation85	0_energy152.jpg
../DATASETS/24_bones_classifier_train_valid_224x224x3/valid/9/9_APML.dcm_rotation82	-18_energy158.jpg
../DATASETS/24_bones_classifier_train_valid_224x224x3/valid/9/9_APML.dcm_rotation82	18_energy140.jpg
../DATASETS/24_bones_classifier_train_valid_224x224x3/valid/9/9_APML.dcm_rotation79	9_energy140.jpg
../DATASETS/24_bones_classifier_train_valid_224x224x3/valid/9/9_APML.dcm_rotation82	15_energy146.jpg
../DATASETS/24_bones_classifier_train_valid_224x224x3/valid/9/9_APML.dcm_rotation79	6_energy140.jpg
../DATASETS/24_bones_classifier_train_valid_224x224x3/valid/9/9_APML.dcm_rotation82	-9_energy140.jpg
../DATASETS/24_bones_classifier_train_valid_224x224x3/valid/9/9_APML.dcm_rotation85	21_energy158.jpg
../DATASETS/24_bones_classifier_train_valid_224x224x3/valid/9/9_APML.dcm_rotation82	-3_energy140.jpg
../DATASETS/24_bones_classifier_train_valid_224x224x3/valid/9/9_APML.dcm_rotation79	21_energy152.jpg
../DATASETS/24_bones_classifier_train_valid_224x224x3/valid/9/9_APML.dcm_rotation100	-9_energy152.jpg
../DATASETS/24_bones_classifier_train_valid_224x224x3/valid/9/9_APML.dcm_rotation85	-6_energy152.jpg
../DATASETS/24_bones_classifier_train_valid_224x224x3/valid/9/9_APML.dcm_rotation82	-6_energy152.jpg
../DATASETS/24_bones_classifier_train_valid_224x224x3/valid/9/9_APML.dcm_rotation85	0_energy146.jpg
../DATASETS/24_bones_classifier_train_valid_224x224x3/valid/9/9_APML.dcm_rotation79	12_energy146.jpg
../DATASETS/24_bones_classifier_train_valid_224x224x3/valid/9/9_APML.dcm_rotation85	-12_energy152.jpg
../DATASETS/24_bones_classifier_train_valid_224x224x3/valid/9/9_APML.dcm_rotation103	-6_energy152.jpg
../DATASETS/24_bones_classifier_train_valid_224x224x3/valid/9/9_APML.dcm_rotation100	18_energy158.jpg
../DATASETS/24_bones_classifier_train_valid_224x224x3/valid/9/9_APML.dcm_rotation82	-21_energy152.jpg
../DATASETS/24_bones_classifier_train_valid_224x224x3/valid/9/9_APML.dcm_rotation100	-12_energy158.jpg
../DATASETS/24_bones_classifier_train_valid_224x224x3/valid/9/9_APML.dcm_rotation100	-21_energy140.jpg
../DATASETS/24_bones_classifier_train_valid_224x224x3/valid/9/9_APML.dcm_rotation85	-12_energy140.jpg
../DATASETS/24_bones_classifier_train_valid_224x224x3/valid/9/9_APML.dcm_rotation79	6_energy158.jpg
../DATASETS/24_bones_classifier_train_valid_224x224x3/valid/9/9_APML.dcm_rotation85	15_energy140.jpg
../DATASETS/24_bones_classifier_train_valid_224x224x3/valid/9/9_APML.dcm_rotation82	6_energy140.jpg
../DATASETS/24_bones_classifier_train_valid_224x224x3/valid/9/9_APML.dcm_rotation100	-21_energy152.jpg
../DATASETS/24_bones_classifier_train_valid_224x224x3/valid/9/9_APML.dcm_rotation82	9_energy146.jpg
../DATASETS/24_bones_classifier_train_valid_224x224x3/valid/9/9_APML.dcm_rotation100	-6_energy158.jpg
../DATASETS/24_bones_classifier_train_valid_224x224x3/valid/9/9_APML.dcm_rotation82	21_energy158.jpg
../DATASETS/24_bones_classifier_train_valid_224x224x3/valid/9/9_APML.dcm_rotation73	15_energy152.jpg
../DATASETS/24_bones_classifier_train_valid_224x224x3/valid/9/9_APML.dcm_rotation85	18_energy158.jpg
../DATASETS/24_bones_classifier_train_valid_224x224x3/valid/9/9_APML.dcm_rotation85	21_energy146.jpg
../DATASETS/24_bones_classifier_train_valid_224x224x3/valid/9/9_APML.dcm_rotation100	18_energy152.jpg
../DATASETS/24_bones_classifier_train_valid_224x224x3/valid/9/9_APML.dcm_rotation79	21_energy146.jpg
../DATASETS/24_bones_classifier_train_valid_224x224x3/valid/9/9_APML.dcm_rotation100	-15_energy146.jpg
../DATASETS/24_bones_classifier_train_valid_224x224x3/valid/9/9_APML.dcm_rotation79	18_energy140.jpg
../DATASETS/24_bones_classifier_train_valid_224x224x3/valid/9/9_APML.dcm_rotation85	12_energy146.jpg
../DATASETS/24_bones_classifier_train_valid_224x224x3/valid/9/9_APML.dcm_rotation82	0_energy152.jpg
../DATASETS/24_bones_classifier_train_valid_224x224x3/valid/9/9_APML.dcm_rotation100	-18_energy158.jpg
../DATASETS/24_bones_classifier_train_valid_224x224x3/valid/9/9_APML.dcm_rotation82	-3_energy158.jpg
../DATASETS/24_bones_classifier_train_valid_224x224x3/valid/9/9_APML.dcm_rotation82	12_energy158.jpg
../DATASETS/24_bones_classifier_train_valid_224x224x3/valid/9/9_APML.dcm_rotation85	-9_energy146.jpg
../DATASETS/24_bones_classifier_train_valid_224x224x3/valid/9/9_APML.dcm_rotation79	9_energy146.jpg
../DATASETS/24_bones_classifier_train_valid_224x224x3/valid/9/9_APML.dcm_rotation79	15_energy146.jpg
../DATASETS/24_bones_classifier_train_valid_224x224x3/valid/9/9_APML.dcm_rotation79	21_energy140.jpg
../DATASETS/24_bones_classifier_train_valid_224x224x3/valid/9/9_APML.dcm_rotation85	12_energy152.jpg
../DATASETS/24_bones_classifier_train_valid_224x224x3/valid/9/9_APML.dcm_rotation85	-18_energy158.jpg
../DATASETS/24_bones_classifier_train_valid_224x224x3/valid/9/9_APML.dcm_rotation79	0_energy158.jpg
../DATASETS/24_bones_classifier_train_valid_224x224x3/valid/9/9_APML.dcm_rotation82	9_energy158.jpg
../DATASETS/24_bones_classifier_train_valid_224x224x3/valid/9/9_APML.dcm_rotation100	-6_energy152.jpg
../DATASETS/24_bones_classifier_train_valid_224x224x3/valid/9/9_APML.dcm_rotation85	18_energy146.jpg
../DATASETS/24_bones_classifier_train_valid_224x224x3/valid/9/9_APML.dcm_rotation85	-9_energy158.jpg
../DATASETS/24_bones_classifier_train_valid_224x224x3/valid/9/9_APML.dcm_rotation73	15_energy146.jpg
../DATASETS/24_bones_classifier_train_valid_224x224x3/valid/9/9_APML.dcm_rotation100	-12_energy146.jpg
../DATASETS/24_bones_classifier_train_valid_224x224x3/valid/9/9_APML.dcm_rotation85	18_energy152.jpg
../DATASETS/24_bones_classifier_train_valid_224x224x3/valid/9/9_APML.dcm_rotation85	-21_energy146.jpg
../DATASETS/24_bones_classifier_train_valid_224x224x3/valid/9/9_APML.dcm_rotation73	12_energy152.jpg
../DATASETS/24_bones_classifier_train_valid_224x224x3/valid/9/9_APML.dcm_rotation73	12_energy140.jpg
../DATASETS/24_bones_classifier_train_valid_224x224x3/valid/9/9_APML.dcm_rotation79	18_energy152.jpg
../DATASETS/24_bones_classifier_train_valid_224x224x3/valid/9/9_APML.dcm_rotation82	-6_energy140.jpg
../DATASETS/24_bones_classifier_train_valid_224x224x3/valid/9/9_APML.dcm_rotation100	-3_energy158.jpg
../DATASETS/24_bones_classifier_train_valid_224x224x3/valid/9/9_APML.dcm_rotation100	15_energy146.jpg
../DATASETS/24_bones_classifier_train_valid_224x224x3/valid/9/9_APML.dcm_rotation103	-21_energy146.jpg
../DATASETS/24_bones_classifier_train_valid_224x224x3/valid/9/9_APML.dcm_rotation85	0_energy140.jpg
../DATASETS/24_bones_classifier_train_valid_224x224x3/valid/9/9_APML.dcm_rotation82	6_energy146.jpg
../DATASETS/24_bones_classifier_train_valid_224x224x3/valid/9/9_APML.dcm_rotation100	21_energy152.jpg
../DATASETS/24_bones_classifier_train_valid_224x224x3/valid/9/9_APML.dcm_rotation79	9_energy158.jpg
../DATASETS/24_bones_classifier_train_valid_224x224x3/valid/9/9_APML.dcm_rotation100	18_energy146.jpg
../DATASETS/24_bones_classifier_train_valid_224x224x3/valid/9/9_APML.dcm_rotation79	18_energy158.jpg
../DATASETS/24_bones_classifier_train_valid_224x224x3/valid/9/9_APML.dcm_rotation85	-3_energy140.jpg
../DATASETS/24_bones_classifier_train_valid_224x224x3/valid/9/9_APML.dcm_rotation73	15_energy158.jpg
../DATASETS/24_bones_classifier_train_valid_224x224x3/valid/9/9_APML.dcm_rotation85	-6_energy146.jpg
../DATASETS/24_bones_classifier_train_valid_224x224x3/valid/9/9_APML.dcm_rotation100	-21_energy146.jpg
../DATASETS/24_bones_classifier_train_valid_224x224x3/valid/9/9_APML.dcm_rotation82	-21_energy158.jpg
../DATASETS/24_bones_classifier_train_valid_224x224x3/valid/9/9_APML.dcm_rotation100	-3_energy140.jpg
../DATASETS/24_bones_classifier_train_valid_224x224x3/valid/9/9_APML.dcm_rotation85	12_energy140.jpg
../DATASETS/24_bones_classifier_train_valid_224x224x3/valid/9/9_APML.dcm_rotation100	-9_energy158.jpg
../DATASETS/24_bones_classifier_train_valid_224x224x3/valid/9/9_APML.dcm_rotation79	3_energy158.jpg
../DATASETS/24_bones_classifier_train_valid_224x224x3/valid/9/9_APML.dcm_rotation82	-21_energy140.jpg
../DATASETS/24_bones_classifier_train_valid_224x224x3/valid/9/9_APML.dcm_rotation100	-15_energy140.jpg
../DATASETS/24_bones_classifier_train_valid_224x224x3/valid/9/9_APML.dcm_rotation85	-3_energy158.jpg
../DATASETS/24_bones_classifier_train_valid_224x224x3/valid/9/9_APML.dcm_rotation82	-9_energy152.jpg
../DATASETS/24_bones_classifier_train_valid_224x224x3/valid/9/9_APML.dcm_rotation82	3_energy158.jpg
../DATASETS/24_bones_classifier_train_valid_224x224x3/valid/9/9_APML.dcm_rotation82	-18_energy140.jpg
../DATASETS/24_bones_classifier_train_valid_224x224x3/valid/9/9_APML.dcm_rotation82	-3_energy152.jpg
../DATASETS/24_bones_classifier_train_valid_224x224x3/valid/9/9_APML.dcm_rotation85	12_energy158.jpg
../DATASETS/24_bones_classifier_train_valid_224x224x3/valid/9/9_APML.dcm_rotation100	-12_energy152.jpg
../DATASETS/24_bones_classifier_train_valid_224x224x3/valid/9/9_APML.dcm_rotation85	-12_energy158.jpg
../DATASETS/24_bones_classifier_train_valid_224x224x3/valid/9/9_APML.dcm_rotation82	21_energy146.jpg
../DATASETS/24_bones_classifier_train_valid_224x224x3/valid/9/9_APML.dcm_rotation100	-6_energy140.jpg
../DATASETS/24_bones_classifier_train_valid_224x224x3/valid/9/9_APML.dcm_rotation82	-12_energy146.jpg
../DATASETS/24_bones_classifier_train_valid_224x224x3/valid/9/9_APML.dcm_rotation82	9_energy152.jpg
../DATASETS/24_bones_classifier_train_valid_224x224x3/valid/9/9_APML.dcm_rotation85	21_energy152.jpg
../DATASETS/24_bones_classifier_train_valid_224x224x3/valid/9/9_APML.dcm_rotation79	3_energy152.jpg
../DATASETS/24_bones_classifier_train_valid_224x224x3/valid/9/9_APML.dcm_rotation82	3_energy152.jpg
../DATASETS/24_bones_classifier_train_valid_224x224x3/valid/9/9_APML.dcm_rotation85	-9_energy140.jpg
../DATASETS/24_bones_classifier_train_valid_224x224x3/valid/15/15_APML.dcm_rotation79	12_energy158.jpg
../DATASETS/24_bones_classifier_train_valid_224x224x3/valid/15/15_APML.dcm_rotation82	-18_energy140.jpg
../DATASETS/24_bones_classifier_train_valid_224x224x3/valid/15/15_APML.dcm_rotation85	-6_energy152.jpg
../DATASETS/24_bones_classifier_train_valid_224x224x3/valid/15/15_APML.dcm_rotation82	-12_energy140.jpg
../DATASETS/24_bones_classifier_train_valid_224x224x3/valid/15/15_APML.dcm_rotation79	-3_energy152.jpg
../DATASETS/24_bones_classifier_train_valid_224x224x3/valid/15/15_APML.dcm_rotation79	18_energy146.jpg
../DATASETS/24_bones_classifier_train_valid_224x224x3/valid/15/15_APML.dcm_rotation82	-3_energy140.jpg
../DATASETS/24_bones_classifier_train_valid_224x224x3/valid/15/15_APML.dcm_rotation100	9_energy158.jpg
../DATASETS/24_bones_classifier_train_valid_224x224x3/valid/15/15_APML.dcm_rotation79	-3_energy146.jpg
../DATASETS/24_bones_classifier_train_valid_224x224x3/valid/15/15_APML.dcm_rotation82	21_energy140.jpg
../DATASETS/24_bones_classifier_train_valid_224x224x3/valid/15/15_APML.dcm_rotation103	3_energy152.jpg
../DATASETS/24_bones_classifier_train_valid_224x224x3/valid/15/15_APML.dcm_rotation82	6_energy140.jpg
../DATASETS/24_bones_classifier_train_valid_224x224x3/valid/15/15_APML.dcm_rotation82	9_energy152.jpg
../DATASETS/24_bones_classifier_train_valid_224x224x3/valid/15/15_APML.dcm_rotation82	9_energy146.jpg
../DATASETS/24_bones_classifier_train_valid_224x224x3/valid/15/15_APML.dcm_rotation79	0_energy140.jpg
../DATASETS/24_bones_classifier_train_valid_224x224x3/valid/15/15_APML.dcm_rotation79	3_energy158.jpg
../DATASETS/24_bones_classifier_train_valid_224x224x3/valid/15/15_APML.dcm_rotation82	-21_energy140.jpg
../DATASETS/24_bones_classifier_train_valid_224x224x3/valid/15/15_APML.dcm_rotation82	21_energy158.jpg
../DATASETS/24_bones_classifier_train_valid_224x224x3/valid/15/15_APML.dcm_rotation73	18_energy152.jpg
../DATASETS/24_bones_classifier_train_valid_224x224x3/valid/15/15_APML.dcm_rotation82	-21_energy158.jpg
../DATASETS/24_bones_classifier_train_valid_224x224x3/valid/15/15_APML.dcm_rotation85	-18_energy152.jpg
../DATASETS/24_bones_classifier_train_valid_224x224x3/valid/15/15_APML.dcm_rotation82	15_energy140.jpg
../DATASETS/24_bones_classifier_train_valid_224x224x3/valid/15/15_APML.dcm_rotation103	-12_energy140.jpg
../DATASETS/24_bones_classifier_train_valid_224x224x3/valid/15/15_APML.dcm_rotation73	15_energy146.jpg
../DATASETS/24_bones_classifier_train_valid_224x224x3/valid/15/15_APML.dcm_rotation103	-21_energy146.jpg
../DATASETS/24_bones_classifier_train_valid_224x224x3/valid/15/15_APML.dcm_rotation82	6_energy146.jpg
../DATASETS/24_bones_classifier_train_valid_224x224x3/valid/15/15_APML.dcm_rotation82	3_energy152.jpg
../DATASETS/24_bones_classifier_train_valid_224x224x3/valid/15/15_APML.dcm_rotation85	-21_energy140.jpg
../DATASETS/24_bones_classifier_train_valid_224x224x3/valid/15/15_APML.dcm_rotation106	-12_energy140.jpg
../DATASETS/24_bones_classifier_train_valid_224x224x3/valid/15/15_APML.dcm_rotation79	6_energy146.jpg
../DATASETS/24_bones_classifier_train_valid_224x224x3/valid/15/15_APML.dcm_rotation82	-9_energy140.jpg
../DATASETS/24_bones_classifier_train_valid_224x224x3/valid/15/15_APML.dcm_rotation79	3_energy140.jpg
../DATASETS/24_bones_classifier_train_valid_224x224x3/valid/15/15_APML.dcm_rotation85	-3_energy158.jpg
../DATASETS/24_bones_classifier_train_valid_224x224x3/valid/15/15_APML.dcm_rotation73	12_energy158.jpg
../DATASETS/24_bones_classifier_train_valid_224x224x3/valid/15/15_APML.dcm_rotation85	-15_energy152.jpg
../DATASETS/24_bones_classifier_train_valid_224x224x3/valid/15/15_APML.dcm_rotation82	-15_energy146.jpg
../DATASETS/24_bones_classifier_train_valid_224x224x3/valid/15/15_APML.dcm_rotation100	-15_energy152.jpg
../DATASETS/24_bones_classifier_train_valid_224x224x3/valid/15/15_APML.dcm_rotation73	-9_energy158.jpg
../DATASETS/24_bones_classifier_train_valid_224x224x3/valid/15/15_APML.dcm_rotation79	0_energy146.jpg
../DATASETS/24_bones_classifier_train_valid_224x224x3/valid/15/15_APML.dcm_rotation73	12_energy146.jpg
../DATASETS/24_bones_classifier_train_valid_224x224x3/valid/15/15_APML.dcm_rotation79	15_energy158.jpg
../DATASETS/24_bones_classifier_train_valid_224x224x3/valid/15/15_APML.dcm_rotation100	6_energy146.jpg
../DATASETS/24_bones_classifier_train_valid_224x224x3/valid/15/15_APML.dcm_rotation103	0_energy152.jpg
../DATASETS/24_bones_classifier_train_valid_224x224x3/valid/15/15_APML.dcm_rotation100	9_energy152.jpg
../DATASETS/24_bones_classifier_train_valid_224x224x3/valid/15/15_APML.dcm_rotation82	-21_energy146.jpg
../DATASETS/24_bones_classifier_train_valid_224x224x3/valid/15/15_APML.dcm_rotation79	-21_energy146.jpg
../DATASETS/24_bones_classifier_train_valid_224x224x3/valid/15/15_APML.dcm_rotation73	18_energy158.jpg
../DATASETS/24_bones_classifier_train_valid_224x224x3/valid/15/15_APML.dcm_rotation82	21_energy146.jpg
../DATASETS/24_bones_classifier_train_valid_224x224x3/valid/15/15_APML.dcm_rotation100	18_energy146.jpg
../DATASETS/24_bones_classifier_train_valid_224x224x3/valid/15/15_APML.dcm_rotation82	-21_energy152.jpg
../DATASETS/24_bones_classifier_train_valid_224x224x3/valid/15/15_APML.dcm_rotation85	-6_energy140.jpg
../DATASETS/24_bones_classifier_train_valid_224x224x3/valid/15/15_APML.dcm_rotation103	-18_energy146.jpg
../DATASETS/24_bones_classifier_train_valid_224x224x3/valid/15/15_APML.dcm_rotation82	9_energy140.jpg
../DATASETS/24_bones_classifier_train_valid_224x224x3/valid/15/15_APML.dcm_rotation85	-6_energy146.jpg
../DATASETS/24_bones_classifier_train_valid_224x224x3/valid/15/15_APML.dcm_rotation103	-15_energy152.jpg
../DATASETS/24_bones_classifier_train_valid_224x224x3/valid/15/15_APML.dcm_rotation100	-12_energy152.jpg
../DATASETS/24_bones_classifier_train_valid_224x224x3/valid/15/15_APML.dcm_rotation79	18_energy158.jpg
../DATASETS/24_bones_classifier_train_valid_224x224x3/valid/15/15_APML.dcm_rotation85	-18_energy140.jpg
../DATASETS/24_bones_classifier_train_valid_224x224x3/valid/15/15_APML.dcm_rotation82	0_energy152.jpg
../DATASETS/24_bones_classifier_train_valid_224x224x3/valid/15/15_APML.dcm_rotation73	12_energy140.jpg
../DATASETS/24_bones_classifier_train_valid_224x224x3/valid/15/15_APML.dcm_rotation103	-18_energy158.jpg
../DATASETS/24_bones_classifier_train_valid_224x224x3/valid/15/15_APML.dcm_rotation103	-12_energy158.jpg
../DATASETS/24_bones_classifier_train_valid_224x224x3/valid/15/15_APML.dcm_rotation100	-12_energy140.jpg
../DATASETS/24_bones_classifier_train_valid_224x224x3/valid/15/15_APML.dcm_rotation100	6_energy158.jpg
../DATASETS/24_bones_classifier_train_valid_224x224x3/valid/15/15_APML.dcm_rotation82	-3_energy146.jpg
../DATASETS/24_bones_classifier_train_valid_224x224x3/valid/15/15_APML.dcm_rotation73	15_energy140.jpg
../DATASETS/24_bones_classifier_train_valid_224x224x3/valid/15/15_APML.dcm_rotation85	-3_energy146.jpg
../DATASETS/24_bones_classifier_train_valid_224x224x3/valid/15/15_APML.dcm_rotation82	-12_energy152.jpg
../DATASETS/24_bones_classifier_train_valid_224x224x3/valid/15/15_APML.dcm_rotation79	21_energy140.jpg
../DATASETS/24_bones_classifier_train_valid_224x224x3/valid/15/15_APML.dcm_rotation73	0_energy158.jpg
../DATASETS/24_bones_classifier_train_valid_224x224x3/valid/15/15_APML.dcm_rotation82	9_energy158.jpg
../DATASETS/24_bones_classifier_train_valid_224x224x3/valid/15/15_APML.dcm_rotation79	9_energy146.jpg
../DATASETS/24_bones_classifier_train_valid_224x224x3/valid/15/15_APML.dcm_rotation85	-21_energy158.jpg
../DATASETS/24_bones_classifier_train_valid_224x224x3/valid/15/15_APML.dcm_rotation82	18_energy146.jpg
../DATASETS/24_bones_classifier_train_valid_224x224x3/valid/15/15_APML.dcm_rotation100	9_energy146.jpg
../DATASETS/24_bones_classifier_train_valid_224x224x3/valid/15/15_APML.dcm_rotation79	21_energy152.jpg
../DATASETS/24_bones_classifier_train_valid_224x224x3/valid/15/15_APML.dcm_rotation79	6_energy158.jpg
../DATASETS/24_bones_classifier_train_valid_224x224x3/valid/15/15_APML.dcm_rotation79	21_energy158.jpg
../DATASETS/24_bones_classifier_train_valid_224x224x3/valid/15/15_APML.dcm_rotation79	-3_energy158.jpg
../DATASETS/24_bones_classifier_train_valid_224x224x3/valid/15/15_APML.dcm_rotation100	3_energy152.jpg
../DATASETS/24_bones_classifier_train_valid_224x224x3/valid/15/15_APML.dcm_rotation73	0_energy140.jpg
../DATASETS/24_bones_classifier_train_valid_224x224x3/valid/15/15_APML.dcm_rotation82	12_energy146.jpg
../DATASETS/24_bones_classifier_train_valid_224x224x3/valid/15/15_APML.dcm_rotation103	18_energy140.jpg
../DATASETS/24_bones_classifier_train_valid_224x224x3/valid/15/15_APML.dcm_rotation79	0_energy152.jpg
../DATASETS/24_bones_classifier_train_valid_224x224x3/valid/15/15_APML.dcm_rotation82	-9_energy152.jpg
../DATASETS/24_bones_classifier_train_valid_224x224x3/valid/15/15_APML.dcm_rotation82	0_energy140.jpg
../DATASETS/24_bones_classifier_train_valid_224x224x3/valid/15/15_APML.dcm_rotation73	0_energy152.jpg
../DATASETS/24_bones_classifier_train_valid_224x224x3/valid/15/15_APML.dcm_rotation85	-12_energy158.jpg
../DATASETS/24_bones_classifier_train_valid_224x224x3/valid/15/15_APML.dcm_rotation103	-6_energy140.jpg
../DATASETS/24_bones_classifier_train_valid_224x224x3/valid/15/15_APML.dcm_rotation100	-12_energy158.jpg
../DATASETS/24_bones_classifier_train_valid_224x224x3/valid/15/15_APML.dcm_rotation79	9_energy158.jpg
../DATASETS/24_bones_classifier_train_valid_224x224x3/valid/15/15_APML.dcm_rotation82	-6_energy152.jpg
../DATASETS/24_bones_classifier_train_valid_224x224x3/valid/15/15_APML.dcm_rotation73	18_energy146.jpg
../DATASETS/24_bones_classifier_train_valid_224x224x3/valid/15/15_APML.dcm_rotation79	15_energy146.jpg
../DATASETS/24_bones_classifier_train_valid_224x224x3/valid/15/15_APML.dcm_rotation82	-18_energy158.jpg
../DATASETS/24_bones_classifier_train_valid_224x224x3/valid/15/15_APML.dcm_rotation85	-15_energy158.jpg
../DATASETS/24_bones_classifier_train_valid_224x224x3/valid/15/15_APML.dcm_rotation103	-21_energy140.jpg
../DATASETS/24_bones_classifier_train_valid_224x224x3/valid/15/15_APML.dcm_rotation85	-18_energy146.jpg
../DATASETS/24_bones_classifier_train_valid_224x224x3/valid/15/15_APML.dcm_rotation82	-6_energy146.jpg
../DATASETS/24_bones_classifier_train_valid_224x224x3/valid/15/15_APML.dcm_rotation79	18_energy152.jpg
../DATASETS/24_bones_classifier_train_valid_224x224x3/valid/15/15_APML.dcm_rotation100	-15_energy140.jpg
../DATASETS/24_bones_classifier_train_valid_224x224x3/valid/15/15_APML.dcm_rotation85	-15_energy146.jpg
../DATASETS/24_bones_classifier_train_valid_224x224x3/valid/15/15_APML.dcm_rotation82	-3_energy158.jpg
../DATASETS/24_bones_classifier_train_valid_224x224x3/valid/15/15_APML.dcm_rotation100	3_energy158.jpg
../DATASETS/24_bones_classifier_train_valid_224x224x3/valid/15/15_APML.dcm_rotation82	-18_energy152.jpg
../DATASETS/24_bones_classifier_train_valid_224x224x3/valid/15/15_APML.dcm_rotation100	6_energy152.jpg
../DATASETS/24_bones_classifier_train_valid_224x224x3/valid/15/15_APML.dcm_rotation79	6_energy152.jpg
../DATASETS/24_bones_classifier_train_valid_224x224x3/valid/15/15_APML.dcm_rotation100	-15_energy146.jpg
../DATASETS/24_bones_classifier_train_valid_224x224x3/valid/15/15_APML.dcm_rotation100	-15_energy158.jpg
../DATASETS/24_bones_classifier_train_valid_224x224x3/valid/15/15_APML.dcm_rotation79	-9_energy140.jpg
../DATASETS/24_bones_classifier_train_valid_224x224x3/valid/15/15_APML.dcm_rotation73	12_energy152.jpg
../DATASETS/24_bones_classifier_train_valid_224x224x3/valid/15/15_APML.dcm_rotation82	15_energy146.jpg
../DATASETS/24_bones_classifier_train_valid_224x224x3/valid/15/15_APML.dcm_rotation82	21_energy152.jpg
../DATASETS/24_bones_classifier_train_valid_224x224x3/valid/15/15_APML.dcm_rotation79	-6_energy152.jpg
../DATASETS/24_bones_classifier_train_valid_224x224x3/valid/15/15_APML.dcm_rotation82	-9_energy158.jpg
../DATASETS/24_bones_classifier_train_valid_224x224x3/valid/15/15_APML.dcm_rotation79	3_energy146.jpg
../DATASETS/24_bones_classifier_train_valid_224x224x3/valid/15/15_APML.dcm_rotation82	-12_energy158.jpg
../DATASETS/24_bones_classifier_train_valid_224x224x3/valid/15/15_APML.dcm_rotation103	-18_energy140.jpg
../DATASETS/24_bones_classifier_train_valid_224x224x3/valid/15/15_APML.dcm_rotation82	3_energy146.jpg
../DATASETS/24_bones_classifier_train_valid_224x224x3/valid/15/15_APML.dcm_rotation82	6_energy152.jpg
../DATASETS/24_bones_classifier_train_valid_224x224x3/valid/15/15_APML.dcm_rotation79	-3_energy140.jpg
../DATASETS/24_bones_classifier_train_valid_224x224x3/valid/15/15_APML.dcm_rotation79	-9_energy158.jpg
../DATASETS/24_bones_classifier_train_valid_224x224x3/valid/15/15_APML.dcm_rotation82	-12_energy146.jpg
../DATASETS/24_bones_classifier_train_valid_224x224x3/valid/15/15_APML.dcm_rotation103	-15_energy140.jpg
../DATASETS/24_bones_classifier_train_valid_224x224x3/valid/15/15_APML.dcm_rotation82	12_energy158.jpg
../DATASETS/24_bones_classifier_train_valid_224x224x3/valid/15/15_APML.dcm_rotation82	12_energy140.jpg
../DATASETS/24_bones_classifier_train_valid_224x224x3/valid/15/15_APML.dcm_rotation85	-12_energy140.jpg
../DATASETS/24_bones_classifier_train_valid_224x224x3/valid/15/15_APML.dcm_rotation79	-6_energy140.jpg
../DATASETS/24_bones_classifier_train_valid_224x224x3/valid/15/15_APML.dcm_rotation79	15_energy152.jpg
../DATASETS/24_bones_classifier_train_valid_224x224x3/valid/15/15_APML.dcm_rotation73	15_energy158.jpg
../DATASETS/24_bones_classifier_train_valid_224x224x3/valid/15/15_APML.dcm_rotation103	-12_energy152.jpg
../DATASETS/24_bones_classifier_train_valid_224x224x3/valid/15/15_APML.dcm_rotation100	-12_energy146.jpg
../DATASETS/24_bones_classifier_train_valid_224x224x3/valid/15/15_APML.dcm_rotation79	-9_energy146.jpg
../DATASETS/24_bones_classifier_train_valid_224x224x3/valid/15/15_APML.dcm_rotation79	-21_energy158.jpg
../DATASETS/24_bones_classifier_train_valid_224x224x3/valid/15/15_APML.dcm_rotation103	-12_energy146.jpg
../DATASETS/24_bones_classifier_train_valid_224x224x3/valid/15/15_APML.dcm_rotation79	-9_energy152.jpg
../DATASETS/24_bones_classifier_train_valid_224x224x3/valid/15/15_APML.dcm_rotation100	0_energy146.jpg
../DATASETS/24_bones_classifier_train_valid_224x224x3/valid/15/15_APML.dcm_rotation85	-12_energy146.jpg
../DATASETS/24_bones_classifier_train_valid_224x224x3/valid/15/15_APML.dcm_rotation82	-15_energy140.jpg
../DATASETS/24_bones_classifier_train_valid_224x224x3/valid/15/15_APML.dcm_rotation79	-6_energy146.jpg
../DATASETS/24_bones_classifier_train_valid_224x224x3/valid/15/15_APML.dcm_rotation85	-21_energy152.jpg
../DATASETS/24_bones_classifier_train_valid_224x224x3/valid/15/15_APML.dcm_rotation82	12_energy152.jpg
../DATASETS/24_bones_classifier_train_valid_224x224x3/valid/15/15_APML.dcm_rotation85	-3_energy140.jpg
../DATASETS/24_bones_classifier_train_valid_224x224x3/valid/15/15_APML.dcm_rotation82	-18_energy146.jpg
../DATASETS/24_bones_classifier_train_valid_224x224x3/valid/15/15_APML.dcm_rotation103	-15_energy158.jpg
../DATASETS/24_bones_classifier_train_valid_224x224x3/valid/15/15_APML.dcm_rotation82	-6_energy140.jpg
../DATASETS/24_bones_classifier_train_valid_224x224x3/valid/15/15_APML.dcm_rotation82	18_energy158.jpg
../DATASETS/24_bones_classifier_train_valid_224x224x3/valid/15/15_APML.dcm_rotation79	6_energy140.jpg
../DATASETS/24_bones_classifier_train_valid_224x224x3/valid/15/15_APML.dcm_rotation79	-21_energy152.jpg
../DATASETS/24_bones_classifier_train_valid_224x224x3/valid/15/15_APML.dcm_rotation79	3_energy152.jpg
../DATASETS/24_bones_classifier_train_valid_224x224x3/valid/15/15_APML.dcm_rotation79	18_energy140.jpg
../DATASETS/24_bones_classifier_train_valid_224x224x3/valid/15/15_APML.dcm_rotation100	-3_energy158.jpg
../DATASETS/24_bones_classifier_train_valid_224x224x3/valid/15/15_APML.dcm_rotation79	12_energy146.jpg
../DATASETS/24_bones_classifier_train_valid_224x224x3/valid/15/15_APML.dcm_rotation82	3_energy140.jpg
../DATASETS/24_bones_classifier_train_valid_224x224x3/valid/15/15_APML.dcm_rotation73	21_energy140.jpg
../DATASETS/24_bones_classifier_train_valid_224x224x3/valid/15/15_APML.dcm_rotation85	-3_energy152.jpg
../DATASETS/24_bones_classifier_train_valid_224x224x3/valid/15/15_APML.dcm_rotation82	18_energy152.jpg
../DATASETS/24_bones_classifier_train_valid_224x224x3/valid/15/15_APML.dcm_rotation82	0_energy158.jpg
../DATASETS/24_bones_classifier_train_valid_224x224x3/valid/15/15_APML.dcm_rotation82	15_energy152.jpg
../DATASETS/24_bones_classifier_train_valid_224x224x3/valid/15/15_APML.dcm_rotation79	12_energy140.jpg
../DATASETS/24_bones_classifier_train_valid_224x224x3/valid/15/15_APML.dcm_rotation85	-6_energy158.jpg
../DATASETS/24_bones_classifier_train_valid_224x224x3/valid/15/15_APML.dcm_rotation82	6_energy158.jpg
../DATASETS/24_bones_classifier_train_valid_224x224x3/valid/15/15_APML.dcm_rotation100	9_energy140.jpg
../DATASETS/24_bones_classifier_train_valid_224x224x3/valid/15/15_APML.dcm_rotation82	-6_energy158.jpg
../DATASETS/24_bones_classifier_train_valid_224x224x3/valid/15/15_APML.dcm_rotation79	15_energy140.jpg
../DATASETS/24_bones_classifier_train_valid_224x224x3/valid/15/15_APML.dcm_rotation79	0_energy158.jpg
../DATASETS/24_bones_classifier_train_valid_224x224x3/valid/15/15_APML.dcm_rotation100	-18_energy146.jpg
../DATASETS/24_bones_classifier_train_valid_224x224x3/valid/15/15_APML.dcm_rotation82	-15_energy152.jpg
../DATASETS/24_bones_classifier_train_valid_224x224x3/valid/15/15_APML.dcm_rotation73	0_energy146.jpg
../DATASETS/24_bones_classifier_train_valid_224x224x3/valid/15/15_APML.dcm_rotation100	6_energy140.jpg
../DATASETS/24_bones_classifier_train_valid_224x224x3/valid/15/15_APML.dcm_rotation103	-15_energy146.jpg
../DATASETS/24_bones_classifier_train_valid_224x224x3/valid/15/15_APML.dcm_rotation79	9_energy152.jpg
../DATASETS/24_bones_classifier_train_valid_224x224x3/valid/15/15_APML.dcm_rotation82	-9_energy146.jpg
../DATASETS/24_bones_classifier_train_valid_224x224x3/valid/15/15_APML.dcm_rotation103	-18_energy152.jpg
../DATASETS/24_bones_classifier_train_valid_224x224x3/valid/15/15_APML.dcm_rotation85	-15_energy140.jpg
../DATASETS/24_bones_classifier_train_valid_224x224x3/valid/15/15_APML.dcm_rotation85	-18_energy158.jpg
../DATASETS/24_bones_classifier_train_valid_224x224x3/valid/15/15_APML.dcm_rotation73	15_energy152.jpg
../DATASETS/24_bones_classifier_train_valid_224x224x3/valid/15/15_APML.dcm_rotation100	-18_energy140.jpg
../DATASETS/24_bones_classifier_train_valid_224x224x3/valid/15/15_APML.dcm_rotation82	15_energy158.jpg
../DATASETS/24_bones_classifier_train_valid_224x224x3/valid/15/15_APML.dcm_rotation73	18_energy140.jpg
../DATASETS/24_bones_classifier_train_valid_224x224x3/valid/1/1_APML.dcm_rotation100	6_energy146.jpg
../DATASETS/24_bones_classifier_train_valid_224x224x3/valid/1/1_APML.dcm_rotation85	-12_energy152.jpg
../DATASETS/24_bones_classifier_train_valid_224x224x3/valid/1/1_APML.dcm_rotation79	-9_energy146.jpg
../DATASETS/24_bones_classifier_train_valid_224x224x3/valid/1/1_APML.dcm_rotation100	9_energy140.jpg
../DATASETS/24_bones_classifier_train_valid_224x224x3/valid/1/1_APML.dcm_rotation82	6_energy152.jpg
../DATASETS/24_bones_classifier_train_valid_224x224x3/valid/1/1_APML.dcm_rotation82	6_energy140.jpg
../DATASETS/24_bones_classifier_train_valid_224x224x3/valid/1/1_APML.dcm_rotation79	9_energy158.jpg
../DATASETS/24_bones_classifier_train_valid_224x224x3/valid/1/1_APML.dcm_rotation79	12_energy146.jpg
../DATASETS/24_bones_classifier_train_valid_224x224x3/valid/1/1_APML.dcm_rotation82	-3_energy146.jpg
../DATASETS/24_bones_classifier_train_valid_224x224x3/valid/1/1_APML.dcm_rotation100	-9_energy152.jpg
../DATASETS/24_bones_classifier_train_valid_224x224x3/valid/1/1_APML.dcm_rotation79	9_energy140.jpg
../DATASETS/24_bones_classifier_train_valid_224x224x3/valid/1/1_APML.dcm_rotation85	0_energy152.jpg
../DATASETS/24_bones_classifier_train_valid_224x224x3/valid/1/1_APML.dcm_rotation82	3_energy152.jpg
../DATASETS/24_bones_classifier_train_valid_224x224x3/valid/1/1_APML.dcm_rotation100	-3_energy158.jpg
../DATASETS/24_bones_classifier_train_valid_224x224x3/valid/1/1_APML.dcm_rotation79	18_energy158.jpg
../DATASETS/24_bones_classifier_train_valid_224x224x3/valid/1/1_APML.dcm_rotation79	21_energy152.jpg
../DATASETS/24_bones_classifier_train_valid_224x224x3/valid/1/1_APML.dcm_rotation100	-3_energy146.jpg
../DATASETS/24_bones_classifier_train_valid_224x224x3/valid/1/1_APML.dcm_rotation100	-12_energy152.jpg
../DATASETS/24_bones_classifier_train_valid_224x224x3/valid/1/1_APML.dcm_rotation100	-15_energy140.jpg
../DATASETS/24_bones_classifier_train_valid_224x224x3/valid/1/1_APML.dcm_rotation100	-15_energy158.jpg
../DATASETS/24_bones_classifier_train_valid_224x224x3/valid/1/1_APML.dcm_rotation100	-12_energy146.jpg
../DATASETS/24_bones_classifier_train_valid_224x224x3/valid/1/1_APML.dcm_rotation85	-6_energy140.jpg
../DATASETS/24_bones_classifier_train_valid_224x224x3/valid/1/1_APML.dcm_rotation85	0_energy140.jpg
../DATASETS/24_bones_classifier_train_valid_224x224x3/valid/1/1_APML.dcm_rotation82	6_energy158.jpg
../DATASETS/24_bones_classifier_train_valid_224x224x3/valid/1/1_APML.dcm_rotation100	-6_energy146.jpg
../DATASETS/24_bones_classifier_train_valid_224x224x3/valid/1/1_APML.dcm_rotation100	-18_energy140.jpg
../DATASETS/24_bones_classifier_train_valid_224x224x3/valid/1/1_APML.dcm_rotation100	0_energy152.jpg
../DATASETS/24_bones_classifier_train_valid_224x224x3/valid/1/1_APML.dcm_rotation79	3_energy146.jpg
../DATASETS/24_bones_classifier_train_valid_224x224x3/valid/1/1_APML.dcm_rotation82	-15_energy146.jpg
../DATASETS/24_bones_classifier_train_valid_224x224x3/valid/1/1_APML.dcm_rotation100	0_energy140.jpg
../DATASETS/24_bones_classifier_train_valid_224x224x3/valid/1/1_APML.dcm_rotation85	-15_energy158.jpg
../DATASETS/24_bones_classifier_train_valid_224x224x3/valid/1/1_APML.dcm_rotation82	18_energy152.jpg
../DATASETS/24_bones_classifier_train_valid_224x224x3/valid/1/1_APML.dcm_rotation82	3_energy146.jpg
../DATASETS/24_bones_classifier_train_valid_224x224x3/valid/1/1_APML.dcm_rotation85	-15_energy140.jpg
../DATASETS/24_bones_classifier_train_valid_224x224x3/valid/1/1_APML.dcm_rotation85	-9_energy146.jpg
../DATASETS/24_bones_classifier_train_valid_224x224x3/valid/1/1_APML.dcm_rotation79	0_energy158.jpg
../DATASETS/24_bones_classifier_train_valid_224x224x3/valid/1/1_APML.dcm_rotation82	-15_energy152.jpg
../DATASETS/24_bones_classifier_train_valid_224x224x3/valid/1/1_APML.dcm_rotation100	-9_energy140.jpg
../DATASETS/24_bones_classifier_train_valid_224x224x3/valid/1/1_APML.dcm_rotation82	-9_energy146.jpg
../DATASETS/24_bones_classifier_train_valid_224x224x3/valid/1/1_APML.dcm_rotation82	-18_energy140.jpg
../DATASETS/24_bones_classifier_train_valid_224x224x3/valid/1/1_APML.dcm_rotation82	-9_energy152.jpg
../DATASETS/24_bones_classifier_train_valid_224x224x3/valid/1/1_APML.dcm_rotation73	-15_energy152.jpg
../DATASETS/24_bones_classifier_train_valid_224x224x3/valid/1/1_APML.dcm_rotation73	-18_energy152.jpg
../DATASETS/24_bones_classifier_train_valid_224x224x3/valid/1/1_APML.dcm_rotation82	-12_energy158.jpg
../DATASETS/24_bones_classifier_train_valid_224x224x3/valid/1/1_APML.dcm_rotation85	-21_energy146.jpg
../DATASETS/24_bones_classifier_train_valid_224x224x3/valid/1/1_APML.dcm_rotation82	9_energy152.jpg
../DATASETS/24_bones_classifier_train_valid_224x224x3/valid/1/1_APML.dcm_rotation85	-12_energy146.jpg
../DATASETS/24_bones_classifier_train_valid_224x224x3/valid/1/1_APML.dcm_rotation79	-9_energy158.jpg
../DATASETS/24_bones_classifier_train_valid_224x224x3/valid/1/1_APML.dcm_rotation73	-15_energy146.jpg
../DATASETS/24_bones_classifier_train_valid_224x224x3/valid/1/1_APML.dcm_rotation73	-18_energy146.jpg
../DATASETS/24_bones_classifier_train_valid_224x224x3/valid/1/1_APML.dcm_rotation100	9_energy158.jpg
../DATASETS/24_bones_classifier_train_valid_224x224x3/valid/1/1_APML.dcm_rotation79	-9_energy152.jpg
../DATASETS/24_bones_classifier_train_valid_224x224x3/valid/1/1_APML.dcm_rotation79	6_energy152.jpg
../DATASETS/24_bones_classifier_train_valid_224x224x3/valid/1/1_APML.dcm_rotation73	-12_energy158.jpg
../DATASETS/24_bones_classifier_train_valid_224x224x3/valid/1/1_APML.dcm_rotation100	12_energy140.jpg
../DATASETS/24_bones_classifier_train_valid_224x224x3/valid/1/1_APML.dcm_rotation79	3_energy152.jpg
../DATASETS/24_bones_classifier_train_valid_224x224x3/valid/1/1_APML.dcm_rotation82	21_energy158.jpg
../DATASETS/24_bones_classifier_train_valid_224x224x3/valid/1/1_APML.dcm_rotation82	-15_energy158.jpg
../DATASETS/24_bones_classifier_train_valid_224x224x3/valid/1/1_APML.dcm_rotation100	9_energy152.jpg
../DATASETS/24_bones_classifier_train_valid_224x224x3/valid/1/1_APML.dcm_rotation82	-3_energy158.jpg
../DATASETS/24_bones_classifier_train_valid_224x224x3/valid/1/1_APML.dcm_rotation100	6_energy158.jpg
../DATASETS/24_bones_classifier_train_valid_224x224x3/valid/1/1_APML.dcm_rotation85	-21_energy152.jpg
../DATASETS/24_bones_classifier_train_valid_224x224x3/valid/1/1_APML.dcm_rotation85	12_energy146.jpg
../DATASETS/24_bones_classifier_train_valid_224x224x3/valid/1/1_APML.dcm_rotation82	-15_energy140.jpg
../DATASETS/24_bones_classifier_train_valid_224x224x3/valid/1/1_APML.dcm_rotation103	21_energy152.jpg
../DATASETS/24_bones_classifier_train_valid_224x224x3/valid/1/1_APML.dcm_rotation79	12_energy152.jpg
../DATASETS/24_bones_classifier_train_valid_224x224x3/valid/1/1_APML.dcm_rotation79	0_energy146.jpg
../DATASETS/24_bones_classifier_train_valid_224x224x3/valid/1/1_APML.dcm_rotation100	-6_energy152.jpg
../DATASETS/24_bones_classifier_train_valid_224x224x3/valid/1/1_APML.dcm_rotation85	-6_energy158.jpg
../DATASETS/24_bones_classifier_train_valid_224x224x3/valid/1/1_APML.dcm_rotation85	-18_energy152.jpg
../DATASETS/24_bones_classifier_train_valid_224x224x3/valid/1/1_APML.dcm_rotation79	18_energy152.jpg
../DATASETS/24_bones_classifier_train_valid_224x224x3/valid/1/1_APML.dcm_rotation82	-3_energy152.jpg
../DATASETS/24_bones_classifier_train_valid_224x224x3/valid/1/1_APML.dcm_rotation100	-9_energy158.jpg
../DATASETS/24_bones_classifier_train_valid_224x224x3/valid/1/1_APML.dcm_rotation100	-12_energy158.jpg
../DATASETS/24_bones_classifier_train_valid_224x224x3/valid/1/1_APML.dcm_rotation82	9_energy140.jpg
../DATASETS/24_bones_classifier_train_valid_224x224x3/valid/1/1_APML.dcm_rotation85	0_energy146.jpg
../DATASETS/24_bones_classifier_train_valid_224x224x3/valid/1/1_APML.dcm_rotation82	12_energy152.jpg
../DATASETS/24_bones_classifier_train_valid_224x224x3/valid/1/1_APML.dcm_rotation79	15_energy152.jpg
../DATASETS/24_bones_classifier_train_valid_224x224x3/valid/1/1_APML.dcm_rotation100	0_energy146.jpg
../DATASETS/24_bones_classifier_train_valid_224x224x3/valid/1/1_APML.dcm_rotation82	12_energy146.jpg
../DATASETS/24_bones_classifier_train_valid_224x224x3/valid/1/1_APML.dcm_rotation82	-21_energy152.jpg
../DATASETS/24_bones_classifier_train_valid_224x224x3/valid/1/1_APML.dcm_rotation82	21_energy152.jpg
../DATASETS/24_bones_classifier_train_valid_224x224x3/valid/1/1_APML.dcm_rotation82	18_energy146.jpg
../DATASETS/24_bones_classifier_train_valid_224x224x3/valid/1/1_APML.dcm_rotation82	0_energy146.jpg
../DATASETS/24_bones_classifier_train_valid_224x224x3/valid/1/1_APML.dcm_rotation85	-12_energy158.jpg
../DATASETS/24_bones_classifier_train_valid_224x224x3/valid/1/1_APML.dcm_rotation82	21_energy140.jpg
../DATASETS/24_bones_classifier_train_valid_224x224x3/valid/1/1_APML.dcm_rotation73	-15_energy158.jpg
../DATASETS/24_bones_classifier_train_valid_224x224x3/valid/1/1_APML.dcm_rotation73	-21_energy146.jpg
../DATASETS/24_bones_classifier_train_valid_224x224x3/valid/1/1_APML.dcm_rotation82	21_energy146.jpg
../DATASETS/24_bones_classifier_train_valid_224x224x3/valid/1/1_APML.dcm_rotation82	-18_energy146.jpg
../DATASETS/24_bones_classifier_train_valid_224x224x3/valid/1/1_APML.dcm_rotation82	12_energy140.jpg
../DATASETS/24_bones_classifier_train_valid_224x224x3/valid/1/1_APML.dcm_rotation82	15_energy152.jpg
../DATASETS/24_bones_classifier_train_valid_224x224x3/valid/1/1_APML.dcm_rotation85	-9_energy158.jpg
../DATASETS/24_bones_classifier_train_valid_224x224x3/valid/1/1_APML.dcm_rotation79	15_energy158.jpg
../DATASETS/24_bones_classifier_train_valid_224x224x3/valid/1/1_APML.dcm_rotation73	-18_energy140.jpg
../DATASETS/24_bones_classifier_train_valid_224x224x3/valid/1/1_APML.dcm_rotation100	6_energy140.jpg
../DATASETS/24_bones_classifier_train_valid_224x224x3/valid/1/1_APML.dcm_rotation85	12_energy140.jpg
../DATASETS/24_bones_classifier_train_valid_224x224x3/valid/1/1_APML.dcm_rotation79	9_energy146.jpg
../DATASETS/24_bones_classifier_train_valid_224x224x3/valid/1/1_APML.dcm_rotation100	-18_energy146.jpg
../DATASETS/24_bones_classifier_train_valid_224x224x3/valid/1/1_APML.dcm_rotation79	18_energy146.jpg
../DATASETS/24_bones_classifier_train_valid_224x224x3/valid/1/1_APML.dcm_rotation82	12_energy158.jpg
../DATASETS/24_bones_classifier_train_valid_224x224x3/valid/1/1_APML.dcm_rotation82	-3_energy140.jpg
../DATASETS/24_bones_classifier_train_valid_224x224x3/valid/1/1_APML.dcm_rotation79	12_energy158.jpg
../DATASETS/24_bones_classifier_train_valid_224x224x3/valid/1/1_APML.dcm_rotation100	12_energy146.jpg
../DATASETS/24_bones_classifier_train_valid_224x224x3/valid/1/1_APML.dcm_rotation100	-21_energy146.jpg
../DATASETS/24_bones_classifier_train_valid_224x224x3/valid/1/1_APML.dcm_rotation79	0_energy152.jpg
../DATASETS/24_bones_classifier_train_valid_224x224x3/valid/1/1_APML.dcm_rotation100	-3_energy152.jpg
../DATASETS/24_bones_classifier_train_valid_224x224x3/valid/1/1_APML.dcm_rotation82	6_energy146.jpg
../DATASETS/24_bones_classifier_train_valid_224x224x3/valid/1/1_APML.dcm_rotation103	12_energy140.jpg
../DATASETS/24_bones_classifier_train_valid_224x224x3/valid/1/1_APML.dcm_rotation103	-18_energy158.jpg
../DATASETS/24_bones_classifier_train_valid_224x224x3/valid/1/1_APML.dcm_rotation85	-3_energy158.jpg
../DATASETS/24_bones_classifier_train_valid_224x224x3/valid/1/1_APML.dcm_rotation100	-6_energy158.jpg
../DATASETS/24_bones_classifier_train_valid_224x224x3/valid/1/1_APML.dcm_rotation79	6_energy146.jpg
../DATASETS/24_bones_classifier_train_valid_224x224x3/valid/1/1_APML.dcm_rotation79	15_energy146.jpg
../DATASETS/24_bones_classifier_train_valid_224x224x3/valid/1/1_APML.dcm_rotation82	-6_energy152.jpg
../DATASETS/24_bones_classifier_train_valid_224x224x3/valid/1/1_APML.dcm_rotation85	-3_energy152.jpg
../DATASETS/24_bones_classifier_train_valid_224x224x3/valid/1/1_APML.dcm_rotation100	-18_energy152.jpg
../DATASETS/24_bones_classifier_train_valid_224x224x3/valid/1/1_APML.dcm_rotation103	-6_energy146.jpg
../DATASETS/24_bones_classifier_train_valid_224x224x3/valid/1/1_APML.dcm_rotation100	-21_energy140.jpg
../DATASETS/24_bones_classifier_train_valid_224x224x3/valid/1/1_APML.dcm_rotation82	15_energy158.jpg
../DATASETS/24_bones_classifier_train_valid_224x224x3/valid/1/1_APML.dcm_rotation82	15_energy146.jpg
../DATASETS/24_bones_classifier_train_valid_224x224x3/valid/1/1_APML.dcm_rotation82	-6_energy140.jpg
../DATASETS/24_bones_classifier_train_valid_224x224x3/valid/1/1_APML.dcm_rotation82	-21_energy146.jpg
../DATASETS/24_bones_classifier_train_valid_224x224x3/valid/1/1_APML.dcm_rotation100	-21_energy152.jpg
../DATASETS/24_bones_classifier_train_valid_224x224x3/valid/1/1_APML.dcm_rotation85	-15_energy146.jpg
../DATASETS/24_bones_classifier_train_valid_224x224x3/valid/1/1_APML.dcm_rotation82	-21_energy158.jpg
../DATASETS/24_bones_classifier_train_valid_224x224x3/valid/1/1_APML.dcm_rotation82	9_energy158.jpg
../DATASETS/24_bones_classifier_train_valid_224x224x3/valid/1/1_APML.dcm_rotation82	-18_energy152.jpg
../DATASETS/24_bones_classifier_train_valid_224x224x3/valid/1/1_APML.dcm_rotation85	-3_energy140.jpg
../DATASETS/24_bones_classifier_train_valid_224x224x3/valid/1/1_APML.dcm_rotation100	-9_energy146.jpg
../DATASETS/24_bones_classifier_train_valid_224x224x3/valid/1/1_APML.dcm_rotation85	-15_energy152.jpg
../DATASETS/24_bones_classifier_train_valid_224x224x3/valid/1/1_APML.dcm_rotation100	-18_energy158.jpg
../DATASETS/24_bones_classifier_train_valid_224x224x3/valid/1/1_APML.dcm_rotation79	3_energy158.jpg
../DATASETS/24_bones_classifier_train_valid_224x224x3/valid/1/1_APML.dcm_rotation82	18_energy158.jpg
../DATASETS/24_bones_classifier_train_valid_224x224x3/valid/1/1_APML.dcm_rotation100	-12_energy140.jpg
../DATASETS/24_bones_classifier_train_valid_224x224x3/valid/1/1_APML.dcm_rotation79	18_energy140.jpg
../DATASETS/24_bones_classifier_train_valid_224x224x3/valid/1/1_APML.dcm_rotation85	-18_energy158.jpg
../DATASETS/24_bones_classifier_train_valid_224x224x3/valid/1/1_APML.dcm_rotation82	3_energy158.jpg
../DATASETS/24_bones_classifier_train_valid_224x224x3/valid/1/1_APML.dcm_rotation100	9_energy146.jpg
../DATASETS/24_bones_classifier_train_valid_224x224x3/valid/1/1_APML.dcm_rotation79	9_energy152.jpg
../DATASETS/24_bones_classifier_train_valid_224x224x3/valid/1/1_APML.dcm_rotation82	0_energy152.jpg
../DATASETS/24_bones_classifier_train_valid_224x224x3/valid/1/1_APML.dcm_rotation85	-6_energy152.jpg
../DATASETS/24_bones_classifier_train_valid_224x224x3/valid/1/1_APML.dcm_rotation82	-9_energy158.jpg
../DATASETS/24_bones_classifier_train_valid_224x224x3/valid/1/1_APML.dcm_rotation100	-3_energy140.jpg
../DATASETS/24_bones_classifier_train_valid_224x224x3/valid/1/1_APML.dcm_rotation82	9_energy146.jpg
../DATASETS/24_bones_classifier_train_valid_224x224x3/valid/1/1_APML.dcm_rotation85	-18_energy140.jpg
../DATASETS/24_bones_classifier_train_valid_224x224x3/valid/1/1_APML.dcm_rotation79	0_energy140.jpg
../DATASETS/24_bones_classifier_train_valid_224x224x3/valid/1/1_APML.dcm_rotation73	-15_energy140.jpg
../DATASETS/24_bones_classifier_train_valid_224x224x3/valid/1/1_APML.dcm_rotation82	18_energy140.jpg
../DATASETS/24_bones_classifier_train_valid_224x224x3/valid/1/1_APML.dcm_rotation79	21_energy146.jpg
../DATASETS/24_bones_classifier_train_valid_224x224x3/valid/1/1_APML.dcm_rotation79	6_energy140.jpg
../DATASETS/24_bones_classifier_train_valid_224x224x3/valid/1/1_APML.dcm_rotation100	3_energy158.jpg
../DATASETS/24_bones_classifier_train_valid_224x224x3/valid/1/1_APML.dcm_rotation79	21_energy140.jpg
../DATASETS/24_bones_classifier_train_valid_224x224x3/valid/1/1_APML.dcm_rotation85	-6_energy146.jpg
../DATASETS/24_bones_classifier_train_valid_224x224x3/valid/1/1_APML.dcm_rotation73	-18_energy158.jpg
../DATASETS/24_bones_classifier_train_valid_224x224x3/valid/1/1_APML.dcm_rotation79	6_energy158.jpg
../DATASETS/24_bones_classifier_train_valid_224x224x3/valid/1/1_APML.dcm_rotation82	-12_energy146.jpg
../DATASETS/24_bones_classifier_train_valid_224x224x3/valid/1/1_APML.dcm_rotation82	-18_energy158.jpg
../DATASETS/24_bones_classifier_train_valid_224x224x3/valid/1/1_APML.dcm_rotation82	0_energy140.jpg
../DATASETS/24_bones_classifier_train_valid_224x224x3/valid/1/1_APML.dcm_rotation85	0_energy158.jpg
../DATASETS/24_bones_classifier_train_valid_224x224x3/valid/1/1_APML.dcm_rotation85	-18_energy146.jpg
../DATASETS/24_bones_classifier_train_valid_224x224x3/valid/1/1_APML.dcm_rotation103	-12_energy140.jpg
../DATASETS/24_bones_classifier_train_valid_224x224x3/valid/1/1_APML.dcm_rotation100	6_energy152.jpg
../DATASETS/24_bones_classifier_train_valid_224x224x3/valid/1/1_APML.dcm_rotation100	0_energy158.jpg
../DATASETS/24_bones_classifier_train_valid_224x224x3/valid/1/1_APML.dcm_rotation82	-6_energy158.jpg
../DATASETS/24_bones_classifier_train_valid_224x224x3/valid/1/1_APML.dcm_rotation82	-6_energy146.jpg
../DATASETS/24_bones_classifier_train_valid_224x224x3/valid/1/1_APML.dcm_rotation103	-12_energy146.jpg
../DATASETS/24_bones_classifier_train_valid_224x224x3/valid/1/1_APML.dcm_rotation82	-12_energy152.jpg
../DATASETS/24_bones_classifier_train_valid_224x224x3/valid/1/1_APML.dcm_rotation100	-21_energy158.jpg
../DATASETS/24_bones_classifier_train_valid_224x224x3/valid/1/1_APML.dcm_rotation85	12_energy152.jpg
../DATASETS/24_bones_classifier_train_valid_224x224x3/valid/1/1_APML.dcm_rotation79	21_energy158.jpg
../DATASETS/24_bones_classifier_train_valid_224x224x3/valid/1/1_APML.dcm_rotation82	0_energy158.jpg
../DATASETS/24_bones_classifier_train_valid_224x224x3/valid/1/1_APML.dcm_rotation100	-15_energy152.jpg
../DATASETS/24_bones_classifier_train_valid_224x224x3/valid/1/1_APML.dcm_rotation73	-21_energy140.jpg
../DATASETS/24_bones_classifier_train_valid_224x224x3/valid/1/1_APML.dcm_rotation79	12_energy140.jpg
../DATASETS/24_bones_classifier_train_valid_224x224x3/valid/1/1_APML.dcm_rotation85	-9_energy152.jpg
../DATASETS/24_bones_classifier_train_valid_224x224x3/valid/1/1_APML.dcm_rotation85	-21_energy158.jpg
../DATASETS/24_bones_classifier_train_valid_224x224x3/valid/1/1_APML.dcm_rotation100	-6_energy140.jpg
../DATASETS/24_bones_classifier_train_valid_224x224x3/valid/1/1_APML.dcm_rotation100	-15_energy146.jpg
../DATASETS/24_bones_classifier_train_valid_224x224x3/valid/1/1_APML.dcm_rotation85	-3_energy146.jpg
../DATASETS/24_bones_classifier_train_valid_224x224x3/valid/19/19_APML.dcm_rotation82	6_energy152.jpg
../DATASETS/24_bones_classifier_train_valid_224x224x3/valid/19/19_APML.dcm_rotation73	0_energy158.jpg
../DATASETS/24_bones_classifier_train_valid_224x224x3/valid/19/19_APML.dcm_rotation100	6_energy140.jpg
../DATASETS/24_bones_classifier_train_valid_224x224x3/valid/19/19_APML.dcm_rotation82	-6_energy152.jpg
../DATASETS/24_bones_classifier_train_valid_224x224x3/valid/19/19_APML.dcm_rotation82	-18_energy146.jpg
../DATASETS/24_bones_classifier_train_valid_224x224x3/valid/19/19_APML.dcm_rotation82	9_energy140.jpg
../DATASETS/24_bones_classifier_train_valid_224x224x3/valid/19/19_APML.dcm_rotation103	-12_energy158.jpg
../DATASETS/24_bones_classifier_train_valid_224x224x3/valid/19/19_APML.dcm_rotation82	-21_energy152.jpg
../DATASETS/24_bones_classifier_train_valid_224x224x3/valid/19/19_APML.dcm_rotation79	21_energy152.jpg
../DATASETS/24_bones_classifier_train_valid_224x224x3/valid/19/19_APML.dcm_rotation100	-12_energy158.jpg
../DATASETS/24_bones_classifier_train_valid_224x224x3/valid/19/19_APML.dcm_rotation85	-18_energy152.jpg
../DATASETS/24_bones_classifier_train_valid_224x224x3/valid/19/19_APML.dcm_rotation82	-21_energy146.jpg
../DATASETS/24_bones_classifier_train_valid_224x224x3/valid/19/19_APML.dcm_rotation100	9_energy140.jpg
../DATASETS/24_bones_classifier_train_valid_224x224x3/valid/19/19_APML.dcm_rotation85	-18_energy158.jpg
../DATASETS/24_bones_classifier_train_valid_224x224x3/valid/19/19_APML.dcm_rotation73	15_energy152.jpg
../DATASETS/24_bones_classifier_train_valid_224x224x3/valid/19/19_APML.dcm_rotation100	3_energy152.jpg
../DATASETS/24_bones_classifier_train_valid_224x224x3/valid/19/19_APML.dcm_rotation100	0_energy146.jpg
../DATASETS/24_bones_classifier_train_valid_224x224x3/valid/19/19_APML.dcm_rotation73	15_energy146.jpg
../DATASETS/24_bones_classifier_train_valid_224x224x3/valid/19/19_APML.dcm_rotation73	18_energy152.jpg
../DATASETS/24_bones_classifier_train_valid_224x224x3/valid/19/19_APML.dcm_rotation82	-9_energy152.jpg
../DATASETS/24_bones_classifier_train_valid_224x224x3/valid/19/19_APML.dcm_rotation82	-9_energy140.jpg
../DATASETS/24_bones_classifier_train_valid_224x224x3/valid/19/19_APML.dcm_rotation82	-15_energy146.jpg
../DATASETS/24_bones_classifier_train_valid_224x224x3/valid/19/19_APML.dcm_rotation85	-12_energy146.jpg
../DATASETS/24_bones_classifier_train_valid_224x224x3/valid/19/19_APML.dcm_rotation100	9_energy158.jpg
../DATASETS/24_bones_classifier_train_valid_224x224x3/valid/19/19_APML.dcm_rotation82	21_energy158.jpg
../DATASETS/24_bones_classifier_train_valid_224x224x3/valid/19/19_APML.dcm_rotation106	-12_energy140.jpg
../DATASETS/24_bones_classifier_train_valid_224x224x3/valid/19/19_APML.dcm_rotation100	-12_energy152.jpg
../DATASETS/24_bones_classifier_train_valid_224x224x3/valid/19/19_APML.dcm_rotation79	6_energy146.jpg
../DATASETS/24_bones_classifier_train_valid_224x224x3/valid/19/19_APML.dcm_rotation85	-6_energy146.jpg
../DATASETS/24_bones_classifier_train_valid_224x224x3/valid/19/19_APML.dcm_rotation85	-3_energy152.jpg
../DATASETS/24_bones_classifier_train_valid_224x224x3/valid/19/19_APML.dcm_rotation85	-3_energy146.jpg
../DATASETS/24_bones_classifier_train_valid_224x224x3/valid/19/19_APML.dcm_rotation82	-21_energy158.jpg
../DATASETS/24_bones_classifier_train_valid_224x224x3/valid/19/19_APML.dcm_rotation73	0_energy152.jpg
../DATASETS/24_bones_classifier_train_valid_224x224x3/valid/19/19_APML.dcm_rotation100	9_energy152.jpg
../DATASETS/24_bones_classifier_train_valid_224x224x3/valid/19/19_APML.dcm_rotation79	6_energy152.jpg
../DATASETS/24_bones_classifier_train_valid_224x224x3/valid/19/19_APML.dcm_rotation85	-12_energy158.jpg
../DATASETS/24_bones_classifier_train_valid_224x224x3/valid/19/19_APML.dcm_rotation103	-15_energy146.jpg
../DATASETS/24_bones_classifier_train_valid_224x224x3/valid/19/19_APML.dcm_rotation82	12_energy146.jpg
../DATASETS/24_bones_classifier_train_valid_224x224x3/valid/19/19_APML.dcm_rotation82	-15_energy152.jpg
../DATASETS/24_bones_classifier_train_valid_224x224x3/valid/19/19_APML.dcm_rotation73	-9_energy158.jpg
../DATASETS/24_bones_classifier_train_valid_224x224x3/valid/19/19_APML.dcm_rotation103	-18_energy152.jpg
../DATASETS/24_bones_classifier_train_valid_224x224x3/valid/19/19_APML.dcm_rotation82	-18_energy152.jpg
../DATASETS/24_bones_classifier_train_valid_224x224x3/valid/19/19_APML.dcm_rotation82	-18_energy140.jpg
../DATASETS/24_bones_classifier_train_valid_224x224x3/valid/19/19_APML.dcm_rotation79	18_energy140.jpg
../DATASETS/24_bones_classifier_train_valid_224x224x3/valid/19/19_APML.dcm_rotation79	12_energy158.jpg
../DATASETS/24_bones_classifier_train_valid_224x224x3/valid/19/19_APML.dcm_rotation82	0_energy140.jpg
../DATASETS/24_bones_classifier_train_valid_224x224x3/valid/19/19_APML.dcm_rotation85	-21_energy158.jpg
../DATASETS/24_bones_classifier_train_valid_224x224x3/valid/19/19_APML.dcm_rotation82	15_energy140.jpg
../DATASETS/24_bones_classifier_train_valid_224x224x3/valid/19/19_APML.dcm_rotation103	-18_energy140.jpg
../DATASETS/24_bones_classifier_train_valid_224x224x3/valid/19/19_APML.dcm_rotation82	21_energy140.jpg
../DATASETS/24_bones_classifier_train_valid_224x224x3/valid/19/19_APML.dcm_rotation103	18_energy140.jpg
../DATASETS/24_bones_classifier_train_valid_224x224x3/valid/19/19_APML.dcm_rotation79	-6_energy146.jpg
../DATASETS/24_bones_classifier_train_valid_224x224x3/valid/19/19_APML.dcm_rotation100	18_energy146.jpg
../DATASETS/24_bones_classifier_train_valid_224x224x3/valid/19/19_APML.dcm_rotation82	3_energy146.jpg
../DATASETS/24_bones_classifier_train_valid_224x224x3/valid/19/19_APML.dcm_rotation82	-9_energy158.jpg
../DATASETS/24_bones_classifier_train_valid_224x224x3/valid/19/19_APML.dcm_rotation82	9_energy152.jpg
../DATASETS/24_bones_classifier_train_valid_224x224x3/valid/19/19_APML.dcm_rotation82	18_energy152.jpg
../DATASETS/24_bones_classifier_train_valid_224x224x3/valid/19/19_APML.dcm_rotation82	9_energy146.jpg
../DATASETS/24_bones_classifier_train_valid_224x224x3/valid/19/19_APML.dcm_rotation100	3_energy158.jpg
../DATASETS/24_bones_classifier_train_valid_224x224x3/valid/19/19_APML.dcm_rotation100	6_energy158.jpg
../DATASETS/24_bones_classifier_train_valid_224x224x3/valid/19/19_APML.dcm_rotation73	0_energy140.jpg
../DATASETS/24_bones_classifier_train_valid_224x224x3/valid/19/19_APML.dcm_rotation82	12_energy152.jpg
../DATASETS/24_bones_classifier_train_valid_224x224x3/valid/19/19_APML.dcm_rotation103	-21_energy140.jpg
../DATASETS/24_bones_classifier_train_valid_224x224x3/valid/19/19_APML.dcm_rotation79	3_energy146.jpg
../DATASETS/24_bones_classifier_train_valid_224x224x3/valid/19/19_APML.dcm_rotation79	18_energy152.jpg
../DATASETS/24_bones_classifier_train_valid_224x224x3/valid/19/19_APML.dcm_rotation73	12_energy140.jpg
../DATASETS/24_bones_classifier_train_valid_224x224x3/valid/19/19_APML.dcm_rotation73	21_energy140.jpg
../DATASETS/24_bones_classifier_train_valid_224x224x3/valid/19/19_APML.dcm_rotation79	15_energy146.jpg
../DATASETS/24_bones_classifier_train_valid_224x224x3/valid/19/19_APML.dcm_rotation103	-15_energy140.jpg
../DATASETS/24_bones_classifier_train_valid_224x224x3/valid/19/19_APML.dcm_rotation73	12_energy152.jpg
../DATASETS/24_bones_classifier_train_valid_224x224x3/valid/19/19_APML.dcm_rotation103	-12_energy152.jpg
../DATASETS/24_bones_classifier_train_valid_224x224x3/valid/19/19_APML.dcm_rotation85	-15_energy158.jpg
../DATASETS/24_bones_classifier_train_valid_224x224x3/valid/19/19_APML.dcm_rotation103	-18_energy146.jpg
../DATASETS/24_bones_classifier_train_valid_224x224x3/valid/19/19_APML.dcm_rotation82	6_energy140.jpg
../DATASETS/24_bones_classifier_train_valid_224x224x3/valid/19/19_APML.dcm_rotation103	-21_energy146.jpg
../DATASETS/24_bones_classifier_train_valid_224x224x3/valid/19/19_APML.dcm_rotation103	-6_energy140.jpg
../DATASETS/24_bones_classifier_train_valid_224x224x3/valid/19/19_APML.dcm_rotation85	-6_energy158.jpg
../DATASETS/24_bones_classifier_train_valid_224x224x3/valid/19/19_APML.dcm_rotation100	-18_energy146.jpg
../DATASETS/24_bones_classifier_train_valid_224x224x3/valid/19/19_APML.dcm_rotation103	-18_energy158.jpg
../DATASETS/24_bones_classifier_train_valid_224x224x3/valid/19/19_APML.dcm_rotation79	21_energy158.jpg
../DATASETS/24_bones_classifier_train_valid_224x224x3/valid/19/19_APML.dcm_rotation82	-9_energy146.jpg
../DATASETS/24_bones_classifier_train_valid_224x224x3/valid/19/19_APML.dcm_rotation82	3_energy152.jpg
../DATASETS/24_bones_classifier_train_valid_224x224x3/valid/19/19_APML.dcm_rotation100	6_energy152.jpg
../DATASETS/24_bones_classifier_train_valid_224x224x3/valid/19/19_APML.dcm_rotation79	-9_energy146.jpg
../DATASETS/24_bones_classifier_train_valid_224x224x3/valid/19/19_APML.dcm_rotation100	-15_energy140.jpg
../DATASETS/24_bones_classifier_train_valid_224x224x3/valid/19/19_APML.dcm_rotation82	15_energy146.jpg
../DATASETS/24_bones_classifier_train_valid_224x224x3/valid/19/19_APML.dcm_rotation82	-3_energy146.jpg
../DATASETS/24_bones_classifier_train_valid_224x224x3/valid/19/19_APML.dcm_rotation100	-12_energy140.jpg
../DATASETS/24_bones_classifier_train_valid_224x224x3/valid/19/19_APML.dcm_rotation82	-3_energy158.jpg
../DATASETS/24_bones_classifier_train_valid_224x224x3/valid/19/19_APML.dcm_rotation82	18_energy158.jpg
../DATASETS/24_bones_classifier_train_valid_224x224x3/valid/19/19_APML.dcm_rotation79	0_energy146.jpg
../DATASETS/24_bones_classifier_train_valid_224x224x3/valid/19/19_APML.dcm_rotation100	-15_energy146.jpg
../DATASETS/24_bones_classifier_train_valid_224x224x3/valid/19/19_APML.dcm_rotation85	-21_energy140.jpg
../DATASETS/24_bones_classifier_train_valid_224x224x3/valid/19/19_APML.dcm_rotation82	18_energy146.jpg
../DATASETS/24_bones_classifier_train_valid_224x224x3/valid/19/19_APML.dcm_rotation79	9_energy146.jpg
../DATASETS/24_bones_classifier_train_valid_224x224x3/valid/19/19_APML.dcm_rotation79	-9_energy152.jpg
../DATASETS/24_bones_classifier_train_valid_224x224x3/valid/19/19_APML.dcm_rotation79	9_energy152.jpg
../DATASETS/24_bones_classifier_train_valid_224x224x3/valid/19/19_APML.dcm_rotation79	12_energy146.jpg
../DATASETS/24_bones_classifier_train_valid_224x224x3/valid/19/19_APML.dcm_rotation79	6_energy158.jpg
../DATASETS/24_bones_classifier_train_valid_224x224x3/valid/19/19_APML.dcm_rotation79	-3_energy140.jpg
../DATASETS/24_bones_classifier_train_valid_224x224x3/valid/19/19_APML.dcm_rotation79	-6_energy152.jpg
../DATASETS/24_bones_classifier_train_valid_224x224x3/valid/19/19_APML.dcm_rotation100	-15_energy158.jpg
../DATASETS/24_bones_classifier_train_valid_224x224x3/valid/19/19_APML.dcm_rotation85	-15_energy146.jpg
../DATASETS/24_bones_classifier_train_valid_224x224x3/valid/19/19_APML.dcm_rotation82	12_energy140.jpg
../DATASETS/24_bones_classifier_train_valid_224x224x3/valid/19/19_APML.dcm_rotation103	-12_energy140.jpg
../DATASETS/24_bones_classifier_train_valid_224x224x3/valid/19/19_APML.dcm_rotation82	-3_energy140.jpg
../DATASETS/24_bones_classifier_train_valid_224x224x3/valid/19/19_APML.dcm_rotation100	-15_energy152.jpg
../DATASETS/24_bones_classifier_train_valid_224x224x3/valid/19/19_APML.dcm_rotation82	-6_energy140.jpg
../DATASETS/24_bones_classifier_train_valid_224x224x3/valid/19/19_APML.dcm_rotation103	3_energy152.jpg
../DATASETS/24_bones_classifier_train_valid_224x224x3/valid/19/19_APML.dcm_rotation103	-15_energy152.jpg
../DATASETS/24_bones_classifier_train_valid_224x224x3/valid/19/19_APML.dcm_rotation79	15_energy152.jpg
../DATASETS/24_bones_classifier_train_valid_224x224x3/valid/19/19_APML.dcm_rotation82	-6_energy146.jpg
../DATASETS/24_bones_classifier_train_valid_224x224x3/valid/19/19_APML.dcm_rotation73	0_energy146.jpg
../DATASETS/24_bones_classifier_train_valid_224x224x3/valid/19/19_APML.dcm_rotation100	6_energy146.jpg
../DATASETS/24_bones_classifier_train_valid_224x224x3/valid/19/19_APML.dcm_rotation79	15_energy158.jpg
../DATASETS/24_bones_classifier_train_valid_224x224x3/valid/19/19_APML.dcm_rotation73	12_energy146.jpg
../DATASETS/24_bones_classifier_train_valid_224x224x3/valid/19/19_APML.dcm_rotation79	9_energy158.jpg
../DATASETS/24_bones_classifier_train_valid_224x224x3/valid/19/19_APML.dcm_rotation82	3_energy140.jpg
../DATASETS/24_bones_classifier_train_valid_224x224x3/valid/19/19_APML.dcm_rotation79	-6_energy140.jpg
../DATASETS/24_bones_classifier_train_valid_224x224x3/valid/19/19_APML.dcm_rotation82	21_energy146.jpg
../DATASETS/24_bones_classifier_train_valid_224x224x3/valid/19/19_APML.dcm_rotation82	6_energy146.jpg
../DATASETS/24_bones_classifier_train_valid_224x224x3/valid/19/19_APML.dcm_rotation85	-15_energy140.jpg
../DATASETS/24_bones_classifier_train_valid_224x224x3/valid/19/19_APML.dcm_rotation79	-3_energy158.jpg
../DATASETS/24_bones_classifier_train_valid_224x224x3/valid/19/19_APML.dcm_rotation79	3_energy152.jpg
../DATASETS/24_bones_classifier_train_valid_224x224x3/valid/19/19_APML.dcm_rotation100	9_energy146.jpg
../DATASETS/24_bones_classifier_train_valid_224x224x3/valid/19/19_APML.dcm_rotation79	-21_energy152.jpg
../DATASETS/24_bones_classifier_train_valid_224x224x3/valid/19/19_APML.dcm_rotation79	-9_energy158.jpg
../DATASETS/24_bones_classifier_train_valid_224x224x3/valid/19/19_APML.dcm_rotation79	0_energy152.jpg
../DATASETS/24_bones_classifier_train_valid_224x224x3/valid/19/19_APML.dcm_rotation82	0_energy158.jpg
../DATASETS/24_bones_classifier_train_valid_224x224x3/valid/19/19_APML.dcm_rotation79	3_energy158.jpg
../DATASETS/24_bones_classifier_train_valid_224x224x3/valid/19/19_APML.dcm_rotation79	18_energy146.jpg
../DATASETS/24_bones_classifier_train_valid_224x224x3/valid/19/19_APML.dcm_rotation79	-21_energy158.jpg
../DATASETS/24_bones_classifier_train_valid_224x224x3/valid/19/19_APML.dcm_rotation82	-15_energy140.jpg
../DATASETS/24_bones_classifier_train_valid_224x224x3/valid/19/19_APML.dcm_rotation79	0_energy158.jpg
../DATASETS/24_bones_classifier_train_valid_224x224x3/valid/19/19_APML.dcm_rotation73	15_energy140.jpg
../DATASETS/24_bones_classifier_train_valid_224x224x3/valid/19/19_APML.dcm_rotation82	-12_energy152.jpg
../DATASETS/24_bones_classifier_train_valid_224x224x3/valid/19/19_APML.dcm_rotation79	18_energy158.jpg
../DATASETS/24_bones_classifier_train_valid_224x224x3/valid/19/19_APML.dcm_rotation85	-12_energy140.jpg
../DATASETS/24_bones_classifier_train_valid_224x224x3/valid/19/19_APML.dcm_rotation100	-18_energy140.jpg
../DATASETS/24_bones_classifier_train_valid_224x224x3/valid/19/19_APML.dcm_rotation103	0_energy152.jpg
../DATASETS/24_bones_classifier_train_valid_224x224x3/valid/19/19_APML.dcm_rotation100	-12_energy146.jpg
../DATASETS/24_bones_classifier_train_valid_224x224x3/valid/19/19_APML.dcm_rotation73	18_energy140.jpg
../DATASETS/24_bones_classifier_train_valid_224x224x3/valid/19/19_APML.dcm_rotation85	-6_energy152.jpg
../DATASETS/24_bones_classifier_train_valid_224x224x3/valid/19/19_APML.dcm_rotation82	12_energy158.jpg
../DATASETS/24_bones_classifier_train_valid_224x224x3/valid/19/19_APML.dcm_rotation82	-12_energy158.jpg
../DATASETS/24_bones_classifier_train_valid_224x224x3/valid/19/19_APML.dcm_rotation82	-12_energy140.jpg
../DATASETS/24_bones_classifier_train_valid_224x224x3/valid/19/19_APML.dcm_rotation82	21_energy152.jpg
../DATASETS/24_bones_classifier_train_valid_224x224x3/valid/19/19_APML.dcm_rotation79	15_energy140.jpg
../DATASETS/24_bones_classifier_train_valid_224x224x3/valid/19/19_APML.dcm_rotation82	15_energy158.jpg
../DATASETS/24_bones_classifier_train_valid_224x224x3/valid/19/19_APML.dcm_rotation103	-12_energy146.jpg
../DATASETS/24_bones_classifier_train_valid_224x224x3/valid/19/19_APML.dcm_rotation82	-21_energy140.jpg
../DATASETS/24_bones_classifier_train_valid_224x224x3/valid/19/19_APML.dcm_rotation85	-21_energy152.jpg
../DATASETS/24_bones_classifier_train_valid_224x224x3/valid/19/19_APML.dcm_rotation82	-12_energy146.jpg
../DATASETS/24_bones_classifier_train_valid_224x224x3/valid/19/19_APML.dcm_rotation82	15_energy152.jpg
../DATASETS/24_bones_classifier_train_valid_224x224x3/valid/19/19_APML.dcm_rotation103	-15_energy158.jpg
../DATASETS/24_bones_classifier_train_valid_224x224x3/valid/19/19_APML.dcm_rotation85	-3_energy158.jpg
../DATASETS/24_bones_classifier_train_valid_224x224x3/valid/19/19_APML.dcm_rotation73	12_energy158.jpg
../DATASETS/24_bones_classifier_train_valid_224x224x3/valid/19/19_APML.dcm_rotation79	0_energy140.jpg
../DATASETS/24_bones_classifier_train_valid_224x224x3/valid/19/19_APML.dcm_rotation82	-18_energy158.jpg
../DATASETS/24_bones_classifier_train_valid_224x224x3/valid/19/19_APML.dcm_rotation85	-3_energy140.jpg
../DATASETS/24_bones_classifier_train_valid_224x224x3/valid/19/19_APML.dcm_rotation79	-9_energy140.jpg
../DATASETS/24_bones_classifier_train_valid_224x224x3/valid/19/19_APML.dcm_rotation82	-6_energy158.jpg
../DATASETS/24_bones_classifier_train_valid_224x224x3/valid/19/19_APML.dcm_rotation73	18_energy158.jpg
../DATASETS/24_bones_classifier_train_valid_224x224x3/valid/19/19_APML.dcm_rotation79	12_energy140.jpg
../DATASETS/24_bones_classifier_train_valid_224x224x3/valid/19/19_APML.dcm_rotation79	21_energy140.jpg
../DATASETS/24_bones_classifier_train_valid_224x224x3/valid/19/19_APML.dcm_rotation73	18_energy146.jpg
../DATASETS/24_bones_classifier_train_valid_224x224x3/valid/19/19_APML.dcm_rotation82	9_energy158.jpg
../DATASETS/24_bones_classifier_train_valid_224x224x3/valid/19/19_APML.dcm_rotation85	-15_energy152.jpg
../DATASETS/24_bones_classifier_train_valid_224x224x3/valid/19/19_APML.dcm_rotation79	-3_energy152.jpg
../DATASETS/24_bones_classifier_train_valid_224x224x3/valid/19/19_APML.dcm_rotation85	-6_energy140.jpg
../DATASETS/24_bones_classifier_train_valid_224x224x3/valid/19/19_APML.dcm_rotation79	6_energy140.jpg
../DATASETS/24_bones_classifier_train_valid_224x224x3/valid/19/19_APML.dcm_rotation79	-21_energy146.jpg
../DATASETS/24_bones_classifier_train_valid_224x224x3/valid/19/19_APML.dcm_rotation73	15_energy158.jpg
../DATASETS/24_bones_classifier_train_valid_224x224x3/valid/19/19_APML.dcm_rotation100	-3_energy158.jpg
../DATASETS/24_bones_classifier_train_valid_224x224x3/valid/19/19_APML.dcm_rotation79	3_energy140.jpg
../DATASETS/24_bones_classifier_train_valid_224x224x3/valid/19/19_APML.dcm_rotation82	6_energy158.jpg
../DATASETS/24_bones_classifier_train_valid_224x224x3/valid/19/19_APML.dcm_rotation79	-3_energy146.jpg
../DATASETS/24_bones_classifier_train_valid_224x224x3/valid/19/19_APML.dcm_rotation85	-18_energy146.jpg
../DATASETS/24_bones_classifier_train_valid_224x224x3/valid/19/19_APML.dcm_rotation85	-18_energy140.jpg
../DATASETS/24_bones_classifier_train_valid_224x224x3/valid/19/19_APML.dcm_rotation82	0_energy152.jpg
../DATASETS/24_bones_classifier_train_valid_224x224x3/valid/12/12_APML.dcm_rotation82	-9_energy152.jpg
../DATASETS/24_bones_classifier_train_valid_224x224x3/valid/12/12_APML.dcm_rotation82	6_energy140.jpg
../DATASETS/24_bones_classifier_train_valid_224x224x3/valid/12/12_APML.dcm_rotation100	-15_energy140.jpg
../DATASETS/24_bones_classifier_train_valid_224x224x3/valid/12/12_APML.dcm_rotation82	0_energy140.jpg
../DATASETS/24_bones_classifier_train_valid_224x224x3/valid/12/12_APML.dcm_rotation82	-12_energy158.jpg
../DATASETS/24_bones_classifier_train_valid_224x224x3/valid/12/12_APML.dcm_rotation106	-12_energy140.jpg
../DATASETS/24_bones_classifier_train_valid_224x224x3/valid/12/12_APML.dcm_rotation85	-6_energy158.jpg
../DATASETS/24_bones_classifier_train_valid_224x224x3/valid/12/12_APML.dcm_rotation82	-6_energy140.jpg
../DATASETS/24_bones_classifier_train_valid_224x224x3/valid/12/12_APML.dcm_rotation73	0_energy158.jpg
../DATASETS/24_bones_classifier_train_valid_224x224x3/valid/12/12_APML.dcm_rotation82	21_energy146.jpg
../DATASETS/24_bones_classifier_train_valid_224x224x3/valid/12/12_APML.dcm_rotation103	-12_energy146.jpg
../DATASETS/24_bones_classifier_train_valid_224x224x3/valid/12/12_APML.dcm_rotation82	12_energy158.jpg
../DATASETS/24_bones_classifier_train_valid_224x224x3/valid/12/12_APML.dcm_rotation100	6_energy152.jpg
../DATASETS/24_bones_classifier_train_valid_224x224x3/valid/12/12_APML.dcm_rotation82	-3_energy158.jpg
../DATASETS/24_bones_classifier_train_valid_224x224x3/valid/12/12_APML.dcm_rotation100	9_energy140.jpg
../DATASETS/24_bones_classifier_train_valid_224x224x3/valid/12/12_APML.dcm_rotation79	21_energy158.jpg
../DATASETS/24_bones_classifier_train_valid_224x224x3/valid/12/12_APML.dcm_rotation82	18_energy158.jpg
../DATASETS/24_bones_classifier_train_valid_224x224x3/valid/12/12_APML.dcm_rotation85	-21_energy158.jpg
../DATASETS/24_bones_classifier_train_valid_224x224x3/valid/12/12_APML.dcm_rotation79	-21_energy146.jpg
../DATASETS/24_bones_classifier_train_valid_224x224x3/valid/12/12_APML.dcm_rotation79	12_energy140.jpg
[truncated: 2,320 more rows]
