# Supplementary material for: Estimating and abstracting the 3D structure of feline bones using neural networks on X-ray (2D) images
Source: Commun Biol. 2020 Jun 30;3:337. doi: 10.1038/s42003-020-1057-3 (PMC7326932; doi:10.1038/s42003-020-1057-3)
Supplement: Supplementary file 4 — Supplementary Software 2 [file 42003_2020_1057_MOESM4_ESM.zip › supplementary_software_-_tripletloss_train_dir/trained_models/tripletloss_train_dir_final_valid_inference_out.txt]

../DATASETS/24_bones_classifier_train_valid_224x224x3/valid/2/2_APML.dcm_rotation82	9_energy158.jpg 0.05768709 0.0 0.0 0.06661918 0.04941516 0.0 0.0 0.0 0.0 0.0 0.0 0.0 0.0 0.044119872 0.009396057 0.20742622 0.0 0.022336489 0.018519757 0.0 0.0 0.0 0.0 0.23783489 0.0 0.108764894 0.0 0.14826162 0.04463293 0.039625585 0.0 0.0 0.0 0.22395362 0.015981391 0.0322616 0.0 0.03835024 0.091511 0.0 0.0 0.045740765 0.0 0.0 0.0 0.0 0.0 0.0 0.0 0.0 0.0 0.20205824 0.0 0.0 0.0 0.0044263597 0.0 0…
../DATASETS/24_bones_classifier_train_valid_224x224x3/valid/2/2_APML.dcm_rotation103	-12_energy146.jpg 0.090250626 0.0 0.0 0.056276854 0.011567691 0.0 0.0 0.0 0.0 0.0 0.0 0.0 0.0 0.008592233 0.0 0.26264387 0.0 0.026215019 0.070819266 0.0 0.0 0.0 0.0 0.21799609 0.0 0.13805534 0.0 0.14302887 0.103583984 0.05236956 0.0 0.0 0.0 0.18061975 0.049516 0.039840367 0.0 0.0 0.0917875 0.0 0.0 0.0 0.0 0.0 0.0 0.0 0.08346025 0.0 0.037719034 0.0 0.0 0.1723037 0.0 0.0 0.0 0.0621576 0.0 0.1443129…
../DATASETS/24_bones_classifier_train_valid_224x224x3/valid/2/2_APML.dcm_rotation79	18_energy146.jpg 0.068262994 0.0 0.0 0.08755494 0.0 0.0 0.0 0.0 0.0 0.0 0.0 0.0 0.0 0.008401999 0.023876626 0.2680018 0.0 0.09287716 0.042843077 0.0 0.0 0.0 0.0 0.25674024 0.0 0.17946205 0.0 0.09100969 0.0816782 0.0 0.0 0.0 0.0 0.20073225 0.07710445 0.035164602 0.0 0.020245122 0.11124165 0.0 0.0 0.0 0.0 0.0 0.0 0.0 0.003230571 0.0 0.010705655 0.0 0.0 0.16349147 0.0 0.0 0.0 0.10179212 0.0 0.087791…
../DATASETS/24_bones_classifier_train_valid_224x224x3/valid/2/2_APML.dcm_rotation79	0_energy146.jpg 0.08675989 0.0 0.0 0.022782307 0.039227627 0.0 0.0 0.0 0.0 0.0 0.0 0.0 0.0 0.0532504 0.0 0.22870843 0.0 0.011616095 0.0 0.0 0.0 0.0 0.0 0.27072945 0.0 0.13939646 0.0 0.14327846 0.07137645 0.02904073 0.0 0.0 0.0 0.2148409 0.0 0.0 0.0 0.0 0.092129335 0.0 0.0 0.031240985 0.0 0.0 0.0 0.0 0.053182963 0.0 0.062333036 0.0 0.0 0.22893722 0.0 0.0 0.0 0.043790504 0.0 0.07008887 0.0 0.0 0.0 …
../DATASETS/24_bones_classifier_train_valid_224x224x3/valid/2/2_APML.dcm_rotation82	-18_energy152.jpg 0.099649064 0.0 0.0 0.033385776 0.0019401546 0.0 0.0 0.0 0.0 0.0 0.0 0.0 0.0 0.058009915 0.0 0.23009329 0.0 0.045519967 0.029881889 0.0 0.0 0.0 0.0 0.21346368 0.0 0.10740215 0.0 0.16819553 0.09196473 0.040403385 0.0 0.0 0.0 0.22979537 0.03566957 0.04696917 0.0 0.0 0.09465719 0.0 0.0 0.0 0.0 0.0 0.0 0.0 0.118255824 0.0 0.07542862 0.0 0.0 0.20151632 0.0 0.0 0.0 0.056894746 0.0 0.1…
../DATASETS/24_bones_classifier_train_valid_224x224x3/valid/2/2_APML.dcm_rotation82	21_energy140.jpg 0.06715536 0.0 0.0 0.10655958 0.0 0.0 0.0 0.0 0.0 0.0 0.0 0.0 0.0 0.0 0.05229836 0.26283455 0.0 0.1342054 0.037072375 0.0 0.0 0.0 0.0 0.2638485 0.0 0.19554015 0.0 0.06255513 0.08233151 0.0 0.0 0.0 0.0 0.18803339 0.10175706 0.05321897 0.0 0.041467387 0.143225 0.0 0.0 0.0 0.0 0.0 0.0 0.0 0.0 0.0 0.0 0.0 0.0 0.13297206 0.0 0.0 0.0 0.112537004 0.0 0.050189424 0.0 0.0 0.0 0.0 0.162469…
../DATASETS/24_bones_classifier_train_valid_224x224x3/valid/2/2_APML.dcm_rotation82	6_energy158.jpg 0.06391143 0.0 0.0 0.06501723 0.058726326 0.0 0.0 0.0 0.0 0.0 0.0 0.0 0.0 0.051381737 0.011557081 0.18271266 0.0 0.02292528 0.00048759714 0.0 0.0 0.0 0.0 0.22442545 0.0 0.083605304 0.0 0.15312667 0.040928382 0.05931758 0.0 0.0 0.0 0.22367716 0.025781363 0.054461796 0.0 0.06658225 0.105335906 0.012942159 0.0 0.054039788 0.0 0.0 0.015911687 0.0 0.0 0.0 0.0 0.0 0.0 0.1774902 0.0 0.0 …
../DATASETS/24_bones_classifier_train_valid_224x224x3/valid/2/2_APML.dcm_rotation79	-9_energy146.jpg 0.0993734 0.0 0.0 0.024089951 0.029550523 0.0 0.0 0.0 0.0 0.0 0.0 0.0 0.0 0.06503631 0.0 0.21206476 0.0 0.028394386 0.004427597 0.0 0.0 0.0 0.0 0.21236068 0.0 0.09486054 0.0 0.19251892 0.07039388 0.042098943 0.0 0.0 0.0 0.22790173 0.0 0.036667272 0.0 0.0 0.08925096 0.0 0.0 0.03329292 0.0 0.0 0.0 0.0 0.09537258 0.0 0.066391885 0.0 0.0 0.19298482 0.0 0.0 0.0 0.04212673 0.0 0.113610…
../DATASETS/24_bones_classifier_train_valid_224x224x3/valid/2/2_APML.dcm_rotation73	-18_energy158.jpg 0.10946032 0.0 0.0 0.0371682 0.0 0.0 0.0 0.0 0.0 0.0 0.0 0.0 0.0 0.041893587 0.0 0.2612688 0.0 0.039769217 0.05142147 0.0 0.0 0.0 0.0 0.23153196 0.0 0.11498668 0.0 0.1390616 0.10821182 0.010810319 0.0 0.0 0.0 0.2119131 0.050796773 0.030967452 0.0 0.0 0.089791484 0.0 0.0 0.0 0.0 0.0 0.0 0.0 0.16683413 0.0 0.09692859 0.0 0.0 0.2238547 0.0 0.0 0.0 0.08606571 0.0 0.15374431 0.0 0.0 …
../DATASETS/24_bones_classifier_train_valid_224x224x3/valid/2/2_APML.dcm_rotation79	9_energy158.jpg 0.063300624 0.0 0.0 0.06496723 0.045180123 0.0 0.0 0.0 0.0 0.0 0.0 0.0 0.0 0.049989384 0.0054178783 0.20850013 0.0 0.02574647 0.018419573 0.0 0.0 0.0 0.0 0.23494413 0.0 0.09915357 0.0 0.15532355 0.04754852 0.034263253 0.0 0.0 0.0 0.22649533 0.020021953 0.039352242 0.0 0.03526947 0.095065184 0.0 0.0 0.03973127 0.0 0.0 0.0 0.0 0.0 0.0 0.00359884 0.0 0.0 0.20012547 0.0 0.0 0.0 0.0041…
../DATASETS/24_bones_classifier_train_valid_224x224x3/valid/2/2_APML.dcm_rotation79	12_energy140.jpg 0.07992914 0.0 0.0 0.07721944 0.00035603583 0.0 0.0 0.0 0.0 0.0 0.0 0.0 0.0 0.035507582 0.021540165 0.2571348 0.0 0.055819076 0.046291385 0.0 0.0 0.0 0.0 0.22634514 0.0 0.13726714 0.0 0.1478464 0.069614075 0.00955053 0.0 0.0 0.0 0.2061801 0.062270053 0.051371533 0.0 0.017357184 0.10355817 0.0 0.0 0.022116553 0.0 0.0 0.0 0.0 0.00902557 0.0 0.0031018206 0.0 0.0 0.16221428 0.0 0.0 0…
../DATASETS/24_bones_classifier_train_valid_224x224x3/valid/2/2_APML.dcm_rotation85	0_energy146.jpg 0.07535862 0.0 0.0 0.03436779 0.036852676 0.0 0.0 0.0 0.0 0.0 0.0 0.0 0.0 0.039539345 0.0 0.22672339 0.0 0.025863608 0.0 0.0 0.0 0.0 0.0 0.27152315 0.0 0.14814667 0.0 0.12879902 0.06917938 0.037891317 0.0 0.0 0.0 0.2145656 0.0 0.0 0.0 0.0 0.09738418 0.0 0.0 0.032368187 0.0 0.0 0.0 0.0 0.028274309 0.0 0.044448953 0.0 0.0 0.22375692 0.0 0.0 0.0 0.04259735 0.0 0.08299381 0.0 0.0 0.0 …
../DATASETS/24_bones_classifier_train_valid_224x224x3/valid/2/2_APML.dcm_rotation85	-9_energy158.jpg 0.08701363 0.0 0.0 0.03573388 0.031961706 0.0 0.0 0.0 0.0 0.0 0.0 0.0 0.0 0.06588588 0.0 0.20859362 0.0 0.030143902 0.014229168 0.0 0.0 0.0 0.0 0.2094599 0.0 0.09287203 0.0 0.18684234 0.05763584 0.03374569 0.0 0.0 0.0 0.23428169 0.0 0.038554512 0.0 0.0 0.074528135 0.0 0.0 0.03251059 0.0 0.0 0.0 0.0 0.1071678 0.0 0.0525331 0.0 0.0 0.18916506 0.0 0.0 0.0 0.028459283 0.0 0.13689375 …
../DATASETS/24_bones_classifier_train_valid_224x224x3/valid/2/2_APML.dcm_rotation100	-12_energy152.jpg 0.08919529 0.0 0.0 0.065136686 0.009591487 0.0 0.0 0.0 0.0 0.0 0.0 0.0 0.0 0.0146651985 0.0 0.25817662 0.0 0.033063952 0.07400648 0.0 0.0 0.0 0.0 0.21277364 0.0 0.124999784 0.0 0.1477588 0.100425735 0.04260259 0.0 0.0 0.0 0.18857346 0.05611227 0.050289597 0.0 0.012013182 0.08981135 0.0 0.0 0.0 0.0 0.0 0.0 0.0 0.09262929 0.0 0.036692467 0.0 0.0 0.16995108 0.0 0.0 0.0 0.050670233 …
../DATASETS/24_bones_classifier_train_valid_224x224x3/valid/2/2_APML.dcm_rotation82	3_energy152.jpg 0.07055843 0.0 0.0 0.041699193 0.044904236 0.0 0.0 0.0 0.0 0.0 0.0 0.0 0.0 0.050096784 0.0019488855 0.21138144 0.0 0.019071374 0.0047630235 0.0 0.0 0.0 0.0 0.23875082 0.0 0.10808464 0.0 0.1427186 0.0639152 0.060037863 0.0 0.0 0.0 0.21053025 0.020807361 0.036946673 0.0 0.022886476 0.09314983 0.011676285 0.0 0.03361565 0.0 0.0 0.0 0.0 0.0 0.0 0.0026341784 0.0 0.0 0.19398929 0.0 0.0 …
../DATASETS/24_bones_classifier_train_valid_224x224x3/valid/2/2_APML.dcm_rotation100	6_energy140.jpg 0.0576855 0.0 0.0 0.07828652 0.031385235 0.0 0.0 0.0 0.0 0.0 0.0 0.0 0.0 0.020276776 0.025289532 0.2161294 0.0 0.041234355 0.045925666 0.0 0.0 0.0 0.0 0.2113068 0.0 0.09688927 0.0 0.13883543 0.047378596 0.06710546 0.0 0.0 0.0 0.19657396 0.048574436 0.055982508 0.0 0.06282745 0.0994925 0.01369951 0.0 0.03484332 0.0 0.0 0.010604953 0.0 0.0 0.0 0.0 0.0 0.0 0.15599872 0.0 0.0 0.0 0.0 …
../DATASETS/24_bones_classifier_train_valid_224x224x3/valid/2/2_APML.dcm_rotation82	-3_energy158.jpg 0.081266664 0.0 0.0 0.025721343 0.029772796 0.0 0.0 0.0 0.0 0.0 0.0 0.0 0.0 0.05250089 0.0 0.21145767 0.0 0.023575313 0.0 0.0 0.0 0.0 0.0 0.25640038 0.0 0.1191459 0.0 0.14756681 0.056946933 0.035505008 0.0 0.0 0.0 0.2279853 0.0 0.01190157 0.0 0.0 0.093057804 0.0 0.0 0.030099971 0.0 0.0 0.0 0.0 0.06410211 0.0 0.05986904 0.0 0.0 0.22662835 0.0 0.0 0.0 0.038821246 0.0 0.090339735 0.…
../DATASETS/24_bones_classifier_train_valid_224x224x3/valid/2/2_APML.dcm_rotation82	-9_energy158.jpg 0.08817099 0.0 0.0 0.031722207 0.034562096 0.0 0.0 0.0 0.0 0.0 0.0 0.0 0.0 0.0693044 0.0 0.20656374 0.0 0.027080541 0.00630889 0.0 0.0 0.0 0.0 0.21458685 0.0 0.09417955 0.0 0.18862724 0.055089474 0.03346544 0.0 0.0 0.0 0.23671877 0.0 0.034251142 0.0 0.0 0.07436982 0.0 0.0 0.034748513 0.0 0.0 0.0 0.0 0.10988917 0.0 0.057660535 0.0 0.0 0.19477683 0.0 0.0 0.0 0.029155701 0.0 0.13322…
../DATASETS/24_bones_classifier_train_valid_224x224x3/valid/2/2_APML.dcm_rotation82	9_energy140.jpg 0.073012784 0.0 0.0 0.06971618 0.03170531 0.0 0.0 0.0 0.0 0.0 0.0 0.0 0.0 0.038104214 0.022555947 0.2318107 0.0 0.0359228 0.02780956 0.0 0.0 0.0 0.0 0.22735466 0.0 0.12639613 0.0 0.15515918 0.057484068 0.036440868 0.0 0.0 0.0 0.21149974 0.033128023 0.04466596 0.0 0.025108479 0.09927498 0.0 0.0 0.044292036 0.0 0.0 0.0 0.0 0.0 0.0 0.0 0.0 0.0 0.17543243 0.0 0.0 0.0 0.025618961 0.0 0…
../DATASETS/24_bones_classifier_train_valid_224x224x3/valid/2/2_APML.dcm_rotation85	12_energy152.jpg 0.0703844 0.0 0.0 0.08787202 0.0 0.0 0.0 0.0 0.0 0.0 0.0 0.0 0.0 0.028988982 0.021632088 0.24170464 0.0 0.061021633 0.051275328 0.0 0.0 0.0 0.0 0.22204904 0.0 0.11048154 0.0 0.1451189 0.05143052 0.0 0.0 0.0 0.0 0.21196687 0.056982405 0.04865507 0.0 0.03540242 0.09972416 0.0 0.0 0.019492533 0.0 0.0 0.0 0.0 0.03666239 0.0 0.004937158 0.0 0.0 0.16879438 0.0 0.0 0.0 0.045831442 0.0 0…
../DATASETS/24_bones_classifier_train_valid_224x224x3/valid/2/2_APML.dcm_rotation82	21_energy146.jpg 0.0641657 0.0 0.0 0.10729425 0.0 0.0 0.0 0.0 0.0 0.0 0.0 0.0 0.0 0.0 0.046102233 0.25691622 0.0 0.12859224 0.035724603 0.0 0.0 0.0 0.0 0.26852742 0.0 0.19017616 0.0 0.065951996 0.07861412 0.0 0.0 0.0 0.0 0.19247955 0.09480466 0.050847795 0.0 0.044983584 0.14110644 0.0 0.0 0.0 0.0 0.0 0.0 0.0 0.0 0.0 0.0 0.0 0.0 0.14085908 0.0 0.0 0.0 0.10284619 0.0 0.05289048 0.0 0.0 0.0 0.0 0.16…
../DATASETS/24_bones_classifier_train_valid_224x224x3/valid/2/2_APML.dcm_rotation79	-9_energy158.jpg 0.090710066 0.0 0.0 0.03059752 0.034659725 0.0 0.0 0.0 0.0 0.0 0.0 0.0 0.0 0.06811963 0.0 0.20873745 0.0 0.025026504 0.0026532118 0.0 0.0 0.0 0.0 0.21925698 0.0 0.09567348 0.0 0.18871802 0.05752731 0.034507368 0.0 0.0 0.0 0.2352025 0.0 0.030808317 0.0 0.0 0.07648427 0.0 0.0 0.033655204 0.0 0.0 0.0 0.0 0.11093638 0.0 0.062075894 0.0 0.0 0.19977212 0.0 0.0 0.0 0.032286577 0.0 0.130…
../DATASETS/24_bones_classifier_train_valid_224x224x3/valid/2/2_APML.dcm_rotation85	-3_energy158.jpg 0.078713775 0.0 0.0 0.030498458 0.028522354 0.0 0.0 0.0 0.0 0.0 0.0 0.0 0.0 0.04969529 0.0 0.20993482 0.0 0.029847205 0.0 0.0 0.0 0.0 0.0 0.25274134 0.0 0.11798375 0.0 0.14833263 0.053885333 0.036981743 0.0 0.0 0.0 0.23024543 0.0 0.013367653 0.0 0.0 0.090289705 0.0 0.0 0.033213258 0.0 0.0 0.0 0.0 0.065682694 0.0 0.054255486 0.0 0.0 0.22172758 0.0 0.0 0.0 0.03954114 0.0 0.09892481…
../DATASETS/24_bones_classifier_train_valid_224x224x3/valid/2/2_APML.dcm_rotation100	12_energy140.jpg 0.056377232 0.0 0.0 0.09594489 0.0 0.0 0.0 0.0 0.0 0.0 0.0 0.0 0.0 0.0042333608 0.030113194 0.25099358 0.0 0.067444295 0.064416446 0.0 0.0 0.0 0.0 0.22465551 0.0 0.14396393 0.0 0.11546433 0.059678726 0.024822755 0.0 0.0 0.0 0.18719742 0.06380396 0.05075765 0.0 0.04541154 0.092005 0.0 0.0 0.016278937 0.0 0.0 0.0 0.0 0.0 0.0 0.0 0.0 0.0 0.14548314 0.0 0.0 0.0 0.046977468 0.0 0.1356…
../DATASETS/24_bones_classifier_train_valid_224x224x3/valid/2/2_APML.dcm_rotation73	-18_energy152.jpg 0.10897531 0.0 0.0 0.02826989 0.0 0.0 0.0 0.0 0.0 0.0 0.0 0.0 0.0 0.031932537 0.0 0.26322466 0.0 0.0374406 0.0504119 0.0 0.0 0.0 0.0 0.23579231 0.0 0.13001522 0.0 0.1255428 0.1275322 0.03145928 0.0 0.0 0.0 0.20126988 0.056267392 0.028014937 0.0 0.0 0.10765205 0.0 0.0 0.0 0.0 0.0 0.0 0.0 0.12717892 0.0 0.10041719 0.0 0.0 0.22791034 0.0 0.0 0.0 0.09235488 0.0 0.13303237 0.0 0.0 0.…
../DATASETS/24_bones_classifier_train_valid_224x224x3/valid/2/2_APML.dcm_rotation82	18_energy152.jpg 0.06518625 0.0 0.0 0.10131366 0.0 0.0 0.0 0.0 0.0 0.0 0.0 0.0 0.0 0.0015866397 0.030903932 0.26103172 0.0 0.09533953 0.050146814 0.0 0.0 0.0 0.0 0.25414175 0.0 0.16423893 0.0 0.09353211 0.07817292 0.0 0.0 0.0 0.0 0.19885302 0.08404786 0.040440347 0.0 0.038785614 0.11529086 0.0 0.0 0.0 0.0 0.0 0.0 0.0 0.0 0.0 0.0031423445 0.0 0.0 0.1622278 0.0 0.0 0.0 0.09023048 0.0 0.093842804 0.…
../DATASETS/24_bones_classifier_train_valid_224x224x3/valid/2/2_APML.dcm_rotation85	-3_energy140.jpg 0.08189732 0.0 0.0 0.025597671 0.0353822 0.0 0.0 0.0 0.0 0.0 0.0 0.0 0.0 0.041154135 0.0 0.2208089 0.0 0.020050043 0.0 0.0 0.0 0.0 0.0 0.26677802 0.0 0.15125634 0.0 0.13524324 0.07404452 0.037240148 0.0 0.0 0.0 0.22233592 0.0 0.0 0.0 0.0 0.09612799 0.0 0.0 0.028100112 0.0 0.0 0.0 0.0 0.055141035 0.0 0.06346731 0.0 0.0 0.2291277 0.0 0.0 0.0 0.048978638 0.0 0.08063829 0.0 0.0 0.0 0…
../DATASETS/24_bones_classifier_train_valid_224x224x3/valid/2/2_APML.dcm_rotation85	-6_energy158.jpg 0.07990629 0.0 0.0 0.031606592 0.030993426 0.0 0.0 0.0 0.0 0.0 0.0 0.0 0.0 0.06583923 0.0 0.19546854 0.0 0.030822376 0.0 0.0 0.0 0.0 0.0 0.2344825 0.0 0.09701787 0.0 0.16969785 0.046644613 0.03363295 0.0 0.0 0.0 0.23966426 0.0 0.026744522 0.0 0.0 0.08732762 0.0 0.0 0.040932104 0.0 0.0 0.0 0.0 0.08108673 0.0 0.05647177 0.0 0.0 0.21383652 0.0 0.0 0.0 0.02482145 0.0 0.11611118 0.0 0…
../DATASETS/24_bones_classifier_train_valid_224x224x3/valid/2/2_APML.dcm_rotation82	15_energy152.jpg 0.07434787 0.0 0.0 0.08603945 0.0 0.0 0.0 0.0 0.0 0.0 0.0 0.0 0.0 0.02652749 0.027539214 0.25021356 0.0 0.08410823 0.039741047 0.0 0.0 0.0 0.0 0.23616219 0.0 0.13192464 0.0 0.1317309 0.06044916 0.0 0.0 0.0 0.0 0.21765444 0.0625718 0.04665336 0.0 0.01930731 0.10652803 0.0 0.0 0.014118314 0.0 0.0 0.0 0.0 0.035080157 0.0 0.0153170405 0.0 0.0 0.17174816 0.0 0.0 0.0 0.077785015 0.0 0.…
../DATASETS/24_bones_classifier_train_valid_224x224x3/valid/2/2_APML.dcm_rotation79	21_energy140.jpg 0.06925236 0.0 0.0 0.08537104 0.0 0.0 0.0 0.0 0.0 0.0 0.0 0.0 0.0 0.0 0.03677677 0.2742543 0.0 0.108170055 0.030460445 0.0 0.0 0.0 0.0 0.27593195 0.0 0.21823917 0.0 0.0554947 0.097748235 0.0 0.0 0.0 0.0 0.18248935 0.08814688 0.03568384 0.0 0.022559715 0.1301141 0.0 0.0 0.0 0.0 0.0 0.0 0.0 0.0 0.0 0.0076490804 0.0 0.0 0.1469344 0.0 0.0 0.0 0.1182435 0.0 0.048552938 0.0 0.0 0.0 0.0…
../DATASETS/24_bones_classifier_train_valid_224x224x3/valid/2/2_APML.dcm_rotation82	-18_energy146.jpg 0.09858324 0.0 0.0 0.030765103 0.0010067812 0.0 0.0 0.0 0.0 0.0 0.0 0.0 0.0 0.05198761 0.0 0.23585482 0.0 0.043666985 0.030957628 0.0 0.0 0.0 0.0 0.21629202 0.0 0.11958055 0.0 0.16129799 0.10267652 0.047596145 0.0 0.0 0.0 0.22380218 0.039789025 0.04424066 0.0 0.0 0.103798896 0.0 0.0 0.0 0.0 0.0 0.0 0.0 0.103514455 0.0 0.077788375 0.0 0.0 0.20390427 0.0 0.0 0.0 0.06401003 0.0 0.1…
../DATASETS/24_bones_classifier_train_valid_224x224x3/valid/2/2_APML.dcm_rotation82	9_energy146.jpg 0.066578425 0.0 0.0 0.06804847 0.035160054 0.0 0.0 0.0 0.0 0.0 0.0 0.0 0.0 0.038831715 0.020366352 0.22386493 0.0 0.034742042 0.026166681 0.0 0.0 0.0 0.0 0.2276563 0.0 0.11976289 0.0 0.15182318 0.052953884 0.039011262 0.0 0.0 0.0 0.21392559 0.028866855 0.044874106 0.0 0.031080997 0.09830761 0.0 0.0 0.04300205 0.0 0.0 0.0 0.0 0.0 0.0 0.0 0.0 0.0 0.17883812 0.0 0.0 0.0 0.018094992 0…
../DATASETS/24_bones_classifier_train_valid_224x224x3/valid/2/2_APML.dcm_rotation79	15_energy152.jpg 0.07454626 0.0 0.0 0.07653556 0.0 0.0 0.0 0.0 0.0 0.0 0.0 0.0 0.0 0.03360982 0.02030383 0.24924289 0.0 0.07961041 0.037874673 0.0 0.0 0.0 0.0 0.2342239 0.0 0.12825678 0.0 0.13747498 0.059599567 0.0 0.0 0.0 0.0 0.22082551 0.057986587 0.045768972 0.0 0.011430259 0.10669024 0.0 0.0 0.0069211847 0.0 0.0 0.0 0.0 0.03899316 0.0 0.018045334 0.0 0.0 0.17451152 0.0 0.0 0.0 0.0773172 0.0 0…
../DATASETS/24_bones_classifier_train_valid_224x224x3/valid/2/2_APML.dcm_rotation82	18_energy146.jpg 0.07012089 0.0 0.0 0.098925896 0.0 0.0 0.0 0.0 0.0 0.0 0.0 0.0 0.0 0.00070536113 0.03676023 0.2615752 0.0 0.10295102 0.045289364 0.0 0.0 0.0 0.0 0.24932842 0.0 0.1686156 0.0 0.09298073 0.07398416 0.0 0.0 0.0 0.0 0.20182295 0.08355254 0.044022296 0.0 0.031749595 0.11509718 0.0 0.0 0.00018272104 0.0 0.0 0.0 0.0 0.0010012127 0.0 0.0056062303 0.0 0.0 0.15591477 0.0 0.0 0.0 0.09728664…
../DATASETS/24_bones_classifier_train_valid_224x224x3/valid/2/2_APML.dcm_rotation85	0_energy140.jpg 0.07968382 0.0 0.0 0.031069512 0.04345042 0.0 0.0 0.0 0.0 0.0 0.0 0.0 0.0 0.03825449 0.0 0.2282464 0.0 0.01285629 0.0 0.0 0.0 0.0 0.0 0.27565685 0.0 0.16033335 0.0 0.12869844 0.07133491 0.039710764 0.0 0.0 0.0 0.21195883 0.0 0.0 0.0 0.0 0.08993249 0.0 0.0 0.039052956 0.0 0.0 0.0 0.0 0.032738816 0.0 0.05051109 0.0 0.0 0.2297287 0.0 0.0 0.0 0.042840023 0.0 0.08046694 0.0 0.0 0.0 0.0…
../DATASETS/24_bones_classifier_train_valid_224x224x3/valid/2/2_APML.dcm_rotation100	6_energy152.jpg 0.05350701 0.0 0.0 0.08233178 0.035054203 0.0 0.0 0.0 0.0 0.0 0.0 0.0 0.0 0.025381409 0.014634185 0.20683134 0.0 0.04236232 0.046365798 0.0 0.0 0.0 0.0 0.20920189 0.0 0.08428177 0.0 0.13668045 0.047090158 0.060542688 0.0 0.0 0.0 0.20369482 0.056861524 0.06298311 0.0 0.07974323 0.10110819 0.027479064 0.0 0.025793191 0.0 0.0 0.01843636 0.0 0.0 0.0 0.0 0.0 0.0 0.14943336 0.0 0.0 0.0 …
../DATASETS/24_bones_classifier_train_valid_224x224x3/valid/2/2_APML.dcm_rotation82	-6_energy146.jpg 0.088396505 0.0 0.0 0.020173622 0.03167315 0.0 0.0 0.0 0.0 0.0 0.0 0.0 0.0 0.06447786 0.0 0.2029808 0.0 0.027158933 0.0 0.0 0.0 0.0 0.0 0.23904169 0.0 0.11051331 0.0 0.16943878 0.05969666 0.034248337 0.0 0.0 0.0 0.23686431 0.0 0.02487404 0.0 0.0 0.09898174 0.0 0.0 0.037537947 0.0 0.0 0.0 0.0 0.07196168 0.0 0.06886264 0.0 0.0 0.21551584 0.0 0.0 0.0 0.03638549 0.0 0.093467906 0.0 0…
../DATASETS/24_bones_classifier_train_valid_224x224x3/valid/2/2_APML.dcm_rotation85	-6_energy140.jpg 0.08781349 0.0 0.0 0.026264474 0.029159358 0.0 0.0 0.0 0.0 0.0 0.0 0.0 0.0 0.05128008 0.0 0.20786308 0.0 0.03335776 0.0 0.0 0.0 0.0 0.0 0.24106573 0.0 0.12185335 0.0 0.16133587 0.06865714 0.040791407 0.0 0.0 0.0 0.23304886 0.0 0.02354616 0.0 0.0 0.10634904 0.0 0.0 0.03486247 0.0 0.0 0.0 0.0 0.051955123 0.0 0.059384618 0.0 0.0 0.215079 0.0 0.0 0.0 0.040654916 0.0 0.09386959 0.0 0.…
../DATASETS/24_bones_classifier_train_valid_224x224x3/valid/2/2_APML.dcm_rotation85	-18_energy152.jpg 0.09868593 0.0 0.0 0.04261141 0.0 0.0 0.0 0.0 0.0 0.0 0.0 0.0 0.0 0.049475696 0.0 0.23050173 0.0 0.054013062 0.038674574 0.0 0.0 0.0 0.0 0.20941485 0.0 0.10550925 0.0 0.16758959 0.09167416 0.038372397 0.0 0.0 0.0 0.22740711 0.046023577 0.052271932 0.0 0.0 0.09598162 0.0 0.0 0.0 0.0 0.0 0.0 0.0 0.115431055 0.0 0.06686715 0.0 0.0 0.19450773 0.0 0.0 0.0 0.05557699 0.0 0.15663566 0.…
../DATASETS/24_bones_classifier_train_valid_224x224x3/valid/2/2_APML.dcm_rotation85	-18_energy146.jpg 0.097327426 0.0 0.0 0.040814925 0.0 0.0 0.0 0.0 0.0 0.0 0.0 0.0 0.0 0.04099141 0.0 0.23477474 0.0 0.051850397 0.03939947 0.0 0.0 0.0 0.0 0.21222416 0.0 0.11567986 0.0 0.15875088 0.09928581 0.046324454 0.0 0.0 0.0 0.21984039 0.048670746 0.04982941 0.0 0.0 0.103686325 0.0 0.0 0.0 0.0 0.0 0.0 0.0 0.10440808 0.0 0.07096296 0.0 0.0 0.19564226 0.0 0.0 0.0 0.06239312 0.0 0.14828177 0.0…
../DATASETS/24_bones_classifier_train_valid_224x224x3/valid/2/2_APML.dcm_rotation82	0_energy140.jpg 0.08483331 0.0 0.0 0.029722696 0.03894666 0.0 0.0 0.0 0.0 0.0 0.0 0.0 0.0 0.039189655 0.0 0.23526487 0.0 0.011785399 0.0 0.0 0.0 0.0 0.0 0.27425566 0.0 0.15698932 0.0 0.1330749 0.07797737 0.034671657 0.0 0.0 0.0 0.2089756 0.0 0.0 0.0 0.0 0.09105994 0.0 0.0 0.031758998 0.0 0.0 0.0 0.0 0.044467654 0.0 0.0555019 0.0 0.0 0.23006181 0.0 0.0 0.0 0.049142964 0.0 0.077657565 0.0 0.0 0.0 0…
../DATASETS/24_bones_classifier_train_valid_224x224x3/valid/2/2_APML.dcm_rotation85	0_energy152.jpg 0.07347467 0.0 0.0 0.03673518 0.030155947 0.0 0.0 0.0 0.0 0.0 0.0 0.0 0.0 0.038253285 0.0 0.22006728 0.0 0.03827671 0.0 0.0 0.0 0.0 0.0 0.26861528 0.0 0.1356973 0.0 0.12971699 0.060301155 0.033133227 0.0 0.0 0.0 0.22022177 0.0 0.009028869 0.0 0.0 0.10533848 0.0 0.0 0.03255436 0.0 0.0 0.0 0.0 0.020211294 0.0 0.039229013 0.0 0.0 0.22022173 0.0 0.0 0.0 0.039374374 0.0 0.0807085 0.0 0…
../DATASETS/24_bones_classifier_train_valid_224x224x3/valid/2/2_APML.dcm_rotation100	-6_energy146.jpg 0.07863868 0.0 0.0 0.05520628 0.0 0.0 0.0 0.0 0.0 0.0 0.0 0.0 0.0 0.022466846 0.003176233 0.22334175 0.0 0.057396676 0.04134147 0.0 0.0 0.0 0.0 0.22313893 0.0 0.10034311 0.0 0.1440389 0.07475056 0.037747458 0.0 0.0 0.0 0.2111403 0.035613865 0.033937152 0.0 0.004640071 0.11356389 0.0 0.0 0.0 0.0 0.0 0.0 0.0 0.064014815 0.0 0.039593957 0.0 0.0 0.19563054 0.0 0.0 0.0 0.04659768 0.0 …
../DATASETS/24_bones_classifier_train_valid_224x224x3/valid/2/2_APML.dcm_rotation85	-15_energy146.jpg 0.09241314 0.0 0.0 0.050003022 0.010208483 0.0 0.0 0.0 0.0 0.0 0.0 0.0 0.0 0.028007993 0.0 0.24361937 0.0 0.04156686 0.051039394 0.0 0.0 0.0 0.0 0.2138244 0.0 0.12404423 0.0 0.15667857 0.10252009 0.046582583 0.0 0.0 0.0 0.2021505 0.047213275 0.045963004 0.0 0.0 0.09717352 0.0 0.0 0.0 0.0 0.0 0.0 0.0 0.092429206 0.0 0.052129403 0.0 0.0 0.17880139 0.0 0.0 0.0 0.055435404 0.0 0.138…
../DATASETS/24_bones_classifier_train_valid_224x224x3/valid/2/2_APML.dcm_rotation85	-6_energy152.jpg 0.08237187 0.0 0.0 0.028573925 0.029410815 0.0 0.0 0.0 0.0 0.0 0.0 0.0 0.0 0.06050839 0.0 0.1964896 0.0 0.03550726 0.0 0.0 0.0 0.0 0.0 0.23340365 0.0 0.10364565 0.0 0.16827308 0.04997437 0.03616233 0.0 0.0 0.0 0.23936601 0.0 0.029816687 0.0 0.0 0.097187266 0.0 0.0 0.041351974 0.0 0.0 0.0 0.0 0.06286419 0.0 0.05405458 0.0 0.0 0.2097537 0.0 0.0 0.0 0.028656237 0.0 0.10493273 0.0 0.…
../DATASETS/24_bones_classifier_train_valid_224x224x3/valid/2/2_APML.dcm_rotation82	15_energy146.jpg 0.0783179 0.0 0.0 0.08387296 0.0 0.0 0.0 0.0 0.0 0.0 0.0 0.0 0.0 0.02563672 0.030413222 0.25391594 0.0 0.08709764 0.03762421 0.0 0.0 0.0 0.0 0.23138002 0.0 0.13863547 0.0 0.13229471 0.060871743 0.0 0.0 0.0 0.0 0.21556985 0.06471072 0.05143603 0.0 0.011432363 0.10452248 0.0 0.0 0.016590359 0.0 0.0 0.0 0.0 0.0348654 0.0 0.015041703 0.0 0.0 0.16126019 0.0 0.0 0.0 0.083600216 0.0 0.1…
../DATASETS/24_bones_classifier_train_valid_224x224x3/valid/2/2_APML.dcm_rotation100	-3_energy152.jpg 0.06516187 0.0 0.0 0.061582606 0.009547895 0.0 0.0 0.0 0.0 0.0 0.0 0.0 0.0 0.015232493 0.0066180723 0.2396378 0.0 0.045204863 0.03656193 0.0 0.0 0.0 0.0 0.24678813 0.0 0.12974161 0.0 0.12701309 0.07940387 0.042273864 0.0 0.0 0.0 0.20609818 0.026806433 0.015205469 0.0 0.0022378075 0.10224244 0.0 0.0 0.0 0.0 0.0 0.0 0.0 0.047896527 0.0 0.025449863 0.0 0.0 0.20887977 0.0 0.0 0.0 0.0…
../DATASETS/24_bones_classifier_train_valid_224x224x3/valid/2/2_APML.dcm_rotation82	-18_energy140.jpg 0.097914904 0.0 0.0 0.02850163 0.005809719 0.0 0.0 0.0 0.0 0.0 0.0 0.0 0.0 0.045698017 0.0 0.2369912 0.0 0.039462395 0.02910447 0.0 0.0 0.0 0.0 0.21971108 0.0 0.1301587 0.0 0.15699476 0.11171571 0.06191854 0.0 0.0 0.0 0.21894799 0.03945725 0.040634867 0.0 0.0 0.111775026 0.0 0.0 0.0 0.0 0.0 0.0 0.0 0.08196521 0.0 0.07797271 0.0 0.0 0.2067286 0.0 0.0 0.0 0.06636029 0.0 0.13498934…
../DATASETS/24_bones_classifier_train_valid_224x224x3/valid/2/2_APML.dcm_rotation100	-21_energy140.jpg 0.089470014 0.0 0.0 0.051713794 0.0 0.0 0.0 0.0 0.0 0.0 0.0 0.0 0.0 0.0 0.0 0.2577608 0.0 0.06439455 0.061174024 0.0 0.0 0.0 0.0 0.22575039 0.0 0.15134871 0.0 0.09507383 0.12606229 0.06728456 0.0 0.0 0.0 0.18807429 0.090200916 0.051561613 0.0 0.023411762 0.12894058 0.005640885 0.0 0.0 0.0 0.0 0.0 0.0 0.05394091 0.0 0.07205701 0.0 0.0 0.19552854 0.0 0.0 0.0 0.084835745 0.0 0.1328…
../DATASETS/24_bones_classifier_train_valid_224x224x3/valid/2/2_APML.dcm_rotation82	-3_energy146.jpg 0.08354058 0.0 0.0 0.019018348 0.032573666 0.0 0.0 0.0 0.0 0.0 0.0 0.0 0.0 0.051285695 0.0 0.21994326 0.0 0.016514618 0.0 0.0 0.0 0.0 0.0 0.26358643 0.0 0.13957505 0.0 0.13995633 0.06976074 0.027315268 0.0 0.0 0.0 0.224454 0.0 0.0024275184 0.0 0.0 0.09281413 0.0 0.0 0.022452079 0.0 0.0 0.0 0.0 0.0731095 0.0 0.07187286 0.0 0.0 0.23033497 0.0 0.0 0.0 0.04855858 0.0 0.077117935 0.0 …
../DATASETS/24_bones_classifier_train_valid_224x224x3/valid/2/2_APML.dcm_rotation79	3_energy146.jpg 0.0818563 0.0 0.0 0.04147788 0.041619565 0.0 0.0 0.0 0.0 0.0 0.0 0.0 0.0 0.05319118 0.0 0.22607116 0.0 0.014871826 0.00765367 0.0 0.0 0.0 0.0 0.24090582 0.0 0.11183293 0.0 0.15296255 0.07488849 0.058138564 0.0 0.0 0.0 0.20536448 0.025476415 0.03361154 0.0 0.010391681 0.09246902 0.0 0.0 0.03174639 0.0 0.0 0.0 0.0 0.0 0.0 0.012606312 0.0 0.0 0.19406861 0.0 0.0 0.0 0.015806997 0.0 0.…
../DATASETS/24_bones_classifier_train_valid_224x224x3/valid/2/2_APML.dcm_rotation79	12_energy146.jpg 0.07611459 0.0 0.0 0.074543126 0.00448969 0.0 0.0 0.0 0.0 0.0 0.0 0.0 0.0 0.03714018 0.018095646 0.25065893 0.0 0.052174624 0.043936662 0.0 0.0 0.0 0.0 0.22801203 0.0 0.1297031 0.0 0.14752075 0.064103305 0.007792933 0.0 0.0 0.0 0.20926936 0.054773606 0.046760704 0.0 0.018841315 0.09958814 0.0 0.0 0.019860951 0.0 0.0 0.0 0.0 0.0139886355 0.0 0.004288437 0.0 0.0 0.17021419 0.0 0.0 …
../DATASETS/24_bones_classifier_train_valid_224x224x3/valid/2/2_APML.dcm_rotation79	3_energy158.jpg 0.07332364 0.0 0.0 0.041947797 0.034610372 0.0 0.0 0.0 0.0 0.0 0.0 0.0 0.0 0.051304255 0.0 0.2137976 0.0 0.023740698 0.008823574 0.0 0.0 0.0 0.0 0.24105069 0.0 0.09613386 0.0 0.14187738 0.06787504 0.047052596 0.0 0.0 0.0 0.21277288 0.028510004 0.039141808 0.0 0.023723705 0.09599473 0.012421597 0.0 0.01906998 0.0 0.0 0.0 0.0 0.0 0.0 0.010148724 0.0 0.0 0.19827265 0.0 0.0 0.0 0.0053…
../DATASETS/24_bones_classifier_train_valid_224x224x3/valid/2/2_APML.dcm_rotation82	-15_energy158.jpg 0.097413495 0.0 0.0 0.04809751 0.016858038 0.0 0.0 0.0 0.0 0.0 0.0 0.0 0.0 0.052826606 0.0 0.2371841 0.0 0.033128574 0.039835498 0.0 0.0 0.0 0.0 0.21951328 0.0 0.10613394 0.0 0.16978289 0.08981063 0.028773313 0.0 0.0 0.0 0.21906167 0.029655658 0.037321657 0.0 0.0 0.077506356 0.0 0.0 0.0 0.0 0.0 0.0 0.0 0.14002647 0.0 0.06502555 0.0 0.0 0.19928008 0.0 0.0 0.0 0.047679104 0.0 0.15…
../DATASETS/24_bones_classifier_train_valid_224x224x3/valid/2/2_APML.dcm_rotation82	-12_energy158.jpg 0.09341192 0.0 0.0 0.039056744 0.03637847 0.0 0.0 0.0 0.0 0.0 0.0 0.0 0.0 0.06215837 0.0 0.22877128 0.0 0.017516527 0.026603216 0.0 0.0 0.0 0.0 0.21638803 0.0 0.112386025 0.0 0.18111444 0.07734923 0.0383362 0.0 0.0 0.0 0.22463994 0.004452514 0.031734753 0.0 0.0 0.0703809 0.0 0.0 0.01679976 0.0 0.0 0.0 0.0 0.12115814 0.0 0.057402506 0.0 0.0 0.1957609 0.0 0.0 0.0 0.03853908 0.0 0.…
../DATASETS/24_bones_classifier_train_valid_224x224x3/valid/2/2_APML.dcm_rotation82	-3_energy152.jpg 0.08246538 0.0 0.0 0.02313662 0.027776718 0.0 0.0 0.0 0.0 0.0 0.0 0.0 0.0 0.050781503 0.0 0.21495806 0.0 0.026081368 0.0 0.0 0.0 0.0 0.0 0.25925595 0.0 0.12736996 0.0 0.14312294 0.063911416 0.03110994 0.0 0.0 0.0 0.22701733 0.0 0.01098158 0.0 0.0 0.09967718 0.0 0.0 0.024884997 0.0 0.0 0.0 0.0 0.062196404 0.0 0.064186394 0.0 0.0 0.22680768 0.0 0.0 0.0 0.043907233 0.0 0.080692716 0…
../DATASETS/24_bones_classifier_train_valid_224x224x3/valid/2/2_APML.dcm_rotation85	-12_energy158.jpg 0.091012985 0.0 0.0 0.045151256 0.031359334 0.0 0.0 0.0 0.0 0.0 0.0 0.0 0.0 0.054831807 0.0 0.23477387 0.0 0.021139821 0.035797056 0.0 0.0 0.0 0.0 0.2160734 0.0 0.11565806 0.0 0.1746609 0.0818199 0.03579456 0.0 0.0 0.0 0.21954812 0.0140234465 0.035319656 0.0 0.0 0.07058749 0.0 0.0 0.011170025 0.0 0.0 0.0 0.0 0.11902436 0.0 0.052904908 0.0 0.0 0.19146395 0.0 0.0 0.0 0.03993024 0.…
../DATASETS/24_bones_classifier_train_valid_224x224x3/valid/2/2_APML.dcm_rotation82	12_energy140.jpg 0.075084314 0.0 0.0 0.086153015 0.0 0.0 0.0 0.0 0.0 0.0 0.0 0.0 0.0 0.026892895 0.02205716 0.25749427 0.0 0.05586526 0.054176804 0.0 0.0 0.0 0.0 0.22663625 0.0 0.13763203 0.0 0.14045914 0.068817414 0.0090710055 0.0 0.0 0.0 0.19751315 0.06600386 0.04867429 0.0 0.02773087 0.10025875 0.0 0.0 0.020413617 0.0 0.0 0.0 0.0 0.011592688 0.0 0.0 0.0 0.0 0.15773743 0.0 0.0 0.0 0.055654436 0…
../DATASETS/24_bones_classifier_train_valid_224x224x3/valid/2/2_APML.dcm_rotation73	-15_energy146.jpg 0.10594537 0.0 0.0 0.02206731 0.0047577075 0.0 0.0 0.0 0.0 0.0 0.0 0.0 0.0 0.035954643 0.0 0.25771034 0.0 0.02814185 0.035043042 0.0 0.0 0.0 0.0 0.23926854 0.0 0.14139713 0.0 0.14111383 0.12537235 0.041098684 0.0 0.0 0.0 0.19987808 0.03188452 0.020689413 0.0 0.0 0.1041376 0.0 0.0 0.0 0.0 0.0 0.0 0.0 0.10492469 0.0 0.08841798 0.0 0.0 0.22136275 0.0 0.0 0.0 0.0859353 0.0 0.1218883…
../DATASETS/24_bones_classifier_train_valid_224x224x3/valid/2/2_APML.dcm_rotation103	-12_energy140.jpg 0.08920856 0.0 0.0 0.052272677 0.010297416 0.0 0.0 0.0 0.0 0.0 0.0 0.0 0.0 0.00010808609 0.0 0.26433283 0.0 0.024338959 0.069220185 0.0 0.0 0.0 0.0 0.22335261 0.0 0.14872204 0.0 0.1338963 0.10927757 0.05749699 0.0 0.0 0.0 0.17400597 0.047815364 0.033208624 0.0 0.0 0.0961753 0.0 0.0 0.0 0.0 0.0 0.0 0.0 0.0731447 0.0 0.040589307 0.0 0.0 0.1753252 0.0 0.0 0.0 0.0701095 0.0 0.134462…
../DATASETS/24_bones_classifier_train_valid_224x224x3/valid/2/2_APML.dcm_rotation85	-21_energy158.jpg 0.10435275 0.0 0.0 0.052484386 0.0 0.0 0.0 0.0 0.0 0.0 0.0 0.0 0.0 0.05759887 0.0 0.2459911 0.0 0.054541815 0.044021126 0.0 0.0 0.0 0.0 0.2198533 0.0 0.10299344 0.0 0.15704024 0.09217955 0.022302978 0.0 0.0 0.0 0.2313142 0.056547683 0.055702597 0.0 0.0 0.08407279 0.0 0.0 0.0 0.0 0.0 0.0 0.0 0.15358913 0.0 0.08104355 0.0 0.0 0.20332037 0.0 0.0 0.0 0.06000353 0.0 0.17619449 0.0 0.…
../DATASETS/24_bones_classifier_train_valid_224x224x3/valid/2/2_APML.dcm_rotation100	-3_energy158.jpg 0.066865616 0.0 0.0 0.066322 0.006514961 0.0 0.0 0.0 0.0 0.0 0.0 0.0 0.0 0.015440605 0.0051970533 0.23632804 0.0 0.047579363 0.039041735 0.0 0.0 0.0 0.0 0.24138145 0.0 0.116827086 0.0 0.1329142 0.075111054 0.04138544 0.0 0.0 0.0 0.21044366 0.03367291 0.023727445 0.0 0.007104135 0.098655336 0.0 0.0 0.0 0.0 0.0 0.0 0.0 0.05066394 0.0 0.021468936 0.0 0.0 0.20443662 0.0 0.0 0.0 0.048…
../DATASETS/24_bones_classifier_train_valid_224x224x3/valid/2/2_APML.dcm_rotation82	-12_energy146.jpg 0.09306006 0.0 0.0 0.02973053 0.03712896 0.0 0.0 0.0 0.0 0.0 0.0 0.0 0.0 0.056778233 0.0 0.22925635 0.0 0.02378102 0.025013661 0.0 0.0 0.0 0.0 0.21399382 0.0 0.12156908 0.0 0.17985737 0.0874314 0.05134857 0.0 0.0 0.0 0.21688466 0.010395954 0.032801647 0.0 0.0 0.08504569 0.0 0.0 0.01806675 0.0 0.0 0.0 0.0 0.087698646 0.0 0.054510165 0.0 0.0 0.18570046 0.0 0.0 0.0 0.046118226 0.0 …
../DATASETS/24_bones_classifier_train_valid_224x224x3/valid/2/2_APML.dcm_rotation100	-15_energy140.jpg 0.08624148 0.0 0.0 0.059316106 0.0042269104 0.0 0.0 0.0 0.0 0.0 0.0 0.0 0.0 0.0 0.0 0.25877473 0.0 0.034307424 0.06996673 0.0 0.0 0.0 0.0 0.22155848 0.0 0.14963283 0.0 0.12832084 0.115961485 0.07091796 0.0 0.0 0.0 0.17324166 0.062342465 0.043440975 0.0 0.009769131 0.10227462 0.0 0.0 0.0 0.0 0.0 0.0 0.0 0.0616535 0.0 0.042237397 0.0 0.0 0.17500123 0.0 0.0 0.0 0.0659939 0.0 0.1377…
../DATASETS/24_bones_classifier_train_valid_224x224x3/valid/2/2_APML.dcm_rotation82	-15_energy152.jpg 0.09796184 0.0 0.0 0.04296316 0.012116498 0.0 0.0 0.0 0.0 0.0 0.0 0.0 0.0 0.047505733 0.0 0.23597607 0.0 0.040574387 0.041067973 0.0 0.0 0.0 0.0 0.21290147 0.0 0.110394314 0.0 0.16888727 0.09461513 0.036721397 0.0 0.0 0.0 0.2165271 0.03734599 0.042133734 0.0 0.0 0.08970369 0.0 0.0 0.0 0.0 0.0 0.0 0.0 0.114714384 0.0 0.060326222 0.0 0.0 0.19058925 0.0 0.0 0.0 0.051818665 0.0 0.14…
../DATASETS/24_bones_classifier_train_valid_224x224x3/valid/2/2_APML.dcm_rotation79	18_energy158.jpg 0.05652415 0.0 0.0 0.102427535 0.0 0.0 0.0 0.0 0.0 0.0 0.0 0.0 0.0 0.0022056988 0.016763145 0.26086414 0.0 0.08239058 0.05178324 0.0 0.0 0.0 0.0 0.26871604 0.0 0.16261779 0.0 0.09555859 0.086282454 0.0 0.0 0.0 0.0 0.1940799 0.081250936 0.028749032 0.0 0.0450556 0.11072792 0.0 0.0 0.0 0.0 0.0 0.0 0.0 0.0 0.0 0.0031783343 0.0 0.0 0.17522933 0.0 0.0 0.0 0.08387562 0.0 0.08850562 0.0…
../DATASETS/24_bones_classifier_train_valid_224x224x3/valid/2/2_APML.dcm_rotation73	-15_energy152.jpg 0.106791995 0.0 0.0 0.028561775 0.0 0.0 0.0 0.0 0.0 0.0 0.0 0.0 0.0 0.04031213 0.0 0.25251654 0.0 0.03568713 0.038808923 0.0 0.0 0.0 0.0 0.23244691 0.0 0.12357951 0.0 0.14902627 0.11149148 0.026496768 0.0 0.0 0.0 0.20785981 0.034960337 0.026163086 0.0 0.0 0.095042646 0.0 0.0 0.0 0.0 0.0 0.0 0.0 0.13234203 0.0 0.087422565 0.0 0.0 0.2177937 0.0 0.0 0.0 0.08117328 0.0 0.13232929 0.…
../DATASETS/24_bones_classifier_train_valid_224x224x3/valid/2/2_APML.dcm_rotation103	-6_energy146.jpg 0.083876856 0.0 0.0 0.051768374 0.0 0.0 0.0 0.0 0.0 0.0 0.0 0.0 0.0 0.02016715 0.0 0.23116596 0.0 0.058281858 0.046337776 0.0 0.0 0.0 0.0 0.22473684 0.0 0.105581 0.0 0.1412314 0.077570364 0.03390908 0.0 0.0 0.0 0.20719363 0.03660459 0.031156987 0.0 0.0 0.11252228 0.0 0.0 0.0 0.0 0.0 0.0 0.0 0.07380173 0.0 0.043119438 0.0 0.0 0.19743714 0.0 0.0 0.0 0.05804985 0.0 0.12095328 0.0 0.…
../DATASETS/24_bones_classifier_train_valid_224x224x3/valid/2/2_APML.dcm_rotation100	-12_energy158.jpg 0.08750702 0.0 0.0 0.06882471 0.013009759 0.0 0.0 0.0 0.0 0.0 0.0 0.0 0.0 0.0310212 0.0 0.25576475 0.0 0.032006636 0.068027966 0.0 0.0 0.0 0.0 0.21797492 0.0 0.11753581 0.0 0.15415855 0.097694635 0.02958583 0.0 0.0 0.0 0.19968973 0.05021105 0.050693832 0.0 0.010034835 0.08098585 0.0 0.0 0.0 0.0 0.0 0.0 0.0 0.11457945 0.0 0.04172835 0.0 0.0 0.18032987 0.0 0.0 0.0 0.041932303 0.0 …
../DATASETS/24_bones_classifier_train_valid_224x224x3/valid/2/2_APML.dcm_rotation85	-15_energy152.jpg 0.09550759 0.0 0.0 0.05327108 0.005758716 0.0 0.0 0.0 0.0 0.0 0.0 0.0 0.0 0.03426624 0.0 0.24057598 0.0 0.045323987 0.05188951 0.0 0.0 0.0 0.0 0.21189432 0.0 0.11171271 0.0 0.1612427 0.09631077 0.035347555 0.0 0.0 0.0 0.20956434 0.048041657 0.047285233 0.0 0.0 0.09207953 0.0 0.0 0.0 0.0 0.0 0.0 0.0 0.11155154 0.0 0.054701027 0.0 0.0 0.18346354 0.0 0.0 0.0 0.051791187 0.0 0.14827…
../DATASETS/24_bones_classifier_train_valid_224x224x3/valid/2/2_APML.dcm_rotation85	0_energy158.jpg 0.0730108 0.0 0.0 0.03993166 0.02407324 0.0 0.0 0.0 0.0 0.0 0.0 0.0 0.0 0.0346151 0.0 0.21807194 0.0 0.045437843 0.0 0.0 0.0 0.0 0.0 0.2685319 0.0 0.12664725 0.0 0.1277173 0.056111716 0.02865135 0.0 0.0 0.0 0.22418945 0.0 0.012395667 0.0 0.0 0.10862628 0.0 0.0 0.030424207 0.0 0.0 0.0 0.0 0.022347005 0.0 0.037458647 0.0 0.0 0.22162402 0.0 0.0 0.0 0.038639616 0.0 0.0819032 0.0 0.0 0…
../DATASETS/24_bones_classifier_train_valid_224x224x3/valid/2/2_APML.dcm_rotation82	18_energy158.jpg 0.058352455 0.0 0.0 0.10839712 0.0 0.0 0.0 0.0 0.0 0.0 0.0 0.0 0.0 0.0018511155 0.024312928 0.2586954 0.0 0.08648575 0.05144813 0.0 0.0 0.0 0.0 0.26362297 0.0 0.15963796 0.0 0.09714056 0.08226548 0.0 0.0 0.0 0.0 0.1974146 0.0825759 0.033976167 0.0 0.049490467 0.112281054 0.0 0.0 0.0 0.0 0.0 0.0 0.0 0.0 0.0 0.0008887006 0.0 0.0 0.1702705 0.0 0.0 0.0 0.08049589 0.0 0.09658433 0.0 0…
../DATASETS/24_bones_classifier_train_valid_224x224x3/valid/2/2_APML.dcm_rotation100	9_energy140.jpg 0.058346346 0.0 0.0 0.082838744 0.027488537 0.0 0.0 0.0 0.0 0.0 0.0 0.0 0.0 0.019628175 0.023624556 0.23296188 0.0 0.04323727 0.050897773 0.0 0.0 0.0 0.0 0.22114532 0.0 0.12740101 0.0 0.13518034 0.051703513 0.048687734 0.0 0.0 0.0 0.19703352 0.03677875 0.039875712 0.0 0.043546233 0.08429247 0.0 0.0 0.0340157 0.0 0.0 0.0 0.0 0.0 0.0 0.0 0.0 0.0 0.16164367 0.0 0.0 0.0 0.02386517 0.0…
../DATASETS/24_bones_classifier_train_valid_224x224x3/valid/2/2_APML.dcm_rotation82	6_energy146.jpg 0.07462506 0.0 0.0 0.062376957 0.05042202 0.0 0.0 0.0 0.0 0.0 0.0 0.0 0.0 0.05606448 0.008135449 0.20953952 0.0 0.02325787 0.018096853 0.0 0.0 0.0 0.0 0.21836843 0.0 0.0924385 0.0 0.16234113 0.057768423 0.057256795 0.0 0.0 0.0 0.21139035 0.03798569 0.06131163 0.0 0.052669268 0.10408294 0.0076211295 0.0 0.045362942 0.0 0.0 0.010944156 0.0 0.0 0.0 0.0 0.0 0.0 0.16791715 0.0 0.0 0.0 …
../DATASETS/24_bones_classifier_train_valid_224x224x3/valid/2/2_APML.dcm_rotation85	-15_energy158.jpg 0.09663264 0.0 0.0 0.054598257 0.013537667 0.0 0.0 0.0 0.0 0.0 0.0 0.0 0.0 0.047018375 0.0 0.24133353 0.0 0.036850277 0.047137715 0.0 0.0 0.0 0.0 0.21825431 0.0 0.10854809 0.0 0.16715963 0.09284943 0.027428053 0.0 0.0 0.0 0.21619129 0.037791103 0.04114058 0.0 0.0 0.07930929 0.0 0.0 0.0 0.0 0.0 0.0 0.0 0.13525906 0.0 0.059167784 0.0 0.0 0.19475149 0.0 0.0 0.0 0.046825588 0.0 0.15…
../DATASETS/24_bones_classifier_train_valid_224x224x3/valid/2/2_APML.dcm_rotation85	-18_energy140.jpg 0.095588185 0.0 0.0 0.03681902 0.0 0.0 0.0 0.0 0.0 0.0 0.0 0.0 0.0 0.033805624 0.0 0.23516907 0.0 0.04928184 0.03517411 0.0 0.0 0.0 0.0 0.21700951 0.0 0.12749217 0.0 0.152485 0.106661804 0.05905449 0.0 0.0 0.0 0.21732904 0.045530703 0.044624384 0.0 0.0 0.11308396 0.0 0.0 0.0 0.0 0.0 0.0 0.0 0.082787216 0.0 0.073685996 0.0 0.0 0.2017656 0.0 0.0 0.0 0.067387916 0.0 0.14023088 0.0 …
../DATASETS/24_bones_classifier_train_valid_224x224x3/valid/2/2_APML.dcm_rotation85	12_energy140.jpg 0.073330484 0.0 0.0 0.09420352 0.0 0.0 0.0 0.0 0.0 0.0 0.0 0.0 0.0 0.022270648 0.024706583 0.2546534 0.0 0.060916904 0.059696298 0.0 0.0 0.0 0.0 0.22143029 0.0 0.12816797 0.0 0.1398109 0.06386542 0.0038101545 0.0 0.0 0.0 0.19571434 0.07091809 0.053366132 0.0 0.037663426 0.10244153 0.0 0.0 0.02020099 0.0 0.0 0.0 0.0 0.0141349435 0.0 0.0 0.0 0.0 0.1523543 0.0 0.0 0.0 0.0506069 0.0 …
../DATASETS/24_bones_classifier_train_valid_224x224x3/valid/2/2_APML.dcm_rotation82	3_energy158.jpg 0.06895844 0.0 0.0 0.04419552 0.043979436 0.0 0.0 0.0 0.0 0.0 0.0 0.0 0.0 0.050671775 0.0 0.20326205 0.0 0.021404376 0.002832779 0.0 0.0 0.0 0.0 0.2389495 0.0 0.09709478 0.0 0.14206252 0.057653535 0.054392908 0.0 0.0 0.0 0.21641092 0.019702466 0.03867425 0.0 0.029301595 0.0949656 0.012770989 0.0 0.032956917 0.0 0.0 0.0 0.0 0.0 0.0 0.0032781684 0.0 0.0 0.19674584 0.0 0.0 0.0 0.0 0.…
../DATASETS/24_bones_classifier_train_valid_224x224x3/valid/2/2_APML.dcm_rotation82	-21_energy158.jpg 0.104826406 0.0 0.0 0.04644891 0.0 0.0 0.0 0.0 0.0 0.0 0.0 0.0 0.0 0.056765668 0.0 0.2453284 0.0 0.054418303 0.04246473 0.0 0.0 0.0 0.0 0.21909906 0.0 0.100996464 0.0 0.15533897 0.08987254 0.020468164 0.0 0.0 0.0 0.2318993 0.052999057 0.052148342 0.0 0.0 0.08505986 0.0 0.0 0.0 0.0 0.0 0.0 0.0 0.15851204 0.0 0.08654877 0.0 0.0 0.20630273 0.0 0.0 0.0 0.06569482 0.0 0.17375766 0.0 …
../DATASETS/24_bones_classifier_train_valid_224x224x3/valid/2/2_APML.dcm_rotation82	12_energy152.jpg 0.06866219 0.0 0.0 0.08174259 0.004040078 0.0 0.0 0.0 0.0 0.0 0.0 0.0 0.0 0.0294924 0.020377195 0.24276134 0.0 0.05357164 0.04721902 0.0 0.0 0.0 0.0 0.2292496 0.0 0.12005532 0.0 0.14223215 0.056662735 0.003949157 0.0 0.0 0.0 0.20978807 0.05239925 0.0441772 0.0 0.03190651 0.09819335 0.0 0.0 0.020921273 0.0 0.0 0.0 0.0 0.019360952 0.0 0.0033994901 0.0 0.0 0.17603207 0.0 0.0 0.0 0.0…
../DATASETS/24_bones_classifier_train_valid_224x224x3/valid/2/2_APML.dcm_rotation85	-15_energy140.jpg 0.08740178 0.0 0.0 0.04585001 0.018442212 0.0 0.0 0.0 0.0 0.0 0.0 0.0 0.0 0.02155418 0.0 0.2412759 0.0 0.034979608 0.043162342 0.0 0.0 0.0 0.0 0.22257939 0.0 0.13938846 0.0 0.1484399 0.1106435 0.066054665 0.0 0.0 0.0 0.19505152 0.040053993 0.037903477 0.0 0.0 0.10093616 0.0 0.0 0.0 0.0 0.0 0.0 0.0 0.06557686 0.0 0.051420584 0.0 0.0 0.18328123 0.0 0.0 0.0 0.05633126 0.0 0.1281757…
../DATASETS/24_bones_classifier_train_valid_224x224x3/valid/2/2_APML.dcm_rotation100	-9_energy140.jpg 0.088949956 0.0 0.0 0.05123128 0.01510233 0.0 0.0 0.0 0.0 0.0 0.0 0.0 0.0 0.024136325 0.0 0.22449616 0.0 0.04086331 0.046273727 0.0 0.0 0.0 0.0 0.20596822 0.0 0.106216066 0.0 0.16313283 0.08368875 0.055752274 0.0 0.0 0.0 0.20096919 0.035124935 0.043169394 0.0 0.005879378 0.10792743 0.0 0.0 0.011130341 0.0 0.0 0.0 0.0 0.05885472 0.0 0.036530185 0.0 0.0 0.1739815 0.0 0.0 0.0 0.0396…
../DATASETS/24_bones_classifier_train_valid_224x224x3/valid/2/2_APML.dcm_rotation85	-18_energy158.jpg 0.09869635 0.0 0.0 0.047324967 0.009876202 0.0 0.0 0.0 0.0 0.0 0.0 0.0 0.0 0.0567222 0.0 0.23615949 0.0 0.042119306 0.037334826 0.0 0.0 0.0 0.0 0.21930407 0.0 0.10750439 0.0 0.16846912 0.090835124 0.034586005 0.0 0.0 0.0 0.22712392 0.038228765 0.045347396 0.0 0.0 0.0810221 0.0 0.0 0.0 0.0 0.0 0.0 0.0 0.1343941 0.0 0.067752376 0.0 0.0 0.19996773 0.0 0.0 0.0 0.049210005 0.0 0.1636…
../DATASETS/24_bones_classifier_train_valid_224x224x3/valid/2/2_APML.dcm_rotation79	9_energy152.jpg 0.067649685 0.0 0.0 0.06277552 0.037061185 0.0 0.0 0.0 0.0 0.0 0.0 0.0 0.0 0.047053855 0.011697549 0.21740168 0.0 0.032209773 0.022278473 0.0 0.0 0.0 0.0 0.22919719 0.0 0.10619361 0.0 0.157417 0.05048077 0.03499909 0.0 0.0 0.0 0.22112042 0.023922067 0.045084808 0.0 0.027818909 0.09984087 0.0 0.0 0.038410377 0.0 0.0 0.0 0.0 0.0 0.0 0.0007064457 0.0 0.0 0.18979633 0.0 0.0 0.0 0.0142…
../DATASETS/24_bones_classifier_train_valid_224x224x3/valid/2/2_APML.dcm_rotation85	-6_energy146.jpg 0.08376929 0.0 0.0 0.027578203 0.027089402 0.0 0.0 0.0 0.0 0.0 0.0 0.0 0.0 0.054812327 0.0 0.20591427 0.0 0.03560462 0.0 0.0 0.0 0.0 0.0 0.2384949 0.0 0.114890434 0.0 0.16123424 0.062210485 0.035241786 0.0 0.0 0.0 0.23460023 0.0 0.025371717 0.0 0.0 0.1018346 0.0 0.0 0.032124825 0.0 0.0 0.0 0.0 0.06217701 0.0 0.05804598 0.0 0.0 0.2126022 0.0 0.0 0.0 0.038146812 0.0 0.0993504 0.0 0…
../DATASETS/24_bones_classifier_train_valid_224x224x3/valid/2/2_APML.dcm_rotation79	12_energy152.jpg 0.07164606 0.0 0.0 0.076345794 0.0071631717 0.0 0.0 0.0 0.0 0.0 0.0 0.0 0.0 0.036201257 0.015949318 0.24396941 0.0 0.052416638 0.04430045 0.0 0.0 0.0 0.0 0.23016526 0.0 0.11959636 0.0 0.14811169 0.060156405 0.006901758 0.0 0.0 0.0 0.21281612 0.05195166 0.04582434 0.0 0.027196597 0.10157427 0.0 0.0 0.018783627 0.0 0.0 0.0 0.0 0.01621123 0.0 0.0063582305 0.0 0.0 0.17797007 0.0 0.0 …
../DATASETS/24_bones_classifier_train_valid_224x224x3/valid/2/2_APML.dcm_rotation82	-12_energy152.jpg 0.09177916 0.0 0.0 0.0327566 0.036575958 0.0 0.0 0.0 0.0 0.0 0.0 0.0 0.0 0.060105357 0.0 0.22704268 0.0 0.022841875 0.024546398 0.0 0.0 0.0 0.0 0.21385214 0.0 0.11642564 0.0 0.18103175 0.08189334 0.046601143 0.0 0.0 0.0 0.22219928 0.006601351 0.032966346 0.0 0.0 0.07872595 0.0 0.0 0.017924594 0.0 0.0 0.0 0.0 0.1004359 0.0 0.05535599 0.0 0.0 0.18937348 0.0 0.0 0.0 0.042312313 0.0…
../DATASETS/24_bones_classifier_train_valid_224x224x3/valid/2/2_APML.dcm_rotation100	9_energy152.jpg 0.050701633 0.0 0.0 0.08841128 0.028536556 0.0 0.0 0.0 0.0 0.0 0.0 0.0 0.0 0.028358577 0.010944756 0.22893415 0.0 0.043729153 0.05902282 0.0 0.0 0.0 0.0 0.21952601 0.0 0.103743665 0.0 0.14159246 0.050200325 0.03910692 0.0 0.0 0.0 0.20092674 0.04317936 0.052083544 0.0 0.057057798 0.08564054 0.0 0.0 0.023772849 0.0 0.0 0.0 0.0 0.0 0.0 0.0 0.0 0.0 0.16219112 0.0 0.0 0.0 0.0101614 0.0…
../DATASETS/24_bones_classifier_train_valid_224x224x3/valid/2/2_APML.dcm_rotation100	0_energy158.jpg 0.059276365 0.0 0.0 0.06692528 0.007499652 0.0 0.0 0.0 0.0 0.0 0.0 0.0 0.0 0.0 0.011339586 0.24233207 0.0 0.054606833 0.02863129 0.0 0.0 0.0 0.0 0.26449442 0.0 0.1389528 0.0 0.101127766 0.07798243 0.03509284 0.0 0.0 0.0 0.20616922 0.027170662 0.0076374956 0.0 0.019431418 0.10992362 0.0014033098 0.0 0.0 0.0 0.0 0.0 0.0 0.015850961 0.0 0.015814742 0.0 0.0 0.21711655 0.0 0.0 0.0 0.05…
../DATASETS/24_bones_classifier_train_valid_224x224x3/valid/2/2_APML.dcm_rotation85	-21_energy146.jpg 0.10218344 0.0 0.0 0.04395463 0.0 0.0 0.0 0.0 0.0 0.0 0.0 0.0 0.0 0.026131766 0.0 0.24917948 0.0 0.07072664 0.052795935 0.0 0.0 0.0 0.0 0.21214166 0.0 0.117306024 0.0 0.1315345 0.10655845 0.033588696 0.0 0.0 0.0 0.22038142 0.07678604 0.05964749 0.0 0.0 0.12009948 0.0 0.0 0.0 0.0 0.0 0.0 0.0 0.11006916 0.0 0.08672704 0.0 0.0 0.20060006 0.0 0.0 0.0 0.08413859 0.0 0.1504309 0.0 0.0…
../DATASETS/24_bones_classifier_train_valid_224x224x3/valid/2/2_APML.dcm_rotation82	-9_energy146.jpg 0.09389054 0.0 0.0 0.02718205 0.030529547 0.0 0.0 0.0 0.0 0.0 0.0 0.0 0.0 0.06352912 0.0 0.21228716 0.0 0.030499786 0.008194726 0.0 0.0 0.0 0.0 0.2111192 0.0 0.09917302 0.0 0.18943354 0.06748201 0.04150194 0.0 0.0 0.0 0.2281148 0.0 0.036765084 0.0 0.0 0.08633769 0.0 0.0 0.0335036 0.0 0.0 0.0 0.0 0.09322049 0.0 0.059202462 0.0 0.0 0.18821341 0.0 0.0 0.0 0.039977357 0.0 0.11793167 …
../DATASETS/24_bones_classifier_train_valid_224x224x3/valid/2/2_APML.dcm_rotation85	-3_energy152.jpg 0.07797426 0.0 0.0 0.03175521 0.025082031 0.0 0.0 0.0 0.0 0.0 0.0 0.0 0.0 0.044098895 0.0 0.21496773 0.0 0.034651503 0.0 0.0 0.0 0.0 0.0 0.25618547 0.0 0.12769985 0.0 0.14124914 0.06157103 0.034115423 0.0 0.0 0.0 0.22739013 0.0 0.01261856 0.0 0.0 0.09793545 0.0 0.0 0.026511192 0.0 0.0 0.0 0.0 0.059897985 0.0 0.055002276 0.0 0.0 0.22076203 0.0 0.0 0.0 0.04561751 0.0 0.09190213 0.0…
../DATASETS/24_bones_classifier_train_valid_224x224x3/valid/2/2_APML.dcm_rotation103	12_energy140.jpg 0.05651386 0.0 0.0 0.094811775 0.0 0.0 0.0 0.0 0.0 0.0 0.0 0.0 0.0 0.0 0.028309815 0.2559632 0.0 0.06794288 0.070502564 0.0 0.0 0.0 0.0 0.2286024 0.0 0.14791933 0.0 0.10980398 0.06505002 0.035518486 0.0 0.0 0.0 0.17908889 0.070628606 0.048526507 0.0 0.046476685 0.09620845 0.0 0.0 0.00546376 0.0 0.0 0.0 0.0 0.0 0.0 0.0 0.0 0.0 0.14331691 0.0 0.0 0.0 0.05045702 0.0 0.13180682 0.0 0…
../DATASETS/24_bones_classifier_train_valid_224x224x3/valid/2/2_APML.dcm_rotation79	21_energy152.jpg 0.06072151 0.0 0.0 0.09425106 0.0 0.0 0.0 0.0 0.0 0.0 0.0 0.0 0.0 0.0007952648 0.022231737 0.26915666 0.0 0.09642511 0.03848855 0.0 0.0 0.0 0.0 0.28096798 0.0 0.20532586 0.0 0.06304181 0.09941522 0.0 0.0 0.0 0.0 0.18620753 0.084433354 0.027876804 0.0 0.033620156 0.12165332 0.0 0.0 0.0 0.0 0.0 0.0 0.0 0.0 0.0 0.006959199 0.0 0.0 0.16000941 0.0 0.0 0.0 0.10477694 0.0 0.058595613 0.…
../DATASETS/24_bones_classifier_train_valid_224x224x3/valid/2/2_APML.dcm_rotation100	6_energy146.jpg 0.054876786 0.0 0.0 0.0793199 0.037599444 0.0 0.0 0.0 0.0 0.0 0.0 0.0 0.0 0.024306823 0.019128844 0.21018066 0.0 0.039545845 0.04600529 0.0 0.0 0.0 0.0 0.20813842 0.0 0.08883912 0.0 0.13908993 0.047209285 0.066961095 0.0 0.0 0.0 0.19983982 0.052009992 0.059736878 0.0 0.07391433 0.100503914 0.024455948 0.0 0.032085657 0.0 0.0 0.019516397 0.0 0.0 0.0 0.0 0.0 0.0 0.15115021 0.0 0.0 0…
../DATASETS/24_bones_classifier_train_valid_224x224x3/valid/2/2_APML.dcm_rotation82	18_energy140.jpg 0.07577334 0.0 0.0 0.097702876 0.0 0.0 0.0 0.0 0.0 0.0 0.0 0.0 0.0 0.0 0.04729347 0.26624516 0.0 0.10600541 0.04633154 0.0 0.0 0.0 0.0 0.24755327 0.0 0.17653039 0.0 0.09283268 0.07624404 0.0 0.0 0.0 0.0 0.19999108 0.08814781 0.044309236 0.0 0.029420149 0.11566407 0.0 0.0 0.0011198453 0.0 0.0 0.0 0.0 0.0025337092 0.0 0.005123805 0.0 0.0 0.15015478 0.0 0.0 0.0 0.10671591 0.0 0.0913…
../DATASETS/24_bones_classifier_train_valid_224x224x3/valid/2/2_APML.dcm_rotation85	-12_energy146.jpg 0.089979544 0.0 0.0 0.038320016 0.030131213 0.0 0.0 0.0 0.0 0.0 0.0 0.0 0.0 0.042381365 0.0 0.23899218 0.0 0.028585073 0.038010973 0.0 0.0 0.0 0.0 0.21559173 0.0 0.12999918 0.0 0.16879667 0.091732435 0.050077535 0.0 0.0 0.0 0.2081358 0.021508174 0.032229625 0.0 0.0 0.0860726 0.0 0.0 0.011423846 0.0 0.0 0.0 0.0 0.08331578 0.0 0.046783675 0.0 0.0 0.18050554 0.0 0.0 0.0 0.050983567…
../DATASETS/24_bones_classifier_train_valid_224x224x3/valid/2/2_APML.dcm_rotation100	-18_energy146.jpg 0.09386068 0.0 0.0 0.055798665 0.0 0.0 0.0 0.0 0.0 0.0 0.0 0.0 0.0 0.013153092 0.0 0.24713808 0.0 0.053929426 0.06285032 0.0 0.0 0.0 0.0 0.21235967 0.0 0.12410959 0.0 0.13699552 0.10838782 0.055155434 0.0 0.0 0.0 0.19642232 0.07241338 0.057873003 0.0 0.005199044 0.10758908 0.0 0.0 0.0 0.0 0.0 0.0 0.0 0.087642744 0.0 0.05836814 0.0 0.0 0.18540275 0.0 0.0 0.0 0.06521264 0.0 0.1491…
../DATASETS/24_bones_classifier_train_valid_224x224x3/valid/2/2_APML.dcm_rotation100	0_energy146.jpg 0.060997974 0.0 0.0 0.0576185 0.025844844 0.0 0.0 0.0 0.0 0.0 0.0 0.0 0.0 0.0019984173 0.008344673 0.25167713 0.0 0.02767273 0.019415963 0.0 0.0 0.0 0.0 0.2803095 0.0 0.17726478 0.0 0.09328987 0.091179974 0.05357303 0.0 0.0 0.0 0.19018734 0.0075248154 0.0 0.0 0.0005286513 0.09222943 0.0 0.0 0.005694476 0.0 0.0 0.0 0.0 0.015483748 0.0 0.023853958 0.0 0.0 0.22550765 0.0 0.0 0.0 0.06…
../DATASETS/24_bones_classifier_train_valid_224x224x3/valid/2/2_APML.dcm_rotation100	-12_energy140.jpg 0.08670572 0.0 0.0 0.055895034 0.010676869 0.0 0.0 0.0 0.0 0.0 0.0 0.0 0.0 0.0 0.0 0.25923845 0.0 0.027347615 0.06843353 0.0 0.0 0.0 0.0 0.22033189 0.0 0.14434347 0.0 0.13497579 0.10784344 0.059925824 0.0 0.0 0.0 0.1750756 0.05079688 0.037854604 0.0 0.005549615 0.097503 0.0 0.0 0.0 0.0 0.0 0.0 0.0 0.067699276 0.0 0.038768474 0.0 0.0 0.17127407 0.0 0.0 0.0 0.0634741 0.0 0.1308188…
../DATASETS/24_bones_classifier_train_valid_224x224x3/valid/2/2_APML.dcm_rotation79	3_energy152.jpg 0.07885055 0.0 0.0 0.039548974 0.03536973 0.0 0.0 0.0 0.0 0.0 0.0 0.0 0.0 0.054382022 0.0 0.2189246 0.0 0.020312903 0.0077088615 0.0 0.0 0.0 0.0 0.23753835 0.0 0.10087293 0.0 0.14920664 0.06918274 0.04993989 0.0 0.0 0.0 0.21020675 0.026855754 0.03982322 0.0 0.0146323135 0.094888315 0.0047129206 0.0 0.025589721 0.0 0.0 0.0 0.0 0.0 0.0 0.011249236 0.0 0.0 0.1949264 0.0 0.0 0.0 0.011…
../DATASETS/24_bones_classifier_train_valid_224x224x3/valid/2/2_APML.dcm_rotation100	-6_energy140.jpg 0.07944335 0.0 0.0 0.052422043 0.0 0.0 0.0 0.0 0.0 0.0 0.0 0.0 0.0 0.01393885 0.004803824 0.22765933 0.0 0.058545943 0.04097244 0.0 0.0 0.0 0.0 0.23265128 0.0 0.11687944 0.0 0.13191046 0.082684316 0.039892714 0.0 0.0 0.0 0.20630962 0.03252632 0.026431976 0.0 0.00056004705 0.12132347 0.0 0.0 0.0 0.0 0.0 0.0 0.0 0.054526255 0.0 0.04410007 0.0 0.0 0.2044029 0.0 0.0 0.0 0.057363916 0…
../DATASETS/24_bones_classifier_train_valid_224x224x3/valid/2/2_APML.dcm_rotation100	12_energy146.jpg 0.05436609 0.0 0.0 0.10214509 0.0017366302 0.0 0.0 0.0 0.0 0.0 0.0 0.0 0.0 0.0035917216 0.0231582 0.25217572 0.0 0.06492709 0.075731926 0.0 0.0 0.0 0.0 0.22003245 0.0 0.12780626 0.0 0.12326295 0.060523205 0.024828894 0.0 0.0 0.0 0.18256809 0.070271865 0.055321272 0.0 0.05512157 0.092491575 0.0 0.0 0.010747223 0.0 0.0 0.0 0.0 0.0 0.0 0.0 0.0 0.0 0.14004771 0.0 0.0 0.0 0.040516354 …
../DATASETS/24_bones_classifier_train_valid_224x224x3/valid/2/2_APML.dcm_rotation100	3_energy158.jpg 0.050414626 0.0 0.0 0.07574451 0.019830188 0.0 0.0 0.0 0.0 0.0 0.0 0.0 0.0 0.0024857586 0.012284579 0.21990642 0.0 0.043793336 0.04753836 0.0 0.0 0.0 0.0 0.23501903 0.0 0.10042873 0.0 0.10943623 0.06302383 0.052658416 0.0 0.0 0.0 0.19422156 0.060194176 0.044098254 0.0 0.062495317 0.104343705 0.034272294 0.0 0.0011695954 0.0 0.0 0.0013940916 0.0 0.0 0.0 0.0 0.0 0.0 0.1723455 0.0 0.…
../DATASETS/24_bones_classifier_train_valid_224x224x3/valid/2/2_APML.dcm_rotation82	-6_energy158.jpg 0.08227687 0.0 0.0 0.025350126 0.03567378 0.0 0.0 0.0 0.0 0.0 0.0 0.0 0.0 0.069495894 0.0 0.19394602 0.0 0.024417974 0.0 0.0 0.0 0.0 0.0 0.23833053 0.0 0.09926279 0.0 0.17164539 0.045799114 0.036832083 0.0 0.0 0.0 0.24007916 0.0 0.024140174 0.0 0.0 0.08708424 0.0 0.0 0.04434325 0.0 0.0 0.0 0.0 0.077870965 0.0 0.06186874 0.0 0.0 0.21714552 0.0 0.0 0.0 0.024121996 0.0 0.11063333 0.…
../DATASETS/24_bones_classifier_train_valid_224x224x3/valid/2/2_APML.dcm_rotation82	-21_energy146.jpg 0.10261227 0.0 0.0 0.03295669 0.0 0.0 0.0 0.0 0.0 0.0 0.0 0.0 0.0 0.035456546 0.0 0.2532741 0.0 0.05763718 0.045559946 0.0 0.0 0.0 0.0 0.21942522 0.0 0.12708996 0.0 0.13314362 0.111167885 0.034997698 0.0 0.0 0.0 0.22129017 0.06333717 0.047934715 0.0 0.0 0.11562387 0.0 0.0 0.0 0.0 0.0 0.0 0.0 0.114866436 0.0 0.09267833 0.0 0.0 0.21001296 0.0 0.0 0.0 0.088555194 0.0 0.14705613 0.0…
../DATASETS/24_bones_classifier_train_valid_224x224x3/valid/2/2_APML.dcm_rotation82	6_energy152.jpg 0.06929704 0.0 0.0 0.06601324 0.050601218 0.0 0.0 0.0 0.0 0.0 0.0 0.0 0.0 0.05205292 0.011439474 0.19292632 0.0 0.029220514 0.009496559 0.0 0.0 0.0 0.0 0.2171334 0.0 0.08248389 0.0 0.15672666 0.048925158 0.054454893 0.0 0.0 0.0 0.21793468 0.03572746 0.064316094 0.0 0.06545381 0.10985471 0.015959926 0.0 0.04627854 0.0 0.0 0.017780062 0.0 0.0 0.0 0.0 0.0 0.0 0.1665113 0.0 0.0 0.0 0.…
../DATASETS/24_bones_classifier_train_valid_224x224x3/valid/2/2_APML.dcm_rotation73	-15_energy140.jpg 0.10480755 0.0 0.0 0.017697342 0.012579836 0.0 0.0 0.0 0.0 0.0 0.0 0.0 0.0 0.029135562 0.0 0.26402068 0.0 0.015690306 0.03237085 0.0 0.0 0.0 0.0 0.2487398 0.0 0.1644473 0.0 0.12727425 0.14334323 0.058295395 0.0 0.0 0.0 0.1885445 0.028442716 0.014049855 0.0 0.0 0.11137445 0.0 0.0 0.0 0.0 0.0 0.0 0.0 0.07379064 0.0 0.08967843 0.0 0.0 0.22600655 0.0 0.0 0.0 0.08886815 0.0 0.1123666…
../DATASETS/24_bones_classifier_train_valid_224x224x3/valid/2/2_APML.dcm_rotation100	9_energy146.jpg 0.05224347 0.0 0.0 0.086453654 0.029954346 0.0 0.0 0.0 0.0 0.0 0.0 0.0 0.0 0.021207033 0.015386378 0.2335626 0.0 0.041437246 0.05888108 0.0 0.0 0.0 0.0 0.22073208 0.0 0.11724833 0.0 0.13634603 0.05267921 0.04672525 0.0 0.0 0.0 0.19365112 0.040107295 0.0444393 0.0 0.05177244 0.08359564 0.0 0.0 0.026362063 0.0 0.0 0.0 0.0 0.0 0.0 0.0 0.0 0.0 0.15956502 0.0 0.0 0.0 0.017928187 0.0 0.…
../DATASETS/24_bones_classifier_train_valid_224x224x3/valid/2/2_APML.dcm_rotation82	-9_energy152.jpg 0.091468245 0.0 0.0 0.029237987 0.028865078 0.0 0.0 0.0 0.0 0.0 0.0 0.0 0.0 0.06603295 0.0 0.2079911 0.0 0.032469653 0.00931603 0.0 0.0 0.0 0.0 0.20791778 0.0 0.09133091 0.0 0.19074114 0.058640175 0.035782654 0.0 0.0 0.0 0.2325601 0.0 0.03925073 0.0 0.0 0.08280303 0.0 0.0 0.034767002 0.0 0.0 0.0 0.0 0.100019865 0.0 0.057047434 0.0 0.0 0.18741855 0.0 0.0 0.0 0.034995623 0.0 0.1258…
../DATASETS/24_bones_classifier_train_valid_224x224x3/valid/2/2_APML.dcm_rotation79	15_energy158.jpg 0.06660542 0.0 0.0 0.08259831 0.0 0.0 0.0 0.0 0.0 0.0 0.0 0.0 0.0 0.030930182 0.016394489 0.24642952 0.0 0.068913646 0.037121817 0.0 0.0 0.0 0.0 0.24917613 0.0 0.13317154 0.0 0.13066499 0.063631274 0.0 0.0 0.0 0.0 0.22043826 0.050817687 0.034526836 0.0 0.022811549 0.105257995 0.0 0.0 0.0079039605 0.0 0.0 0.0 0.0 0.025114391 0.0 0.014491625 0.0 0.0 0.19074596 0.0 0.0 0.0 0.0679512…
../DATASETS/24_bones_classifier_train_valid_224x224x3/valid/2/2_APML.dcm_rotation82	3_energy146.jpg 0.07423661 0.0 0.0 0.044016972 0.04417999 0.0 0.0 0.0 0.0 0.0 0.0 0.0 0.0 0.047829915 0.0 0.22386782 0.0 0.0146356085 0.010666114 0.0 0.0 0.0 0.0 0.23955107 0.0 0.11658041 0.0 0.14643814 0.07123551 0.06170579 0.0 0.0 0.0 0.20492136 0.022152213 0.03041976 0.0 0.014481559 0.08681694 0.0 0.0 0.032900352 0.0 0.0 0.0 0.0 0.0 0.0 0.008384103 0.0 0.0 0.19313784 0.0 0.0 0.0 0.014114715 0.…
../DATASETS/24_bones_classifier_train_valid_224x224x3/valid/2/2_APML.dcm_rotation85	-9_energy146.jpg 0.09038595 0.0 0.0 0.032969795 0.027295675 0.0 0.0 0.0 0.0 0.0 0.0 0.0 0.0 0.05790581 0.0 0.21211693 0.0 0.036633875 0.014182799 0.0 0.0 0.0 0.0 0.20565179 0.0 0.09674076 0.0 0.1883392 0.06545614 0.04125816 0.0 0.0 0.0 0.22711319 0.0018522929 0.040619865 0.0 0.0 0.08823088 0.0 0.0 0.03218389 0.0 0.0 0.0 0.0 0.08784032 0.0 0.050731912 0.0 0.0 0.18162847 0.0 0.0 0.0 0.0383999 0.0 0…
../DATASETS/24_bones_classifier_train_valid_224x224x3/valid/2/2_APML.dcm_rotation79	0_energy140.jpg 0.09146331 0.0 0.0 0.02276286 0.042816907 0.0 0.0 0.0 0.0 0.0 0.0 0.0 0.0 0.050053947 0.0 0.23534568 0.0 0.003394421 0.0 0.0 0.0 0.0 0.0 0.27205226 0.0 0.15199566 0.0 0.14449732 0.079196475 0.032436125 0.0 0.0 0.0 0.21006171 0.0 0.0 0.0 0.0 0.08545767 0.0 0.0 0.033429995 0.0 0.0 0.0 0.0 0.058418326 0.0 0.06423102 0.0 0.0 0.22962831 0.0 0.0 0.0 0.048960134 0.0 0.072555065 0.0 0.0 0…
../DATASETS/24_bones_classifier_train_valid_224x224x3/valid/2/2_APML.dcm_rotation73	-21_energy140.jpg 0.11491132 0.0 0.0 0.018855574 0.0 0.0 0.0 0.0 0.0 0.0 0.0 0.0 0.0 0.015098365 0.0 0.28316158 0.0 0.034020644 0.053319413 0.0 0.0 0.0 0.0 0.2463797 0.0 0.16580996 0.0 0.090973146 0.1531622 0.03692086 0.0 0.0 0.0 0.18869054 0.064210966 0.018129187 0.0 0.0 0.13956581 0.0 0.0 0.0 0.0 0.0 0.0 0.0 0.096999705 0.0 0.11799604 0.0 0.0 0.23977669 0.0 0.0 0.0 0.12064146 0.0 0.113993675 0.…
../DATASETS/24_bones_classifier_train_valid_224x224x3/valid/2/2_APML.dcm_rotation100	-15_energy152.jpg 0.09226445 0.0 0.0 0.068171225 0.0050212685 0.0 0.0 0.0 0.0 0.0 0.0 0.0 0.0 0.015678113 0.0 0.2564177 0.0 0.03828733 0.07671705 0.0 0.0 0.0 0.0 0.21221893 0.0 0.123767905 0.0 0.14571989 0.10635524 0.047996912 0.0 0.0 0.0 0.18950255 0.0683907 0.055946164 0.0 0.014578897 0.09336626 0.0 0.0 0.0 0.0 0.0 0.0 0.0 0.09713731 0.0 0.04233836 0.0 0.0 0.17438592 0.0 0.0 0.0 0.049970448 0.0…
../DATASETS/24_bones_classifier_train_valid_224x224x3/valid/2/2_APML.dcm_rotation79	6_energy152.jpg 0.076416306 0.0 0.0 0.06277367 0.0450318 0.0 0.0 0.0 0.0 0.0 0.0 0.0 0.0 0.057790913 0.0069631375 0.1992235 0.0 0.029922524 0.010968724 0.0 0.0 0.0 0.0 0.21920778 0.0 0.07968554 0.0 0.16083542 0.05503672 0.046859104 0.0 0.0 0.0 0.21774505 0.041647956 0.06767006 0.0 0.058264464 0.1126902 0.0129905 0.0 0.03969992 0.0 0.0 0.014358411 0.0 0.0 0.0 0.0 0.0 0.0 0.16796844 0.0 0.0 0.0 0.0…
../DATASETS/24_bones_classifier_train_valid_224x224x3/valid/2/2_APML.dcm_rotation85	-9_energy152.jpg 0.088785745 0.0 0.0 0.035344217 0.02475977 0.0 0.0 0.0 0.0 0.0 0.0 0.0 0.0 0.060826514 0.0 0.20884039 0.0 0.038710702 0.016616711 0.0 0.0 0.0 0.0 0.20226403 0.0 0.08807751 0.0 0.18987444 0.05821734 0.03419385 0.0 0.0 0.0 0.23118114 0.0013618008 0.043477207 0.0 0.0 0.08453655 0.0 0.0 0.032070987 0.0 0.0 0.0 0.0 0.0984996 0.0 0.05075537 0.0 0.0 0.1815227 0.0 0.0 0.0 0.034552813 0.0…
../DATASETS/24_bones_classifier_train_valid_224x224x3/valid/2/2_APML.dcm_rotation103	-18_energy158.jpg 0.09564627 0.0 0.0 0.05709548 0.0036911475 0.0 0.0 0.0 0.0 0.0 0.0 0.0 0.0 0.045175027 0.0 0.25053254 0.0 0.038604498 0.054438807 0.0 0.0 0.0 0.0 0.222301 0.0 0.11602118 0.0 0.1529033 0.10417383 0.036537237 0.0 0.0 0.0 0.21221748 0.05700845 0.050041426 0.0 0.0 0.081507646 0.0 0.0 0.0 0.0 0.0 0.0 0.0 0.12562594 0.0 0.058678363 0.0 0.0 0.19835438 0.0 0.0 0.0 0.051516093 0.0 0.1693…
../DATASETS/24_bones_classifier_train_valid_224x224x3/valid/2/2_APML.dcm_rotation100	-9_energy158.jpg 0.08667846 0.0 0.0 0.05645732 0.019900037 0.0 0.0 0.0 0.0 0.0 0.0 0.0 0.0 0.05152548 0.0 0.22216485 0.0 0.03990491 0.043171167 0.0 0.0 0.0 0.0 0.20138405 0.0 0.089073524 0.0 0.17691608 0.07261956 0.03219255 0.0 0.0 0.0 0.22344808 0.029525578 0.05302576 0.0 0.0080619445 0.085494675 0.0 0.0 0.012125149 0.0 0.0 0.0 0.0 0.09517815 0.0 0.038604625 0.0 0.0 0.17930704 0.0 0.0 0.0 0.0243…
../DATASETS/24_bones_classifier_train_valid_224x224x3/valid/2/2_APML.dcm_rotation100	-6_energy152.jpg 0.07591408 0.0 0.0 0.05794581 0.0027281197 0.0 0.0 0.0 0.0 0.0 0.0 0.0 0.0 0.030877974 0.00080400886 0.2202537 0.0 0.054569907 0.0389211 0.0 0.0 0.0 0.0 0.22005638 0.0 0.093424164 0.0 0.1503905 0.07197973 0.03740627 0.0 0.0 0.0 0.21489121 0.03513879 0.039356276 0.0 0.007918501 0.10591846 0.0 0.0 0.0 0.0 0.0 0.0 0.0 0.066275775 0.0 0.034795016 0.0 0.0 0.19146416 0.0 0.0 0.0 0.0369…
../DATASETS/24_bones_classifier_train_valid_224x224x3/valid/2/2_APML.dcm_rotation82	12_energy158.jpg 0.06460599 0.0 0.0 0.07944365 0.011870865 0.0 0.0 0.0 0.0 0.0 0.0 0.0 0.0 0.037460033 0.009763456 0.23658974 0.0 0.0449221 0.039762754 0.0 0.0 0.0 0.0 0.23783693 0.0 0.11451328 0.0 0.14641404 0.052478064 0.0 0.0 0.0 0.0 0.21950874 0.036094084 0.033950012 0.0 0.027178606 0.090645954 0.0 0.0 0.021229755 0.0 0.0 0.0 0.0 0.042808075 0.0 0.015755601 0.0 0.0 0.1947887 0.0 0.0 0.0 0.044…
../DATASETS/24_bones_classifier_train_valid_224x224x3/valid/2/2_APML.dcm_rotation85	12_energy146.jpg 0.07246824 0.0 0.0 0.08895829 0.0 0.0 0.0 0.0 0.0 0.0 0.0 0.0 0.0 0.02812791 0.02215252 0.24961737 0.0 0.05939372 0.055254616 0.0 0.0 0.0 0.0 0.22015794 0.0 0.12001147 0.0 0.14360501 0.05709437 0.0 0.0 0.0 0.0 0.20301746 0.06202287 0.050562367 0.0 0.033048682 0.097533934 0.0 0.0 0.020018198 0.0 0.0 0.0 0.0 0.029453635 0.0 0.00032257903 0.0 0.0 0.15845454 0.0 0.0 0.0 0.04943757 0.…
../DATASETS/24_bones_classifier_train_valid_224x224x3/valid/2/2_APML.dcm_rotation79	12_energy158.jpg 0.06672263 0.0 0.0 0.07774097 0.012844503 0.0 0.0 0.0 0.0 0.0 0.0 0.0 0.0 0.03852738 0.009938941 0.23679404 0.0 0.04760462 0.040485162 0.0 0.0 0.0 0.0 0.23831834 0.0 0.1114382 0.0 0.14894526 0.056771543 0.0016014819 0.0 0.0 0.0 0.2193624 0.040918462 0.037076622 0.0 0.031786706 0.099815056 0.0 0.0 0.017140882 0.0 0.0 0.0 0.0 0.030257508 0.0 0.014720215 0.0 0.0 0.1959889 0.0 0.0 0.…
../DATASETS/24_bones_classifier_train_valid_224x224x3/valid/2/2_APML.dcm_rotation79	21_energy146.jpg 0.06425909 0.0 0.0 0.08885195 0.0 0.0 0.0 0.0 0.0 0.0 0.0 0.0 0.0 0.0 0.0264585 0.2718685 0.0 0.101695195 0.033977002 0.0 0.0 0.0 0.0 0.27826223 0.0 0.21248384 0.0 0.058329616 0.09875869 0.0 0.0 0.0 0.0 0.18369177 0.08479028 0.03361831 0.0 0.027261557 0.12717232 0.0 0.0 0.0 0.0 0.0 0.0 0.0 0.0 0.0 0.0066611795 0.0 0.0 0.1522925 0.0 0.0 0.0 0.10867471 0.0 0.052510645 0.0 0.0 0.0 0…
../DATASETS/24_bones_classifier_train_valid_224x224x3/valid/2/2_APML.dcm_rotation79	6_energy158.jpg 0.06932495 0.0 0.0 0.064966634 0.05062191 0.0 0.0 0.0 0.0 0.0 0.0 0.0 0.0 0.054317128 0.004426265 0.1894249 0.0 0.02626691 0.004549828 0.0 0.0 0.0 0.0 0.22576568 0.0 0.079088576 0.0 0.1542582 0.05130626 0.05087725 0.0 0.0 0.0 0.22049671 0.034263715 0.05936854 0.0 0.06527143 0.10944654 0.014342102 0.0 0.040141392 0.0 0.0 0.016722012 0.0 0.0 0.0 0.0 0.0 0.0 0.17625089 0.0 0.0 0.0 0.…
../DATASETS/24_bones_classifier_train_valid_224x224x3/valid/2/2_APML.dcm_rotation100	6_energy158.jpg 0.049798083 0.0 0.0 0.085707866 0.029711233 0.0 0.0 0.0 0.0 0.0 0.0 0.0 0.0 0.022530677 0.007487198 0.20678017 0.0 0.043860566 0.04638565 0.0 0.0 0.0 0.0 0.22044303 0.0 0.082842536 0.0 0.12920131 0.051050726 0.05090124 0.0 0.0 0.0 0.20460364 0.06219853 0.06296484 0.0 0.08176194 0.10190294 0.03140112 0.0 0.014336676 0.0 0.0 0.012541502 0.0 0.0 0.0 0.0 0.0 0.0 0.15689893 0.0 0.0 0.0…
../DATASETS/24_bones_classifier_train_valid_224x224x3/valid/2/2_APML.dcm_rotation82	6_energy140.jpg 0.07744553 0.0 0.0 0.06160077 0.05128187 0.0 0.0 0.0 0.0 0.0 0.0 0.0 0.0 0.055603523 0.0069365595 0.22138844 0.0 0.019558406 0.024298187 0.0 0.0 0.0 0.0 0.22291712 0.0 0.10441792 0.0 0.16388899 0.065236084 0.058587063 0.0 0.0 0.0 0.20428963 0.036287528 0.055701382 0.0 0.042169593 0.09952726 0.0 0.0 0.045678515 0.0 0.0 0.0066419602 0.0 0.0 0.0 0.0 0.0 0.0 0.17147036 0.0 0.0 0.0 0.0…
../DATASETS/24_bones_classifier_train_valid_224x224x3/valid/2/2_APML.dcm_rotation85	-12_energy152.jpg 0.089596294 0.0 0.0 0.04136121 0.026507257 0.0 0.0 0.0 0.0 0.0 0.0 0.0 0.0 0.04713329 0.0 0.23433845 0.0 0.031567834 0.03718061 0.0 0.0 0.0 0.0 0.21233952 0.0 0.11988186 0.0 0.17215587 0.08511408 0.042371575 0.0 0.0 0.0 0.21587771 0.02067571 0.03678589 0.0 0.0 0.08234669 0.0 0.0 0.011784631 0.0 0.0 0.0 0.0 0.096125886 0.0 0.047756445 0.0 0.0 0.18274711 0.0 0.0 0.0 0.045914005 0.…
../DATASETS/24_bones_classifier_train_valid_224x224x3/valid/2/2_APML.dcm_rotation100	-3_energy140.jpg 0.069528185 0.0 0.0 0.05396595 0.01580798 0.0 0.0 0.0 0.0 0.0 0.0 0.0 0.0 0.011723183 0.0037089032 0.24648678 0.0 0.033401333 0.028057205 0.0 0.0 0.0 0.0 0.26129133 0.0 0.1547672 0.0 0.116098434 0.093915686 0.04619976 0.0 0.0 0.0 0.19858769 0.013906821 0.00047288206 0.0 0.0 0.10337252 0.0 0.0 0.0 0.0 0.0 0.0 0.0 0.04651961 0.0 0.038602404 0.0 0.0 0.2209335 0.0 0.0 0.0 0.06399042 …
../DATASETS/24_bones_classifier_train_valid_224x224x3/valid/2/2_APML.dcm_rotation82	12_energy146.jpg 0.07274626 0.0 0.0 0.08246291 0.00080056797 0.0 0.0 0.0 0.0 0.0 0.0 0.0 0.0 0.029540585 0.020928286 0.25023338 0.0 0.055196974 0.050119396 0.0 0.0 0.0 0.0 0.22616811 0.0 0.12744887 0.0 0.14226379 0.060980055 0.004061016 0.0 0.0 0.0 0.20379125 0.05790142 0.046406474 0.0 0.027024634 0.097151734 0.0 0.0 0.02008869 0.0 0.0 0.0 0.0 0.019473318 0.0 0.0016384225 0.0 0.0 0.16566448 0.0 0…
../DATASETS/24_bones_classifier_train_valid_224x224x3/valid/2/2_APML.dcm_rotation73	-12_energy158.jpg 0.09573491 0.0 0.0 0.029367318 0.021115743 0.0 0.0 0.0 0.0 0.0 0.0 0.0 0.0 0.058553293 0.0 0.2419236 0.0 0.01670293 0.018992715 0.0 0.0 0.0 0.0 0.23534112 0.0 0.119762614 0.0 0.16483255 0.086928464 0.019468073 0.0 0.0 0.0 0.22007188 0.0 0.024627022 0.0 0.0 0.07538958 0.0 0.0 0.0 0.0 0.0 0.0 0.0 0.14320047 0.0 0.0803209 0.0 0.0 0.21078713 0.0 0.0 0.0 0.05838567 0.0 0.13137613 0.0…
../DATASETS/24_bones_classifier_train_valid_224x224x3/valid/2/2_APML.dcm_rotation82	15_energy158.jpg 0.06821483 0.0 0.0 0.0902405 0.0 0.0 0.0 0.0 0.0 0.0 0.0 0.0 0.0 0.029824145 0.020244708 0.24857329 0.0 0.06982563 0.03885931 0.0 0.0 0.0 0.0 0.24765126 0.0 0.13327365 0.0 0.13235925 0.06455079 0.0 0.0 0.0 0.0 0.21795364 0.053972203 0.036269132 0.0 0.0259599 0.100352846 0.0 0.0 0.01644792 0.0 0.0 0.0 0.0 0.03334888 0.0 0.014711353 0.0 0.0 0.18551998 0.0 0.0 0.0 0.06791201 0.0 0.1…
../DATASETS/24_bones_classifier_train_valid_224x224x3/valid/2/2_APML.dcm_rotation82	-6_energy140.jpg 0.092830054 0.0 0.0 0.018041328 0.032133676 0.0 0.0 0.0 0.0 0.0 0.0 0.0 0.0 0.06028507 0.0 0.20578754 0.0 0.026040751 0.0 0.0 0.0 0.0 0.0 0.24279094 0.0 0.11932711 0.0 0.16693977 0.06736136 0.037349094 0.0 0.0 0.0 0.23471314 0.0 0.022798367 0.0 0.0 0.103970334 0.0 0.0 0.037591383 0.0 0.0 0.0 0.0 0.061934084 0.0 0.07080169 0.0 0.0 0.21869062 0.0 0.0 0.0 0.040584944 0.0 0.0863247 0…
../DATASETS/24_bones_classifier_train_valid_224x224x3/valid/2/2_APML.dcm_rotation100	-21_energy158.jpg 0.09726095 0.0 0.0 0.06753168 0.0 0.0 0.0 0.0 0.0 0.0 0.0 0.0 0.0 0.033962213 0.0 0.2577668 0.0 0.059793547 0.057754796 0.0 0.0 0.0 0.0 0.22529945 0.0 0.11296188 0.0 0.13352577 0.10428197 0.028716354 0.0 0.0 0.0 0.21609615 0.07755411 0.06071268 0.0 0.0 0.09415981 0.0 0.0 0.0 0.0 0.0 0.0 0.0 0.13406783 0.0 0.07518053 0.0 0.0 0.20295933 0.0 0.0 0.0 0.064559 0.0 0.17498662 0.0 0.0 …
../DATASETS/24_bones_classifier_train_valid_224x224x3/valid/2/2_APML.dcm_rotation100	-18_energy158.jpg 0.09409772 0.0 0.0 0.061158124 0.0 0.0 0.0 0.0 0.0 0.0 0.0 0.0 0.0 0.03819681 0.0 0.24788013 0.0 0.04583931 0.055548728 0.0 0.0 0.0 0.0 0.22245647 0.0 0.11491408 0.0 0.1498911 0.10281835 0.038145456 0.0 0.0 0.0 0.21216212 0.06095225 0.051742204 0.0 0.0 0.085736215 0.0 0.0 0.0 0.0 0.0 0.0 0.0 0.123437054 0.0 0.060179483 0.0 0.0 0.19870384 0.0 0.0 0.0 0.05226631 0.0 0.16542284 0.0…
../DATASETS/24_bones_classifier_train_valid_224x224x3/valid/2/2_APML.dcm_rotation82	9_energy152.jpg 0.06110287 0.0 0.0 0.06767266 0.04156709 0.0 0.0 0.0 0.0 0.0 0.0 0.0 0.0 0.038982354 0.021430867 0.21167405 0.0 0.03202474 0.020882623 0.0 0.0 0.0 0.0 0.23038787 0.0 0.11325564 0.0 0.14906372 0.045938488 0.04166737 0.0 0.0 0.0 0.21837264 0.02283526 0.042086225 0.0 0.038987745 0.09989925 0.0 0.0 0.047218926 0.0 0.0 0.0 0.0 0.0 0.0 0.0 0.0 0.0 0.18734838 0.0 0.0 0.0 0.0078013493 0.0…
../DATASETS/24_bones_classifier_train_valid_224x224x3/valid/2/2_APML.dcm_rotation100	-21_energy146.jpg 0.09278138 0.0 0.0 0.057665087 0.0 0.0 0.0 0.0 0.0 0.0 0.0 0.0 0.0 0.0 0.0 0.25742182 0.0 0.06518612 0.063881844 0.0 0.0 0.0 0.0 0.21860549 0.0 0.13396417 0.0 0.11000073 0.11824927 0.058320243 0.0 0.0 0.0 0.19541857 0.09319151 0.061628792 0.0 0.022028599 0.122178316 0.00693601 0.0 0.0 0.0 0.0 0.0 0.0 0.07403342 0.0 0.06888013 0.0 0.0 0.1909004 0.0 0.0 0.0 0.078665584 0.0 0.14593…
../DATASETS/24_bones_classifier_train_valid_224x224x3/valid/2/2_APML.dcm_rotation79	0_energy152.jpg 0.083813414 0.0 0.0 0.0275084 0.032735083 0.0 0.0 0.0 0.0 0.0 0.0 0.0 0.0 0.0528276 0.0 0.22070225 0.0 0.025507385 0.0 0.0 0.0 0.0 0.0 0.26670742 0.0 0.12421299 0.0 0.1442124 0.06234568 0.02709578 0.0 0.0 0.0 0.22144413 0.0 0.010456827 0.0 0.0 0.100865304 0.0 0.0 0.033112098 0.0 0.0 0.0 0.0 0.042187013 0.0 0.054473013 0.0 0.0 0.22418182 0.0 0.0 0.0 0.037655983 0.0 0.07008564 0.0 0…
../DATASETS/24_bones_classifier_train_valid_224x224x3/valid/2/2_APML.dcm_rotation73	-15_energy158.jpg 0.10593738 0.0 0.0 0.038749993 0.001392852 0.0 0.0 0.0 0.0 0.0 0.0 0.0 0.0 0.04519256 0.0 0.2527141 0.0 0.031907722 0.04237776 0.0 0.0 0.0 0.0 0.23248287 0.0 0.115377344 0.0 0.15341158 0.10133229 0.014743943 0.0 0.0 0.0 0.21104454 0.031387772 0.026719775 0.0 0.0 0.07989285 0.0 0.0 0.0 0.0 0.0 0.0 0.0 0.1595834 0.0 0.08476957 0.0 0.0 0.21709149 0.0 0.0 0.0 0.073166355 0.0 0.14799…
../DATASETS/24_bones_classifier_train_valid_224x224x3/valid/2/2_APML.dcm_rotation100	-15_energy158.jpg 0.09364723 0.0 0.0 0.07305113 0.009956636 0.0 0.0 0.0 0.0 0.0 0.0 0.0 0.0 0.026794212 0.0 0.2558468 0.0 0.03523585 0.07456918 0.0 0.0 0.0 0.0 0.21918619 0.0 0.11729749 0.0 0.14870717 0.10686932 0.040384226 0.0 0.0 0.0 0.19547951 0.06620056 0.05347995 0.0 0.014402311 0.08417792 0.0 0.0 0.0 0.0 0.0 0.0 0.0 0.1154565 0.0 0.046708863 0.0 0.0 0.18463074 0.0 0.0 0.0 0.041259915 0.0 0.…
../DATASETS/24_bones_classifier_train_valid_224x224x3/valid/2/2_APML.dcm_rotation79	0_energy158.jpg 0.07976222 0.0 0.0 0.029813386 0.03112374 0.0 0.0 0.0 0.0 0.0 0.0 0.0 0.0 0.050039694 0.0 0.21619101 0.0 0.03017307 0.0 0.0 0.0 0.0 0.0 0.26802674 0.0 0.11788802 0.0 0.13923341 0.055594392 0.026461175 0.0 0.0 0.0 0.22484604 0.0 0.012606625 0.0 0.0 0.10224799 0.0 0.0 0.03415516 0.0 0.0 0.0 0.0 0.03537914 0.0 0.049659323 0.0 0.0 0.2255391 0.0 0.0 0.0 0.033300918 0.0 0.07113042 0.0 0…
../DATASETS/24_bones_classifier_train_valid_224x224x3/valid/2/2_APML.dcm_rotation79	18_energy152.jpg 0.061283223 0.0 0.0 0.091270536 0.0 0.0 0.0 0.0 0.0 0.0 0.0 0.0 0.0 0.0059349975 0.020880522 0.2646424 0.0 0.08657805 0.047709752 0.0 0.0 0.0 0.0 0.2611095 0.0 0.17334637 0.0 0.09126005 0.083667144 0.0 0.0 0.0 0.0 0.19728738 0.07961508 0.03312633 0.0 0.031665146 0.11346527 0.0 0.0 0.0 0.0 0.0 0.0 0.0 0.0 0.0 0.0040444145 0.0 0.0 0.16822785 0.0 0.0 0.0 0.09242124 0.0 0.085264504 0…
../DATASETS/24_bones_classifier_train_valid_224x224x3/valid/2/2_APML.dcm_rotation82	21_energy158.jpg 0.060065653 0.0 0.0 0.120931804 0.0 0.0 0.0 0.0 0.0 0.0 0.0 0.0 0.0 0.0 0.027492948 0.2608234 0.0 0.105710834 0.050599065 0.0 0.0 0.0 0.0 0.2807112 0.0 0.1831903 0.0 0.07185699 0.096934654 0.0 0.0 0.0 0.0 0.18897815 0.097623914 0.028183458 0.0 0.06121384 0.12866713 0.0 0.0 0.0 0.0 0.0 0.0 0.0 0.0 0.0 0.0 0.0 0.0 0.16070305 0.0 0.0 0.0 0.094403595 0.0 0.067645185 0.0 0.0 0.0 0.0 0…
../DATASETS/24_bones_classifier_train_valid_224x224x3/valid/2/2_APML.dcm_rotation79	6_energy146.jpg 0.0817502 0.0 0.0 0.0590795 0.042488888 0.0 0.0 0.0 0.0 0.0 0.0 0.0 0.0 0.05989214 0.00491352 0.21513216 0.0 0.026815688 0.018371403 0.0 0.0 0.0 0.0 0.22121778 0.0 0.08943119 0.0 0.1650676 0.06280882 0.048219338 0.0 0.0 0.0 0.21196014 0.043838203 0.065620035 0.0 0.045351416 0.1095472 0.0047414987 0.0 0.03922959 0.0 0.0 0.007489241 0.0 0.0 0.0 0.0 0.0 0.0 0.16982996 0.0 0.0 0.0 0.0…
../DATASETS/24_bones_classifier_train_valid_224x224x3/valid/2/2_APML.dcm_rotation79	-9_energy152.jpg 0.09527845 0.0 0.0 0.02562949 0.030261895 0.0 0.0 0.0 0.0 0.0 0.0 0.0 0.0 0.06716168 0.0 0.2074742 0.0 0.029734392 0.0032267203 0.0 0.0 0.0 0.0 0.2122675 0.0 0.090943746 0.0 0.1919736 0.06254143 0.03833623 0.0 0.0 0.0 0.23294054 0.0 0.036988687 0.0 0.0 0.08488003 0.0 0.0 0.035151895 0.0 0.0 0.0 0.0 0.0991356 0.0 0.06395347 0.0 0.0 0.19352178 0.0 0.0 0.0 0.036263432 0.0 0.1194127 …
../DATASETS/24_bones_classifier_train_valid_224x224x3/valid/2/2_APML.dcm_rotation82	-15_energy146.jpg 0.09557412 0.0 0.0 0.039619207 0.01713306 0.0 0.0 0.0 0.0 0.0 0.0 0.0 0.0 0.04133864 0.0 0.23932844 0.0 0.03626916 0.040616028 0.0 0.0 0.0 0.0 0.21480566 0.0 0.12342263 0.0 0.16487058 0.102071635 0.04851307 0.0 0.0 0.0 0.20868659 0.03726429 0.040938277 0.0 0.0 0.095373906 0.0 0.0 0.0 0.0 0.0 0.0 0.0 0.09375631 0.0 0.05688584 0.0 0.0 0.18586695 0.0 0.0 0.0 0.05523568 0.0 0.137771…
../DATASETS/24_bones_classifier_train_valid_224x224x3/valid/2/2_APML.dcm_rotation79	18_energy140.jpg 0.072304524 0.0 0.0 0.08420448 0.0 0.0 0.0 0.0 0.0 0.0 0.0 0.0 0.0 0.006520061 0.029643534 0.2711852 0.0 0.09551956 0.03876535 0.0 0.0 0.0 0.0 0.25494462 0.0 0.18830308 0.0 0.08936362 0.08223177 0.0 0.0 0.0 0.0 0.20232399 0.07774626 0.03563751 0.0 0.014266661 0.11134841 0.0 0.0 0.0 0.0 0.0 0.0 0.0 0.0034589707 0.0 0.013997167 0.0 0.0 0.16089405 0.0 0.0 0.0 0.10877919 0.0 0.084960…
../DATASETS/24_bones_classifier_train_valid_224x224x3/valid/2/2_APML.dcm_rotation79	6_energy140.jpg 0.086227804 0.0 0.0 0.05947035 0.041444603 0.0 0.0 0.0 0.0 0.0 0.0 0.0 0.0 0.060867205 0.004626629 0.22655305 0.0 0.025547374 0.024063092 0.0 0.0 0.0 0.0 0.22210331 0.0 0.09772006 0.0 0.1701525 0.068665996 0.046113405 0.0 0.0 0.0 0.20718938 0.04316354 0.061164737 0.0 0.03536993 0.10572546 0.0 0.0 0.040266108 0.0 0.0 0.0030348592 0.0 0.0 0.0 0.0 0.0 0.0 0.17103195 0.0 0.0 0.0 0.000…
../DATASETS/24_bones_classifier_train_valid_224x224x3/valid/2/2_APML.dcm_rotation100	-15_energy146.jpg 0.090114936 0.0 0.0 0.06397622 0.0041028876 0.0 0.0 0.0 0.0 0.0 0.0 0.0 0.0 0.0039316663 0.0 0.25903007 0.0 0.03700914 0.07512448 0.0 0.0 0.0 0.0 0.21375027 0.0 0.13522196 0.0 0.1394847 0.109374024 0.05837091 0.0 0.0 0.0 0.1813809 0.06694481 0.05159056 0.0 0.01337283 0.10009724 0.0 0.0 0.0 0.0 0.0 0.0 0.0 0.08049875 0.0 0.041010816 0.0 0.0 0.17125931 0.0 0.0 0.0 0.05853192 0.0 0…
../DATASETS/24_bones_classifier_train_valid_224x224x3/valid/2/2_APML.dcm_rotation100	-21_energy152.jpg 0.09432963 0.0 0.0 0.06162376 0.0 0.0 0.0 0.0 0.0 0.0 0.0 0.0 0.0 0.013360046 0.0 0.25746182 0.0 0.06274298 0.06108014 0.0 0.0 0.0 0.0 0.21854545 0.0 0.12372594 0.0 0.12260559 0.11038767 0.04818472 0.0 0.0 0.0 0.2071866 0.087522455 0.06431512 0.0 0.014048137 0.11217068 0.0020536678 0.0 0.0 0.0 0.0 0.0 0.0 0.09708195 0.0 0.06962558 0.0 0.0 0.19517347 0.0 0.0 0.0 0.07345175 0.0 0.…
../DATASETS/24_bones_classifier_train_valid_224x224x3/valid/2/2_APML.dcm_rotation100	-3_energy146.jpg 0.06776651 0.0 0.0 0.05882607 0.011996382 0.0 0.0 0.0 0.0 0.0 0.0 0.0 0.0 0.013610222 0.002613799 0.246434 0.0 0.039695904 0.0353776 0.0 0.0 0.0 0.0 0.25289473 0.0 0.14073846 0.0 0.12375695 0.085278146 0.03989715 0.0 0.0 0.0 0.20203054 0.019986399 0.0067501483 0.0 0.0 0.102133304 0.0 0.0 0.0 0.0 0.0 0.0 0.0 0.05681506 0.0 0.032876235 0.0 0.0 0.21415576 0.0 0.0 0.0 0.06306493 0.0 …
../DATASETS/24_bones_classifier_train_valid_224x224x3/valid/2/2_APML.dcm_rotation100	-12_energy146.jpg 0.089609265 0.0 0.0 0.060707644 0.011460796 0.0 0.0 0.0 0.0 0.0 0.0 0.0 0.0 0.0069355974 0.0 0.26042858 0.0 0.029579697 0.073746 0.0 0.0 0.0 0.0 0.21381287 0.0 0.13334642 0.0 0.14387155 0.103726365 0.05107128 0.0 0.0 0.0 0.18035252 0.055176254 0.04523986 0.0 0.009357579 0.09453107 0.0 0.0 0.0 0.0 0.0 0.0 0.0 0.0812692 0.0 0.036731638 0.0 0.0 0.16717556 0.0 0.0 0.0 0.056942504 0.…
../DATASETS/24_bones_classifier_train_valid_224x224x3/valid/2/2_APML.dcm_rotation82	21_energy152.jpg 0.064240165 0.0 0.0 0.113740146 0.0 0.0 0.0 0.0 0.0 0.0 0.0 0.0 0.0 0.0 0.037386898 0.25879166 0.0 0.12188989 0.043543745 0.0 0.0 0.0 0.0 0.2700568 0.0 0.18211567 0.0 0.07223958 0.08457195 0.0 0.0 0.0 0.0 0.19374688 0.09887618 0.044639785 0.0 0.051822823 0.13643938 0.0 0.0 0.0 0.0 0.0 0.0 0.0 0.0 0.0 0.0 0.0 0.0 0.14739747 0.0 0.0 0.0 0.099539004 0.0 0.059807207 0.0 0.0 0.0 0.0 0…
../DATASETS/24_bones_classifier_train_valid_224x224x3/valid/2/2_APML.dcm_rotation73	-18_energy146.jpg 0.10933359 0.0 0.0 0.023599932 0.0 0.0 0.0 0.0 0.0 0.0 0.0 0.0 0.0 0.025094733 0.0 0.2696821 0.0 0.023835678 0.050080523 0.0 0.0 0.0 0.0 0.24234231 0.0 0.14955676 0.0 0.11520627 0.14423701 0.045439035 0.0 0.0 0.0 0.18928856 0.052976325 0.020604232 0.0 0.0 0.11586726 0.0 0.0 0.0 0.0 0.0 0.0 0.0 0.10407352 0.0 0.103957646 0.0 0.0 0.23282789 0.0 0.0 0.0 0.0970377 0.0 0.123140894 0.…
../DATASETS/24_bones_classifier_train_valid_224x224x3/valid/2/2_APML.dcm_rotation82	0_energy152.jpg 0.07852696 0.0 0.0 0.032286182 0.030446509 0.0 0.0 0.0 0.0 0.0 0.0 0.0 0.0 0.043625142 0.0 0.22049305 0.0 0.03353071 0.0 0.0 0.0 0.0 0.0 0.2681115 0.0 0.12962188 0.0 0.13553298 0.06099085 0.030832741 0.0 0.0 0.0 0.2213488 0.0 0.009736185 0.0 0.0 0.105733104 0.0 0.0 0.03357814 0.0 0.0 0.0 0.0 0.027608067 0.0 0.046586636 0.0 0.0 0.2234392 0.0 0.0 0.0 0.039185345 0.0 0.07494493 0.0 0…
../DATASETS/24_bones_classifier_train_valid_224x224x3/valid/2/2_APML.dcm_rotation103	21_energy152.jpg 0.0530059 0.0 0.0 0.12809734 0.0 0.0 0.0 0.0 0.0 0.0 0.0 0.0 0.0 0.0 0.03385042 0.27068716 0.0 0.12485557 0.080649324 0.0 0.0 0.0 0.0 0.25100943 0.0 0.17285892 0.0 0.061982457 0.09686336 0.00898745 0.0 0.0 0.0 0.16091968 0.11719827 0.047968857 0.0 0.07389564 0.12769753 0.022739619 0.0 0.0 0.0 0.0 0.0 0.0 0.0 0.0 0.0 0.0 0.0 0.11709128 0.0 0.0 0.0 0.093569785 0.0 0.101560876 0.0 0…
../DATASETS/24_bones_classifier_train_valid_224x224x3/valid/2/2_APML.dcm_rotation82	-15_energy140.jpg 0.09199271 0.0 0.0 0.035885267 0.02727466 0.0 0.0 0.0 0.0 0.0 0.0 0.0 0.0 0.038077656 0.0 0.23928556 0.0 0.029004473 0.032078587 0.0 0.0 0.0 0.0 0.22398414 0.0 0.14059143 0.0 0.16027418 0.112282194 0.06772571 0.0 0.0 0.0 0.20279813 0.029511962 0.034405205 0.0 0.0 0.099931754 0.0 0.0 0.0012133705 0.0 0.0 0.0 0.0 0.066433854 0.0 0.05553397 0.0 0.0 0.18993206 0.0 0.0 0.0 0.0564772 …
../DATASETS/24_bones_classifier_train_valid_224x224x3/valid/2/2_APML.dcm_rotation100	-18_energy152.jpg 0.093196295 0.0 0.0 0.05742724 0.0 0.0 0.0 0.0 0.0 0.0 0.0 0.0 0.0 0.022796882 0.0 0.24471015 0.0 0.053391546 0.060822267 0.0 0.0 0.0 0.0 0.21272954 0.0 0.11682713 0.0 0.1430957 0.10435602 0.04866142 0.0 0.0 0.0 0.20416684 0.07051958 0.059294 0.0 0.0051420643 0.09951444 0.00028318085 0.0 0.0 0.0 0.0 0.0 0.0 0.09913267 0.0 0.05638055 0.0 0.0 0.18762001 0.0 0.0 0.0 0.05843863 0.0 …
../DATASETS/24_bones_classifier_train_valid_224x224x3/valid/2/2_APML.dcm_rotation100	-9_energy146.jpg 0.08970798 0.0 0.0 0.05159375 0.015981968 0.0 0.0 0.0 0.0 0.0 0.0 0.0 0.0 0.03239555 0.0 0.22275107 0.0 0.043031745 0.046821423 0.0 0.0 0.0 0.0 0.19771482 0.0 0.09583582 0.0 0.17241465 0.07620636 0.047383644 0.0 0.0 0.0 0.20958646 0.03496366 0.04903553 0.0 0.007856433 0.10364082 0.0 0.0 0.016085848 0.0 0.0 0.0 0.0 0.06788179 0.0 0.034303796 0.0 0.0 0.17007518 0.0 0.0 0.0 0.034665…
../DATASETS/24_bones_classifier_train_valid_224x224x3/valid/2/2_APML.dcm_rotation100	-9_energy152.jpg 0.087905094 0.0 0.0 0.05382651 0.017396688 0.0 0.0 0.0 0.0 0.0 0.0 0.0 0.0 0.040554985 0.0 0.2216261 0.0 0.043866187 0.04619212 0.0 0.0 0.0 0.0 0.1968521 0.0 0.09156346 0.0 0.17463419 0.07416865 0.04253486 0.0 0.0 0.0 0.21575665 0.03478848 0.053554673 0.0 0.011758916 0.0976263 0.0 0.0 0.015874522 0.0 0.0 0.0 0.0 0.0727083 0.0 0.033043005 0.0 0.0 0.17111471 0.0 0.0 0.0 0.028285215…
../DATASETS/24_bones_classifier_train_valid_224x224x3/valid/2/2_APML.dcm_rotation85	-21_energy152.jpg 0.103197 0.0 0.0 0.04724834 0.0 0.0 0.0 0.0 0.0 0.0 0.0 0.0 0.0 0.041436084 0.0 0.24660307 0.0 0.06650379 0.049638376 0.0 0.0 0.0 0.0 0.21251003 0.0 0.1078823 0.0 0.14484662 0.098198734 0.02689102 0.0 0.0 0.0 0.22803827 0.068834975 0.060015168 0.0 0.0 0.105536 0.0 0.0 0.0 0.0 0.0 0.0 0.0 0.1300681 0.0 0.08366276 0.0 0.0 0.20068789 0.0 0.0 0.0 0.07425675 0.0 0.16405007 0.0 0.0 0.…
../DATASETS/24_bones_classifier_train_valid_224x224x3/valid/2/2_APML.dcm_rotation79	9_energy140.jpg 0.07862219 0.0 0.0 0.06437841 0.028986482 0.0 0.0 0.0 0.0 0.0 0.0 0.0 0.0 0.047025207 0.010303583 0.23817667 0.0 0.035081342 0.02843982 0.0 0.0 0.0 0.0 0.23020868 0.0 0.12384505 0.0 0.16035974 0.062483028 0.028291518 0.0 0.0 0.0 0.21343774 0.032052267 0.043069288 0.0 0.011891389 0.09830988 0.0 0.0 0.034489304 0.0 0.0 0.0 0.0 0.003997399 0.0 0.008801878 0.0 0.0 0.18052904 0.0 0.0 0…
../DATASETS/24_bones_classifier_train_valid_224x224x3/valid/2/2_APML.dcm_rotation100	9_energy158.jpg 0.051143564 0.0 0.0 0.09235248 0.023669144 0.0 0.0 0.0 0.0 0.0 0.0 0.0 0.0 0.031508494 0.0034432746 0.22686014 0.0 0.044804685 0.05741882 0.0 0.0 0.0 0.0 0.2241393 0.0 0.09303555 0.0 0.14265992 0.05150099 0.025157707 0.0 0.0 0.0 0.21179582 0.04863982 0.05359649 0.0 0.060366254 0.08980248 0.0 0.0 0.014883396 0.0 0.0 0.0 0.0 0.018605541 0.0 0.0 0.0 0.0 0.17218861 0.0 0.0 0.0 0.00566…
../DATASETS/24_bones_classifier_train_valid_224x224x3/valid/2/2_APML.dcm_rotation85	-3_energy146.jpg 0.07851973 0.0 0.0 0.029078186 0.02998 0.0 0.0 0.0 0.0 0.0 0.0 0.0 0.0 0.042475555 0.0 0.22037601 0.0 0.026939481 0.0 0.0 0.0 0.0 0.0 0.2624276 0.0 0.14147867 0.0 0.1362892 0.06899843 0.03392457 0.0 0.0 0.0 0.22353193 0.0 0.004274904 0.0 0.0 0.09522157 0.0 0.0 0.024158526 0.0 0.0 0.0 0.0 0.062052205 0.0 0.059692178 0.0 0.0 0.22467342 0.0 0.0 0.0 0.049616013 0.0 0.08769539 0.0 0.0…
../DATASETS/24_bones_classifier_train_valid_224x224x3/valid/2/2_APML.dcm_rotation79	9_energy146.jpg 0.07358589 0.0 0.0 0.06318493 0.03336771 0.0 0.0 0.0 0.0 0.0 0.0 0.0 0.0 0.047153372 0.012521316 0.22738238 0.0 0.033879776 0.025472784 0.0 0.0 0.0 0.0 0.22754198 0.0 0.11465145 0.0 0.16026635 0.055833705 0.034258347 0.0 0.0 0.0 0.21611571 0.028622389 0.046043906 0.0 0.020562386 0.09889755 0.0 0.0 0.038383916 0.0 0.0 0.0 0.0 0.0 0.0 0.0016893621 0.0 0.0 0.18137693 0.0 0.0 0.0 0.02…
../DATASETS/24_bones_classifier_train_valid_224x224x3/valid/2/2_APML.dcm_rotation82	0_energy158.jpg 0.07610283 0.0 0.0 0.034752045 0.029107336 0.0 0.0 0.0 0.0 0.0 0.0 0.0 0.0 0.041386813 0.0 0.21473698 0.0 0.03784515 0.0 0.0 0.0 0.0 0.0 0.26973847 0.0 0.12295006 0.0 0.13260543 0.052931175 0.031097095 0.0 0.0 0.0 0.22448269 0.0 0.013109014 0.0 0.0 0.10763255 0.0 0.0 0.03764267 0.0 0.0 0.0 0.0 0.019039901 0.0 0.04190639 0.0 0.0 0.22381514 0.0 0.0 0.0 0.03372664 0.0 0.074192755 0.0…
../DATASETS/24_bones_classifier_train_valid_224x224x3/valid/2/2_APML.dcm_rotation82	-18_energy158.jpg 0.10074197 0.0 0.0 0.03868824 0.010836639 0.0 0.0 0.0 0.0 0.0 0.0 0.0 0.0 0.06370058 0.0 0.2323732 0.0 0.038041063 0.030942561 0.0 0.0 0.0 0.0 0.2191727 0.0 0.10469269 0.0 0.17080452 0.08643658 0.033361573 0.0 0.0 0.0 0.23106669 0.030652147 0.04312065 0.0 0.0 0.07827007 0.0 0.0 0.0 0.0 0.0 0.0 0.0 0.14260308 0.0 0.074682005 0.0 0.0 0.20346206 0.0 0.0 0.0 0.05108888 0.0 0.1612701…
../DATASETS/24_bones_classifier_train_valid_224x224x3/valid/2/2_APML.dcm_rotation73	-21_energy146.jpg 0.11553559 0.0 0.0 0.022267522 0.0 0.0 0.0 0.0 0.0 0.0 0.0 0.0 0.0 0.018691847 0.0 0.27808315 0.0 0.046294857 0.057412013 0.0 0.0 0.0 0.0 0.23714353 0.0 0.14546028 0.0 0.097582534 0.14043811 0.021652997 0.0 0.0 0.0 0.19602181 0.06967548 0.027559636 0.0 0.0 0.13307968 0.0 0.0 0.0 0.0 0.0 0.0 0.0 0.12422042 0.0 0.121054895 0.0 0.0 0.2367021 0.0 0.0 0.0 0.11872051 0.0 0.12278656 0.…
../DATASETS/24_bones_classifier_train_valid_224x224x3/valid/2/2_APML.dcm_rotation79	21_energy158.jpg 0.05633125 0.0 0.0 0.10825396 0.0 0.0 0.0 0.0 0.0 0.0 0.0 0.0 0.0 0.0 0.017807106 0.26640502 0.0 0.093707755 0.04775758 0.0 0.0 0.0 0.0 0.28660384 0.0 0.1913278 0.0 0.067439735 0.10445419 0.0 0.0 0.0 0.0 0.1833527 0.08751581 0.021423826 0.0 0.04692005 0.120325156 0.0 0.0 0.0 0.0 0.0 0.0 0.0 0.0 0.0 0.0068070437 0.0 0.0 0.16944142 0.0 0.0 0.0 0.10062034 0.0 0.06532934 0.0 0.0 0.0 …
../DATASETS/24_bones_classifier_train_valid_224x224x3/valid/2/2_APML.dcm_rotation100	-18_energy140.jpg 0.09430567 0.0 0.0 0.05279889 0.0 0.0 0.0 0.0 0.0 0.0 0.0 0.0 0.0 0.0030060632 0.0 0.24993488 0.0 0.051249523 0.065580614 0.0 0.0 0.0 0.0 0.21713826 0.0 0.13706924 0.0 0.12517089 0.117234305 0.06354702 0.0 0.0 0.0 0.18831809 0.07274708 0.050872084 0.0 0.004826367 0.11336824 0.0 0.0 0.0 0.0 0.0 0.0 0.0 0.073336884 0.0 0.061595757 0.0 0.0 0.1904175 0.0 0.0 0.0 0.07256816 0.0 0.142…
../DATASETS/24_bones_classifier_train_valid_224x224x3/valid/2/2_APML.dcm_rotation79	15_energy146.jpg 0.07885954 0.0 0.0 0.07346135 0.0 0.0 0.0 0.0 0.0 0.0 0.0 0.0 0.0 0.03593962 0.018968247 0.25278884 0.0 0.080364406 0.03579194 0.0 0.0 0.0 0.0 0.22852798 0.0 0.13152756 0.0 0.14050213 0.058571078 0.0 0.0 0.0 0.0 0.22042693 0.057696644 0.049609624 0.0 0.0 0.10129303 0.0 0.0 0.008743772 0.0 0.0 0.0 0.0 0.051808737 0.0 0.02333173 0.0 0.0 0.16712113 0.0 0.0 0.0 0.08392492 0.0 0.10942…
../DATASETS/24_bones_classifier_train_valid_224x224x3/valid/2/2_APML.dcm_rotation100	-6_energy158.jpg 0.07480947 0.0 0.0 0.060568314 0.008338465 0.0 0.0 0.0 0.0 0.0 0.0 0.0 0.0 0.04057222 0.0 0.21769963 0.0 0.049072124 0.033248924 0.0 0.0 0.0 0.0 0.22378895 0.0 0.09082433 0.0 0.15520306 0.07121343 0.033496898 0.0 0.0 0.0 0.22147273 0.027264098 0.040366244 0.0 0.005215755 0.09686276 0.0 0.0 0.0030007975 0.0 0.0 0.0 0.0 0.07630178 0.0 0.03635778 0.0 0.0 0.19739123 0.0 0.0 0.0 0.028…
../DATASETS/24_bones_classifier_train_valid_224x224x3/valid/2/2_APML.dcm_rotation100	0_energy152.jpg 0.05830661 0.0 0.0 0.06559988 0.015644355 0.0 0.0 0.0 0.0 0.0 0.0 0.0 0.0 0.0 0.011035399 0.24819478 0.0 0.04214811 0.029494412 0.0 0.0 0.0 0.0 0.26899734 0.0 0.15709798 0.0 0.09705613 0.08503507 0.048218004 0.0 0.0 0.0 0.19492745 0.021538692 0.0 0.0 0.014166381 0.10213732 0.0 0.0 0.00068054005 0.0 0.0 0.0 0.0 0.01148838 0.0 0.016264707 0.0 0.0 0.21659899 0.0 0.0 0.0 0.05848053 0.…
../DATASETS/24_bones_classifier_train_valid_224x224x3/valid/2/2_APML.dcm_rotation82	0_energy146.jpg 0.08118604 0.0 0.0 0.029716223 0.03504428 0.0 0.0 0.0 0.0 0.0 0.0 0.0 0.0 0.042254835 0.0 0.22904755 0.0 0.021323135 0.0 0.0 0.0 0.0 0.0 0.2712266 0.0 0.14404097 0.0 0.13363233 0.070513405 0.032373317 0.0 0.0 0.0 0.21439935 0.0 0.0 0.0 0.0 0.09669073 0.0 0.0 0.030095292 0.0 0.0 0.0 0.0 0.039508555 0.0 0.05231414 0.0 0.0 0.22723591 0.0 0.0 0.0 0.0455512 0.0 0.07718147 0.0 0.0 0.0 0…
../DATASETS/24_bones_classifier_train_valid_224x224x3/valid/2/2_APML.dcm_rotation100	0_energy140.jpg 0.06454077 0.0 0.0 0.04863633 0.03411682 0.0 0.0 0.0 0.0 0.0 0.0 0.0 0.0 0.0037826449 0.009595919 0.25023866 0.0 0.01061086 0.009062237 0.0 0.0 0.0 0.0 0.2866524 0.0 0.19568662 0.0 0.08880308 0.09193274 0.056789346 0.0 0.0 0.0 0.18782976 0.0 0.0 0.0 0.0 0.080325864 0.0 0.0 0.013324165 0.0 0.0 0.0 0.0 0.013951686 0.0 0.028741747 0.0 0.0 0.23275062 0.0 0.0 0.0 0.06063996 0.0 0.10877…
../DATASETS/24_bones_classifier_train_valid_224x224x3/valid/2/2_APML.dcm_rotation82	-6_energy152.jpg 0.086300306 0.0 0.0 0.022113768 0.032372683 0.0 0.0 0.0 0.0 0.0 0.0 0.0 0.0 0.0660276 0.0 0.1945073 0.0 0.029777085 0.0 0.0 0.0 0.0 0.0 0.23713885 0.0 0.10298835 0.0 0.17135465 0.048536398 0.034557205 0.0 0.0 0.0 0.2410439 0.0 0.027912889 0.0 0.0 0.09701336 0.0 0.0 0.044074126 0.0 0.0 0.0 0.0 0.068288185 0.0 0.06387496 0.0 0.0 0.21413767 0.0 0.0 0.0 0.028514804 0.0 0.097563125 0.…
../DATASETS/24_bones_classifier_train_valid_224x224x3/valid/2/2_APML.dcm_rotation82	-3_energy140.jpg 0.08672325 0.0 0.0 0.016968828 0.038135428 0.0 0.0 0.0 0.0 0.0 0.0 0.0 0.0 0.048927147 0.0 0.22241506 0.0 0.009589784 0.0 0.0 0.0 0.0 0.0 0.2672876 0.0 0.1510798 0.0 0.13946286 0.07622238 0.0323984 0.0 0.0 0.0 0.2222476 0.0 0.0 0.0 0.0 0.09122223 0.0 0.0 0.026289364 0.0 0.0 0.0 0.0 0.06747388 0.0 0.073812045 0.0 0.0 0.23306689 0.0 0.0 0.0 0.050100163 0.0 0.07357708 0.0 0.0 0.0 0.…
../DATASETS/24_bones_classifier_train_valid_224x224x3/valid/2/2_APML.dcm_rotation82	-21_energy152.jpg 0.103674635 0.0 0.0 0.037314486 0.0 0.0 0.0 0.0 0.0 0.0 0.0 0.0 0.0 0.046136677 0.0 0.24876975 0.0 0.0592778 0.04395317 0.0 0.0 0.0 0.0 0.21667819 0.0 0.11351852 0.0 0.14371376 0.10049805 0.027189989 0.0 0.0 0.0 0.22888893 0.060251385 0.05131586 0.0 0.0 0.10487097 0.0 0.0 0.0 0.0 0.0 0.0 0.0 0.13231191 0.0 0.08955817 0.0 0.0 0.20833978 0.0 0.0 0.0 0.07969709 0.0 0.1599662 0.0 0.…
../DATASETS/24_bones_classifier_train_valid_224x224x3/valid/2/2_APML.dcm_rotation73	-18_energy140.jpg 0.10877166 0.0 0.0 0.019910205 0.0 0.0 0.0 0.0 0.0 0.0 0.0 0.0 0.0 0.02165328 0.0 0.27357224 0.0 0.012807715 0.046705548 0.0 0.0 0.0 0.0 0.24999267 0.0 0.1681011 0.0 0.106994614 0.15596806 0.059289064 0.0 0.0 0.0 0.1811154 0.047440056 0.011870014 0.0 0.0 0.12404649 0.0 0.0 0.0 0.0 0.0 0.0 0.0 0.078456365 0.0 0.10354767 0.0 0.0 0.23625928 0.0 0.0 0.0 0.09901437 0.0 0.11362959 0.0…
../DATASETS/24_bones_classifier_train_valid_224x224x3/valid/11/11_APML.dcm_rotation85	-3_energy140.jpg 0.1357816 0.0 0.0 0.12921602 0.0 0.0 0.0 0.0 0.0 0.0 0.0 0.0 0.0 0.0 0.22836833 0.07413717 0.0 0.3677129 0.0755458 0.0 0.0 0.0 0.0 0.061256073 0.0 0.0 0.0 0.0008838344 0.0 0.0 0.0 0.0 0.0 0.16369875 0.22368413 0.17130217 0.0 0.01861263 0.24649191 0.0 0.0 0.0 0.0 0.0 0.0 0.0 0.0059459433 0.0 0.0559559 0.0 0.0 0.040612835 0.0 0.0 0.0 0.18886593 0.0 0.11764381 0.0 0.0 0.046572022 0.…
../DATASETS/24_bones_classifier_train_valid_224x224x3/valid/11/11_APML.dcm_rotation100	-12_energy158.jpg 0.13505144 0.0 0.0 0.099434346 0.0 0.0 0.0 0.0 0.0 0.0 0.0 0.0 0.0 0.0 0.1690042 0.12234052 0.0 0.30178693 0.05223767 0.0 0.0 0.0 0.0 0.120497726 0.0 0.0 0.0 0.05965852 0.0 0.0 0.0 0.0 0.0 0.22580959 0.16706634 0.15669985 0.0 0.000936022 0.2287054 0.0 0.0 0.0 0.0 0.0 0.0 0.0 0.06378934 0.0 0.074050196 0.0 0.0 0.120934725 0.0 0.0 0.0 0.16760074 0.0 0.1613912 0.0 0.0 0.0 0.0 0.106…
../DATASETS/24_bones_classifier_train_valid_224x224x3/valid/11/11_APML.dcm_rotation85	-3_energy146.jpg 0.13311478 0.0 0.0 0.1339594 0.0 0.0 0.0 0.0 0.0 0.0 0.0 0.0 0.0 0.0 0.23255236 0.07066031 0.0 0.36783043 0.07484941 0.0 0.0 0.0 0.0 0.06000449 0.0 0.0 0.0 0.0 0.0 0.0 0.0 0.0 0.0 0.16379815 0.22219513 0.16785298 0.0 0.00894245 0.23546341 0.0 0.0 0.0 0.0 0.0 0.0 0.0 0.013774377 0.0 0.056940172 0.0 0.0 0.039853036 0.0 0.0 0.0 0.20207268 0.0 0.11639003 0.0 0.0 0.055402245 0.0 0.102…
../DATASETS/24_bones_classifier_train_valid_224x224x3/valid/11/11_APML.dcm_rotation79	18_energy152.jpg 0.108395934 0.0 0.0 0.17621744 0.0 0.0 0.0 0.0 0.0 0.0 0.0 0.0 0.0 0.0 0.21756425 0.121589266 0.0 0.36409593 0.08714721 0.0 0.0 0.0 0.0 0.08256839 0.0 0.0 0.0 0.005666061 0.0 0.0 0.0 0.0 0.0 0.15009579 0.26026985 0.19978043 0.0 0.08463091 0.25784215 0.0 0.0 0.0 0.0 0.0 0.0 0.0 0.0 0.0 0.025850682 0.0 0.0 0.0 0.0 0.0 0.0 0.15949519 0.0 0.104597025 0.0 0.0 0.019915525 0.0 0.1090066…
../DATASETS/24_bones_classifier_train_valid_224x224x3/valid/11/11_APML.dcm_rotation82	21_energy152.jpg 0.107348725 0.0 0.0 0.19591112 0.0 0.0 0.0 0.0 0.0 0.0 0.0 0.0 0.0 0.0 0.2674078 0.0801645 0.0 0.38818297 0.052096643 0.0 0.0 0.0 0.0 0.061150808 0.0 0.0 0.0 0.014378897 0.0 0.0 0.0 0.0 0.0 0.15953018 0.24915645 0.21144171 0.0 0.06840404 0.2685548 0.0 0.0 0.0 0.0075578913 0.0 0.0 0.0 0.0 0.0 0.0 0.0 0.0 0.0 0.0 0.0 0.0 0.13762973 0.0 0.09942364 0.0 0.0 0.02603317 0.0 0.07725118 0…
../DATASETS/24_bones_classifier_train_valid_224x224x3/valid/11/11_APML.dcm_rotation79	-21_energy152.jpg 0.15787925 0.0 0.0 0.09617547 0.0 0.0 0.0 0.0 0.0 0.0 0.0 0.0 0.0 0.0 0.13129784 0.14564864 0.0 0.31545776 0.08222182 0.0 0.0 0.0 0.0 0.081311926 0.0 0.0 0.0 0.037893083 0.0 0.0 0.0 0.0 0.0 0.17655624 0.23479281 0.17256737 0.0 0.037935924 0.26938468 0.0 0.0 0.0 0.0 0.0 0.0 0.0 0.1088627 0.0 0.114373624 0.0 0.0 0.090454824 0.0 0.0 0.0 0.18295166 0.0 0.16388424 0.0 0.0 0.029207058…
../DATASETS/24_bones_classifier_train_valid_224x224x3/valid/11/11_APML.dcm_rotation85	-6_energy158.jpg 0.12677683 0.0 0.0 0.13364485 0.0 0.0 0.0 0.0 0.0 0.0 0.0 0.0 0.0 0.0 0.21629934 0.074452266 0.0 0.35799155 0.06850065 0.0 0.0 0.0 0.0 0.095283255 0.0 0.0 0.0 0.0 0.0 0.0 0.0 0.0 0.0 0.1974018 0.19046658 0.16724552 0.0 0.001380176 0.2279223 0.00013528341 0.0 0.0 0.0 0.0 0.0 0.0 0.0 0.0 0.0696977 0.0 0.0 0.07629409 0.0 0.0 0.0 0.19334719 0.0 0.11836773 0.0 0.0 0.029394047 0.0 0.08…
../DATASETS/24_bones_classifier_train_valid_224x224x3/valid/11/11_APML.dcm_rotation73	18_energy146.jpg 0.1238262 0.0 0.0 0.16311975 0.0 0.0 0.0 0.0 0.0 0.0 0.0 0.0 0.0 0.0 0.19740072 0.1471691 0.0 0.34932715 0.12610255 0.0 0.0 0.0 0.0 0.08809467 0.0 0.0 0.0 0.0 0.0 0.0 0.0 0.0 0.0 0.11182817 0.27101392 0.16560857 0.0 0.0709461 0.24317999 0.0061912807 0.0 0.0 0.0 0.0 0.0 0.0 0.0 0.0 0.034294076 0.0 0.0 0.006903467 0.0 0.0 0.0 0.21003859 0.0 0.09715422 0.0 0.0 0.009388146 0.0 0.1293…
../DATASETS/24_bones_classifier_train_valid_224x224x3/valid/11/11_APML.dcm_rotation82	15_energy152.jpg 0.10478435 0.0 0.0 0.18893687 0.0 0.0 0.0 0.0 0.0 0.0 0.0 0.0 0.0 0.0 0.2495176 0.10104139 0.0 0.3674612 0.07805587 0.0 0.0 0.0 0.0 0.06210388 0.0 0.0 0.0 0.008448761 0.0 0.0 0.0 0.0 0.0 0.16081214 0.24846558 0.20158064 0.0 0.06044193 0.24892074 0.0 0.0 0.0 0.0 0.0 0.0 0.0 0.0055557047 0.0 0.018621543 0.0 0.0 0.0 0.0 0.0 0.0 0.17605413 0.0 0.11947942 0.0 0.0 0.03956783 0.0 0.1029…
../DATASETS/24_bones_classifier_train_valid_224x224x3/valid/11/11_APML.dcm_rotation73	0_energy140.jpg 0.14635405 0.0 0.0 0.13226934 0.0 0.0 0.0 0.0 0.0 0.0 0.0 0.0 0.0 0.0 0.2531568 0.09440957 0.0 0.36238712 0.051631853 0.0 0.0 0.0 0.0 0.05754596 0.0 0.0 0.0 0.0133489845 0.0 0.0 0.0 0.0 0.0 0.14960648 0.22800131 0.1734929 0.0 0.01595813 0.24670799 0.0 0.0 0.0 0.0 0.0 0.0 0.0 0.02339931 0.0 0.036717407 0.0 0.0 0.0150929475 0.0 0.0 0.0 0.1983521 0.0 0.10567016 0.0 0.0 0.036582157 0.…
../DATASETS/24_bones_classifier_train_valid_224x224x3/valid/11/11_APML.dcm_rotation73	12_energy146.jpg 0.13014804 0.0 0.0 0.15907313 0.0 0.0 0.0 0.0 0.0 0.0 0.0 0.0 0.0 0.0 0.21021138 0.13255227 0.0 0.34927192 0.12497975 0.0 0.0 0.0 0.0 0.075650476 0.0 0.0 0.0 0.0 0.0 0.0 0.0 0.0 0.0 0.101199314 0.2718531 0.17612268 0.0 0.048492722 0.23468825 0.0008341259 0.0 0.0 0.0 0.0 0.0 0.0 0.0 0.0 0.037123047 0.0 0.0 0.0032736335 0.0 0.0 0.0 0.21246782 0.0 0.066804096 0.0 0.0 0.037517685 0.0…
../DATASETS/24_bones_classifier_train_valid_224x224x3/valid/11/11_APML.dcm_rotation82	-21_energy146.jpg 0.14776628 0.0 0.0 0.09092231 0.0 0.0 0.0 0.0 0.0 0.0 0.0 0.0 0.0 0.0 0.14309691 0.1409838 0.0 0.32445213 0.0752513 0.0 0.0 0.0 0.0 0.089337185 0.0 0.0 0.0 0.025212094 0.0 0.0 0.0 0.0 0.0 0.18208568 0.21885191 0.17263107 0.0 0.034265425 0.2772174 0.0 0.0 0.0 0.0 0.0 0.0 0.0 0.078145295 0.0 0.12387572 0.0 0.0 0.10928603 0.0 0.0 0.0 0.20248385 0.0 0.16071078 0.0 0.0 0.013893912 0.…
../DATASETS/24_bones_classifier_train_valid_224x224x3/valid/11/11_APML.dcm_rotation103	18_energy140.jpg 0.11272938 0.0 0.0 0.17035295 0.0 0.0 0.0 0.0 0.0 0.0 0.0 0.0 0.0 0.0 0.23211473 0.1021477 0.0 0.37498745 0.1020919 0.0 0.0 0.0 0.0 0.097630225 0.0 0.0 0.0 0.0 0.0 0.0 0.0 0.0 0.0 0.15034322 0.21493849 0.15247327 0.0 0.012126355 0.21582419 0.004813888 0.0 0.0 0.0 0.0 0.0 0.0 0.014878002 0.0 0.047635265 0.0 0.0 0.03522902 0.0 0.0 0.0 0.23307641 0.0 0.069975354 0.0 0.0 0.03659493 0…
../DATASETS/24_bones_classifier_train_valid_224x224x3/valid/11/11_APML.dcm_rotation79	12_energy140.jpg 0.10366425 0.0 0.0 0.17740771 0.0 0.0 0.0 0.0 0.0 0.0 0.0 0.0 0.0 0.0 0.27287048 0.07268412 0.0 0.38296404 0.080182284 0.0 0.0 0.0 0.0 0.058779422 0.0 0.0 0.0 0.0 0.0 0.0 0.0 0.0 0.0 0.14386065 0.24217917 0.19709407 0.0 0.04797008 0.24416804 0.010572123 0.0 0.0 0.0 0.0 0.0 0.0 0.0 0.0 0.0066536823 0.0 0.0 0.0 0.0 0.0 0.0 0.18383054 0.0 0.07690527 0.0 0.0 0.030992337 0.0 0.0845381…
../DATASETS/24_bones_classifier_train_valid_224x224x3/valid/11/11_APML.dcm_rotation73	18_energy158.jpg 0.12332909 0.0 0.0 0.166328 0.0 0.0 0.0 0.0 0.0 0.0 0.0 0.0 0.0 0.0 0.16435564 0.18260987 0.0 0.31939632 0.12802294 0.0 0.0 0.0 0.0 0.11861818 0.0 0.0 0.0 0.0 0.013202628 0.0 0.0 0.0 0.0 0.120736726 0.26178557 0.15643875 0.0 0.073043935 0.23196693 7.486789e-05 0.0 0.0 0.0 0.0 0.0 0.0 0.037818573 0.0 0.04716412 0.0 0.0 0.03591928 0.0 0.0 0.0 0.21462965 0.0 0.11549911 0.0 0.0 0.0 0…
../DATASETS/24_bones_classifier_train_valid_224x224x3/valid/11/11_APML.dcm_rotation82	-18_energy140.jpg 0.14854151 0.0 0.0 0.09397333 0.0 0.0 0.0 0.0 0.0 0.0 0.0 0.0 0.0 0.0 0.17404838 0.11485058 0.0 0.3382244 0.083549134 0.0 0.0 0.0 0.0 0.06531059 0.0 0.0 0.0 0.02778887 0.0 0.0 0.0 0.0 0.0 0.17863949 0.22875142 0.17849825 0.0 0.045809224 0.27489242 0.0 0.0 0.0 0.0 0.0 0.0 0.0 0.041034155 0.0 0.093394324 0.0 0.0 0.07808839 0.0 0.0 0.0 0.17963362 0.0 0.1491744 0.0 0.0 0.018641694 0…
../DATASETS/24_bones_classifier_train_valid_224x224x3/valid/11/11_APML.dcm_rotation82	-15_energy146.jpg 0.14566553 0.0 0.0 0.10167187 0.0 0.0 0.0 0.0 0.0 0.0 0.0 0.0 0.0 0.0 0.18112779 0.1084202 0.0 0.3429713 0.08318145 0.0 0.0 0.0 0.0 0.06949761 0.0 0.0 0.0 0.024771648 0.0 0.0 0.0 0.0 0.0 0.17368022 0.22838746 0.17735039 0.0 0.04525995 0.26152033 0.0 0.0 0.0 0.0 0.0 0.0 0.0 0.044065896 0.0 0.08174679 0.0 0.0 0.06881139 0.0 0.0 0.0 0.1743009 0.0 0.14271536 0.0 0.0 0.024471773 0.0 …
../DATASETS/24_bones_classifier_train_valid_224x224x3/valid/11/11_APML.dcm_rotation85	-18_energy152.jpg 0.13861743 0.0 0.0 0.099028364 0.0 0.0 0.0 0.0 0.0 0.0 0.0 0.0 0.0 0.0 0.15546113 0.12825379 0.0 0.33238375 0.070015915 0.0 0.0 0.0 0.0 0.090717845 0.0 0.0 0.0 0.027502352 0.0 0.0 0.0 0.0 0.0 0.19524959 0.21988137 0.17942968 0.0 0.047654957 0.2737733 0.0 0.0 0.0 0.0 0.0 0.0 0.0 0.05927247 0.0 0.10743946 0.0 0.0 0.09605635 0.0 0.0 0.0 0.17611311 0.0 0.14844966 0.0 0.0 0.013453862…
../DATASETS/24_bones_classifier_train_valid_224x224x3/valid/11/11_APML.dcm_rotation103	-15_energy158.jpg 0.14106521 0.0 0.0 0.106522515 0.0 0.0 0.0 0.0 0.0 0.0 0.0 0.0 0.0 0.0 0.1567224 0.14082481 0.0 0.30117127 0.068354934 0.0 0.0 0.0 0.0 0.10434688 0.0 0.0 0.0 0.0643022 0.0 0.0 0.0 0.0 0.0 0.20885338 0.19397083 0.16809362 0.0 0.01750216 0.24720334 0.0 0.0 0.0 0.0 0.0 0.0 0.0 0.08454756 0.0 0.07714456 0.0 0.0 0.1110601 0.0 0.0 0.0 0.17360446 0.0 0.1796793 0.0 0.0 0.0015776528 0.0 …
../DATASETS/24_bones_classifier_train_valid_224x224x3/valid/11/11_APML.dcm_rotation73	15_energy140.jpg 0.13180548 0.0 0.0 0.15363054 0.0 0.0 0.0 0.0 0.0 0.0 0.0 0.0 0.0 0.0 0.20920627 0.13758898 0.0 0.35117954 0.11857074 0.0 0.0 0.0 0.0 0.07113928 0.0 0.0 0.0 0.0 0.0 0.0 0.0 0.0 0.0 0.11338863 0.27002367 0.17922987 0.0 0.05729787 0.24552512 0.00015718918 0.0 0.0 0.0 0.0 0.0 0.0 0.0027513676 0.0 0.036794722 0.0 0.0 0.0 0.0 0.0 0.0 0.20399341 0.0 0.08565061 0.0 0.0 0.02840197 0.0 0.…
../DATASETS/24_bones_classifier_train_valid_224x224x3/valid/11/11_APML.dcm_rotation100	-12_energy146.jpg 0.14177865 0.0 0.0 0.09471023 0.0 0.0 0.0 0.0 0.0 0.0 0.0 0.0 0.0 0.0 0.17851047 0.10980168 0.0 0.32072297 0.074012436 0.0 0.0 0.0 0.0 0.09178645 0.0 0.0 0.0 0.04720928 0.0 0.0 0.0 0.0 0.0 0.19329627 0.19408602 0.16663018 0.0 0.023052124 0.23122904 0.0 0.0 0.0 0.0 0.0 0.0 0.0 0.030990673 0.0 0.067550614 0.0 0.0 0.09261803 0.0 0.0 0.0 0.16756186 0.0 0.14241119 0.0 0.0 7.820681e-0…
../DATASETS/24_bones_classifier_train_valid_224x224x3/valid/11/11_APML.dcm_rotation82	-21_energy140.jpg 0.1517406 0.0 0.0 0.088617675 0.0 0.0 0.0 0.0 0.0 0.0 0.0 0.0 0.0 0.0 0.15596603 0.1324741 0.0 0.33448666 0.077922635 0.0 0.0 0.0 0.0 0.084548965 0.0 0.0 0.0 0.018243784 0.0 0.0 0.0 0.0 0.0 0.17973234 0.21988736 0.1785844 0.0 0.03775657 0.28579506 0.0 0.0 0.0 0.0 0.0 0.0 0.0 0.042873718 0.0 0.118177585 0.0 0.0 0.10687653 0.0 0.0 0.0 0.2038871 0.0 0.15697287 0.0 0.0 0.0065980977 …
../DATASETS/24_bones_classifier_train_valid_224x224x3/valid/11/11_APML.dcm_rotation82	-21_energy152.jpg 0.14718425 0.0 0.0 0.09394246 0.0 0.0 0.0 0.0 0.0 0.0 0.0 0.0 0.0 0.0 0.13220774 0.14567581 0.0 0.31970492 0.07073895 0.0 0.0 0.0 0.0 0.09876477 0.0 0.0 0.0 0.031652827 0.0 0.0 0.0 0.0 0.0 0.19085191 0.21780519 0.17362991 0.0 0.037425928 0.27652308 0.0 0.0 0.0 0.0 0.0 0.0 0.0 0.088920794 0.0 0.12632611 0.0 0.0 0.11205346 0.0 0.0 0.0 0.18944451 0.0 0.16228788 0.0 0.0 0.011676427 …
../DATASETS/24_bones_classifier_train_valid_224x224x3/valid/11/11_APML.dcm_rotation103	-18_energy152.jpg 0.14959998 0.0 0.0 0.10404081 0.0 0.0 0.0 0.0 0.0 0.0 0.0 0.0 0.0 0.0 0.15968645 0.12889414 0.0 0.31023332 0.07570048 0.0 0.0 0.0 0.0 0.08061927 0.0 0.0 0.0 0.067079544 0.0 0.0 0.0 0.0 0.0 0.19199364 0.21319081 0.18055037 0.0 0.030695982 0.26416945 0.0 0.0 0.0 0.0 0.0 0.0 0.0 0.06825863 0.0 0.0768977 0.0 0.0 0.08763463 0.0 0.0 0.0 0.16454816 0.0 0.17680873 0.0 0.0 0.011494102 0.…
../DATASETS/24_bones_classifier_train_valid_224x224x3/valid/11/11_APML.dcm_rotation73	21_energy140.jpg 0.12069303 0.0 0.0 0.15900563 0.0 0.0 0.0 0.0 0.0 0.0 0.0 0.0 0.0 0.0 0.19410203 0.14714245 0.0 0.35489455 0.11344143 0.0 0.0 0.0 0.0 0.1046318 0.0 0.0 0.0 0.0 0.0 0.0 0.0 0.0 0.0 0.11709868 0.2678118 0.16572401 0.0 0.06554234 0.24753866 0.015437009 0.0 0.0 0.0 0.0 0.0 0.0 0.0 0.0 0.025092281 0.0 0.0 0.0026742097 0.0 0.0 0.0 0.20688345 0.0 0.07743612 0.0 0.0 0.0 0.0 0.11063063 0.…
../DATASETS/24_bones_classifier_train_valid_224x224x3/valid/11/11_APML.dcm_rotation82	-3_energy158.jpg 0.1270654 0.0 0.0 0.14780948 0.0 0.0 0.0 0.0 0.0 0.0 0.0 0.0 0.0 0.0 0.25980905 0.05020085 0.0 0.36691207 0.056613926 0.0 0.0 0.0 0.0 0.0802267 0.0 0.0 0.0 0.0 0.0 0.0 0.0 0.0 0.0 0.18302353 0.1962698 0.16181035 0.0 0.0 0.22365785 0.0036684305 0.0 0.0 0.0 0.0 0.0 0.0 0.0 0.0 0.0471636 0.0 0.0 0.058184177 0.0 0.0 0.0 0.22050472 0.0 0.10938946 0.0 0.0 0.03469778 0.0 0.08421061 0.0 …
../DATASETS/24_bones_classifier_train_valid_224x224x3/valid/11/11_APML.dcm_rotation79	3_energy152.jpg 0.12711366 0.0 0.0 0.15050665 0.0 0.0 0.0 0.0 0.0 0.0 0.0 0.0 0.0 0.0 0.25030133 0.076370545 0.0 0.36789045 0.06034528 0.0 0.0 0.0 0.0 0.06727594 0.0 0.0 0.0 0.0041582948 0.0 0.0 0.0 0.0 0.0 0.1444539 0.24184829 0.1875259 0.0 0.05303321 0.23640482 0.008463082 0.0 0.0 0.0 0.0 0.0 0.0 0.0 0.0 0.0 0.0 0.0 0.0 0.0 0.0 0.0 0.15503186 0.0 0.09658785 0.0 0.0 0.022683665 0.0 0.1189133 0.0…
../DATASETS/24_bones_classifier_train_valid_224x224x3/valid/11/11_APML.dcm_rotation103	-21_energy140.jpg 0.15553863 0.0 0.0 0.08813983 0.0 0.0 0.0 0.0 0.0 0.0 0.0 0.0 0.0 0.0 0.13902463 0.14004207 0.0 0.30407938 0.08750122 0.0 0.0 0.0 0.0 0.09904959 0.0 0.0 0.0 0.037998322 0.0 0.0 0.0 0.0 0.0 0.17088135 0.21325909 0.17451751 0.0 0.038162317 0.2798446 0.0009638769 0.0 0.0 0.0 0.0 0.0 0.0 0.00591276 0.0 0.096744396 0.0 0.0 0.11077247 0.0 0.0 0.0 0.16830115 0.0 0.14497894 0.0 0.0 0.0 …
../DATASETS/24_bones_classifier_train_valid_224x224x3/valid/11/11_APML.dcm_rotation100	0_energy146.jpg 0.13014701 0.0 0.0 0.13632086 0.0 0.0 0.0 0.0 0.0 0.0 0.0 0.0 0.0 0.0 0.23463488 0.09012116 0.0 0.35368985 0.07269162 0.0 0.0 0.0 0.0 0.07732464 0.0 0.0 0.0 0.0 0.0 0.0 0.0 0.0 0.0 0.15020066 0.22241098 0.159571 0.0 0.0026525303 0.22469668 0.00760294 0.0 0.0 0.0 0.0 0.0 0.0 0.024844358 0.0 0.050173823 0.0 0.0 0.053765748 0.0 0.0 0.0 0.22151093 0.0 0.09013296 0.0 0.0 0.041443005 0.…
../DATASETS/24_bones_classifier_train_valid_224x224x3/valid/11/11_APML.dcm_rotation85	-15_energy152.jpg 0.14101629 0.0 0.0 0.106632106 0.0 0.0 0.0 0.0 0.0 0.0 0.0 0.0 0.0 0.0 0.17745583 0.11007283 0.0 0.33972993 0.0734231 0.0 0.0 0.0 0.0 0.08149377 0.0 0.0 0.0 0.02388273 0.0 0.0 0.0 0.0 0.0 0.18869449 0.2188471 0.17984131 0.0 0.04498042 0.265462 0.0 0.0 0.0 0.0 0.0 0.0 0.0 0.050923366 0.0 0.089087225 0.0 0.0 0.08151246 0.0 0.0 0.0 0.17186682 0.0 0.14463146 0.0 0.0 0.023082819 0.0 …
../DATASETS/24_bones_classifier_train_valid_224x224x3/valid/11/11_APML.dcm_rotation79	-9_energy146.jpg 0.15145311 0.0 0.0 0.1047245 0.0 0.0 0.0 0.0 0.0 0.0 0.0 0.0 0.0 0.0 0.18807977 0.104933456 0.0 0.3419689 0.088221446 0.0 0.0 0.0 0.0 0.06206828 0.0 0.0 0.0 0.040427536 0.0 0.0 0.0 0.0 0.0 0.17074358 0.22432797 0.17540947 0.0 0.032567613 0.23727348 0.0 0.0 0.0 0.0 0.0 0.0 0.0 0.04005866 0.0 0.06314935 0.0 0.0 0.051731985 0.0 0.0 0.0 0.16492991 0.0 0.13827874 0.0 0.0 0.023078194 0…
../DATASETS/24_bones_classifier_train_valid_224x224x3/valid/11/11_APML.dcm_rotation79	-9_energy152.jpg 0.15061204 0.0 0.0 0.10748946 0.0 0.0 0.0 0.0 0.0 0.0 0.0 0.0 0.0 0.0 0.18779217 0.10295 0.0 0.33881536 0.07635213 0.0 0.0 0.0 0.0 0.07086454 0.0 0.0 0.0 0.05011926 0.0 0.0 0.0 0.0 0.0 0.18258928 0.21469682 0.1734773 0.0 0.021852583 0.23184052 0.0 0.0 0.0 0.0 0.0 0.0 0.0 0.054407142 0.0 0.06360884 0.0 0.0 0.05683808 0.0 0.0 0.0 0.16722217 0.0 0.148275 0.0 0.0 0.024227079 0.0 0.11…
../DATASETS/24_bones_classifier_train_valid_224x224x3/valid/11/11_APML.dcm_rotation100	-15_energy158.jpg 0.13736562 0.0 0.0 0.10270712 0.0 0.0 0.0 0.0 0.0 0.0 0.0 0.0 0.0 0.0 0.15596187 0.13462111 0.0 0.30888233 0.06499182 0.0 0.0 0.0 0.0 0.11500276 0.0 0.0 0.0 0.049081374 0.0 0.0 0.0 0.0 0.0 0.21466084 0.18611181 0.1648229 0.0 0.017040946 0.24899665 0.0 0.0 0.0 0.0 0.0 0.0 0.0 0.0769545 0.0 0.09035404 0.0 0.0 0.125085 0.0 0.0 0.0 0.17951898 0.0 0.16996178 0.0 0.0 0.0 0.0 0.1155852…
../DATASETS/24_bones_classifier_train_valid_224x224x3/valid/11/11_APML.dcm_rotation100	-18_energy146.jpg 0.145689 0.0 0.0 0.09687517 0.0 0.0 0.0 0.0 0.0 0.0 0.0 0.0 0.0 0.0 0.1659917 0.12154274 0.0 0.3217123 0.08160423 0.0 0.0 0.0 0.0 0.08443855 0.0 0.0 0.0 0.037928876 0.0 0.0 0.0 0.0 0.0 0.18301705 0.21501039 0.17428651 0.0 0.034812804 0.26707086 0.0 0.0 0.0 0.0 0.0 0.0 0.0 0.04412673 0.0 0.08787566 0.0 0.0 0.09599666 0.0 0.0 0.0 0.17890906 0.0 0.15396722 0.0 0.0 0.012523183 0.0 0…
../DATASETS/24_bones_classifier_train_valid_224x224x3/valid/11/11_APML.dcm_rotation79	21_energy158.jpg 0.106368214 0.0 0.0 0.19168986 0.0 0.0 0.0 0.0 0.0 0.0 0.0 0.0 0.0 0.0 0.21715058 0.13090545 0.0 0.36797526 0.085502446 0.0 0.0 0.0 0.0 0.103665225 0.0 0.0 0.0 0.0 0.0 0.0 0.0 0.0 0.0 0.13927853 0.2619366 0.19227879 0.0 0.08615179 0.2585694 0.0 0.0 0.0 0.0 0.0 0.0 0.0 0.0 0.0 0.02506213 0.0 0.0 0.0 0.0 0.0 0.0 0.17261548 0.0 0.1025777 0.0 0.0 0.008066441 0.0 0.10242841 0.0 0.0 0.…
../DATASETS/24_bones_classifier_train_valid_224x224x3/valid/11/11_APML.dcm_rotation82	9_energy146.jpg 0.099387005 0.0 0.0 0.18019089 0.0 0.0 0.0 0.0 0.0 0.0 0.0 0.0 0.0 0.0 0.28181958 0.04714232 0.0 0.3869314 0.075801 0.0 0.0 0.0 0.0 0.051449202 0.0 0.0 0.0 0.0 0.0 0.0 0.0 0.0 0.0 0.14648354 0.24210231 0.1966238 0.0 0.053521805 0.23527612 0.0071672956 0.0 0.0 0.0 0.0 0.0 0.0 0.0 0.0 0.0 0.0 0.0 0.0 0.0 0.0 0.0 0.17624778 0.0 0.103190236 0.0 0.0 0.030358354 0.0 0.10095657 0.0 0.0 0…
../DATASETS/24_bones_classifier_train_valid_224x224x3/valid/11/11_APML.dcm_rotation103	-15_energy140.jpg 0.15073007 0.0 0.0 0.08449209 0.0 0.0 0.0 0.0 0.0 0.0 0.0 0.0 0.0 0.0 0.16823728 0.111254215 0.0 0.31815073 0.08635267 0.0 0.0 0.0 0.0 0.08557925 0.0 0.0 0.0 0.0421824 0.0 0.0 0.0 0.0 0.0 0.18172178 0.20104608 0.1735442 0.0 0.030475434 0.24553937 0.00037392022 0.0 0.0 0.0 0.0 0.0 0.0 0.00407456 0.0 0.07139284 0.0 0.0 0.09390255 0.0 0.0 0.0 0.16174218 0.0 0.13101636 0.0 0.0 0.0 0…
../DATASETS/24_bones_classifier_train_valid_224x224x3/valid/11/11_APML.dcm_rotation79	3_energy140.jpg 0.13130495 0.0 0.0 0.14110374 0.0 0.0 0.0 0.0 0.0 0.0 0.0 0.0 0.0 0.0 0.24277078 0.08956113 0.0 0.36170855 0.058488943 0.0 0.0 0.0 0.0 0.048678726 0.0 0.0 0.0 0.023763893 0.0 0.0 0.0 0.0 0.0 0.14433183 0.24959384 0.19666262 0.0 0.0697999 0.2503791 0.008885317 0.0 0.0 0.0 0.0 0.0 0.0 0.0 0.0 0.0 0.0 0.0 0.0 0.0 0.0 0.0 0.13014884 0.0 0.103826754 0.0 0.0 0.021539778 0.0 0.12859735 0…
../DATASETS/24_bones_classifier_train_valid_224x224x3/valid/11/11_APML.dcm_rotation85	-15_energy158.jpg 0.13725929 0.0 0.0 0.10898051 0.0 0.0 0.0 0.0 0.0 0.0 0.0 0.0 0.0 0.0 0.1581793 0.12921676 0.0 0.3301903 0.07205206 0.0 0.0 0.0 0.0 0.10129081 0.0 0.0 0.0 0.025868433 0.0 0.0 0.0 0.0 0.0 0.19924867 0.21167545 0.17606291 0.0 0.041064356 0.265706 0.0 0.0 0.0 0.0 0.0 0.0 0.0 0.066677995 0.0 0.102066666 0.0 0.0 0.1041865 0.0 0.0 0.0 0.17722256 0.0 0.15069069 0.0 0.0 0.014557513 0.0 …
../DATASETS/24_bones_classifier_train_valid_224x224x3/valid/11/11_APML.dcm_rotation79	-3_energy146.jpg 0.14138131 0.0 0.0 0.12002038 0.0 0.0 0.0 0.0 0.0 0.0 0.0 0.0 0.0 0.0 0.21969809 0.08663234 0.0 0.35846984 0.07363209 0.0 0.0 0.0 0.0 0.06779402 0.0 0.0 0.0 0.009683622 0.0 0.0 0.0 0.0 0.0 0.1610729 0.22243206 0.17040956 0.0 0.011355395 0.23119232 0.0 0.0 0.0 0.0 0.0 0.0 0.0 0.018115962 0.0 0.05446062 0.0 0.0 0.04454661 0.0 0.0 0.0 0.19360863 0.0 0.11976838 0.0 0.0 0.038748927 0.…
../DATASETS/24_bones_classifier_train_valid_224x224x3/valid/11/11_APML.dcm_rotation82	18_energy146.jpg 0.10234253 0.0 0.0 0.17708889 0.0 0.0 0.0 0.0 0.0 0.0 0.0 0.0 0.0 0.0 0.25859785 0.077387325 0.0 0.39137095 0.0687368 0.0 0.0 0.0 0.0 0.06885622 0.0 0.0 0.0 0.0 0.0 0.0 0.0 0.0 0.0 0.16798514 0.235154 0.19506104 0.0 0.048266165 0.25014544 0.0 0.0 0.0 0.0 0.0 0.0 0.0 0.0 0.0 0.021908946 0.0 0.0 0.0 0.0 0.0 0.0 0.16831954 0.0 0.10015181 0.0 0.0 0.035939217 0.0 0.07558178 0.0 0.0 0.…
../DATASETS/24_bones_classifier_train_valid_224x224x3/valid/11/11_APML.dcm_rotation79	12_energy146.jpg 0.10395204 0.0 0.0 0.17561275 0.0 0.0 0.0 0.0 0.0 0.0 0.0 0.0 0.0 0.0 0.25492558 0.08951358 0.0 0.374834 0.08331481 0.0 0.0 0.0 0.0 0.070312664 0.0 0.0 0.0 0.0 0.0 0.0 0.0 0.0 0.0 0.14970073 0.24197043 0.19472945 0.0 0.04910734 0.23730029 0.0051946556 0.0 0.0 0.0 0.0 0.0 0.0 0.0 0.0 0.016356502 0.0 0.0 0.0 0.0 0.0 0.0 0.18925627 0.0 0.08885336 0.0 0.0 0.030391332 0.0 0.0930818 0.…
../DATASETS/24_bones_classifier_train_valid_224x224x3/valid/11/11_APML.dcm_rotation82	-18_energy152.jpg 0.14566422 0.0 0.0 0.09840065 0.0 0.0 0.0 0.0 0.0 0.0 0.0 0.0 0.0 0.0 0.15565506 0.12770362 0.0 0.32663342 0.0722483 0.0 0.0 0.0 0.0 0.07983582 0.0 0.0 0.0 0.041312654 0.0 0.0 0.0 0.0 0.0 0.18967333 0.22355476 0.17419742 0.0 0.039936088 0.2692116 0.0 0.0 0.0 0.0 0.0 0.0 0.0 0.08679287 0.0 0.10301912 0.0 0.0 0.08676816 0.0 0.0 0.0 0.17495534 0.0 0.16110788 0.0 0.0 0.023732858 0.0…
../DATASETS/24_bones_classifier_train_valid_224x224x3/valid/11/11_APML.dcm_rotation85	-6_energy146.jpg 0.13221622 0.0 0.0 0.12245235 0.0 0.0 0.0 0.0 0.0 0.0 0.0 0.0 0.0 0.0 0.20381734 0.075140804 0.0 0.36422557 0.08924464 0.0 0.0 0.0 0.0 0.07712951 0.0 0.0 0.0 0.0 0.0 0.0 0.0 0.0 0.0 0.16773623 0.21177967 0.16560456 0.0 0.018652981 0.23162979 0.0 0.0 0.0 0.0 0.0 0.0 0.0 0.0005626657 0.0 0.07458584 0.0 0.0 0.05687888 0.0 0.0 0.0 0.18502846 0.0 0.10414477 0.0 0.0 0.041219015 0.0 0.1…
../DATASETS/24_bones_classifier_train_valid_224x224x3/valid/11/11_APML.dcm_rotation82	-18_energy158.jpg 0.14615025 0.0 0.0 0.10289205 0.0 0.0 0.0 0.0 0.0 0.0 0.0 0.0 0.0 0.0 0.13198988 0.14973544 0.0 0.31119448 0.07348524 0.0 0.0 0.0 0.0 0.09440215 0.0 0.0 0.0 0.047824174 0.0 0.0 0.0 0.0 0.0 0.19520655 0.21982521 0.17138271 0.0 0.03633149 0.26545176 0.0 0.0 0.0 0.0 0.0 0.0 0.0 0.11496 0.0 0.11161443 0.0 0.0 0.10394157 0.0 0.0 0.0 0.1753108 0.0 0.17035049 0.0 0.0 0.019164551 0.0 0.…
../DATASETS/24_bones_classifier_train_valid_224x224x3/valid/11/11_APML.dcm_rotation85	-12_energy140.jpg 0.14073646 0.0 0.0 0.100699574 0.0 0.0 0.0 0.0 0.0 0.0 0.0 0.0 0.0 0.0 0.19330491 0.090688646 0.0 0.34664738 0.08446305 0.0 0.0 0.0 0.0 0.07706897 0.0 0.0 0.0 0.016969152 0.0 0.0 0.0 0.0 0.0 0.17985268 0.2101794 0.17411397 0.0 0.04283531 0.25423634 0.0 0.0 0.0 0.0 0.0 0.0 0.0 0.0 0.0 0.07070872 0.0 0.0 0.07301065 0.0 0.0 0.0 0.16091534 0.0 0.12083319 0.0 0.0 0.0066790325 0.0 0.1…
../DATASETS/24_bones_classifier_train_valid_224x224x3/valid/11/11_APML.dcm_rotation82	0_energy152.jpg 0.13069859 0.0 0.0 0.15095215 0.0 0.0 0.0 0.0 0.0 0.0 0.0 0.0 0.0 0.0 0.2760065 0.051333427 0.0 0.37570718 0.0459349 0.0 0.0 0.0 0.0 0.04316632 0.0 0.0 0.0 0.0 0.0 0.0 0.0 0.0 0.0 0.1656133 0.21886533 0.16648538 0.0 0.0012112724 0.23177823 0.0063572926 0.0031964146 0.0 0.006552296 0.0 0.0 0.0 0.011283692 0.0 0.023777172 0.0 0.0 0.014789053 0.0 0.0 0.0 0.21397367 0.0 0.11919669 0.0…
../DATASETS/24_bones_classifier_train_valid_224x224x3/valid/11/11_APML.dcm_rotation79	6_energy140.jpg 0.12608175 0.0 0.0 0.15430923 0.0 0.0 0.0 0.0 0.0 0.0 0.0 0.0 0.0 0.0 0.24534112 0.08775642 0.0 0.36302063 0.08195109 0.0 0.0 0.0 0.0 0.037606463 0.0 0.0 0.0 0.013455859 0.0 0.0 0.0 0.0 0.0 0.13106921 0.26402032 0.20250496 0.0 0.07649164 0.2509805 0.004018344 0.0 0.0 0.0 0.0 0.0 0.0 0.0 0.0 0.0 0.0 0.0 0.0 0.0 0.0 0.0 0.13608688 0.0 0.102811076 0.0 0.0 0.03122037 0.0 0.1318307 0.0…
../DATASETS/24_bones_classifier_train_valid_224x224x3/valid/11/11_APML.dcm_rotation82	6_energy140.jpg 0.116338916 0.0 0.0 0.15909399 0.0 0.0 0.0 0.0 0.0 0.0 0.0 0.0 0.0 0.0 0.25175717 0.073963456 0.0 0.37132815 0.08119555 0.0 0.0 0.0 0.0 0.04360089 0.0 0.0 0.0 0.0 0.0 0.0 0.0 0.0 0.0 0.13496675 0.2571571 0.19674918 0.0 0.06562442 0.24296273 0.0061527393 0.0 0.0 0.0 0.0 0.0 0.0 0.0 0.0 0.0 0.0 0.0 0.0 0.0 0.0 0.0 0.15445887 0.0 0.10514988 0.0 0.0 0.037002083 0.0 0.12622169 0.0 0.0 …
../DATASETS/24_bones_classifier_train_valid_224x224x3/valid/11/11_APML.dcm_rotation79	-3_energy152.jpg 0.13802852 0.0 0.0 0.13183132 0.0 0.0 0.0 0.0 0.0 0.0 0.0 0.0 0.0 0.0 0.23739502 0.07205153 0.0 0.3631675 0.0624169 0.0 0.0 0.0 0.0 0.073722765 0.0 0.0 0.0 0.0059148837 0.0 0.0 0.0 0.0 0.0 0.16782516 0.21545212 0.17058201 0.0 0.0049580103 0.22868083 0.0 0.0 0.0 0.0 0.0 0.0 0.0 0.0021270574 0.0 0.044767357 0.0 0.0 0.041527677 0.0 0.0 0.0 0.19704627 0.0 0.11956394 0.0 0.0 0.0371435…
../DATASETS/24_bones_classifier_train_valid_224x224x3/valid/11/11_APML.dcm_rotation79	-21_energy158.jpg 0.15907858 0.0 0.0 0.099898554 0.0 0.0 0.0 0.0 0.0 0.0 0.0 0.0 0.0 0.0 0.102687694 0.16424961 0.0 0.29886293 0.08264662 0.0 0.0 0.0 0.0 0.09639618 0.0 0.0 0.0 0.047453366 0.0 0.0 0.0 0.0 0.0 0.1850393 0.23111334 0.17031708 0.0 0.03795578 0.25993997 0.0 0.0 0.0 0.0 0.0 0.0 0.0 0.13725227 0.0 0.12032583 0.0 0.0 0.10369093 0.0 0.0 0.0 0.16849867 0.0 0.17042747 0.0 0.0 0.024003902 0…
../DATASETS/24_bones_classifier_train_valid_224x224x3/valid/11/11_APML.dcm_rotation82	-9_energy146.jpg 0.1434839 0.0 0.0 0.10801321 0.0 0.0 0.0 0.0 0.0 0.0 0.0 0.0 0.0 0.0 0.19135465 0.096973084 0.0 0.34861892 0.087294675 0.0 0.0 0.0 0.0 0.0681877 0.0 0.0 0.0 0.02379747 0.0 0.0 0.0 0.0 0.0 0.17452924 0.21744354 0.17424361 0.0 0.026802983 0.23306502 0.0 0.0 0.0 0.0 0.0 0.0 0.0 0.034101985 0.0 0.071844995 0.0 0.0 0.060110915 0.0 0.0 0.0 0.1769214 0.0 0.1304115 0.0 0.0 0.031987257 0.…
../DATASETS/24_bones_classifier_train_valid_224x224x3/valid/11/11_APML.dcm_rotation79	-9_energy140.jpg 0.15372287 0.0 0.0 0.107104816 0.0 0.0 0.0 0.0 0.0 0.0 0.0 0.0 0.0 0.0 0.19512309 0.10020773 0.0 0.34024054 0.08869072 0.0 0.0 0.0 0.0 0.051832266 0.0 0.0 0.0 0.051726498 0.0 0.0 0.0 0.0 0.0 0.17247097 0.22631724 0.1810831 0.0 0.043105446 0.24646115 0.0 0.0 0.0 0.0 0.0 0.0 0.0 0.020123193 0.0 0.052595835 0.0 0.0 0.039552014 0.0 0.0 0.0 0.146042 0.0 0.14173523 0.0 0.0 0.015148855 …
../DATASETS/24_bones_classifier_train_valid_224x224x3/valid/11/11_APML.dcm_rotation73	12_energy152.jpg 0.12906933 0.0 0.0 0.1661309 0.0 0.0 0.0 0.0 0.0 0.0 0.0 0.0 0.0 0.0 0.20068903 0.14482538 0.0 0.3404025 0.12497905 0.0 0.0 0.0 0.0 0.08832168 0.0 0.0 0.0 0.0 0.0 0.0 0.0 0.0 0.0 0.10781709 0.27052698 0.17721185 0.0 0.056455087 0.2312628 0.0 0.0 0.0 0.0 0.0 0.0 0.0 0.0050082845 0.0 0.03720812 0.0 0.0 0.011764445 0.0 0.0 0.0 0.20931242 0.0 0.07612362 0.0 0.0 0.026326068 0.0 0.1327…
../DATASETS/24_bones_classifier_train_valid_224x224x3/valid/11/11_APML.dcm_rotation100	3_energy152.jpg 0.12289796 0.0 0.0 0.14565028 0.0 0.0 0.0 0.0 0.0 0.0 0.0 0.0 0.0 0.0 0.21099694 0.10778037 0.0 0.33006775 0.07711241 0.0 0.0 0.0 0.0 0.1016513 0.0 0.0 0.0 0.0058974735 0.0 0.0 0.0 0.0 0.0 0.1646163 0.21931802 0.16509119 0.0 0.022939118 0.21349105 0.0041378783 0.0 0.0 0.0 0.0 0.0 0.0 0.002918295 0.0 0.03129164 0.0 0.0 0.051394273 0.0 0.0 0.0 0.18831716 0.0 0.092437714 0.0 0.0 0.02…
../DATASETS/24_bones_classifier_train_valid_224x224x3/valid/11/11_APML.dcm_rotation103	-21_energy146.jpg 0.15121537 0.0 0.0 0.09679118 0.0 0.0 0.0 0.0 0.0 0.0 0.0 0.0 0.0 0.0 0.1407582 0.14369558 0.0 0.30729488 0.08647969 0.0 0.0 0.0 0.0 0.091221936 0.0 0.0 0.0 0.04851649 0.0 0.0 0.0 0.0 0.0 0.1750953 0.22041255 0.18512078 0.0 0.043755278 0.27963763 0.0020304509 0.0 0.0 0.0 0.0 0.0 0.0 0.025223134 0.0 0.09339844 0.0 0.0 0.100506976 0.0 0.0 0.0 0.1667832 0.0 0.15554753 0.0 0.0 0.0 0…
../DATASETS/24_bones_classifier_train_valid_224x224x3/valid/11/11_APML.dcm_rotation103	-18_energy146.jpg 0.1522823 0.0 0.0 0.098495826 0.0 0.0 0.0 0.0 0.0 0.0 0.0 0.0 0.0 0.0 0.15992154 0.1296985 0.0 0.3080823 0.08361176 0.0 0.0 0.0 0.0 0.0750468 0.0 0.0 0.0 0.06191723 0.0 0.0 0.0 0.0 0.0 0.18152072 0.21679631 0.17886877 0.0 0.0321325 0.26418316 0.0 0.0 0.0 0.0 0.0 0.0 0.0 0.05540136 0.0 0.07856329 0.0 0.0 0.08672598 0.0 0.0 0.0 0.16743 0.0 0.16668698 0.0 0.0 0.011503178 0.0 0.1432…
../DATASETS/24_bones_classifier_train_valid_224x224x3/valid/11/11_APML.dcm_rotation79	0_energy158.jpg 0.1291778 0.0 0.0 0.14376505 0.0 0.0 0.0 0.0 0.0 0.0 0.0 0.0 0.0 0.0 0.26288322 0.067951046 0.0 0.3675601 0.039139386 0.0 0.0 0.0 0.0 0.07112359 0.0 0.0 0.0 0.0029838246 0.0 0.0 0.0 0.0 0.0 0.1785348 0.20795137 0.16845581 0.0 0.004952437 0.23048589 0.0071420954 0.0 0.0 0.0 0.0 0.0 0.0 0.0 0.0 0.030080736 0.0 0.0 0.033009436 0.0 0.0 0.0 0.20476425 0.0 0.11469585 0.0 0.0 0.02897919 …
../DATASETS/24_bones_classifier_train_valid_224x224x3/valid/11/11_APML.dcm_rotation82	-6_energy152.jpg 0.136075 0.0 0.0 0.12424042 0.0 0.0 0.0 0.0 0.0 0.0 0.0 0.0 0.0 0.0 0.20496011 0.078391425 0.0 0.36158726 0.079081446 0.0 0.0 0.0 0.0 0.0812488 0.0 0.0 0.0 0.0063023698 0.0 0.0 0.0 0.0 0.0 0.17964135 0.2071703 0.17077091 0.0 0.01292592 0.22802113 0.0 0.0 0.0 0.0 0.0 0.0 0.0 0.005192884 0.0 0.07021982 0.0 0.0 0.057848427 0.0 0.0 0.0 0.18290208 0.0 0.11969328 0.0 0.0 0.03616036 0.0…
../DATASETS/24_bones_classifier_train_valid_224x224x3/valid/11/11_APML.dcm_rotation82	21_energy140.jpg 0.11348081 0.0 0.0 0.18010399 0.0 0.0 0.0 0.0 0.0 0.0 0.0 0.0 0.0 0.0 0.28029227 0.060575526 0.0 0.40003225 0.05309281 0.0 0.0 0.0 0.0 0.054850508 0.0 0.0 0.0 0.0011838451 0.0 0.0 0.0 0.0 0.0 0.16627018 0.23072106 0.2024055 0.0 0.038768597 0.25515044 0.0 0.0 0.0 0.013736631 0.0 0.0 0.0 0.0 0.0 0.0009635121 0.0 0.0 0.0 0.0 0.0 0.0 0.15267956 0.0 0.0875287 0.0 0.0 0.02542562 0.0 0.…
../DATASETS/24_bones_classifier_train_valid_224x224x3/valid/11/11_APML.dcm_rotation100	18_energy146.jpg 0.1029222 0.0 0.0 0.18186763 0.0 0.0 0.0 0.0 0.0 0.0 0.0 0.0 0.0 0.0 0.22904123 0.103024796 0.0 0.37539184 0.09240757 0.0 0.0 0.0 0.0 0.092799254 0.0 0.0 0.0 0.0 0.0 0.0 0.0 0.0 0.0 0.15608814 0.23193331 0.17304912 0.0 0.04060145 0.23390344 0.0 0.0 0.0 0.0 0.0 0.0 0.0 0.010227931 0.0 0.042380884 0.0 0.0 0.011508877 0.0 0.0 0.0 0.19777972 0.0 0.07398121 0.0 0.0 0.043018233 0.0 0.0…
../DATASETS/24_bones_classifier_train_valid_224x224x3/valid/11/11_APML.dcm_rotation103	-12_energy158.jpg 0.13894884 0.0 0.0 0.10540147 0.0 0.0 0.0 0.0 0.0 0.0 0.0 0.0 0.0 0.0 0.17210555 0.1265264 0.0 0.29850018 0.054975733 0.0 0.0 0.0 0.0 0.10989572 0.0 0.0 0.0 0.07314925 0.0 0.0 0.0 0.0 0.0 0.21881919 0.17499228 0.16311303 0.0 0.0030643886 0.23160174 0.0 0.0 0.0 0.0 0.0 0.0 0.0 0.06713623 0.0 0.063641004 0.0 0.0 0.10832869 0.0 0.0 0.0 0.16175644 0.0 0.16958314 0.0 0.0 0.0 0.0 0.11…
../DATASETS/24_bones_classifier_train_valid_224x224x3/valid/11/11_APML.dcm_rotation82	0_energy140.jpg 0.13314584 0.0 0.0 0.14903899 0.0 0.0 0.0 0.0 0.0 0.0 0.0 0.0 0.0 0.0 0.27523422 0.059050854 0.0 0.37743017 0.044985164 0.0 0.0 0.0 0.0 0.038946472 0.0 0.0 0.0 0.0012393326 0.0 0.0 0.0 0.0 0.0 0.15972851 0.22104047 0.17063016 0.0 0.013263177 0.24631695 0.0036265098 0.0 0.0 0.007042314 0.0 0.0 0.0 0.014086892 0.0 0.023326093 0.0 0.0 0.005665532 0.0 0.0 0.0 0.19666943 0.0 0.1229706 …
../DATASETS/24_bones_classifier_train_valid_224x224x3/valid/11/11_APML.dcm_rotation79	9_energy158.jpg 0.109360546 0.0 0.0 0.17739433 0.0 0.0 0.0 0.0 0.0 0.0 0.0 0.0 0.0 0.0 0.24682872 0.09688995 0.0 0.3526861 0.06968675 0.0 0.0 0.0 0.0 0.07926928 0.0 0.0 0.0 0.015111357 0.0 0.0 0.0 0.0 0.0 0.17755276 0.2373224 0.20724261 0.0 0.06805132 0.24536064 0.0 0.0 0.0 0.0 0.0 0.0 0.0 0.0 0.0 0.003469819 0.0 0.0 0.0036344551 0.0 0.0 0.0 0.15672524 0.0 0.13324521 0.0 0.0 0.0 0.0 0.117432125 0…
../DATASETS/24_bones_classifier_train_valid_224x224x3/valid/11/11_APML.dcm_rotation85	-21_energy158.jpg 0.13790007 0.0 0.0 0.10246301 0.0 0.0 0.0 0.0 0.0 0.0 0.0 0.0 0.0 0.0 0.10985937 0.16290732 0.0 0.31178477 0.06943377 0.0 0.0 0.0 0.0 0.121460564 0.0 0.0 0.0 0.027899493 0.0 0.0 0.0 0.0 0.0 0.19961278 0.22009502 0.17906977 0.0 0.053907152 0.27988073 0.0 0.0 0.0 0.0 0.0 0.0 0.0 0.08124712 0.0 0.13345575 0.0 0.0 0.12651086 0.0 0.0 0.0 0.17246345 0.0 0.15541628 0.0 0.0 0.0 0.0 0.12…
../DATASETS/24_bones_classifier_train_valid_224x224x3/valid/11/11_APML.dcm_rotation82	9_energy140.jpg 0.10183725 0.0 0.0 0.18844849 0.0 0.0 0.0 0.0 0.0 0.0 0.0 0.0 0.0 0.0 0.2911025 0.041197777 0.0 0.39042044 0.07674929 0.0 0.0 0.0 0.0 0.03856545 0.0 0.0 0.0 0.0 0.0 0.0 0.0 0.0 0.0 0.13317624 0.25051817 0.20421605 0.0 0.065930925 0.24597861 0.011573656 0.0 0.0 0.0 0.0 0.0 0.0 0.0 0.0 0.0 0.0 0.0 0.0 0.0 0.0 0.0 0.16332273 0.0 0.098405205 0.0 0.0 0.027622685 0.0 0.104144596 0.0 0.0…
../DATASETS/24_bones_classifier_train_valid_224x224x3/valid/11/11_APML.dcm_rotation85	-12_energy146.jpg 0.13835196 0.0 0.0 0.10166025 0.0 0.0 0.0 0.0 0.0 0.0 0.0 0.0 0.0 0.0 0.1812702 0.100885496 0.0 0.34079322 0.08389534 0.0 0.0 0.0 0.0 0.08324045 0.0 0.0 0.0 0.019540217 0.0 0.0 0.0 0.0 0.0 0.18127143 0.21251263 0.17300962 0.0 0.04102187 0.24890389 0.0 0.0 0.0 0.0 0.0 0.0 0.0 0.020792479 0.0 0.08023369 0.0 0.0 0.07667798 0.0 0.0 0.0 0.16355969 0.0 0.121632546 0.0 0.0 0.013862317 …
../DATASETS/24_bones_classifier_train_valid_224x224x3/valid/11/11_APML.dcm_rotation73	0_energy152.jpg 0.1414101 0.0 0.0 0.13502355 0.0 0.0 0.0 0.0 0.0 0.0 0.0 0.0 0.0 0.0 0.23926009 0.09666999 0.0 0.35588232 0.051765926 0.0 0.0 0.0 0.0 0.07165291 0.0 0.0 0.0 0.019063313 0.0 0.0 0.0 0.0 0.0 0.1588724 0.22668469 0.17465149 0.0 0.016685558 0.23668306 0.0 0.0 0.0 0.0 0.0 0.0 0.0 0.01130551 0.0 0.036336638 0.0 0.0 0.021235224 0.0 0.0 0.0 0.18832326 0.0 0.10718573 0.0 0.0 0.0328836 0.0 …
../DATASETS/24_bones_classifier_train_valid_224x224x3/valid/11/11_APML.dcm_rotation82	-12_energy152.jpg 0.1428247 0.0 0.0 0.103766926 0.0 0.0 0.0 0.0 0.0 0.0 0.0 0.0 0.0 0.0 0.17595367 0.108072326 0.0 0.33476436 0.074251994 0.0 0.0 0.0 0.0 0.08761477 0.0 0.0 0.0 0.035089128 0.0 0.0 0.0 0.0 0.0 0.19053416 0.20769131 0.17407466 0.0 0.0353941 0.24430305 0.0 0.0 0.0 0.0 0.0 0.0 0.0 0.041991465 0.0 0.08093162 0.0 0.0 0.080653384 0.0 0.0 0.0 0.16318917 0.0 0.13744538 0.0 0.0 0.014520603…
../DATASETS/24_bones_classifier_train_valid_224x224x3/valid/11/11_APML.dcm_rotation100	-15_energy140.jpg 0.1439092 0.0 0.0 0.084493496 0.0 0.0 0.0 0.0 0.0 0.0 0.0 0.0 0.0 0.0 0.17068024 0.10944544 0.0 0.3238643 0.08708487 0.0 0.0 0.0 0.0 0.089173816 0.0 0.0 0.0 0.027835751 0.0 0.0 0.0 0.0 0.0 0.18139486 0.20351407 0.16921417 0.0 0.034055945 0.24864872 0.0034982758 0.0 0.0 0.0 0.0 0.0 0.0 0.008959824 0.0 0.077179484 0.0 0.0 0.09793064 0.0 0.0 0.0 0.16919954 0.0 0.12497577 0.0 0.0 0.…
../DATASETS/24_bones_classifier_train_valid_224x224x3/valid/11/11_APML.dcm_rotation79	15_energy146.jpg 0.109605 0.0 0.0 0.17939965 0.0 0.0 0.0 0.0 0.0 0.0 0.0 0.0 0.0 0.0 0.2525156 0.09612924 0.0 0.37489912 0.08560475 0.0 0.0 0.0 0.0 0.06474015 0.0 0.0 0.0 0.0 0.0 0.0 0.0 0.0 0.0 0.14873025 0.24667464 0.19023545 0.0 0.050798997 0.24477054 0.0 0.0 0.0 0.0 0.0 0.0 0.0 0.0 0.0 0.023019947 0.0 0.0 0.0 0.0 0.0 0.0 0.19167462 0.0 0.101457745 0.0 0.0 0.03992708 0.0 0.09645306 0.0 0.0 0.0…
../DATASETS/24_bones_classifier_train_valid_224x224x3/valid/11/11_APML.dcm_rotation73	18_energy140.jpg 0.12556216 0.0 0.0 0.15700318 0.0 0.0 0.0 0.0 0.0 0.0 0.0 0.0 0.0 0.0 0.20269275 0.14317158 0.0 0.35288414 0.11885906 0.0 0.0 0.0 0.0 0.0847521 0.0 0.0 0.0 0.0 0.0 0.0 0.0 0.0 0.0 0.123661 0.2634335 0.16936709 0.0 0.06391459 0.24324596 0.005617123 0.0 0.0 0.0 0.0 0.0 0.0 0.0 0.0 0.031895347 0.0 0.0 0.007743788 0.0 0.0 0.0 0.20863487 0.0 0.10269643 0.0 0.0 0.0077445465 0.0 0.12188…
../DATASETS/24_bones_classifier_train_valid_224x224x3/valid/11/11_APML.dcm_rotation100	9_energy140.jpg 0.10948984 0.0 0.0 0.17544764 0.0 0.0 0.0 0.0 0.0 0.0 0.0 0.0 0.0 0.0 0.2480061 0.09739768 0.0 0.34352916 0.100483626 0.0 0.0 0.0 0.0 0.08243547 0.0 0.0 0.0 0.0 0.0 0.0 0.0 0.0 0.0 0.14093891 0.21902281 0.16071658 0.0 0.020237595 0.20429647 0.008874949 0.0 0.0 0.0 0.0 0.0 0.0 0.0 0.0 0.021326609 0.0 0.0 0.03863415 0.0 0.0 0.0 0.2303948 0.0 0.07584318 0.0 0.0 0.026035892 0.0 0.1023…
../DATASETS/24_bones_classifier_train_valid_224x224x3/valid/11/11_APML.dcm_rotation85	-15_energy146.jpg 0.14083432 0.0 0.0 0.10282996 0.0 0.0 0.0 0.0 0.0 0.0 0.0 0.0 0.0 0.0 0.1826894 0.106163345 0.0 0.34311485 0.07973269 0.0 0.0 0.0 0.0 0.07255082 0.0 0.0 0.0 0.020350585 0.0 0.0 0.0 0.0 0.0 0.18016174 0.22413799 0.18036132 0.0 0.04984462 0.26340136 0.0 0.0 0.0 0.0 0.0 0.0 0.0 0.035221476 0.0 0.082848035 0.0 0.0 0.07321929 0.0 0.0 0.0 0.17121604 0.0 0.1391693 0.0 0.0 0.021024637 0…
../DATASETS/24_bones_classifier_train_valid_224x224x3/valid/11/11_APML.dcm_rotation79	9_energy152.jpg 0.108039334 0.0 0.0 0.17373082 0.0 0.0 0.0 0.0 0.0 0.0 0.0 0.0 0.0 0.0 0.25284854 0.081661575 0.0 0.36696824 0.07373721 0.0 0.0 0.0 0.0 0.06958345 0.0 0.0 0.0 0.0070824004 0.0 0.0 0.0 0.0 0.0 0.16106828 0.24197106 0.20388582 0.0 0.06134257 0.24005906 0.0 0.0 0.0 0.0 0.0 0.0 0.0 0.0 0.0 0.003666083 0.0 0.0 0.0 0.0 0.0 0.0 0.15942936 0.0 0.111428685 0.0 0.0 0.015918821 0.0 0.1097983…
../DATASETS/24_bones_classifier_train_valid_224x224x3/valid/11/11_APML.dcm_rotation82	18_energy158.jpg 0.10184928 0.0 0.0 0.19285864 0.0 0.0 0.0 0.0 0.0 0.0 0.0 0.0 0.0 0.0 0.24662833 0.099066645 0.0 0.37268275 0.06230731 0.0 0.0 0.0 0.0 0.08793283 0.0 0.0 0.0 0.010438698 0.0 0.0 0.0 0.0 0.0 0.17417604 0.23695244 0.20077622 0.0 0.06954651 0.26757622 0.0 0.0 0.0 0.0 0.0 0.0 0.0 0.0 0.0 0.02425625 0.0 0.0 0.0 0.0 0.0 0.0 0.15390557 0.0 0.10771185 0.0 0.0 0.020891093 0.0 0.08938839 0…
../DATASETS/24_bones_classifier_train_valid_224x224x3/valid/11/11_APML.dcm_rotation100	-3_energy158.jpg 0.13636838 0.0 0.0 0.12978597 0.0 0.0 0.0 0.0 0.0 0.0 0.0 0.0 0.0 0.0 0.20433167 0.10879122 0.0 0.32419688 0.077260956 0.0 0.0 0.0 0.0 0.0987193 0.0 0.0 0.0 0.009022086 0.0 0.0 0.0 0.0 0.0 0.18494053 0.20020732 0.15269431 0.0 0.0 0.21038258 0.0 0.0 0.0 0.0 0.0 0.0 0.0 0.06371779 0.0 0.07079744 0.0 0.0 0.08917538 0.0 0.0 0.0 0.22189046 0.0 0.12054837 0.0 0.0 0.028810292 0.0 0.1016…
../DATASETS/24_bones_classifier_train_valid_224x224x3/valid/11/11_APML.dcm_rotation103	-12_energy146.jpg 0.1461365 0.0 0.0 0.095340654 0.0 0.0 0.0 0.0 0.0 0.0 0.0 0.0 0.0 0.0 0.17831384 0.11343039 0.0 0.31459156 0.0737505 0.0 0.0 0.0 0.0 0.088219956 0.0 0.0 0.0 0.0578873 0.0 0.0 0.0 0.0 0.0 0.18883148 0.19506575 0.1703281 0.0 0.018350864 0.23028557 0.0 0.0 0.0 0.0 0.0 0.0 0.0 0.034261875 0.0 0.06146516 0.0 0.0 0.08630291 0.0 0.0 0.0 0.16561475 0.0 0.14708555 0.0 0.0 0.00056545984 0…
../DATASETS/24_bones_classifier_train_valid_224x224x3/valid/11/11_APML.dcm_rotation82	9_energy152.jpg 0.100626774 0.0 0.0 0.17878622 0.0 0.0 0.0 0.0 0.0 0.0 0.0 0.0 0.0 0.0 0.27946723 0.05283315 0.0 0.37874046 0.064448304 0.0 0.0 0.0 0.0 0.055186693 0.0 0.0 0.0 0.0 0.0 0.0 0.0 0.0 0.0 0.17197365 0.23277369 0.20129582 0.0 0.053759027 0.23657374 0.00087605434 0.0 0.0 0.0 0.0 0.0 0.0 0.0 0.0 0.0 0.0 0.0 0.0 0.0 0.0 0.0 0.16224061 0.0 0.12865166 0.0 0.0 0.019084552 0.0 0.102228485 0.0…
../DATASETS/24_bones_classifier_train_valid_224x224x3/valid/11/11_APML.dcm_rotation79	-6_energy140.jpg 0.14954637 0.0 0.0 0.11230935 0.0 0.0 0.0 0.0 0.0 0.0 0.0 0.0 0.0 0.0 0.19981986 0.09377439 0.0 0.34901223 0.08972332 0.0 0.0 0.0 0.0 0.059717253 0.0 0.0 0.0 0.037171874 0.0 0.0 0.0 0.0 0.0 0.16571634 0.22932345 0.18377727 0.0 0.048731133 0.25178102 0.0 0.0 0.0 0.0 0.0 0.0 0.0 0.0 0.0 0.04429944 0.0 0.0 0.03406516 0.0 0.0 0.0 0.12742476 0.0 0.12319927 0.0 0.0 0.009320815 0.0 0.13…
../DATASETS/24_bones_classifier_train_valid_224x224x3/valid/11/11_APML.dcm_rotation103	0_energy152.jpg 0.13477495 0.0 0.0 0.13643987 0.0 0.0 0.0 0.0 0.0 0.0 0.0 0.0 0.0 0.0 0.23490396 0.093142234 0.0 0.34657258 0.0696792 0.0 0.0 0.0 0.0 0.06838694 0.0 0.0 0.0 0.0036923098 0.0 0.0 0.0 0.0 0.0 0.15500496 0.22427261 0.16364309 0.0 0.0 0.221964 0.006499482 0.0 0.0 0.0 0.0 0.0 0.0 0.044978622 0.0 0.04195154 0.0 0.0 0.03933191 0.0 0.0 0.0 0.21191256 0.0 0.09939829 0.0 0.0 0.04893261 0.0 …
../DATASETS/24_bones_classifier_train_valid_224x224x3/valid/11/11_APML.dcm_rotation100	-12_energy140.jpg 0.14217572 0.0 0.0 0.0891443 0.0 0.0 0.0 0.0 0.0 0.0 0.0 0.0 0.0 0.0 0.18050309 0.10437597 0.0 0.32366678 0.079309724 0.0 0.0 0.0 0.0 0.09166775 0.0 0.0 0.0 0.038694482 0.0 0.0 0.0 0.0 0.0 0.18787122 0.19299394 0.16469195 0.0 0.02376852 0.23409536 0.0 0.0 0.0 0.0 0.0 0.0 0.0 0.008239857 0.0 0.066737436 0.0 0.0 0.095709205 0.0 0.0 0.0 0.16836695 0.0 0.13044575 0.0 0.0 0.0 0.0 0.1…
../DATASETS/24_bones_classifier_train_valid_224x224x3/valid/11/11_APML.dcm_rotation79	-9_energy158.jpg 0.14684176 0.0 0.0 0.10943349 0.0 0.0 0.0 0.0 0.0 0.0 0.0 0.0 0.0 0.0 0.18162212 0.112113506 0.0 0.33152086 0.06844964 0.0 0.0 0.0 0.0 0.09022512 0.0 0.0 0.0 0.05546194 0.0 0.0 0.0 0.0 0.0 0.19982593 0.19769822 0.16620523 0.0 0.005215496 0.22767887 0.0 0.0 0.0 0.0 0.0 0.0 0.0 0.06802781 0.0 0.069391154 0.0 0.0 0.07733175 0.0 0.0 0.0 0.17442669 0.0 0.15549585 0.0 0.0 0.01696865 0.…
../DATASETS/24_bones_classifier_train_valid_224x224x3/valid/11/11_APML.dcm_rotation82	-12_energy146.jpg 0.14284183 0.0 0.0 0.099459484 0.0 0.0 0.0 0.0 0.0 0.0 0.0 0.0 0.0 0.0 0.17856963 0.10414106 0.0 0.33991796 0.08434312 0.0 0.0 0.0 0.0 0.080771565 0.0 0.0 0.0 0.026510818 0.0 0.0 0.0 0.0 0.0 0.18022335 0.21448304 0.1739074 0.0 0.041499853 0.24794187 0.0 0.0 0.0 0.0 0.0 0.0 0.0 0.022838645 0.0 0.07741044 0.0 0.0 0.07400126 0.0 0.0 0.0 0.16084518 0.0 0.12612487 0.0 0.0 0.010423393…
../DATASETS/24_bones_classifier_train_valid_224x224x3/valid/11/11_APML.dcm_rotation82	-3_energy146.jpg 0.13602984 0.0 0.0 0.12908645 0.0 0.0 0.0 0.0 0.0 0.0 0.0 0.0 0.0 0.0 0.22651345 0.07623488 0.0 0.36436373 0.07623209 0.0 0.0 0.0 0.0 0.06240638 0.0 0.0 0.0 0.0 0.0 0.0 0.0 0.0 0.0 0.16100782 0.22412115 0.1687009 0.0 0.012199187 0.23389375 0.0 0.0 0.0 0.0 0.0 0.0 0.0 0.015888343 0.0 0.0555607 0.0 0.0 0.042024396 0.0 0.0 0.0 0.19917999 0.0 0.12035559 0.0 0.0 0.049237534 0.0 0.1096…
../DATASETS/24_bones_classifier_train_valid_224x224x3/valid/11/11_APML.dcm_rotation100	9_energy152.jpg 0.11085711 0.0 0.0 0.18640247 0.0 0.0 0.0 0.0 0.0 0.0 0.0 0.0 0.0 0.0 0.2484686 0.10926954 0.0 0.32761726 0.08649459 0.0 0.0 0.0 0.0 0.082934424 0.0 0.0 0.0 0.009088639 0.0 0.0 0.0 0.0 0.0 0.16760111 0.21927877 0.1725338 0.0 0.031601463 0.210788 0.0 0.0 0.0 0.0 0.0 0.0 0.0 0.0174902 0.0 0.0051701656 0.0 0.0 0.029530367 0.0 0.0 0.0 0.20602542 0.0 0.10943159 0.0 0.0 0.014230666 0.0 …
../DATASETS/24_bones_classifier_train_valid_224x224x3/valid/11/11_APML.dcm_rotation85	-18_energy158.jpg 0.1370376 0.0 0.0 0.105439104 0.0 0.0 0.0 0.0 0.0 0.0 0.0 0.0 0.0 0.0 0.13407302 0.15037394 0.0 0.31783348 0.074179485 0.0 0.0 0.0 0.0 0.104114726 0.0 0.0 0.0 0.035180338 0.0 0.0 0.0 0.0 0.0 0.19844306 0.21847051 0.177093 0.0 0.049017563 0.27377662 0.0 0.0 0.0 0.0 0.0 0.0 0.0 0.08334824 0.0 0.1144729 0.0 0.0 0.11057729 0.0 0.0 0.0 0.17403598 0.0 0.15825506 0.0 0.0 0.008333603 0.…
../DATASETS/24_bones_classifier_train_valid_224x224x3/valid/11/11_APML.dcm_rotation82	-6_energy146.jpg 0.13659593 0.0 0.0 0.1184222 0.0 0.0 0.0 0.0 0.0 0.0 0.0 0.0 0.0 0.0 0.19944695 0.07997982 0.0 0.36229053 0.09099694 0.0 0.0 0.0 0.0 0.07766325 0.0 0.0 0.0 0.0 0.0 0.0 0.0 0.0 0.0 0.16708797 0.21400124 0.16547653 0.0 0.019596929 0.23198164 0.0 0.0 0.0 0.0 0.0 0.0 0.0 0.0031299265 0.0 0.072848834 0.0 0.0 0.05716508 0.0 0.0 0.0 0.18130952 0.0 0.10770802 0.0 0.0 0.035778992 0.0 0.10…
../DATASETS/24_bones_classifier_train_valid_224x224x3/valid/11/11_APML.dcm_rotation82	-6_energy140.jpg 0.14166002 0.0 0.0 0.11920185 0.0 0.0 0.0 0.0 0.0 0.0 0.0 0.0 0.0 0.0 0.20947476 0.077237025 0.0 0.3598346 0.088996634 0.0 0.0 0.0 0.0 0.064693615 0.0 0.0 0.0 0.015567703 0.0 0.0 0.0 0.0 0.0 0.16821773 0.21859202 0.17761843 0.0 0.036650047 0.24730119 0.0 0.0 0.0 0.0 0.0 0.0 0.0 0.0 0.0 0.05520413 0.0 0.0 0.042912506 0.0 0.0 0.0 0.15291834 0.0 0.11549612 0.0 0.0 0.025901094 0.0 0.…
../DATASETS/24_bones_classifier_train_valid_224x224x3/valid/11/11_APML.dcm_rotation82	12_energy152.jpg 0.098624684 0.0 0.0 0.1827262 0.0 0.0 0.0 0.0 0.0 0.0 0.0 0.0 0.0 0.0 0.26142225 0.086024486 0.0 0.37205553 0.07145565 0.0 0.0 0.0 0.0 0.06523966 0.0 0.0 0.0 0.0 0.0 0.0 0.0 0.0 0.0 0.17217799 0.23708914 0.20317891 0.0 0.055710275 0.23773953 0.0 0.0 0.0 0.0 0.0 0.0 0.0 0.0 0.0 0.006048818 0.0 0.0 0.0 0.0 0.0 0.0 0.17369413 0.0 0.12266907 0.0 0.0 0.024005193 0.0 0.09708899 0.0 0.0…
../DATASETS/24_bones_classifier_train_valid_224x224x3/valid/11/11_APML.dcm_rotation100	9_energy146.jpg 0.10987092 0.0 0.0 0.18017662 0.0 0.0 0.0 0.0 0.0 0.0 0.0 0.0 0.0 0.0 0.23784453 0.11026282 0.0 0.33359107 0.09654435 0.0 0.0 0.0 0.0 0.08060624 0.0 0.0 0.0 0.0 0.0 0.0 0.0 0.0 0.0 0.1501839 0.22851458 0.17069148 0.0 0.0337771 0.20836028 0.00497899 0.0 0.0 0.0 0.0 0.0 0.0 0.014776634 0.0 0.014864798 0.0 0.0 0.029778969 0.0 0.0 0.0 0.21237148 0.0 0.095251046 0.0 0.0 0.023484983 0.0…
../DATASETS/24_bones_classifier_train_valid_224x224x3/valid/11/11_APML.dcm_rotation85	-18_energy140.jpg 0.14089029 0.0 0.0 0.093175136 0.0 0.0 0.0 0.0 0.0 0.0 0.0 0.0 0.0 0.0 0.16945848 0.11809869 0.0 0.3371839 0.08013748 0.0 0.0 0.0 0.0 0.07413499 0.0 0.0 0.0 0.023455843 0.0 0.0 0.0 0.0 0.0 0.1859004 0.22408912 0.1820464 0.0 0.048489936 0.27239868 0.0 0.0 0.0 0.0 0.0 0.0 0.0 0.032094337 0.0 0.09704679 0.0 0.0 0.086752854 0.0 0.0 0.0 0.17889698 0.0 0.14230129 0.0 0.0 0.011184318 0…
../DATASETS/24_bones_classifier_train_valid_224x224x3/valid/11/11_APML.dcm_rotation79	21_energy152.jpg 0.107738875 0.0 0.0 0.18750314 0.0 0.0 0.0 0.0 0.0 0.0 0.0 0.0 0.0 0.0 0.227251 0.11850501 0.0 0.37162977 0.0810376 0.0 0.0 0.0 0.0 0.08053773 0.0 0.0 0.0 5.25998e-05 0.0 0.0 0.0 0.0 0.0 0.1384583 0.267909 0.20365128 0.0 0.08588738 0.26035327 0.0 0.0 0.0 0.0 0.0 0.0 0.0 0.0 0.0 0.012704872 0.0 0.0 0.0 0.0 0.0 0.0 0.1580642 0.0 0.092890315 0.0 0.0 0.018242482 0.0 0.09782191 0.0 0.…
../DATASETS/24_bones_classifier_train_valid_224x224x3/valid/11/11_APML.dcm_rotation79	0_energy152.jpg 0.1336444 0.0 0.0 0.13899402 0.0 0.0 0.0 0.0 0.0 0.0 0.0 0.0 0.0 0.0 0.26325244 0.066399254 0.0 0.36845502 0.035955448 0.0 0.0 0.0 0.0 0.060165133 0.0 0.0 0.0 0.018111225 0.0 0.0 0.0 0.0 0.0 0.18082944 0.20492229 0.16755688 0.0 0.001190369 0.22990596 0.00018210373 0.0 0.0 0.0 0.0 0.0 0.0 0.010352635 0.0 0.02823873 0.0 0.0 0.024697626 0.0 0.0 0.0 0.1948211 0.0 0.12173588 0.0 0.0 0.…
../DATASETS/24_bones_classifier_train_valid_224x224x3/valid/11/11_APML.dcm_rotation82	-12_energy140.jpg 0.14520887 0.0 0.0 0.10168665 0.0 0.0 0.0 0.0 0.0 0.0 0.0 0.0 0.0 0.0 0.19531752 0.09131119 0.0 0.347154 0.084905975 0.0 0.0 0.0 0.0 0.06846231 0.0 0.0 0.0 0.024465943 0.0 0.0 0.0 0.0 0.0 0.17796965 0.21719229 0.18106627 0.0 0.050727535 0.25868282 0.0 0.0 0.0 0.0 0.0 0.0 0.0 0.0 0.0 0.063236155 0.0 0.0 0.061739974 0.0 0.0 0.0 0.15059474 0.0 0.12628528 0.0 0.0 0.0033513824 0.0 0.…
../DATASETS/24_bones_classifier_train_valid_224x224x3/valid/11/11_APML.dcm_rotation82	21_energy158.jpg 0.10437893 0.0 0.0 0.20179035 0.0 0.0 0.0 0.0 0.0 0.0 0.0 0.0 0.0 0.0 0.26512873 0.08283549 0.0 0.38563663 0.05121738 0.0 0.0 0.0 0.0 0.08129725 0.0008031995 0.0 0.0 0.0058384384 0.0 0.0 0.0 0.0 0.0 0.15987442 0.24452975 0.2074706 0.0 0.07294703 0.27194417 0.0 0.0 0.0 8.537838e-05 0.0 0.0 0.0 0.0 0.0 0.004907093 0.0 0.0 0.0 0.0 0.0 0.0 0.14059551 0.0 0.09838483 0.0 0.0 0.01328559…
../DATASETS/24_bones_classifier_train_valid_224x224x3/valid/11/11_APML.dcm_rotation73	12_energy158.jpg 0.12647827 0.0 0.0 0.169053 0.0 0.0 0.0 0.0 0.0 0.0 0.0 0.0 0.0 0.0 0.19240502 0.15192673 0.0 0.33369324 0.121648 0.0 0.0 0.0 0.0 0.1103392 0.0 0.0 0.0 0.0 0.0 0.0 0.0 0.0 0.0 0.12162125 0.25917867 0.17175312 0.0 0.05668239 0.22875106 0.0 0.0 0.0 0.0 0.0 0.0 0.0 0.003090381 0.0 0.043607663 0.0 0.0 0.033583105 0.0 0.0 0.0 0.21165322 0.0 0.0825926 0.0 0.0 0.011127098 0.0 0.13252306…
../DATASETS/24_bones_classifier_train_valid_224x224x3/valid/11/11_APML.dcm_rotation82	6_energy158.jpg 0.11590745 0.0 0.0 0.16395849 0.0 0.0 0.0 0.0 0.0 0.0 0.0 0.0 0.0 0.0 0.24448098 0.086962245 0.0 0.35416088 0.06992118 0.0 0.0 0.0 0.0 0.07214096 0.0 0.0 0.0 0.0075071957 0.0 0.0 0.0 0.0 0.0 0.17124507 0.23926629 0.19784175 0.0 0.054426122 0.23854078 0.0 0.0 0.0 0.0 0.0 0.0 0.0 0.0 0.0 0.0068315207 0.0 0.0 0.008818539 0.0 0.0 0.0 0.16744816 0.0 0.13027456 0.0 0.0 0.011347233 0.0 0…
../DATASETS/24_bones_classifier_train_valid_224x224x3/valid/11/11_APML.dcm_rotation82	12_energy140.jpg 0.09353345 0.0 0.0 0.18520753 0.0 0.0 0.0 0.0 0.0 0.0 0.0 0.0 0.0 0.0 0.28748122 0.055735577 0.0 0.3906955 0.07459237 0.0 0.0 0.0 0.0 0.05725213 0.0 0.0 0.0 0.0 0.0 0.0 0.0 0.0 0.0 0.14643665 0.23619251 0.19652334 0.0 0.047893398 0.23845136 0.015107549 0.0 0.0 0.0 0.0 0.0 0.0 0.0 0.0 0.0 0.0 0.0 0.0 0.0 0.0 0.0 0.18671988 0.0 0.0812937 0.0 0.0 0.02957987 0.0 0.07893999 0.0 0.0 0.…
../DATASETS/24_bones_classifier_train_valid_224x224x3/valid/11/11_APML.dcm_rotation103	-12_energy140.jpg 0.1481141 0.0 0.0 0.08843677 0.0 0.0 0.0 0.0 0.0 0.0 0.0 0.0 0.0 0.0 0.17373073 0.11318335 0.0 0.3130227 0.080327235 0.0 0.0 0.0 0.0 0.0900246 0.0 0.0 0.0 0.05265697 0.0 0.0 0.0 0.0 0.0 0.18539248 0.19124505 0.16914451 0.0 0.019606827 0.22961383 0.0 0.0 0.0 0.0 0.0 0.0 0.0 0.014294858 0.0 0.064094014 0.0 0.0 0.09273939 0.0 0.0 0.0 0.1635638 0.0 0.13467959 0.0 0.0 0.0 0.0 0.11679…
../DATASETS/24_bones_classifier_train_valid_224x224x3/valid/11/11_APML.dcm_rotation82	-21_energy158.jpg 0.14861833 0.0 0.0 0.10120434 0.0 0.0 0.0 0.0 0.0 0.0 0.0 0.0 0.0 0.0 0.10445733 0.16498229 0.0 0.3035122 0.075078666 0.0 0.0 0.0 0.0 0.11023275 0.0 0.0 0.0 0.03979327 0.0 0.0 0.0 0.0 0.0 0.19614711 0.22226655 0.17584226 0.0 0.044077877 0.26958585 0.0 0.0 0.0 0.0 0.0 0.0 0.0 0.11427864 0.0 0.13139743 0.0 0.0 0.11937136 0.0 0.0 0.0 0.17176443 0.0 0.16681394 0.0 0.0 0.008922044 0.…
../DATASETS/24_bones_classifier_train_valid_224x224x3/valid/11/11_APML.dcm_rotation82	-9_energy140.jpg 0.14768732 0.0 0.0 0.10878702 0.0 0.0 0.0 0.0 0.0 0.0 0.0 0.0 0.0 0.0 0.20200719 0.08997941 0.0 0.34964904 0.085097015 0.0 0.0 0.0 0.0 0.055687767 0.0 0.0 0.0 0.03616554 0.0 0.0 0.0 0.0 0.0 0.17729025 0.21884319 0.18318896 0.0 0.040441804 0.24622525 0.0 0.0 0.0 0.0 0.0 0.0 0.0 0.013817157 0.0 0.0583622 0.0 0.0 0.046704467 0.0 0.0 0.0 0.1532629 0.0 0.1376202 0.0 0.0 0.021720257 0.…
../DATASETS/24_bones_classifier_train_valid_224x224x3/valid/11/11_APML.dcm_rotation79	18_energy146.jpg 0.10896752 0.0 0.0 0.16981246 0.0 0.0 0.0 0.0 0.0 0.0 0.0 0.0 0.0 0.0 0.22857517 0.10760218 0.0 0.37764597 0.087959535 0.0 0.0 0.0 0.0 0.07867711 0.0 0.0 0.0 0.0 0.0 0.0 0.0 0.0 0.0 0.15222894 0.25135803 0.19488263 0.0 0.06778328 0.25007167 0.0 0.0 0.0 0.0 0.0 0.0 0.0 0.0 0.0 0.029446892 0.0 0.0 0.0 0.0 0.0 0.0 0.17405258 0.0 0.10202575 0.0 0.0 0.023604449 0.0 0.09795444 0.0 0.0 …
../DATASETS/24_bones_classifier_train_valid_224x224x3/valid/11/11_APML.dcm_rotation73	15_energy152.jpg 0.13081245 0.0 0.0 0.1682609 0.0 0.0 0.0 0.0 0.0 0.0 0.0 0.0 0.0 0.0 0.19177453 0.16079833 0.0 0.33228904 0.1265097 0.0 0.0 0.0 0.0 0.082755685 0.0 0.0 0.0 0.0 0.0 0.0 0.0 0.0 0.0 0.10842359 0.27576983 0.1769549 0.0 0.070962094 0.23716335 0.0 0.0 0.0 0.0 0.0 0.0 0.0 0.022539278 0.0 0.039204262 0.0 0.0 0.0072996267 0.0 0.0 0.0 0.20755644 0.0 0.096888505 0.0 0.0 0.020046959 0.0 0.1…
../DATASETS/24_bones_classifier_train_valid_224x224x3/valid/11/11_APML.dcm_rotation82	-12_energy158.jpg 0.13919331 0.0 0.0 0.10603571 0.0 0.0 0.0 0.0 0.0 0.0 0.0 0.0 0.0 0.0 0.1645768 0.122991696 0.0 0.324263 0.069188446 0.0 0.0 0.0 0.0 0.10245343 0.0 0.0 0.0 0.043639358 0.0 0.0 0.0 0.0 0.0 0.20577994 0.1939427 0.16612753 0.0 0.020185463 0.2406156 0.0 0.0 0.0 0.0 0.0 0.0 0.0 0.0710958 0.0 0.08904533 0.0 0.0 0.10038523 0.0 0.0 0.0 0.17162119 0.0 0.15078798 0.0 0.0 0.011468759 0.0 0…
../DATASETS/24_bones_classifier_train_valid_224x224x3/valid/11/11_APML.dcm_rotation100	-15_energy146.jpg 0.14285563 0.0 0.0 0.09304756 0.0 0.0 0.0 0.0 0.0 0.0 0.0 0.0 0.0 0.0 0.17205262 0.11409921 0.0 0.32551494 0.08377221 0.0 0.0 0.0 0.0 0.088410564 0.0 0.0 0.0 0.031452626 0.0 0.0 0.0 0.0 0.0 0.18471794 0.20743549 0.17093238 0.0 0.033615798 0.24865699 0.0 0.0 0.0 0.0 0.0 0.0 0.0 0.032469563 0.0 0.080468975 0.0 0.0 0.09487907 0.0 0.0 0.0 0.17463072 0.0 0.13818663 0.0 0.0 0.00843218…
../DATASETS/24_bones_classifier_train_valid_224x224x3/valid/11/11_APML.dcm_rotation79	6_energy152.jpg 0.12369212 0.0 0.0 0.15569487 0.0 0.0 0.0 0.0 0.0 0.0 0.0 0.0 0.0 0.0 0.23248158 0.09731288 0.0 0.35426888 0.08230231 0.0 0.0 0.0 0.0 0.06159797 0.0 0.0 0.0 0.011924293 0.0 0.0 0.0 0.0 0.0 0.144464 0.25569922 0.1972899 0.0 0.069979645 0.23922972 0.0022625192 0.0 0.0 0.0 0.0 0.0 0.0 0.0 0.0 0.0026762947 0.0 0.0 0.0 0.0 0.0 0.0 0.14377485 0.0 0.10802069 0.0 0.0 0.019858077 0.0 0.132…
../DATASETS/24_bones_classifier_train_valid_224x224x3/valid/11/11_APML.dcm_rotation79	-21_energy146.jpg 0.15664035 0.0 0.0 0.09305405 0.0 0.0 0.0 0.0 0.0 0.0 0.0 0.0 0.0 0.0 0.1450733 0.13929324 0.0 0.32274738 0.08397643 0.0 0.0 0.0 0.0 0.07719358 0.0 0.0 0.0 0.02787912 0.0 0.0 0.0 0.0 0.0 0.16956978 0.23058084 0.17121574 0.0 0.033785477 0.2737674 0.0 0.0 0.0 0.0 0.0 0.0 0.0 0.088815175 0.0 0.114797056 0.0 0.0 0.094427325 0.0 0.0 0.0 0.1996258 0.0 0.16328199 0.0 0.0 0.02558107 0.0…
../DATASETS/24_bones_classifier_train_valid_224x224x3/valid/11/11_APML.dcm_rotation82	3_energy146.jpg 0.123003565 0.0 0.0 0.15167242 0.0 0.0 0.0 0.0 0.0 0.0 0.0 0.0 0.0 0.0 0.25112322 0.0703398 0.0 0.37097135 0.06437215 0.0 0.0 0.0 0.0 0.0529641 0.0 0.0 0.0 0.0010545371 0.0 0.0 0.0 0.0 0.0 0.14100343 0.24626686 0.1868097 0.0 0.052306212 0.23600943 0.008598189 0.0 0.0 0.0 0.0 0.0 0.0 0.0 0.0 0.0022241478 0.0 0.0 0.0 0.0 0.0 0.0 0.1593836 0.0 0.10193347 0.0 0.0 0.03936481 0.0 0.1225…
../DATASETS/24_bones_classifier_train_valid_224x224x3/valid/11/11_APML.dcm_rotation85	-6_energy140.jpg 0.13683827 0.0 0.0 0.11972602 0.0 0.0 0.0 0.0 0.0 0.0 0.0 0.0 0.0 0.0 0.20829022 0.07471737 0.0 0.36146837 0.0889438 0.0 0.0 0.0 0.0 0.06956416 0.0 0.0 0.0 0.0051427116 0.0 0.0 0.0 0.0 0.0 0.1703728 0.21202415 0.17167084 0.0 0.026370846 0.24101032 0.0 0.0 0.0 0.0 0.0 0.0 0.0 0.0 0.0 0.06576537 0.0 0.0 0.052797172 0.0 0.0 0.0 0.16949575 0.0 0.11061763 0.0 0.0 0.033341162 0.0 0.110…
../DATASETS/24_bones_classifier_train_valid_224x224x3/valid/11/11_APML.dcm_rotation73	12_energy140.jpg 0.13194205 0.0 0.0 0.15630764 0.0 0.0 0.0 0.0 0.0 0.0 0.0 0.0 0.0 0.0 0.21911055 0.12652732 0.0 0.35400748 0.12231494 0.0 0.0 0.0 0.0 0.06640386 0.0 0.0 0.0 0.0 0.0 0.0 0.0 0.0 0.0 0.10227511 0.27215213 0.17980507 0.0 0.04783855 0.24114923 0.00010000607 0.0 0.0 0.0 0.0 0.0 0.0 0.0 0.0 0.034022395 0.0 0.0 0.0 0.0 0.0 0.0 0.2094617 0.0 0.06488137 0.0 0.0 0.03852066 0.0 0.12004609 0…
../DATASETS/24_bones_classifier_train_valid_224x224x3/valid/11/11_APML.dcm_rotation85	-15_energy140.jpg 0.14136566 0.0 0.0 0.10060511 0.0 0.0 0.0 0.0 0.0 0.0 0.0 0.0 0.0 0.0 0.18802167 0.10161715 0.0 0.34425473 0.08360832 0.0 0.0 0.0 0.0 0.06840109 0.0 0.0 0.0 0.019490868 0.0 0.0 0.0 0.0 0.0 0.1785178 0.22388558 0.18351643 0.0 0.053357396 0.26660183 0.0 0.0 0.0 0.0 0.0 0.0 0.0 0.008810304 0.0 0.07626674 0.0 0.0 0.07083183 0.0 0.0 0.0 0.16563605 0.0 0.13423982 0.0 0.0 0.011437313 0…
../DATASETS/24_bones_classifier_train_valid_224x224x3/valid/11/11_APML.dcm_rotation79	0_energy140.jpg 0.13640998 0.0 0.0016168238 0.13898706 0.0 0.0 0.0 0.0 0.0 0.0 0.0 0.0 0.0 0.0 0.26953018 0.06764132 0.0 0.37117308 0.03562911 0.0 0.0 0.0 0.0 0.042365097 0.0 0.0 0.0 0.021644615 0.0 0.0 0.0 0.0 0.0 0.17090482 0.21527532 0.17486161 0.0 0.015148282 0.24643509 0.0 0.0 0.0 0.0057379883 0.0 0.0 0.0 0.020168863 0.0 0.0219873 0.0 0.0 0.00473719 0.0 0.0 0.0 0.1811133 0.0 0.13118488 0.0 0…
../DATASETS/24_bones_classifier_train_valid_224x224x3/valid/11/11_APML.dcm_rotation79	-3_energy140.jpg 0.14586236 0.0 0.0 0.11985406 0.0 0.0 0.0 0.0 0.0 0.0 0.0 0.0 0.0 0.0 0.21978328 0.09373619 0.0 0.3567591 0.07244163 0.0 0.0 0.0 0.0 0.059163082 0.0 0.0 0.0 0.023266235 0.0 0.0 0.0 0.0 0.0 0.162797 0.22840858 0.18179378 0.0 0.028495405 0.24933934 0.0 0.0 0.0 0.0 0.0 0.0 0.0 0.011818278 0.0 0.04547939 0.0 0.0 0.035289217 0.0 0.0 0.0 0.16893052 0.0 0.12816462 0.0 0.0 0.0273223 0.0 …
../DATASETS/24_bones_classifier_train_valid_224x224x3/valid/11/11_APML.dcm_rotation79	15_energy158.jpg 0.113269694 0.0 0.0 0.18618362 0.0 0.0 0.0 0.0 0.0 0.0 0.0 0.0 0.0 0.0 0.22398357 0.13113761 0.0 0.34639356 0.08733582 0.0 0.0 0.0 0.0 0.08949732 0.0 0.0 0.0 0.0063582095 0.0 0.0 0.0 0.0 0.0 0.15732194 0.2476607 0.19204591 0.0 0.06595737 0.24609922 0.0 0.0 0.0 0.0 0.0 0.0 0.0 0.019692425 0.0 0.032354776 0.0 0.0 0.014044225 0.0 0.0 0.0 0.18966193 0.0 0.11737277 0.0 0.0 0.021225221…
../DATASETS/24_bones_classifier_train_valid_224x224x3/valid/11/11_APML.dcm_rotation73	18_energy152.jpg 0.12294635 0.0 0.0 0.17254293 0.0 0.0 0.0 0.0 0.0 0.0 0.0 0.0 0.0 0.0 0.18768583 0.16347505 0.0 0.3363833 0.12791397 0.0 0.0 0.0 0.0 0.09365753 0.0 0.0 0.0 0.0 0.0 0.0 0.0 0.0 0.0 0.108700685 0.2761308 0.16774365 0.0 0.080155194 0.24219707 0.0048660757 0.0 0.0 0.0 0.0 0.0 0.0 0.0076405285 0.0 0.034651846 0.0 0.0 0.0040020663 0.0 0.0 0.0 0.20600468 0.0 0.10299661 0.0 0.0 0.0072065…
../DATASETS/24_bones_classifier_train_valid_224x224x3/valid/11/11_APML.dcm_rotation82	-15_energy140.jpg 0.14648941 0.0 0.0 0.101286866 0.0 0.0 0.0 0.0 0.0 0.0 0.0 0.0 0.0 0.0 0.18646236 0.10315289 0.0 0.34588358 0.08920089 0.0 0.0 0.0 0.0 0.06428937 0.0 0.0 0.0 0.02243373 0.0 0.0 0.0 0.0 0.0 0.1718796 0.23066221 0.18413171 0.0 0.054104954 0.26794046 0.0 0.0 0.0 0.0 0.0 0.0 0.0 0.009953454 0.0 0.07490283 0.0 0.0 0.06386996 0.0 0.0 0.0 0.16348246 0.0 0.13634242 0.0 0.0 0.013342876 0…
../DATASETS/24_bones_classifier_train_valid_224x224x3/valid/11/11_APML.dcm_rotation79	18_energy140.jpg 0.11120046 0.0 0.0 0.17099364 0.0 0.0 0.0 0.0 0.0 0.0 0.0 0.0 0.0 0.0 0.2515115 0.08822735 0.0 0.38998896 0.08088158 0.0 0.0 0.0 0.0 0.067590296 0.0 0.0 0.0 0.0 0.0 0.0 0.0 0.0 0.0 0.1513164 0.24668178 0.19734915 0.0 0.05847975 0.25376043 0.0043976433 0.0 0.0 0.0 0.0 0.0 0.0 0.0 0.0 0.017622907 0.0 0.0 0.0 0.0 0.0 0.0 0.1745313 0.0 0.093244396 0.0 0.0 0.02145728 0.0 0.0850198 0.0…
../DATASETS/24_bones_classifier_train_valid_224x224x3/valid/11/11_APML.dcm_rotation79	3_energy158.jpg 0.1233681 0.0 0.0 0.15912504 0.0 0.0 0.0 0.0 0.0 0.0 0.0 0.0 0.0 0.0 0.2535166 0.07773143 0.0 0.36496016 0.06222954 0.0 0.0 0.0 0.0 0.0726549 0.0 0.0 0.0 0.0 0.0 0.0 0.0 0.0 0.0 0.1474345 0.24663447 0.18833467 0.0 0.058208514 0.24249661 0.010339104 0.0 0.0 0.0 0.0 0.0 0.0 0.0 0.0 0.0 0.0 0.0 0.0 0.0 0.0 0.0 0.1667402 0.0 0.10804358 0.0 0.0 0.010873699 0.0 0.12539348 0.0 0.0 0.0 0.…
../DATASETS/24_bones_classifier_train_valid_224x224x3/valid/11/11_APML.dcm_rotation82	3_energy152.jpg 0.12248233 0.0 0.0 0.15922363 0.0 0.0 0.0 0.0 0.0 0.0 0.0 0.0 0.0 0.0 0.2589735 0.06307286 0.0 0.37169495 0.061409943 0.0 0.0 0.0 0.0 0.054894455 0.0 0.0 0.0 0.0 0.0 0.0 0.0 0.0 0.0 0.14685863 0.24396656 0.18802018 0.0 0.047489434 0.23380446 0.0069958735 0.0 0.0 0.0 0.0 0.0 0.0 0.0 0.0 0.0 0.0 0.0 0.0 0.0 0.0 0.0 0.1662157 0.0 0.10803257 0.0 0.0 0.038444057 0.0 0.119603924 0.0 0.0…
../DATASETS/24_bones_classifier_train_valid_224x224x3/valid/11/11_APML.dcm_rotation82	9_energy158.jpg 0.10223548 0.0 0.0 0.17905137 0.0 0.0 0.0 0.0 0.0 0.0 0.0 0.0 0.0 0.0 0.2650844 0.07439365 0.0 0.36056706 0.060518533 0.0 0.0 0.0 0.0 0.069162 0.0 0.0 0.0 0.009255441 0.0 0.0 0.0 0.0 0.0 0.19120495 0.22724186 0.20557834 0.0 0.06188935 0.24417588 0.0 0.0 0.0 0.0 0.0 0.0 0.0 0.0 0.0 0.0 0.0 0.0 0.0045380094 0.0 0.0 0.0 0.1548183 0.0 0.1440751 0.0 0.0 0.0 0.0 0.10966592 0.0 0.0 0.0 0…
../DATASETS/24_bones_classifier_train_valid_224x224x3/valid/11/11_APML.dcm_rotation100	-12_energy152.jpg 0.13919769 0.0 0.0 0.09905499 0.0 0.0 0.0 0.0 0.0 0.0 0.0 0.0 0.0 0.0 0.18033342 0.10979315 0.0 0.31839424 0.06386995 0.0 0.0 0.0 0.0 0.0987265 0.0 0.0 0.0 0.053162586 0.0 0.0 0.0 0.0 0.0 0.20671739 0.18498689 0.16530156 0.0 0.014703735 0.23174238 0.0 0.0 0.0 0.0 0.0 0.0 0.0 0.044354044 0.0 0.06735487 0.0 0.0 0.099605955 0.0 0.0 0.0 0.16885372 0.0 0.15459079 0.0 0.0 8.395174e-06…
../DATASETS/24_bones_classifier_train_valid_224x224x3/valid/11/11_APML.dcm_rotation79	3_energy146.jpg 0.12820399 0.0 0.0 0.14307113 0.0 0.0 0.0 0.0 0.0 0.0 0.0 0.0 0.0 0.0 0.24426375 0.08114414 0.0 0.36955428 0.06335662 0.0 0.0 0.0 0.0 0.06257306 0.0 0.0 0.0 0.0074800495 0.0 0.0 0.0 0.0 0.0 0.14162175 0.24181183 0.18537594 0.0 0.053314414 0.23812504 0.009202593 0.0 0.0 0.0 0.0 0.0 0.0 0.0 0.0 0.0068444726 0.0 0.0 0.0 0.0 0.0 0.0 0.15203731 0.0 0.09302328 0.0 0.0 0.02529259 0.0 0.1…
../DATASETS/24_bones_classifier_train_valid_224x224x3/valid/11/11_APML.dcm_rotation79	6_energy158.jpg 0.12225184 0.0 0.0 0.16119587 0.0 0.0 0.0 0.0 0.0 0.0 0.0 0.0 0.0 0.0 0.22478648 0.108789615 0.0 0.3466466 0.08127738 0.0 0.0 0.0 0.0 0.07860058 0.0 0.0 0.0 0.013165817 0.0 0.0 0.0 0.0 0.0 0.15880893 0.2514374 0.2002955 0.0 0.07119601 0.24331437 0.0 0.0 0.0 0.0 0.0 0.0 0.0 0.0 0.0 0.0073298234 0.0 0.0 0.0061316635 0.0 0.0 0.0 0.1501999 0.0 0.123373814 0.0 0.0 0.0 0.0 0.13536492 0.…
../DATASETS/24_bones_classifier_train_valid_224x224x3/valid/11/11_APML.dcm_rotation100	6_energy140.jpg 0.11678932 0.0 0.0 0.1479131 0.0 0.0 0.0 0.0 0.0 0.0 0.0 0.0 0.0 0.0 0.18792513 0.12712854 0.0 0.320321 0.10403066 0.0 0.0 0.0 0.0 0.10292136 0.0 0.0 0.0 0.00012836885 0.0 0.0 0.0 0.0 0.0 0.13235852 0.23695827 0.16375989 0.0 0.040862054 0.2164918 0.0075516305 0.0 0.0 0.0 0.0 0.0 0.0 0.022751253 0.0 0.038615853 0.0 0.0 0.049859073 0.0 0.0 0.0 0.18315968 0.0 0.07451665 0.0 0.0 0.021…
../DATASETS/24_bones_classifier_train_valid_224x224x3/valid/11/11_APML.dcm_rotation82	21_energy146.jpg 0.10951864 0.0 0.0 0.18417995 0.0 0.0 0.0 0.0 0.0 0.0 0.0 0.0 0.0 0.0 0.271999 0.07153388 0.0 0.3942841 0.05363213 0.0 0.0 0.0 0.0 0.05988518 0.0 0.0 0.0 0.0077766497 0.0 0.0 0.0 0.0 0.0 0.16647619 0.23753199 0.20337497 0.0 0.04854325 0.259007 0.0 0.0 0.0 0.010916381 0.0 0.0 0.0 0.0 0.0 0.0051625413 0.0 0.0 0.0 0.0 0.0 0.0 0.15113556 0.0 0.09325805 0.0 0.0 0.028489958 0.0 0.06484…
../DATASETS/24_bones_classifier_train_valid_224x224x3/valid/11/11_APML.dcm_rotation79	12_energy158.jpg 0.10545426 0.0 0.0 0.18217295 0.0 0.0 0.0 0.0 0.0 0.0 0.0 0.0 0.0 0.0 0.23455745 0.1142515 0.0 0.35376006 0.08048128 0.0 0.0 0.0 0.0 0.094314314 0.0 0.0 0.0 0.0 0.0 0.0 0.0 0.0 0.0 0.1690476 0.23513661 0.19749835 0.0 0.060135007 0.23694585 0.0 0.0 0.0 0.0 0.0 0.0 0.0 0.0 0.0 0.023275167 0.0 0.0 0.020536093 0.0 0.0 0.0 0.18379623 0.0 0.11204869 0.0 0.0 0.009426026 0.0 0.10647011 0…
../DATASETS/24_bones_classifier_train_valid_224x224x3/valid/11/11_APML.dcm_rotation73	0_energy146.jpg 0.14342216 0.0 0.0 0.13084397 0.0 0.0 0.0 0.0 0.0 0.0 0.0 0.0 0.0 0.0 0.24123101 0.096944295 0.0 0.35930195 0.056321092 0.0 0.0 0.0 0.0 0.06659321 0.0 0.0 0.0 0.012806559 0.0 0.0 0.0 0.0 0.0 0.14922504 0.22761002 0.16868928 0.0 0.011121604 0.23660733 0.0 0.0 0.0 0.0 0.0 0.0 0.0 0.023244869 0.0 0.042375717 0.0 0.0 0.022683559 0.0 0.0 0.0 0.20012198 0.0 0.0991123 0.0 0.0 0.04105187 …
../DATASETS/24_bones_classifier_train_valid_224x224x3/valid/11/11_APML.dcm_rotation85	-3_energy158.jpg 0.12478426 0.0 0.0 0.14953122 0.0 0.0 0.0 0.0 0.0 0.0 0.0 0.0 0.0 0.0 0.2592103 0.04874287 0.0 0.36854085 0.063323855 0.0 0.0 0.0 0.0 0.07293723 0.0 0.0 0.0 0.0 0.0 0.0 0.0 0.0 0.0 0.18087149 0.20125128 0.16222271 0.0 0.0 0.22696607 0.0069590784 0.0 0.0 0.0 0.0 0.0 0.0 0.0 0.0 0.05147946 0.0 0.0 0.05536564 0.0 0.0 0.0 0.22526348 0.0 0.10751027 0.0 0.0 0.043884717 0.0 0.08296942 0…
../DATASETS/24_bones_classifier_train_valid_224x224x3/valid/11/11_APML.dcm_rotation79	15_energy152.jpg 0.111013085 0.0 0.0 0.18443456 0.0 0.0 0.0 0.0 0.0 0.0 0.0 0.0 0.0 0.0 0.23659353 0.11591801 0.0 0.35940573 0.085483514 0.0 0.0 0.0 0.0 0.07178791 0.0 0.0 0.0 0.007044049 0.0 0.0 0.0 0.0 0.0 0.15190259 0.25208515 0.19567798 0.0 0.0635378 0.24786247 0.0 0.0 0.0 0.0 0.0 0.0 0.0 0.0056190286 0.0 0.023298053 0.0 0.0 0.0 0.0 0.0 0.0 0.1836595 0.0 0.11321077 0.0 0.0 0.032572713 0.0 0.1…
../DATASETS/24_bones_classifier_train_valid_224x224x3/valid/11/11_APML.dcm_rotation100	6_energy152.jpg 0.1186278 0.0 0.0 0.16376483 0.0 0.0 0.0 0.0 0.0 0.0 0.0 0.0 0.0 0.0 0.20584275 0.12400773 0.0 0.31920913 0.09141658 0.0 0.0 0.0 0.0 0.09442285 0.0 0.0 0.0 0.017290017 0.0 0.0 0.0 0.0 0.0 0.1565071 0.23629904 0.17979798 0.0 0.049974054 0.21809578 0.0029541808 0.0 0.0 0.0 0.0 0.0 0.0 0.009555588 0.0 0.018107506 0.0 0.0 0.03218899 0.0 0.0 0.0 0.17020147 0.0 0.09996891 0.0 0.0 0.0125…
../DATASETS/24_bones_classifier_train_valid_224x224x3/valid/11/11_APML.dcm_rotation82	-9_energy158.jpg 0.13994111 0.0 0.0 0.1123843 0.0 0.0 0.0 0.0 0.0 0.0 0.0 0.0 0.0 0.0 0.1868099 0.104501896 0.0 0.33627537 0.068252295 0.0 0.0 0.0 0.0 0.0943478 0.0 0.0 0.0 0.037360027 0.0 0.0 0.0 0.0 0.0 0.20443316 0.1897158 0.162533 0.0 0.0 0.2240666 0.0 0.0 0.0 0.0 0.0 0.0 0.0 0.057632174 0.0 0.077150725 0.0 0.0 0.08763951 0.0 0.0 0.0 0.18744844 0.0 0.14677818 0.0 0.0 0.0212873 0.0 0.101150155…
../DATASETS/24_bones_classifier_train_valid_224x224x3/valid/11/11_APML.dcm_rotation82	-6_energy158.jpg 0.1326743 0.0 0.0 0.13094176 0.0 0.0 0.0 0.0 0.0 0.0 0.0 0.0 0.0 0.0 0.21325111 0.077951446 0.0 0.35751972 0.06703015 0.0 0.0 0.0 0.0 0.094398074 0.0 0.0 0.0 0.008229419 0.0 0.0 0.0 0.0 0.0 0.19731258 0.19476703 0.16961241 0.0 0.0032832336 0.22987168 0.0 0.0 0.0 0.0 0.0 0.0 0.0 0.0 0.0 0.06507904 0.0 0.0 0.071356885 0.0 0.0 0.0 0.18475632 0.0 0.12709245 0.0 0.0 0.024492215 0.0 0.…
../DATASETS/24_bones_classifier_train_valid_224x224x3/valid/11/11_APML.dcm_rotation85	-21_energy152.jpg 0.13904372 0.0 0.0 0.09481733 0.0 0.0 0.0 0.0 0.0 0.0 0.0 0.0 0.0 0.0 0.13075574 0.14590831 0.0 0.3250349 0.06733148 0.0 0.0 0.0 0.0 0.10782385 0.0 0.0 0.0 0.023949647 0.0 0.0 0.0 0.0 0.0 0.19631982 0.21893673 0.18144286 0.0 0.050427623 0.28375456 0.00043988123 0.0 0.0 0.0 0.0 0.0 0.0 0.059208922 0.0 0.12766965 0.0 0.0 0.114231765 0.0 0.0 0.0 0.17980973 0.0 0.14581749 0.0 0.0 0.…
../DATASETS/24_bones_classifier_train_valid_224x224x3/valid/11/11_APML.dcm_rotation85	-12_energy158.jpg 0.13372448 0.0 0.0 0.10865794 0.0 0.0 0.0 0.0 0.0 0.0 0.0 0.0 0.0 0.0 0.1659861 0.120460756 0.0 0.32641467 0.0705897 0.0 0.0 0.0 0.0 0.10681235 0.0 0.0 0.0 0.03182222 0.0 0.0 0.0 0.0 0.0 0.20812388 0.19301717 0.16846688 0.0 0.024917923 0.24363644 0.0 0.0 0.0 0.0 0.0 0.0 0.0 0.05583785 0.0 0.09478501 0.0 0.0 0.10602453 0.0 0.0 0.0 0.17246172 0.0 0.1402916 0.0 0.0 0.011189444 0.0 …
../DATASETS/24_bones_classifier_train_valid_224x224x3/valid/11/11_APML.dcm_rotation82	12_energy158.jpg 0.097449735 0.0 0.0 0.19000576 0.0 0.0 0.0 0.0 0.0 0.0 0.0 0.0 0.0 0.0 0.2588829 0.0905855 0.0 0.36304602 0.06607598 0.0 0.0 0.0 0.0 0.0826136 0.0 0.0 0.0 0.0 0.0 0.0 0.0 0.0 0.0 0.18312438 0.226835 0.20310928 0.0 0.060384676 0.24096633 0.0 0.0 0.0 0.0 0.0 0.0 0.0 0.0 0.0 0.009941517 0.0 0.0 0.010277688 0.0 0.0 0.0 0.17238927 0.0 0.123183444 0.0 0.0 0.008483214 0.0 0.09826882 0.0…
../DATASETS/24_bones_classifier_train_valid_224x224x3/valid/11/11_APML.dcm_rotation82	-3_energy140.jpg 0.13989857 0.0 0.0 0.12781648 0.0 0.0 0.0 0.0 0.0 0.0 0.0 0.0 0.0 0.0 0.2236578 0.082243845 0.0 0.36316845 0.07722674 0.0 0.0 0.0 0.0 0.059415612 0.0 0.0 0.0 0.008400315 0.0 0.0 0.0 0.0 0.0 0.16199657 0.22772433 0.17684814 0.0 0.026359137 0.24907917 0.0 0.0 0.0 0.0 0.0 0.0 0.0 0.008274026 0.0 0.050699685 0.0 0.0 0.03925248 0.0 0.0 0.0 0.17762317 0.0 0.12413461 0.0 0.0 0.03814712 …
../DATASETS/24_bones_classifier_train_valid_224x224x3/valid/11/11_APML.dcm_rotation100	6_energy146.jpg 0.11778524 0.0 0.0 0.15317604 0.0 0.0 0.0 0.0 0.0 0.0 0.0 0.0 0.0 0.0 0.19315179 0.1277169 0.0 0.3175946 0.09771175 0.0 0.0 0.0 0.0 0.09350976 0.0 0.0 0.0 0.013364002 0.0 0.0 0.0 0.0 0.0 0.14422461 0.24047631 0.17305174 0.0 0.048910983 0.21475172 0.005625986 0.0 0.0 0.0 0.0 0.0 0.0 0.022117728 0.0 0.027291233 0.0 0.0 0.037714202 0.0 0.0 0.0 0.17282172 0.0 0.091926746 0.0 0.0 0.020…
../DATASETS/24_bones_classifier_train_valid_224x224x3/valid/11/11_APML.dcm_rotation103	-15_energy146.jpg 0.1484634 0.0 0.0 0.09349746 0.0 0.0 0.0 0.0 0.0 0.0 0.0 0.0 0.0 0.0 0.17187527 0.116041966 0.0 0.31995493 0.084722675 0.0 0.0 0.0 0.0 0.083429694 0.0 0.0 0.0 0.043288887 0.0 0.0 0.0 0.0 0.0 0.18118066 0.2086656 0.1740169 0.0 0.029401476 0.2474952 0.0 0.0 0.0 0.0 0.0 0.0 0.0 0.031380884 0.0 0.07259257 0.0 0.0 0.08908788 0.0 0.0 0.0 0.17043866 0.0 0.14533247 0.0 0.0 0.0074526095 …
../DATASETS/24_bones_classifier_train_valid_224x224x3/valid/11/11_APML.dcm_rotation82	6_energy146.jpg 0.117516786 0.0 0.0 0.15620412 0.0 0.0 0.0 0.0 0.0 0.0 0.0 0.0 0.0 0.0 0.24322467 0.079002365 0.0 0.3678702 0.08432493 0.0 0.0 0.0 0.0 0.052367095 0.0 0.0 0.0 0.0 0.0 0.0 0.0 0.0 0.0 0.13733628 0.253732 0.1912704 0.0 0.05406421 0.23412688 0.0030320664 0.0 0.0 0.0 0.0 0.0 0.0 0.0 0.0 0.0081990585 0.0 0.0 0.0 0.0 0.0 0.0 0.16852862 0.0 0.10346165 0.0 0.0 0.041284055 0.0 0.1252778 0.…
../DATASETS/24_bones_classifier_train_valid_224x224x3/valid/11/11_APML.dcm_rotation73	0_energy158.jpg 0.13920255 0.0 0.0 0.13816221 0.0 0.0 0.0 0.0 0.0 0.0 0.0 0.0 0.0 0.0 0.23833916 0.098953374 0.0 0.35514694 0.05454903 0.0 0.0 0.0 0.0 0.080008686 0.0 0.0 0.0 0.011509905 0.0 0.0 0.0 0.0 0.0 0.15992199 0.23058687 0.17337716 0.0 0.020404138 0.2380518 0.00087154884 0.0 0.0 0.0 0.0 0.0 0.0 0.0 0.0 0.036169447 0.0 0.0 0.026438916 0.0 0.0 0.0 0.19400223 0.0 0.10881056 0.0 0.0 0.0231843…
../DATASETS/24_bones_classifier_train_valid_224x224x3/valid/11/11_APML.dcm_rotation79	6_energy146.jpg 0.12630278 0.0 0.0 0.15149318 0.0 0.0 0.0 0.0 0.0 0.0 0.0 0.0 0.0 0.0 0.23403992 0.09399397 0.0 0.36114797 0.0881732 0.0 0.0 0.0 0.0 0.052437335 0.0 0.0 0.0 0.0062011816 0.0 0.0 0.0 0.0 0.0 0.13221739 0.25849357 0.19385904 0.0 0.06472431 0.24084663 0.0022298093 0.0 0.0 0.0 0.0 0.0 0.0 0.0 0.0 0.008810824 0.0 0.0 0.0 0.0 0.0 0.0 0.1514106 0.0 0.097715214 0.0 0.0 0.031588417 0.0 0.1…
../DATASETS/24_bones_classifier_train_valid_224x224x3/valid/11/11_APML.dcm_rotation79	-3_energy158.jpg 0.1316216 0.0 0.0 0.14367224 0.0 0.0 0.0 0.0 0.0 0.0 0.0 0.0 0.0 0.0 0.2514074 0.063051574 0.0 0.36538067 0.053208888 0.0 0.0 0.0 0.0 0.08804325 0.0 0.0 0.0 0.0 0.0 0.0 0.0 0.0 0.0 0.1784483 0.20291215 0.16697156 0.0 0.0 0.22807226 0.0014088377 0.0 0.0 0.0 0.0 0.0 0.0 0.0 0.0 0.041876826 0.0 0.0 0.05084574 0.0 0.0 0.0 0.20514649 0.0 0.11517593 0.0 0.0 0.025166247 0.0 0.09222434 0…
../DATASETS/24_bones_classifier_train_valid_224x224x3/valid/11/11_APML.dcm_rotation85	-6_energy152.jpg 0.13091327 0.0 0.0 0.12870693 0.0 0.0 0.0 0.0 0.0 0.0 0.0 0.0 0.0 0.0 0.21124831 0.071780615 0.0 0.36496714 0.079312764 0.0 0.0 0.0 0.0 0.08170206 0.0 0.0 0.0 0.0 0.0 0.0 0.0 0.0 0.0 0.17975305 0.20359758 0.16861685 0.0 0.010087458 0.22730114 0.0 0.0 0.0 0.0 0.0 0.0 0.0 0.0 0.0 0.07100685 0.0 0.0 0.059135117 0.0 0.0 0.0 0.18931895 0.0 0.112297684 0.0 0.0 0.041299574 0.0 0.0937401…
../DATASETS/24_bones_classifier_train_valid_224x224x3/valid/11/11_APML.dcm_rotation100	9_energy158.jpg 0.11211264 0.0 0.0 0.20061553 0.0 0.0 0.0 0.0 0.0 0.0 0.0 0.0 0.0 0.0 0.2674183 0.10781945 0.010934875 0.317638 0.0742763 0.0 0.0 0.0 0.0 0.08143481 0.0 0.0 0.0 0.024677737 0.0 0.0 0.0 0.0 0.0 0.18313153 0.21381782 0.17996366 0.0 0.040966664 0.22376393 0.0 0.0 0.0 0.0 0.0 0.0 0.0 0.006906256 0.0 0.0 0.0 0.0 0.016449345 0.0 0.0 0.0 0.18805894 0.0 0.1287572 0.0 0.0 0.0 0.0 0.1197759…
../DATASETS/24_bones_classifier_train_valid_224x224x3/valid/11/11_APML.dcm_rotation106	-12_energy140.jpg 0.15637277 0.0 0.0 0.08650361 0.0 0.0 0.0 0.0 0.0 0.0 0.0 0.0 0.0 0.0 0.17223881 0.11540241 0.0 0.3034138 0.079431586 0.0 0.0 0.0 0.0 0.0871267 0.0 0.0 0.0 0.06370576 0.0 0.0 0.0 0.0 0.0 0.18477575 0.18329768 0.16975865 0.0 0.0095895715 0.22664364 0.0 0.0 0.0 0.0 0.0 0.0 0.0 0.022717766 0.0 0.062596336 0.0 0.0 0.09406052 0.0 0.0 0.0 0.16161227 0.0 0.1379073 0.0 0.0 0.0 0.0 0.114…
../DATASETS/24_bones_classifier_train_valid_224x224x3/valid/11/11_APML.dcm_rotation79	18_energy158.jpg 0.11112779 0.0 0.0 0.17960437 0.0 0.0 0.0 0.0 0.0 0.0 0.0 0.0 0.0 0.0 0.2062251 0.13501376 0.0 0.35604644 0.08795399 0.0 0.0 0.0 0.0 0.101585306 0.0 0.0 0.0 0.008442539 0.0 0.0 0.0 0.0 0.0 0.15698281 0.25306505 0.19337898 0.0 0.084412955 0.26052493 0.0 0.0 0.0 0.0 0.0 0.0 0.0 0.0 0.0 0.03626263 0.0 0.0 0.004356797 0.0 0.0 0.0 0.16682889 0.0 0.11926067 0.0 0.0 0.008306311 0.0 0.11…
../DATASETS/24_bones_classifier_train_valid_224x224x3/valid/11/11_APML.dcm_rotation73	15_energy158.jpg 0.12961882 0.0 0.0 0.16660966 0.0 0.0 0.0 0.0 0.0 0.0 0.0 0.0 0.0 0.0 0.17622952 0.17583571 0.0 0.3186229 0.12509878 0.0 0.0 0.0 0.0 0.10719944 0.0 0.0 0.0 0.0 0.00097398844 0.0 0.0 0.0 0.0 0.12195387 0.2613106 0.16669267 0.0 0.06533987 0.22879691 0.0 0.0 0.0 0.0 0.0 0.0 0.0 0.042514503 0.0 0.050078053 0.0 0.0 0.036445223 0.0 0.0 0.0 0.21850027 0.0 0.108231105 0.0 0.0 0.007364059…
../DATASETS/24_bones_classifier_train_valid_224x224x3/valid/11/11_APML.dcm_rotation85	-3_energy152.jpg 0.12990579 0.0 0.0 0.14486289 0.0 0.0 0.0 0.0 0.0 0.0 0.0 0.0 0.0 0.0 0.25178307 0.056051247 0.0 0.37048924 0.06871381 0.0 0.0 0.0 0.0 0.057663195 0.0 0.0 0.0 0.0 0.0 0.0 0.0 0.0 0.0 0.17110577 0.21480085 0.16715595 0.0 0.0 0.23063836 0.0018155103 0.0 0.0 0.0 0.0 0.0 0.0 0.0047590937 0.0 0.04898083 0.0 0.0 0.038094256 0.0 0.0 0.0 0.2127079 0.0 0.11497041 0.0 0.0 0.058123242 0.0 0…
../DATASETS/24_bones_classifier_train_valid_224x224x3/valid/11/11_APML.dcm_rotation73	-9_energy158.jpg 0.1647157 0.0 0.0 0.098012954 0.0 0.0 0.0 0.0 0.0 0.0 0.0 0.0 0.0 0.0 0.1611802 0.13225132 0.0 0.31610394 0.07785822 0.0 0.0 0.0 0.0 0.092356004 0.0 0.0 0.0 0.06661613 0.0 0.0 0.0 0.0 0.0 0.1849765 0.2083504 0.15932724 0.0 0.0045576217 0.22363007 0.0 0.0 0.0 0.0 0.0 0.0 0.0 0.09118299 0.0 0.0773125 0.0 0.0 0.08238529 0.0 0.0 0.0 0.17801175 0.0 0.15651976 0.0 0.0 0.009921023 0.0 0…
../DATASETS/24_bones_classifier_train_valid_224x224x3/valid/11/11_APML.dcm_rotation103	-12_energy152.jpg 0.14310403 0.0 0.0 0.1023164 0.0 0.0 0.0 0.0 0.0 0.0 0.0 0.0 0.0 0.0 0.18196025 0.115348004 0.0 0.31187505 0.06534391 0.0 0.0 0.0 0.0 0.09298457 0.0 0.0 0.0 0.06336125 0.0 0.0 0.0 0.0 0.0 0.19961928 0.19017777 0.16930018 0.0 0.013365806 0.23231426 0.0 0.0 0.0 0.0 0.0 0.0 0.0 0.04547113 0.0 0.057267435 0.0 0.0 0.08904031 0.0 0.0 0.0 0.1645215 0.0 0.1586426 0.0 0.0 0.0005806057 0.…
../DATASETS/24_bones_classifier_train_valid_224x224x3/valid/11/11_APML.dcm_rotation82	-18_energy146.jpg 0.14599256 0.0 0.0 0.09621508 0.0 0.0 0.0 0.0 0.0 0.0 0.0 0.0 0.0 0.0 0.16477986 0.12309058 0.0 0.33086872 0.077881545 0.0 0.0 0.0 0.0 0.06920725 0.0 0.0 0.0 0.035649426 0.0 0.0 0.0 0.0 0.0 0.18133716 0.2299139 0.17605984 0.0 0.042557903 0.27010053 0.0 0.0 0.0 0.0 0.0 0.0 0.0 0.072582394 0.0 0.0987115 0.0 0.0 0.07874828 0.0 0.0 0.0 0.18003993 0.0 0.15641049 0.0 0.0 0.025819935 0…
../DATASETS/24_bones_classifier_train_valid_224x224x3/valid/11/11_APML.dcm_rotation79	-6_energy146.jpg 0.14575392 0.0 0.0 0.11171707 0.0 0.0 0.0 0.0 0.0 0.0 0.0 0.0 0.0 0.0 0.19326419 0.09322318 0.0 0.35388598 0.09030764 0.0 0.0 0.0 0.0 0.07566359 0.0 0.0 0.0 0.01934012 0.0 0.0 0.0 0.0 0.0 0.1649038 0.22060712 0.17170362 0.0 0.026758954 0.23708478 0.0 0.0 0.0 0.0 0.0 0.0 0.0 0.005248268 0.0 0.062928244 0.0 0.0 0.052033685 0.0 0.0 0.0 0.16149099 0.0 0.113255434 0.0 0.0 0.020108048 …
../DATASETS/24_bones_classifier_train_valid_224x224x3/valid/11/11_APML.dcm_rotation79	-6_energy152.jpg 0.14241143 0.0 0.0 0.12027888 0.0 0.0 0.0 0.0 0.0 0.0 0.0 0.0 0.0 0.0 0.20039095 0.08751754 0.0 0.35629037 0.07851094 0.0 0.0 0.0 0.0 0.083760984 0.0 0.0 0.0 0.022581639 0.0 0.0 0.0 0.0 0.0 0.17856891 0.21391375 0.17638592 0.0 0.020234637 0.23203385 0.0 0.0 0.0 0.0 0.0 0.0 0.0 0.0021983648 0.0 0.06026204 0.0 0.0 0.05392045 0.0 0.0 0.0 0.16723047 0.0 0.12363104 0.0 0.0 0.022345625…
../DATASETS/24_bones_classifier_train_valid_224x224x3/valid/11/11_APML.dcm_rotation82	15_energy140.jpg 0.10321504 0.0 0.0 0.1835091 0.0 0.0 0.0 0.0 0.0 0.0 0.0 0.0 0.0 0.0 0.27814743 0.068851165 0.0 0.39025855 0.07368113 0.0 0.0 0.0 0.0 0.051256344 0.0 0.0 0.0 0.0 0.0 0.0 0.0 0.0 0.0 0.15399422 0.2409895 0.19611165 0.0 0.044883467 0.24940361 0.004150333 0.0 0.0 0.0 0.0 0.0 0.0 0.0 0.0 0.0097889565 0.0 0.0 0.0 0.0 0.0 0.0 0.18013144 0.0 0.096722245 0.0 0.0 0.042234298 0.0 0.0795228…
../DATASETS/24_bones_classifier_train_valid_224x224x3/valid/11/11_APML.dcm_rotation79	9_energy146.jpg 0.10751009 0.0 0.0 0.17235966 0.0 0.0 0.0 0.0 0.0 0.0 0.0 0.0 0.0 0.0 0.2611624 0.071453005 0.0 0.37815982 0.08175672 0.0 0.0 0.0 0.0 0.061560947 0.0 0.0 0.0 0.0 0.0 0.0 0.0 0.0 0.0 0.14291406 0.24730818 0.19886686 0.0 0.056467917 0.23973332 0.0033172797 0.0 0.0 0.0 0.0 0.0 0.0 0.0 0.0 0.0048566246 0.0 0.0 0.0 0.0 0.0 0.0 0.17304818 0.0 0.095306806 0.0 0.0 0.025826167 0.0 0.106103…
../DATASETS/24_bones_classifier_train_valid_224x224x3/valid/11/11_APML.dcm_rotation103	3_energy152.jpg 0.12492248 0.0 0.0 0.14496398 0.0 0.0 0.0 0.0 0.0 0.0 0.0 0.0 0.0 0.0 0.20261082 0.11649679 0.0 0.32354414 0.081813134 0.0 0.0 0.0 0.0 0.10760039 0.0 0.0 0.0 0.008229728 0.0 0.0 0.0 0.0 0.0 0.15565729 0.22260888 0.16500397 0.0 0.028354717 0.2137671 0.003869989 0.0 0.0 0.0 0.0 0.0 0.0 0.0012136053 0.0 0.030455697 0.0 0.0 0.051543076 0.0 0.0 0.0 0.18065956 0.0 0.08304566 0.0 0.0 0.0…
../DATASETS/24_bones_classifier_train_valid_224x224x3/valid/11/11_APML.dcm_rotation100	-18_energy140.jpg 0.14642549 0.0 0.0 0.08850015 0.0 0.0 0.0 0.0 0.0 0.0 0.0 0.0 0.0 0.0 0.16649903 0.1158587 0.0 0.32291383 0.0858065 0.0 0.0 0.0 0.0 0.085619554 0.0 0.0 0.0 0.030299006 0.0 0.0 0.0 0.0 0.0 0.18148403 0.20817418 0.17302711 0.0 0.036104724 0.2646093 0.00019181287 0.0 0.0 0.0 0.0 0.0 0.0 0.0140217915 0.0 0.08712452 0.0 0.0 0.10263393 0.0 0.0 0.0 0.17783134 0.0 0.14033084 0.0 0.0 0.0…
../DATASETS/24_bones_classifier_train_valid_224x224x3/valid/11/11_APML.dcm_rotation85	-21_energy140.jpg 0.14402099 0.0 0.0 0.08805763 0.0 0.0 0.0 0.0 0.0 0.0 0.0 0.0 0.0 0.0 0.15394865 0.13211587 0.0 0.33715835 0.07310274 0.0 0.0 0.0 0.0 0.09177346 0.0 0.0 0.0 0.014047106 0.0 0.0 0.0 0.0 0.0 0.18544006 0.22135215 0.18475321 0.0 0.046414714 0.2900539 0.0005825245 0.0 0.0 0.0 0.0 0.0 0.0 0.022622682 0.0 0.11797548 0.0 0.0 0.107102424 0.0 0.0 0.0 0.19464624 0.0 0.14140162 0.0 0.0 0.0…
../DATASETS/24_bones_classifier_train_valid_224x224x3/valid/11/11_APML.dcm_rotation79	21_energy140.jpg 0.11574421 0.0 0.0 0.17284745 0.0 0.0 0.0 0.0 0.0 0.0 0.0 0.0 0.0 0.0 0.2513596 0.09041681 0.0 0.3897223 0.07369265 0.0 0.0 0.0 0.0 0.06546621 0.0 0.0 0.0 0.0 0.0 0.0 0.0 0.0 0.0 0.15123333 0.2476838 0.2000617 0.0 0.05350095 0.25568175 0.0035509681 0.0 0.0 0.0 0.0 0.0 0.0 0.0 0.0 0.010695185 0.0 0.0 0.0 0.0 0.0 0.0 0.16817513 0.0 0.08503661 0.0 0.0 0.021252109 0.0 0.073799394 0.0…
../DATASETS/24_bones_classifier_train_valid_224x224x3/valid/11/11_APML.dcm_rotation82	-15_energy152.jpg 0.14622787 0.0 0.0 0.105802216 0.0 0.0 0.0 0.0 0.0 0.0 0.0 0.0 0.0 0.0 0.17954832 0.10946525 0.0 0.34195748 0.073081456 0.0 0.0 0.0 0.0 0.0752689 0.0 0.0 0.0 0.032145925 0.0 0.0 0.0 0.0 0.0 0.18172519 0.22315504 0.17690347 0.0 0.03962904 0.26280448 0.0 0.0 0.0 0.0 0.0 0.0 0.0 0.06250487 0.0 0.08442366 0.0 0.0 0.071496084 0.0 0.0 0.0 0.17395295 0.0 0.15234974 0.0 0.0 0.028367253 …
../DATASETS/24_bones_classifier_train_valid_224x224x3/valid/11/11_APML.dcm_rotation82	15_energy158.jpg 0.10503704 0.0 0.0 0.19407982 0.0 0.0 0.0 0.0 0.0 0.0 0.0 0.0 0.0 0.0 0.24889416 0.10793345 0.0 0.35748017 0.07201438 0.0 0.0 0.0 0.0 0.07805544 0.0 0.0 0.0 0.0102829235 0.0 0.0 0.0 0.0 0.0 0.17353727 0.23667924 0.19691072 0.0 0.057527658 0.25057593 0.0 0.0 0.0 0.0 0.0 0.0 0.0 0.013669972 0.0 0.023490464 0.0 0.0 0.004417942 0.0 0.0 0.0 0.18271433 0.0 0.12059731 0.0 0.0 0.02749836…
../DATASETS/24_bones_classifier_train_valid_224x224x3/valid/11/11_APML.dcm_rotation103	-18_energy158.jpg 0.14680676 0.0 0.0 0.10702141 0.0 0.0 0.0 0.0 0.0 0.0 0.0 0.0 0.0 0.0 0.13587292 0.14873031 0.0 0.29331657 0.07234243 0.0 0.0 0.0 0.0 0.098916605 0.0 0.0 0.0 0.07626387 0.0 0.0 0.0 0.0 0.0 0.20917693 0.19713739 0.17190634 0.0 0.022112532 0.2566365 0.0 0.0 0.0 0.0 0.0 0.0 0.0 0.10948327 0.0 0.08593052 0.0 0.0 0.11036415 0.0 0.0 0.0 0.16438067 0.0 0.19102223 0.0 0.0 0.004043137 0.…
../DATASETS/24_bones_classifier_train_valid_224x224x3/valid/11/11_APML.dcm_rotation79	0_energy146.jpg 0.13467757 0.0 0.0 0.1362584 0.0 0.0 0.0 0.0 0.0 0.0 0.0 0.0 0.0 0.0 0.26263723 0.068128645 0.0 0.37156257 0.038550086 0.0 0.0 0.0 0.0 0.05570369 0.0 0.0 0.0 0.016886635 0.0 0.0 0.0 0.0 0.0 0.17459196 0.2076239 0.16632652 0.0 0.0034777895 0.23417734 0.0 0.0 0.0 0.0007327438 0.0 0.0 0.0 0.016516369 0.0 0.030814512 0.0 0.0 0.02118757 0.0 0.0 0.0 0.19423662 0.0 0.12063196 0.0 0.0 0.0…
../DATASETS/24_bones_classifier_train_valid_224x224x3/valid/11/11_APML.dcm_rotation82	0_energy158.jpg 0.12755197 0.0 0.0 0.14918916 0.0 0.0 0.0 0.0 0.0 0.0 0.0 0.0 0.0 0.0 0.26598653 0.059140023 0.0 0.37087286 0.050005566 0.0 0.0 0.0 0.0 0.05644048 0.0 0.0 0.0 0.0 0.0 0.0 0.0 0.0 0.0 0.17171179 0.21708801 0.16525689 0.0 0.00036722876 0.22788951 0.009783723 0.0 0.0 0.0 0.0 0.0 0.0 0.005803031 0.0 0.030202294 0.0 0.0 0.029129444 0.0 0.0 0.0 0.22031906 0.0 0.11601325 0.0 0.0 0.047437…
../DATASETS/24_bones_classifier_train_valid_224x224x3/valid/11/11_APML.dcm_rotation103	-15_energy152.jpg 0.1445177 0.0 0.0 0.10012168 0.0 0.0 0.0 0.0 0.0 0.0 0.0 0.0 0.0 0.0 0.17107096 0.122203976 0.0 0.31677565 0.076597765 0.0 0.0 0.0 0.0 0.08897311 0.0 0.0 0.0 0.050997175 0.0 0.0 0.0 0.0 0.0 0.18960781 0.20726964 0.17276034 0.0 0.026333218 0.24931939 0.0 0.0 0.0 0.0 0.0 0.0 0.0 0.053575423 0.0 0.072249286 0.0 0.0 0.092227645 0.0 0.0 0.0 0.17287198 0.0 0.16046545 0.0 0.0 0.0098876…
../DATASETS/24_bones_classifier_train_valid_224x224x3/valid/11/11_APML.dcm_rotation82	18_energy152.jpg 0.103356466 0.0 0.0 0.18473607 0.0 0.0 0.0 0.0 0.0 0.0 0.0 0.0 0.0 0.0 0.2527525 0.08807197 0.0 0.38066366 0.062441427 0.0 0.0 0.0 0.0 0.06846222 0.0 0.0 0.0 0.013084714 0.0 0.0 0.0 0.0 0.0 0.1718038 0.24194123 0.20399351 0.0 0.06479251 0.26218534 0.0 0.0 0.0 0.0 0.0 0.0 0.0 0.0 0.0 0.016223492 0.0 0.0 0.0 0.0 0.0 0.0 0.14876871 0.0 0.111237265 0.0 0.0 0.030869396 0.0 0.08742684 …
../DATASETS/24_bones_classifier_train_valid_224x224x3/valid/11/11_APML.dcm_rotation100	3_energy158.jpg 0.12009403 0.0 0.0 0.15632887 0.0 0.0 0.0 0.0 0.0 0.0 0.0 0.0 0.0 0.0 0.22429653 0.10475427 0.0 0.32723713 0.06522996 0.0 0.0 0.0 0.0 0.10382966 0.0 0.0 0.0 0.01212099 0.0 0.0 0.0 0.0 0.0 0.18098333 0.21565215 0.16842256 0.0 0.03030373 0.22203557 0.008145511 0.0 0.0 0.0 0.0 0.0 0.0 0.0 0.0 0.016462253 0.0 0.0 0.0441714 0.0 0.0 0.0 0.178822 0.0 0.10752497 0.0 0.0 0.0057028728 0.0 0…
../DATASETS/24_bones_classifier_train_valid_224x224x3/valid/11/11_APML.dcm_rotation82	3_energy140.jpg 0.123257644 0.0 0.0 0.15150493 0.0 0.0 0.0 0.0 0.0 0.0 0.0 0.0 0.0 0.0 0.24703264 0.0816104 0.0 0.36593524 0.067988716 0.0 0.0 0.0 0.0 0.043621045 0.0 0.0 0.0 0.0065131537 0.0 0.0 0.0 0.0 0.0 0.13609937 0.25755414 0.19383955 0.0 0.06929508 0.2460272 0.013525144 0.0 0.0 0.0 0.0 0.0 0.0 0.0 0.0 0.0 0.0 0.0 0.0 0.0 0.0 0.0 0.14526317 0.0 0.10646228 0.0 0.0 0.03482709 0.0 0.13139033 0…
../DATASETS/24_bones_classifier_train_valid_224x224x3/valid/11/11_APML.dcm_rotation82	-9_energy152.jpg 0.14352864 0.0 0.0 0.11180236 0.0 0.0 0.0 0.0 0.0 0.0 0.0 0.0 0.0 0.0 0.19210902 0.09605848 0.0 0.34494063 0.07657804 0.0 0.0 0.0 0.0 0.07588013 0.0 0.0 0.0 0.03141498 0.0 0.0 0.0 0.0 0.0 0.18630901 0.20864648 0.1711937 0.0 0.015765017 0.22840819 0.0 0.0 0.0 0.0 0.0 0.0 0.0 0.045091532 0.0 0.07215149 0.0 0.0 0.0657156 0.0 0.0 0.0 0.18033555 0.0 0.13941483 0.0 0.0 0.03049864 0.0 0…
../DATASETS/24_bones_classifier_train_valid_224x224x3/valid/11/11_APML.dcm_rotation82	6_energy152.jpg 0.116289094 0.0 0.0 0.16170232 0.0 0.0 0.0 0.0 0.0 0.0 0.0 0.0 0.0 0.0 0.24917607 0.07586091 0.0 0.36426643 0.07370036 0.0 0.0 0.0 0.0 0.056431185 0.0 0.0 0.0 0.006096134 0.0 0.0 0.0 0.0 0.0 0.15287998 0.2476545 0.19739147 0.0 0.055765823 0.23517147 0.0003134852 0.0 0.0 0.0 0.0 0.0 0.0 0.0 0.0 0.0 0.0 0.0 0.0 0.0 0.0 0.0 0.1607858 0.0 0.119867995 0.0 0.0 0.030367022 0.0 0.12414025…
../DATASETS/24_bones_classifier_train_valid_224x224x3/valid/11/11_APML.dcm_rotation103	-6_energy140.jpg 0.14587061 0.0 0.0 0.0982416 0.0 0.0 0.0 0.0 0.0 0.0 0.0 0.0 0.0 0.0 0.17186816 0.10948837 0.0 0.31570435 0.088930346 0.0 0.0 0.0 0.0 0.10025543 0.0 0.0 0.0 0.039228033 0.0 0.0 0.0 0.0 0.0 0.17480892 0.19451521 0.15380429 0.0 0.0080483155 0.22334643 0.0 0.0 0.0 0.0 0.0 0.0 0.0 0.03981505 0.0 0.069846496 0.0 0.0 0.09749722 0.0 0.0 0.0 0.16924727 0.0 0.11539252 0.0 0.0 0.0002752735…
../DATASETS/24_bones_classifier_train_valid_224x224x3/valid/11/11_APML.dcm_rotation100	6_energy158.jpg 0.11365822 0.0 0.0 0.17823237 0.0 0.0 0.0 0.0 0.0 0.0 0.0 0.0 0.0 0.0 0.21840896 0.122847475 0.0 0.3151284 0.079836756 0.0 0.0 0.0 0.0 0.108447805 0.0 0.0 0.0 0.016175775 0.0 0.0 0.0 0.0 0.0 0.17344263 0.22591013 0.18161844 0.0 0.054568507 0.2278809 0.005514258 0.0 0.0 0.0 0.0 0.0 0.0 0.0 0.0 0.0060479348 0.0 0.0 0.034297943 0.0 0.0 0.0 0.16542274 0.0 0.10613178 0.0 0.0 0.0 0.0 0.…
../DATASETS/24_bones_classifier_train_valid_224x224x3/valid/11/11_APML.dcm_rotation103	-18_energy140.jpg 0.15542975 0.0 0.0 0.08883263 0.0 0.0 0.0 0.0 0.0 0.0 0.0 0.0 0.0 0.0 0.15831548 0.12465197 0.0 0.30860388 0.08809178 0.0 0.0 0.0 0.0 0.07726364 0.0 0.0 0.0 0.05495013 0.0 0.0 0.0 0.0 0.0 0.17930372 0.20792541 0.17895621 0.0 0.033548232 0.26006746 0.0 0.0 0.0 0.0 0.0 0.0 0.0 0.022260439 0.0 0.08035662 0.0 0.0 0.09469728 0.0 0.0 0.0 0.1633327 0.0 0.14949113 0.0 0.0 0.0 0.0 0.1361…
../DATASETS/24_bones_classifier_train_valid_224x224x3/valid/11/11_APML.dcm_rotation85	-18_energy146.jpg 0.13940181 0.0 0.0 0.09701529 0.0 0.0 0.0 0.0 0.0 0.0 0.0 0.0 0.0 0.0 0.16235682 0.12309287 0.0 0.33427066 0.07671907 0.0 0.0 0.0 0.0 0.078538 0.0 0.0 0.0 0.026418185 0.0 0.0 0.0 0.0 0.0 0.18833083 0.22663617 0.18197879 0.0 0.050200522 0.27228338 0.0 0.0 0.0 0.0 0.0 0.0 0.0 0.05047173 0.0 0.10251973 0.0 0.0 0.0866323 0.0 0.0 0.0 0.17586118 0.0 0.14550419 0.0 0.0 0.016333511 0.0 …
../DATASETS/24_bones_classifier_train_valid_224x224x3/valid/11/11_APML.dcm_rotation100	-15_energy152.jpg 0.14103447 0.0 0.0 0.09712317 0.0 0.0 0.0 0.0 0.0 0.0 0.0 0.0 0.0 0.0 0.17090233 0.117851295 0.0 0.324575 0.07365816 0.0 0.0 0.0 0.0 0.09781601 0.0 0.0 0.0 0.03642701 0.0 0.0 0.0 0.0 0.0 0.19672514 0.19941203 0.16995561 0.0 0.02519084 0.25056025 0.0 0.0 0.0 0.0 0.0 0.0 0.0 0.050072324 0.0 0.08438389 0.0 0.0 0.10462957 0.0 0.0 0.0 0.18026444 0.0 0.1527852 0.0 0.0 0.008590261 0.0 …
../DATASETS/24_bones_classifier_train_valid_224x224x3/valid/11/11_APML.dcm_rotation79	15_energy140.jpg 0.10981528 0.0 0.0 0.17795397 0.0 0.0 0.0 0.0 0.0 0.0 0.0 0.0 0.0 0.0 0.26760972 0.082128964 0.0 0.38313216 0.07992426 0.0 0.0 0.0 0.0 0.05684326 0.0 0.0 0.0 0.0 0.0 0.0 0.0 0.0 0.0 0.14838275 0.24341132 0.19254416 0.0 0.046749447 0.25123432 0.003017528 0.0 0.0 0.0 0.0 0.0 0.0 0.0 0.0 0.014866947 0.0 0.0 0.0 0.0 0.0 0.0 0.18508239 0.0 0.08951409 0.0 0.0 0.037771326 0.0 0.08554271…
../DATASETS/24_bones_classifier_train_valid_224x224x3/valid/11/11_APML.dcm_rotation73	15_energy146.jpg 0.1310053 0.0 0.0 0.1604926 0.0 0.0 0.0 0.0 0.0 0.0 0.0 0.0 0.0 0.0 0.20151123 0.14528167 0.0 0.34369212 0.12572213 0.0 0.0 0.0 0.0 0.075099066 0.0 0.0 0.0 0.0 0.0 0.0 0.0 0.0 0.0 0.10523174 0.27380225 0.1743669 0.0 0.06005261 0.23852083 2.0653151e-05 0.0 0.0 0.0 0.0 0.0 0.0 0.0136314025 0.0 0.041960075 0.0 0.0 0.0051228246 0.0 0.0 0.0 0.2120957 0.0 0.08612051 0.0 0.0 0.03050276 …
../DATASETS/24_bones_classifier_train_valid_224x224x3/valid/11/11_APML.dcm_rotation82	15_energy146.jpg 0.10260782 0.0 0.0 0.18515182 0.0 0.0 0.0 0.0 0.0 0.0 0.0 0.0 0.0 0.0 0.2622447 0.08440605 0.0 0.38171357 0.07833316 0.0 0.0 0.0 0.0 0.05816962 0.0 0.0 0.0 0.0 0.0 0.0 0.0 0.0 0.0 0.1548924 0.24525397 0.19677809 0.0 0.050170675 0.24525347 0.0 0.0 0.0 0.0 0.0 0.0 0.0 0.0 0.0 0.018899383 0.0 0.0 0.0 0.0 0.0 0.0 0.18484512 0.0 0.106244564 0.0 0.0 0.04521237 0.0 0.08962135 0.0 0.0 0.…
../DATASETS/24_bones_classifier_train_valid_224x224x3/valid/11/11_APML.dcm_rotation82	12_energy146.jpg 0.096873164 0.0 0.0 0.17883801 0.0 0.0 0.0 0.0 0.0 0.0 0.0 0.0 0.0 0.0 0.2678687 0.076645054 0.0 0.38137278 0.07693231 0.0 0.0 0.0 0.0 0.064089715 0.0 0.0 0.0 0.0 0.0 0.0 0.0 0.0 0.0 0.15973723 0.2360057 0.19556169 0.0 0.045805924 0.23273836 0.0066150115 0.0 0.0 0.0 0.0 0.0 0.0 0.0 0.0 0.010139528 0.0 0.0 0.0 0.0 0.0 0.0 0.18971069 0.0 0.10290234 0.0 0.0 0.03103854 0.0 0.08821943…
../DATASETS/24_bones_classifier_train_valid_224x224x3/valid/5/5_APML.dcm_rotation82	-12_energy146.jpg 0.10541724 0.0 0.0 0.0 0.08331553 0.0 0.0 0.0 0.0 0.0 0.0 0.0 0.0 0.015986856 0.16533312 0.17066176 0.20249805 0.0 0.018098762 0.0 0.0 0.0 0.0 0.30545166 0.0 0.3089457 0.0 0.0 0.18257666 0.22231562 0.0 0.0 0.0 0.0 0.0 0.0 0.0 0.10948805 0.0 0.0 0.0 0.09485414 0.0 0.0 0.0 0.0 0.0 0.0 0.0 0.0 0.0 0.014892411 0.0 0.1302135 0.0 0.17197622 0.0283629 0.15123826 0.0 0.0 0.0 0.0 0.24759…
../DATASETS/24_bones_classifier_train_valid_224x224x3/valid/5/5_APML.dcm_rotation100	-9_energy158.jpg 0.072196804 0.0 0.0 0.04252377 0.10266437 0.0 0.0 0.0 0.0 0.0 0.0 0.0 0.0 0.0 0.114570566 0.17331478 0.19160813 0.0 0.09088906 0.0 0.0 0.0 0.0 0.29574147 0.0 0.24671382 0.0 0.0 0.19932288 0.22983278 0.0 0.0 0.0 0.0 0.021159234 0.0 0.0 0.16977522 0.0 0.0 0.0 0.049078975 0.0 0.0 0.0 0.0 0.0 0.0 0.0 0.0 0.0 0.0067962534 0.0 0.066342436 0.02230053 0.14553718 0.008609714 0.12069438 0.…
../DATASETS/24_bones_classifier_train_valid_224x224x3/valid/5/5_APML.dcm_rotation82	12_energy140.jpg 0.07429172 0.0 0.0 0.04419353 0.0 0.0 0.0 0.0 0.0 0.0 0.0 0.0 0.0 0.010384689 0.29787272 0.06358306 0.22112495 0.0 0.056949418 0.0 0.0 0.0 0.0 0.16500087 0.0 0.2336656 0.0 0.0 0.1798667 0.17596193 0.0 0.0 0.028456897 0.0 0.000450751 0.0 0.0 0.1720232 0.0 0.0 0.0 0.070480675 0.0 0.0 0.0 0.0 0.0 0.0 0.0 0.0 0.0 0.0 0.0 0.1701778 0.08374809 0.16908932 0.0 0.12742966 0.0 0.0 0.0 0.0 …
../DATASETS/24_bones_classifier_train_valid_224x224x3/valid/5/5_APML.dcm_rotation100	0_energy146.jpg 0.06629498 0.0 0.0 0.039121825 0.022173118 0.0 0.0 0.0 0.0 0.0 0.0 0.0 0.0 0.0 0.22348578 0.072684206 0.23170778 0.0 0.068663195 0.0 0.0 0.0 0.0 0.24916348 0.0 0.26083717 0.0 0.0 0.18027015 0.16862546 0.0 0.0 0.0 0.0 0.0 0.0 0.0 0.1696736 0.0 0.0 0.0 0.05737531 0.0 0.0 0.0 0.0 0.0 0.0 0.0 0.0 0.0 0.0 0.0 0.09867176 0.043471072 0.16035168 0.0 0.12435452 0.0 0.0 0.0 0.0 0.2049586 0.…
../DATASETS/24_bones_classifier_train_valid_224x224x3/valid/5/5_APML.dcm_rotation82	-18_energy158.jpg 0.102319 0.0 0.0 0.010750816 0.05309203 0.0 0.0 0.0 0.0 0.0 0.0 0.0 0.0 0.037409164 0.112795234 0.20089686 0.19987977 0.0 0.020043768 0.0 0.0 0.0 0.0 0.35077688 0.0 0.30287793 0.0 0.0 0.14754371 0.14522913 0.0 0.0 0.0 0.04748232 0.0 0.0 0.0 0.096816584 0.00029286035 0.0 0.0 0.065543406 0.0 0.0 0.0 0.0 0.0 0.0 0.0 0.0 0.0 0.13012646 0.0 0.1365747 0.0 0.19020821 0.0 0.1788659 0.0 …
../DATASETS/24_bones_classifier_train_valid_224x224x3/valid/5/5_APML.dcm_rotation79	15_energy158.jpg 0.07281021 0.0 0.0 0.06498261 0.0 0.0 0.0 0.0 0.0 0.0 0.0 0.0 0.0 0.0 0.28737107 0.083384715 0.20596936 0.0 0.081987835 0.0 0.0 0.0 0.0 0.19269685 0.0 0.24522847 0.0 0.0 0.16016781 0.12763675 0.0 0.0 0.0 0.0 0.012878382 0.0 0.0 0.17452273 0.0 0.0 0.0 0.049781658 0.0 0.0 0.0 0.0 0.0 0.0 0.0 0.0 0.0 0.0 0.0 0.13654089 0.019999184 0.1964052 0.0 0.13032892 0.0 0.0 0.0 0.0 0.2299442 0…
../DATASETS/24_bones_classifier_train_valid_224x224x3/valid/5/5_APML.dcm_rotation79	9_energy146.jpg 0.07941355 0.0 0.0 0.043369625 0.0 0.0 0.0 0.0 0.0 0.0 0.0 0.0 0.0 0.0 0.30154335 0.06480792 0.22587548 0.0 0.057186242 0.0 0.0 0.0 0.0 0.17551638 0.0 0.23162264 0.0 0.0 0.17713627 0.18978271 0.0 0.0 0.0 0.0 0.007773769 0.0 0.0 0.16309448 0.0 0.0 0.0 0.07885195 0.0 0.0 0.0 0.0 0.0 0.0 0.0 0.0 0.0 0.0 0.0 0.15808648 0.06062711 0.16218856 0.0 0.14146459 0.0 0.0 0.0 0.0 0.21415499 0.…
../DATASETS/24_bones_classifier_train_valid_224x224x3/valid/5/5_APML.dcm_rotation79	15_energy152.jpg 0.07761244 0.0 0.0 0.060547832 0.0 0.0 0.0 0.0 0.0 0.0 0.0 0.0 0.0 0.0 0.30536383 0.07674766 0.21405298 0.0 0.075499475 0.0 0.0 0.0 0.0 0.1865012 0.0 0.2641186 0.0 0.0 0.16122079 0.13200451 0.0 0.0 0.008342317 0.0 0.003270397 0.0 0.0 0.1681257 0.0 0.0 0.0 0.046239335 0.0 0.0 0.0 0.0 0.0 0.0 0.0 0.0 0.0 0.0 0.0 0.14143002 0.016348695 0.20282416 0.0 0.12131437 0.0 0.0 0.0 0.0 0.214…
../DATASETS/24_bones_classifier_train_valid_224x224x3/valid/5/5_APML.dcm_rotation82	-6_energy158.jpg 0.08399022 0.0 0.0 0.019414669 0.026996175 0.0 0.0 0.0 0.0 0.0 0.0 0.0 0.0 0.016563095 0.24937128 0.08172821 0.23269227 0.0 0.008469401 0.0 0.0 0.0 0.0 0.2857357 0.0 0.26471698 0.0 0.0 0.17894763 0.2032834 0.0 0.0 0.0 0.0 0.0 0.0 0.0 0.12845503 0.0 0.0 0.0 0.113046125 0.0 0.0 0.0 0.0 0.0 0.0 0.0 0.0 0.0 0.0 0.0 0.17285399 0.04873554 0.16017565 0.00466458 0.16774683 0.0 0.0 0.0 0.…
../DATASETS/24_bones_classifier_train_valid_224x224x3/valid/5/5_APML.dcm_rotation82	-3_energy140.jpg 0.09354414 0.0 0.0 0.020128956 0.029158833 0.0 0.0 0.0 0.0 0.0 0.0 0.0 0.0 0.01582322 0.28189555 0.061369568 0.23212166 0.0 0.026001053 0.0 0.0 0.0 0.0 0.27150133 0.0 0.25586572 0.0 0.0 0.17804568 0.17266585 0.0 0.0 0.0 0.0 0.0 0.0 0.0 0.11662385 0.0 0.0 0.0 0.103554346 0.0 0.0 0.0 0.0 0.0 0.0 0.0 0.0 0.0 0.0 0.0 0.15806161 0.042844716 0.17024782 0.00865601 0.1748922 0.0 0.0 0.0 …
../DATASETS/24_bones_classifier_train_valid_224x224x3/valid/5/5_APML.dcm_rotation79	3_energy158.jpg 0.0634864 0.0 0.0 0.028583063 0.0 0.029898154 0.0 0.0 0.0 0.0 0.0 0.0 0.0 0.0 0.33667666 0.0 0.2551185 0.0 0.017072449 0.0 0.0 0.0 0.0 0.19282596 0.0 0.22021048 0.0 0.0 0.16678455 0.16684051 0.0 0.0 0.0 0.0 0.0 0.0 0.0068340893 0.15610915 0.0 0.0 0.0 0.1001099 0.0 0.0 0.0 0.0 0.0 0.0 0.0 0.0 0.0 0.0 0.0 0.16324423 0.086425364 0.16152272 0.0 0.15930419 0.0 0.0 0.0 0.0 0.1786354 0.0…
../DATASETS/24_bones_classifier_train_valid_224x224x3/valid/5/5_APML.dcm_rotation82	12_energy158.jpg 0.061643984 0.0 0.0 0.041870445 0.0 0.0 0.0 0.0 0.0 0.0 0.0 0.0 0.0 0.004374903 0.30778277 0.039040998 0.22075287 0.0 0.04392452 0.0 0.0 0.0 0.0 0.17918035 0.0 0.22685361 0.0 0.0 0.16792226 0.16129883 0.0 0.0 0.017663816 0.0 0.0 0.0 0.0 0.16780698 0.0 0.0 0.0 0.083540805 0.0 0.0 0.0 0.0 0.0 0.0 0.0 0.0 0.0 0.0 0.0 0.17096573 0.08490916 0.17388909 0.0 0.14457102 0.0 0.0 0.0 0.0 0.…
../DATASETS/24_bones_classifier_train_valid_224x224x3/valid/5/5_APML.dcm_rotation100	-21_energy140.jpg 0.14498791 0.0 0.0 0.016000954 0.06299259 0.0 0.0 0.0 0.0 0.0 0.0 0.0 0.0 0.0076745185 0.05147485 0.27868477 0.1479333 0.0 0.059581224 0.0 0.0 0.0 0.0 0.33604026 0.0 0.32171053 0.0 0.0 0.21256517 0.19299556 0.0 0.0 0.0 0.0046532946 0.023534888 0.0 0.0 0.12596345 0.040882114 0.0 0.0 0.013840253 0.0 0.0 0.0 0.0 0.0 0.0 0.0 0.0 0.0 0.13147108 0.0 0.032594524 0.0 0.16750075 0.0 0.12…
../DATASETS/24_bones_classifier_train_valid_224x224x3/valid/5/5_APML.dcm_rotation100	0_energy140.jpg 0.06949686 0.0 0.0 0.029777639 0.03683116 0.0 0.0 0.0 0.0 0.0 0.0 0.0 0.0 0.016648086 0.23260003 0.064031854 0.2367025 0.0 0.055908322 0.0 0.0 0.0 0.0 0.24671227 0.0 0.25763506 0.0 0.0 0.1847773 0.18002631 0.0 0.0 0.0 0.0 0.0 0.0 0.0 0.16513743 0.0 0.0 0.0 0.068336025 0.0 0.0 0.0 0.0 0.0 0.0 0.0 0.0 0.0 0.0 0.0 0.117074355 0.071734816 0.1567178 0.0011431974 0.12580699 0.0 0.0 0.0 …
../DATASETS/24_bones_classifier_train_valid_224x224x3/valid/5/5_APML.dcm_rotation82	0_energy152.jpg 0.0767826 0.0 0.0 0.030671172 0.0 0.0017136873 0.0 0.0 0.0 0.0 0.0 0.0 0.0 0.0 0.3194645 0.0020591116 0.2537316 0.0 0.0022733284 0.0 0.0 0.0 0.0 0.23680218 0.0 0.24493687 0.0 0.0 0.16190529 0.16286042 0.0 0.0 0.0 0.0 0.0 0.0 0.0 0.13522266 0.0 0.0 0.0 0.114293694 0.0 0.0 0.0 0.0 0.0 0.0 0.0 0.0 0.0 0.0 0.0 0.1707654 0.057623222 0.15590565 0.0 0.16291532 0.0 0.0 0.0 0.0 0.19039126 …
../DATASETS/24_bones_classifier_train_valid_224x224x3/valid/5/5_APML.dcm_rotation103	-18_energy158.jpg 0.0978661 0.0 0.0 0.030136643 0.10192225 0.0 0.0 0.0 0.0 0.0 0.0 0.0 0.0 0.025474967 0.044724926 0.27601892 0.1519894 0.0 0.069278136 0.0 0.0 0.0 0.0 0.34054694 0.0 0.27551928 0.0 0.0 0.1816898 0.19860475 0.0 0.0 0.0 0.0 0.020317059 0.0 0.0 0.12976438 0.011366251 0.0 0.0 0.02132075 0.0 0.0 0.0 0.0 0.0 0.0 0.0 0.0 0.0 0.13011144 0.0 0.06565365 0.0 0.15735741 0.0 0.1353863 0.0 0.0…
../DATASETS/24_bones_classifier_train_valid_224x224x3/valid/5/5_APML.dcm_rotation100	3_energy158.jpg 0.055558212 0.0 0.0 0.043441046 0.002548016 0.0 0.0 0.0 0.0 0.0 0.0 0.0 0.0 0.0 0.23419663 0.048511654 0.23691332 0.0 0.07093445 0.0 0.0 0.0 0.0 0.2095063 0.0 0.23820376 0.0 0.0 0.17894271 0.16207257 0.0 0.0 0.0 0.0 0.0 0.0 0.0 0.18338089 0.0 0.0 0.0 0.049542073 0.0 0.0 0.0 0.0 0.0 0.0 0.0 0.0 0.0 0.0 0.0 0.10619454 0.07160737 0.16777197 0.0 0.12981027 0.0 0.0 0.0 0.0 0.19312511 0…
../DATASETS/24_bones_classifier_train_valid_224x224x3/valid/5/5_APML.dcm_rotation100	-12_energy152.jpg 0.08815176 0.0 0.0 0.047854137 0.10484894 0.0 0.0 0.0 0.0 0.0 0.0 0.0 0.0 0.0 0.08863897 0.21553397 0.16890618 0.0 0.09910918 0.0 0.0 0.0 0.0 0.28898618 0.0 0.2622052 0.0 0.0 0.2075326 0.2376547 0.0 0.0 0.0 0.0 0.03536838 0.0 0.0 0.17415777 0.0 0.0 0.0 0.03663497 0.0 0.0 0.0 0.0 0.0 0.0 0.0 0.0 0.0 0.023053387 0.0 0.039858595 0.0 0.14682151 0.0014408184 0.096532516 0.0 0.0 0.0 0…
../DATASETS/24_bones_classifier_train_valid_224x224x3/valid/5/5_APML.dcm_rotation82	21_energy140.jpg 0.07072489 0.0 0.0 0.1195541 0.0 0.0 0.0 0.0 0.0 0.0 0.0 0.0 0.0 0.0 0.28629345 0.081297494 0.18047184 0.0 0.12521186 0.0 0.0 0.0 0.0 0.16706038 0.0 0.25711185 0.0 0.0 0.17055477 0.11955784 0.0 0.0 0.0 0.0 0.049873203 0.0 0.0 0.2108589 0.0 0.0 0.0 0.010241823 0.0 0.0 0.0 0.0 0.0 0.0 0.0 0.0 0.0 0.0 0.0 0.10884298 0.0 0.17447938 0.0 0.0820297 0.0 0.0 0.0 0.0 0.21705884 0.0 0.0 0.0…
../DATASETS/24_bones_classifier_train_valid_224x224x3/valid/5/5_APML.dcm_rotation85	-12_energy146.jpg 0.102547474 0.0 0.0 0.005339941 0.081889 0.0 0.0 0.0 0.0 0.0 0.0 0.0 0.0 0.01037712 0.1645701 0.1719853 0.20000136 0.0 0.019473422 0.0 0.0 0.0 0.0 0.29767674 0.0 0.3078314 0.0 0.0 0.18507935 0.22601168 0.0 0.0 0.0 0.0 0.0 0.0 0.0 0.119618036 0.0 0.0 0.0 0.09688246 0.0 0.0 0.0 0.0 0.0 0.0 0.0 0.0 0.0 0.003866411 0.0 0.12882072 0.0 0.1677315 0.028946359 0.14427534 0.0 0.0 0.0 0.0 …
../DATASETS/24_bones_classifier_train_valid_224x224x3/valid/5/5_APML.dcm_rotation82	-21_energy146.jpg 0.12871595 0.0 0.0 0.0226542 0.03009883 0.0 0.0 0.0 0.0 0.0 0.0 0.0 0.0 0.013540901 0.12306363 0.21829395 0.1990771 0.0 0.03688286 0.0 0.0 0.0 0.0 0.32946563 0.0 0.30715716 0.0 0.0 0.17374456 0.14770925 0.0 0.0 0.0 0.030642228 0.018715275 0.0 0.0 0.11147108 0.025557993 0.0 0.0 0.046335563 0.0 0.0 0.0 0.0 0.0 0.0 0.0 0.0 0.0 0.11161679 0.0 0.11898094 0.0 0.20025519 0.0 0.17523335…
../DATASETS/24_bones_classifier_train_valid_224x224x3/valid/5/5_APML.dcm_rotation82	9_energy140.jpg 0.075575404 0.0 0.0 0.043440122 0.0 0.0 0.0 0.0 0.0 0.0 0.0 0.0 0.0 0.0 0.29668424 0.066941 0.22451566 0.0 0.06429324 0.0 0.0 0.0 0.0 0.16153027 0.0 0.22429429 0.0 0.0 0.18264581 0.19033141 0.0 0.0 0.0040128883 0.0 0.014559067 0.0 0.0 0.17258067 0.0 0.0 0.0 0.0725617 0.0 0.0 0.0 0.0 0.0 0.0 0.0 0.0 0.0 0.0 0.0 0.15837844 0.07539581 0.15964192 0.0 0.13282752 0.0 0.0 0.0 0.0 0.20838…
../DATASETS/24_bones_classifier_train_valid_224x224x3/valid/5/5_APML.dcm_rotation82	15_energy146.jpg 0.06983986 0.0 0.0 0.055298157 0.0 0.0 0.0 0.0 0.0 0.0 0.0 0.0 0.0 0.0 0.32268643 0.051642515 0.21837796 0.0 0.061468136 0.0 0.0 0.0 0.0 0.17064923 0.0 0.26260814 0.0 0.0 0.16872542 0.14487101 0.0 0.0 0.026914308 0.0 0.0 0.0 0.0 0.17556824 0.0 0.0 0.0 0.052324526 0.0 0.0 0.0 0.0 0.0 0.0 0.0 0.0 0.0 0.0 0.0 0.15265769 0.047670133 0.19415894 0.0 0.108739555 0.0 0.0 0.0 0.0 0.191810…
../DATASETS/24_bones_classifier_train_valid_224x224x3/valid/5/5_APML.dcm_rotation79	12_energy146.jpg 0.081773266 0.0 0.0 0.048712496 0.0 0.0 0.0 0.0 0.0 0.0 0.0 0.0 0.0 0.0 0.29404268 0.07976661 0.21941042 0.0 0.06768689 0.0 0.0 0.0 0.0 0.18326506 0.0 0.24585947 0.0 0.0 0.17172994 0.15978828 0.0 0.0 0.009115692 0.0 0.002474112 0.0 0.0 0.1604188 0.0 0.0 0.0 0.061328694 0.0 0.0 0.0 0.0 0.0 0.0 0.0 0.0 0.0 0.0 0.0 0.15655689 0.044459283 0.18343572 0.0 0.13783361 0.0 0.0 0.0 0.0 0.2…
../DATASETS/24_bones_classifier_train_valid_224x224x3/valid/5/5_APML.dcm_rotation100	-6_energy140.jpg 0.08525021 0.0 0.0 0.047430813 0.08986693 0.0 0.0 0.0 0.0 0.0 0.0 0.0 0.0 0.0 0.15101805 0.15602319 0.19612369 0.0 0.095198825 0.0 0.0 0.0 0.0 0.2672763 0.0 0.25077635 0.0 0.0 0.20448937 0.218388 0.0 0.0 0.0 0.0 0.021264259 0.0 0.0 0.17294668 0.0 0.0 0.0 0.050298303 0.0 0.0 0.0 0.0 0.0 0.0 0.0 0.0 0.0 0.0 0.0 0.064579464 0.028304653 0.13555892 0.0 0.11254773 0.0 0.0 0.0 0.0 0.221…
../DATASETS/24_bones_classifier_train_valid_224x224x3/valid/5/5_APML.dcm_rotation82	6_energy140.jpg 0.078242026 0.0 0.0 0.043878235 0.0 0.0 0.0 0.0 0.0 0.0 0.0 0.0 0.0 0.0 0.3027917 0.050274175 0.23339307 0.0 0.067743495 0.0 0.0 0.0 0.0 0.15382107 0.0 0.21085623 0.0 0.0 0.18029468 0.17173548 0.0 0.0 0.0 0.0 0.02076941 0.0 0.0 0.17421715 0.0 0.0 0.0 0.0685034 0.0 0.0 0.0 0.0 0.0 0.0 0.0 0.0 0.0 0.0 0.0 0.14751181 0.074903086 0.16783763 0.0 0.13445278 0.0 0.0 0.0 0.0 0.20560148 0.…
../DATASETS/24_bones_classifier_train_valid_224x224x3/valid/5/5_APML.dcm_rotation100	9_energy158.jpg 0.061560635 0.0 0.0 0.028896242 0.004990705 0.0 0.0 0.0 0.0 0.0 0.0 0.0 0.0 0.014356215 0.25931135 0.05374808 0.23342203 0.0 0.052169528 0.0 0.0 0.0 0.0 0.19332771 0.0 0.24382168 0.0 0.0 0.17637432 0.16647847 0.0 0.0 0.018327728 0.0 0.0 0.0 0.0 0.16843502 0.0 0.0 0.0 0.05802098 0.0 0.0 0.0 0.0 0.0 0.0 0.0 0.0 0.0 0.0 0.0 0.14944649 0.09304123 0.18526702 0.0 0.1294532 0.0 0.0 0.0 0…
../DATASETS/24_bones_classifier_train_valid_224x224x3/valid/5/5_APML.dcm_rotation79	18_energy146.jpg 0.068926685 0.0 0.0 0.0981815 0.0 0.0 0.0 0.0 0.0 0.0 0.0 0.0 0.0 0.0 0.27930772 0.092490815 0.18814167 0.0 0.122329935 0.0 0.0 0.0 0.0 0.16977207 0.0 0.25050363 0.0 0.0 0.17036684 0.12971394 0.0 0.0 0.0 0.0 0.048936803 0.0 0.0 0.20220414 0.0 0.0 0.0 0.013939291 0.0 0.0 0.0 0.0 0.0 0.0 0.0 0.0 0.0 0.0 0.0 0.09721193 0.0 0.18678255 0.0 0.092352 0.0 0.0 0.0 0.0 0.22455835 0.0 0.0 0…
../DATASETS/24_bones_classifier_train_valid_224x224x3/valid/5/5_APML.dcm_rotation85	-18_energy140.jpg 0.123112164 0.0 0.0 0.01410621 0.07434278 0.0 0.0 0.0 0.0 0.0 0.0 0.0 0.0 0.0215228 0.1218315 0.22610617 0.18339248 0.0 0.037732 0.0 0.0 0.0 0.0 0.31572187 0.0 0.29724 0.0 0.0 0.18806653 0.19038393 0.0 0.0 0.0 0.0025895704 0.017276779 0.0 0.0 0.11336277 0.017414035 0.0 0.0 0.06447414 0.0 0.0 0.0 0.0 0.0 0.0 0.0 0.0 0.0 0.07546419 0.0 0.102025434 0.0 0.18060774 0.0 0.1524106 0.0 …
../DATASETS/24_bones_classifier_train_valid_224x224x3/valid/5/5_APML.dcm_rotation79	12_energy152.jpg 0.07810925 0.0 0.0 0.045982998 0.0 0.0 0.0 0.0 0.0 0.0 0.0 0.0 0.0 0.0 0.30041525 0.06701735 0.22115171 0.0 0.058694307 0.0 0.0 0.0 0.0 0.1881104 0.0 0.24620335 0.0 0.0 0.16662687 0.15434492 0.0 0.0 0.008710822 0.0 0.0 0.0 0.0 0.15667771 0.0 0.0 0.0 0.06711213 0.0 0.0 0.0 0.0 0.0 0.0 0.0 0.0 0.0 0.0 0.0 0.16070616 0.047408823 0.18440606 0.0 0.14477362 0.0 0.0 0.0 0.0 0.21629596 0…
../DATASETS/24_bones_classifier_train_valid_224x224x3/valid/5/5_APML.dcm_rotation100	0_energy152.jpg 0.062313594 0.0 0.0 0.04240597 0.013752699 0.0 0.0 0.0 0.0 0.0 0.0 0.0 0.0 0.0 0.2189277 0.06916391 0.2318998 0.0 0.06896293 0.0 0.0 0.0 0.0 0.252754 0.0 0.26470307 0.0 0.0 0.17791294 0.16333303 0.0 0.0 0.0 0.0 0.0 0.0 0.0 0.17090067 0.0 0.0 0.0 0.051796917 0.0 0.0 0.0 0.0 0.0 0.0 0.0 0.0 0.0 0.0 0.0 0.09210247 0.035248194 0.16295685 0.0 0.122832164 0.0 0.0 0.0 0.0 0.20411454 0.0 …
../DATASETS/24_bones_classifier_train_valid_224x224x3/valid/5/5_APML.dcm_rotation82	6_energy152.jpg 0.070868514 0.0 0.0 0.037898764 0.0 0.0038708844 0.0 0.0 0.0 0.0 0.0 0.0 0.0 0.0 0.33017325 0.01678939 0.23854923 0.0 0.038893998 0.0 0.0 0.0 0.0 0.1695847 0.0 0.21354702 0.0 0.0 0.17070104 0.16730137 0.0 0.0 0.0 0.0 0.0 0.0 0.0 0.16398077 0.0 0.0 0.0 0.08746172 0.0 0.0 0.0 0.0 0.0 0.0 0.0 0.0 0.0 0.0 0.0 0.15868953 0.07526466 0.1640764 0.0 0.14921902 0.0 0.0 0.0 0.0 0.19871105 0.…
../DATASETS/24_bones_classifier_train_valid_224x224x3/valid/5/5_APML.dcm_rotation100	6_energy146.jpg 0.07297279 0.0 0.0 0.043825034 0.0 0.0 0.0 0.0 0.0 0.0 0.0 0.0 0.0 0.0 0.2658808 0.06473595 0.23503861 0.0 0.06254969 0.0 0.0 0.0 0.0 0.19174172 0.0 0.2424367 0.0 0.0 0.17654726 0.17118922 0.0 0.0 0.0 0.0 0.0030001379 0.0 0.0 0.18101253 0.0 0.0 0.0 0.06001794 0.0 0.0 0.0 0.0 0.0 0.0 0.0 0.0 0.0 0.0 0.0 0.12755679 0.06053543 0.1687993 0.0 0.11658702 0.0 0.0 0.0 0.0 0.20107733 0.0 0…
../DATASETS/24_bones_classifier_train_valid_224x224x3/valid/5/5_APML.dcm_rotation100	-9_energy146.jpg 0.08909705 0.0 0.0 0.049716473 0.10094819 0.0 0.0 0.0 0.0 0.0 0.0 0.0 0.0 0.0 0.10990699 0.19204035 0.18352674 0.0 0.100344114 0.0 0.0 0.0 0.0 0.2719227 0.0 0.2523304 0.0 0.0 0.20270094 0.23824896 0.0 0.0 0.0 0.0 0.04265713 0.0 0.0 0.17317924 0.0 0.0 0.0 0.047915895 0.0 0.0 0.0 0.0 0.0 0.0 0.0 0.0 0.0 0.0 0.0 0.052529883 0.007526904 0.12866193 0.0 0.10532231 0.0 0.0 0.0 0.0 0.234…
../DATASETS/24_bones_classifier_train_valid_224x224x3/valid/5/5_APML.dcm_rotation100	-9_energy152.jpg 0.08151367 0.0 0.0 0.047177467 0.0958753 0.0 0.0 0.0 0.0 0.0 0.0 0.0 0.0 0.0 0.11627765 0.17990921 0.18839797 0.0 0.097101845 0.0 0.0 0.0 0.0 0.28346404 0.0 0.25692675 0.0 0.0 0.20122954 0.23178367 0.0 0.0 0.0 0.0 0.031795286 0.0 0.0 0.17053649 0.0 0.0 0.0 0.046683386 0.0 0.0 0.0 0.0 0.0 0.0 0.0 0.0 0.0 0.00021914995 0.0 0.0602666 0.009657888 0.1396392 0.0006630299 0.113457076 0.…
../DATASETS/24_bones_classifier_train_valid_224x224x3/valid/5/5_APML.dcm_rotation85	-21_energy158.jpg 0.112959035 0.0 0.0 0.022581784 0.029723007 0.0 0.0 0.0 0.0 0.0 0.0 0.0 0.0 0.036186606 0.09374806 0.21038471 0.19341934 0.0 0.026747925 0.0 0.0 0.0 0.0 0.35290736 0.0 0.30422488 0.0 0.0 0.16342974 0.13000108 0.0 0.0 0.0 0.041154213 0.010315388 0.0 0.0 0.11863586 0.016298894 0.0 0.0 0.050224226 0.0 0.0 0.0 0.0 0.0 0.0 0.0 0.0 0.0 0.13993949 0.0 0.12972929 0.0 0.19161838 0.0 0.17…
../DATASETS/24_bones_classifier_train_valid_224x224x3/valid/5/5_APML.dcm_rotation79	0_energy158.jpg 0.07965446 0.0 0.0 0.032736007 0.0 0.0 0.0 0.0 0.0 0.0 0.0 0.0 0.0 0.0 0.31406918 0.0026682424 0.25034037 0.0 0.0 0.0 0.0 0.0 0.0 0.25795224 0.0 0.25362962 0.0 0.0 0.15721385 0.16281392 0.0 0.0 0.0 0.0 0.0 0.0 0.0 0.12930124 0.0 0.0 0.0 0.123780005 0.0 0.0 0.0 0.0 0.0 0.0 0.0 0.0 0.0 0.0 0.0 0.16626105 0.046488892 0.15588042 0.0047726785 0.16042031 0.0 0.0 0.0 0.0 0.18935826 0.0 0…
../DATASETS/24_bones_classifier_train_valid_224x224x3/valid/5/5_APML.dcm_rotation100	-12_energy140.jpg 0.09638067 0.0 0.0 0.043654058 0.1246821 0.0 0.0 0.0 0.0 0.0 0.0 0.0 0.0 0.0 0.089789905 0.21498606 0.16151285 0.0 0.0949249 0.0 0.0 0.0 0.0 0.28198615 0.0 0.26464462 0.0 0.0 0.21746117 0.24905604 0.0 0.0 0.0 0.0 0.030656371 0.0 0.0 0.17144105 0.0 0.0 0.0 0.041492373 0.0 0.0 0.0 0.0 0.0 0.0 0.0 0.0 0.0 0.012851023 0.0 0.026308743 0.0 0.14052354 0.009308909 0.09013882 0.0 0.0 0.0…
../DATASETS/24_bones_classifier_train_valid_224x224x3/valid/5/5_APML.dcm_rotation100	-3_energy140.jpg 0.079229474 0.0 0.0 0.012203329 0.059749722 0.0 0.0 0.0 0.0 0.0 0.0 0.0 0.0 0.02295199 0.21708697 0.09455888 0.22602138 0.0 0.0418995 0.0 0.0 0.0 0.0 0.30104646 0.0 0.28713807 0.0 0.0 0.18465701 0.18897244 0.0 0.0 0.0 0.0 0.0 0.0 0.0 0.13062276 0.0 0.0 0.0 0.07537617 0.0 0.0 0.0 0.0 0.0 0.0 0.0 0.0 0.0 0.0034814428 0.0 0.115109935 0.03884468 0.16527109 0.019915616 0.13707097 0.0 …
../DATASETS/24_bones_classifier_train_valid_224x224x3/valid/5/5_APML.dcm_rotation100	-15_energy140.jpg 0.10377576 0.0 0.0 0.032618012 0.12188556 0.0 0.0 0.0 0.0 0.0 0.0 0.0 0.0 0.0 0.0772941 0.23064448 0.16191165 0.0 0.08738482 0.0 0.0 0.0 0.0 0.30018032 0.0 0.2709613 0.0 0.0 0.22518636 0.24482983 0.0 0.0 0.0 0.0 0.022105044 0.0 0.0 0.16553502 0.0 0.0 0.0 0.03644126 0.0 0.0 0.0 0.0 0.0 0.0 0.0 0.0 0.0 0.041354854 0.0 0.023631966 0.0 0.15720864 0.007328475 0.0944903 0.0 0.0 0.0 0.…
../DATASETS/24_bones_classifier_train_valid_224x224x3/valid/5/5_APML.dcm_rotation79	0_energy146.jpg 0.08181387 0.0 0.0 0.019344725 0.0 0.0 0.0 0.0 0.0 0.0 0.0 0.0 0.0 0.0068747764 0.3148604 0.007665903 0.2578108 0.0 0.009772228 0.0 0.0 0.0 0.0 0.23228632 0.0 0.23453295 0.0 0.0 0.167934 0.15992892 0.0 0.0 0.0 0.0 0.0 0.0 0.0 0.1280849 0.0 0.0 0.0 0.11112163 0.0 0.0 0.0 0.0 0.0 0.0 0.0 0.0 0.0 0.0 0.0 0.17733875 0.06756192 0.16691694 0.00028988125 0.17265077 0.0 0.0 0.0 0.0 0.2008…
../DATASETS/24_bones_classifier_train_valid_224x224x3/valid/5/5_APML.dcm_rotation85	-18_energy152.jpg 0.11167338 0.0 0.0 0.015116918 0.051985733 0.0 0.0 0.0 0.0 0.0 0.0 0.0 0.0 0.0240962 0.12806797 0.20470278 0.19631417 0.0 0.01953281 0.0 0.0 0.0 0.0 0.33741477 0.0 0.30626866 0.0 0.0 0.16630992 0.16609542 0.0 0.0 0.0 0.02585889 0.0028916725 0.0 0.0 0.10754091 0.0072298334 0.0 0.0 0.06938194 0.0 0.0 0.0 0.0 0.0 0.0 0.0 0.0 0.0 0.09973971 0.0 0.13139687 0.0 0.18893366 0.0 0.171685…
../DATASETS/24_bones_classifier_train_valid_224x224x3/valid/5/5_APML.dcm_rotation103	-12_energy146.jpg 0.09399568 0.0 0.0 0.04959629 0.10288405 0.0 0.0 0.0 0.0 0.0 0.0 0.0 0.0 0.0 0.086445324 0.23060328 0.15534931 0.0 0.101877436 0.0 0.0 0.0 0.0 0.28288072 0.0 0.26828042 0.0 0.0 0.21368285 0.24032764 0.0 0.0 0.0 0.0 0.035781767 0.0 0.0 0.17297539 0.0 0.0 0.0 0.029069202 0.0 0.0 0.0 0.0 0.0 0.0 0.0 0.0 0.0 0.029119471 0.0 0.024976343 0.0 0.148542 0.0 0.09035541 0.0 0.0 0.0 0.0 0.2…
../DATASETS/24_bones_classifier_train_valid_224x224x3/valid/5/5_APML.dcm_rotation82	-18_energy146.jpg 0.11805854 0.0 0.0 0.015052256 0.05434059 0.0 0.0 0.0 0.0 0.0 0.0 0.0 0.0 0.01957285 0.13842241 0.21505262 0.19757944 0.0 0.034326475 0.0 0.0 0.0 0.0 0.32049382 0.0 0.30087206 0.0 0.0 0.16947462 0.1645832 0.0 0.0 0.0 0.02404476 0.010104915 0.0 0.0 0.10082905 0.012164577 0.0 0.0 0.059396118 0.0 0.0 0.0 0.0 0.0 0.0 0.0 0.0 0.0 0.08924615 0.0 0.12625507 0.0 0.19611512 0.0 0.173604 …
../DATASETS/24_bones_classifier_train_valid_224x224x3/valid/5/5_APML.dcm_rotation73	-12_energy158.jpg 0.11808659 0.0 0.0 0.0 0.056440774 0.0 0.0 0.0 0.0 0.0 0.0 0.0 0.0 0.04731738 0.15381268 0.1583314 0.22933437 0.0 0.0 0.0 0.0 0.0 0.0 0.3379474 0.0 0.31278214 0.0 0.022486165 0.12558909 0.17036678 0.0 0.0 0.0 0.063294224 0.0 0.0 0.0 0.047620393 0.0 0.0 0.0 0.11031994 0.0 0.0 0.0 0.0 0.0 0.0 0.0 0.0 0.0 0.092522115 0.0 0.16611277 0.0 0.19052586 0.0026631865 0.18642144 0.0 0.0 0.0…
../DATASETS/24_bones_classifier_train_valid_224x224x3/valid/5/5_APML.dcm_rotation100	9_energy146.jpg 0.073655754 0.0 0.0 0.033313427 0.0 0.0 0.0 0.0 0.0 0.0 0.0 0.0 0.0 0.009370965 0.27013507 0.070073634 0.23346332 0.0 0.050330114 0.0 0.0 0.0 0.0 0.20031989 0.0 0.25135013 0.0 0.0 0.17746527 0.1765584 0.0 0.0 0.0013992082 0.0 0.0 0.0 0.0 0.1653972 0.0 0.0 0.0 0.06588778 0.0 0.0 0.0 0.0 0.0 0.0 0.0 0.0 0.0 0.0 0.0 0.15103762 0.06736725 0.17929663 0.0 0.12704328 0.0 0.0 0.0 0.0 0.20…
../DATASETS/24_bones_classifier_train_valid_224x224x3/valid/5/5_APML.dcm_rotation100	-3_energy152.jpg 0.07086742 0.0 0.0 0.02794232 0.030203803 0.0 0.0 0.0 0.0 0.0 0.0 0.0 0.0 0.0 0.2163816 0.08538372 0.2312049 0.0 0.05281558 0.0 0.0 0.0 0.0 0.2922308 0.0 0.2895612 0.0 0.0 0.18025425 0.17736645 0.0 0.0 0.0 0.0 0.0 0.0 0.0 0.14248775 0.0 0.0 0.0 0.05775219 0.0 0.0 0.0 0.0 0.0 0.0 0.0 0.0 0.0 0.0031385997 0.0 0.10272132 0.022512024 0.17203324 0.011329134 0.13189173 0.0 0.0 0.0 0.0 …
../DATASETS/24_bones_classifier_train_valid_224x224x3/valid/5/5_APML.dcm_rotation100	-15_energy158.jpg 0.07879408 0.0 0.0 0.037123766 0.13252133 0.0 0.0 0.0 0.0 0.0 0.0 0.0 0.0 0.012332907 0.06318834 0.23700707 0.17114598 0.0 0.090910934 0.0 0.0 0.0 0.0 0.31820503 0.0 0.24890888 0.0 0.0 0.19509605 0.21992354 0.0 0.0 0.0 0.0 0.022432484 0.0 0.0 0.1545789 0.0 0.0 0.0 0.032742005 0.0 0.0 0.0 0.0 0.0 0.0 0.0 0.0 0.0 0.072742164 0.0 0.05661988 0.0 0.15999284 0.013272825 0.12232545 0.0…
../DATASETS/24_bones_classifier_train_valid_224x224x3/valid/5/5_APML.dcm_rotation82	-6_energy146.jpg 0.09447665 0.0 0.0 0.036221668 0.03792906 0.0 0.0 0.0 0.0 0.0 0.0 0.0 0.0 0.0 0.2249811 0.12414192 0.20826928 0.0 0.047402818 0.0 0.0 0.0 0.0 0.2787629 0.0 0.26787567 0.0 0.0 0.17735125 0.1941723 0.0 0.0 0.0 0.0 0.0 0.0 0.0 0.1252457 0.0 0.0 0.0 0.092849076 0.0 0.0 0.0 0.0 0.0 0.0 0.0 0.0 0.0 0.0 0.0 0.13749762 0.0 0.15639071 0.0047302716 0.17339979 0.0 0.0 0.0 0.0 0.24881816 0.0…
../DATASETS/24_bones_classifier_train_valid_224x224x3/valid/5/5_APML.dcm_rotation79	18_energy158.jpg 0.06656601 0.0 0.0 0.092504025 0.0 0.0 0.0 0.0 0.0 0.0 0.0 0.0 0.0 0.0 0.28043285 0.083121255 0.19126688 0.0 0.099671856 0.0 0.0 0.0 0.0 0.18048556 0.0 0.24585286 0.0 0.0 0.17010045 0.1413758 0.0 0.0 0.0 0.0 0.03780799 0.0 0.0 0.2020597 0.0 0.0 0.0 0.04061018 0.0 0.0 0.0 0.0 0.0 0.0 0.0 0.0 0.0 0.0 0.0 0.11662293 0.022379791 0.17236236 0.0 0.10235386 0.0 0.0 0.0 0.0 0.22602567 0.…
../DATASETS/24_bones_classifier_train_valid_224x224x3/valid/5/5_APML.dcm_rotation82	9_energy158.jpg 0.06916211 0.0 0.0 0.026061788 0.0 0.0 0.0 0.0 0.0 0.0 0.0 0.0 0.0 0.012653178 0.31964138 0.025921209 0.2365896 0.0 0.016111998 0.0 0.0 0.0 0.0 0.18518591 0.0 0.22854038 0.0 0.0 0.16496916 0.18723844 0.0 0.0 0.007433061 0.0 0.0 0.0 0.0 0.1497089 0.0 0.0 0.0 0.11216192 0.0 0.0 0.0 0.0 0.0 0.0 0.0 0.0 0.0 0.0 0.0 0.18790689 0.091982245 0.15651233 0.0 0.15381464 0.0 0.0 0.0 0.0 0.200…
../DATASETS/24_bones_classifier_train_valid_224x224x3/valid/5/5_APML.dcm_rotation73	-21_energy140.jpg 0.1582659 0.0 0.0 0.0 0.07011159 0.0 0.0 0.0 0.0 0.0 0.0 0.0 0.0 0.060207408 0.09190044 0.2453956 0.17664398 0.0 0.027811438 0.0 0.0 0.0 0.0 0.35228816 0.0 0.30889314 0.0 0.026720028 0.17744493 0.1629214 0.0 0.0 0.0 0.07120436 0.0 0.0 0.0 0.054762207 0.02899804 0.0 0.0 0.050408836 0.0 0.0 0.0 0.0 0.0 0.0 0.0 0.0 0.0 0.15414095 0.0 0.08604041 0.0 0.19785699 0.0 0.1708556 0.0 0.0 …
../DATASETS/24_bones_classifier_train_valid_224x224x3/valid/5/5_APML.dcm_rotation100	-18_energy146.jpg 0.118002765 0.0 0.0 0.026865289 0.095291026 0.0 0.0 0.0 0.0 0.0 0.0 0.0 0.0 0.0 0.051198155 0.2780912 0.13973746 0.0 0.07213378 0.0 0.0 0.0 0.0 0.33192778 0.0 0.3017033 0.0 0.0 0.20750266 0.21357001 0.0 0.0 0.0 0.0 0.020555992 0.0 0.0 0.12715867 0.014583719 0.0 0.0 0.012138527 0.0 0.0 0.0 0.0 0.0 0.0 0.0 0.0 0.0 0.1137789 0.0 0.036023602 0.0 0.16086395 0.0 0.12296842 0.0 0.0 0.0…
../DATASETS/24_bones_classifier_train_valid_224x224x3/valid/5/5_APML.dcm_rotation82	18_energy140.jpg 0.055364136 0.0 0.0 0.08884304 0.0 0.0 0.0 0.0 0.0 0.0 0.0 0.0 0.0 0.0 0.30182633 0.06495523 0.19280082 0.0 0.111108795 0.0 0.0 0.0 0.0 0.15033452 0.0 0.24857491 0.0 0.0 0.1717034 0.1284848 0.0 0.0 0.016604848 0.0 0.034259226 0.0 0.0 0.20680602 0.0 0.0 0.0 0.011018866 0.0 0.0 0.0 0.0 0.0 0.0 0.0 0.0 0.0 0.0 0.0 0.114716396 0.029973974 0.18799636 0.0 0.082329236 0.0 0.0 0.0 0.0 0.…
../DATASETS/24_bones_classifier_train_valid_224x224x3/valid/5/5_APML.dcm_rotation73	-21_energy146.jpg 0.1567793 0.0 0.0 0.0056596575 0.04016487 0.0 0.0 0.0 0.0 0.0 0.0 0.0 0.0 0.044353098 0.09651357 0.24288145 0.1937696 0.0 0.03979021 0.0 0.0 0.0 0.0 0.34547243 0.0 0.30535096 0.0 0.029252779 0.1596558 0.12774064 0.0 0.0 0.0 0.08125149 0.0 0.0 0.0 0.060700066 0.024547951 0.0 0.0 0.03568456 0.0 0.0 0.0 0.0 0.0 0.0 0.0 0.0 0.0 0.15205576 0.0 0.105203 0.0 0.20815983 0.0 0.18724331 0…
../DATASETS/24_bones_classifier_train_valid_224x224x3/valid/5/5_APML.dcm_rotation79	9_energy152.jpg 0.07939307 0.0 0.0 0.037259705 0.0 0.0 0.0 0.0 0.0 0.0 0.0 0.0 0.0 0.0 0.30822593 0.055228807 0.23024173 0.0 0.043932088 0.0 0.0 0.0 0.0 0.1849612 0.0 0.2330312 0.0 0.0 0.1706907 0.18496773 0.0 0.0 0.0 0.0 0.0 0.0 0.0 0.15316883 0.0 0.0 0.0 0.0889351 0.0 0.0 0.0 0.0 0.0 0.0 0.0 0.0 0.0 0.0 0.0 0.16732746 0.05972021 0.16446829 0.0 0.15045561 0.0 0.0 0.0 0.0 0.2155899 0.0 0.0 0.0 0.…
../DATASETS/24_bones_classifier_train_valid_224x224x3/valid/5/5_APML.dcm_rotation100	-6_energy158.jpg 0.06490679 0.0 0.0 0.035090726 0.07275747 0.0 0.0 0.0 0.0 0.0 0.0 0.0 0.0 0.013590744 0.17384084 0.12569767 0.21446814 0.0 0.082891874 0.0 0.0 0.0 0.0 0.27008152 0.0 0.24474564 0.0 0.0 0.19857891 0.20814523 0.0 0.0 0.0 0.0 0.00082792994 0.0 0.0 0.16762908 0.0 0.0 0.0 0.048856895 0.0 0.0 0.0 0.0 0.0 0.0 0.0 0.0 0.0 0.0 0.0 0.09630399 0.052531593 0.15426259 0.0 0.122517824 0.0 0.0 …
../DATASETS/24_bones_classifier_train_valid_224x224x3/valid/5/5_APML.dcm_rotation79	21_energy146.jpg 0.086034454 0.0 0.0 0.117525175 0.0 0.0 0.0 0.0 0.0 0.0 0.0 0.0 0.0 0.0 0.26396367 0.113176465 0.18030028 0.0 0.12170688 0.0 0.0 0.0 0.0 0.196931 0.0 0.26785335 0.0 0.0 0.1760417 0.12674478 0.0 0.0 0.0 0.0 0.056801513 0.0 0.0 0.20004226 0.0 0.0 0.0 0.017782249 0.0 0.0 0.0 0.0 0.0 0.0 0.0 0.0 0.0 0.0 0.0 0.103651516 0.0 0.16856854 0.0 0.1009062 0.0 0.0 0.0 0.0 0.24569738 0.0 0.0 0…
../DATASETS/24_bones_classifier_train_valid_224x224x3/valid/5/5_APML.dcm_rotation82	-9_energy146.jpg 0.095363885 0.0 0.0 0.024115426 0.062433712 0.0 0.0 0.0 0.0 0.0 0.0 0.0 0.0 0.0074551385 0.18435155 0.15662406 0.20249952 0.0 0.04988638 0.0 0.0 0.0 0.0 0.26940447 0.0 0.27141267 0.0 0.0 0.18269818 0.21322805 0.0 0.0 0.0 0.0 0.012660434 0.0 0.0 0.13831459 0.0 0.0 0.0 0.090523876 0.0 0.0 0.0 0.0 0.0 0.0 0.0 0.0 0.0 0.0 0.0 0.13346307 0.0018668085 0.151403 0.0060486584 0.14940704 0…
../DATASETS/24_bones_classifier_train_valid_224x224x3/valid/5/5_APML.dcm_rotation85	-9_energy146.jpg 0.094317436 0.0 0.0 0.023937227 0.061374977 0.0 0.0 0.0 0.0 0.0 0.0 0.0 0.0 0.01077378 0.19068864 0.15621907 0.2036213 0.0 0.04006761 0.0 0.0 0.0 0.0 0.26393834 0.0 0.27229598 0.0 0.0 0.17697825 0.215785 0.0 0.0 0.0 0.0 0.011087868 0.0 0.0 0.13751678 0.0 0.0 0.0 0.10171852 0.0 0.0 0.0 0.0 0.0 0.0 0.0 0.0 0.0 0.0 0.0 0.14421871 0.002376016 0.14853854 0.0087123355 0.14986663 0.0 0.…
../DATASETS/24_bones_classifier_train_valid_224x224x3/valid/5/5_APML.dcm_rotation73	-15_energy146.jpg 0.12567714 0.0 0.0 0.0 0.084068246 0.0 0.0 0.0 0.0 0.0 0.0 0.0 0.0 0.04331422 0.11642645 0.2227276 0.20038812 0.0 0.040405486 0.0 0.0 0.0 0.0 0.3335318 0.0 0.30060735 0.0 0.02125223 0.16424693 0.16095029 0.0 0.0 0.0 0.044269882 0.0 0.0 0.0 0.068993345 0.0 0.0 0.0 0.05791903 0.0 0.0 0.0 0.0 0.0 0.0 0.0 0.0 0.0 0.109317176 0.0 0.106903754 0.0 0.19611019 0.0 0.1751541 0.0 0.0 0.0 0…
../DATASETS/24_bones_classifier_train_valid_224x224x3/valid/5/5_APML.dcm_rotation82	6_energy146.jpg 0.075625315 0.0 0.0 0.045409195 0.0 0.0 0.0 0.0 0.0 0.0 0.0 0.0 0.0 0.0 0.3151749 0.038910456 0.23357075 0.0 0.05899277 0.0 0.0 0.0 0.0 0.16239168 0.0 0.21275137 0.0 0.0 0.17598853 0.16757877 0.0 0.0 0.0 0.0 0.015113553 0.0 0.0 0.17120181 0.0 0.0 0.0 0.07339544 0.0 0.0 0.0 0.0 0.0 0.0 0.0 0.0 0.0 0.0 0.0 0.14649574 0.0654651 0.16798063 0.0 0.13989791 0.0 0.0 0.0 0.0 0.20524207 0.0…
../DATASETS/24_bones_classifier_train_valid_224x224x3/valid/5/5_APML.dcm_rotation79	0_energy140.jpg 0.08293859 0.0 0.0 0.006168629 0.014138486 0.0020153802 0.0 0.0 0.0 0.0 0.0 0.0 0.0 0.034443643 0.3231047 0.0 0.2631976 0.0 0.0 0.0 0.0 0.0 0.0 0.21488391 0.0 0.22311607 0.0 0.0 0.17494832 0.1693876 0.0 0.0 0.018181155 0.0 0.0 0.0 0.0 0.12907746 0.0 0.0 0.0 0.12074683 0.0 0.0 0.0 0.0 0.0 0.0 0.0 0.0 0.0 0.0 0.0 0.19575179 0.107098885 0.1609849 0.00666487 0.16970797 0.0 0.0 0.0 0.0…
../DATASETS/24_bones_classifier_train_valid_224x224x3/valid/5/5_APML.dcm_rotation82	-12_energy158.jpg 0.09277825 0.0 0.0 0.0 0.08117396 0.0 0.0 0.0 0.0 0.0 0.0 0.0 0.0 0.025367253 0.14682743 0.16798784 0.19997609 0.0 0.0 0.0 0.0 0.0 0.0 0.33801597 0.0 0.3119439 0.0 0.0 0.16961288 0.2180438 0.0 0.0 0.0 0.0 0.0 0.0 0.0 0.106976375 0.0 0.0 0.0 0.108271666 0.0 0.0 0.0 0.0 0.0 0.0 0.0 0.0 0.0 0.05539861 0.0 0.13509828 0.0 0.16581164 0.03504652 0.15461127 0.0 0.0 0.0 0.0 0.24028617 0.…
../DATASETS/24_bones_classifier_train_valid_224x224x3/valid/5/5_APML.dcm_rotation82	-18_energy152.jpg 0.11034458 0.0 0.0 0.011329516 0.05558875 0.0 0.0 0.0 0.0 0.0 0.0 0.0 0.0 0.027774759 0.13093361 0.20417394 0.20247588 0.0 0.026064612 0.0 0.0 0.0 0.0 0.33520475 0.0 0.30267358 0.0 0.0 0.16098645 0.15804684 0.0 0.0 0.0 0.035325926 0.0 0.0 0.0 0.097843476 0.004180627 0.0 0.0 0.06265107 0.0 0.0 0.0 0.0 0.0 0.0 0.0 0.0 0.0 0.10625593 0.0 0.13334218 0.0 0.194748 0.0 0.1792859 0.0 0.…
../DATASETS/24_bones_classifier_train_valid_224x224x3/valid/5/5_APML.dcm_rotation82	-6_energy140.jpg 0.100100294 0.0 0.0 0.0346719 0.058586497 0.0 0.0 0.0 0.0 0.0 0.0 0.0 0.0 5.5243225e-05 0.22016834 0.13087633 0.20037566 0.0 0.054682214 0.0 0.0 0.0 0.0 0.2748386 0.0 0.2587598 0.0 0.0 0.18459256 0.20047574 0.0 0.0 0.0 0.0 0.0 0.0 0.0 0.12401665 0.0 0.0 0.0 0.09279319 0.0 0.0 0.0 0.0 0.0 0.0 0.0 0.0 0.0 0.0 0.0 0.12773487 0.0 0.15134127 0.012317883 0.1780007 0.0 0.0 0.0 0.0 0.253…
../DATASETS/24_bones_classifier_train_valid_224x224x3/valid/5/5_APML.dcm_rotation79	-9_energy152.jpg 0.09746807 0.0 0.0 0.0 0.063365035 0.0 0.0 0.0 0.0 0.0 0.0 0.0 0.0 0.024163257 0.20141985 0.13004743 0.2156371 0.0 0.0032101835 0.0 0.0 0.0 0.0 0.30694604 0.0 0.28444844 0.0 0.0 0.17043276 0.22065675 0.0 0.0 0.0 0.0 0.0 0.0 0.0 0.105609596 0.0 0.0 0.0 0.12075511 0.0 0.0 0.0 0.0 0.0 0.0 0.0 0.0 0.0 0.0019622708 0.0 0.16500685 0.011109797 0.1615647 0.02168449 0.16880524 0.0 0.0 0.0…
../DATASETS/24_bones_classifier_train_valid_224x224x3/valid/5/5_APML.dcm_rotation82	12_energy152.jpg 0.064207986 0.0 0.0 0.048091818 0.0 0.0 0.0 0.0 0.0 0.0 0.0 0.0 0.0 0.0 0.30074918 0.051723704 0.21911404 0.0 0.054896165 0.0 0.0 0.0 0.0 0.17408901 0.0 0.23221175 0.0 0.0 0.17224282 0.16559544 0.0 0.0 0.017684136 0.0 0.0 0.0 0.0 0.17398447 0.0 0.0 0.0 0.07475824 0.0 0.0 0.0 0.0 0.0 0.0 0.0 0.0 0.0 0.0 0.0 0.16492502 0.07690555 0.16998945 0.0 0.1362786 0.0 0.0 0.0 0.0 0.20573741 …
../DATASETS/24_bones_classifier_train_valid_224x224x3/valid/5/5_APML.dcm_rotation100	-18_energy140.jpg 0.122429974 0.0 0.0 0.026067914 0.09743342 0.0 0.0 0.0 0.0 0.0 0.0 0.0 0.0 0.0 0.052318987 0.27749455 0.1330317 0.0 0.07013673 0.0 0.0 0.0 0.0 0.32793775 0.0 0.30453193 0.0 0.0 0.21641384 0.22373657 0.0 0.0 0.0 0.0 0.020716896 0.0 0.0 0.1282666 0.019609358 0.0 0.0 0.014685539 0.0 0.0 0.0 0.0 0.0 0.0 0.0 0.0 0.0 0.10703254 0.0 0.023584288 0.0 0.1586529 0.0 0.115745135 0.0 0.0 0.0…
../DATASETS/24_bones_classifier_train_valid_224x224x3/valid/5/5_APML.dcm_rotation85	-15_energy152.jpg 0.099467926 0.0 0.0 0.0048097754 0.092875816 0.0 0.0 0.0 0.0 0.0 0.0 0.0 0.0 0.026674112 0.11575056 0.19957429 0.19137248 0.0 0.026618408 0.0 0.0 0.0 0.0 0.32701936 0.0 0.31007844 0.0 0.0 0.18087643 0.20663929 0.0 0.0 0.0 0.0 0.0 0.0 0.0 0.11631334 0.0 0.0 0.0 0.07885867 0.0 0.0 0.0 0.0 0.0 0.0 0.0 0.0 0.0 0.06760831 0.0 0.10684582 0.0 0.16721682 0.024198968 0.14537525 0.0 0.0 0…
../DATASETS/24_bones_classifier_train_valid_224x224x3/valid/5/5_APML.dcm_rotation85	0_energy146.jpg 0.07358112 0.0 0.0 0.03258185 0.0 0.016460342 0.0 0.0 0.0 0.0 0.0 0.0 0.0 0.0 0.34163922 0.0 0.25443068 0.0 0.0015214259 0.0 0.0 0.0 0.0 0.21337272 0.0 0.23589905 0.0 0.0 0.1566421 0.14909649 0.0 0.0 0.0 0.0 0.0 0.0 0.0 0.13854623 0.0 0.0 0.0 0.111811504 0.0 0.0 0.0 0.0 0.0 0.0 0.0 0.0 0.0 0.0 0.0 0.18255575 0.056988157 0.16463503 0.0 0.16949643 0.0 0.0 0.0 0.0 0.18924794 0.0 0.0 …
../DATASETS/24_bones_classifier_train_valid_224x224x3/valid/5/5_APML.dcm_rotation79	12_energy158.jpg 0.07617654 0.0 0.0 0.042255465 0.0 0.0 0.0 0.0 0.0013883822 0.0 0.0 0.0 0.0 0.0 0.3042667 0.05832012 0.22105648 0.0 0.047751203 0.0 0.0 0.0 0.0 0.19938137 0.0 0.24277319 0.0 0.0 0.1614855 0.14809394 0.0 0.0 0.0040160585 0.0 0.0 0.0 0.0 0.15008925 0.0 0.0 0.0 0.07734112 0.0 0.0 0.0 0.0 0.0 0.0 0.0 0.0 0.0 0.0 0.0 0.16599008 0.05010351 0.18710153 0.0 0.15444715 0.0 0.0 0.0 0.0 0.21…
../DATASETS/24_bones_classifier_train_valid_224x224x3/valid/5/5_APML.dcm_rotation82	3_energy152.jpg 0.055655874 0.0 0.0 0.02808054 0.0 0.04458191 0.0 0.0 0.0 0.0 0.0 0.0 0.0 0.0 0.34159452 0.0 0.25694746 0.0 0.020060413 0.0 0.0 0.0 0.0 0.17189391 0.0 0.22086878 0.0 0.0 0.16394214 0.16065629 0.0 0.0 0.0070241815 0.0 0.0 0.0 0.0038457054 0.15988523 0.0 0.0 0.0 0.092498735 0.0 0.0 0.0 0.0 0.0 0.0 0.0 0.0 0.0 0.0 0.0 0.1721728 0.09676513 0.1653094 0.0 0.15468732 0.0 0.0 0.0 0.0 0.16…
../DATASETS/24_bones_classifier_train_valid_224x224x3/valid/5/5_APML.dcm_rotation82	-15_energy158.jpg 0.09268462 0.0 0.0 0.00022020075 0.09440849 0.0 0.0 0.0 0.0 0.0 0.0 0.0 0.0 0.040923446 0.10562189 0.2062174 0.18932055 0.0 0.027281215 0.0 0.0 0.0 0.0 0.3392681 0.0 0.30190128 0.0 0.0 0.1666407 0.18763533 0.0 0.0 0.0 0.008546881 0.0 0.0 0.0 0.10598171 0.0 0.0 0.0 0.074161105 0.0 0.0 0.0 0.0 0.0 0.0 0.0 0.0 0.0 0.095689744 0.0 0.11315426 0.0 0.17004567 0.021525903 0.1539653 0.0 …
../DATASETS/24_bones_classifier_train_valid_224x224x3/valid/5/5_APML.dcm_rotation85	-15_energy140.jpg 0.11021171 0.0 0.0 0.0030370012 0.11225722 0.0 0.0 0.0 0.0 0.0 0.0 0.0 0.0 0.028609691 0.11899838 0.20100214 0.18598846 0.0 0.03648151 0.0 0.0 0.0 0.0 0.3108002 0.0 0.2976961 0.0 0.0 0.20052792 0.2234332 0.0 0.0 0.0 0.0 0.0050432924 0.0 0.0 0.121000275 0.0 0.0 0.0 0.07752728 0.0 0.0 0.0 0.0 0.0 0.0 0.0 0.0 0.0 0.036586784 0.0 0.090030275 0.0 0.16462055 0.026792865 0.13155241 0.0…
../DATASETS/24_bones_classifier_train_valid_224x224x3/valid/5/5_APML.dcm_rotation79	21_energy158.jpg 0.080470175 0.0 0.0 0.10670752 0.0 0.0 0.0 0.0 0.0 0.0 0.0 0.0 0.0 0.0 0.2658044 0.10028174 0.18037 0.0 0.103066094 0.0 0.0 0.0 0.0 0.20865513 0.0 0.25895503 0.0 0.0 0.17048827 0.14091395 0.0 0.0 0.0 0.0 0.039059423 0.0 0.0 0.19004697 0.0 0.0 0.0 0.03632002 0.0 0.0 0.0 0.0 0.0 0.0 0.0 0.0 0.0 0.0 0.0 0.12583801 0.0029941653 0.16363229 0.0 0.11200704 0.0 0.0 0.0 0.0 0.24457115 0.0…
../DATASETS/24_bones_classifier_train_valid_224x224x3/valid/5/5_APML.dcm_rotation73	-15_energy158.jpg 0.11570338 0.0 0.0 0.0008447156 0.07782214 0.0 0.0 0.0 0.0 0.0 0.0 0.0 0.0 0.06846878 0.09309246 0.21040538 0.20588997 0.0 0.028992832 0.0 0.0 0.0 0.0 0.34781212 0.0 0.29749683 0.0 0.037473768 0.12851836 0.13372433 0.0 0.0 0.0 0.07514544 0.0 0.0 0.0 0.04833365 0.0 0.0 0.0 0.068671174 0.0 0.0 0.0 0.0 0.0 0.0 0.0 0.0 0.0 0.13287504 0.0 0.12807931 0.0 0.18774307 0.0 0.18810052 0.0 …
../DATASETS/24_bones_classifier_train_valid_224x224x3/valid/5/5_APML.dcm_rotation85	-6_energy140.jpg 0.09682566 0.0 0.0 0.040041596 0.050920367 0.0 0.0 0.0 0.0 0.0 0.0 0.0 0.0 0.0 0.22231522 0.1354617 0.20070368 0.0 0.051589545 0.0 0.0 0.0 0.0 0.27036873 0.0 0.26252973 0.0 0.0 0.17824845 0.20122856 0.0 0.0 0.0 0.0 0.0017543383 0.0 0.0 0.13064234 0.0 0.0 0.0 0.095987156 0.0 0.0 0.0 0.0 0.0 0.0 0.0 0.0 0.0 0.0 0.0 0.12937413 0.0 0.14902237 0.008886643 0.17522939 0.0 0.0 0.0 0.0 0.…
../DATASETS/24_bones_classifier_train_valid_224x224x3/valid/5/5_APML.dcm_rotation82	-15_energy146.jpg 0.10523701 0.0 0.0 0.007256789 0.08786434 0.0 0.0 0.0 0.0 0.0 0.0 0.0 0.0 0.019958045 0.13133621 0.20028041 0.1974649 0.0 0.041687787 0.0 0.0 0.0 0.0 0.31285658 0.0 0.30062795 0.0 0.0 0.18444556 0.19903989 0.0 0.0 0.0 0.0 0.0061821286 0.0 0.0 0.11634877 0.0 0.0 0.0 0.06847514 0.0 0.0 0.0 0.0 0.0 0.0 0.0 0.0 0.0 0.051921457 0.0 0.105981246 0.0 0.17897493 0.018559968 0.14923318 0.…
../DATASETS/24_bones_classifier_train_valid_224x224x3/valid/5/5_APML.dcm_rotation100	-3_energy146.jpg 0.07709167 0.0 0.0 0.02107513 0.043308835 0.0 0.0 0.0 0.0 0.0 0.0 0.0 0.0 0.00149268 0.21496895 0.09483001 0.22655968 0.0 0.050130546 0.0 0.0 0.0 0.0 0.29840285 0.0 0.291388 0.0 0.0 0.18203485 0.18264925 0.0 0.0 0.0 0.0 0.0 0.0 0.0 0.13631785 0.0 0.0 0.0 0.06534713 0.0 0.0 0.0 0.0 0.0 0.0 0.0 0.0 0.0 0.0068889596 0.0 0.104610406 0.020979542 0.16920248 0.01432419 0.13434327 0.0 0.…
../DATASETS/24_bones_classifier_train_valid_224x224x3/valid/5/5_APML.dcm_rotation82	3_energy146.jpg 0.05917845 0.0 0.0 0.031236876 0.0 0.027991788 0.0 0.0 0.0 0.0 0.0 0.0 0.0 0.0 0.33093607 0.0 0.2512229 0.0 0.03392786 0.0 0.0 0.0 0.0 0.17025901 0.0 0.21431248 0.0 0.0 0.16931619 0.15544148 0.0 0.0 0.012985251 0.0 0.0 0.0 0.0 0.16177377 0.0 0.0 0.0 0.08257845 0.0 0.0 0.0 0.0 0.0 0.0 0.0 0.0 0.0 0.0 0.0 0.16553095 0.092310585 0.17047988 0.0 0.15558252 0.0 0.0 0.0 0.0 0.1810294 0.0…
../DATASETS/24_bones_classifier_train_valid_224x224x3/valid/5/5_APML.dcm_rotation85	-3_energy158.jpg 0.08104326 0.0 0.0 0.037469517 0.0 0.0 0.0 0.0 0.0 0.0 0.0 0.0 0.0 0.0 0.28742373 0.04781755 0.23484723 0.0 0.01166789 0.0 0.0 0.0 0.0 0.28782508 0.0 0.27729094 0.0 0.0 0.15564363 0.16223198 0.0 0.0 0.0 0.0 0.0 0.0 0.0 0.12103128 0.0 0.0 0.0 0.10650937 0.0 0.0 0.0 0.0 0.0 0.0 0.0 0.0 0.0 0.0 0.0 0.15876636 0.013469322 0.16630465 0.0 0.16661763 0.0 0.0 0.0 0.0 0.1931196 0.0 0.0 0.…
../DATASETS/24_bones_classifier_train_valid_224x224x3/valid/5/5_APML.dcm_rotation79	6_energy140.jpg 0.08456642 0.0 0.0 0.046015617 0.0 0.0 0.0 0.0 0.0 0.0 0.0 0.0 0.0 0.0 0.30287278 0.057680823 0.23057866 0.0 0.07627105 0.0 0.0 0.0 0.0 0.15667269 0.0 0.20699449 0.0 0.0 0.18145387 0.16875312 0.0 0.0 0.0 0.0 0.028256265 0.0 0.0 0.1719063 0.0 0.0 0.0 0.06320457 0.0 0.0 0.0 0.0 0.0 0.0 0.0 0.0 0.0 0.0 0.0 0.138686 0.06284038 0.17094588 0.0 0.13613045 0.0 0.0 0.0 0.0 0.21498206 0.0 0…
../DATASETS/24_bones_classifier_train_valid_224x224x3/valid/5/5_APML.dcm_rotation103	21_energy152.jpg 0.06599631 0.0 0.0 0.043608285 0.0 0.009358685 0.0 0.0 0.019566456 0.0 0.0 0.0 0.0 0.0 0.32395142 0.026554191 0.21736485 0.0 0.047254864 0.0 0.0 0.0 0.0 0.1950029 0.0 0.29791266 0.0 0.0 0.15503187 0.09158823 0.0 0.0 0.055999644 0.0 0.0 0.0 0.0 0.15132758 0.0 0.0 0.0 0.025114458 0.0 0.0 0.0 0.0 0.0 0.0 0.0 0.0 0.0 0.0 0.0 0.17142187 0.05387611 0.2181943 0.0 0.11324108 0.0 0.0 0.0 …
../DATASETS/24_bones_classifier_train_valid_224x224x3/valid/5/5_APML.dcm_rotation100	-18_energy158.jpg 0.09524905 0.0 0.0 0.03419481 0.100348614 0.0 0.0 0.0 0.0 0.0 0.0 0.0 0.0 0.016825102 0.043551847 0.273877 0.15519008 0.0 0.07309398 0.0 0.0 0.0 0.0 0.34207994 0.0 0.27689475 0.0 0.0 0.18466735 0.19508117 0.0 0.0 0.0 0.0 0.01919998 0.0 0.0 0.13211738 0.008077275 0.0 0.0 0.017574033 0.0 0.0 0.0 0.0 0.0 0.0 0.0 0.0 0.0 0.13409288 0.0 0.06253734 0.0 0.15808268 0.0 0.13473168 0.0 0.…
../DATASETS/24_bones_classifier_train_valid_224x224x3/valid/5/5_APML.dcm_rotation85	-21_energy146.jpg 0.12804033 0.0 0.0 0.030004924 0.023449494 0.0 0.0 0.0 0.0 0.0 0.0 0.0 0.0 0.0042555863 0.11944145 0.21378188 0.19933286 0.0 0.035040364 0.0 0.0 0.0 0.0 0.32951748 0.0 0.30598515 0.0 0.0 0.18337616 0.1553993 0.0 0.0 0.0 0.0138471145 0.0230256 0.0 0.0 0.1297579 0.030268274 0.0 0.0 0.049533244 0.0 0.0 0.0 0.0 0.0 0.0 0.0 0.0 0.0 0.10216676 0.0 0.11311998 0.0 0.19810218 0.0 0.16436…
../DATASETS/24_bones_classifier_train_valid_224x224x3/valid/5/5_APML.dcm_rotation100	-18_energy152.jpg 0.10907848 0.0 0.0 0.028812952 0.09693068 0.0 0.0 0.0 0.0 0.0 0.0 0.0 0.0 0.005937476 0.050380666 0.27622265 0.14816628 0.0 0.07437035 0.0 0.0 0.0 0.0 0.33574817 0.0 0.29347053 0.0 0.0 0.1960227 0.20362087 0.0 0.0 0.0 0.0 0.020253325 0.0 0.0 0.12627323 0.0075638876 0.0 0.0 0.012990202 0.0 0.0 0.0 0.0 0.0 0.0 0.0 0.0 0.0 0.121584885 0.0 0.05060698 0.0 0.16301599 0.0 0.13107853 0.…
../DATASETS/24_bones_classifier_train_valid_224x224x3/valid/5/5_APML.dcm_rotation79	0_energy152.jpg 0.08277338 0.0 0.0 0.024125414 0.0 0.0 0.0 0.0 0.0 0.0 0.0 0.0 0.0 0.0 0.30638692 0.011725247 0.25423688 0.0 0.0044238446 0.0 0.0 0.0 0.0 0.2522298 0.0 0.25221553 0.0 0.0 0.15978014 0.16289034 0.0 0.0 0.0 0.0 0.0 0.0 0.0 0.122458436 0.0 0.0 0.0 0.118917875 0.0 0.0 0.0 0.0 0.0 0.0 0.0 0.0 0.0 0.0 0.0 0.16957958 0.048543572 0.16228317 0.0059119854 0.16675815 0.0 0.0 0.0 0.0 0.199149…
../DATASETS/24_bones_classifier_train_valid_224x224x3/valid/5/5_APML.dcm_rotation85	-3_energy146.jpg 0.08821171 0.0 0.0 0.029110488 0.0 0.0 0.0 0.0 0.0 0.0 0.0 0.0 0.0 0.0 0.28477207 0.055636775 0.23510003 0.0 0.020942345 0.0 0.0 0.0 0.0 0.27272138 0.0 0.27240714 0.0 0.0 0.16466637 0.16439891 0.0 0.0 0.0 0.0 0.0 0.0 0.0 0.11743392 0.0 0.0 0.0 0.101173684 0.0 0.0 0.0 0.0 0.0 0.0 0.0 0.0 0.0 0.0 0.0 0.15954646 0.021459546 0.17125611 0.0 0.17125764 0.0 0.0 0.0 0.0 0.20626058 0.0 0.…
../DATASETS/24_bones_classifier_train_valid_224x224x3/valid/5/5_APML.dcm_rotation100	6_energy140.jpg 0.06994508 0.0 0.0 0.042196695 0.0018216635 0.0 0.0 0.0 0.0 0.0 0.0 0.0 0.0 0.004437791 0.2624502 0.06871437 0.23064432 0.0 0.065589644 0.0 0.0 0.0 0.0 0.18586539 0.0 0.23474932 0.0 0.0 0.18016477 0.1839058 0.0 0.0 0.0 0.0 0.0075265337 0.0 0.0 0.18480264 0.0 0.0 0.0 0.06330082 0.0 0.0 0.0 0.0 0.0 0.0 0.0 0.0 0.0 0.0 0.0 0.13638435 0.07441178 0.15868782 0.0 0.11877437 0.0 0.0 0.0 0…
../DATASETS/24_bones_classifier_train_valid_224x224x3/valid/5/5_APML.dcm_rotation79	3_energy146.jpg 0.067801505 0.0 0.0 0.03272204 0.0 0.019059291 0.0 0.0 0.0 0.0 0.0 0.0 0.0 0.0 0.32897982 0.002008853 0.25082856 0.0 0.03868141 0.0 0.0 0.0 0.0 0.16963008 0.0 0.21149707 0.0 0.0 0.17142554 0.15448432 0.0 0.0 0.009403347 0.0 0.0 0.0 0.0 0.1602992 0.0 0.0 0.0 0.08029024 0.0 0.0 0.0 0.0 0.0 0.0 0.0 0.0 0.0 0.0 0.0 0.16039164 0.08377127 0.17251384 0.0 0.15652564 0.0 0.0 0.0 0.0 0.1944…
../DATASETS/24_bones_classifier_train_valid_224x224x3/valid/5/5_APML.dcm_rotation79	21_energy152.jpg 0.08237025 0.0 0.0 0.11358775 0.0 0.0 0.0 0.0 0.0 0.0 0.0 0.0 0.0 0.0 0.27590743 0.098058976 0.18199243 0.0 0.11157317 0.0 0.0 0.0 0.0 0.1945821 0.0 0.26066995 0.0 0.0 0.16998917 0.13455582 0.0 0.0 0.0 0.0 0.04731344 0.0 0.0 0.19513719 0.0 0.0 0.0 0.029206995 0.0 0.0 0.0 0.0 0.0 0.0 0.0 0.0 0.0 0.0 0.0 0.120409444 0.0 0.16678211 0.0 0.10524488 0.0 0.0 0.0 0.0 0.24020651 0.0 0.0 0…
../DATASETS/24_bones_classifier_train_valid_224x224x3/valid/5/5_APML.dcm_rotation73	-18_energy140.jpg 0.14581248 0.0 0.0 0.0 0.093794145 0.0 0.0 0.0 0.0 0.0 0.0 0.0 0.0 0.061559986 0.091922075 0.24525385 0.17847645 0.0 0.03815675 0.0 0.0 0.0 0.0 0.34390008 0.0 0.30073875 0.0 0.039007846 0.17122965 0.16322479 0.0 0.0 0.0 0.06903233 0.0 0.0 0.0 0.047950555 0.008664897 0.0 0.0 0.05402008 0.0 0.0 0.0 0.0 0.0 0.0 0.0 0.0 0.0 0.14170752 0.0 0.08451588 0.0 0.19464599 0.0 0.1719648 0.0 …
../DATASETS/24_bones_classifier_train_valid_224x224x3/valid/5/5_APML.dcm_rotation82	0_energy158.jpg 0.07309948 0.0 0.0 0.04257172 0.0 0.0 0.0 0.0 0.0 0.0 0.0 0.0 0.0 0.0 0.3052856 0.007835727 0.24842946 0.0 0.0100741945 0.0 0.0 0.0 0.0 0.24408795 0.0 0.2458453 0.0 0.0 0.16184667 0.16666354 0.0 0.0 0.0 0.0 0.0 0.0 0.0023792016 0.15296322 0.0 0.0 0.0 0.11380277 0.0 0.0 0.0 0.0 0.0 0.0 0.0 0.0 0.0 0.0 0.0 0.15595978 0.058603056 0.14480747 0.0 0.14700523 0.0 0.0 0.0 0.0 0.18696289 0…
../DATASETS/24_bones_classifier_train_valid_224x224x3/valid/5/5_APML.dcm_rotation79	-9_energy146.jpg 0.10150237 0.0 0.0 0.008834246 0.071354195 0.0 0.0 0.0 0.0 0.0 0.0 0.0 0.0 0.018464625 0.19372681 0.14535469 0.20906413 0.0 0.033079173 0.0 0.0 0.0 0.0 0.28674144 0.0 0.27429658 0.0 0.0 0.18258023 0.21673048 0.0 0.0 0.0 0.0 0.0 0.0 0.0 0.12054793 0.0 0.0 0.0 0.10087884 0.0 0.0 0.0 0.0 0.0 0.0 0.0 0.0 0.0 0.0 0.0 0.14383666 0.007967965 0.16031164 0.016491957 0.16102403 0.0 0.0 0.0…
../DATASETS/24_bones_classifier_train_valid_224x224x3/valid/5/5_APML.dcm_rotation100	-12_energy158.jpg 0.07752264 0.0 0.0 0.05157322 0.10682834 0.0 0.0 0.0 0.0 0.0 0.0 0.0 0.0 0.0 0.083305284 0.21501432 0.17362693 0.0 0.10075122 0.0 0.0 0.0 0.0 0.29370493 0.0 0.2424071 0.0 0.0 0.20392427 0.23268822 0.0 0.0 0.0 0.0 0.03660438 0.0 0.0 0.18095864 0.0 0.0 0.0 0.03528091 0.0 0.0 0.0 0.0 0.0 0.0 0.0 0.0 0.0 0.026399087 0.0 0.044040754 0.004028942 0.1481807 0.0015933285 0.10221251 0.0 0…
../DATASETS/24_bones_classifier_train_valid_224x224x3/valid/5/5_APML.dcm_rotation79	12_energy140.jpg 0.08484323 0.0 0.0 0.0431422 0.0 0.0 0.0 0.0 0.0 0.0 0.0 0.0 0.0 0.0 0.28988656 0.082894966 0.21861526 0.0 0.06829951 0.0 0.0 0.0 0.0 0.17747515 0.0 0.24111617 0.0 0.0 0.17847776 0.16823994 0.0 0.0 0.016968783 0.0 0.003863199 0.0 0.0 0.16059521 0.0 0.0 0.0 0.059979502 0.0 0.0 0.0 0.0 0.0 0.0 0.0 0.0 0.0 0.0 0.0 0.15891755 0.058259893 0.18223372 0.0 0.13178334 0.0 0.0 0.0 0.0 0.21…
../DATASETS/24_bones_classifier_train_valid_224x224x3/valid/5/5_APML.dcm_rotation100	0_energy158.jpg 0.056382585 0.0 0.0 0.046045307 0.017796833 0.0 0.0 0.0 0.0 0.0 0.0 0.0 0.0 0.0 0.21052384 0.0635879 0.23039319 0.0 0.07165743 0.0 0.0 0.0 0.0 0.25296092 0.0 0.25730973 0.0 0.0 0.18285513 0.16497882 0.0 0.0 0.0 0.0 0.0 0.0 0.0 0.17720896 0.0 0.0 0.0 0.0453633 0.0 0.0 0.0 0.0 0.0 0.0 0.0 0.0 0.0 0.0 0.0 0.08567403 0.048614483 0.16078925 0.0033447603 0.12072304 0.0 0.0 0.0 0.0 0.195…
../DATASETS/24_bones_classifier_train_valid_224x224x3/valid/5/5_APML.dcm_rotation85	-15_energy158.jpg 0.0927836 0.0 0.0 0.00053061504 0.10082389 0.0 0.0 0.0 0.0 0.0 0.0 0.0 0.0 0.045718066 0.09767736 0.20726755 0.18123439 0.0 0.019617088 0.0 0.0 0.0 0.0 0.34182125 0.0 0.30569893 0.0 0.0 0.1677568 0.19650084 0.0 0.0 0.0 0.0071934885 0.0 0.0 0.0 0.10801833 0.0 0.0 0.0 0.084552325 0.0 0.0 0.0 0.0 0.0 0.0 0.0 0.0 0.0 0.09564261 0.0 0.109975055 0.0 0.15908305 0.025189258 0.1477641 0.…
../DATASETS/24_bones_classifier_train_valid_224x224x3/valid/5/5_APML.dcm_rotation73	-15_energy140.jpg 0.12777299 0.0 0.0 0.0 0.112736896 0.0 0.0 0.0 0.0 0.0 0.0 0.0 0.0 0.05150417 0.11142226 0.22262935 0.19189708 0.0 0.035664327 0.0 0.0 0.0 0.0 0.33523285 0.0 0.3058552 0.0 0.018871395 0.18107769 0.19006255 0.0 0.0 0.0 0.032708634 0.0 0.0 0.0 0.070565976 0.0 0.0 0.0 0.066697575 0.0 0.0 0.0 0.0 0.0 0.0 0.0 0.0 0.0 0.10816962 0.0 0.08610994 0.0 0.1884506 0.013937113 0.1569878 0.0 0…
../DATASETS/24_bones_classifier_train_valid_224x224x3/valid/5/5_APML.dcm_rotation82	21_energy152.jpg 0.062836714 0.0 0.0 0.11503295 0.0 0.0 0.0 0.0 0.0 0.0 0.0 0.0 0.0 0.0 0.30060652 0.06467449 0.18073831 0.0 0.106784634 0.0 0.0 0.0 0.0 0.16465026 0.0 0.2436166 0.0 0.0 0.16385922 0.12985404 0.0 0.0 0.0024630956 0.0 0.037911583 0.0 0.0 0.20813265 0.0 0.0 0.0 0.03307161 0.0 0.0 0.0 0.0 0.0 0.0 0.0 0.0 0.0 0.0 0.0 0.13480523 0.029397516 0.16347097 0.0 0.09293923 0.0 0.0 0.0 0.0 0.2…
../DATASETS/24_bones_classifier_train_valid_224x224x3/valid/5/5_APML.dcm_rotation85	-6_energy146.jpg 0.0925978 0.0 0.0 0.042019017 0.02854664 0.0 0.0 0.0 0.0 0.0 0.0 0.0 0.0 0.0 0.23218969 0.12516436 0.20957434 0.0 0.046281073 0.0 0.0 0.0 0.0 0.26977527 0.0 0.26878157 0.0 0.0 0.17173435 0.19244042 0.0 0.0 0.0 0.0 0.0 0.0 0.0 0.13173737 0.0 0.0 0.0 0.095917895 0.0 0.0 0.0 0.0 0.0 0.0 0.0 0.0 0.0 0.0 0.0 0.13973095 0.0 0.15590493 0.00064794923 0.17303784 0.0 0.0 0.0 0.0 0.25186816…
../DATASETS/24_bones_classifier_train_valid_224x224x3/valid/5/5_APML.dcm_rotation79	6_energy158.jpg 0.07019976 0.0 0.0 0.031776976 0.0 0.018960891 0.0 0.0 0.0 0.0 0.0 0.0 0.0 0.0 0.3448697 0.0 0.24381703 0.0 0.017734852 0.0 0.0 0.0 0.0 0.18627596 0.0 0.22597586 0.0 0.0 0.16351391 0.16544665 0.0 0.0 0.0 0.0 0.0 0.0 0.0 0.15103692 0.0 0.0 0.0 0.10066154 0.0 0.0 0.0 0.0 0.0 0.0 0.0 0.0 0.0 0.0 0.0 0.16615632 0.077028684 0.16468711 0.0 0.15271841 0.0 0.0 0.0 0.0 0.18850839 0.0 0.0 0…
../DATASETS/24_bones_classifier_train_valid_224x224x3/valid/5/5_APML.dcm_rotation85	12_energy152.jpg 0.06108712 0.0 0.0 0.04737455 0.0 0.0 0.0 0.0 0.0 0.0 0.0 0.0 0.0 0.006965139 0.29740912 0.049285937 0.21892424 0.0 0.05344087 0.0 0.0 0.0 0.0 0.17454278 0.0 0.23117436 0.0 0.0 0.17297544 0.16350459 0.0 0.0 0.020975556 0.0 0.0 0.0 0.0 0.17590265 0.0 0.0 0.0 0.07623884 0.0 0.0 0.0 0.0 0.0 0.0 0.0 0.0 0.0 0.0 0.0 0.1676257 0.08418785 0.16841282 0.0 0.13465963 0.0 0.0 0.0 0.0 0.2024…
../DATASETS/24_bones_classifier_train_valid_224x224x3/valid/5/5_APML.dcm_rotation82	21_energy158.jpg 0.06062524 0.0 0.0 0.10880992 0.0 0.0 0.0 0.0 0.0 0.0 0.0 0.0 0.0 0.0 0.29712787 0.061117966 0.18287511 0.0 0.09867357 0.0 0.0 0.0 0.0 0.16959831 0.0 0.23911828 0.0 0.0 0.16697887 0.13585186 0.0 0.0 0.0007682997 0.0 0.032697637 0.0 0.0 0.20849916 0.0 0.0 0.0 0.04316048 0.0 0.0 0.0 0.0 0.0 0.0 0.0 0.0 0.0 0.0 0.0 0.139615 0.04499071 0.16004606 0.0 0.094842285 0.0 0.0 0.0 0.0 0.221…
../DATASETS/24_bones_classifier_train_valid_224x224x3/valid/5/5_APML.dcm_rotation82	9_energy152.jpg 0.07417222 0.0 0.0 0.035563666 0.0 0.0 0.0 0.0 0.0 0.0 0.0 0.0 0.0 0.0 0.3161882 0.04283255 0.23325767 0.0 0.03455639 0.0 0.0 0.0 0.0 0.17810303 0.0 0.22892119 0.0 0.0 0.17120686 0.1854938 0.0 0.0 0.004971949 0.0 0.0 0.0 0.0 0.15676019 0.0 0.0 0.0 0.09615137 0.0 0.0 0.0 0.0 0.0 0.0 0.0 0.0 0.0 0.0 0.0 0.17740434 0.07415985 0.16066796 0.0 0.1491478 0.0 0.0 0.0 0.0 0.20631617 0.0 0.…
../DATASETS/24_bones_classifier_train_valid_224x224x3/valid/5/5_APML.dcm_rotation82	21_energy146.jpg 0.06674795 0.0 0.0 0.11800605 0.0 0.0 0.0 0.0 0.0 0.0 0.0 0.0 0.0 0.0 0.28949535 0.07609817 0.18081193 0.0 0.12014944 0.0 0.0 0.0 0.0 0.16635455 0.0 0.2537104 0.0 0.0 0.16697869 0.12043251 0.0 0.0 0.0 0.0 0.043846086 0.0 0.0 0.2084626 0.0 0.0 0.0 0.015956484 0.0 0.0 0.0 0.0 0.0 0.0 0.0 0.0 0.0 0.0 0.0 0.117806345 0.0071083773 0.17247346 0.0 0.08693989 0.0 0.0 0.0 0.0 0.21853107 0…
../DATASETS/24_bones_classifier_train_valid_224x224x3/valid/5/5_APML.dcm_rotation85	-18_energy146.jpg 0.1190398 0.0 0.0 0.018563015 0.05491822 0.0 0.0 0.0 0.0 0.0 0.0 0.0 0.0 0.018254198 0.13044488 0.21729574 0.1905548 0.0 0.02871482 0.0 0.0 0.0 0.0 0.3230622 0.0 0.30057055 0.0 0.0 0.17353806 0.1742872 0.0 0.0 0.0 0.0154156005 0.014729396 0.0 0.0 0.11065872 0.016913192 0.0 0.0 0.066488944 0.0 0.0 0.0 0.0 0.0 0.0 0.0 0.0 0.0 0.084445134 0.0 0.122315295 0.0 0.18571855 0.0 0.165471…
../DATASETS/24_bones_classifier_train_valid_224x224x3/valid/5/5_APML.dcm_rotation85	-6_energy152.jpg 0.08772969 0.0 0.0 0.03128907 0.020929702 0.0 0.0 0.0 0.0 0.0 0.0 0.0 0.0 0.0 0.24714482 0.10092323 0.22312787 0.0 0.024775611 0.0 0.0 0.0 0.0 0.27649495 0.0 0.2749653 0.0 0.0 0.16917339 0.19472526 0.0 0.0 0.0 0.0 0.0 0.0 0.0 0.12770607 0.0 0.0 0.0 0.10600815 0.0 0.0 0.0 0.0 0.0 0.0 0.0 0.0 0.0 0.0 0.0 0.16001031 0.007744958 0.1609437 0.0015409412 0.17183584 0.0 0.0 0.0 0.0 0.228…
../DATASETS/24_bones_classifier_train_valid_224x224x3/valid/5/5_APML.dcm_rotation100	12_energy146.jpg 0.059689216 0.0 0.0 0.04036179 0.0 0.0 0.0 0.0 0.0 0.0 0.0 0.0 0.0 0.014166245 0.26833907 0.06386246 0.22649348 0.0 0.0601839 0.0 0.0 0.0 0.0 0.20015274 0.0 0.25793347 0.0 0.0 0.16950093 0.1480083 0.0 0.0 0.02168543 0.0 0.0 0.0 0.0 0.17001177 0.0 0.0 0.0 0.043037128 0.0 0.0 0.0 0.0 0.0 0.0 0.0 0.0 0.0 0.0 0.0 0.15175371 0.07066492 0.18616946 0.0 0.13409476 0.0 0.0 0.0 0.0 0.20158…
../DATASETS/24_bones_classifier_train_valid_224x224x3/valid/5/5_APML.dcm_rotation79	15_energy146.jpg 0.076454096 0.0 0.0 0.058957826 0.0 0.0 0.0 0.0 0.0 0.0 0.0 0.0 0.0 0.0 0.31082007 0.07276951 0.21464032 0.0 0.07659237 0.0 0.0 0.0 0.0 0.17663473 0.0 0.26650086 0.0 0.0 0.16681387 0.14028196 0.0 0.0 0.015929878 0.0 0.0030708918 0.0 0.0 0.17120007 0.0 0.0 0.0 0.040048774 0.0 0.0 0.0 0.0 0.0 0.0 0.0 0.0 0.0 0.0 0.0 0.13927568 0.02288196 0.20335238 0.0 0.110910036 0.0 0.0 0.0 0.0 0…
../DATASETS/24_bones_classifier_train_valid_224x224x3/valid/5/5_APML.dcm_rotation85	0_energy152.jpg 0.07509706 0.0 0.0 0.03777699 0.0 0.015961526 0.0 0.0 0.0 0.0 0.0 0.0 0.0 0.0 0.3395671 0.0 0.2546542 0.0 0.0 0.0 0.0 0.0 0.0 0.22466843 0.0 0.24559803 0.0 0.0 0.15299912 0.1528147 0.0 0.0 0.0 0.0 0.0 0.0 0.0 0.13952765 0.0 0.0 0.0 0.1160391 0.0 0.0 0.0 0.0 0.0 0.0 0.0 0.0 0.0 0.0 0.0 0.17803593 0.048746713 0.15681058 0.0 0.16409889 0.0 0.0 0.0 0.0 0.18540764 0.0 0.0 0.0 0.0 0.0 0…
../DATASETS/24_bones_classifier_train_valid_224x224x3/valid/5/5_APML.dcm_rotation79	21_energy140.jpg 0.08924596 0.0 0.0 0.11227407 0.0 0.0 0.0 0.0 0.0 0.0 0.0 0.0 0.0 0.0 0.26665068 0.115220636 0.18111873 0.0 0.12255926 0.0 0.0 0.0 0.0 0.19713539 0.0 0.27112216 0.0 0.0 0.17564613 0.12509494 0.0 0.0 0.0 0.0 0.0583359 0.0 0.0 0.19722259 0.0 0.0 0.0 0.013674155 0.0 0.0 0.0 0.0 0.0 0.0 0.0 0.0 0.0 0.0 0.0 0.10012322 0.0 0.17577617 0.0 0.09536804 0.0 0.0 0.0 0.0 0.24484186 0.0 0.0 0.…
../DATASETS/24_bones_classifier_train_valid_224x224x3/valid/5/5_APML.dcm_rotation82	-15_energy140.jpg 0.11006755 0.0 0.0 0.0 0.10969791 0.0 0.0 0.0 0.0 0.0 0.0 0.0 0.0 0.027713928 0.12434275 0.2010221 0.19218102 0.0 0.046045195 0.0 0.0 0.0 0.0 0.31303403 0.0 0.29480878 0.0 0.0 0.19900991 0.21336843 0.0 0.0 0.0 0.0 0.0031985396 0.0 0.0 0.116648376 0.0 0.0 0.0 0.067968026 0.0 0.0 0.0 0.0 0.0 0.0 0.0 0.0 0.0 0.04456289 0.0 0.08794551 0.0 0.17608729 0.024915839 0.13709037 0.0 0.0 0.…
../DATASETS/24_bones_classifier_train_valid_224x224x3/valid/5/5_APML.dcm_rotation100	6_energy158.jpg 0.061608687 0.0 0.0 0.026265051 0.0 0.0 0.0 0.0 0.0 0.0 0.0 0.0 0.0 0.005381902 0.27230886 0.024272416 0.24531756 0.0 0.04142676 0.0 0.0 0.0 0.0 0.1830324 0.0 0.24376288 0.0 0.0 0.17561233 0.16725926 0.0 0.0 0.010643333 0.0 0.0 0.0 0.0 0.17431884 0.0 0.0 0.0 0.06665824 0.0 0.0 0.0 0.0 0.0 0.0 0.0 0.0 0.0 0.0 0.0 0.14139031 0.10661857 0.17295298 0.0 0.12516098 0.0 0.0 0.0 0.0 0.180…
../DATASETS/24_bones_classifier_train_valid_224x224x3/valid/5/5_APML.dcm_rotation100	-21_energy152.jpg 0.12722872 0.0 0.0 0.02799674 0.053961147 0.0 0.0 0.0 0.0 0.0 0.0 0.0 0.0 0.00818814 0.048410572 0.27965298 0.15727901 0.0 0.06640143 0.0 0.0 0.0 0.0 0.34058866 0.0 0.30501023 0.0 0.0 0.19615483 0.17347987 0.0 0.0 0.0 0.0074624554 0.030819545 0.0 0.0 0.12965454 0.035039112 0.0 0.0 0.004930754 0.0 0.0 0.0 0.0 0.0 0.0 0.0 0.0 0.0 0.13872044 0.0 0.06008116 0.0 0.17014973 0.0 0.1409…
../DATASETS/24_bones_classifier_train_valid_224x224x3/valid/5/5_APML.dcm_rotation82	18_energy146.jpg 0.053308837 0.0 0.0 0.09249248 0.0 0.0 0.0 0.0 0.0 0.0 0.0 0.0 0.0 0.0 0.2962663 0.06642962 0.1909959 0.0 0.11325169 0.0 0.0 0.0 0.0 0.15145244 0.0 0.24589454 0.0 0.0 0.17033266 0.12582655 0.0 0.0 0.010455317 0.0 0.036677983 0.0 0.0 0.20957974 0.0 0.0 0.0 0.014340935 0.0 0.0 0.0 0.0 0.0 0.0 0.0 0.0 0.0 0.0 0.0 0.10941198 0.026061527 0.18540052 0.0 0.085783795 0.0 0.0 0.0 0.0 0.20…
../DATASETS/24_bones_classifier_train_valid_224x224x3/valid/5/5_APML.dcm_rotation79	18_energy140.jpg 0.07355008 0.0 0.0 0.09123966 0.0 0.0 0.0 0.0 0.0 0.0 0.0 0.0 0.0 0.0 0.2863229 0.0935175 0.19069907 0.0 0.11964984 0.0 0.0 0.0 0.0 0.17074437 0.0 0.25429758 0.0 0.0 0.1708158 0.12837847 0.0 0.0 0.0 0.0 0.04557174 0.0 0.0 0.1953449 0.0 0.0 0.0 0.011502624 0.0 0.0 0.0 0.0 0.0 0.0 0.0 0.0 0.0 0.0 0.0 0.10448095 0.0 0.1931253 0.0 0.09045753 0.0 0.0 0.0 0.0 0.22323146 0.0 0.0 0.0 0.0…
../DATASETS/24_bones_classifier_train_valid_224x224x3/valid/5/5_APML.dcm_rotation85	-15_energy146.jpg 0.10645175 0.0 0.0 0.009550777 0.090472735 0.0 0.0 0.0 0.0 0.0 0.0 0.0 0.0 0.021739474 0.1249909 0.20231025 0.19076206 0.0 0.031862758 0.0 0.0 0.0 0.0 0.31259635 0.0 0.3041043 0.0 0.0 0.18596731 0.20941353 0.0 0.0 0.0 0.0 0.006997134 0.0 0.0 0.11938234 0.0 0.0 0.0 0.07830656 0.0 0.0 0.0 0.0 0.0 0.0 0.0 0.0 0.0 0.048236698 0.0 0.10695733 0.0 0.16757411 0.01947773 0.1438321 0.0 0.…
../DATASETS/24_bones_classifier_train_valid_224x224x3/valid/5/5_APML.dcm_rotation82	12_energy146.jpg 0.070634514 0.0 0.0 0.04695505 0.0 0.0 0.0 0.0 0.0 0.0 0.0 0.0 0.0 0.0029276449 0.29702467 0.06141085 0.22079353 0.0 0.05512841 0.0 0.0 0.0 0.0 0.17341702 0.0 0.23822333 0.0 0.0 0.17723164 0.17508404 0.0 0.0 0.018411487 0.0 0.0 0.0 0.0 0.17338668 0.0 0.0 0.0 0.073174655 0.0 0.0 0.0 0.0 0.0 0.0 0.0 0.0 0.0 0.0 0.0 0.16497211 0.07602423 0.16851634 0.0 0.12976472 0.0 0.0 0.0 0.0 0.2…
../DATASETS/24_bones_classifier_train_valid_224x224x3/valid/5/5_APML.dcm_rotation100	9_energy152.jpg 0.069957495 0.0 0.0 0.03315755 0.0 0.0 0.0 0.0 0.0 0.0 0.0 0.0 0.0 0.007460091 0.26397046 0.069116816 0.23536994 0.0 0.055236332 0.0 0.0 0.0 0.0 0.1989337 0.0 0.25344327 0.0 0.0 0.17283896 0.1636163 0.0 0.0 0.008273714 0.0 0.0 0.0 0.0 0.16429004 0.0 0.0 0.0 0.057423055 0.0 0.0 0.0 0.0 0.0 0.0 0.0 0.0 0.0 0.0 0.0 0.1473688 0.06578772 0.18667276 0.0 0.12965243 0.0 0.0 0.0 0.0 0.2038…
../DATASETS/24_bones_classifier_train_valid_224x224x3/valid/5/5_APML.dcm_rotation100	9_energy140.jpg 0.07244767 0.0 0.0 0.0336663 0.008693352 0.0 0.0 0.0 0.0 0.0 0.0 0.0 0.0 0.016482256 0.27189285 0.06918591 0.23084846 0.0 0.050997674 0.0 0.0 0.0 0.0 0.19650355 0.0 0.24614751 0.0 0.0 0.18207806 0.18911122 0.0 0.0 0.0 0.0 0.0 0.0 0.0 0.16919419 0.0 0.0 0.0 0.06877128 0.0 0.0 0.0 0.0 0.0 0.0 0.0 0.0 0.0 0.0 0.0 0.15579322 0.07941627 0.16913794 0.0 0.12638953 0.0 0.0 0.0 0.0 0.19752…
../DATASETS/24_bones_classifier_train_valid_224x224x3/valid/5/5_APML.dcm_rotation85	-3_energy152.jpg 0.08444467 0.0 0.0 0.032756116 0.0 0.0 0.0 0.0 0.0 0.0 0.0 0.0 0.0 0.0 0.29248226 0.046299458 0.23638766 0.0 0.014046763 0.0 0.0 0.0 0.0 0.28060856 0.0 0.28151596 0.0 0.0 0.15618648 0.15672606 0.0 0.0 0.0 0.0 0.0 0.0 0.0 0.11502487 0.0 0.0 0.0 0.10121451 0.0 0.0 0.0 0.0 0.0 0.0 0.0 0.0 0.0 0.0 0.0 0.16135786 0.008787215 0.17323941 0.0 0.17053826 0.0 0.0 0.0 0.0 0.19729511 0.0 0.0…
../DATASETS/24_bones_classifier_train_valid_224x224x3/valid/5/5_APML.dcm_rotation79	3_energy152.jpg 0.06557879 0.0 0.0 0.02735034 0.0 0.031279504 0.0 0.0 0.0007050508 0.0 0.0 0.0 0.0 0.0 0.3374159 0.0 0.25604337 0.0 0.023662603 0.0 0.0 0.0 0.0 0.18090755 0.0 0.2220169 0.0 0.0 0.1670358 0.15708677 0.0 0.0 0.0011104272 0.0 0.0 0.0 0.0 0.15220453 0.0 0.0 0.0 0.087168165 0.0 0.0 0.0 0.0 0.0 0.0 0.0 0.0 0.0 0.0 0.0 0.16159973 0.08084507 0.17211236 0.0 0.15905488 0.0 0.0 0.0 0.0 0.183…
../DATASETS/24_bones_classifier_train_valid_224x224x3/valid/5/5_APML.dcm_rotation82	-15_energy152.jpg 0.09990671 0.0 0.0 0.0022179806 0.08748037 0.0 0.0 0.0 0.0 0.0 0.0 0.0 0.0 0.027450625 0.1254157 0.19593579 0.1991508 0.0 0.030091444 0.0 0.0 0.0 0.0 0.32733896 0.0 0.3058853 0.0 0.0 0.17732559 0.19605638 0.0 0.0 0.0 0.0 0.0 0.0 0.0 0.110294126 0.0 0.0 0.0 0.07267348 0.0 0.0 0.0 0.0 0.0 0.0 0.0 0.0 0.0 0.06937682 0.0 0.11433786 0.0 0.1782922 0.02117668 0.15420781 0.0 0.0 0.0 0.0…
../DATASETS/24_bones_classifier_train_valid_224x224x3/valid/5/5_APML.dcm_rotation82	-9_energy152.jpg 0.092389844 0.0 0.0 0.017318124 0.05532791 0.0 0.0 0.0 0.0 0.0 0.0 0.0 0.0 0.013653923 0.19037737 0.14382891 0.21027358 0.0 0.03012973 0.0 0.0 0.0 0.0 0.2834492 0.0 0.27870598 0.0 0.0 0.17769645 0.2163578 0.0 0.0 0.0 0.0 0.00028843075 0.0 0.0 0.13134381 0.0 0.0 0.0 0.10114577 0.0 0.0 0.0 0.0 0.0 0.0 0.0 0.0 0.0 0.0 0.0 0.15094794 0.011653864 0.15436603 0.0080736885 0.15305135 0.0…
../DATASETS/24_bones_classifier_train_valid_224x224x3/valid/5/5_APML.dcm_rotation85	-12_energy158.jpg 0.09126598 0.0 0.0 0.0024346113 0.08267204 0.0 0.0 0.0 0.0 0.0 0.0 0.0 0.0 0.018907022 0.14730562 0.16378538 0.19641373 0.0 0.0010605742 0.0 0.0 0.0 0.0 0.33731654 0.0 0.31185955 0.0 0.0 0.17815217 0.22492513 0.0 0.0 0.0 0.0 0.0 0.0 0.0 0.11861597 0.0 0.0 0.0 0.10955741 0.0 0.0 0.0 0.0 0.0 0.0 0.0 0.0 0.0 0.04564421 0.0 0.12695487 0.0 0.16004927 0.03884298 0.1468887 0.0 0.0 0.0 …
../DATASETS/24_bones_classifier_train_valid_224x224x3/valid/5/5_APML.dcm_rotation100	-9_energy140.jpg 0.09406173 0.0 0.0 0.048449688 0.11093441 0.0 0.0 0.0 0.0 0.0 0.0 0.0 0.0 0.0 0.11077509 0.19039802 0.1810168 0.0 0.09655216 0.0 0.0 0.0 0.0 0.26750472 0.0 0.2500413 0.0 0.0 0.20623568 0.24455637 0.0 0.0 0.0 0.0 0.042317107 0.0 0.0 0.17479764 0.0 0.0 0.0 0.053293865 0.0 0.0 0.0 0.0 0.0 0.0 0.0 0.0 0.0 0.0 0.0 0.047967605 0.01707735 0.12161194 0.0 0.10079045 0.0 0.0 0.0 0.0 0.2292…
../DATASETS/24_bones_classifier_train_valid_224x224x3/valid/5/5_APML.dcm_rotation85	-6_energy158.jpg 0.08187816 0.0 0.0 0.02158237 0.019688314 0.0 0.0 0.0 0.0 0.0 0.0 0.0 0.0 0.011542737 0.26174372 0.07769014 0.23416178 0.0 0.0014035291 0.0 0.0 0.0 0.0 0.28198642 0.0 0.2670532 0.0 0.0 0.17217955 0.20191216 0.0 0.0 0.0 0.0 0.0 0.0 0.0 0.12933634 0.0 0.0 0.0 0.1202235 0.0 0.0 0.0 0.0 0.0 0.0 0.0 0.0 0.0 0.0 0.0 0.17451265 0.041611433 0.15905367 0.0046205632 0.17218564 0.0 0.0 0.0 …
../DATASETS/24_bones_classifier_train_valid_224x224x3/valid/5/5_APML.dcm_rotation82	-3_energy152.jpg 0.08651367 0.0 0.0 0.028482545 0.0 0.0 0.0 0.0 0.0 0.0 0.0 0.0 0.0 0.0 0.28253233 0.051090356 0.23538919 0.0 0.020096824 0.0 0.0 0.0 0.0 0.28524548 0.0 0.27696854 0.0 0.0 0.16112432 0.16116056 0.0 0.0 0.0 0.0 0.0 0.0 0.0 0.113082826 0.0 0.0 0.0 0.10018789 0.0 0.0 0.0 0.0 0.0 0.0 0.0 0.0 0.0 0.0 0.0 0.15717675 0.015297285 0.17201838 0.0 0.16906247 0.0 0.0 0.0 0.0 0.20075373 0.0 0.…
../DATASETS/24_bones_classifier_train_valid_224x224x3/valid/5/5_APML.dcm_rotation79	9_energy158.jpg 0.078033134 0.0 0.0 0.03261825 0.0 0.0 0.0 0.0 0.0 0.0 0.0 0.0 0.0 0.0 0.3131608 0.043860078 0.23034412 0.0 0.025983576 0.0 0.0 0.0 0.0 0.2045835 0.0 0.24058686 0.0 0.0 0.16100246 0.18204124 0.0 0.0 0.0 0.0 0.0 0.0 0.0 0.14200222 0.0 0.0 0.0 0.10726244 0.0 0.0 0.0 0.0 0.0 0.0 0.0 0.0 0.0 0.0 0.0 0.17546275 0.059815254 0.16292746 0.0 0.15531726 0.0 0.0 0.0 0.0 0.21391383 0.0 0.0 0.…
../DATASETS/24_bones_classifier_train_valid_224x224x3/valid/5/5_APML.dcm_rotation79	-9_energy158.jpg 0.094582684 0.0 0.0 0.0 0.063180536 0.0 0.0 0.0 0.0 0.0 0.0 0.0 0.0 0.03638646 0.19860935 0.1183299 0.22589087 0.0 0.0 0.0 0.0 0.0 0.0 0.3223836 0.0 0.29014704 0.0 0.0 0.1590412 0.22074616 0.0 0.0 0.0 0.0 0.0 0.0 0.0 0.09186177 0.0 0.0 0.0 0.13699888 0.0 0.0 0.0 0.0 0.0 0.0 0.0 0.0 0.0 0.014621891 0.0 0.1822792 0.02160868 0.16591829 0.026670232 0.16909768 0.0 0.0 0.0 0.0 0.221769…
../DATASETS/24_bones_classifier_train_valid_224x224x3/valid/5/5_APML.dcm_rotation85	0_energy140.jpg 0.075272046 0.0 0.0 0.025790863 0.0 0.016935792 0.0 0.0 0.0 0.0 0.0 0.0 0.0 0.011424755 0.34730262 0.0 0.25567958 0.0 0.0 0.0 0.0 0.0 0.0 0.20851381 0.0 0.22995856 0.0 0.0 0.16191779 0.15327008 0.0 0.0 0.012985988 0.0 0.0 0.0 0.0 0.13906766 0.0 0.0 0.0 0.11792671 0.0 0.0 0.0 0.0 0.0 0.0 0.0 0.0 0.0 0.0 0.0 0.19122571 0.076328784 0.16387972 0.0 0.17072743 0.0 0.0 0.0 0.0 0.185877 0…
../DATASETS/24_bones_classifier_train_valid_224x224x3/valid/5/5_APML.dcm_rotation100	-15_energy146.jpg 0.09679586 0.0 0.0 0.036861915 0.11795696 0.0 0.0 0.0 0.0 0.0 0.0 0.0 0.0 0.0 0.077693336 0.22967175 0.16798668 0.0 0.09251044 0.0 0.0 0.0 0.0 0.30138767 0.0 0.26655197 0.0 0.0 0.21691988 0.23543465 0.0 0.0 0.0 0.0 0.025694896 0.0 0.0 0.16556497 0.0 0.0 0.0 0.034286138 0.0 0.0 0.0 0.0 0.0 0.0 0.0 0.0 0.0 0.043355055 0.0 0.036083363 0.0 0.159984 0.0059904302 0.10252969 0.0 0.0 0.…
../DATASETS/24_bones_classifier_train_valid_224x224x3/valid/5/5_APML.dcm_rotation82	0_energy140.jpg 0.07525982 0.0 0.0 0.016466824 0.0 0.009688343 0.0 0.0 0.0 0.0 0.0 0.0 0.0 0.02486089 0.32789612 0.0 0.25908518 0.0 0.0 0.0 0.0 0.0 0.0 0.20990914 0.0 0.22547586 0.0 0.0 0.17294736 0.16273841 0.0 0.0 0.013951392 0.0 0.0 0.0 0.0 0.14071997 0.0 0.0 0.0 0.1130649 0.0 0.0 0.0 0.0 0.0 0.0 0.0 0.0 0.0 0.0 0.0 0.18568681 0.1003648 0.1600073 0.0 0.16347316 0.0 0.0 0.0 0.0 0.18577836 0.0 0…
../DATASETS/24_bones_classifier_train_valid_224x224x3/valid/5/5_APML.dcm_rotation82	-3_energy158.jpg 0.08083992 0.0 0.0 0.034294594 0.0 0.0 0.0 0.0 0.0 0.0 0.0 0.0 0.0 0.0 0.27500263 0.051429436 0.23620605 0.0 0.020858146 0.0 0.0 0.0 0.0 0.28699958 0.0 0.26972115 0.0 0.0 0.1636482 0.16669077 0.0 0.0 0.0 0.0 0.0 0.0 0.0 0.12554981 0.0 0.0 0.0 0.09952614 0.0 0.0 0.0 0.0 0.0 0.0 0.0 0.0 0.0 0.0 0.0 0.15304378 0.026079949 0.16523683 0.0 0.16197477 0.0 0.0 0.0 0.0 0.19392546 0.0 0.0 …
../DATASETS/24_bones_classifier_train_valid_224x224x3/valid/5/5_APML.dcm_rotation100	-21_energy158.jpg 0.11393714 0.0 0.0 0.039534394 0.05845598 0.0 0.0 0.0 0.0 0.0 0.0 0.0 0.0 0.018226147 0.037614614 0.28482562 0.16007513 0.0 0.07315213 0.0 0.0 0.0 0.0 0.3397578 0.0 0.27789667 0.0 0.0 0.18535134 0.1623438 0.0 0.0 0.0 0.010547579 0.037741978 0.0 0.0 0.13675438 0.035472702 0.0 0.0 0.0041288137 0.0 0.0 0.0 0.0 0.0 0.0 0.0 0.0 0.0 0.14633097 0.0 0.07261028 0.0 0.16641603 0.0 0.14765…
../DATASETS/24_bones_classifier_train_valid_224x224x3/valid/5/5_APML.dcm_rotation82	0_energy146.jpg 0.07526108 0.0 0.0 0.024533216 0.0 0.0021896823 0.0 0.0 0.0 0.0 0.0 0.0 0.0 0.0028922444 0.3209178 0.0019935567 0.25516954 0.0 0.007087923 0.0 0.0 0.0 0.0 0.22679205 0.0 0.23550983 0.0 0.0 0.16713949 0.15903471 0.0 0.0 0.0 0.0 0.0 0.0 0.0 0.13729031 0.0 0.0 0.0 0.10880781 0.0 0.0 0.0 0.0 0.0 0.0 0.0 0.0 0.0 0.0 0.0 0.17394544 0.07070913 0.16110298 0.0 0.16615202 0.0 0.0 0.0 0.0 0.…
../DATASETS/24_bones_classifier_train_valid_224x224x3/valid/5/5_APML.dcm_rotation103	12_energy140.jpg 0.06710971 0.0 0.0 0.04109908 0.0 0.0 0.0 0.0 0.0 0.0 0.0 0.0 0.0 0.008220414 0.28131774 0.0660159 0.22553843 0.0 0.052459948 0.0 0.0 0.0 0.0 0.20402648 0.0 0.2651182 0.0 0.0 0.16941768 0.15618545 0.0 0.0 0.015377455 0.0 0.0 0.0 0.0 0.16748749 0.0 0.0 0.0 0.046275478 0.0 0.0 0.0 0.0 0.0 0.0 0.0 0.0 0.0 0.0 0.0 0.15865338 0.061642736 0.18620746 0.0 0.13086222 0.0 0.0 0.0 0.0 0.194…
../DATASETS/24_bones_classifier_train_valid_224x224x3/valid/5/5_APML.dcm_rotation85	12_energy146.jpg 0.06302249 0.0 0.0 0.049926206 0.0 0.0 0.0 0.0 0.0 0.0 0.0 0.0 0.0 0.007171198 0.2911432 0.05631652 0.21801358 0.0 0.06069572 0.0 0.0 0.0 0.0 0.1673253 0.0 0.23189126 0.0 0.0 0.17955546 0.17318895 0.0 0.0 0.020342462 0.0 0.0 0.0 0.0 0.1821955 0.0 0.0 0.0 0.06832788 0.0 0.0 0.0 0.0 0.0 0.0 0.0 0.0 0.0 0.0 0.0 0.16004914 0.08698137 0.16420907 0.0 0.12537067 0.0 0.0 0.0 0.0 0.200047…
../DATASETS/24_bones_classifier_train_valid_224x224x3/valid/5/5_APML.dcm_rotation85	-12_energy152.jpg 0.097748585 0.0 0.0 0.0027145196 0.07881777 0.0 0.0 0.0 0.0 0.0 0.0 0.0 0.0 0.010997117 0.16035789 0.16641772 0.20201056 0.0 0.00882282 0.0 0.0 0.0 0.0 0.3139296 0.0 0.3122538 0.0 0.0 0.18136668 0.22709747 0.0 0.0 0.0 0.0 0.0 0.0 0.0 0.11833368 0.0 0.0 0.0 0.10190639 0.0 0.0 0.0 0.0 0.0 0.0 0.0 0.0 0.0 0.01901155 0.0 0.13305259 0.0 0.16692638 0.03302179 0.14782299 0.0 0.0 0.0 0.…
../DATASETS/24_bones_classifier_train_valid_224x224x3/valid/5/5_APML.dcm_rotation79	6_energy152.jpg 0.07415611 0.0 0.0 0.038040355 0.0 0.006079949 0.0 0.0 0.0 0.0 0.0 0.0 0.0 0.0 0.3411566 0.013093074 0.24041247 0.0 0.037302293 0.0 0.0 0.0 0.0 0.17459069 0.0 0.21567385 0.0 0.0 0.16802956 0.16530167 0.0 0.0 0.0 0.0 0.0 0.0 0.0 0.1583957 0.0 0.0 0.0 0.08707874 0.0 0.0 0.0 0.0 0.0 0.0 0.0 0.0 0.0 0.0 0.0 0.15661861 0.063530065 0.16727552 0.0 0.1516969 0.0 0.0 0.0 0.0 0.20109738 0.0…
../DATASETS/24_bones_classifier_train_valid_224x224x3/valid/5/5_APML.dcm_rotation85	-9_energy152.jpg 0.090282425 0.0 0.0 0.01706884 0.055175312 0.0 0.0 0.0 0.0 0.0 0.0 0.0 0.0 0.017088622 0.19949359 0.14058575 0.21231487 0.0 0.022003517 0.0 0.0 0.0 0.0 0.27533534 0.0 0.27744728 0.0 0.0 0.17473282 0.22116165 0.0 0.0 0.0 0.0 0.0 0.0 0.0 0.13338968 0.0 0.0 0.0 0.11252232 0.0 0.0 0.0 0.0 0.0 0.0 0.0 0.0 0.0 0.0 0.0 0.15874219 0.017223328 0.14947636 0.009250534 0.15350492 0.0 0.0 0.0…
../DATASETS/24_bones_classifier_train_valid_224x224x3/valid/5/5_APML.dcm_rotation82	-21_energy152.jpg 0.120237656 0.0 0.0 0.023930144 0.025164677 0.0 0.0 0.0 0.0 0.0 0.0 0.0 0.0 0.016316576 0.116762 0.2091757 0.20404644 0.0 0.03639125 0.0 0.0 0.0 0.0 0.33641863 0.0 0.3067917 0.0 0.0 0.17014243 0.1397011 0.0 0.0 0.0 0.032242678 0.015392289 0.0 0.0 0.1185683 0.018830454 0.0 0.0 0.044141956 0.0 0.0 0.0 0.0 0.0 0.0 0.0 0.0 0.0 0.119804315 0.0 0.124552466 0.0 0.20130119 0.0 0.1765406…
../DATASETS/24_bones_classifier_train_valid_224x224x3/valid/5/5_APML.dcm_rotation73	-18_energy146.jpg 0.14320414 0.0 0.0 0.0038879882 0.06647367 0.0 0.0 0.0 0.0 0.0 0.0 0.0 0.0 0.048625976 0.09260492 0.24698594 0.1884934 0.0 0.045295633 0.0 0.0 0.0 0.0 0.34228885 0.0 0.29826343 0.0 0.034660246 0.15809263 0.13556413 0.0 0.0 0.0 0.07422835 0.0 0.0 0.0 0.05509948 0.008845482 0.0 0.0 0.040731154 0.0 0.0 0.0 0.0 0.0 0.0 0.0 0.0 0.0 0.1430012 0.0 0.09979818 0.0 0.20133466 0.0 0.182720…
../DATASETS/24_bones_classifier_train_valid_224x224x3/valid/5/5_APML.dcm_rotation82	-21_energy158.jpg 0.11013358 0.0 0.0 0.020414406 0.031288724 0.0 0.0 0.0 0.0 0.0 0.0 0.0 0.0 0.034034126 0.09728561 0.2125938 0.19594128 0.0 0.03347558 0.0 0.0 0.0 0.0 0.35083312 0.0 0.30395898 0.0 0.0 0.15756464 0.12491813 0.0 0.0 0.0 0.04645573 0.008652088 0.0 0.0 0.11028127 0.013485269 0.0 0.0 0.041720856 0.0 0.0 0.0 0.0 0.0 0.0 0.0 0.0 0.0 0.14400433 0.0 0.12944919 0.0 0.195019 0.0 0.17954801…
../DATASETS/24_bones_classifier_train_valid_224x224x3/valid/5/5_APML.dcm_rotation73	-15_energy152.jpg 0.122654274 0.0 0.0 0.0016073124 0.07372715 0.0 0.0 0.0 0.0 0.0 0.0 0.0 0.0 0.050202593 0.110287964 0.21653427 0.20455833 0.0 0.03594384 0.0 0.0 0.0 0.0 0.33927593 0.0 0.29924488 0.0 0.025120458 0.14890479 0.1475712 0.0 0.0 0.0 0.057658322 0.0 0.0 0.0 0.06161809 0.0 0.0 0.0 0.061778985 0.0 0.0 0.0 0.0 0.0 0.0 0.0 0.0 0.0 0.11826109 0.0 0.120727494 0.0 0.19452621 0.0 0.1838022 0.…
../DATASETS/24_bones_classifier_train_valid_224x224x3/valid/5/5_APML.dcm_rotation103	-12_energy140.jpg 0.096770376 0.0 0.0 0.045020215 0.11542889 0.0 0.0 0.0 0.0 0.0 0.0 0.0 0.0 0.0 0.08506516 0.22727044 0.15393052 0.0 0.096194305 0.0 0.0 0.0 0.0 0.2857405 0.0 0.2721774 0.0 0.0 0.22037546 0.24827877 0.0 0.0 0.0 0.0 0.028517552 0.0 0.0 0.17032173 0.0 0.0 0.0 0.0316861 0.0 0.0 0.0 0.0 0.0 0.0 0.0 0.0 0.0 0.028623493 0.0 0.0156097 0.0 0.14432675 0.0055548116 0.08646867 0.0 0.0 0.0 0…
../DATASETS/24_bones_classifier_train_valid_224x224x3/valid/5/5_APML.dcm_rotation85	0_energy158.jpg 0.073745884 0.0 0.0 0.04528405 0.0 0.0006319463 0.0 0.0 0.0 0.0 0.0 0.0 0.0 0.0 0.31659108 0.004519724 0.24984822 0.0 0.009044791 0.0 0.0 0.0 0.0 0.23781389 0.0 0.24913228 0.0 0.0 0.1562955 0.15738803 0.0 0.0 0.0 0.0 0.0 0.0 0.0 0.15158452 0.0 0.0 0.0 0.11181398 0.0 0.0 0.0 0.0 0.0 0.0 0.0 0.0 0.0 0.0 0.0 0.16219027 0.049213156 0.14945155 0.0 0.147609 0.0 0.0 0.0 0.0 0.18483567 0.…
../DATASETS/24_bones_classifier_train_valid_224x224x3/valid/5/5_APML.dcm_rotation82	-3_energy146.jpg 0.08964377 0.0 0.0 0.027948339 0.014334739 0.0 0.0 0.0 0.0 0.0 0.0 0.0 0.0 0.0 0.26702 0.066388756 0.23138393 0.0 0.03578553 0.0 0.0 0.0 0.0 0.2787414 0.0 0.26956722 0.0 0.0 0.17229462 0.16783486 0.0 0.0 0.0 0.0 0.0 0.0 0.0 0.1187473 0.0 0.0 0.0 0.0915524 0.0 0.0 0.0 0.0 0.0 0.0 0.0 0.0 0.0 0.0 0.0 0.14656681 0.0230831 0.17032298 0.0016969561 0.16808884 0.0 0.0 0.0 0.0 0.21160443…
../DATASETS/24_bones_classifier_train_valid_224x224x3/valid/5/5_APML.dcm_rotation82	18_energy158.jpg 0.053074516 0.0 0.0 0.09593649 0.0 0.0 0.0 0.0 0.0 0.0 0.0 0.0 0.0 0.0 0.29600275 0.05890089 0.19083434 0.0 0.10040899 0.0 0.0 0.0 0.0 0.15555964 0.0 0.23427117 0.0 0.0 0.16729194 0.13391396 0.0 0.0 0.0039117266 0.0 0.035214983 0.0 0.0 0.21479954 0.0 0.0 0.0 0.039857235 0.0 0.0 0.0 0.0 0.0 0.0 0.0 0.0 0.0 0.0 0.0 0.12071452 0.043718293 0.17045829 0.0 0.09095915 0.0 0.0 0.0 0.0 0.…
../DATASETS/24_bones_classifier_train_valid_224x224x3/valid/5/5_APML.dcm_rotation85	-21_energy152.jpg 0.12087681 0.0 0.0 0.026677433 0.023495087 0.0 0.0 0.0 0.0 0.0 0.0 0.0 0.0 0.014421492 0.11345637 0.20423773 0.20280662 0.0 0.028679902 0.0 0.0 0.0 0.0 0.34069702 0.0 0.30742258 0.0 0.0 0.17513075 0.14676806 0.0 0.0 0.0 0.02541919 0.015033706 0.0 0.0 0.12737834 0.02062678 0.0 0.0 0.05243491 0.0 0.0 0.0 0.0 0.0 0.0 0.0 0.0 0.0 0.115433775 0.0 0.12435234 0.0 0.19771281 0.0 0.17111…
../DATASETS/24_bones_classifier_train_valid_224x224x3/valid/5/5_APML.dcm_rotation82	9_energy146.jpg 0.074942045 0.0 0.0 0.043238938 0.0 0.0 0.0 0.0 0.0 0.0 0.0 0.0 0.0 0.0 0.30294216 0.060299918 0.2270661 0.0 0.055176005 0.0 0.0 0.0 0.0 0.17127211 0.0 0.22779828 0.0 0.0 0.17763959 0.18640697 0.0 0.0 0.0 0.0 0.008168011 0.0 0.0 0.16736256 0.0 0.0 0.0 0.080154106 0.0 0.0 0.0 0.0 0.0 0.0 0.0 0.0 0.0 0.0 0.0 0.16193156 0.06719277 0.16093723 0.0 0.13949469 0.0 0.0 0.0 0.0 0.2101802 0…
../DATASETS/24_bones_classifier_train_valid_224x224x3/valid/5/5_APML.dcm_rotation85	-18_energy158.jpg 0.102588855 0.0 0.0 0.015650861 0.0493432 0.0 0.0 0.0 0.0 0.0 0.0 0.0 0.0 0.03091019 0.11299453 0.20345207 0.19413698 0.0 0.018071352 0.0 0.0 0.0 0.0 0.35210526 0.0 0.3068634 0.0 0.0 0.15903646 0.15337755 0.0 0.0 0.0 0.032314453 0.0 0.0 0.0 0.112582766 0.0043081716 0.0 0.0 0.067910776 0.0 0.0 0.0 0.0 0.0 0.0 0.0 0.0 0.0 0.121089794 0.0 0.13060468 0.0 0.18835694 0.0 0.1702454 0.0…
../DATASETS/24_bones_classifier_train_valid_224x224x3/valid/5/5_APML.dcm_rotation82	18_energy152.jpg 0.053830747 0.0 0.0 0.09289588 0.0 0.0 0.0 0.0 0.0 0.0 0.0 0.0 0.0 0.0 0.30084834 0.060087245 0.1922301 0.0 0.10625128 0.0 0.0 0.0 0.0 0.15073305 0.0 0.24056272 0.0 0.0 0.16752863 0.1280154 0.0 0.0 0.010421123 0.0 0.034622647 0.0 0.0 0.21090668 0.0 0.0 0.0 0.02777417 0.0 0.0 0.0 0.0 0.0 0.0 0.0 0.0 0.0 0.0 0.0 0.118260816 0.03459414 0.17882259 0.0 0.089732125 0.0 0.0 0.0 0.0 0.20…
../DATASETS/24_bones_classifier_train_valid_224x224x3/valid/5/5_APML.dcm_rotation100	-3_energy158.jpg 0.061799824 0.0 0.0 0.033660285 0.03470092 0.0 0.0 0.0 0.0 0.0 0.0 0.0 0.0 0.0 0.20493019 0.08584132 0.22702315 0.0 0.06386453 0.0 0.0 0.0 0.0 0.28444186 0.0 0.26989865 0.0 0.0 0.18466642 0.17712092 0.0 0.0 0.0 0.0 0.0 0.0 0.0 0.15442804 0.0 0.0 0.0 0.04911157 0.0 0.0 0.0 0.0 0.0 0.0 0.0 0.0 0.0 0.0 0.0 0.09808832 0.037200883 0.17154878 0.009682476 0.12834582 0.0 0.0 0.0 0.0 0.19…
../DATASETS/24_bones_classifier_train_valid_224x224x3/valid/5/5_APML.dcm_rotation73	-18_energy152.jpg 0.13421899 0.0 0.0 0.0049233465 0.061605766 0.0 0.0 0.0 0.0 0.0 0.0 0.0 0.0 0.054218523 0.091679096 0.23077519 0.20093471 0.0 0.03525411 0.0 0.0 0.0 0.0 0.3472777 0.0 0.29655072 0.0 0.033081166 0.14407498 0.13020092 0.0 0.0 0.0 0.08024465 0.0 0.0 0.0 0.056919754 0.0022919674 0.0 0.0 0.04955538 0.0 0.0 0.0 0.0 0.0 0.0 0.0 0.0 0.0 0.14455186 0.0 0.11813109 0.0 0.2008306 0.0 0.1884…
../DATASETS/24_bones_classifier_train_valid_224x224x3/valid/5/5_APML.dcm_rotation103	-6_energy146.jpg 0.08403636 0.0 0.0 0.048809607 0.072833605 0.0 0.0 0.0 0.0 0.0 0.0 0.0 0.0 0.0 0.14883034 0.1593287 0.19683698 0.0 0.100311056 0.0 0.0 0.0 0.0 0.27164647 0.0 0.2563725 0.0 0.0 0.20399825 0.20924155 0.0 0.0 0.0 0.0 0.023806082 0.0 0.0 0.17279583 0.0 0.0 0.0 0.03948743 0.0 0.0 0.0 0.0 0.0 0.0 0.0 0.0 0.0 0.0 0.0 0.063799225 0.012147505 0.14431095 0.0 0.114558294 0.0 0.0 0.0 0.0 0.2…
../DATASETS/24_bones_classifier_train_valid_224x224x3/valid/5/5_APML.dcm_rotation100	-6_energy152.jpg 0.07400908 0.0 0.0 0.041758817 0.066225424 0.0 0.0 0.0 0.0 0.0 0.0 0.0 0.0 0.0 0.16824585 0.13825853 0.2079392 0.0 0.09142302 0.0 0.0 0.0 0.0 0.2700342 0.0 0.2578952 0.0 0.0 0.19953996 0.20555554 0.0 0.0 0.0 0.0 0.010742297 0.0 0.0 0.16812102 0.0 0.0 0.0 0.043387182 0.0 0.0 0.0 0.0 0.0 0.0 0.0 0.0 0.0 0.0 0.0 0.082059704 0.027431736 0.15126784 0.0 0.11887925 0.0 0.0 0.0 0.0 0.216…
../DATASETS/24_bones_classifier_train_valid_224x224x3/valid/5/5_APML.dcm_rotation82	15_energy152.jpg 0.06727931 0.0 0.0 0.055893593 0.0 0.0 0.0 0.0 0.0 0.0 0.0 0.0 0.0 0.0 0.31899738 0.050236937 0.21634194 0.0 0.062419027 0.0 0.0 0.0 0.0 0.17162439 0.0 0.25455055 0.0 0.0 0.1650619 0.13843657 0.0 0.0 0.025717484 0.0 0.0 0.0 0.0 0.1761397 0.0 0.0 0.0 0.05723748 0.0 0.0 0.0 0.0 0.0 0.0 0.0 0.0 0.0 0.0 0.0 0.15423538 0.049962647 0.19286563 0.0 0.11648444 0.0 0.0 0.0 0.0 0.19839966 0…
../DATASETS/24_bones_classifier_train_valid_224x224x3/valid/5/5_APML.dcm_rotation100	-12_energy146.jpg 0.09333091 0.0 0.0 0.044828404 0.112088315 0.0 0.0 0.0 0.0 0.0 0.0 0.0 0.0 0.0 0.09026134 0.21669678 0.16488086 0.0 0.09573006 0.0 0.0 0.0 0.0 0.28535765 0.0 0.26873502 0.0 0.0 0.21129133 0.24273646 0.0 0.0 0.0 0.0 0.0321363 0.0 0.0 0.1713324 0.0 0.0 0.0 0.039443042 0.0 0.0 0.0 0.0 0.0 0.0 0.0 0.0 0.0 0.019543722 0.0 0.032457437 0.0 0.14474066 0.006023382 0.09276183 0.0 0.0 0.0 …
../DATASETS/24_bones_classifier_train_valid_224x224x3/valid/5/5_APML.dcm_rotation85	-3_energy140.jpg 0.089426875 0.0 0.0 0.020681752 0.019873962 0.0 0.0 0.0 0.0 0.0 0.0 0.0 0.0 0.016808601 0.29088268 0.054161973 0.23411523 0.0 0.013155068 0.0 0.0 0.0 0.0 0.26856676 0.0 0.26097044 0.0 0.0 0.17170912 0.17355888 0.0 0.0 0.0 0.0 0.0 0.0 0.0 0.11764383 0.0 0.0 0.0 0.11103346 0.0 0.0 0.0 0.0 0.0 0.0 0.0 0.0 0.0 0.0 0.0 0.16659144 0.04453074 0.16726269 0.0067377007 0.17490153 0.0 0.0 0…
../DATASETS/24_bones_classifier_train_valid_224x224x3/valid/5/5_APML.dcm_rotation100	12_energy140.jpg 0.061979327 0.0 0.0 0.035892338 0.0 0.0 0.0 0.0 0.0 0.0 0.0 0.0 0.0 0.024143143 0.27730405 0.055847015 0.2267849 0.0 0.047468316 0.0 0.0 0.0 0.0 0.19746491 0.0 0.25423515 0.0 0.0 0.17181358 0.16756062 0.0 0.0 0.02572121 0.0 0.0 0.0 0.0 0.16735612 0.0 0.0 0.0 0.056890465 0.0 0.0 0.0 0.0 0.0 0.0 0.0 0.0 0.0 0.0 0.0 0.16756079 0.086038485 0.17667006 0.0 0.1326584 0.0 0.0 0.0 0.0 0.1…
../DATASETS/24_bones_classifier_train_valid_224x224x3/valid/5/5_APML.dcm_rotation73	-18_energy158.jpg 0.12577932 0.0 0.0 0.0025909557 0.060798313 0.0 0.0 0.0 0.0 0.0 0.0 0.0 0.0 0.07150783 0.07831783 0.21358244 0.20611148 0.0 0.02234782 0.0 0.0 0.0 0.0 0.3595819 0.0 0.29964188 0.0 0.040777247 0.11904622 0.11416146 0.0 0.0 0.0 0.099023595 0.0 0.0 0.0 0.04293032 0.0 0.0 0.0 0.06100387 0.0 0.0 0.0 0.0 0.0005767915 0.0 0.0 0.0 0.0 0.16199623 0.0 0.12790275 0.0 0.19285253 0.0 0.19109…
../DATASETS/24_bones_classifier_train_valid_224x224x3/valid/5/5_APML.dcm_rotation82	-6_energy152.jpg 0.08951076 0.0 0.0 0.029973198 0.027828759 0.0 0.0 0.0 0.0 0.0 0.0 0.0 0.0 0.0 0.23394617 0.10427241 0.22060227 0.0 0.03157899 0.0 0.0 0.0 0.0 0.28541884 0.0 0.27563107 0.0 0.0 0.17611422 0.19562943 0.0 0.0 0.0 0.0 0.0 0.0 0.0 0.1257711 0.0 0.0 0.0 0.097736046 0.0 0.0 0.0 0.0 0.0 0.0 0.0 0.0 0.0 0.0 0.0 0.15222542 0.010437835 0.16055734 0.0025583617 0.16865292 0.0 0.0 0.0 0.0 0.2…
../DATASETS/24_bones_classifier_train_valid_224x224x3/valid/5/5_APML.dcm_rotation79	6_energy146.jpg 0.07906973 0.0 0.0 0.045393493 0.0 0.0 0.0 0.0 0.0 0.0 0.0 0.0 0.0 0.0 0.32293722 0.037380196 0.23445344 0.0 0.061759662 0.0 0.0 0.0 0.0 0.16190508 0.0 0.21266644 0.0 0.0 0.17392536 0.16268913 0.0 0.0 0.0 0.0 0.014515628 0.0 0.0 0.1674971 0.0 0.0 0.0 0.06939236 0.0 0.0 0.0 0.0 0.0 0.0 0.0 0.0 0.0 0.0 0.0 0.14320816 0.056737285 0.1731948 0.0 0.14088629 0.0 0.0 0.0 0.0 0.20844923 0.…
../DATASETS/24_bones_classifier_train_valid_224x224x3/valid/5/5_APML.dcm_rotation82	-12_energy152.jpg 0.100281246 0.0 0.0 0.0 0.07867827 0.0 0.0 0.0 0.0 0.0 0.0 0.0 0.0 0.0152077805 0.1618658 0.16584751 0.20475228 0.0 0.0061666067 0.0 0.0 0.0 0.0 0.32156774 0.0 0.31619424 0.0 0.0 0.17663176 0.22195745 0.0 0.0 0.0 0.0 0.0 0.0 0.0 0.10689229 0.0 0.0 0.0 0.10048639 0.0 0.0 0.0 0.0 0.0 0.0 0.0 0.0 0.0 0.032059714 0.0 0.13559687 0.0 0.17226993 0.032594893 0.15466826 0.0 0.0 0.0 0.0 0…
../DATASETS/24_bones_classifier_train_valid_224x224x3/valid/5/5_APML.dcm_rotation82	6_energy158.jpg 0.06447909 0.0 0.0 0.026676375 0.0 0.024394514 0.0 0.0 0.0 0.0 0.0 0.0 0.0 0.0 0.34509993 0.0 0.24713634 0.0 0.012594977 0.0 0.0 0.0 0.0 0.17103164 0.0 0.21326563 0.0 0.0 0.16487984 0.17173198 0.0 0.0 0.0020287225 0.0 0.0 0.0 0.0 0.15581496 0.0 0.0 0.0 0.10506069 0.0 0.0 0.0 0.0 0.0 0.0 0.0 0.0 0.0 0.0 0.0 0.1783665 0.09978308 0.15886098 0.0 0.15562135 0.0 0.0 0.0 0.0 0.18344739 0…
../DATASETS/24_bones_classifier_train_valid_224x224x3/valid/5/5_APML.dcm_rotation100	-21_energy146.jpg 0.13712393 0.0 0.0 0.023859158 0.056117304 0.0 0.0 0.0 0.0 0.0 0.0 0.0 0.0 0.004450119 0.05071005 0.27997565 0.15380615 0.0 0.064480394 0.0 0.0 0.0 0.0 0.33567268 0.0 0.31227908 0.0 0.0 0.20716883 0.1842548 0.0 0.0 0.0 0.001836376 0.029623417 0.0 0.0 0.13151623 0.039405245 0.0 0.0 0.007641305 0.0 0.0 0.0 0.0 0.0 0.0 0.0 0.0 0.0 0.1300161 0.0 0.046527114 0.0 0.16872768 0.0 0.1328…
../DATASETS/24_bones_classifier_train_valid_224x224x3/valid/5/5_APML.dcm_rotation79	9_energy140.jpg 0.080066174 0.0 0.0 0.04122926 0.0021159048 0.0 0.0 0.0 0.0 0.0 0.0 0.0 0.0 5.4131226e-05 0.2921146 0.06984204 0.22465941 0.0 0.06632301 0.0 0.0 0.0 0.0 0.15950255 0.0 0.22155309 0.0 0.0 0.18416612 0.19193445 0.0 0.0 0.0070612035 0.0 0.015084654 0.0 0.0 0.16924804 0.0 0.0 0.0 0.07039341 0.0 0.0 0.0 0.0 0.0 0.0 0.0 0.0 0.0 0.0 0.0 0.15838166 0.07987336 0.16115497 0.0 0.13576919 0.0…
../DATASETS/24_bones_classifier_train_valid_224x224x3/valid/5/5_APML.dcm_rotation100	-15_energy152.jpg 0.08936549 0.0 0.0 0.03742319 0.12028902 0.0 0.0 0.0 0.0 0.0 0.0 0.0 0.0 0.00053219794 0.0750409 0.22887841 0.17197621 0.0 0.093721375 0.0 0.0 0.0 0.0 0.3080366 0.0 0.26226026 0.0 0.0 0.20814846 0.2274816 0.0 0.0 0.0 0.0 0.026083086 0.0 0.0 0.16130435 0.0 0.0 0.0 0.033599745 0.0 0.0 0.0 0.0 0.0 0.0 0.0 0.0 0.0 0.052360103 0.0 0.04790376 0.0 0.1613235 0.008004244 0.11018697 0.0 0…
../DATASETS/24_bones_classifier_train_valid_224x224x3/valid/5/5_APML.dcm_rotation79	18_energy152.jpg 0.06571313 0.0 0.0 0.093954 0.0 0.0 0.0 0.0 0.0 0.0 0.0 0.0 0.0 0.0 0.28368032 0.0842967 0.18976586 0.0 0.110279 0.0 0.0 0.0 0.0 0.17353767 0.0 0.25001267 0.0 0.0 0.1688636 0.13628116 0.0 0.0 0.0 0.0 0.040905803 0.0 0.0 0.20176817 0.0 0.0 0.0 0.027183693 0.0 0.0 0.0 0.0 0.0 0.0 0.0 0.0 0.0 0.0 0.0 0.10715017 0.01097508 0.17954364 0.0 0.09767138 0.0 0.0 0.0 0.0 0.22229366 0.0 0.0 …
../DATASETS/24_bones_classifier_train_valid_224x224x3/valid/5/5_APML.dcm_rotation82	-9_energy158.jpg 0.09046972 0.0 0.0 0.004750378 0.055648085 0.0 0.0 0.0 0.0 0.0 0.0 0.0 0.0 0.025708793 0.20352685 0.12715438 0.21741125 0.0 0.0 0.0 0.0 0.0 0.0 0.30419448 0.0 0.28308037 0.0 0.0 0.17151518 0.22070426 0.0 0.0 0.0 0.0 0.0 0.0 0.0 0.11808182 0.0 0.0 0.0 0.12320036 0.0 0.0 0.0 0.0 0.0 0.0 0.0 0.0 0.0 0.0 0.0 0.17028175 0.023293078 0.15760376 0.019879278 0.16289401 0.0 0.0 0.0 0.0 0.2…
../DATASETS/24_bones_classifier_train_valid_224x224x3/valid/5/5_APML.dcm_rotation82	15_energy158.jpg 0.06528838 0.0 0.0 0.06102161 0.0 0.0 0.0 0.0 0.0 0.0 0.0 0.0 0.0 0.0 0.30152 0.061328918 0.20957404 0.0 0.06895167 0.0 0.0 0.0 0.0 0.18510522 0.0 0.24372791 0.0 0.0 0.16004986 0.12929344 0.0 0.0 0.011987598 0.0 0.0 0.0 0.0 0.17889541 0.0 0.0 0.0 0.061821852 0.0 0.0 0.0 0.0 0.0 0.0 0.0 0.0 0.0 0.0 0.0 0.14911965 0.04298524 0.19151954 0.0 0.12625438 0.0 0.0 0.0 0.0 0.216361 0.0 0.…
../DATASETS/24_bones_classifier_train_valid_224x224x3/valid/5/5_APML.dcm_rotation85	-9_energy158.jpg 0.08699612 0.0 0.0 0.0048398445 0.05577771 0.0 0.0 0.0 0.0 0.0 0.0 0.0 0.0 0.028856095 0.21094741 0.123131 0.21808283 0.0 0.0 0.0 0.0 0.0 0.0 0.29883468 0.0 0.2823984 0.0 0.0 0.16930975 0.22545129 0.0 0.0 0.0 0.0 0.0 0.0 0.0 0.12026736 0.0 0.0 0.0 0.13205713 0.0 0.0 0.0 0.0 0.0 0.0 0.0 0.0 0.0 0.0 0.0 0.17482042 0.030165223 0.15258503 0.021515952 0.16259517 0.0 0.0 0.0 0.0 0.2304…
../DATASETS/24_bones_classifier_train_valid_224x224x3/valid/5/5_APML.dcm_rotation85	12_energy140.jpg 0.06567031 0.0 0.0 0.045616765 0.0 0.0 0.0 0.0 0.0 0.0 0.0 0.0 0.0 0.017779566 0.29397327 0.05483832 0.21867912 0.0 0.05832234 0.0 0.0 0.0 0.0 0.15674706 0.0 0.2244713 0.0 0.0 0.18356551 0.17783548 0.0 0.0 0.032763354 0.0 0.0015949283 0.0 0.0 0.18226986 0.0 0.0 0.0 0.068408586 0.0 0.0 0.0 0.0 0.0 0.0 0.0 0.0 0.0 0.0 0.0 0.16976605 0.10246404 0.16204573 0.0 0.1251562 0.0 0.0 0.0 0…
../DATASETS/24_bones_classifier_train_valid_224x224x3/valid/5/5_APML.dcm_rotation82	-18_energy140.jpg 0.120295554 0.0 0.0 0.00395494 0.08073759 0.0 0.0 0.0 0.0 0.0 0.0 0.0 0.0 0.028222032 0.13267323 0.21712184 0.19326468 0.0 0.03507119 0.0 0.0 0.0 0.0 0.32060072 0.0 0.3016306 0.0 0.0 0.1849063 0.18580194 0.0 0.0 0.0 0.013867832 0.0031034672 0.0 0.0 0.098601125 0.0082516465 0.0 0.0 0.061803263 0.0 0.0 0.0 0.0 0.0 0.0 0.0 0.0 0.0 0.083850496 0.0 0.10830662 0.0 0.19310316 0.0038218…
../DATASETS/24_bones_classifier_train_valid_224x224x3/valid/5/5_APML.dcm_rotation82	3_energy158.jpg 0.053252194 0.0 0.0 0.030235006 0.0 0.040408947 0.0 0.0 0.0 0.0 0.0 0.0 0.0 0.0 0.33593094 0.0 0.25692078 0.0 0.015923379 0.0 0.0 0.0 0.0 0.17635088 0.0 0.2125164 0.0 0.0 0.16511518 0.1696732 0.0 0.0 0.0 0.0 0.0 0.0 0.019917237 0.17071596 0.0 0.0 0.0 0.10358311 0.0 0.0 0.0 0.0 0.0 0.0 0.0 0.0 0.0 0.0 0.0 0.17393775 0.10949157 0.15342823 0.0 0.15156743 0.0 0.0 0.0 0.0 0.16484293 0.…
../DATASETS/24_bones_classifier_train_valid_224x224x3/valid/5/5_APML.dcm_rotation100	-6_energy146.jpg 0.081769876 0.0 0.0 0.04705424 0.075911105 0.0 0.0 0.0 0.0 0.0 0.0 0.0 0.0 0.0 0.15483876 0.1526643 0.20051771 0.0 0.09748777 0.0 0.0 0.0 0.0 0.26926675 0.0 0.2570615 0.0 0.0 0.20191436 0.21067028 0.0 0.0 0.0 0.0 0.021201659 0.0 0.0 0.17127655 0.0 0.0 0.0 0.04369734 0.0 0.0 0.0 0.0 0.0 0.0 0.0 0.0 0.0 0.0 0.0 0.067674115 0.01805031 0.14285782 0.0 0.11431715 0.0 0.0 0.0 0.0 0.2234…
../DATASETS/24_bones_classifier_train_valid_224x224x3/valid/5/5_APML.dcm_rotation100	6_energy152.jpg 0.06899595 0.0 0.0 0.034178328 0.0 0.0 0.0 0.0 0.0 0.0 0.0 0.0 0.0 0.0 0.27393207 0.042772327 0.24226521 0.0 0.050090905 0.0 0.0 0.0 0.0 0.18969648 0.0 0.2506863 0.0 0.0 0.1721459 0.1634977 0.0 0.0 0.0 0.0 0.0 0.0 0.0 0.17441066 0.0 0.0 0.0 0.062413573 0.0 0.0 0.0 0.0 0.0 0.0 0.0 0.0 0.0 0.0 0.0 0.13341223 0.07444561 0.17504504 0.0 0.11923008 0.0 0.0 0.0 0.0 0.1903098 0.0 0.0 0.0 …
../DATASETS/24_bones_classifier_train_valid_224x224x3/valid/22/22_APML.dcm_rotation82	3_energy152.jpg 0.036036894 0.0 0.02115783 0.0 0.09650173 0.0 0.0 0.0 0.0 0.0 0.0 0.0 0.31060186 0.14169289 0.37458307 0.0 0.0977495 0.0 0.0 0.0 0.0 0.0 0.0 0.11320584 0.056748692 0.0 0.14671998 0.012328135 0.022615694 0.20197177 0.0 0.0 0.11599175 0.0 0.0 0.0 0.0 0.19223948 0.0 0.0 0.0 0.36476672 0.0 0.0 0.0 0.0 0.0 0.0 0.0 0.23449078 0.096729405 0.0 0.0 0.19946177 0.20883201 0.0 0.0 0.1907292 0…
../DATASETS/24_bones_classifier_train_valid_224x224x3/valid/22/22_APML.dcm_rotation85	-6_energy158.jpg 0.025671534 0.0 0.0027604837 0.0 0.1741219 0.0 0.021483919 0.0 0.0 0.0 0.0 0.0 0.29153022 0.2011716 0.3156307 0.0 0.070408784 0.0 0.0 0.0 0.0 0.0 0.0 0.18487467 0.035384815 0.0 0.13665293 0.08991675 0.024257928 0.2625423 0.0 0.0 0.0843955 0.0 0.0 0.0 0.0 0.14939402 0.0 0.0 0.0 0.39380005 0.0 0.0 0.0 0.0 0.0 0.0 0.0 0.19719774 0.09462586 0.0 0.0 0.19033693 0.19355103 0.0 0.0 0.181…
../DATASETS/24_bones_classifier_train_valid_224x224x3/valid/22/22_APML.dcm_rotation79	15_energy158.jpg 0.038725846 0.0 0.0 0.0 0.11067717 0.0 0.06439877 0.0 0.0 0.0 0.0 0.0 0.35613906 0.18571866 0.35224968 0.0 0.06452969 0.0 0.0 0.0 0.0 0.0 0.0 0.12785171 0.00969812 0.0 0.1670709 0.09258599 0.07608814 0.22909488 0.0 0.0 0.15277874 0.0 0.0 0.0 0.0 0.13885215 0.0016035364 0.0 0.0 0.27856037 0.0 0.0 0.0 0.0 0.0 0.0 0.0 0.22370659 0.030328088 0.0 0.0 0.15877175 0.2427931 0.0 0.0 0.113…
../DATASETS/24_bones_classifier_train_valid_224x224x3/valid/22/22_APML.dcm_rotation82	-6_energy140.jpg 0.05887264 0.0 0.0047574765 0.0 0.19720122 0.0 0.049133345 0.0 0.0 0.0 0.0 0.0 0.3254702 0.2274153 0.3025134 0.0 0.058927692 0.0 0.0 0.0 0.0 0.0 0.0 0.17390098 0.0 0.0 0.14310524 0.15208311 0.049397334 0.267915 0.0 0.0 0.10542939 0.0 0.0 0.0 0.0 0.14274447 0.00026476383 0.0 0.0 0.33073658 0.0 0.0 0.0 0.0 0.0 0.0 0.0 0.22708713 0.039770827 0.0 0.0 0.14553446 0.19762295 0.0 0.0 0.1…
../DATASETS/24_bones_classifier_train_valid_224x224x3/valid/22/22_APML.dcm_rotation79	18_energy152.jpg 0.04842982 0.0 0.032454785 0.0 0.08473937 0.0 0.06619767 0.0 0.0 0.0 0.0 0.0 0.35738567 0.18577322 0.38234892 0.0 0.049394466 0.0 0.0 0.0 0.0 0.0 0.0 0.13346095 0.0 0.0 0.13898812 0.1328312 0.05968699 0.2241346 0.0 0.0 0.17459577 0.0 0.0 0.0 0.0 0.112049066 0.013754739 0.0 0.0 0.26310572 0.0 0.0 0.0 0.0 0.0 0.0 0.0 0.21687663 0.0 0.0 0.0 0.15216875 0.2149555 0.006646008 0.0 0.115…
../DATASETS/24_bones_classifier_train_valid_224x224x3/valid/22/22_APML.dcm_rotation82	15_energy152.jpg 0.02898772 0.0 0.027616382 0.0 0.088057145 0.0 0.048350643 0.0 0.0 0.0 0.0 0.0 0.3607916 0.16201463 0.38297594 0.0 0.055624682 0.0 0.0 0.0 0.0 0.0 0.0 0.101809084 0.026327133 0.0 0.1760355 0.0780499 0.04940153 0.21986558 0.0 0.0 0.15759729 0.0 0.0 0.0 0.0 0.15059847 0.01755708 0.0 0.0 0.29630303 0.0 0.0 0.0 0.0 0.0 0.0 0.0 0.24025676 0.042578414 0.0 0.0 0.16578746 0.2176166 0.0 0…
../DATASETS/24_bones_classifier_train_valid_224x224x3/valid/22/22_APML.dcm_rotation79	-9_energy146.jpg 0.052862115 0.0 0.0 0.0 0.23615386 0.0 0.06406641 0.0 0.0 0.0 0.0 0.0 0.31033713 0.24635342 0.26657203 0.0 0.058652215 0.0 0.0 0.0 0.0 0.0 0.0 0.20134751 0.0 0.0 0.13615912 0.17465085 0.06097961 0.28788617 0.0 0.0 0.07422549 0.0 0.0 0.0 0.0 0.12381513 0.0 0.0 0.0 0.328148 0.0 0.0 0.014306638 0.0 0.0 0.0 0.0 0.19511306 0.026319122 0.0 0.0 0.13422243 0.19057865 0.0 0.0 0.15435047 0…
../DATASETS/24_bones_classifier_train_valid_224x224x3/valid/22/22_APML.dcm_rotation82	18_energy146.jpg 0.044208795 0.0 0.06223903 0.0 0.06523871 0.0 0.06205783 0.0 0.0 0.0 0.0 0.0 0.359565 0.17799716 0.41138136 0.0 0.043134604 0.0 0.0 0.0 0.0 0.0 0.0 0.123736836 0.0 0.0 0.13474694 0.13054451 0.03905284 0.21364655 0.0 0.0 0.1814206 0.0 0.0 0.0 0.0 0.10014613 0.020826168 0.0 0.0 0.27630493 0.0 0.0 0.0 0.0 0.0 0.0 0.0 0.21745634 0.0 0.0 0.0 0.16811189 0.19533835 0.008504097 0.0 0.134…
../DATASETS/24_bones_classifier_train_valid_224x224x3/valid/22/22_APML.dcm_rotation82	21_energy146.jpg 0.04556457 0.0 0.06289251 0.0 0.028265988 0.0 0.036595233 0.0 0.0 0.0 0.0 0.0 0.36733234 0.1696278 0.42415324 0.0 0.022256875 0.0 0.0 0.0145763485 0.0 0.0 0.0 0.11697946 0.0 0.0 0.14341696 0.13573885 0.037320416 0.18057229 0.0 0.0 0.19401741 0.0 0.0 0.0 0.0 0.11341588 0.054535475 0.0 0.0 0.24679178 0.0 0.0 0.0 0.0 0.0 0.0 0.0 0.25096878 0.0 0.0 0.0 0.17465171 0.18268126 0.0115085…
../DATASETS/24_bones_classifier_train_valid_224x224x3/valid/22/22_APML.dcm_rotation103	-15_energy158.jpg 0.015420123 0.0 0.0 0.0 0.27234885 0.0 0.14091268 0.0 0.0 0.0 0.0 0.0 0.30613604 0.28147218 0.22571293 0.0 0.055827394 0.0 0.0 0.0 0.0 0.0 0.0 0.2715177 0.0 0.0107681 0.08474356 0.188236 0.058769085 0.30412084 0.0 0.0 0.06379615 0.0 0.0 0.0 0.0 0.018274816 0.0 0.0 0.0 0.32713735 0.0 0.0 0.0 0.0 0.0037138427 0.0 0.0 0.10324845 0.011618774 0.0 0.0 0.17138742 0.18485267 0.0 0.00934…
../DATASETS/24_bones_classifier_train_valid_224x224x3/valid/22/22_APML.dcm_rotation100	-18_energy140.jpg 0.065535 0.0 0.048812326 0.0 0.18680294 0.0 0.11818526 0.0 0.0 0.0 0.0 0.0 0.35874343 0.26003477 0.28728077 0.0 0.0063489545 0.0 0.0 0.0 0.0 0.0 0.0 0.23660511 0.0 0.0 0.0965128 0.24416868 0.055562288 0.2783542 0.0 0.0 0.107580714 0.0 0.0 0.0 0.0 0.02620891 0.0 0.0 0.0 0.30232576 0.0 0.0 0.0 0.0 0.052945662 0.0 0.0 0.16335921 0.0 0.0 0.0 0.16979572 0.17448285 0.0 0.0 0.13828808 …
../DATASETS/24_bones_classifier_train_valid_224x224x3/valid/22/22_APML.dcm_rotation82	-21_energy146.jpg 0.090096824 0.0 0.018549915 0.0 0.1659194 0.0 0.10411046 0.0 0.0 0.0 0.0 0.0 0.3173414 0.23201948 0.29109514 0.0 0.009554206 0.0 0.0 0.0 0.0 0.0 0.0 0.2751542 0.0 0.0 0.05628767 0.23692422 0.03630848 0.24803048 0.0 0.0 0.09540588 0.0 0.0 0.0 0.0 0.026480252 0.0 0.0 0.0 0.3341372 0.0 0.0 0.0 0.0 0.07012388 0.0 0.0 0.15141453 0.0 0.0 0.0 0.16655976 0.13746779 0.0 0.0 0.19100814 0.…
../DATASETS/24_bones_classifier_train_valid_224x224x3/valid/22/22_APML.dcm_rotation79	6_energy152.jpg 0.032940045 0.0 0.05565315 0.0 0.10175441 0.0 0.0 0.0 0.0 0.0 0.0 0.0 0.33377182 0.16949277 0.37363213 0.0 0.083422504 0.0 0.0 0.0 0.0 0.0 0.0 0.10980803 0.042938787 0.0 0.14560224 0.0530453 0.034963403 0.21179095 0.0 0.0 0.13501059 0.0 0.0 0.0 0.0 0.17268935 0.0048807804 0.0 0.0 0.3423417 0.0 0.0 0.0 0.0 0.0 0.0 0.0 0.2351599 0.08004092 0.0 0.0 0.1881558 0.2110654 0.0 0.0 0.16837…
../DATASETS/24_bones_classifier_train_valid_224x224x3/valid/22/22_APML.dcm_rotation73	21_energy140.jpg 0.07491613 0.0 0.015161373 0.0 0.05053266 0.0 0.03918204 0.0 0.0 0.0 0.0 0.0 0.2942638 0.17070343 0.42407557 0.0 0.06312358 0.0 0.0 0.0 0.0 0.0 0.0 0.1559292 0.0 0.039931886 0.06679846 0.14593811 0.056680597 0.1928863 0.0 0.0 0.17358401 0.0 0.0 0.0 0.0 0.07635641 0.030611388 0.0 0.0 0.23420276 0.0 0.0 0.0 0.0 0.0 0.0 0.0 0.19992015 0.0 0.0 0.0 0.19041824 0.18508072 0.051860083 0.…
../DATASETS/24_bones_classifier_train_valid_224x224x3/valid/22/22_APML.dcm_rotation79	6_energy146.jpg 0.03547706 0.0 0.06423336 0.0 0.10638776 0.0 0.0051662005 0.0 0.0 0.0 0.0 0.0 0.34196988 0.18166214 0.37306282 0.0 0.07908314 0.0 0.0 0.0 0.0 0.0 0.0 0.1147919 0.032171756 0.0 0.141708 0.07113876 0.03591419 0.21290027 0.0 0.0 0.14706863 0.0 0.0 0.0 0.0 0.16022171 0.008595202 0.0 0.0 0.33282816 0.0 0.0 0.0 0.0 0.0 0.0 0.0 0.23742515 0.06955047 0.0 0.0 0.18482381 0.21099517 0.0 0.0 …
../DATASETS/24_bones_classifier_train_valid_224x224x3/valid/22/22_APML.dcm_rotation85	-15_energy152.jpg 0.036739383 0.0 0.0 0.0 0.2149848 0.0 0.0902141 0.0 0.0 0.0 0.0 0.0 0.3015734 0.23498838 0.2706202 0.0 0.008200932 0.0 0.0 0.0 0.0 0.0 0.0 0.26346654 0.0 0.0 0.12761419 0.19839373 0.026996663 0.2837925 0.0 0.0 0.07809584 0.0 0.0 0.0 0.0 0.076081224 0.0 0.0 0.0 0.3664895 0.0 0.0 0.0 0.0 0.0059449514 0.0 0.0 0.1579279 0.018778976 0.0 0.0 0.15421256 0.1580126 0.0 0.0 0.18040584 0.0…
../DATASETS/24_bones_classifier_train_valid_224x224x3/valid/22/22_APML.dcm_rotation82	-21_energy140.jpg 0.093481824 0.0 0.018127304 0.0 0.18335757 0.0 0.11792837 0.0 0.0 0.0 0.0 0.0 0.32569 0.2440481 0.27723452 0.0 0.0063973335 0.0 0.0 0.0 0.0 0.0 0.0 0.27176765 0.0 0.0 0.061130017 0.24499424 0.048398145 0.25459373 0.0 0.0 0.09371002 0.0 0.0 0.0 0.0 0.011670758 0.0 0.0 0.0 0.32415774 0.0 0.0 0.0 0.0 0.07050503 0.0 0.0 0.14465325 0.0 0.0 0.0 0.15475897 0.14470693 0.0 0.0 0.18033828…
../DATASETS/24_bones_classifier_train_valid_224x224x3/valid/22/22_APML.dcm_rotation79	12_energy146.jpg 0.031610295 0.0 0.04753981 0.0 0.11033319 0.0 0.08906322 0.0 0.0 0.0 0.0 0.0 0.37217224 0.18672572 0.37881267 0.0 0.07996806 0.0 0.0 0.0 0.0 0.0 0.0 0.11707228 0.013396589 0.0 0.13536254 0.087299205 0.048572615 0.22489895 0.0 0.0 0.1759623 0.0 0.0 0.0 0.0 0.10340107 0.0 0.0 0.0 0.3003392 0.0 0.0 0.0 0.0 0.0 0.0 0.0 0.22212572 0.033189155 0.0 0.0 0.17995231 0.23591517 0.0 0.0 0.12…
../DATASETS/24_bones_classifier_train_valid_224x224x3/valid/22/22_APML.dcm_rotation82	15_energy146.jpg 0.032004416 0.0 0.03990385 0.0 0.097199276 0.0 0.06271427 0.0 0.0 0.0 0.0 0.0 0.3570501 0.17400856 0.38804868 0.0 0.058805935 0.0 0.0 0.0 0.0 0.0 0.0 0.11318803 0.012242425 0.0 0.15934318 0.09866055 0.042331748 0.22681268 0.0 0.0 0.15968144 0.0 0.0 0.0 0.0 0.12707771 0.012361187 0.0 0.0 0.30206752 0.0 0.0 0.0 0.0 0.0 0.0 0.0 0.22534369 0.030564599 0.0 0.0 0.16998847 0.20831949 0.…
../DATASETS/24_bones_classifier_train_valid_224x224x3/valid/22/22_APML.dcm_rotation100	9_energy146.jpg 0.020851353 0.0 0.07998666 0.0 0.17856432 0.0 0.1348986 0.0 0.0 0.0 0.0 0.0 0.36144775 0.23858494 0.33478406 0.0 0.09889615 0.0 0.0 0.0 0.0 0.0 0.0 0.13291961 0.0 0.010782941 0.11139183 0.13787825 0.055918805 0.28147545 0.0 0.0 0.16626468 0.0 0.0 0.0 0.0 0.06655065 0.0 0.0 0.0 0.2970288 0.0 0.02644791 0.008743427 0.0 0.0 0.0 0.0 0.16876568 0.02752468 0.0 0.0 0.16798158 0.23492883 …
../DATASETS/24_bones_classifier_train_valid_224x224x3/valid/22/22_APML.dcm_rotation103	-6_energy140.jpg 0.042985868 0.0 0.037174284 0.0 0.21514519 0.0 0.068942316 0.0 0.0 0.0 0.0 0.0 0.3339862 0.265598 0.2822086 0.0 0.05742127 0.0 0.0 0.0 0.0 0.0 0.0 0.17906965 0.0 0.0 0.13130572 0.18960206 0.057118736 0.29443675 0.0 0.0 0.10259571 0.0 0.0 0.0 0.0 0.11320982 0.0 0.0 0.0 0.31973368 0.0 0.0 0.021241901 0.0 0.0 0.0 0.0 0.18488178 0.041893277 0.0 0.0 0.14635658 0.19653696 0.0 0.0 0.146…
../DATASETS/24_bones_classifier_train_valid_224x224x3/valid/22/22_APML.dcm_rotation103	-12_energy152.jpg 0.017597402 0.0 0.01091832 0.0 0.25856298 0.0 0.1104243 0.0 0.0 0.0 0.0 0.0 0.3041169 0.26774743 0.24277641 0.0 0.045225553 0.0 0.0 0.0 0.0 0.0 0.0 0.22404204 0.0 0.0 0.12652604 0.18689527 0.060781993 0.31768698 0.0 0.0 0.07098001 0.0 0.0 0.0 0.0 0.07044359 0.0 0.0 0.0 0.33748347 0.0 0.0 0.010084406 0.0 0.0 0.0 0.0 0.13735792 0.03387348 0.0 0.0 0.15845893 0.1774783 0.0 0.0 0.127…
../DATASETS/24_bones_classifier_train_valid_224x224x3/valid/22/22_APML.dcm_rotation100	-15_energy146.jpg 0.050906718 0.0 0.058683824 0.0 0.22143006 0.0 0.10845157 0.0 0.0 0.0 0.0 0.0 0.3418634 0.27281386 0.2531282 0.0 0.015038261 0.0 0.0 0.0 0.0 0.0 0.0 0.2366012 0.0 0.0 0.10873368 0.24433582 0.044078812 0.28377405 0.0 0.0 0.09606242 0.0 0.0 0.0 0.0 0.0475107 0.0 0.0 0.0 0.31529906 0.0 0.0 0.0 0.0 0.06423248 0.0 0.0 0.14240295 0.0 0.0 0.0 0.15011908 0.15658318 0.0 0.0 0.14921826 0.…
../DATASETS/24_bones_classifier_train_valid_224x224x3/valid/22/22_APML.dcm_rotation79	-6_energy146.jpg 0.061669633 0.0 0.011037499 0.0 0.1873262 0.0 0.031459812 0.0 0.0 0.0 0.0 0.0 0.3263396 0.23407732 0.29842076 0.0 0.05759993 0.0 0.0 0.0 0.0 0.0 0.0 0.1837055 0.0018717295 0.0 0.13435006 0.16734342 0.046703864 0.2609082 0.0 0.0 0.10224245 0.0 0.0 0.0 0.0 0.14825343 0.011944253 0.0 0.0 0.3282143 0.0 0.0 0.0 0.0 0.0 0.0 0.0 0.22337411 0.03497854 0.0 0.0 0.14752793 0.19170645 0.0 0.…
../DATASETS/24_bones_classifier_train_valid_224x224x3/valid/22/22_APML.dcm_rotation82	21_energy158.jpg 0.03641465 0.0 0.024596218 0.0 0.03967208 0.0 0.032487925 0.0 0.0 0.0 0.0 0.0 0.4079984 0.17751284 0.39099196 0.0 0.0030029027 0.0 0.0 0.032915924 0.0 0.0 0.0 0.11862092 0.01599025 0.0 0.1747982 0.11650085 0.0634007 0.1813588 0.0 0.0 0.19279008 0.0 0.0 0.0 0.0 0.13777788 0.055464227 0.0 0.0 0.2145385 0.012163645 0.0 0.0 0.0 0.0 0.0 0.0 0.27317762 0.0010665281 0.0 0.0 0.14673238 0…
../DATASETS/24_bones_classifier_train_valid_224x224x3/valid/22/22_APML.dcm_rotation82	-15_energy140.jpg 0.056699708 0.0 0.016381927 0.0 0.23647721 0.0 0.11158601 0.0 0.0 0.0 0.0 0.0 0.3203743 0.24518035 0.25957873 0.0 0.011915666 0.0 0.0 0.0 0.0 0.0 0.0 0.24041106 0.0 0.0 0.11686564 0.23508978 0.040000413 0.28562397 0.0 0.0 0.08158829 0.0 0.0 0.0 0.0 0.052412316 0.0 0.0 0.0 0.33669174 0.0 0.0 0.0 0.0 0.04073455 0.0 0.0 0.1547826 0.0 0.0 0.0 0.1283078 0.15025118 0.0 0.0 0.17428961 …
../DATASETS/24_bones_classifier_train_valid_224x224x3/valid/22/22_APML.dcm_rotation85	-6_energy146.jpg 0.052995116 0.0 0.02395349 0.0 0.18383199 0.0 0.030497255 0.0 0.0 0.0 0.0 0.0 0.3071541 0.21234713 0.30505908 0.0 0.0408116 0.0 0.0 0.0 0.0 0.0 0.0 0.17819054 0.008487331 0.0 0.1483686 0.15938489 0.017667199 0.26384342 0.0 0.0 0.09144943 0.0 0.0 0.0 0.0 0.1506209 0.0050725816 0.0 0.0 0.37059385 0.0 0.0 0.0 0.0 0.0 0.0 0.0 0.21463795 0.06370055 0.0 0.0 0.1516708 0.16551094 0.0 0.0…
../DATASETS/24_bones_classifier_train_valid_224x224x3/valid/22/22_APML.dcm_rotation79	15_energy152.jpg 0.036505245 0.0 0.015594457 0.0 0.10161173 0.0 0.058014102 0.0 0.0 0.0 0.0 0.0 0.3486362 0.17403811 0.37328774 0.0 0.0665238 0.0 0.0 0.0 0.0 0.0 0.0 0.119937964 0.008130751 0.0 0.15855731 0.09382032 0.058420993 0.22985962 0.0 0.0 0.15467022 0.0 0.0 0.0 0.0 0.13562363 0.0073782136 0.0 0.0 0.29409817 0.0 0.0 0.0 0.0 0.0 0.0 0.0 0.22250417 0.027107531 0.0 0.0 0.16494797 0.22152834 0…
../DATASETS/24_bones_classifier_train_valid_224x224x3/valid/22/22_APML.dcm_rotation82	12_energy152.jpg 0.023220558 0.0 0.04274636 0.0 0.10094644 0.0 0.07061135 0.0 0.0 0.0 0.0 0.0 0.3661687 0.17155819 0.3837414 0.0 0.079282075 0.0 0.0 0.0 0.0 0.0 0.0 0.10012476 0.028283006 0.0 0.15464701 0.063542135 0.047274694 0.22674178 0.0 0.0 0.16918969 0.0 0.0 0.0 0.0 0.12962882 0.0 0.0 0.0 0.3067841 0.0 0.0 0.0 0.0 0.0 0.0 0.0 0.23053794 0.0483683 0.0 0.0 0.17917207 0.23450902 0.0 0.0 0.1338…
../DATASETS/24_bones_classifier_train_valid_224x224x3/valid/22/22_APML.dcm_rotation85	-18_energy146.jpg 0.071066156 0.0 0.014169355 0.0 0.17784959 0.0 0.09937963 0.0 0.0 0.0 0.0 0.0 0.31006452 0.22541094 0.28987354 0.0 0.0039464897 0.0 0.0 0.0 0.0 0.0 0.0 0.26238817 0.0 0.0 0.08891706 0.2329795 0.021269279 0.26132557 0.0 0.0 0.090601765 0.0 0.0 0.0 0.0 0.048581496 0.0 0.0 0.0 0.34651697 0.0 0.0 0.0 0.0 0.056739416 0.0 0.0 0.16184199 0.0 0.0 0.0 0.16392699 0.13752556 0.0 0.0 0.2080…
../DATASETS/24_bones_classifier_train_valid_224x224x3/valid/22/22_APML.dcm_rotation73	15_energy152.jpg 0.053604808 0.0 0.0 0.0 0.10290962 0.0 0.07460895 0.0 0.0 0.0 0.0 0.0 0.3305948 0.17890488 0.37316138 0.0 0.09058607 0.0 0.0 0.0 0.0 0.0 0.0 0.14425106 0.0 0.037019353 0.111366324 0.10334637 0.06922528 0.23150232 0.0 0.0 0.16103315 0.0 0.0 0.0 0.0 0.09976654 0.0 0.0 0.0 0.28326347 0.0 0.0 0.0 0.0 0.0 0.0 0.0 0.19917616 0.0 0.0 0.0 0.16997553 0.23169386 0.016542707 0.0 0.12821123 …
../DATASETS/24_bones_classifier_train_valid_224x224x3/valid/22/22_APML.dcm_rotation85	-21_energy152.jpg 0.07980031 0.0 0.0 0.0 0.15447241 0.0 0.099829994 0.0 0.0 0.0 0.0 0.0 0.3073209 0.22218141 0.3033087 0.0 0.030821603 0.0 0.0 0.0 0.0 0.0 0.0 0.2867172 0.0 0.0 0.045318674 0.21437988 0.033640806 0.24430975 0.0 0.0 0.09037052 0.0 0.0 0.0 0.0 0.027804766 0.0 0.0 0.0 0.33480638 0.0 0.0 0.0 0.0 0.055223648 0.0 0.0 0.15787072 0.0 0.0 0.0 0.19873235 0.1498661 0.0 0.0 0.19560967 0.0 0.0…
../DATASETS/24_bones_classifier_train_valid_224x224x3/valid/22/22_APML.dcm_rotation103	-18_energy158.jpg 0.035721347 0.0 0.009265182 0.0 0.23112093 0.0 0.13972645 0.0 0.0 0.0 0.0 0.0 0.3290767 0.2732823 0.2535531 0.0 0.06296956 0.0 0.0 0.0 0.0 0.0 0.0 0.27874675 0.0 0.031533226 0.049543604 0.1944187 0.065543436 0.2845369 0.0 0.0 0.08485407 0.0 0.0 0.0 0.0 0.0 0.0 0.0 0.0 0.30518574 0.0 0.0 0.0 0.0 0.04254245 0.0 0.0 0.116406225 0.0 0.0 0.0 0.19555508 0.18038805 0.0 0.0 0.10801716 0…
../DATASETS/24_bones_classifier_train_valid_224x224x3/valid/22/22_APML.dcm_rotation82	-18_energy140.jpg 0.06537004 0.0 0.006797309 0.0 0.21381585 0.0 0.120875545 0.0 0.0 0.0 0.0 0.0 0.32310966 0.2433587 0.27072737 0.0 0.0012790676 0.0 0.0 0.0 0.0 0.0 0.0 0.2579692 0.0 0.0 0.09877015 0.23414923 0.038947232 0.27481303 0.0 0.0 0.086486675 0.0 0.0 0.0 0.0 0.035661336 0.0 0.0 0.0 0.3416291 0.0 0.0 0.0 0.0 0.041101325 0.0 0.0 0.152015 0.0 0.0 0.0 0.14351545 0.1517548 0.0 0.0 0.17605065 …
../DATASETS/24_bones_classifier_train_valid_224x224x3/valid/22/22_APML.dcm_rotation82	-18_energy152.jpg 0.055299398 0.0 0.0 0.0 0.17420286 0.0 0.08497614 0.0 0.0 0.0 0.0 0.0 0.31175825 0.22421259 0.29502246 0.0 0.0153022455 0.0 0.0 0.0 0.0 0.0 0.0 0.27614498 0.0 0.0 0.08687859 0.20300196 0.024574561 0.25800917 0.0 0.0 0.097342186 0.0 0.0 0.0 0.0 0.06727382 0.0 0.0 0.0 0.35573453 0.0 0.0 0.0 0.0 0.035896868 0.0 0.0 0.1667934 0.0 0.0 0.0 0.17089806 0.14946899 0.0 0.0 0.19509923 0.0 …
../DATASETS/24_bones_classifier_train_valid_224x224x3/valid/22/22_APML.dcm_rotation79	3_energy140.jpg 0.040526707 0.0 0.046071544 0.0 0.070839606 0.0 0.000826546 0.0 0.0 0.0 0.0 0.0 0.3417425 0.16468768 0.391857 0.0 0.09352295 0.0 0.0 0.0 0.0 0.0 0.0 0.112483256 0.032680064 0.0 0.12634204 0.040203337 0.034485504 0.19244795 0.0 0.0 0.173023 0.0 0.0 0.0 0.0 0.16968231 0.0028919326 0.0 0.0 0.32101345 0.0 0.0 0.0 0.0 0.0 0.0 0.0 0.25126195 0.060735356 0.0 0.0 0.19891858 0.21987171 0.0…
../DATASETS/24_bones_classifier_train_valid_224x224x3/valid/22/22_APML.dcm_rotation100	-18_energy146.jpg 0.063207045 0.0 0.054887578 0.0 0.18661566 0.0 0.115821995 0.0 0.0 0.0 0.0 0.0 0.34705254 0.25931993 0.2832258 0.0 0.018118512 0.0 0.0 0.0 0.0 0.0 0.0 0.25017577 0.0 0.0 0.07860966 0.24221022 0.0463799 0.26998943 0.0 0.0 0.10345235 0.0 0.0 0.0 0.0 0.019060733 0.0 0.0 0.0 0.3077403 0.0 0.0 0.0 0.0 0.07543 0.0 0.0 0.15210198 0.0 0.0 0.0 0.18267424 0.15940282 0.0 0.0 0.15428793 0.0…
../DATASETS/24_bones_classifier_train_valid_224x224x3/valid/22/22_APML.dcm_rotation85	-6_energy152.jpg 0.04102317 0.0 0.0070164083 0.0 0.17699575 0.0 0.017268281 0.0 0.0 0.0 0.0 0.0 0.29091373 0.20020267 0.30388898 0.0 0.04941295 0.0 0.0 0.0 0.0 0.0 0.0 0.17980927 0.023282232 0.0 0.15327045 0.12752783 0.02059735 0.26232824 0.0 0.0 0.08243268 0.0 0.0 0.0 0.0 0.16152461 0.0 0.0 0.0 0.38338226 0.0 0.0 0.0 0.0 0.0 0.0 0.0 0.21030697 0.07955142 0.0 0.0 0.17002054 0.16892993 0.0 0.0 0.2…
../DATASETS/24_bones_classifier_train_valid_224x224x3/valid/22/22_APML.dcm_rotation73	15_energy158.jpg 0.059132688 0.0 0.0 0.0 0.11655591 0.0 0.06995015 0.0 0.0 0.0 0.0 0.0 0.3261563 0.19075683 0.34391046 0.0 0.091793194 0.0 0.0 0.0 0.0 0.0 0.0 0.15575942 0.0 0.045413762 0.11624614 0.10799571 0.091779545 0.2382211 0.0 0.0 0.14854898 0.0 0.0 0.0 0.0 0.109944314 0.0 0.0 0.0 0.26692855 0.0 0.0 0.0 0.0 0.0 0.0 0.0 0.19562002 0.0 0.0 0.0 0.16243094 0.24331054 0.015947482 0.0 0.12191702…
../DATASETS/24_bones_classifier_train_valid_224x224x3/valid/22/22_APML.dcm_rotation103	3_energy152.jpg 0.025080403 0.0 0.08116677 0.0 0.10845864 0.0 0.031463917 0.0 0.0 0.0 0.0 0.0 0.35308176 0.19095217 0.3802367 0.0 0.111494735 0.0 0.0 0.0 0.0 0.0 0.0 0.11354803 0.013249876 0.0 0.10486803 0.055795476 0.029665815 0.22613567 0.0 0.0 0.16550142 0.0 0.0 0.0 0.0 0.14123441 0.0 0.0 0.0 0.3333171 0.0 0.0456192 0.0 0.0 0.0 0.0 0.0 0.21479218 0.067858554 0.0 0.0 0.19570503 0.23140575 0.0 0…
../DATASETS/24_bones_classifier_train_valid_224x224x3/valid/22/22_APML.dcm_rotation82	15_energy140.jpg 0.032043606 0.0 0.036692552 0.0 0.10355074 0.0 0.08636299 0.0 0.0 0.0 0.0 0.0 0.36045417 0.1711106 0.38587365 0.0 0.07568817 0.0 0.0 0.0 0.0 0.0 0.0 0.10733602 0.013789448 0.0 0.14929046 0.086230025 0.051194146 0.23619732 0.0 0.0 0.16999255 0.0 0.0 0.0 0.0 0.11340226 0.00073011575 0.0 0.0 0.29450062 0.0 0.0 0.0 0.0 0.0 0.0 0.0 0.22618039 0.024833236 0.0 0.0 0.17907926 0.22050743 …
../DATASETS/24_bones_classifier_train_valid_224x224x3/valid/22/22_APML.dcm_rotation79	0_energy146.jpg 0.05240367 0.0 0.0652771 0.0 0.050337438 0.0 0.0 0.0 0.0 0.0 0.0 0.0 0.34557486 0.15953338 0.39693323 0.0 0.0751901 0.0 0.0 0.0 0.0 0.0 0.0 0.12396035 0.020512482 0.0 0.118896246 0.07407627 0.018283535 0.17932543 0.0 0.0 0.18336742 0.0 0.0 0.0 0.0 0.16937889 0.0065474655 0.0 0.0 0.32581398 0.0 0.0 0.0 0.0 0.0 0.0 0.0 0.25702316 0.050444245 0.0 0.0 0.18433309 0.19283111 0.0 0.0 0.2…
../DATASETS/24_bones_classifier_train_valid_224x224x3/valid/22/22_APML.dcm_rotation82	0_energy140.jpg 0.049400605 0.0 0.06100574 0.0 0.069773965 0.0 0.01639501 0.0 0.0 0.0 0.0 0.0 0.35436994 0.17439547 0.386156 0.0 0.06813114 0.0 0.0 0.0 0.0 0.0 0.0 0.12491929 0.010442246 0.0 0.13223048 0.08404951 0.025040284 0.18890077 0.0 0.0 0.19358455 0.0 0.0 0.0 0.0 0.16487668 0.0053190556 0.0 0.0 0.31257612 0.0 0.0 0.0 0.0 0.0 0.0 0.0 0.26048627 0.046953015 0.0 0.0 0.17376852 0.19996531 0.0 …
../DATASETS/24_bones_classifier_train_valid_224x224x3/valid/22/22_APML.dcm_rotation73	12_energy158.jpg 0.044443384 0.0 0.0 0.0 0.10954082 0.0 0.068393886 0.0 0.0 0.0 0.0 0.0 0.3440914 0.18343581 0.35398474 0.0 0.111365646 0.0 0.0 0.0 0.0 0.0 0.0 0.1330406 0.009692649 0.0440273 0.1191977 0.05106003 0.08277565 0.22361551 0.0 0.0 0.15602894 0.0 0.0 0.0 0.0 0.12121732 0.0 0.0 0.0 0.29156122 0.0 0.0 0.0 0.0 0.0 0.0 0.0 0.20384069 0.02036906 0.0 0.0 0.18512906 0.26150078 0.0 0.0 0.12911…
../DATASETS/24_bones_classifier_train_valid_224x224x3/valid/22/22_APML.dcm_rotation100	-12_energy152.jpg 0.01726624 0.0 0.013559957 0.0 0.25452638 0.0 0.10890966 0.0 0.0 0.0 0.0 0.0 0.3054369 0.26367772 0.24965207 0.0 0.046636388 0.0 0.0 0.0 0.0 0.0 0.0 0.22591038 0.0 0.0 0.1261073 0.18160002 0.05572737 0.3157961 0.0 0.0 0.0750316 0.0 0.0 0.0 0.0 0.07050988 0.0 0.0 0.0 0.3441339 0.0 0.0 0.0015907616 0.0 0.0 0.0 0.0 0.13943674 0.03303334 0.0 0.0 0.1579267 0.1805147 0.0 0.0 0.1339409…
../DATASETS/24_bones_classifier_train_valid_224x224x3/valid/22/22_APML.dcm_rotation73	18_energy146.jpg 0.06445511 0.0 0.018237224 0.0 0.09318697 0.0 0.06918204 0.0 0.0 0.0 0.0 0.0 0.31622532 0.18436842 0.39561504 0.0 0.07138971 0.0 0.0 0.0 0.0 0.0 0.0 0.16049598 0.0 0.048416268 0.08558638 0.14658606 0.054475363 0.22471832 0.0 0.0 0.16653408 0.0 0.0 0.0 0.0 0.069311574 0.0038157436 0.0 0.0 0.2648973 0.0 0.0 0.0 0.0 0.0 0.0 0.0 0.18861662 0.0 0.0 0.0 0.16509615 0.20362072 0.03509522…
../DATASETS/24_bones_classifier_train_valid_224x224x3/valid/22/22_APML.dcm_rotation103	-12_energy158.jpg 0.006478586 0.0 0.0 0.0 0.2748554 0.0 0.122242756 0.0 0.0 0.0 0.0 0.0 0.29458874 0.27205208 0.23450665 0.0 0.07033911 0.0 0.0 0.0 0.0 0.0 0.0 0.24496816 0.0 0.007201483 0.100922 0.1533913 0.067620344 0.320052 0.0 0.0 0.06151106 0.0 0.0 0.0 0.0 0.04878378 0.0 0.0 0.0 0.34124437 0.0 0.0 0.003936485 0.0 0.0 0.0 0.0 0.11108681 0.034373563 0.0 0.0 0.16826543 0.19446956 0.0 0.01632378…
../DATASETS/24_bones_classifier_train_valid_224x224x3/valid/22/22_APML.dcm_rotation73	12_energy140.jpg 0.04877268 0.0 0.022877457 0.0 0.090128675 0.0 0.078603156 0.0 0.0 0.0 0.0 0.0 0.35384792 0.17985882 0.38846108 0.0 0.093327425 0.0 0.0 0.0 0.0 0.0 0.0 0.12125639 0.003218809 0.018167222 0.10724447 0.0851513 0.06618934 0.21376455 0.0 0.0 0.18137924 0.0 0.0 0.0 0.0 0.10032175 0.0 0.0 0.0 0.27870888 0.0 0.0 0.0 0.0 0.0 0.0 0.0 0.22569841 0.008672677 0.0 0.0 0.1884556 0.24311204 0.0…
../DATASETS/24_bones_classifier_train_valid_224x224x3/valid/22/22_APML.dcm_rotation85	-18_energy152.jpg 0.05957963 0.0 0.0 0.0 0.17164877 0.0 0.09060377 0.0 0.0 0.0 0.0 0.0 0.30430657 0.21796432 0.2995663 0.0 0.018799732 0.0 0.0 0.0 0.0 0.0 0.0 0.2762714 0.0 0.0 0.084500715 0.20121849 0.023387399 0.25985375 0.0 0.0 0.08972598 0.0 0.0 0.0 0.0 0.057923414 0.0 0.0 0.0 0.35520875 0.0 0.0 0.0 0.0 0.03561748 0.0 0.0 0.16467999 0.0 0.0 0.0 0.1805245 0.1497784 0.0 0.0 0.20361225 0.0 0.0 0…
../DATASETS/24_bones_classifier_train_valid_224x224x3/valid/22/22_APML.dcm_rotation79	-6_energy140.jpg 0.06283321 0.0 0.008019788 0.0 0.20136483 0.0 0.062364034 0.0 0.0 0.0 0.0 0.0 0.3379928 0.2507017 0.29751983 0.0 0.06090546 0.0 0.0 0.0 0.0 0.0 0.0 0.1837773 0.0 0.0 0.1275202 0.17202105 0.058652032 0.26650777 0.0 0.0 0.11274831 0.0 0.0 0.0 0.0 0.124421395 0.0 0.0 0.0 0.30814803 0.0 0.0 0.0025408317 0.0 0.0 0.0 0.0 0.22048928 0.025468534 0.0 0.0 0.14044186 0.21040206 0.0 0.0 0.15…
../DATASETS/24_bones_classifier_train_valid_224x224x3/valid/22/22_APML.dcm_rotation100	9_energy158.jpg 0.014324831 0.0 0.063967936 0.0 0.14861026 0.0 0.14198685 0.0 0.0 0.0 0.0 0.0 0.3834856 0.23006631 0.33842197 0.0 0.103137664 0.0 0.0 0.0 0.0 0.0 0.0 0.11136192 0.009681561 0.022313563 0.1198211 0.08924475 0.063737005 0.25581595 0.0 0.0 0.18755826 0.0 0.0 0.0 0.0 0.08098225 0.0 0.0 0.0 0.27509838 0.0 0.0667836 0.0 0.0 0.0 0.0 0.0 0.1893186 0.04657192 0.0 0.0 0.17471409 0.27877605 …
../DATASETS/24_bones_classifier_train_valid_224x224x3/valid/22/22_APML.dcm_rotation100	-15_energy140.jpg 0.05361277 0.0 0.050685108 0.0 0.23075011 0.0 0.115907416 0.0 0.0 0.0 0.0 0.0 0.34925586 0.27388832 0.25062037 0.0 0.0026062825 0.0 0.0 0.0 0.0 0.0 0.0 0.22865687 0.0 0.0 0.12639777 0.24708666 0.049363095 0.29145318 0.0 0.0 0.09068299 0.0 0.0 0.0 0.0 0.04521241 0.0 0.0 0.0 0.3148386 0.0 0.0 0.0 0.0 0.048662737 0.0 0.0 0.1458944 0.00027133274 0.0 0.0 0.1363339 0.16982682 0.0 0.0 …
../DATASETS/24_bones_classifier_train_valid_224x224x3/valid/22/22_APML.dcm_rotation100	18_energy146.jpg 0.03702985 0.0 0.02583102 0.0 0.109111264 0.0 0.12891598 0.0 0.0 0.0 0.0 0.0 0.37142962 0.18943493 0.37116942 0.0 0.085236974 0.0 0.0 0.0 0.0 0.0 0.0 0.1297019 0.0 0.012524157 0.13440509 0.11192134 0.077833615 0.25329897 0.0 0.0 0.18531448 0.0 0.0 0.0 0.0 0.08527727 0.0 0.0 0.0 0.2535362 0.0 0.0 0.0 0.0 0.0 0.0 0.0 0.20020334 0.0 0.0 0.0 0.17790474 0.2370802 0.01772762 0.0 0.1131…
../DATASETS/24_bones_classifier_train_valid_224x224x3/valid/22/22_APML.dcm_rotation79	-9_energy152.jpg 0.042278342 0.0 0.0 0.0 0.22419627 0.0 0.049535416 0.0 0.0 0.0 0.0 0.0 0.30514863 0.23765321 0.27182534 0.0 0.06255003 0.0 0.0 0.0 0.0 0.0 0.0 0.20592001 0.0036234003 0.0 0.14062127 0.15041983 0.056496438 0.28499162 0.0 0.0 0.07488265 0.0 0.0 0.0 0.0 0.13920742 0.0 0.0 0.0 0.34432968 0.0 0.0 0.002613345 0.0 0.0 0.0 0.0 0.19584641 0.041653354 0.0 0.0 0.15030125 0.19299139 0.0 0.0 …
../DATASETS/24_bones_classifier_train_valid_224x224x3/valid/22/22_APML.dcm_rotation79	21_energy152.jpg 0.052419584 0.0 0.03840009 0.0 0.042439036 0.0 0.04505985 0.0 0.0 0.0 0.0 0.0 0.3668819 0.1810604 0.39957562 0.0 0.029954858 0.0 0.0 0.0009451037 0.0 0.0 0.0 0.13103004 0.0 0.0 0.13207655 0.1416841 0.061293546 0.19402628 0.0 0.0 0.19431967 0.0 0.0 0.0 0.0 0.11064154 0.038866367 0.0 0.0 0.22637473 0.0 0.0 0.0 0.0 0.0 0.0 0.0 0.24019726 0.0 0.0 0.0 0.15876603 0.20510873 0.016636474…
../DATASETS/24_bones_classifier_train_valid_224x224x3/valid/22/22_APML.dcm_rotation100	6_energy140.jpg 0.02834576 0.0 0.08177917 0.0 0.1509665 0.0 0.07532405 0.0 0.0 0.0 0.0 0.0 0.35732657 0.21954963 0.3477622 0.0 0.091180764 0.0 0.0 0.0 0.0 0.0 0.0 0.11979354 0.0 0.0 0.13363725 0.1086584 0.051140398 0.2602087 0.0 0.0 0.16693792 0.0 0.0 0.0 0.0 0.122559614 0.0 0.0 0.0 0.30883723 0.0 0.009700082 0.0 0.0 0.0 0.0 0.0 0.21104762 0.050454464 0.0 0.0 0.17203745 0.22732128 0.0 0.0 0.15130…
../DATASETS/24_bones_classifier_train_valid_224x224x3/valid/22/22_APML.dcm_rotation82	-15_energy146.jpg 0.04744875 0.0 0.009079676 0.0 0.21652095 0.0 0.09104375 0.0 0.0 0.0 0.0 0.0 0.31626678 0.2355906 0.27204758 0.0 0.013950211 0.0 0.0 0.0 0.0 0.0 0.0 0.24291848 0.0 0.0 0.12243975 0.2188507 0.035958692 0.28127143 0.0 0.0 0.08902817 0.0 0.0 0.0 0.0 0.08145526 0.0 0.0 0.0 0.34425038 0.0 0.0 0.0 0.0 0.025871873 0.0 0.0 0.16928904 0.0 0.0 0.0 0.13899016 0.14976953 0.0 0.0 0.18282254 …
../DATASETS/24_bones_classifier_train_valid_224x224x3/valid/22/22_APML.dcm_rotation82	6_energy140.jpg 0.032384697 0.0 0.07463236 0.0 0.11257316 0.0 0.021978011 0.0 0.0 0.0 0.0 0.0 0.33940846 0.18011801 0.37464696 0.0 0.084752694 0.0 0.0 0.0 0.0 0.0 0.0 0.11401519 0.018077206 0.0 0.13589622 0.0783833 0.0317852 0.22607453 0.0 0.0 0.15564312 0.0 0.0 0.0 0.0 0.15400825 0.0 0.0 0.0 0.33304608 0.0 0.0 0.0 0.0 0.0 0.0 0.0 0.23265158 0.06162135 0.0 0.0 0.18449263 0.19887409 0.0 0.0 0.1756…
../DATASETS/24_bones_classifier_train_valid_224x224x3/valid/22/22_APML.dcm_rotation82	12_energy146.jpg 0.025476737 0.0 0.05724957 0.0 0.105610855 0.0 0.079514906 0.0 0.0 0.0 0.0 0.0 0.36637586 0.1762285 0.38770914 0.0 0.07947975 0.0 0.0 0.0 0.0 0.0 0.0 0.10581919 0.016180456 0.0 0.14265281 0.07999401 0.039427917 0.22986884 0.0 0.0 0.17246148 0.0 0.0 0.0 0.0 0.11454166 0.0 0.0 0.0 0.30970958 0.0 0.0 0.0 0.0 0.0 0.0 0.0 0.22614524 0.039347146 0.0 0.0 0.18114683 0.22406456 0.0 0.0 0.…
../DATASETS/24_bones_classifier_train_valid_224x224x3/valid/22/22_APML.dcm_rotation103	-15_energy152.jpg 0.022442969 0.0 0.021081181 0.0 0.24858913 0.0 0.13134882 0.0 0.0 0.0 0.0 0.0 0.32769755 0.27423108 0.24624293 0.0 0.030125767 0.0 0.0 0.0 0.0 0.0 0.0 0.2464757 0.0 0.0 0.11147779 0.20991185 0.051621657 0.3020027 0.0 0.0 0.08011482 0.0 0.0 0.0 0.0 0.035074607 0.0 0.0 0.0 0.32722107 0.0 0.0 0.0 0.0 0.020410703 0.0 0.0 0.13070977 0.013321193 0.0 0.0 0.16478087 0.17802247 0.0 0.0 0…
../DATASETS/24_bones_classifier_train_valid_224x224x3/valid/22/22_APML.dcm_rotation82	-12_energy152.jpg 0.026044305 0.0 0.0017122542 0.0 0.21392974 0.0 0.07401633 0.0 0.0 0.0 0.0 0.0 0.31110963 0.23346145 0.27884573 0.0 0.035013404 0.0 0.0 0.0 0.0 0.0 0.0 0.21894546 0.0 0.0 0.14946389 0.16526374 0.04698526 0.2921165 0.0 0.0 0.09194489 0.0 0.0 0.0 0.0 0.11863276 0.0 0.0 0.0 0.35226813 0.0 0.0 0.0 0.0 0.0 0.0 0.0 0.1845509 0.03976441 0.0 0.0 0.15177962 0.17730287 0.0 0.0 0.1695413 0…
../DATASETS/24_bones_classifier_train_valid_224x224x3/valid/22/22_APML.dcm_rotation85	-21_energy140.jpg 0.09408441 0.0 0.013379509 0.0 0.16941412 0.0 0.11607715 0.0 0.0 0.0 0.0 0.0 0.3260696 0.23499282 0.29328886 0.0 0.008459355 0.0 0.0 0.0 0.0 0.0 0.0 0.2692802 0.0 0.0 0.062723115 0.24063234 0.04218871 0.25295055 0.0 0.0 0.09023438 0.0 0.0 0.0 0.0 0.011605336 0.0 0.0 0.0 0.32847416 0.0 0.0 0.0 0.0 0.065179996 0.0 0.0 0.15504664 0.0 0.0 0.0 0.17189324 0.1559857 0.0 0.0 0.18428174 …
../DATASETS/24_bones_classifier_train_valid_224x224x3/valid/22/22_APML.dcm_rotation82	-9_energy158.jpg 0.02184246 0.0 0.0 0.0 0.21677823 0.0 0.059778072 0.0 0.0 0.0 0.0 0.0 0.30627856 0.23938188 0.28285503 0.0 0.07570356 0.0 0.0 0.0 0.0 0.0 0.0 0.2092437 0.016162043 0.0 0.13406825 0.10799134 0.057005074 0.28589204 0.0 0.0 0.08496282 0.0 0.0 0.0 0.0 0.12718834 0.0 0.0 0.0 0.3557633 0.0 0.0 0.0 0.0 0.0 0.0 0.0 0.18498781 0.058347184 0.0 0.0 0.17308554 0.21561955 0.0 0.0 0.13994826 0…
../DATASETS/24_bones_classifier_train_valid_224x224x3/valid/22/22_APML.dcm_rotation100	-3_energy158.jpg 0.015299515 0.0 0.050076455 0.0 0.17256083 0.0 0.04913135 0.0 0.0 0.0 0.0 0.0 0.3180626 0.20838566 0.34455806 0.0 0.10217312 0.0 0.0 0.0 0.0 0.0 0.0 0.17445563 0.020227049 0.0 0.09243695 0.07559717 0.0013929128 0.25076562 0.0 0.0 0.11091272 0.0 0.0 0.0 0.0 0.11343832 0.0 0.0 0.0 0.39839223 0.0 0.023915222 0.0 0.0 0.0 0.0 0.0 0.17886518 0.09959686 0.0 0.0 0.19300146 0.21756195 0.0…
../DATASETS/24_bones_classifier_train_valid_224x224x3/valid/22/22_APML.dcm_rotation79	18_energy140.jpg 0.056226026 0.0 0.057471626 0.0 0.07385133 0.0 0.06438618 0.0 0.0 0.0 0.0 0.0 0.33732405 0.18298121 0.40664792 0.0 0.047644794 0.0 0.0 0.0 0.0 0.0 0.0 0.1356767 0.0 0.0 0.113623776 0.15283379 0.044751592 0.21458122 0.0 0.0 0.17788984 0.0 0.0 0.0 0.0 0.08260797 0.020594697 0.0 0.0 0.2680286 0.0 0.0 0.0 0.0 0.0 0.0 0.0 0.20701359 0.0 0.0 0.0 0.1693898 0.18338668 0.022064455 0.0 0.1…
../DATASETS/24_bones_classifier_train_valid_224x224x3/valid/22/22_APML.dcm_rotation79	21_energy158.jpg 0.05151511 0.0 0.01457513 0.0 0.05695266 0.0 0.04980018 0.0 0.0 0.0 0.0 0.0 0.38016006 0.18987776 0.37627295 0.0 0.026135469 0.0 0.0 0.00019459285 0.0 0.0 0.0 0.1385542 0.0 0.0 0.14381276 0.13902317 0.080430746 0.20279716 0.0 0.0 0.18577443 0.0 0.0018690152 0.0 0.0 0.11912906 0.030203836 0.0 0.0 0.21063168 0.0 0.0 0.0 0.0 0.0 0.0 0.0 0.2421496 0.0 0.0 0.0 0.14446346 0.2297379 0.0…
../DATASETS/24_bones_classifier_train_valid_224x224x3/valid/22/22_APML.dcm_rotation82	6_energy158.jpg 0.024653252 0.0 0.056737266 0.0 0.09825074 0.0 0.006314018 0.0 0.0 0.0 0.0 0.0 0.34105113 0.15951425 0.37891564 0.0 0.09681926 0.0 0.0 0.0 0.0 0.0 0.0 0.096156016 0.05323124 0.0 0.14499614 0.030500336 0.03203681 0.21567751 0.0 0.0 0.14137182 0.0 0.0 0.0 0.0 0.1677571 0.0 0.0 0.0 0.3455953 0.0 0.0 0.0 0.0 0.0 0.0 0.0 0.23238024 0.08534584 0.0 0.0 0.19396845 0.22324058 0.0 0.0 0.163…
../DATASETS/24_bones_classifier_train_valid_224x224x3/valid/22/22_APML.dcm_rotation79	-3_energy140.jpg 0.06598991 0.0 0.0076332483 0.0 0.1680045 0.0 0.049135216 0.0 0.0 0.0 0.0 0.0 0.32530496 0.22611316 0.3339463 0.0 0.081578754 0.0 0.0 0.0 0.0 0.0 0.0 0.18520205 0.0 0.0 0.103469044 0.13789257 0.03841899 0.23900144 0.0 0.0 0.12716879 0.0 0.0 0.0 0.0 0.122023866 0.0 0.0 0.0 0.33568034 0.0 0.0 0.0 0.0 0.0 0.0 0.0 0.22125292 0.024903025 0.0 0.0 0.16113496 0.20489721 0.0 0.0 0.1905630…
../DATASETS/24_bones_classifier_train_valid_224x224x3/valid/22/22_APML.dcm_rotation82	-18_energy158.jpg 0.043527532 0.0 0.0 0.0 0.19000238 0.0 0.09731186 0.0 0.0 0.0 0.0 0.0 0.30442086 0.23356165 0.2907402 0.0 0.04525526 0.0 0.0 0.0 0.0 0.0 0.0 0.29283977 0.0 0.0 0.061847128 0.18275224 0.03350401 0.26187918 0.0 0.0 0.08863503 0.0 0.0 0.0 0.0 0.044723053 0.0 0.0 0.0 0.3549924 0.0 0.0 0.0 0.0 0.023400025 0.0 0.0 0.1483597 0.0 0.0 0.0 0.19263515 0.16730526 0.0 0.0 0.16991116 0.0 0.0 …
../DATASETS/24_bones_classifier_train_valid_224x224x3/valid/22/22_APML.dcm_rotation79	3_energy152.jpg 0.039719734 0.0 0.021084297 0.0 0.08079783 0.0 0.0 0.0 0.0 0.0 0.0 0.0 0.31842664 0.14744875 0.38128546 0.0 0.10089977 0.0 0.0 0.0 0.0 0.0 0.0 0.1115033 0.056116167 0.0 0.1357211 0.009955683 0.030055268 0.19066899 0.0 0.0 0.12950411 0.0 0.0 0.0 0.0 0.18845102 0.0021202855 0.0 0.0 0.3504994 0.0 0.0 0.0 0.0 0.0 0.0 0.0 0.2416495 0.08750769 0.0 0.0 0.20428851 0.21909864 0.0 0.0 0.182…
../DATASETS/24_bones_classifier_train_valid_224x224x3/valid/22/22_APML.dcm_rotation73	12_energy152.jpg 0.04429555 0.0 0.0 0.0 0.09887543 0.0 0.06156637 0.0 0.0 0.0 0.0 0.0 0.3462784 0.17641786 0.3754197 0.0 0.09944936 0.0 0.0 0.0 0.0 0.0 0.0 0.1291785 0.0077786506 0.027785504 0.11720949 0.06548032 0.0659776 0.21624458 0.0 0.0 0.16357668 0.0 0.0 0.0 0.0 0.117317714 0.0 0.0 0.0 0.297107 0.0 0.0 0.0 0.0 0.0 0.0 0.0 0.21388072 0.016574565 0.0 0.0 0.18357913 0.24499473 0.0 0.0 0.134770…
../DATASETS/24_bones_classifier_train_valid_224x224x3/valid/22/22_APML.dcm_rotation82	-9_energy152.jpg 0.038158 0.0 0.0 0.0 0.22235554 0.0 0.04314213 0.0 0.0 0.0 0.0 0.0 0.29797658 0.22465253 0.26904336 0.0 0.05392092 0.0 0.0 0.0 0.0 0.0 0.0 0.19793548 0.011277323 0.0 0.157782 0.14267267 0.050028503 0.28648406 0.0 0.0 0.06934188 0.0 0.0 0.0 0.0 0.15325822 0.0 0.0 0.0 0.35568556 0.0 0.0 0.0050429213 0.0 0.0 0.0 0.0 0.2018968 0.05653165 0.0 0.0 0.1496621 0.18479438 0.0 0.0 0.1687522…
../DATASETS/24_bones_classifier_train_valid_224x224x3/valid/22/22_APML.dcm_rotation85	-18_energy140.jpg 0.079148024 0.0 0.014225482 0.0 0.20099589 0.0 0.11685834 0.0 0.0 0.0 0.0 0.0 0.3139988 0.2375755 0.27138695 0.0 0.0 0.0 0.0 0.0 0.0 0.0 0.0 0.25735095 0.0 0.0 0.097662576 0.24779136 0.030646423 0.2712095 0.0 0.0 0.08022903 0.0 0.0 0.0 0.0 0.03209627 0.0 0.0 0.0 0.3413243 0.0 0.0 0.0 0.0 0.052044164 0.0 0.0 0.15114325 0.0 0.0 0.0 0.14948504 0.1421294 0.0 0.0 0.19682108 0.0 0.0 0…
../DATASETS/24_bones_classifier_train_valid_224x224x3/valid/22/22_APML.dcm_rotation79	15_energy140.jpg 0.03979715 0.0 0.032139912 0.0 0.09883206 0.0 0.08589171 0.0 0.0 0.0 0.0 0.0 0.34922785 0.17842926 0.38912836 0.0 0.08117206 0.0 0.0 0.0 0.0 0.0 0.0 0.120199464 0.0 0.010310183 0.124441996 0.099297725 0.058681756 0.23212555 0.0 0.0 0.17515263 0.0 0.0 0.0 0.0 0.097409695 0.0 0.0 0.0 0.28591755 0.0 0.0 0.0 0.0 0.0 0.0 0.0 0.21296982 0.008527088 0.0 0.0 0.18337582 0.22069159 0.00671…
../DATASETS/24_bones_classifier_train_valid_224x224x3/valid/22/22_APML.dcm_rotation79	0_energy140.jpg 0.050531805 0.0 0.065186694 0.0 0.054502852 0.0 0.02159811 0.0 0.0 0.0 0.0 0.0 0.3604313 0.1771791 0.39550385 0.0 0.077241175 0.0 0.0 0.0058674994 0.0 0.0 0.0 0.12361022 0.0072924807 0.0 0.1143193 0.08041226 0.03125034 0.18452995 0.0 0.0 0.2091267 0.0 4.7703907e-05 0.0 0.0 0.15105473 0.0020612173 0.0 0.0 0.29864302 0.0 0.0 0.0 0.0 0.0 0.0 0.0 0.26081935 0.032985955 0.0 0.0 0.18358…
../DATASETS/24_bones_classifier_train_valid_224x224x3/valid/22/22_APML.dcm_rotation85	-18_energy158.jpg 0.046308964 0.0 0.0 0.0 0.1909896 0.0 0.100128725 0.0 0.0 0.0 0.0 0.0 0.29762587 0.23309143 0.29005858 0.0 0.048293855 0.0 0.0 0.0 0.0 0.0 0.0 0.29548302 0.0 0.007020474 0.059422225 0.18069564 0.036288988 0.26303732 0.0 0.0 0.08178785 0.0 0.0 0.0 0.0 0.040610906 0.0 0.0 0.0 0.3511454 0.0 0.0 0.0 0.0 0.017965758 0.0 0.0 0.14645901 0.0 0.0 0.0 0.1999893 0.17122959 0.0 0.0 0.171683…
../DATASETS/24_bones_classifier_train_valid_224x224x3/valid/22/22_APML.dcm_rotation82	-3_energy158.jpg 0.033296157 0.0 0.019044748 0.0 0.14287476 0.0 0.0026568756 0.0 0.0 0.0 0.0 0.0 0.29837045 0.16694105 0.3466367 0.0 0.07795896 0.0 0.0 0.0 0.0 0.0 0.0 0.16464616 0.04313285 0.0 0.13172978 0.06763548 0.0 0.22528364 0.0 0.0 0.09172747 0.0 0.0 0.0 0.0 0.16273186 0.0 0.0 0.0 0.4134001 0.0 0.0 0.0 0.0 0.0 0.0 0.0 0.21133684 0.1073249 0.0 0.0 0.18576589 0.18624814 0.0 0.0 0.19551532 0.…
../DATASETS/24_bones_classifier_train_valid_224x224x3/valid/22/22_APML.dcm_rotation82	-21_energy152.jpg 0.08637528 0.0 0.008321081 0.0 0.15359625 0.0 0.09180827 0.0 0.0 0.0 0.0 0.0 0.30762762 0.22119208 0.30003968 0.0 0.022070067 0.0 0.0 0.0 0.0 0.0 0.0 0.28437617 0.0 0.0 0.04494679 0.22201735 0.031289324 0.24175979 0.0 0.0 0.094602555 0.0 0.0 0.0 0.0 0.037004806 0.0 0.0 0.0 0.3397542 0.0 0.0 0.0 0.0 0.06305259 0.0 0.0 0.15449362 0.0 0.0 0.0 0.18421003 0.13524683 0.0 0.0 0.1992184…
../DATASETS/24_bones_classifier_train_valid_224x224x3/valid/22/22_APML.dcm_rotation85	-15_energy146.jpg 0.05405351 0.0 0.022385595 0.0 0.21619354 0.0 0.096703425 0.0 0.0 0.0 0.0 0.0 0.30349016 0.23774111 0.26323676 0.0 0.0 0.0 0.0 0.0 0.0 0.0 0.0 0.2511172 0.0 0.0 0.12353587 0.23994641 0.016850675 0.2804962 0.0 0.0 0.07904235 0.0 0.0 0.0 0.0 0.06426967 0.0 0.0 0.0 0.35430935 0.0 0.0 0.0 0.0 0.046756346 0.0 0.0 0.15479866 0.003663345 0.0 0.0 0.1397506 0.13512608 0.0 0.0 0.1963631 0…
../DATASETS/24_bones_classifier_train_valid_224x224x3/valid/22/22_APML.dcm_rotation82	-9_energy140.jpg 0.059944294 0.0 0.0 0.0 0.23888043 0.0 0.06481234 0.0 0.0 0.0 0.0 0.0 0.3043085 0.23596945 0.26523665 0.0 0.047519617 0.0 0.0 0.0 0.0 0.0 0.0 0.19175926 0.0 0.0 0.1440414 0.18735835 0.05501889 0.2918738 0.0 0.0 0.070939384 0.0 0.0 0.0 0.0 0.12660319 0.0 0.0 0.0 0.33308268 0.0 0.0 0.017435353 0.0 0.0 0.0 0.0 0.19796441 0.02344025 0.0 0.0 0.124494076 0.1733429 0.0 0.0 0.17788799 0.…
../DATASETS/24_bones_classifier_train_valid_224x224x3/valid/22/22_APML.dcm_rotation82	6_energy152.jpg 0.0281669 0.0 0.06386607 0.0 0.10837162 0.0 0.0 0.0 0.0 0.0 0.0 0.0 0.32609496 0.16182962 0.37504277 0.0 0.083203554 0.0 0.0 0.0 0.0 0.0 0.0 0.10840064 0.040185962 0.0 0.15016161 0.05480066 0.0232219 0.22033702 0.0 0.0 0.12919457 0.0 0.0 0.0 0.0 0.17363569 0.0 0.0 0.0 0.35542175 0.0 0.0 0.0 0.0 0.0 0.0 0.0 0.23064998 0.08378874 0.0 0.0 0.18749876 0.19722168 0.0 0.0 0.18197994 0.0 …
../DATASETS/24_bones_classifier_train_valid_224x224x3/valid/22/22_APML.dcm_rotation103	-18_energy146.jpg 0.061675016 0.0 0.05752684 0.0 0.18080951 0.0 0.10724122 0.0 0.0 0.0 0.0 0.0 0.35819536 0.26281387 0.2771981 0.0 0.0009789949 0.0 0.0 0.0 0.0 0.0 0.0 0.23917735 0.0 0.0 0.09990335 0.2519797 0.0533943 0.27602664 0.0 0.0 0.107431926 0.0 0.0 0.0 0.0 0.036330666 0.0 0.0 0.0 0.29718077 0.0 0.0 0.0 0.0 0.06993961 0.0 0.0 0.16249108 0.0 0.0 0.0 0.17280601 0.15820259 0.0 0.0 0.13968204 …
../DATASETS/24_bones_classifier_train_valid_224x224x3/valid/22/22_APML.dcm_rotation73	0_energy158.jpg 0.052295092 0.0 0.043716833 0.0 0.07244024 0.008282938 0.002857605 0.0 0.0 0.0 0.0 0.0 0.33052146 0.16301051 0.39865768 0.0 0.12517163 0.0 0.0 0.0 0.0 0.0 0.0 0.14326438 0.031048631 0.0 0.07324283 0.031110695 0.031275723 0.20099461 0.0 0.0 0.14547893 0.0 0.0 0.0 0.0 0.12942295 0.0 0.0 0.0 0.35970166 0.0 0.020515623 0.0 0.0 0.0 0.0 0.0 0.20790422 0.05973863 0.0 0.0 0.21880639 0.226…
../DATASETS/24_bones_classifier_train_valid_224x224x3/valid/22/22_APML.dcm_rotation79	6_energy140.jpg 0.03671107 0.0 0.07440143 0.0 0.09647192 0.0 0.01890904 0.0 0.0 0.0 0.0 0.0 0.34926736 0.18253052 0.38046736 0.0 0.08475078 0.0 0.0 0.0 0.0 0.0 0.0 0.110104 0.020467455 0.0 0.12780581 0.07584872 0.040916502 0.21348128 0.0 0.0 0.16824566 0.0 0.0 0.0 0.0 0.15160799 0.0017706129 0.0 0.0 0.31612095 0.0 0.0 0.0 0.0 0.0 0.0 0.0 0.24130605 0.053326685 0.0 0.0 0.18804643 0.21026589 0.0 0.…
../DATASETS/24_bones_classifier_train_valid_224x224x3/valid/22/22_APML.dcm_rotation82	-6_energy158.jpg 0.030589713 0.0 0.0027898957 0.0 0.1592436 0.0 0.014818259 0.0 0.0 0.0 0.0 0.0 0.3102846 0.21108398 0.31807426 0.0 0.07026719 0.0 0.0 0.0 0.0 0.0 0.0 0.17282751 0.038783394 0.0 0.14518741 0.09001475 0.03861661 0.25567013 0.0 0.0 0.102377854 0.0 0.0 0.0 0.0 0.16390188 0.0 0.0 0.0 0.36664265 0.0 0.0 0.0 0.0 0.0 0.0 0.0 0.21452375 0.08315663 0.0 0.0 0.18612987 0.20762543 0.0 0.0 0.1…
../DATASETS/24_bones_classifier_train_valid_224x224x3/valid/22/22_APML.dcm_rotation79	21_energy140.jpg 0.06465481 0.0 0.0742116 0.0 0.03901886 0.0 0.06751848 0.0 0.0 0.0 0.0 0.0 0.3497801 0.18255018 0.41816077 0.0 0.0409783 0.0 0.0 0.0 0.0 0.0 0.0 0.13135643 0.0 0.0 0.10535421 0.16526455 0.043365166 0.18474378 0.0 0.0 0.19561487 0.0 0.0 0.0 0.0 0.07146754 0.03850377 0.0 0.0 0.23523481 0.0 0.0 0.0 0.0 0.0 0.0 0.0 0.22360858 0.0 0.0 0.0 0.18324655 0.17698157 0.033010416 0.0 0.131841…
../DATASETS/24_bones_classifier_train_valid_224x224x3/valid/22/22_APML.dcm_rotation73	15_energy140.jpg 0.05479365 0.0 0.004370284 0.0 0.081907086 0.0 0.09248564 0.0 0.0 0.0 0.0 0.0 0.33177292 0.17675531 0.39846322 0.0 0.10266817 0.0 0.0 0.0 0.0 0.0 0.0 0.13235432 0.0 0.04346414 0.08570992 0.09814252 0.07145061 0.22314641 0.0 0.0 0.18385638 0.0 0.0 0.0 0.0 0.074504174 0.0 0.0 0.0 0.26291317 0.0 0.0 0.0 0.0 0.0 0.0 0.0 0.2032922 0.0 0.0 0.0 0.19277014 0.23624569 0.03530317 0.0 0.117…
../DATASETS/24_bones_classifier_train_valid_224x224x3/valid/22/22_APML.dcm_rotation79	3_energy146.jpg 0.039489333 0.0 0.03293496 0.0 0.07314133 0.0 0.0 0.0 0.0 0.0 0.0 0.0 0.32914907 0.15531737 0.38887268 0.0 0.0972625 0.0 0.0 0.0 0.0 0.0 0.0 0.112788804 0.04455623 0.0 0.13043079 0.023856757 0.030588426 0.18921748 0.0 0.0 0.15183221 0.0 0.0 0.0 0.0 0.18024461 0.0040684724 0.0 0.0 0.33626786 0.0 0.0 0.0 0.0 0.0 0.0 0.0 0.2474752 0.07319038 0.0 0.0 0.20257871 0.21836884 0.0 0.0 0.18…
../DATASETS/24_bones_classifier_train_valid_224x224x3/valid/22/22_APML.dcm_rotation85	-12_energy146.jpg 0.04806935 0.0 0.024853837 0.0 0.21946706 0.0 0.07243078 0.0 0.0 0.0 0.0 0.0 0.29957741 0.23479514 0.26195022 0.0 0.00083864643 0.0 0.0 0.0 0.0 0.0 0.0 0.22023648 0.0 0.0 0.1544685 0.21994191 0.02714273 0.28871498 0.0 0.0 0.07661716 0.0 0.0 0.0 0.0 0.108339965 0.0 0.0 0.0 0.35622898 0.0 0.0 0.0 0.0 0.0 0.0 0.0 0.17518187 0.033729233 0.0 0.0 0.12982027 0.14105067 0.0 0.0 0.201398…
../DATASETS/24_bones_classifier_train_valid_224x224x3/valid/22/22_APML.dcm_rotation79	-9_energy158.jpg 0.027835954 0.0 0.0 0.0 0.2172778 0.0 0.060008142 0.0 0.0 0.0 0.0 0.0 0.30640614 0.24875325 0.28273183 0.0 0.08142535 0.0 0.0 0.0 0.0 0.0 0.0 0.21912108 0.008395422 0.0 0.11850591 0.11725512 0.06184056 0.28514776 0.0 0.0 0.084007956 0.0 0.0 0.0 0.0 0.11576989 0.0 0.0 0.0 0.35000238 0.0 0.0 0.0 0.0 0.0 0.0 0.0 0.17646304 0.046398338 0.0 0.0 0.17392682 0.21646844 0.0 0.0016637505 0…
../DATASETS/24_bones_classifier_train_valid_224x224x3/valid/22/22_APML.dcm_rotation100	-12_energy146.jpg 0.040573146 0.0 0.042699765 0.0 0.23992482 0.0 0.09526627 0.0 0.0 0.0 0.0 0.0 0.31757146 0.26764467 0.24622366 0.0 0.021572994 0.0 0.0 0.0 0.0 0.0 0.0 0.21510912 0.0 0.0 0.13387634 0.22476952 0.051487878 0.30670387 0.0 0.0 0.081395976 0.0 0.0 0.0 0.0 0.079840384 0.0 0.0 0.0 0.32933107 0.0 0.0 0.0011186012 0.0 0.0055544977 0.0 0.0 0.14952712 0.020398276 0.0 0.0 0.13921297 0.15850…
../DATASETS/24_bones_classifier_train_valid_224x224x3/valid/22/22_APML.dcm_rotation103	-15_energy140.jpg 0.048698843 0.0 0.047987733 0.0 0.23083624 0.0 0.11789988 0.0 0.0 0.0 0.0 0.0 0.35020968 0.27490386 0.24634376 0.0 0.0 0.0 0.0 0.0 0.0 0.0 0.0 0.2239092 0.0 0.0 0.14125428 0.25246775 0.048085734 0.29495424 0.0 0.0 0.08810288 0.0 0.0 0.0 0.0 0.052484047 0.0 0.0 0.0 0.3132725 0.0 0.0 0.0 0.0 0.04340975 0.0 0.0 0.15167741 0.013887867 0.0 0.0 0.13406734 0.166576 0.0 0.0 0.12569524 0…
../DATASETS/24_bones_classifier_train_valid_224x224x3/valid/22/22_APML.dcm_rotation82	15_energy158.jpg 0.029267967 0.0 0.008445014 0.0 0.09741458 0.0 0.06135736 0.0 0.0 0.0 0.0 0.0 0.3681232 0.1750443 0.36517683 0.0 0.057696875 0.0 0.0 0.0 0.0 0.0 0.0 0.11137654 0.028644348 0.0 0.1806979 0.074285194 0.064555146 0.22087717 0.0 0.0 0.16002308 0.0 0.0 0.0 0.0 0.14945449 0.008087403 0.0 0.0 0.2811979 0.0 0.0 0.0 0.0 0.0 0.0 0.0 0.24012575 0.043533728 0.0 0.0 0.1620497 0.24178529 0.0 0…
../DATASETS/24_bones_classifier_train_valid_224x224x3/valid/22/22_APML.dcm_rotation103	-18_energy152.jpg 0.04579239 0.0 0.0297361 0.0 0.20448714 0.0 0.12080072 0.0 0.0 0.0 0.0 0.0 0.34155366 0.26497626 0.27001083 0.0 0.023485618 0.0 0.0 0.0 0.0 0.0 0.0 0.2563143 0.0 0.0 0.08882173 0.22630946 0.05573455 0.28293648 0.0 0.0 0.09394502 0.0 0.0 0.0 0.0 0.024825143 0.0 0.0 0.0 0.31050408 0.0 0.0 0.0 0.0 0.050492257 0.0 0.0 0.14860016 0.0 0.0 0.0 0.1868226 0.17098024 0.0 0.0 0.12980415 0.…
../DATASETS/24_bones_classifier_train_valid_224x224x3/valid/22/22_APML.dcm_rotation85	-12_energy158.jpg 0.011478374 0.0 0.0 0.0 0.23149848 0.0 0.083956204 0.0 0.0 0.0 0.0 0.0 0.29809502 0.2471348 0.26806837 0.0 0.049070735 0.0 0.0 0.0 0.0 0.0 0.0 0.24294408 0.0 0.0 0.13108908 0.14311662 0.051745117 0.3003697 0.0 0.0 0.078921795 0.0 0.0 0.0 0.0 0.09300942 0.0 0.0 0.0 0.3625248 0.0 0.0 0.0 0.0 0.0 0.0 0.0 0.15465388 0.047116548 0.0 0.0 0.1685662 0.19597901 0.0 0.0016262158 0.1455748…
../DATASETS/24_bones_classifier_train_valid_224x224x3/valid/22/22_APML.dcm_rotation85	-12_energy140.jpg 0.05768322 0.0 0.020117851 0.0 0.22355944 0.0 0.07720862 0.0 0.0 0.0 0.0 0.0 0.31058654 0.23481636 0.26304632 0.0 0.0014211826 0.0 0.0 0.0 0.0 0.0 0.0 0.21058562 0.0 0.0 0.15783226 0.22219294 0.036335874 0.2898983 0.0 0.0 0.079538904 0.0 0.0 0.0 0.0 0.10814761 0.0 0.0 0.0 0.34447026 0.0 0.0 0.0 0.0 0.0 0.0 0.0 0.18690927 0.02673978 0.0 0.0 0.12317644 0.15033498 0.0 0.0 0.1999168…
../DATASETS/24_bones_classifier_train_valid_224x224x3/valid/22/22_APML.dcm_rotation100	9_energy152.jpg 0.015145772 0.0 0.073855154 0.0 0.1675964 0.0 0.13531028 0.0 0.0 0.0 0.0 0.0 0.36759064 0.23078232 0.34094435 0.0 0.10329849 0.0 0.0 0.0 0.0 0.0 0.0 0.12341379 0.0 0.017388545 0.11371172 0.10941454 0.055593036 0.27289197 0.0 0.0 0.17349511 0.0 0.0 0.0 0.0 0.07299769 0.0 0.0 0.0 0.29855248 0.0 0.044330247 0.0017375589 0.0 0.0 0.0 0.0 0.17648286 0.03944987 0.0 0.0 0.17455868 0.25246…
../DATASETS/24_bones_classifier_train_valid_224x224x3/valid/22/22_APML.dcm_rotation82	-6_energy146.jpg 0.057168048 0.0 0.012485647 0.0 0.17711185 0.0 0.019727742 0.0 0.0 0.0 0.0 0.0 0.31855333 0.21277645 0.30500123 0.0 0.053835053 0.0 0.0 0.0 0.0 0.0 0.0 0.16951235 0.011115824 0.0 0.1493483 0.1506231 0.036784172 0.2593501 0.0 0.0 0.09925015 0.0 0.0 0.0 0.0 0.16781522 0.018144464 0.0 0.0 0.34393197 0.0 0.0 0.0 0.0 0.0 0.0 0.0 0.23102504 0.04963314 0.0 0.0 0.14956285 0.18115498 0.0 …
../DATASETS/24_bones_classifier_train_valid_224x224x3/valid/22/22_APML.dcm_rotation79	-3_energy152.jpg 0.053024016 0.0 0.025281167 0.0 0.13939936 0.0 0.0058037634 0.0 0.0 0.0 0.0 0.0 0.30989212 0.19422749 0.34252328 0.0 0.07452931 0.0 0.0 0.0 0.0 0.0 0.0 0.1754278 0.014284018 0.0 0.11456747 0.115037404 0.009428512 0.2280414 0.0 0.0 0.113903314 0.0 0.0 0.0 0.0 0.15387428 0.0 0.0 0.0 0.3811097 0.0 0.0 0.0 0.0 0.0 0.0 0.0 0.21629792 0.0630233 0.0 0.0 0.17386961 0.17741242 0.0 0.0 0.2…
../DATASETS/24_bones_classifier_train_valid_224x224x3/valid/22/22_APML.dcm_rotation82	-6_energy152.jpg 0.047614116 0.0 0.006862855 0.0 0.1661277 0.0 0.003500696 0.0 0.0 0.0 0.0 0.0 0.30711073 0.20199062 0.3051502 0.0 0.05666726 0.0 0.0 0.0 0.0 0.0 0.0 0.16824766 0.025838137 0.0 0.15576392 0.12876262 0.036135674 0.25787032 0.0 0.0 0.09291187 0.0 0.0 0.0 0.0 0.18079312 0.017408883 0.0 0.0 0.3570534 0.0 0.0 0.0 0.0 0.0 0.0 0.0 0.22838104 0.06532458 0.0 0.0 0.163519 0.18014112 0.0 0.0…
../DATASETS/24_bones_classifier_train_valid_224x224x3/valid/22/22_APML.dcm_rotation79	-3_energy146.jpg 0.061628222 0.0 0.01523013 0.0 0.15378655 0.0 0.020573769 0.0 0.0 0.0 0.0 0.0 0.3168157 0.2128357 0.3366864 0.0 0.07776904 0.0 0.0 0.0 0.0 0.0 0.0 0.18417253 0.0 0.0 0.10702884 0.13358192 0.02217326 0.23182026 0.0 0.0 0.118779756 0.0 0.0 0.0 0.0 0.13967764 0.0 0.0 0.0 0.35794732 0.0 0.0 0.0 0.0 0.0 0.0 0.0 0.21893188 0.040272105 0.0 0.0 0.16586675 0.18758836 0.0 0.0 0.20198613 0.…
../DATASETS/24_bones_classifier_train_valid_224x224x3/valid/22/22_APML.dcm_rotation85	-21_energy158.jpg 0.064291395 0.0 0.0 0.0 0.18105437 0.0 0.10469131 0.0 0.0 0.0 0.0 0.0 0.30064166 0.23586385 0.28452605 0.0 0.055695243 0.0 0.0 0.0 0.0 0.0 0.0 0.31503654 0.0 0.039889514 0.02801916 0.18320039 0.050496686 0.25021636 0.0 0.0 0.07716493 0.0 0.0 0.0 0.0 0.015768403 0.0 0.0 0.0 0.33194387 0.0 0.0 0.0 0.0 0.027082324 0.0 0.0 0.14009857 0.0 0.0 0.0 0.21264936 0.17324352 0.005983769 0.0…
../DATASETS/24_bones_classifier_train_valid_224x224x3/valid/22/22_APML.dcm_rotation103	-21_energy140.jpg 0.07016208 0.0 0.026826316 0.0 0.17740294 0.0 0.12332251 0.0 0.0 0.0 0.0 0.0 0.36131698 0.26392174 0.2895743 0.0 0.013035437 0.0 0.0 0.0 0.0 0.0 0.0 0.23119956 0.0 0.0 0.09493279 0.22966135 0.076344036 0.2878616 0.0 0.0 0.11002231 0.0 0.0 0.0 0.0 0.018856464 0.0 0.0 0.0 0.2865778 0.0 0.0 0.0 0.0 0.0199708 0.0 0.0 0.16965507 0.0 0.0 0.0 0.17857142 0.19833754 0.0 0.0 0.099005975 0…
../DATASETS/24_bones_classifier_train_valid_224x224x3/valid/22/22_APML.dcm_rotation100	6_energy152.jpg 0.019770904 0.0 0.080962464 0.0 0.1418742 0.0 0.06130812 0.0 0.0 0.0 0.0 0.0 0.35509723 0.20553114 0.35794422 0.0 0.10217104 0.0 0.0 0.0 0.0 0.0 0.0 0.11480771 0.011019694 0.0 0.12558617 0.08155003 0.041994847 0.25181022 0.0 0.0 0.15970738 0.0 0.0 0.0 0.0 0.1290055 0.0 0.0 0.0 0.32595143 0.0 0.026485553 0.0 0.0 0.0 0.0 0.0 0.20693828 0.06368375 0.0 0.0 0.18325984 0.23178862 0.0 0.…
../DATASETS/24_bones_classifier_train_valid_224x224x3/valid/22/22_APML.dcm_rotation103	-12_energy140.jpg 0.042236127 0.0 0.040851988 0.0 0.24615425 0.0 0.10695701 0.0 0.0 0.0 0.0 0.0 0.33446708 0.27799952 0.24369214 0.0 0.012115815 0.0 0.0 0.0 0.0 0.0 0.0 0.20199218 0.0 0.0 0.14863695 0.23297654 0.057690933 0.30703443 0.0 0.0 0.080005184 0.0 0.0 0.0 0.0 0.07450263 0.0 0.0 0.0 0.31516773 0.0 0.0 0.020750558 0.0 0.000881754 0.0 0.0 0.15653753 0.028957639 0.0 0.0 0.13029426 0.17370038…
../DATASETS/24_bones_classifier_train_valid_224x224x3/valid/22/22_APML.dcm_rotation85	-15_energy140.jpg 0.064710766 0.0 0.02604039 0.0 0.21939337 0.0 0.10175635 0.0 0.0 0.0 0.0 0.0 0.31363684 0.24067426 0.26212674 0.0 0.0 0.0 0.0 0.0 0.0 0.0 0.0 0.24250665 0.0 0.0 0.12669492 0.24891578 0.024719441 0.28130326 0.0 0.0 0.081913866 0.0 0.0 0.0 0.0 0.058746602 0.0 0.0 0.0 0.34372115 0.0 0.0 0.0 0.0 0.05041398 0.0 0.0 0.15856348 0.0 0.0 0.0 0.12994368 0.1401786 0.0 0.0 0.19694458 0.0 0.…
../DATASETS/24_bones_classifier_train_valid_224x224x3/valid/22/22_APML.dcm_rotation82	-3_energy146.jpg 0.05815655 0.0 0.021948814 0.0 0.14861457 0.0 0.00692722 0.0 0.0 0.0 0.0 0.0 0.30988804 0.1942329 0.33561355 0.0 0.06843411 0.0 0.0 0.0 0.0 0.0 0.0 0.1722807 0.00787033 0.0 0.12260338 0.13150343 0.00970666 0.23128177 0.0 0.0 0.10934794 0.0 0.0 0.0 0.0 0.16160004 0.010016366 0.0 0.0 0.37236804 0.0 0.0 0.0 0.0 0.0 0.0 0.0 0.22359338 0.056725357 0.0 0.0 0.16128871 0.17049773 0.0 0.0…
../DATASETS/24_bones_classifier_train_valid_224x224x3/valid/22/22_APML.dcm_rotation103	-12_energy146.jpg 0.040593762 0.0 0.038809124 0.0 0.24609488 0.0 0.09562754 0.0 0.0 0.0 0.0 0.0 0.3176064 0.27415302 0.23771337 0.0 0.019238539 0.0 0.0 0.0 0.0 0.0 0.0 0.21492603 0.0 0.0 0.13507785 0.2293947 0.05730111 0.3067965 0.0 0.0 0.07387937 0.0 0.0 0.0 0.0 0.08007236 0.0 0.0 0.0 0.32203805 0.0 0.0 0.009982802 0.0 0.0026414078 0.0 0.0 0.14663544 0.023271123 0.0 0.0 0.13908908 0.15756953 0.0…
../DATASETS/24_bones_classifier_train_valid_224x224x3/valid/22/22_APML.dcm_rotation85	-3_energy140.jpg 0.054735728 0.0 0.027703509 0.0 0.15127648 0.0 0.037500594 0.0 0.0 0.0 0.0 0.0 0.32432497 0.19272153 0.345035 0.0 0.062154014 0.0 0.0 0.0 0.0 0.0 0.0 0.16445597 0.0015153752 0.0 0.13316123 0.12582335 0.0047058887 0.2343833 0.0 0.0 0.12513785 0.0 0.0 0.0 0.0 0.14388543 0.0 0.0 0.0 0.37252346 0.0 0.0 0.0 0.0 0.0 0.0 0.0 0.22808282 0.060493257 0.0 0.0 0.15578546 0.18131 0.0 0.0 0.21…
../DATASETS/24_bones_classifier_train_valid_224x224x3/valid/22/22_APML.dcm_rotation82	21_energy152.jpg 0.03642914 0.0 0.040653467 0.0 0.02718775 0.0 0.022822749 0.0 0.0 0.0 0.0 0.0 0.3881093 0.16581075 0.4143088 0.0 0.011499074 0.0 0.0 0.02933641 0.0 0.0 0.0 0.11053829 0.010787183 0.0 0.16294251 0.116136104 0.049169786 0.1781702 0.0 0.0 0.19595921 0.0 0.0 0.0 0.0 0.13505492 0.059329517 0.0 0.0 0.23133808 0.003587052 0.0 0.0 0.0 0.0 0.0 0.0 0.26812983 0.0 0.0 0.0 0.16226484 0.20493…
../DATASETS/24_bones_classifier_train_valid_224x224x3/valid/22/22_APML.dcm_rotation85	-6_energy140.jpg 0.054525323 0.0 0.026332697 0.0 0.1942594 0.0 0.05583009 0.0 0.0 0.0 0.0 0.0 0.32221338 0.22383219 0.30924535 0.0 0.046851225 0.0 0.0 0.0 0.0 0.0 0.0 0.17657337 0.0 0.0 0.14014888 0.1616675 0.029699415 0.2713572 0.0 0.0 0.10650628 0.0 0.0 0.0 0.0 0.12932882 0.0 0.0 0.0 0.35454968 0.0 0.0 0.0 0.0 0.0 0.0 0.0 0.2148973 0.05117708 0.0 0.0 0.14661914 0.18159941 0.0 0.0 0.19459616 0.0…
../DATASETS/24_bones_classifier_train_valid_224x224x3/valid/22/22_APML.dcm_rotation100	0_energy146.jpg 0.036323432 0.0 0.116481714 0.0 0.088091984 0.0 0.036275942 0.0 0.0 0.0 0.0 0.0 0.36310634 0.18503076 0.39903167 0.0 0.07730024 0.0 0.0 0.0 0.0 0.0 0.0 0.13104153 0.0 0.0 0.10139441 0.10247251 0.0 0.20471083 0.0 0.0 0.18240942 0.0 0.0 0.0 0.0 0.124773994 0.0 0.0 0.0 0.3380135 0.0 0.05313338 0.0 0.0 0.0 0.0 0.0 0.22495447 0.058969747 0.0 0.0 0.17680846 0.19818327 0.0 0.0 0.1886224 …
../DATASETS/24_bones_classifier_train_valid_224x224x3/valid/22/22_APML.dcm_rotation73	18_energy140.jpg 0.06455611 0.0 0.023065103 0.0 0.08909562 0.0 0.07003153 0.0 0.0 0.0 0.0 0.0 0.31006536 0.18260044 0.40554243 0.0 0.07058516 0.0 0.0 0.0 0.0 0.0 0.0 0.15818015 0.0 0.047052283 0.07827354 0.15010147 0.05292968 0.22004761 0.0 0.0 0.16836149 0.0 0.0 0.0 0.0 0.062164593 0.0075458526 0.0 0.0 0.2616628 0.0 0.0 0.0 0.0 0.0 0.0 0.0 0.18580674 0.0 0.0 0.0 0.17347135 0.19590199 0.04323069 …
../DATASETS/24_bones_classifier_train_valid_224x224x3/valid/22/22_APML.dcm_rotation79	-9_energy140.jpg 0.060654987 0.0 0.0 0.0 0.24473387 0.0 0.081001714 0.0 0.0 0.0 0.0 0.0 0.31768882 0.2556243 0.26303974 0.0 0.054903604 0.0 0.0 0.0 0.0 0.0 0.0 0.20041533 0.0 0.0 0.12474769 0.20227991 0.061306015 0.29184902 0.0 0.0 0.07937075 0.0 0.0 0.0 0.0 0.09966867 0.0 0.0 0.0 0.31521162 0.0 0.0 0.021595633 0.0 0.0 0.0 0.0 0.18626568 0.009750597 0.0 0.0 0.12033692 0.1856579 0.0 0.0 0.1515538 …
../DATASETS/24_bones_classifier_train_valid_224x224x3/valid/22/22_APML.dcm_rotation73	0_energy140.jpg 0.05273667 0.0 0.041640066 0.0 0.057110336 0.0035246671 0.051718652 0.0 0.0 0.0 0.0 0.0 0.36066815 0.18301685 0.40014267 0.0 0.1109464 0.0 0.0 0.0 0.0 0.0 0.0 0.12983029 0.018165749 0.0 0.082353875 0.052080885 0.049958475 0.19458795 0.0 0.0 0.20833977 0.0 0.0 0.0 0.0 0.11568972 0.0 0.0 0.0 0.2986026 0.0 0.016818067 0.0 0.0 0.0 0.0 0.0 0.24183698 0.028724365 0.0 0.0 0.21158093 0.24…
../DATASETS/24_bones_classifier_train_valid_224x224x3/valid/22/22_APML.dcm_rotation79	0_energy158.jpg 0.049293745 0.0 0.058705423 0.0 0.046005588 0.0 0.0 0.0 0.0 0.0 0.0 0.0 0.32672888 0.13135004 0.40019822 0.0 0.08964132 0.0 0.0 0.0 0.0 0.0 0.0 0.11828463 0.041884456 0.0 0.11281211 0.042921796 0.018836772 0.18575734 0.0 0.0 0.14457653 0.0 0.0 0.0 0.0 0.1820085 0.0 0.0 0.0 0.35393235 0.0 0.0 0.0 0.0 0.0 0.0 0.0 0.24049844 0.07379769 0.0 0.0 0.2015322 0.18958028 0.0 0.0 0.21323855 …
../DATASETS/24_bones_classifier_train_valid_224x224x3/valid/22/22_APML.dcm_rotation100	3_energy152.jpg 0.025449846 0.0 0.07042158 0.0 0.11497193 0.0 0.038819514 0.0 0.0 0.0 0.0 0.0 0.34981754 0.18133733 0.37935844 0.0 0.113037415 0.0 0.0 0.0 0.0 0.0 0.0 0.11430703 0.023702107 0.0 0.11272413 0.04420464 0.021647532 0.22555818 0.0 0.0 0.15836452 0.0 0.0 0.0 0.0 0.14000201 0.0 0.0 0.0 0.3486029 0.0 0.049863886 0.0 0.0 0.0 0.0 0.0 0.21307816 0.07727095 0.0 0.0 0.19478588 0.23297739 0.0 …
../DATASETS/24_bones_classifier_train_valid_224x224x3/valid/22/22_APML.dcm_rotation73	18_energy152.jpg 0.06366154 0.0 0.00868793 0.0 0.09044753 0.0 0.056333784 0.0 0.0 0.0 0.0 0.0 0.31989753 0.18515088 0.38453272 0.0 0.06901338 0.0 0.0 0.0 0.0 0.0 0.0 0.1529461 0.0 0.041432343 0.09711688 0.1422205 0.064472064 0.22693203 0.0 0.0 0.16551618 0.0 0.0 0.0 0.0 0.09472993 0.004563648 0.0 0.0 0.25831288 0.0 0.0 0.0 0.0 0.0 0.0 0.0 0.19775248 0.0 0.0 0.0 0.1540962 0.21350887 0.025949849 0.…
../DATASETS/24_bones_classifier_train_valid_224x224x3/valid/22/22_APML.dcm_rotation73	0_energy152.jpg 0.05271156 0.0 0.049124993 0.0 0.06597649 0.0 0.002648872 0.0 0.0 0.0 0.0 0.0 0.33636445 0.16470991 0.4041295 0.0 0.11063528 0.0 0.0 0.0 0.0 0.0 0.0 0.14112723 0.030674286 0.0 0.08456748 0.040813677 0.02506473 0.1928003 0.0 0.0 0.15862443 0.0 0.0 0.0 0.0 0.1351961 0.0 0.0 0.0 0.35245362 0.0 0.013198696 0.0 0.0 0.0 0.0 0.0 0.22432885 0.05701355 0.0 0.0 0.21054988 0.22103323 0.0 0.0…
../DATASETS/24_bones_classifier_train_valid_224x224x3/valid/22/22_APML.dcm_rotation82	9_energy140.jpg 0.030580882 0.0 0.06966773 0.0 0.14307804 0.0 0.072099075 0.0 0.0 0.0 0.0 0.0 0.3535864 0.19694676 0.35993972 0.0 0.07946282 0.0 0.0 0.0 0.0 0.0 0.0 0.118847504 0.007512459 0.0 0.14496204 0.10186605 0.037687596 0.24827713 0.0 0.0 0.15643808 0.0 0.0 0.0 0.0 0.12139053 0.0 0.0 0.0 0.3246062 0.0 0.0 0.0 0.0 0.0 0.0 0.0 0.21967505 0.04936918 0.0 0.0 0.17338383 0.21163131 0.0 0.0 0.148…
../DATASETS/24_bones_classifier_train_valid_224x224x3/valid/22/22_APML.dcm_rotation79	-21_energy158.jpg 0.06712144 0.0 0.0 0.0 0.18120016 0.0 0.09750057 0.0 0.0 0.0 0.0 0.0 0.3001094 0.23243162 0.2843555 0.0 0.048007354 0.0 0.0 0.0 0.0 0.0 0.0 0.30578196 0.0 0.018331379 0.031254914 0.19087902 0.045305282 0.24967884 0.0 0.0 0.08795782 0.0 0.0 0.0 0.0 0.033438317 0.0 0.0 0.0 0.34326005 0.0 0.0 0.0 0.0 0.032549553 0.0 0.0 0.13881847 0.0 0.0 0.0 0.19583616 0.151884 0.0 0.0 0.1785306 0…
../DATASETS/24_bones_classifier_train_valid_224x224x3/valid/22/22_APML.dcm_rotation79	12_energy158.jpg 0.02971531 0.0 0.0053650257 0.0 0.11761443 0.0 0.081906304 0.0 0.0 0.0 0.0 0.0 0.3633875 0.19040498 0.35526606 0.0 0.087208234 0.0 0.0 0.0 0.0 0.0 0.0 0.118012875 0.027613388 0.017187888 0.15248851 0.059961822 0.07340511 0.23019412 0.0 0.0 0.16228697 0.0 0.0 0.0 0.0 0.12515834 0.0 0.0 0.0 0.29182896 0.0 0.0 0.0 0.0 0.0 0.0 0.0 0.21600595 0.04528074 0.0 0.0 0.17675559 0.26172075 0…
../DATASETS/24_bones_classifier_train_valid_224x224x3/valid/22/22_APML.dcm_rotation79	9_energy158.jpg 0.028866705 0.0 0.033711072 0.0 0.12124447 0.0 0.051491357 0.0 0.0 0.0 0.0 0.0 0.35869813 0.1948495 0.35564202 0.0 0.085527234 0.0 0.0 0.0 0.0 0.0 0.0 0.11301089 0.034394406 0.0 0.15087016 0.06372832 0.060266305 0.23154238 0.0 0.0 0.1520834 0.0 0.0 0.0 0.0 0.14062649 0.0 0.0 0.0 0.31453198 0.0 0.0 0.0 0.0 0.0 0.0 0.0 0.22135866 0.06621839 0.0 0.0 0.17821063 0.25013894 0.0 0.0 0.13…
../DATASETS/24_bones_classifier_train_valid_224x224x3/valid/22/22_APML.dcm_rotation100	-15_energy152.jpg 0.026577324 0.0 0.021420173 0.0 0.23872963 0.0 0.1276719 0.0 0.0 0.0 0.0 0.0 0.32520688 0.27010283 0.25881281 0.0 0.042113513 0.0 0.0 0.0 0.0 0.0 0.0 0.24910805 0.0 0.0 0.09922099 0.20525354 0.047622375 0.29566506 0.0 0.0 0.087630965 0.0 0.0 0.0 0.0 0.033280578 0.0 0.0 0.0 0.32976368 0.0 0.0 0.0 0.0 0.02352204 0.0 0.0 0.13505976 0.0054341312 0.0 0.0 0.17357953 0.18111196 0.0 0.0…
../DATASETS/24_bones_classifier_train_valid_224x224x3/valid/22/22_APML.dcm_rotation79	18_energy146.jpg 0.053282283 0.0 0.049261954 0.0 0.08329958 0.0 0.07010898 0.0 0.0 0.0 0.0 0.0 0.3464289 0.18829463 0.395293 0.0 0.047821105 0.0 0.0 0.0 0.0 0.0 0.0 0.1414922 0.0 0.00041289895 0.121414006 0.15013145 0.046425357 0.21982847 0.0 0.0 0.17580783 0.0 0.0 0.0 0.0 0.088379666 0.016032998 0.0 0.0 0.26983702 0.0 0.0 0.0 0.0 0.0 0.0 0.0 0.20530231 0.0 0.0 0.0 0.16018227 0.1959742 0.01393960…
../DATASETS/24_bones_classifier_train_valid_224x224x3/valid/22/22_APML.dcm_rotation82	9_energy158.jpg 0.02356095 0.0 0.046649963 0.0 0.11752922 0.0 0.0617485 0.0 0.0 0.0 0.0 0.0 0.36735526 0.18891296 0.3626337 0.0 0.082425304 0.0 0.0 0.0 0.0 0.0 0.0 0.0981594 0.04170372 0.0 0.16057874 0.056854784 0.049722113 0.2305979 0.0 0.0 0.16009164 0.0 0.0 0.0 0.0 0.14116074 0.0 0.0 0.0 0.31517634 0.0 0.0007267069 0.0 0.0 0.0 0.0 0.0 0.22987047 0.07324549 0.0 0.0 0.17663714 0.25112393 0.0 0.0…
../DATASETS/24_bones_classifier_train_valid_224x224x3/valid/22/22_APML.dcm_rotation79	0_energy152.jpg 0.051525384 0.0 0.06294412 0.0 0.03930106 0.0 0.0 0.0 0.0 0.0 0.0 0.0 0.33223447 0.13510898 0.40012264 0.0 0.0786439 0.0 0.0 0.0 0.0 0.0 0.0 0.11631139 0.03560911 0.0 0.11993595 0.057059478 0.012302998 0.17714795 0.0 0.0 0.16067211 0.0 0.0 0.0 0.0 0.1875049 0.0070364093 0.0 0.0 0.34314385 0.0 0.0 0.0 0.0 0.0 0.0 0.0 0.25406533 0.063828476 0.0 0.0 0.19005722 0.18181616 0.0 0.0 0.22…
../DATASETS/24_bones_classifier_train_valid_224x224x3/valid/22/22_APML.dcm_rotation79	-21_energy146.jpg 0.09122381 0.0 0.0042177113 0.0 0.180234 0.0 0.09556447 0.0 0.0 0.0 0.0 0.0 0.30183974 0.23345943 0.280155 0.0 0.008981155 0.0 0.0 0.0 0.0 0.0 0.0 0.2810238 0.0 0.0 0.057876453 0.23400141 0.045663062 0.25546765 0.0 0.0 0.085550286 0.0 0.0 0.0 0.0 0.036894422 0.0 0.0 0.0 0.33923537 0.0 0.0 0.0 0.0 0.04772649 0.0 0.0 0.14495328 0.0 0.0 0.0 0.15885957 0.13009627 0.0 0.0 0.19663738 …
../DATASETS/24_bones_classifier_train_valid_224x224x3/valid/22/22_APML.dcm_rotation82	3_energy146.jpg 0.038251508 0.0 0.03561498 0.0 0.09606608 0.0 0.0 0.0 0.0 0.0 0.0 0.0 0.31841895 0.1559324 0.3815437 0.0 0.0976827 0.0 0.0 0.0 0.0 0.0 0.0 0.12125808 0.036855444 0.0 0.13329265 0.0337298 0.022888366 0.20565188 0.0 0.0 0.13560693 0.0 0.0 0.0 0.0 0.17545149 0.0 0.0 0.0 0.35599434 0.0 0.0 0.0 0.0 0.0 0.0 0.0 0.23239592 0.07906694 0.0 0.0 0.19775786 0.20566936 0.0 0.0 0.19372417 0.0 0…
../DATASETS/24_bones_classifier_train_valid_224x224x3/valid/22/22_APML.dcm_rotation100	-12_energy140.jpg 0.046297748 0.0 0.037264045 0.0 0.24211839 0.0 0.10111895 0.0 0.0 0.0 0.0 0.0 0.32702398 0.2707472 0.24717844 0.0 0.015216837 0.0 0.0 0.0 0.0 0.0 0.0 0.204805 0.0 0.0 0.14654398 0.23072839 0.056334056 0.3082382 0.0 0.0 0.08148962 0.0 0.0 0.0 0.0 0.07936068 0.0 0.0 0.0 0.32101974 0.0 0.0 0.011585274 0.0 0.0 0.0 0.0 0.15898544 0.022768937 0.0 0.0 0.13071254 0.17118196 0.0 0.0 0.14…
../DATASETS/24_bones_classifier_train_valid_224x224x3/valid/22/22_APML.dcm_rotation100	3_energy158.jpg 0.025291644 0.0 0.05961966 0.0 0.104354665 0.017370943 0.047350723 0.0 0.0 0.0 0.0 0.0 0.35633323 0.18532753 0.3763003 0.0 0.12831934 0.0 0.0 0.0 0.0 0.0 0.0 0.112014316 0.02481186 0.004501748 0.0950508 0.032435864 0.03948251 0.22115248 0.0 0.0 0.17136614 0.0 0.0 0.0 0.0 0.1320741 0.0 0.0 0.0 0.32752997 0.0 0.06151018 0.0 0.0 0.0 0.0 0.0 0.20741177 0.067310095 0.0 0.0 0.20480885 0…
../DATASETS/24_bones_classifier_train_valid_224x224x3/valid/22/22_APML.dcm_rotation82	3_energy140.jpg 0.038670685 0.0 0.045647323 0.0 0.09583788 0.0 0.01509382 0.0 0.0 0.0 0.0 0.0 0.33765304 0.17050359 0.38259354 0.0 0.09350828 0.0 0.0 0.0 0.0 0.0 0.0 0.12134148 0.027428148 0.0 0.13200507 0.049177274 0.029361881 0.20831546 0.0 0.0 0.16117457 0.0 0.0 0.0 0.0 0.16189192 0.0 0.0 0.0 0.33720982 0.0 0.0 0.0 0.0 0.0 0.0 0.0 0.23742685 0.06713136 0.0 0.0 0.19324447 0.21544755 0.0 0.0 0.1…
../DATASETS/24_bones_classifier_train_valid_224x224x3/valid/22/22_APML.dcm_rotation82	12_energy140.jpg 0.02951067 0.0 0.055554174 0.0 0.110567115 0.0 0.09955575 0.0 0.0 0.0 0.0 0.0 0.36932245 0.17650293 0.38263258 0.0 0.09035772 0.0 0.0 0.0 0.0 0.0 0.0 0.10510262 0.009870091 0.0 0.13294625 0.080002874 0.046379764 0.23714037 0.0 0.0 0.18115765 0.0 0.0 0.0 0.0 0.10277827 0.0 0.0 0.0 0.29914716 0.0 0.0 0.0 0.0 0.0 0.0 0.0 0.2262384 0.028013567 0.0 0.0 0.18529744 0.2281897 0.0 0.0 0.1…
../DATASETS/24_bones_classifier_train_valid_224x224x3/valid/22/22_APML.dcm_rotation73	15_energy146.jpg 0.053896017 0.0 0.0012605275 0.0 0.090355664 0.0 0.08358501 0.0 0.0 0.0 0.0 0.0 0.33277327 0.17737164 0.39085674 0.0 0.092868686 0.0 0.0 0.0 0.0 0.0 0.0 0.13890165 0.0 0.039472535 0.09991015 0.100081846 0.06397518 0.22319384 0.0 0.0 0.17288108 0.0 0.0 0.0 0.0 0.08394117 0.0 0.0 0.0 0.2805061 0.0 0.0 0.0 0.0 0.0 0.0 0.0 0.19944961 0.0 0.0 0.0 0.18151101 0.2325463 0.02496381 0.0 0.…
../DATASETS/24_bones_classifier_train_valid_224x224x3/valid/22/22_APML.dcm_rotation106	-12_energy140.jpg 0.047930524 0.0 0.0454553 0.0 0.2366248 0.0 0.08582714 0.0 0.0 0.0 0.0 0.0 0.34018168 0.27969947 0.23615919 0.0 0.0 0.0 0.0 0.0 0.0 0.0 0.0 0.19316424 0.0 0.0 0.16416782 0.24597296 0.06401343 0.3040238 0.0 0.0 0.07598502 0.0 0.0 0.0 0.0 0.09835184 0.017177807 0.0 0.0 0.30124784 0.0 0.0 0.02938292 0.0 0.002611236 0.0 0.0 0.16993171 0.032922413 0.0 0.0 0.11918625 0.1668945 0.0 0.0…
../DATASETS/24_bones_classifier_train_valid_224x224x3/valid/22/22_APML.dcm_rotation82	-9_energy146.jpg 0.052290093 0.0 0.0 0.0 0.22671324 0.0 0.04905879 0.0 0.0 0.0 0.0 0.0 0.30252853 0.22870666 0.26755947 0.0 0.04915078 0.0 0.0 0.0 0.0 0.0 0.0 0.18942039 0.0 0.0 0.15195936 0.17196496 0.054105148 0.28770602 0.0 0.0 0.0711157 0.0 0.0 0.0 0.0 0.14615637 0.0036869205 0.0 0.0 0.33830723 0.0 0.0 0.01305865 0.0 0.0 0.0 0.0 0.20548108 0.034608748 0.0 0.0 0.13497694 0.17436653 0.0 0.0 0.1…
../DATASETS/24_bones_classifier_train_valid_224x224x3/valid/22/22_APML.dcm_rotation82	-18_energy146.jpg 0.06335797 0.0 0.003938817 0.0 0.19334391 0.0 0.099027805 0.0 0.0 0.0 0.0 0.0 0.31253847 0.23266737 0.27786708 0.0 0.0042849 0.0 0.0 0.0 0.0 0.0 0.0 0.26547033 0.0 0.0 0.09197829 0.22896302 0.030645858 0.26434895 0.0 0.0 0.09049646 0.0 0.0 0.0 0.0 0.057162337 0.0 0.0 0.0 0.3456693 0.0 0.0 0.0 0.0 0.0457802 0.0 0.0 0.159942 0.0 0.0 0.0 0.15408584 0.13827218 0.0 0.0 0.19614454 0.0…
../DATASETS/24_bones_classifier_train_valid_224x224x3/valid/22/22_APML.dcm_rotation100	9_energy140.jpg 0.023541553 0.0 0.07198554 0.0 0.19584908 0.0 0.14213616 0.0 0.0 0.0 0.0 0.0 0.35901713 0.24530756 0.3225867 0.0 0.09445459 0.0 0.0 0.0 0.0 0.0 0.0 0.1389796 0.0 0.0075189625 0.11699342 0.14529307 0.060320105 0.28602868 0.0 0.0 0.15771188 0.0 0.0 0.0 0.0 0.062483933 0.0 0.0 0.0 0.29568282 0.0 0.013051154 0.018799452 0.0 0.0 0.0 0.0 0.16810046 0.028169414 0.0 0.0 0.16426347 0.23465…
../DATASETS/24_bones_classifier_train_valid_224x224x3/valid/22/22_APML.dcm_rotation100	-15_energy158.jpg 0.014582817 0.0 0.0 0.0 0.26228464 0.0 0.13925421 0.0 0.0 0.0 0.0 0.0 0.3066301 0.27894947 0.2415862 0.0 0.0630184 0.0 0.0 0.0 0.0 0.0 0.0 0.27245337 0.0 0.016118988 0.079041794 0.17924339 0.051898602 0.2986456 0.0 0.0 0.0721421 0.0 0.0 0.0 0.0 0.016512886 0.0 0.0 0.0 0.3334873 0.0 0.0 0.0 0.0 0.0020671918 0.0 0.0 0.10952246 0.009712267 0.0 0.0 0.17993872 0.19332314 0.0 0.009482…
../DATASETS/24_bones_classifier_train_valid_224x224x3/valid/22/22_APML.dcm_rotation79	-21_energy152.jpg 0.08960069 0.0 0.00074483175 0.0 0.16033569 0.0 0.07842847 0.0 0.0 0.0 0.0 0.0 0.29467016 0.22218323 0.28991804 0.0 0.017824007 0.0 0.0 0.0 0.0 0.0 0.0 0.2883611 0.0 0.0 0.048176106 0.22364956 0.037843674 0.24635175 0.0 0.0 0.09110672 0.0 0.0 0.0 0.0 0.05261969 0.0 0.0 0.0 0.3440521 0.0 0.0 0.0 0.0 0.046726983 0.0 0.0 0.15088223 0.0 0.0 0.0 0.17414379 0.12653236 0.0 0.0 0.207345…
../DATASETS/24_bones_classifier_train_valid_224x224x3/valid/22/22_APML.dcm_rotation73	12_energy146.jpg 0.04642623 0.0 0.013609689 0.0 0.09540163 0.0 0.06992867 0.0 0.0 0.0 0.0 0.0 0.35046747 0.17656493 0.385185 0.0 0.092854135 0.0 0.0 0.0 0.0 0.0 0.0 0.12691861 0.0076910337 0.020730568 0.11424003 0.07668848 0.061488405 0.21305594 0.0 0.0 0.17131877 0.0 0.0 0.0 0.0 0.10660387 0.0 0.0 0.0 0.29388243 0.0 0.0 0.0 0.0 0.0 0.0 0.0 0.21894489 0.014104853 0.0 0.0 0.18556172 0.24197698 0.0…
../DATASETS/24_bones_classifier_train_valid_224x224x3/valid/22/22_APML.dcm_rotation79	18_energy158.jpg 0.049229596 0.0 0.008122297 0.0 0.09584729 0.0 0.0753741 0.0 0.0 0.0 0.0 0.0 0.36955968 0.19919606 0.35619813 0.0 0.05039246 0.0 0.0 0.0 0.0 0.0 0.0 0.13962954 0.0 0.003101005 0.14977859 0.13070968 0.08143062 0.22655587 0.0 0.0 0.16975684 0.0 0.0 0.0 0.0 0.117690556 0.0039861705 0.0 0.0 0.244718 0.0 0.0 0.0 0.0 0.0 0.0 0.0 0.21890062 0.0 0.0 0.0 0.14438638 0.24083658 0.0036054985…
../DATASETS/24_bones_classifier_train_valid_224x224x3/valid/22/22_APML.dcm_rotation82	12_energy158.jpg 0.023650141 0.0 0.021037681 0.0 0.1062977 0.0 0.07993122 0.0 0.0 0.0 0.0 0.0 0.3688603 0.17998387 0.3708025 0.0 0.08349344 0.0 0.0 0.0 0.0 0.0 0.0 0.10348254 0.034491554 0.00010071842 0.15757497 0.051554453 0.061205696 0.22603618 0.0 0.0 0.16898404 0.0 0.0 0.0 0.0 0.1289053 0.0 0.0 0.0 0.29641503 0.0 0.0 0.0 0.0 0.0 0.0 0.0 0.22690278 0.05160061 0.0 0.0 0.17869072 0.25494453 0.0 …
../DATASETS/24_bones_classifier_train_valid_224x224x3/valid/22/22_APML.dcm_rotation79	9_energy146.jpg 0.032928847 0.0 0.06697696 0.0 0.13486287 0.0 0.061658915 0.0 0.0 0.0 0.0 0.0 0.3597851 0.20511942 0.3590784 0.0 0.07194431 0.0 0.0 0.0 0.0 0.0 0.0 0.12609036 0.01048893 0.0 0.14219503 0.10810287 0.045293346 0.23743407 0.0 0.0 0.15653661 0.0 0.0 0.0 0.0 0.120118156 0.0 0.0 0.0 0.31754294 0.0 0.0 0.0 0.0 0.0 0.0 0.0 0.21652207 0.050665237 0.0 0.0 0.17145309 0.22168815 0.0 0.0 0.137…
../DATASETS/24_bones_classifier_train_valid_224x224x3/valid/22/22_APML.dcm_rotation103	-21_energy146.jpg 0.074668646 0.0 0.031072214 0.0 0.17247775 0.0 0.112565935 0.0 0.0 0.0 0.0 0.0 0.3484745 0.26453814 0.28149006 0.0 0.0143931275 0.0 0.0 0.0 0.0 0.0 0.0 0.2505434 0.0 0.0 0.07859763 0.24336135 0.068994075 0.27763388 0.0 0.0 0.10339257 0.0 0.0 0.0 0.0 0.020691637 0.0 0.0 0.0 0.28800526 0.0 0.0 0.0 0.0 0.04928204 0.0 0.0 0.16226901 0.0 0.0 0.0 0.19147101 0.173886 0.0 0.0 0.12429421…
../DATASETS/24_bones_classifier_train_valid_224x224x3/valid/22/22_APML.dcm_rotation82	-12_energy158.jpg 0.011655341 0.0 0.0 0.0 0.22296128 0.0 0.08233034 0.0 0.0 0.0 0.0 0.0 0.3087199 0.24802893 0.27786165 0.0 0.05956922 0.0 0.0 0.0 0.0 0.0 0.0 0.23648147 0.0 0.0 0.122899555 0.13813871 0.058061652 0.29889974 0.0 0.0 0.08850017 0.0 0.0 0.0 0.0 0.09665874 0.0 0.0 0.0 0.35357177 0.0 0.0 0.0 0.0 0.0 0.0 0.0 0.1593723 0.03940733 0.0 0.0 0.16958833 0.20221739 0.0 0.00547956 0.13780476 0…
../DATASETS/24_bones_classifier_train_valid_224x224x3/valid/22/22_APML.dcm_rotation82	18_energy158.jpg 0.036455836 0.0 0.018565709 0.0 0.079708 0.0 0.066669844 0.0 0.0 0.0 0.0 0.0 0.38700643 0.18646571 0.3765485 0.0 0.0392592 0.0 0.0 0.0 0.0 0.0 0.0 0.12495784 0.011616328 0.0 0.1660516 0.102517895 0.065361224 0.21047053 0.0 0.0 0.17535356 0.0 0.0 0.0 0.0 0.12595227 0.01707519 0.0 0.0 0.2566291 0.0 0.0 0.0 0.0 0.0 0.0 0.0 0.23797497 0.01961432 0.0 0.0 0.15248117 0.24239449 0.0 0.0 …
../DATASETS/24_bones_classifier_train_valid_224x224x3/valid/22/22_APML.dcm_rotation100	6_energy146.jpg 0.02521599 0.0 0.09274958 0.0 0.14287463 0.0 0.058990773 0.0 0.0 0.0 0.0 0.0 0.35428685 0.2119749 0.35625374 0.0 0.09169288 0.0 0.0 0.0 0.0 0.0 0.0 0.11910959 0.0 0.0 0.12794982 0.10677512 0.042277038 0.25542477 0.0 0.0 0.16208191 0.0 0.0 0.0 0.0 0.12748188 0.0 0.0 0.0 0.3187878 0.0 0.012750705 0.0 0.0 0.0 0.0 0.0 0.20931527 0.05298005 0.0 0.0 0.17391327 0.21677834 0.0 0.0 0.15822…
../DATASETS/24_bones_classifier_train_valid_224x224x3/valid/22/22_APML.dcm_rotation100	6_energy158.jpg 0.015050699 0.0 0.07391728 0.0 0.13623814 0.0 0.07889027 0.0 0.0 0.0 0.0 0.0 0.3683982 0.21164897 0.3526375 0.0 0.10971443 0.0 0.0 0.0 0.0 0.0 0.0 0.10871 0.020110704 0.00713003 0.11835108 0.06849651 0.053227212 0.24595876 0.0 0.0 0.17305173 0.0 0.0 0.0 0.0 0.12113185 0.0 0.0 0.0 0.3069215 0.0 0.055310495 0.0 0.0 0.0 0.0 0.0 0.20461011 0.06521622 0.0 0.0 0.18685019 0.2587871 0.0 0…
../DATASETS/24_bones_classifier_train_valid_224x224x3/valid/22/22_APML.dcm_rotation82	6_energy146.jpg 0.032007046 0.0 0.07003246 0.0 0.11704043 0.0 0.008344373 0.0 0.0 0.0 0.0 0.0 0.33183366 0.17806734 0.36968943 0.0 0.07998741 0.0 0.0 0.0 0.0 0.0 0.0 0.1164215 0.024907466 0.0 0.14381024 0.07710639 0.026358338 0.2245589 0.0 0.0 0.13897052 0.0 0.0 0.0 0.0 0.16188443 0.0015371845 0.0 0.0 0.34614947 0.0 0.0 0.0 0.0 0.0 0.0 0.0 0.2289155 0.07183971 0.0 0.0 0.18219417 0.19522719 0.0 0.…
../DATASETS/24_bones_classifier_train_valid_224x224x3/valid/22/22_APML.dcm_rotation82	21_energy140.jpg 0.052099943 0.0 0.07658453 0.0025995786 0.025243951 0.0 0.04126419 0.0 0.0 0.0 0.0 0.0 0.35786483 0.16632824 0.43044868 0.0 0.027433079 0.0 0.0 0.011168206 0.0 0.0 0.0 0.11507285 0.0 0.0 0.13520029 0.14516328 0.031371996 0.18144634 0.0 0.0 0.19253826 0.0 0.0 0.0 0.0 0.101563804 0.053974207 0.0 0.0 0.25160018 0.0 0.0 0.0 0.0 0.0 0.0 0.0 0.2463328 0.0 0.0 0.0 0.1831765 0.17064708 0…
../DATASETS/24_bones_classifier_train_valid_224x224x3/valid/22/22_APML.dcm_rotation82	-21_energy158.jpg 0.06570337 0.0 0.0 0.0 0.18068226 0.0 0.10754507 0.0 0.0 0.0 0.0 0.0 0.30928433 0.23829651 0.28461072 0.0 0.051416315 0.0 0.0 0.0 0.0 0.0 0.0 0.30748963 0.0 0.028707214 0.026614865 0.1955787 0.04531639 0.2481657 0.0 0.0 0.08717168 0.0 0.0 0.0 0.0 0.016124008 0.0 0.0 0.0 0.33087257 0.0 0.0 0.0 0.0 0.046212975 0.0 0.0 0.140262 0.0 0.0 0.0 0.20067473 0.16201973 0.0038408984 0.0 0.1…
../DATASETS/24_bones_classifier_train_valid_224x224x3/valid/22/22_APML.dcm_rotation82	9_energy146.jpg 0.027576141 0.0 0.07334775 0.0 0.13898063 0.0 0.059572056 0.0 0.0 0.0 0.0 0.0 0.35106227 0.19895953 0.36227533 0.0 0.07154245 0.0 0.0 0.0 0.0 0.0 0.0 0.11927384 0.010296695 0.0 0.15124123 0.104280315 0.0334081 0.24482384 0.0 0.0 0.15086615 0.0 0.0 0.0 0.0 0.12697014 0.0 0.0 0.0 0.33088398 0.0 0.0 0.0 0.0 0.0 0.0 0.0 0.21564591 0.05640624 0.0 0.0 0.17109294 0.20988375 0.0 0.0 0.151…
../DATASETS/24_bones_classifier_train_valid_224x224x3/valid/22/22_APML.dcm_rotation85	-3_energy152.jpg 0.045027718 0.0 0.035213843 0.0 0.13954799 0.0 0.005921646 0.0 0.0 0.0 0.0 0.0 0.29344252 0.16077168 0.3469347 0.0 0.061679225 0.0 0.0 0.0 0.0 0.0 0.0 0.16582528 0.022528896 0.0 0.13431561 0.105979994 0.0 0.22508962 0.0 0.0 0.09118553 0.0 0.0 0.0 0.0 0.1616281 0.0 0.0 0.0 0.40978628 0.0 0.0 0.0 0.0 0.0 0.0 0.0 0.21634004 0.09274402 0.0 0.0 0.17436701 0.15627038 0.0 0.0 0.2315655 …
../DATASETS/24_bones_classifier_train_valid_224x224x3/valid/22/22_APML.dcm_rotation103	-18_energy140.jpg 0.060056996 0.0 0.05454575 0.0 0.18037835 0.0 0.11901875 0.0 0.0 0.0 0.0 0.0 0.37363365 0.2608096 0.29016796 0.0 0.0021931727 0.0 0.0 0.0 0.0 0.0 0.0 0.22134368 0.0 0.0 0.1070052 0.24068588 0.061080772 0.28341496 0.0 0.0 0.11663374 0.0 0.0 0.0 0.0 0.032180835 0.0 0.0 0.0 0.29146966 0.0 0.0 0.0 0.0 0.046729315 0.0 0.0 0.17212175 0.0 0.0 0.0 0.16506769 0.18032618 0.0 0.0 0.1158962…
../DATASETS/24_bones_classifier_train_valid_224x224x3/valid/22/22_APML.dcm_rotation85	-3_energy146.jpg 0.054129995 0.0 0.03447699 0.0 0.14447217 0.0 0.01454196 0.0 0.0 0.0 0.0 0.0 0.30569032 0.1795679 0.3417608 0.0 0.05646092 0.0 0.0 0.0 0.0 0.0 0.0 0.16792437 0.010624549 0.0 0.13140853 0.13065383 0.0 0.22776312 0.0 0.0 0.10512923 0.0 0.0 0.0 0.0 0.15727727 0.004011566 0.0 0.0 0.39212668 0.0 0.0 0.0 0.0 0.0 0.0 0.0 0.22105198 0.07330803 0.0 0.0 0.16161308 0.15719527 0.0 0.0 0.2327…
../DATASETS/24_bones_classifier_train_valid_224x224x3/valid/22/22_APML.dcm_rotation82	-15_energy152.jpg 0.036418818 0.0 0.0 0.0 0.2096207 0.0 0.07895203 0.0 0.0 0.0 0.0 0.0 0.31035602 0.23153386 0.27596435 0.0 0.021213569 0.0 0.0 0.0 0.0 0.0 0.0 0.25525394 0.0 0.0 0.12538762 0.1903245 0.04068918 0.28086975 0.0 0.0 0.08627392 0.0 0.0 0.0 0.0 0.09588065 0.0 0.0 0.0 0.35282156 0.0 0.0 0.0 0.0 0.0 0.0 0.0 0.17200467 0.011588016 0.0 0.0 0.15192142 0.161032 0.0 0.0 0.17852604 0.0 0.0 0.…
../DATASETS/24_bones_classifier_train_valid_224x224x3/valid/22/22_APML.dcm_rotation82	0_energy158.jpg 0.043547947 0.0 0.05922592 0.0 0.056584664 0.0 0.0 0.0 0.0 0.0 0.0 0.0 0.3199702 0.12532279 0.39735928 0.0 0.087961845 0.0 0.0 0.0 0.0 0.0 0.0 0.11932883 0.043364942 0.0 0.11813537 0.041878525 0.008460874 0.18959086 0.0 0.0 0.13540405 0.0 0.0 0.0 0.0 0.1866315 0.0 0.0 0.0 0.3665751 0.0 0.0 0.0 0.0 0.0 0.0 0.0 0.23670225 0.08162214 0.0 0.0 0.19799419 0.18126117 0.0 0.0 0.21814328 0…
../DATASETS/24_bones_classifier_train_valid_224x224x3/valid/22/22_APML.dcm_rotation82	18_energy152.jpg 0.038235683 0.0 0.040081855 0.0 0.0675959 0.0 0.05126177 0.0 0.0 0.0 0.0 0.0 0.3674511 0.17247117 0.39827853 0.0 0.041346103 0.0 0.0 0.0 0.0 0.0 0.0 0.11638735 0.008609365 0.0 0.15603828 0.10929813 0.051342484 0.21265665 0.0 0.0 0.17655694 0.0 0.0 0.0 0.0 0.1305513 0.02514413 0.0 0.0 0.2694149 0.0 0.0 0.0 0.0 0.0 0.0 0.0 0.23498681 0.014393027 0.0 0.0 0.15920234 0.21308623 0.0 0.…
../DATASETS/24_bones_classifier_train_valid_224x224x3/valid/22/22_APML.dcm_rotation73	18_energy158.jpg 0.071656644 0.0 0.0 0.0 0.10576067 0.0 0.05649261 0.0 0.0 0.0 0.0 0.0 0.32233393 0.19909257 0.3479116 0.00046555666 0.07186933 0.0 0.0 0.0 0.0 0.0 0.0 0.16663334 0.0 0.050882485 0.09849099 0.15458886 0.093247324 0.23157024 0.0 0.0 0.14968897 0.0 0.0 0.0 0.0 0.099183165 0.0 0.0 0.0 0.23175909 0.0 0.0 0.0 0.0 0.0 0.0 0.0 0.19251502 0.0 0.0 0.0 0.14471194 0.22411583 0.029145597 0.0 …
../DATASETS/24_bones_classifier_train_valid_224x224x3/valid/22/22_APML.dcm_rotation85	-3_energy158.jpg 0.030397933 0.0 0.035087474 0.0 0.14534661 0.0 0.009702391 0.0 0.0 0.0 0.0 0.0 0.29090354 0.15609862 0.35319597 0.0 0.075668015 0.0 0.0 0.0 0.0 0.0 0.0 0.1669583 0.038711734 0.0 0.12571809 0.07225452 0.0 0.2272814 0.0 0.0 0.08243525 0.0 0.0 0.0 0.0 0.15259615 0.0 0.0 0.0 0.4268654 0.0 0.0 0.0 0.0 0.0 0.0 0.0 0.1998989 0.112794556 0.0 0.0 0.18863726 0.17287977 0.0 0.0 0.20545803 0…
../DATASETS/24_bones_classifier_train_valid_224x224x3/valid/22/22_APML.dcm_rotation82	-12_energy140.jpg 0.049943827 0.0 0.0 0.0 0.24414228 0.0 0.08666809 0.0 0.0 0.0 0.0 0.0 0.304853 0.23944052 0.2568319 0.0 0.023381075 0.0 0.0 0.0 0.0 0.0 0.0 0.21510433 0.0 0.0 0.14925502 0.20419681 0.053529773 0.29711986 0.0 0.0 0.0700914 0.0 0.0 0.0 0.0 0.0999875 0.0 0.0 0.0 0.3393266 0.0 0.0 0.0034724423 0.0 0.0 0.0 0.0 0.17927137 0.021724546 0.0 0.0 0.1265976 0.16380046 0.0 0.0 0.18003488 0.0…
../DATASETS/24_bones_classifier_train_valid_224x224x3/valid/22/22_APML.dcm_rotation79	6_energy158.jpg 0.032469008 0.0 0.05149224 0.0 0.08820237 0.0 0.0 0.0 0.0 0.0 0.0 0.0 0.34339815 0.16695581 0.3784201 0.0 0.09839513 0.0 0.0 0.0 0.0 0.0 0.0 0.10208116 0.047874384 0.0 0.13410221 0.03594472 0.043125175 0.20751816 0.0 0.0 0.14533839 0.0 0.0 0.0 0.0 0.16681719 0.0 0.0 0.0 0.33300337 0.0 0.0 0.0 0.0 0.0 0.0 0.0 0.23399994 0.07443851 0.0 0.0 0.19532026 0.22835682 0.0 0.0 0.15913458 0.…
../DATASETS/24_bones_classifier_train_valid_224x224x3/valid/22/22_APML.dcm_rotation103	18_energy140.jpg 0.03931167 0.0 0.025386253 0.0 0.127809 0.0 0.13168144 0.0 0.0 0.0 0.0 0.0 0.36118302 0.1987233 0.36633983 0.0 0.09332239 0.0 0.0 0.0 0.0 0.0 0.0 0.14029427 0.0 0.031940952 0.11485465 0.12152695 0.07638606 0.25913107 0.0 0.0 0.17616454 0.0 0.0 0.0 0.0 0.06758376 0.0 0.0 0.0 0.25643998 0.0 0.0 0.0 0.0 0.0 0.0 0.0 0.18703155 0.0 0.0 0.0 0.18198043 0.23077308 0.026073895 0.0 0.10822…
../DATASETS/24_bones_classifier_train_valid_224x224x3/valid/22/22_APML.dcm_rotation82	0_energy152.jpg 0.048065607 0.0 0.06366166 0.0016728205 0.048140354 0.0 0.0 0.0 0.0 0.0 0.0 0.0 0.32520586 0.12604906 0.3934484 0.0 0.07161784 0.0 0.0 0.0 0.0 0.0 0.0 0.113717325 0.038649276 0.0 0.1327173 0.06025375 0.0030904147 0.18157108 0.0 0.0 0.14933375 0.0 0.0 0.0 0.0 0.19930834 0.010070315 0.0 0.0 0.3539539 0.0 0.0 0.0 0.0 0.0 0.0 0.0 0.25259158 0.07297825 0.0 0.0 0.18373612 0.1694743 0.0 …
../DATASETS/24_bones_classifier_train_valid_224x224x3/valid/22/22_APML.dcm_rotation103	0_energy152.jpg 0.029237172 0.0 0.12397378 0.0 0.06666861 0.0 0.023990251 0.0 0.0 0.0 0.0 0.0 0.36785805 0.17425351 0.41056502 0.0 0.090249225 0.0 0.0 0.0 0.0 0.0 0.0 0.120526835 0.007353982 0.0 0.08512724 0.07689233 0.0 0.1959574 0.0 0.0 0.186429 0.0 0.0 0.0 0.0 0.12610015 0.0 0.0 0.0 0.33475104 0.0 0.077049024 0.0 0.0 0.0 0.0 0.0 0.2248742 0.06374862 0.0 0.0 0.19127057 0.20884435 0.0 0.0 0.1724…
../DATASETS/24_bones_classifier_train_valid_224x224x3/valid/22/22_APML.dcm_rotation82	-12_energy146.jpg 0.040260874 0.0 0.0035228808 0.0 0.22775659 0.0 0.07617627 0.0 0.0 0.0 0.0 0.0 0.30695996 0.2351456 0.26633415 0.0 0.022850031 0.0 0.0 0.0 0.0 0.0 0.0 0.21531469 0.0 0.0 0.15274224 0.19264612 0.047020715 0.29264432 0.0 0.0 0.079498455 0.0 0.0 0.0 0.0 0.11634429 0.0 0.0 0.0 0.34658775 0.0 0.0 0.0 0.0 0.0 0.0 0.0 0.18438657 0.03204717 0.0 0.0 0.13469642 0.16264147 0.0 0.0 0.179332…
../DATASETS/24_bones_classifier_train_valid_224x224x3/valid/22/22_APML.dcm_rotation79	9_energy152.jpg 0.029006155 0.0 0.050864384 0.0 0.1271252 0.0 0.048437957 0.0 0.0 0.0 0.0 0.0 0.35521033 0.1946749 0.36060932 0.0 0.076510586 0.0 0.0 0.0 0.0 0.0 0.0 0.11717148 0.025206655 0.0 0.15119465 0.08218314 0.048570976 0.23426335 0.0 0.0 0.15008777 0.0 0.0 0.0 0.0 0.13693684 0.0 0.0 0.0 0.32288507 0.0 0.0 0.0 0.0 0.0 0.0 0.0 0.22113335 0.062706515 0.0 0.0 0.17466308 0.23017716 0.0 0.0 0.1…
../DATASETS/24_bones_classifier_train_valid_224x224x3/valid/22/22_APML.dcm_rotation100	-12_energy158.jpg 0.0042261127 0.0 0.0 0.0 0.2679806 0.0 0.11896232 0.0 0.0 0.0 0.0 0.0 0.29752955 0.27239147 0.2452649 0.0 0.07113248 0.0 0.0 0.0 0.0 0.0 0.0 0.24452722 0.0 0.0028988176 0.102780715 0.1468076 0.061745096 0.315568 0.0 0.0 0.06689961 0.0 0.0 0.0 0.0 0.05027571 0.0 0.0 0.0 0.3487214 0.0 0.0 0.0 0.0 0.0 0.0 0.0 0.115538575 0.035282604 0.0 0.0 0.16953136 0.20437364 0.0 0.01738689 0.10…
../DATASETS/24_bones_classifier_train_valid_224x224x3/valid/22/22_APML.dcm_rotation82	-3_energy140.jpg 0.059306834 0.0 0.010904862 0.0 0.16359861 0.0 0.036992773 0.0 0.0 0.0 0.0 0.0 0.32622883 0.2111731 0.3357469 0.0 0.07353861 0.0 0.0 0.0 0.0 0.0 0.0 0.17207684 0.0 0.0 0.1257631 0.1259696 0.025706286 0.23731707 0.0 0.0 0.12319821 0.0 0.0 0.0 0.0 0.1427392 0.0 0.0 0.0 0.35082057 0.0 0.0 0.0 0.0 0.0 0.0 0.0 0.23027323 0.044762395 0.0 0.0 0.15661377 0.19805433 0.0 0.0 0.19607069 0.0…
../DATASETS/24_bones_classifier_train_valid_224x224x3/valid/22/22_APML.dcm_rotation103	-15_energy146.jpg 0.04529248 0.0 0.05371675 0.0 0.22496714 0.0 0.10977164 0.0 0.0 0.0 0.0 0.0 0.34489283 0.27526024 0.24661991 0.0 0.000620556 0.0 0.0 0.0 0.0 0.0 0.0 0.23387967 0.0 0.0 0.124983005 0.2471125 0.046912584 0.29033682 0.0 0.0 0.09168593 0.0 0.0 0.0 0.0 0.052046794 0.0 0.0 0.0 0.3145079 0.0 0.0 0.0 0.0 0.055188235 0.0 0.0 0.144458 0.005457559 0.0 0.0 0.1456026 0.15686908 0.0 0.0 0.134…
../DATASETS/24_bones_classifier_train_valid_224x224x3/valid/22/22_APML.dcm_rotation85	-15_energy158.jpg 0.022487722 0.0 0.0 0.0 0.23503818 0.0 0.101757765 0.0 0.0 0.0 0.0 0.0 0.29481533 0.24871592 0.25938094 0.0 0.03392109 0.0 0.0 0.0 0.0 0.0 0.0 0.28212854 0.0 0.0 0.10492062 0.17636114 0.04003254 0.28794736 0.0 0.0 0.06951882 0.0 0.0 0.0 0.0 0.058951102 0.0 0.0 0.0 0.3630952 0.0 0.0 0.0 0.0 0.0 0.0 0.0 0.13922879 0.017190397 0.0 0.0 0.17021786 0.17757605 0.0 0.001854282 0.1489373…
../DATASETS/24_bones_classifier_train_valid_224x224x3/valid/22/22_APML.dcm_rotation79	3_energy158.jpg 0.041132014 0.0 0.0126817655 0.0 0.0898939 0.0 0.0 0.0 0.0 0.0 0.0 0.0 0.3186454 0.15270254 0.37033418 0.0 0.10553046 0.0 0.0 0.0 0.0 0.0 0.0 0.11288348 0.061446443 0.0 0.13609783 0.0048447014 0.041278668 0.19547437 0.0 0.0 0.11951969 0.0 0.0 0.0 0.0 0.18681961 0.0 0.0 0.0 0.3495361 0.0 0.0 0.0 0.0 0.0 0.0 0.0 0.23576722 0.094116546 0.0 0.0 0.20470425 0.23030277 0.0 0.0 0.17101398…
../DATASETS/24_bones_classifier_train_valid_224x224x3/valid/22/22_APML.dcm_rotation82	9_energy152.jpg 0.023360612 0.0 0.06581166 0.0 0.123107314 0.0 0.04872255 0.0 0.0 0.0 0.0 0.0 0.35664546 0.18518107 0.36861783 0.0 0.075121336 0.0 0.0 0.0 0.0 0.0 0.0 0.10379911 0.028810335 0.0 0.1591565 0.07728925 0.03528036 0.23674524 0.0 0.0 0.15375994 0.0 0.0 0.0 0.0 0.14325656 0.0 0.0 0.0 0.32974067 0.0 0.0 0.0 0.0 0.0 0.0 0.0 0.22729388 0.06785796 0.0 0.0 0.17332403 0.22168764 0.0 0.0 0.147…
../DATASETS/24_bones_classifier_train_valid_224x224x3/valid/22/22_APML.dcm_rotation79	15_energy146.jpg 0.037139997 0.0 0.025908189 0.0 0.10194205 0.0 0.07232383 0.0 0.0 0.0 0.0 0.0 0.34658346 0.179322 0.38385552 0.0 0.073630355 0.0 0.0 0.0 0.0 0.0 0.0 0.12573084 0.0 0.001120496 0.13863486 0.10254186 0.053579956 0.23131144 0.0 0.0 0.1643434 0.0 0.0 0.0 0.0 0.11206426 0.0026675104 0.0 0.0 0.29463938 0.0 0.0 0.0 0.0 0.0 0.0 0.0 0.2111341 0.014827697 0.0 0.0 0.17344923 0.21688837 0.00…
../DATASETS/24_bones_classifier_train_valid_224x224x3/valid/22/22_APML.dcm_rotation79	-3_energy158.jpg 0.0408028 0.0 0.024370687 0.0 0.13847744 0.0 0.010348159 0.0 0.0 0.0 0.0 0.0 0.30871725 0.18389055 0.35371614 0.0 0.086112976 0.0 0.0 0.0 0.0 0.0 0.0 0.16993563 0.029689007 0.0 0.1137929 0.0778718 0.0076733488 0.22913001 0.0 0.0 0.106600374 0.0 0.0 0.0 0.0 0.14614114 0.0 0.0 0.0 0.39781803 0.0 0.0 0.0 0.0 0.0 0.0 0.0 0.20779064 0.08550087 0.0 0.0 0.18935654 0.19519565 0.0 0.0 0.1…
../DATASETS/24_bones_classifier_train_valid_224x224x3/valid/22/22_APML.dcm_rotation79	12_energy140.jpg 0.03725492 0.0 0.04708511 0.0 0.11274977 0.0 0.10666152 0.0 0.0 0.0 0.0 0.0 0.37199715 0.18847612 0.37402627 0.0 0.08928747 0.0 0.0 0.0 0.0 0.0 0.0 0.11574973 0.005791436 0.002856397 0.12321255 0.09099842 0.057885263 0.23104934 0.0 0.0 0.18518096 0.0 0.0 0.0 0.0 0.092285395 0.0 0.0 0.0 0.28631824 0.0 0.0 0.0 0.0 0.0 0.0 0.0 0.22229373 0.020415336 0.0 0.0 0.18518075 0.23832622 0.0…
../DATASETS/24_bones_classifier_train_valid_224x224x3/valid/22/22_APML.dcm_rotation73	0_energy146.jpg 0.052127395 0.0 0.049828455 0.0 0.06363719 0.0 0.032291684 0.0 0.0 0.0 0.0 0.0 0.35243392 0.17964593 0.4041137 0.0 0.11082472 0.0 0.0 0.0 0.0 0.0 0.0 0.13597971 0.023387656 0.0 0.08213587 0.048922364 0.033669565 0.19242838 0.0 0.0 0.18904129 0.0 0.0 0.0 0.0 0.119609594 0.0 0.0 0.0 0.32720536 0.0 0.02374104 0.0 0.0 0.0 0.0 0.0 0.23023008 0.04229176 0.0 0.0 0.20938323 0.2361138 0.0 …
../DATASETS/24_bones_classifier_train_valid_224x224x3/valid/22/22_APML.dcm_rotation73	-9_energy158.jpg 0.03162174 0.0 0.0 0.0 0.22112766 0.0 0.079951674 0.0 0.0 0.0 0.0 0.0 0.31461403 0.2701557 0.2868053 0.0 0.08992598 0.0 0.0 0.0 0.0 0.0 0.0 0.2431047 0.0 0.0 0.07921483 0.13832583 0.056961436 0.28614646 0.0 0.0 0.083804876 0.0 0.0 0.0 0.0 0.06808165 0.0 0.0 0.0 0.3476732 0.0 0.0 0.0 0.0 0.0 0.0 0.0 0.14678492 0.024541773 0.0 0.0 0.17638332 0.21818098 0.0 0.019689517 0.12120814 0.…
../DATASETS/24_bones_classifier_train_valid_224x224x3/valid/22/22_APML.dcm_rotation79	-6_energy152.jpg 0.053510275 0.0 0.00806327 0.0 0.17876004 0.0 0.019408055 0.0 0.0 0.0 0.0 0.0 0.317501 0.22725505 0.29933545 0.0 0.061993666 0.0 0.0 0.0 0.0 0.0 0.0 0.18528353 0.013157587 0.0 0.13813372 0.1469553 0.044746183 0.26134267 0.0 0.0 0.098329194 0.0 0.0 0.0 0.0 0.15806675 0.010223522 0.0 0.0 0.34168124 0.0 0.0 0.0 0.0 0.0 0.0 0.0 0.21921277 0.048514437 0.0 0.0 0.1610256 0.19294523 0.0 …
../DATASETS/24_bones_classifier_train_valid_224x224x3/valid/13/13_APML.dcm_rotation79	6_energy140.jpg 0.19670473 0.0 0.0 0.06967482 0.0 0.115833335 0.0 0.0 0.0 0.0 0.0 0.0 0.0 0.0 0.41575858 0.0 0.28457925 0.0 0.0 0.0 0.0 0.0 0.0 0.09214018 0.0 0.29264465 0.0 0.0042262976 0.013489595 0.0 0.0 0.0 0.037698362 0.0576565 0.0 0.0 0.0 0.0 0.0 0.0 0.31698954 0.01034833 0.0 0.14664273 0.0 0.0 0.062138386 0.0 0.0 0.0 0.0 0.0 0.0 0.15155044 0.0 0.24867247 0.0 0.0183477 0.0 0.0 0.0 0.0 0.049…
../DATASETS/24_bones_classifier_train_valid_224x224x3/valid/13/13_APML.dcm_rotation79	9_energy146.jpg 0.18513307 0.0 0.0 0.07697033 0.0 0.12827498 0.0 0.0 0.0 0.0 0.0 0.0 0.0 0.0 0.41978803 0.0 0.28038105 0.0 0.0 0.0 0.0 0.0 0.0 0.08035176 0.0 0.29837474 0.0 0.0 0.0074625737 0.0 0.0 0.0 0.05633763 0.025705934 0.0 0.0 0.0 0.0 0.0 0.0 0.3299441 0.0 0.0 0.14627674 0.0 0.0 0.036947567 0.0 0.0 0.0 0.0 0.0 0.0 0.12982275 0.0 0.26117104 0.0 0.0 0.0 0.0 0.0 0.0 0.03493837 0.0 0.0 0.0 0.0 …
../DATASETS/24_bones_classifier_train_valid_224x224x3/valid/13/13_APML.dcm_rotation82	-6_energy152.jpg 0.1971226 0.0 0.0 0.08602846 0.0 0.09184463 0.0 0.0 0.0 0.0 0.0 0.0 0.0 0.0 0.35320875 0.0 0.24019793 0.028940277 0.0 0.0 0.0 0.0 0.0 0.168543 0.0 0.2548739 0.0 0.0 0.0 0.0 0.0 0.0 0.0 0.10977823 0.0 0.0 0.0 0.0 0.0 0.0 0.3190823 0.0 0.0 0.12909216 0.0 0.0 0.08058516 0.0 0.0 0.0 0.0 0.0 0.0 0.11953756 0.0 0.25599235 0.0 0.027248235 0.0 0.0 0.0 0.0 0.009646927 0.0 0.0 0.0 0.008109…
../DATASETS/24_bones_classifier_train_valid_224x224x3/valid/13/13_APML.dcm_rotation82	15_energy152.jpg 0.12476507 0.0 0.0 0.102396965 0.0 0.15126061 0.0 0.0 0.0 0.0 0.0 0.0 0.0 0.0 0.4726023 0.0 0.24797553 0.08452607 0.0 0.0 0.0 0.0 0.0 0.069723226 0.0 0.2889201 0.0 0.0 0.0 0.0 0.0 0.0 0.078421004 0.0 0.0 0.0 0.0 0.0 0.0 0.0 0.3208876 0.0 0.0 0.10106926 0.0 0.0 0.0 0.0 0.0 0.0 0.0 0.0 0.0 0.1090891 0.0 0.31645346 0.0 0.0 0.0 0.0 0.0 0.0 0.0076628546 0.0 0.0 0.0 0.0 0.0 0.025904654…
../DATASETS/24_bones_classifier_train_valid_224x224x3/valid/13/13_APML.dcm_rotation82	-21_energy146.jpg 0.22438718 0.0 0.0 0.060176842 0.0 0.042529073 0.0 0.0 0.0 0.0 0.0 0.0 0.0 0.0 0.26696962 0.022091806 0.2675716 0.0 0.0 0.0 0.0 0.0 0.0 0.19342157 0.0 0.30173856 0.0 0.024008384 0.024984546 0.0 0.0 0.0 0.0 0.16385745 0.0 0.0 0.0 0.0 0.033826143 0.0 0.26733536 0.0 0.0 0.13411829 0.0 0.0 0.14930125 0.0 0.0 0.0 0.0 0.014464441 0.0 0.13126683 0.0 0.24816884 0.0 0.0819796 0.0 0.0 0.0…
../DATASETS/24_bones_classifier_train_valid_224x224x3/valid/13/13_APML.dcm_rotation73	18_energy158.jpg 0.1623183 0.0 0.0 0.13213725 0.0 0.09831027 0.0 0.0 0.0 0.0 0.0 0.0 0.0 0.0 0.42028278 0.0 0.24675821 0.09706811 0.03758515 0.0 0.0 0.0 0.0 0.10734687 0.0 0.2880364 0.0 0.0 0.010523702 0.0 0.0 0.0 0.037807774 0.0 0.0 0.0 0.0 0.0 0.0 0.0 0.31162986 0.0 0.0 0.04190858 0.0 0.0 0.03366314 0.0 0.0 0.0 0.0 0.0 0.0 0.052190185 0.0 0.3656435 0.0 0.0 0.0 0.0 0.0 0.0 0.04323541 0.0 0.0 0.0…
../DATASETS/24_bones_classifier_train_valid_224x224x3/valid/13/13_APML.dcm_rotation100	9_energy146.jpg 0.15032445 0.0 0.0 0.0813256 0.0 0.15310846 0.0 0.0 0.0 0.0 0.0 0.0 0.0 0.0 0.44036785 0.0 0.25818607 0.016303483 0.0 0.0 0.0 0.0 0.0 0.08394028 0.0 0.2983838 0.0 0.0 0.0 0.0 0.0 0.0 0.066402815 0.017216213 0.0 0.0 0.0 0.0 0.0 0.0 0.32498935 0.0 0.0 0.15427727 0.0 0.0 0.018592836 0.0 0.0 0.0 0.0 0.0 0.0 0.14263883 0.0 0.2512386 0.0 0.019799246 0.0 0.0 0.0 0.0 0.016229292 0.0 0.0 0…
../DATASETS/24_bones_classifier_train_valid_224x224x3/valid/13/13_APML.dcm_rotation85	-6_energy146.jpg 0.20271797 0.0 0.0 0.08461565 0.0 0.08709435 0.0 0.0 0.0 0.0 0.0 0.0 0.0 0.0 0.352952 0.0 0.23136939 0.027209477 0.0 0.0 0.0 0.0 0.0 0.17361112 0.0 0.25674826 0.0 0.0 0.0 0.0 0.0 0.0 0.0 0.114422336 0.0 0.0 0.0 0.0 0.0042216466 0.0 0.3208467 0.0 0.0 0.11023863 0.0 0.0 0.10500708 0.0 0.0 0.0 0.0 0.0012991924 0.0 0.10773969 0.0 0.2572866 0.0 0.03819793 0.0 0.0 0.0 0.0 0.023041854 0…
../DATASETS/24_bones_classifier_train_valid_224x224x3/valid/13/13_APML.dcm_rotation82	0_energy152.jpg 0.15021871 0.0 0.0 0.092614576 0.0 0.14123864 0.0 0.0 0.0 0.0 0.0 0.0 0.0 0.0 0.4217644 0.0 0.2583112 0.029502084 0.0 0.0 0.0 0.0 0.0 0.10182807 0.0 0.24564354 0.0 0.0 0.0 0.0 0.0 0.0 0.06788307 0.019815376 0.0 0.0 0.0 0.0 0.0 0.0 0.3558188 0.0 0.0 0.17906967 0.0 0.0 0.0 0.0 0.0 0.0 0.0 0.0 0.0 0.13786861 0.0 0.24963196 0.0 0.0 0.0 0.0 0.0 0.017443174 0.0 0.0 0.0 0.0 0.0 0.0223641…
../DATASETS/24_bones_classifier_train_valid_224x224x3/valid/13/13_APML.dcm_rotation100	-15_energy158.jpg 0.19486114 0.0 0.0 0.07416889 0.0 0.06630488 0.0 0.0 0.0 0.0 0.0 0.0 0.0 0.0 0.25235426 0.0 0.25828174 0.0 0.0 0.0 0.0 0.0 0.0 0.20144273 0.0 0.3008387 0.0 0.011016951 0.00046939327 0.0 0.0 0.0 0.0 0.16729712 0.0 0.0 0.0 0.0 0.0 0.0 0.25602034 0.010553349 0.0 0.16717322 0.0 0.0 0.14440633 0.0 0.0 0.0 0.0 0.0 0.0 0.14752373 0.0 0.2134598 0.0 0.09951977 0.0 0.0 0.0 0.0 0.027656903…
../DATASETS/24_bones_classifier_train_valid_224x224x3/valid/13/13_APML.dcm_rotation73	0_energy146.jpg 0.16455953 0.0 0.0 0.08237995 0.0 0.14134689 0.0 0.0 0.0 0.0 0.0 0.0 0.0 0.0 0.41361132 0.0 0.26748952 0.020054514 0.0 0.0 0.0 0.0 0.0 0.09293741 0.0 0.2453853 0.0 0.0 0.0 0.0 0.0 0.0 0.07559911 0.03168425 0.0 0.0 0.0 0.0 0.0 0.0 0.352862 0.005027457 0.0 0.1968148 0.0 0.0 0.0125636775 0.0 0.0 0.0 0.0 0.0 0.0 0.15996428 0.0 0.2334712 0.0 0.0 0.0 0.0 0.0 0.029327326 0.0 0.0 0.0 0.0 …
../DATASETS/24_bones_classifier_train_valid_224x224x3/valid/13/13_APML.dcm_rotation73	-9_energy158.jpg 0.20837907 0.0 0.0 0.07432673 0.0 0.090145394 0.0 0.0 0.0 0.0 0.0 0.0 0.0 0.0 0.2914513 0.0 0.25929314 0.0 0.0 0.0 0.0 0.0 0.0 0.18552369 0.0 0.28089043 0.0 0.0 0.0 0.0 0.0 0.0 0.0 0.11835825 0.0 0.0 0.0 0.0 0.0 0.0 0.29988965 0.0 0.0 0.15899001 0.0 0.0 0.09499603 0.0 0.0 0.0 0.0 0.0 0.0 0.1238116 0.0 0.24380614 0.0 0.04134817 0.0 0.0 0.0 0.0 0.0236343 0.0 0.0 0.0 0.0 0.065799326…
../DATASETS/24_bones_classifier_train_valid_224x224x3/valid/13/13_APML.dcm_rotation79	-3_energy140.jpg 0.20454417 0.0 0.0 0.07853547 0.0 0.097489625 0.0 0.0 0.0 0.0 0.0 0.0 0.0 0.0 0.3279182 0.0 0.25703734 0.0 0.0 0.0 0.0 0.0 0.0 0.15079679 0.0 0.26062727 0.0 0.0020128568 0.0027228848 0.0 0.0 0.0 0.021641053 0.099629834 0.0 0.0 0.0 0.0 0.0 0.0 0.32454365 0.0 0.0 0.15010756 0.0 0.0 0.14669481 0.0 0.0 0.0 0.0 0.0 0.0 0.1201595 0.0 0.24980228 0.0 0.043961193 0.0 0.0 0.0 0.0 0.0473864…
../DATASETS/24_bones_classifier_train_valid_224x224x3/valid/13/13_APML.dcm_rotation79	-21_energy152.jpg 0.21855168 0.0 0.0 0.054625817 0.0 0.047823012 0.0 0.0 0.0 0.0 0.0 0.0 0.0 0.0 0.24526392 0.02303704 0.2701713 0.0 0.0 0.0 0.0 0.0 0.0 0.20513187 0.0 0.30218154 0.0 0.008505696 0.015839651 0.0 0.0 0.0 0.0 0.15821922 0.0 0.0 0.0 0.0 0.016676519 0.0 0.25432774 0.0 0.0 0.15111846 0.0 0.0 0.14801665 0.0 0.0 0.0 0.0 0.016109305 0.0 0.13050167 0.0 0.2439999 0.0 0.08187413 0.0 0.0 0.0 …
../DATASETS/24_bones_classifier_train_valid_224x224x3/valid/13/13_APML.dcm_rotation79	21_energy152.jpg 0.1516899 0.0 0.0 0.13413821 0.0 0.09708367 0.0 0.0 0.0 0.0 0.0 0.0 0.0 0.0 0.46736968 0.0 0.22972494 0.1441338 0.015019055 0.0 0.0 0.0 0.0 0.08617829 0.0 0.28372288 0.0 0.0 0.0 0.0 0.0 0.0 0.035042956 0.005247489 0.0 0.0 0.0 0.0 0.019758295 0.0 0.31329817 0.0 0.0 0.06548816 0.0 0.0 0.00067883555 0.0 0.0 0.0 0.0 0.0 0.0 0.078837715 0.0 0.3407694 0.0 0.0 0.0 0.0 0.0 0.0 0.00817914…
../DATASETS/24_bones_classifier_train_valid_224x224x3/valid/13/13_APML.dcm_rotation79	15_energy140.jpg 0.17264713 0.0 0.0 0.09339509 0.0 0.11691324 0.0 0.0 0.0 0.0 0.0 0.0 0.0 0.0 0.42332476 0.0 0.26147217 0.050910223 0.01589556 0.0 0.0 0.0 0.0 0.09579579 0.0 0.31409532 0.0 0.0 0.022837803 0.0 0.0 0.0 0.043780398 0.013618779 0.0 0.0 0.0 0.0 0.0 0.0 0.30550778 0.0 0.0 0.08310527 0.0 0.0 0.05077788 0.0 0.0 0.0 0.0 0.0 0.0 0.10084034 0.0 0.31901425 0.0 0.0 0.0 0.0 0.0 0.0 0.031976335…
../DATASETS/24_bones_classifier_train_valid_224x224x3/valid/13/13_APML.dcm_rotation79	12_energy140.jpg 0.19870378 0.0 0.0 0.0821184 0.0 0.1045872 0.0 0.0 0.0 0.0 0.0 0.0 0.0 0.0 0.38959786 0.0 0.27269858 0.0037575425 0.0 0.0 0.0 0.0 0.0 0.09924282 0.0 0.3086802 0.0 0.0 0.0279691 0.0 0.0 0.0 0.03186613 0.06256986 0.0 0.0 0.0 0.0 0.0 0.0 0.30826724 0.0 0.0 0.116513096 0.0 0.0 0.10395574 0.0 0.0 0.0 0.0 0.0 0.0 0.12088738 0.0 0.27933782 0.0 0.022785332 0.0 0.0 0.0 0.0 0.053689424 0.0…
../DATASETS/24_bones_classifier_train_valid_224x224x3/valid/13/13_APML.dcm_rotation100	-15_energy140.jpg 0.23172784 0.0 0.0 0.066075474 0.0 0.046533275 0.0 0.0 0.0 0.0 0.0 0.0 0.0 0.0 0.3063989 0.058591273 0.2675566 0.009196696 0.0 0.0 0.0 0.0 0.0 0.19371876 0.0 0.31161562 0.0 0.040006276 0.051605042 0.0 0.0 0.0 0.0 0.15166883 0.0 0.0 0.0 0.0 0.026376428 0.0 0.26354232 0.0 0.0 0.06834538 0.0 0.0 0.14206083 0.0 0.0 0.0 0.0 0.0 0.0 0.13205247 0.0 0.27831578 0.0 0.10452231 0.0 0.0 0.0…
../DATASETS/24_bones_classifier_train_valid_224x224x3/valid/13/13_APML.dcm_rotation85	-21_energy158.jpg 0.19548546 0.0 0.0 0.06209975 0.0 0.046079908 0.0 0.0 0.0 0.0 0.0 0.0 0.0 0.0 0.22125989 0.010556269 0.27260667 0.0 0.0 0.0 0.0 0.0 0.0 0.22212899 0.0 0.30846292 0.0 0.0 0.002487322 0.0 0.0 0.0 0.0 0.16059135 0.0 0.0 0.0 0.0 0.00019308041 0.0 0.2410441 0.0 0.0 0.15658712 0.0 0.0 0.15311737 0.0 0.0 0.0 0.0 0.02832223 0.0 0.12903842 0.0 0.23006228 0.0 0.09352302 0.0 0.0 0.0 0.0 0.…
../DATASETS/24_bones_classifier_train_valid_224x224x3/valid/13/13_APML.dcm_rotation85	-21_energy152.jpg 0.21145546 0.0 0.0 0.06981067 0.0 0.042544093 0.0 0.0 0.0 0.0 0.0 0.0 0.0 0.0 0.254886 0.019460037 0.27012384 0.0 0.0 0.0 0.0 0.0 0.0 0.20222783 0.0 0.30645946 0.0 0.0015049324 0.016554736 0.0 0.0 0.0 0.0 0.16249226 0.0 0.0 0.0 0.0 0.035759807 0.0 0.26244688 0.0 0.0 0.14340746 0.0 0.0 0.13953035 0.0 0.0 0.0 0.0 0.02373083 0.0 0.13041312 0.0 0.24359195 0.0 0.08987659 0.0 0.0 0.0 …
../DATASETS/24_bones_classifier_train_valid_224x224x3/valid/13/13_APML.dcm_rotation82	6_energy158.jpg 0.14512055 0.0 0.0 0.08642027 0.0 0.15781079 0.0 0.0 0.0 0.0 0.0 0.0 0.0 0.0 0.4238432 0.0 0.26337773 0.011593431 0.0 0.0 0.0 0.0 0.0 0.087696016 0.0 0.26955745 0.0 0.0 0.0 0.0 0.0 0.0 0.0776868 0.011017503 0.0 0.0 0.0 0.0 0.0 0.0 0.3456107 0.0 0.0 0.18176934 0.0 0.0 0.0 0.0 0.0 0.0 0.0 0.0 0.0 0.12159755 0.0 0.24929237 0.0 0.0 0.0 0.0 0.0 0.010961278 0.007942236 0.0 0.0 0.0 0.0 0…
../DATASETS/24_bones_classifier_train_valid_224x224x3/valid/13/13_APML.dcm_rotation82	-18_energy146.jpg 0.22488666 0.0 0.0 0.057782635 0.0 0.048386224 0.0 0.0 0.0 0.0 0.0 0.0 0.0 0.0 0.25491154 0.024548428 0.2588825 0.0 0.0 0.0 0.0 0.0 0.0 0.19921067 0.0 0.29788873 0.0 0.038445827 0.026961045 0.0 0.0 0.0 0.0 0.17630602 0.0 0.0 0.0 0.0 0.015168017 0.0 0.26246578 0.009956243 0.0 0.13759737 0.0 0.0 0.16623554 0.0 0.0 0.0 0.0 0.011090966 0.0 0.12619542 0.0 0.22877659 0.0 0.07824931 0.…
../DATASETS/24_bones_classifier_train_valid_224x224x3/valid/13/13_APML.dcm_rotation103	-12_energy140.jpg 0.24101911 0.0 0.0 0.06759249 0.0 0.040211484 0.0 0.0 0.0 0.0 0.0 0.0 0.0 0.0 0.3016239 0.064525016 0.2530487 0.005460166 0.0 0.0 0.0 0.0 0.0 0.19484338 0.0 0.30279058 0.0 0.06083362 0.053703338 0.0 0.0 0.0 0.0 0.15881196 0.0 0.0 0.0 0.0 0.008478406 0.0 0.2526489 0.0029412783 0.0 0.05204292 0.0 0.0 0.16682862 0.0 0.0 0.0 0.0 0.0024449027 0.0 0.12931025 0.0 0.2685566 0.0 0.108728…
../DATASETS/24_bones_classifier_train_valid_224x224x3/valid/13/13_APML.dcm_rotation85	-18_energy146.jpg 0.2189732 0.0 0.0 0.06343509 0.0 0.049281515 0.0 0.0 0.0 0.0 0.0 0.0 0.0 0.0 0.2651262 0.016187055 0.2599571 0.0 0.0 0.0 0.0 0.0 0.0 0.19913658 0.0 0.30703482 0.0 0.018854292 0.024582919 0.0 0.0 0.0 0.0 0.16899209 0.0 0.0 0.0 0.0 0.0283987 0.0 0.269263 0.0020229332 0.0 0.13752098 0.0 0.0 0.14474243 0.0 0.0 0.0 0.0 0.015013616 0.0 0.12451226 0.0 0.23348469 0.0 0.078447774 0.0 0.0…
../DATASETS/24_bones_classifier_train_valid_224x224x3/valid/13/13_APML.dcm_rotation79	3_energy158.jpg 0.15797867 0.0 0.0 0.09410636 0.0 0.120263286 0.0 0.0 0.0 0.0 0.0 0.0 0.0 0.0 0.403467 0.0 0.25098753 0.020882808 0.0 0.0 0.0 0.0 0.0 0.10791571 0.0 0.24416824 0.0 0.0 0.0 0.0 0.0 0.0 0.050131835 0.036494948 0.0 0.0 0.0 0.0 0.0 0.0 0.35345015 0.0 0.0 0.1815838 0.0 0.0 0.0 0.0 0.0 0.0 0.0 0.0 0.0 0.10828666 0.0 0.25939894 0.0 0.0 0.0 0.0 0.0 0.030375423 0.0014432421 0.0 0.0 0.0 0.0…
../DATASETS/24_bones_classifier_train_valid_224x224x3/valid/13/13_APML.dcm_rotation82	3_energy152.jpg 0.16432662 0.0 0.0 0.09138689 0.0 0.12486344 0.0 0.0 0.0 0.0 0.0 0.0 0.0 0.0 0.44230127 0.0 0.25647557 0.038407933 0.0 0.0 0.0 0.0 0.0 0.103016764 0.0 0.24754754 0.0 0.0 0.0 0.0 0.0 0.0 0.032379348 0.045421712 0.0 0.0 0.0 0.0 0.0 0.0 0.34377596 0.003627827 0.0 0.16440865 0.0 0.0 0.0 0.0 0.0 0.0 0.0009728965 0.0 0.0 0.13012242 0.0 0.25700045 0.0 0.0 0.0 0.0 0.0 3.5010733e-05 0.0030…
../DATASETS/24_bones_classifier_train_valid_224x224x3/valid/13/13_APML.dcm_rotation82	-15_energy146.jpg 0.23104963 0.0 0.0 0.057168923 0.0 0.06348326 0.0 0.0 0.0 0.0 0.0 0.0 0.0 0.0 0.29048526 0.0023567027 0.25667316 0.0 0.0 0.0 0.0 0.0 0.0 0.19246265 0.0 0.30082875 0.0 0.026319169 0.030781286 0.0 0.0 0.0 0.0 0.16076562 0.0 0.0 0.0 0.0 0.020259278 0.0 0.27676278 0.012249641 0.0 0.122739494 0.0 0.0 0.13769408 0.0 0.0 0.0 0.0 0.0057133776 0.0 0.12391011 0.0 0.23998952 0.0 0.06835104…
../DATASETS/24_bones_classifier_train_valid_224x224x3/valid/13/13_APML.dcm_rotation82	-21_energy158.jpg 0.20126615 0.0 0.0 0.06157565 0.0 0.04306638 0.0 0.0 0.0 0.0 0.0 0.0 0.0 0.0 0.21589674 0.019596435 0.27172697 0.0 0.0 0.0 0.0 0.0 0.0 0.22086355 0.0 0.30286366 0.0 0.0053098695 0.003514693 0.0 0.0 0.0 0.0 0.16781949 0.0 0.0 0.0 0.0 0.00044159673 0.0 0.2352506 0.0036250083 0.0 0.16093649 0.0 0.0 0.16200055 0.0 0.0 0.0 0.0 0.024973454 0.0 0.1331226 0.0 0.2255661 0.0 0.09513567 0.…
../DATASETS/24_bones_classifier_train_valid_224x224x3/valid/13/13_APML.dcm_rotation73	15_energy140.jpg 0.19608909 0.0 0.0 0.095559366 0.0 0.09227406 0.0 0.0 0.0 0.0 0.0 0.0 0.0 0.0 0.41079056 0.0 0.25622076 0.05576297 0.031366464 0.0 0.0 0.0 0.0 0.10433424 0.0 0.30292565 0.0 0.0 0.034093402 0.0 0.0 0.0 0.027701387 0.025790414 0.0 0.0 0.0 0.0 0.0 0.0 0.30305728 0.0 0.0 0.06665622 0.0 0.0 0.0970026 0.0 0.0 0.0 0.0 0.0 0.0 0.086484134 0.0 0.33172315 0.0 0.0017541673 0.0 0.0 0.0 0.0 0…
../DATASETS/24_bones_classifier_train_valid_224x224x3/valid/13/13_APML.dcm_rotation82	-18_energy152.jpg 0.21732363 0.0 0.0 0.06496124 0.0 0.055254646 0.0 0.0 0.0 0.0 0.0 0.0 0.0 0.0 0.2558757 0.010687066 0.2614877 0.0 0.0 0.0 0.0 0.0 0.0 0.19835456 0.0 0.29692867 0.0 0.026638404 0.017932985 0.0 0.0 0.0 0.0 0.1730818 0.0 0.0 0.0 0.0 0.01709637 0.0 0.26409325 0.013132752 0.0 0.15077218 0.0 0.0 0.15320474 0.0 0.0 0.0 0.0 0.005156412 0.0 0.13491409 0.0 0.22349596 0.0 0.08383337 0.0 0.…
../DATASETS/24_bones_classifier_train_valid_224x224x3/valid/13/13_APML.dcm_rotation79	-6_energy140.jpg 0.2315421 0.0 0.0 0.06870526 0.0 0.077856794 0.0 0.0 0.0 0.0 0.0 0.0 0.0 0.0 0.3213277 0.0 0.23855455 0.0067669684 0.0 0.0 0.0 0.0 0.0 0.1738354 0.0 0.26427785 0.0 0.024888618 0.018176837 0.0 0.0 0.0 0.0 0.14664882 0.0 0.0 0.0 0.0 0.0 0.0 0.2926931 0.015653988 0.0 0.116150826 0.0 0.0 0.1569121 0.0 0.0 0.0 0.0 0.0 0.0 0.11408033 0.0 0.23954307 0.0 0.048170142 0.0 0.0 0.0 0.0 0.032…
../DATASETS/24_bones_classifier_train_valid_224x224x3/valid/13/13_APML.dcm_rotation82	12_energy146.jpg 0.17595549 0.0 0.0 0.08783444 0.0 0.12918328 0.0 0.0 0.0 0.0 0.0 0.0 0.0 0.0 0.41859448 0.0 0.26347023 0.023421042 0.0 0.0 0.0 0.0 0.0 0.08743325 0.0 0.2992935 0.0 0.0 0.011895128 0.0 0.0 0.0 0.05074399 0.032333806 0.0 0.0 0.0 0.0 0.0 0.0 0.3200864 0.0 0.0 0.11001863 0.0 0.0 0.060475834 0.0 0.0 0.0 0.0 0.0 0.0 0.11813732 0.0 0.29520306 0.0 0.022836354 0.0 0.0 0.0 0.0 0.046685684 …
../DATASETS/24_bones_classifier_train_valid_224x224x3/valid/13/13_APML.dcm_rotation100	-15_energy146.jpg 0.22506718 0.0 0.0 0.074167475 0.0 0.05765596 0.0 0.0 0.0 0.0 0.0 0.0 0.0 0.0 0.31767142 0.034100752 0.2650784 0.02157061 0.0 0.0 0.0 0.0 0.0 0.18754984 0.0 0.30455014 0.0 0.025917063 0.037995674 0.0 0.0 0.0 0.0 0.14987856 0.0 0.0 0.0 0.0 0.03869326 0.0 0.27594995 0.0 0.0 0.086099535 0.0 0.0 0.12432619 0.0 0.0 0.0 0.0 0.0 0.0 0.1417288 0.0 0.27302474 0.0 0.10874517 0.0 0.0 0.0 0…
../DATASETS/24_bones_classifier_train_valid_224x224x3/valid/13/13_APML.dcm_rotation103	-21_energy140.jpg 0.23571973 0.0 0.0 0.049406398 0.0 0.004740637 0.0 0.0 0.0 0.0 0.0 0.0 0.0 0.0 0.26191428 0.09141786 0.26413855 0.0 0.0 0.0 0.0 0.0 0.0 0.21257056 0.0 0.33793458 0.0 0.023981404 0.053609718 0.0 0.0 0.0 0.0 0.16901514 0.0 0.0 0.0 0.0 0.05274899 0.0 0.22786802 0.0 0.0 0.08838623 0.0 0.0 0.13162602 0.0 0.0 0.0 0.0 0.040670037 0.0 0.107269794 0.0 0.27620324 0.0 0.09225023 0.0 0.0 0.…
../DATASETS/24_bones_classifier_train_valid_224x224x3/valid/13/13_APML.dcm_rotation103	3_energy152.jpg 0.14901116 0.0 0.0 0.10367481 0.0 0.12238369 0.0 0.0 0.0 0.0 0.0 0.0 0.0 0.0 0.42484793 0.0 0.24426404 0.043956112 0.0 0.0 0.0 0.0 0.0 0.095868595 0.0 0.23823327 0.0 0.0 0.0 0.0 0.0 0.0 0.051761445 0.02825785 0.0 0.0 0.0 0.0 0.0 0.0 0.35506472 0.0 0.0 0.15571927 0.0 0.0 0.026030762 0.0 0.0 0.0 0.0 0.0 0.0 0.123617776 0.0 0.27900997 0.0 0.0021829614 0.0 0.0 0.0 0.0 0.015312188 0.0 …
../DATASETS/24_bones_classifier_train_valid_224x224x3/valid/13/13_APML.dcm_rotation103	-18_energy158.jpg 0.20352095 0.0 0.0 0.07110002 0.0 0.048756342 0.0 0.0 0.0 0.0 0.0 0.0 0.0 0.0 0.23436601 0.02223526 0.25558692 0.0 0.0 0.0 0.0 0.0 0.0 0.20890562 0.0 0.29733184 0.0 0.029434087 0.0074187843 0.0 0.0 0.0 0.0 0.18548277 0.0 0.0 0.0 0.0 0.014185619 0.0 0.24095401 0.012149453 0.0 0.16437782 0.0 0.0 0.17007765 0.0 0.0 0.0 0.0 0.010264501 0.0 0.14472711 0.0 0.21004412 0.0 0.11283005 0.…
../DATASETS/24_bones_classifier_train_valid_224x224x3/valid/13/13_APML.dcm_rotation79	9_energy158.jpg 0.1574475 0.0 0.0 0.090238415 0.0 0.145453 0.0 0.0 0.0 0.0 0.0 0.0 0.0 0.0 0.39995912 0.0 0.27005556 0.0 0.0 0.0 0.0 0.0 0.0 0.08456375 0.0 0.28616172 0.0 0.0 0.0 0.0 0.0 0.0 0.07678182 0.017574774 0.0 0.0 0.0 0.0 0.0 0.0 0.33953 0.0 0.0 0.17555395 0.0 0.0 0.02372771 0.0 0.0 0.0 0.0 0.0 0.0 0.11461087 0.0 0.2576611 0.0 0.0 0.0 0.0 0.0 0.01000691 0.02211595 0.0 0.0 0.0 0.0 0.001666…
../DATASETS/24_bones_classifier_train_valid_224x224x3/valid/13/13_APML.dcm_rotation79	0_energy158.jpg 0.14724919 0.0 0.0 0.091705434 0.0 0.13428009 0.0 0.0 0.0 0.0 0.0 0.0 0.0 0.0 0.38615584 0.0 0.25226188 0.016430305 0.0 0.0 0.0 0.0 0.0 0.10819908 0.0 0.23966414 0.0 0.0 0.0 0.0 0.0 0.0 0.0754727 0.031992465 0.0 0.0 0.0 0.0 0.0 0.0 0.3560555 0.0 0.0 0.20758687 0.0 0.0 0.0 0.0 0.0 0.0 0.0 0.0 0.0 0.12999637 0.0 0.23637527 0.0 0.0 0.0 0.0 0.0 0.049922947 0.0 0.0 0.0 0.0 0.0 0.044002…
../DATASETS/24_bones_classifier_train_valid_224x224x3/valid/13/13_APML.dcm_rotation85	-6_energy140.jpg 0.21691503 0.0 0.0 0.07719626 0.0 0.07999232 0.0 0.0 0.0 0.0 0.0 0.0 0.0 0.0 0.33191153 0.0 0.23029698 0.017071223 0.0 0.0 0.0 0.0 0.0 0.17663889 0.0 0.26466107 0.0 0.0048429365 0.007522599 0.0 0.0 0.0 0.0 0.13390623 0.0 0.0 0.0 0.0 0.0050827954 0.0 0.3066938 0.0 0.0 0.10539259 0.0 0.0 0.14278011 0.0 0.0 0.0 0.0 0.007653082 0.0 0.105823725 0.0 0.24829336 0.0 0.05125465 0.0 0.0 0.…
../DATASETS/24_bones_classifier_train_valid_224x224x3/valid/13/13_APML.dcm_rotation82	-9_energy152.jpg 0.21111564 0.0 0.0 0.08101311 0.0 0.084282264 0.0 0.0 0.0 0.0 0.0 0.0 0.0 0.0 0.35098785 0.0 0.24689785 0.03091149 0.0 0.0 0.0 0.0 0.0 0.17623582 0.0 0.2780474 0.0 0.0 0.0 0.0 0.0 0.0 0.0 0.12671828 0.0 0.0 0.0 0.0 0.0045947884 0.0 0.30476552 0.013944068 0.0 0.113870874 0.0 0.0 0.07431212 0.0 0.0 0.0 0.0 0.0 0.0 0.1290752 0.0 0.24946617 0.0 0.041618854 0.0 0.0 0.0 0.0 0.012428836…
../DATASETS/24_bones_classifier_train_valid_224x224x3/valid/13/13_APML.dcm_rotation79	18_energy146.jpg 0.15724744 0.0 0.0 0.11706726 0.0 0.111112796 0.0 0.0 0.0 0.0 0.0 0.0 0.0 0.0 0.47004917 0.0 0.2376536 0.12461223 0.021089077 0.0 0.0 0.0 0.0 0.08567294 0.0 0.29254517 0.0 0.0 0.010033776 0.0 0.0 0.0 0.038310662 0.0 0.0 0.0 0.0 0.0 0.018403675 0.0 0.31149372 0.0 0.0 0.0521342 0.0 0.0 0.0025601527 0.0 0.0 0.0 0.0 0.0 0.0 0.08096879 0.0 0.3452364 0.0 0.0 0.0 0.0 0.0 0.0 0.017345507…
../DATASETS/24_bones_classifier_train_valid_224x224x3/valid/13/13_APML.dcm_rotation85	-6_energy152.jpg 0.1872915 0.0 0.0 0.089875065 0.0 0.092050955 0.0 0.0 0.0 0.0 0.0 0.0 0.0 0.0 0.3585563 0.0 0.23309344 0.033074167 0.0 0.0 0.0 0.0 0.0 0.17100519 0.0 0.25090677 0.0 0.0 0.0 0.0 0.0 0.0 0.0 0.100764655 0.0 0.0 0.0 0.0 0.0 0.0 0.32661462 0.0 0.0 0.12557773 0.0 0.0 0.07319395 0.0 0.0 0.0 0.0 0.0 0.0 0.111029476 0.0 0.2609768 0.0 0.024724115 0.0 0.0 0.0 0.0 0.008413552 0.0 0.0 0.0 0.…
../DATASETS/24_bones_classifier_train_valid_224x224x3/valid/13/13_APML.dcm_rotation100	-15_energy152.jpg 0.21211317 0.0 0.0 0.07712353 0.0 0.07240865 0.0 0.0 0.0 0.0 0.0 0.0 0.0 0.0 0.3062337 0.0 0.263121 0.021895962 0.0 0.0 0.0 0.0 0.0 0.1892008 0.0 0.30434754 0.0 0.013581824 0.018432386 0.0 0.0 0.0 0.0 0.15253569 0.0 0.0 0.0 0.0 0.030387359 0.0 0.27632305 0.0036089802 0.0 0.12896025 0.0 0.0 0.11482166 0.0 0.0 0.0 0.0 0.0 0.0 0.15306967 0.0 0.2446202 0.0 0.10460879 0.0 0.0 0.0 0.0…
../DATASETS/24_bones_classifier_train_valid_224x224x3/valid/13/13_APML.dcm_rotation103	-12_energy152.jpg 0.21924947 0.0 0.0 0.07644261 0.0 0.07719191 0.0 0.0 0.0 0.0 0.0 0.0 0.0 0.0 0.29776818 0.0 0.24746318 0.015680423 0.0 0.0 0.0 0.0 0.0 0.18121678 0.0 0.2896993 0.0 0.032603968 0.018013658 0.0 0.0 0.0 0.0 0.15732913 0.0 0.0 0.0 0.0 0.0050862064 0.0 0.27645445 0.01414652 0.0 0.122627154 0.0 0.0 0.15358646 0.0 0.0 0.0 0.0 0.0 0.0 0.14922558 0.0 0.23493151 0.0 0.10358508 0.0 0.0 0.0…
../DATASETS/24_bones_classifier_train_valid_224x224x3/valid/13/13_APML.dcm_rotation82	18_energy152.jpg 0.115705654 0.0 0.0 0.113091856 0.0 0.14125915 0.0 0.0 0.0 0.0 0.0 0.0 0.0 0.0 0.50422955 0.0 0.23451756 0.13004202 0.0 0.0 0.0 0.0 0.0 0.06298594 0.0 0.28681237 0.0 0.0 0.0 0.0 0.0 0.0 0.07118114 0.0 0.0 0.0 0.0 0.0 0.013726813 0.0 0.31705648 0.0 0.0 0.08044291 0.0 0.0 0.0 0.0 0.0 0.0 0.0 0.0 0.0 0.098302685 0.0 0.32781327 0.0 0.0 0.0 0.0 0.0 0.0 0.0 0.0 0.0 0.0 0.0 0.0 0.015671…
../DATASETS/24_bones_classifier_train_valid_224x224x3/valid/13/13_APML.dcm_rotation82	6_energy152.jpg 0.15806572 0.0 0.0 0.08435474 0.0 0.1555461 0.0 0.0 0.0 0.0 0.0 0.0 0.0 0.0 0.4524041 0.0 0.26959726 0.022263743 0.0 0.0 0.0 0.0 0.0 0.07508239 0.0 0.27102673 0.0 0.0 0.0 0.0 0.0 0.0 0.061321568 0.012447693 0.0 0.0 0.0 0.0 0.0 0.0 0.33993456 0.0 0.0 0.15178873 0.0 0.0 0.0 0.0 0.0 0.0 0.0 0.0 0.0 0.13321075 0.0 0.2625704 0.0 0.0 0.0 0.0 0.0 0.0 0.025182605 0.0 0.0 0.0 0.0 0.0 0.044…
../DATASETS/24_bones_classifier_train_valid_224x224x3/valid/13/13_APML.dcm_rotation79	-6_energy146.jpg 0.21849833 0.0 0.0 0.07585704 0.0 0.09192962 0.0 0.0 0.0 0.0 0.0 0.0 0.0 0.0 0.33907974 0.0 0.24463028 0.013717702 0.0 0.0 0.0 0.0 0.0 0.16912471 0.0 0.2590641 0.0 0.0008525532 0.005381133 0.0 0.0 0.0 0.0 0.12416727 0.0 0.0 0.0 0.0 0.0 0.0 0.3108668 0.0033273888 0.0 0.12329411 0.0 0.0 0.12523875 0.0 0.0 0.0 0.0 0.0 0.0 0.11999345 0.0 0.25168088 0.0 0.041434836 0.0 0.0 0.0 0.0 0.0…
../DATASETS/24_bones_classifier_train_valid_224x224x3/valid/13/13_APML.dcm_rotation100	6_energy146.jpg 0.14926739 0.0 0.0 0.09414557 0.0 0.1412947 0.0 0.0 0.0 0.0 0.0 0.0 0.0 0.0 0.44764706 0.0 0.2531365 0.03016516 0.0 0.0 0.0 0.0 0.0 0.086992815 0.0 0.26298183 0.0 0.0 0.0 0.0 0.0 0.0 0.05772529 0.014179436 0.0 0.0 0.0 0.0 0.0 0.0 0.34483805 0.0 0.0 0.1349977 0.0 0.0 0.026526019 0.0 0.0 0.0 0.0 0.0 0.0 0.13029623 0.0 0.27588087 0.0 0.019886663 0.0 0.0 0.0 0.0 0.038995363 0.0 0.0 0.…
../DATASETS/24_bones_classifier_train_valid_224x224x3/valid/13/13_APML.dcm_rotation79	21_energy140.jpg 0.16659911 0.0 0.0 0.12296413 0.0 0.08832679 0.0 0.0 0.0 0.0 0.0 0.0 0.0 0.0 0.45769954 0.0 0.22306468 0.13645694 0.012902134 0.0 0.0 0.0 0.0 0.08954356 0.0 0.2894354 0.0 0.0 0.0 0.0 0.0 0.0 0.022017155 0.025374448 0.0 0.0 0.0 0.0 0.028943043 0.0 0.30654988 0.0 0.0 0.079029 0.0 0.0 0.01777205 0.0 0.0 0.0 0.0 0.0 0.0 0.07533104 0.0 0.32859176 0.0 0.0 0.0 0.0 0.0 0.0 0.0 0.0 0.0 0.…
../DATASETS/24_bones_classifier_train_valid_224x224x3/valid/13/13_APML.dcm_rotation79	-21_energy158.jpg 0.20573825 0.0 0.0 0.055107508 0.0 0.042079616 0.0 0.0 0.0 0.0 0.0 0.0 0.0 0.0 0.20471394 0.032155447 0.27005437 0.0 0.0 0.0 0.0 0.0 0.0 0.22429192 0.0 0.30261165 0.0 0.005965649 0.006494493 0.0 0.0 0.0 0.0 0.1681235 0.0 0.0 0.0 0.0 0.0 0.0 0.22805776 0.0 0.0 0.15937126 0.0 0.0 0.16918856 0.0 0.0 0.0 0.0 0.025697825 0.0 0.12686352 0.0 0.22894362 0.0 0.09145554 0.0 0.0 0.0 0.0 0.…
../DATASETS/24_bones_classifier_train_valid_224x224x3/valid/13/13_APML.dcm_rotation85	-15_energy158.jpg 0.19418868 0.0 0.0 0.06863881 0.0 0.0697541 0.0 0.0 0.0 0.0 0.0 0.0 0.0 0.0 0.2618589 0.0 0.25777838 0.0 0.0 0.0 0.0 0.0 0.0 0.20300668 0.0 0.29401433 0.0 0.0 0.0 0.0 0.0 0.0 0.0 0.15390703 0.0 0.0 0.0 0.0 0.0 0.0 0.27344385 0.0132178925 0.0 0.1677353 0.0 0.0 0.122976914 0.0 0.0 0.0 0.0 0.0019340656 0.0 0.1355435 0.0 0.21497275 0.0 0.068525925 0.0 0.0 0.0 0.0 0.02035418 0.0 0.0 …
../DATASETS/24_bones_classifier_train_valid_224x224x3/valid/13/13_APML.dcm_rotation100	-3_energy158.jpg 0.1427613 0.0 0.0 0.10369106 0.0 0.13282584 0.0 0.0 0.0 0.0 0.0 0.0 0.0 0.0 0.30265522 0.0 0.23884541 0.0 0.0 0.0 0.0 0.0 0.0 0.13528825 0.0 0.24516477 0.0 0.0 0.0 0.0 0.0 0.0 0.07366635 0.06465513 0.0 0.0 0.0 0.0 0.0 0.0 0.33528876 0.0 0.0 0.20043306 0.0 0.0 0.10711654 0.0 0.0 0.0 0.0 0.0 0.0 0.11213093 0.0 0.23251851 0.0 0.044047326 0.0 0.0 0.0 0.043576535 0.012659031 0.0 0.0 0…
../DATASETS/24_bones_classifier_train_valid_224x224x3/valid/13/13_APML.dcm_rotation79	3_energy152.jpg 0.170778 0.0 0.0 0.088988096 0.0 0.12656234 0.0 0.0 0.0 0.0 0.0 0.0 0.0 0.0 0.4349011 0.0 0.2624905 0.03221354 0.0 0.0 0.0 0.0 0.0 0.096463226 0.0 0.24782948 0.0 0.0 0.0 0.0 0.0 0.0 0.039265573 0.044174213 0.0 0.0 0.0 0.0 0.0 0.0 0.34506106 0.0018203 0.0 0.1704703 0.0 0.0 0.0 0.0 0.0 0.0 0.0 0.0 0.0 0.13659969 0.0 0.25491375 0.0 0.0 0.0 0.0 0.0 0.004380647 0.006993684 0.0 0.0 0.0 …
../DATASETS/24_bones_classifier_train_valid_224x224x3/valid/13/13_APML.dcm_rotation73	12_energy140.jpg 0.20202875 0.0 0.0 0.093627356 0.0 0.09319233 0.0 0.0 0.0 0.0 0.0 0.0 0.0 0.0 0.40786055 0.0 0.25756857 0.03674927 0.018288795 0.0 0.0 0.0 0.0 0.08788637 0.0 0.27969992 0.0 0.0 0.027986787 0.0 0.0 0.0 0.036779992 0.033982594 0.0 0.0 0.0 0.0 0.0 0.0 0.32604584 0.0 0.0 0.09044218 0.0 0.0 0.11735509 0.0 0.0 0.0 0.0 0.0 0.0 0.09612085 0.0 0.31554538 0.0 0.0024480158 0.0 0.0 0.0 0.0 0…
../DATASETS/24_bones_classifier_train_valid_224x224x3/valid/13/13_APML.dcm_rotation82	6_energy146.jpg 0.17010663 0.0 0.0 0.075376816 0.0 0.14439397 0.0 0.0 0.0 0.0 0.0 0.0 0.0 0.0 0.4450949 0.0 0.2791473 0.007920117 0.0 0.0 0.0 0.0 0.0 0.08197833 0.0 0.28324047 0.0 0.0 0.0015427597 0.0 0.0 0.0 0.052549653 0.027152942 0.0 0.0 0.0 0.0 0.0 0.0 0.3309412 0.0 0.0 0.14274786 0.0 0.0 0.0036796238 0.0 0.0 0.0 0.0 0.0 0.0 0.14071862 0.0 0.25978044 0.0 0.008205941 0.0 0.0 0.0 0.0 0.04127200…
../DATASETS/24_bones_classifier_train_valid_224x224x3/valid/13/13_APML.dcm_rotation82	-12_energy158.jpg 0.19978867 0.0 0.0 0.06998115 0.0 0.096412435 0.0 0.0 0.0 0.0 0.0 0.0 0.0 0.0 0.3054186 0.0 0.26680675 0.0 0.0 0.0 0.0 0.0 0.0 0.18979327 0.0 0.29626402 0.0 0.0 0.0003510591 0.0 0.0 0.0 0.0 0.12550877 0.0 0.0 0.0 0.0 0.0 0.0 0.2893266 0.021087352 0.0 0.15811092 0.0 0.0 0.08595149 0.0 0.0 0.0 0.0 0.0 0.0 0.1469372 0.0 0.22732113 0.0 0.061214376 0.0 0.0 0.0 0.0 0.025627432 0.0 0.0…
../DATASETS/24_bones_classifier_train_valid_224x224x3/valid/13/13_APML.dcm_rotation73	0_energy152.jpg 0.16068766 0.0 0.0 0.08844242 0.0 0.14031054 0.0 0.0 0.0 0.0 0.0 0.0 0.0 0.0 0.414097 0.0 0.25795275 0.029670428 0.0 0.0 0.0 0.0 0.0 0.09262314 0.0 0.2358232 0.0 0.0 0.0 0.0 0.0 0.0 0.076764256 0.021346034 0.0 0.0 0.0 0.0 0.0 0.0 0.35759068 0.0 0.0 0.19797686 0.0 0.0 0.0 0.0 0.0 0.0 0.0 0.0 0.0 0.14582607 0.0 0.24408814 0.0 0.0 0.0 0.0 0.0 0.040365726 0.0 0.0 0.0 0.0 0.0 0.0204152…
../DATASETS/24_bones_classifier_train_valid_224x224x3/valid/13/13_APML.dcm_rotation79	-9_energy146.jpg 0.23623559 0.0 0.0 0.07610594 0.0 0.078964636 0.0 0.0 0.0 0.0 0.0 0.0 0.0 0.0 0.33442396 0.0 0.24334441 0.028471675 0.0 0.0 0.0 0.0 0.0 0.17606996 0.0 0.27392393 0.0 0.0214506 0.023338342 0.0 0.0 0.0 0.0 0.14861046 0.0 0.0 0.0 0.0 0.015657764 0.0 0.28874916 0.021090582 0.0 0.09465116 0.0 0.0 0.121228464 0.0 0.0 0.0 0.0 0.0 0.0 0.12373917 0.0 0.25133827 0.0 0.060270067 0.0 0.0 0.0…
../DATASETS/24_bones_classifier_train_valid_224x224x3/valid/13/13_APML.dcm_rotation82	6_energy140.jpg 0.18978906 0.0 0.0 0.06947647 0.0 0.1237657 0.0 0.0 0.0 0.0 0.0 0.0 0.0 0.0 0.43090296 0.0 0.28219745 0.0 0.0 0.0 0.0 0.0 0.0 0.08910084 0.0 0.2898951 0.0 0.0 0.011862873 0.0 0.0 0.0 0.038533274 0.05075368 0.0 0.0 0.0 0.0 0.0 0.0 0.31856066 0.007865415 0.0 0.13876219 0.0 0.0 0.041821696 0.0 0.0 0.0 0.0 0.0 0.0 0.15118264 0.0 0.2537645 0.0 0.022225974 0.0 0.0 0.0 0.0 0.053392027 0.…
../DATASETS/24_bones_classifier_train_valid_224x224x3/valid/13/13_APML.dcm_rotation73	0_energy140.jpg 0.17302793 0.0 0.0 0.074100494 0.0 0.12962233 0.0 0.0 0.0 0.0 0.0 0.0 0.0 0.0 0.40038797 0.0 0.2747784 0.006236758 0.0 0.0 0.0 0.0 0.0 0.10079553 0.0 0.25785798 0.0 0.0 0.0 0.0 0.0 0.0 0.0648708 0.05651475 0.0 0.0 0.0 0.0 0.0 0.0 0.34005547 0.027530631 0.0 0.20518528 0.0 0.0 0.034476336 0.0 0.0 0.0 0.0 0.0 0.0 0.17031813 0.0 0.21243706 0.0 0.002950677 0.0 0.0 0.0 0.030459633 0.0 0…
../DATASETS/24_bones_classifier_train_valid_224x224x3/valid/13/13_APML.dcm_rotation100	9_energy140.jpg 0.15823454 0.0 0.0 0.078555 0.0 0.14130536 0.0 0.0 0.0 0.0 0.0 0.0 0.0 0.0 0.43727002 0.0 0.26434872 0.008743159 0.0 0.0 0.0 0.0 0.0 0.09190992 0.0 0.3120467 0.0 0.0 0.0046116 0.0 0.0 0.0 0.056576993 0.010378479 0.0 0.0 0.0 0.0 0.0 0.0 0.3172067 0.0 0.0 0.12234877 0.0 0.0 0.02219295 0.0 0.0 0.0 0.0 0.0 0.0 0.13572533 0.0 0.2695275 0.0 0.026414633 0.0 0.0 0.0 0.0 0.026685145 0.0 0.…
../DATASETS/24_bones_classifier_train_valid_224x224x3/valid/13/13_APML.dcm_rotation100	-12_energy140.jpg 0.23623888 0.0 0.0 0.0712036 0.0 0.04802221 0.0 0.0 0.0 0.0 0.0 0.0 0.0 0.0 0.31585568 0.04938226 0.25233337 0.011910002 0.0 0.0 0.0 0.0 0.0 0.19110283 0.0 0.29852608 0.0 0.05329539 0.050455693 0.0 0.0 0.0 0.0 0.15408581 0.0 0.0 0.0 0.0 0.017356208 0.0 0.2629456 0.0 0.0 0.050515205 0.0 0.0 0.16077235 0.0 0.0 0.0 0.0 0.0033000163 0.0 0.13148426 0.0 0.27143615 0.0 0.11246227 0.0 0…
../DATASETS/24_bones_classifier_train_valid_224x224x3/valid/13/13_APML.dcm_rotation82	-9_energy158.jpg 0.18735737 0.0 0.0 0.07238203 0.0 0.09998192 0.0 0.0 0.0 0.0 0.0 0.0 0.0 0.0 0.3210191 0.0 0.2554746 0.0009351436 0.0 0.0 0.0 0.0 0.0 0.18193151 0.0 0.28363383 0.0 0.0 0.0 0.0 0.0 0.0 0.0 0.12102212 0.0 0.0 0.0 0.0 0.0 0.0 0.2980411 0.028580952 0.0 0.16930269 0.0 0.0 0.062008623 0.0 0.0 0.0 0.0 0.0 0.0 0.14187989 0.0 0.21504253 0.0 0.036029655 0.0 0.0 0.0 0.0012332243 0.0 0.0 0.0…
../DATASETS/24_bones_classifier_train_valid_224x224x3/valid/13/13_APML.dcm_rotation85	-6_energy158.jpg 0.1668896 0.0 0.0 0.087988235 0.0 0.10311032 0.0 0.0 0.0 0.0 0.0 0.0 0.0 0.0 0.33557102 0.0 0.23550539 0.018203592 0.0 0.0 0.0 0.0 0.0 0.17178631 0.0 0.25099993 0.0 0.0 0.0 0.0 0.0 0.0 0.008639769 0.09500714 0.0 0.0 0.0 0.0 0.0 0.0 0.32667917 0.0 0.0 0.17232855 0.0 0.0 0.059243802 0.0 0.0 0.0 0.0 0.0 0.0 0.1195748 0.0 0.23649262 0.0 0.02005635 0.0 0.0 0.0 0.019454472 0.0 0.0 0.0 …
../DATASETS/24_bones_classifier_train_valid_224x224x3/valid/13/13_APML.dcm_rotation82	12_energy158.jpg 0.15131526 0.0 0.0 0.092600055 0.0 0.14756726 0.0 0.0 0.0 0.0 0.0 0.0 0.0 0.0 0.40306118 0.0 0.2619122 0.018264627 0.0 0.0 0.0 0.0 0.0 0.09429132 0.0 0.29665205 0.0 0.0 0.0 0.0 0.0 0.0 0.07138034 0.026923053 0.0 0.0 0.0 0.0 0.0 0.0 0.32647422 0.0 0.0 0.15928799 0.0 0.0 0.036861118 0.0 0.0 0.0 0.0 0.0 0.0 0.12028148 0.0 0.26785386 0.0 0.0037226365 0.0 0.0 0.0 0.0 0.022307059 0.0 0…
../DATASETS/24_bones_classifier_train_valid_224x224x3/valid/13/13_APML.dcm_rotation82	21_energy146.jpg 0.13522539 0.0 0.0 0.12796593 0.0 0.107006125 0.0 0.0 0.0 0.0 0.0 0.0 0.0 0.0 0.4884108 0.0 0.2202111 0.1580554 0.007933298 0.0 0.0 0.0 0.0 0.07853581 0.0 0.27846444 0.0 0.0 0.0 0.0 0.0 0.0 0.04307058 0.0 0.0 0.0 0.0 0.0 0.03328992 0.0 0.31426713 0.0 0.0 0.06766365 0.0 0.0 0.0 0.0 0.0 0.0 0.0 0.0 0.0 0.082778335 0.0 0.33542058 0.0 0.0 0.0 0.0 0.0 0.0 0.0 0.0 0.0 0.0 0.0 0.0 0.044…
../DATASETS/24_bones_classifier_train_valid_224x224x3/valid/13/13_APML.dcm_rotation79	0_energy146.jpg 0.16782358 0.0 0.0 0.07954432 0.0 0.13776198 0.0 0.0 0.0 0.0 0.0 0.0 0.0 0.0 0.3909887 0.0 0.27522427 0.0 0.0 0.0 0.0 0.0 0.0 0.10898081 0.0 0.26399896 0.0 0.0 0.0 0.0 0.0 0.0 0.06277619 0.056921568 0.0 0.0 0.0 0.0 0.0 0.0 0.34040168 0.018546239 0.0 0.19356081 0.0 0.0 0.036424004 0.0 0.0 0.0 0.0 0.0 0.0 0.16009717 0.0 0.21643803 0.0 0.01544904 0.0 0.0 0.0 0.016985675 0.0119932955 …
../DATASETS/24_bones_classifier_train_valid_224x224x3/valid/13/13_APML.dcm_rotation82	9_energy158.jpg 0.15020564 0.0 0.0 0.08430574 0.0 0.15903005 0.0 0.0 0.0 0.0 0.0 0.0 0.0 0.0 0.40704104 0.0 0.2673486 0.0 0.0 0.0 0.0 0.0 0.0 0.08268716 0.0 0.28752837 0.0 0.0 0.0 0.0 0.0 0.0 0.08385947 0.02176308 0.0 0.0 0.0 0.0 0.0 0.0 0.33593222 0.0 0.0 0.19346976 0.0 0.0 0.014989885 0.0 0.0 0.0 0.0 0.0 0.0 0.1302447 0.0 0.23476571 0.0 0.0 0.0 0.0 0.0 0.021834636 0.012254797 0.0 0.0 0.0 0.0 0.…
../DATASETS/24_bones_classifier_train_valid_224x224x3/valid/13/13_APML.dcm_rotation85	-12_energy140.jpg 0.24499641 0.0 0.0 0.07072245 0.0 0.05313929 0.0 0.0 0.0 0.0 0.0 0.0 0.0 0.0 0.3206483 0.029275835 0.24456502 0.023056377 0.0 0.0 0.0 0.0 0.0 0.18172829 0.0 0.2840231 0.0 0.047708638 0.044807825 0.0 0.0 0.0 0.0 0.16295937 0.0 0.0 0.0 0.0 0.03082948 0.0 0.27973026 0.0047405367 0.0 0.058096204 0.0 0.0 0.1564315 0.0 0.0 0.0 0.0 0.008173993 0.0 0.11259763 0.0 0.2665578 0.0 0.0834873…
../DATASETS/24_bones_classifier_train_valid_224x224x3/valid/13/13_APML.dcm_rotation85	-18_energy140.jpg 0.22927657 0.0 0.0 0.060376838 0.0 0.037029028 0.0 0.0 0.0 0.0 0.0 0.0 0.0 0.0 0.26018742 0.041774046 0.25631335 0.0 0.0 0.0 0.0 0.0 0.0 0.19932868 0.0 0.30665848 0.0 0.03392313 0.036265023 0.0 0.0 0.0 0.0 0.17780659 0.0 0.0 0.0 0.0 0.02827331 0.0 0.26272744 0.0 0.0 0.11848628 0.0 0.0 0.16155016 0.0 0.0 0.0 0.0 0.021494515 0.0 0.11410566 0.0 0.23965389 0.0 0.077267416 0.0 0.0 0.…
../DATASETS/24_bones_classifier_train_valid_224x224x3/valid/13/13_APML.dcm_rotation85	-3_energy152.jpg 0.15765457 0.0 0.0 0.10120612 0.0 0.11898863 0.0 0.0 0.0 0.0 0.0 0.0 0.0 0.0 0.35362127 0.0 0.23912987 0.016312944 0.0 0.0 0.0 0.0 0.0 0.14363024 0.0 0.24497232 0.0 0.0 0.0 0.0 0.0 0.0 0.040475983 0.05383353 0.0 0.0 0.0 0.0 0.0 0.0 0.35363582 0.0 0.0 0.15171571 0.0 0.0 0.07002378 0.0 0.0 0.0 0.0 0.0 0.0 0.1011771 0.0 0.26839554 0.0 0.023522394 0.0 0.0 0.0 0.0 0.024229296 0.0 0.0 …
../DATASETS/24_bones_classifier_train_valid_224x224x3/valid/13/13_APML.dcm_rotation79	-3_energy152.jpg 0.17617686 0.0 0.0 0.09671071 0.0 0.11912653 0.0 0.0 0.0 0.0 0.0 0.0 0.0 0.0 0.34342322 0.0 0.2518008 0.0057173143 0.0 0.0 0.0 0.0 0.0 0.13777302 0.0 0.24337223 0.0 0.0 0.0 0.0 0.0 0.0 0.044299282 0.06657944 0.0 0.0 0.0 0.0 0.0 0.0 0.34812087 0.0 0.0 0.16366954 0.0 0.0 0.09154393 0.0 0.0 0.0 0.0 0.0 0.0 0.115182035 0.0 0.26027626 0.0 0.026872218 0.0 0.0 0.0 0.0 0.031046065 0.0 0.…
../DATASETS/24_bones_classifier_train_valid_224x224x3/valid/13/13_APML.dcm_rotation79	-6_energy152.jpg 0.20416673 0.0 0.0 0.08503009 0.0 0.094022885 0.0 0.0 0.0 0.0 0.0 0.0 0.0 0.0 0.34920275 0.0 0.24642761 0.02546566 0.0 0.0 0.0 0.0 0.0 0.16575895 0.0 0.25365168 0.0 0.0 0.0 0.0 0.0 0.0 0.0 0.1096531 0.0 0.0 0.0 0.0 0.0 0.0 0.3188164 0.0 0.0 0.12988983 0.0 0.0 0.09052759 0.0 0.0 0.0 0.0 0.0 0.0 0.12296597 0.0 0.2597483 0.0 0.029977797 0.0 0.0 0.0 0.0 0.016327208 0.0 0.0 0.0 0.0054…
../DATASETS/24_bones_classifier_train_valid_224x224x3/valid/13/13_APML.dcm_rotation79	9_energy152.jpg 0.17144692 0.0 0.0 0.08578402 0.0 0.13958357 0.0 0.0 0.0 0.0 0.0 0.0 0.0 0.0 0.42579636 0.0 0.2736117 0.0055736825 0.0 0.0 0.0 0.0 0.0 0.07138792 0.0 0.29014808 0.0 0.0 0.0 0.0 0.0 0.0 0.06514255 0.010769969 0.0 0.0 0.0 0.0 0.0 0.0 0.33882952 0.0 0.0 0.15067941 0.0 0.0 0.011365831 0.0 0.0 0.0 0.0 0.0 0.0 0.12271688 0.0 0.26876026 0.0 0.0 0.0 0.0 0.0 0.0 0.025061946 0.0 0.0 0.0 0.0…
../DATASETS/24_bones_classifier_train_valid_224x224x3/valid/13/13_APML.dcm_rotation82	-6_energy158.jpg 0.17557037 0.0 0.0 0.085607514 0.0 0.10986983 0.0 0.0 0.0 0.0 0.0 0.0 0.0 0.0 0.3325201 0.0 0.24959707 0.009980287 0.0 0.0 0.0 0.0 0.0 0.1675394 0.0 0.25816178 0.0 0.0 0.0 0.0 0.0 0.0 0.012164655 0.098240145 0.0 0.0 0.0 0.0 0.0 0.0 0.32000816 0.0 0.0 0.17532551 0.0 0.0 0.06505428 0.0 0.0 0.0 0.0 0.0 0.0 0.13237081 0.0 0.23251839 0.0 0.027931126 0.0 0.0 0.0 0.013723429 0.002417642…
../DATASETS/24_bones_classifier_train_valid_224x224x3/valid/13/13_APML.dcm_rotation79	6_energy146.jpg 0.17969607 0.0 0.0 0.07494523 0.0 0.13634446 0.0 0.0 0.0 0.0 0.0 0.0 0.0 0.0 0.43106067 0.0 0.2829425 0.00088277255 0.0 0.0 0.0 0.0 0.0 0.08202415 0.0 0.2841475 0.0 0.0 0.0023040613 0.0 0.0 0.0 0.052732978 0.036349803 0.0 0.0 0.0 0.0 0.0 0.0 0.33119765 0.0 0.0 0.15087205 0.0 0.0 0.022565609 0.0 0.0 0.0 0.0 0.0 0.0 0.14389424 0.0 0.25462928 0.0 0.0057184147 0.0 0.0 0.0 0.0 0.041865…
../DATASETS/24_bones_classifier_train_valid_224x224x3/valid/13/13_APML.dcm_rotation79	-9_energy152.jpg 0.21817686 0.0 0.0 0.080009386 0.0 0.08832707 0.0 0.0 0.0 0.0 0.0 0.0 0.0 0.0 0.3432982 0.0 0.25241467 0.027051197 0.0 0.0 0.0 0.0 0.0 0.1745777 0.0 0.2752223 0.0 0.0 0.005428741 0.0 0.0 0.0 0.0 0.13073961 0.0 0.0 0.0 0.0 0.0027501706 0.0 0.30054832 0.017341917 0.0 0.11724398 0.0 0.0 0.08800997 0.0 0.0 0.0 0.0 0.0 0.0 0.13498084 0.0 0.2505756 0.0 0.0490728 0.0 0.0 0.0 0.0 0.02190…
../DATASETS/24_bones_classifier_train_valid_224x224x3/valid/13/13_APML.dcm_rotation79	3_energy140.jpg 0.18521604 0.0 0.0 0.07377909 0.0 0.12086748 0.0 0.0 0.0 0.0 0.0 0.0 0.0 0.0 0.415551 0.0 0.28084213 0.0 0.0 0.0 0.0 0.0 0.0 0.10495303 0.0 0.27496293 0.0 0.0 0.0 0.0 0.0 0.0 0.027875694 0.07587605 0.0 0.0 0.0 0.0 0.0 0.0 0.32562375 0.03627989 0.0 0.18074983 0.0 0.0 0.035160437 0.0 0.0 0.0 0.0 0.0 0.0 0.16098753 0.0 0.2218275 0.0 0.017774824 0.0 0.0 0.0 0.0 0.02385758 0.0 0.0 0.0 …
../DATASETS/24_bones_classifier_train_valid_224x224x3/valid/13/13_APML.dcm_rotation85	-3_energy158.jpg 0.14554694 0.0 0.0 0.10055979 0.0 0.13103333 0.0 0.0 0.0 0.0 0.0 0.0 0.0 0.0 0.3296147 0.0 0.24199235 0.00382991 0.0 0.0 0.0 0.0 0.0 0.13977177 0.0 0.24450937 0.0 0.0 0.0 0.0 0.0 0.0 0.06656997 0.054867476 0.0 0.0 0.0 0.0 0.0 0.0 0.3504609 0.0 0.0 0.19095954 0.0 0.0 0.063533634 0.0 0.0 0.0 0.0 0.0 0.0 0.1111791 0.0 0.2427765 0.0 0.022455389 0.0 0.0 0.0 0.03060471 0.010915382 0.0 …
../DATASETS/24_bones_classifier_train_valid_224x224x3/valid/13/13_APML.dcm_rotation82	0_energy140.jpg 0.17219998 0.0 0.0 0.08161437 0.0 0.12486051 0.0 0.0 0.0 0.0 0.0 0.0 0.0 0.0 0.3789096 0.0 0.2743307 0.0 0.0 0.0 0.0 0.0 0.0 0.11542857 0.0 0.26900834 0.0 0.0 0.0 0.0 0.0 0.0 0.053128835 0.06711195 0.0 0.0 0.0 0.0 0.0 0.0 0.34103617 0.0040089004 0.0 0.18064845 0.0 0.0 0.067174464 0.0 0.0 0.0 0.0 0.0 0.0 0.14876334 0.0 0.22426258 0.0 0.026657116 0.0 0.0 0.0 0.0 0.02771684 0.0 0.0 0…
../DATASETS/24_bones_classifier_train_valid_224x224x3/valid/13/13_APML.dcm_rotation73	18_energy140.jpg 0.19149844 0.0 0.0 0.12012323 0.0 0.083233334 0.0 0.0 0.0 0.0 0.0 0.0 0.0 0.0 0.44610465 0.0 0.23384117 0.11636856 0.038512293 0.0 0.0 0.0 0.0 0.098565586 0.0 0.29310188 0.0 0.0 0.02897622 0.0 0.0 0.0 0.013248378 0.0 0.0 0.0 0.0 0.0 0.02650958 0.0 0.30147576 0.0 0.0 0.03516146 0.0 0.0 0.036506154 0.0 0.0 0.0 0.0 0.0 0.0 0.053335745 0.0 0.35541904 0.0 0.0 0.0 0.0 0.0 0.0 0.0207314…
../DATASETS/24_bones_classifier_train_valid_224x224x3/valid/13/13_APML.dcm_rotation79	-21_energy146.jpg 0.22653642 0.0 0.0 0.04713619 0.0 0.04810591 0.0 0.0 0.0 0.0 0.0 0.0 0.0 0.0 0.26202765 0.024324771 0.26812315 0.0 0.0 0.0 0.0 0.0 0.0 0.20016335 0.0 0.30685532 0.0 0.013161869 0.02582808 0.0 0.0 0.0 0.0 0.15295877 0.0 0.0 0.0 0.0 0.022857001 0.0 0.2631805 0.0 0.0 0.13670741 0.0 0.0 0.14134416 0.0 0.0 0.0 0.0 0.016919006 0.0 0.124382615 0.0 0.2538193 0.0 0.07204469 0.0 0.0 0.0 0…
../DATASETS/24_bones_classifier_train_valid_224x224x3/valid/13/13_APML.dcm_rotation103	-12_energy146.jpg 0.23294486 0.0 0.0 0.074092075 0.0 0.056359142 0.0 0.0 0.0 0.0 0.0 0.0 0.0 0.0 0.30993557 0.032926515 0.25055397 0.014239342 0.0 0.0 0.0 0.0 0.0 0.18373467 0.0 0.29388145 0.0 0.051227912 0.038527098 0.0 0.0 0.0 0.0 0.1598268 0.0 0.0 0.0 0.0 0.013900382 0.0 0.269684 0.006211222 0.0 0.07626937 0.0 0.0 0.1593755 0.0 0.0 0.0 0.0 0.0 0.0 0.1396575 0.0 0.25869963 0.0 0.1097532 0.0 0.0…
../DATASETS/24_bones_classifier_train_valid_224x224x3/valid/13/13_APML.dcm_rotation82	-12_energy140.jpg 0.24782564 0.0 0.0 0.067448325 0.0 0.05652577 0.0 0.0 0.0 0.0 0.0 0.0 0.0 0.0 0.3243963 0.022345932 0.2484619 0.020576218 0.0 0.0 0.0 0.0 0.0 0.1805268 0.0 0.28308284 0.0 0.05328146 0.043085482 0.0 0.0 0.0 0.0 0.16583376 0.0 0.0 0.0 0.0 0.026855448 0.0 0.2787846 0.018738458 0.0 0.06712781 0.0 0.0 0.15396516 0.0 0.0 0.0 0.0 0.0009513469 0.0 0.12091666 0.0 0.2596862 0.0 0.08029166…
../DATASETS/24_bones_classifier_train_valid_224x224x3/valid/13/13_APML.dcm_rotation85	-15_energy146.jpg 0.22668014 0.0 0.0 0.0651609 0.0 0.06295195 0.0 0.0 0.0 0.0 0.0 0.0 0.0 0.0 0.30011815 0.0 0.25530836 0.008232965 0.0 0.0 0.0 0.0 0.0 0.19150683 0.0 0.3006213 0.0 0.015105069 0.027978083 0.0 0.0 0.0 0.0 0.15356846 0.0 0.0 0.0 0.0 0.030554218 0.0 0.2837169 0.00057907216 0.0 0.11541655 0.0 0.0 0.124915525 0.0 0.0 0.0 0.0 0.005924444 0.0 0.119429 0.0 0.24878924 0.0 0.06804665 0.0 0…
../DATASETS/24_bones_classifier_train_valid_224x224x3/valid/13/13_APML.dcm_rotation103	-15_energy140.jpg 0.23439202 0.0 0.0 0.059602015 0.0 0.044657197 0.0 0.0 0.0 0.0 0.0 0.0 0.0 0.0 0.29889998 0.067136824 0.2704872 0.0 0.0 0.0 0.0 0.0 0.0 0.197224 0.0 0.31754094 0.0 0.04374901 0.054081477 0.0 0.0 0.0 0.0 0.1532653 0.0 0.0 0.0 0.0 0.01683499 0.0 0.25698766 0.0 0.0 0.07153976 0.0 0.0 0.14043479 0.0 0.0 0.0 0.0 0.0 0.0 0.13193053 0.0 0.27678037 0.0 0.099196136 0.0 0.0 0.0 0.0 0.0718…
../DATASETS/24_bones_classifier_train_valid_224x224x3/valid/13/13_APML.dcm_rotation82	-3_energy140.jpg 0.19904487 0.0 0.0 0.08537741 0.0 0.09639112 0.0 0.0 0.0 0.0 0.0 0.0 0.0 0.0 0.33526835 0.0 0.2521881 0.0 0.0 0.0 0.0 0.0 0.0 0.1533124 0.0 0.2608542 0.0 0.0 0.0032358228 0.0 0.0 0.0 0.017224804 0.09030086 0.0 0.0 0.0 0.0 0.0 0.0 0.32938415 0.0 0.0 0.13370028 0.0 0.0 0.1368646 0.0 0.0 0.0 0.0 0.0 0.0 0.10939261 0.0 0.2646366 0.0 0.04577164 0.0 0.0 0.0 0.0 0.051467165 0.0 0.0 0.0 …
../DATASETS/24_bones_classifier_train_valid_224x224x3/valid/13/13_APML.dcm_rotation73	15_energy158.jpg 0.16654176 0.0 0.0 0.11447091 0.0 0.11805621 0.0 0.0 0.0 0.0 0.0 0.0 0.0 0.0 0.4038553 0.0 0.26358283 0.05183587 0.020177763 0.0 0.0 0.0 0.0 0.098974824 0.0 0.29121718 0.0 0.0 0.008155055 0.0 0.0 0.0 0.058427278 0.0 0.0 0.0 0.0 0.0 0.0 0.0 0.3182553 0.0 0.0 0.08262354 0.0 0.0 0.054509725 0.0 0.0 0.0 0.0 0.0 0.0 0.08656537 0.0 0.3388774 0.0 0.0006238343 0.0 0.0 0.0 0.0 0.050190397…
../DATASETS/24_bones_classifier_train_valid_224x224x3/valid/13/13_APML.dcm_rotation85	-18_energy158.jpg 0.19505545 0.0 0.0 0.065168075 0.0 0.056841224 0.0 0.0 0.0 0.0 0.0 0.0 0.0 0.0 0.24007641 0.0 0.26721168 0.0 0.0 0.0 0.0 0.0 0.0 0.21285391 0.0 0.30422232 0.0 0.0 0.0003742352 0.0 0.0 0.0 0.0 0.16012308 0.0 0.0 0.0 0.0 0.0 0.0 0.2577422 0.006421356 0.0 0.16486236 0.0 0.0 0.13750115 0.0 0.0 0.0 0.0 0.014531572 0.0 0.12921841 0.0 0.22002785 0.0 0.08008455 0.0 0.0 0.0 0.0 0.0306743…
../DATASETS/24_bones_classifier_train_valid_224x224x3/valid/13/13_APML.dcm_rotation79	12_energy146.jpg 0.18531035 0.0 0.0 0.090014346 0.0 0.11981766 0.0 0.0 0.0 0.0 0.0 0.0 0.0 0.0 0.40354455 0.0 0.2703069 0.015050816 0.0 0.0 0.0 0.0 0.0 0.08939971 0.0 0.30134797 0.0 0.0 0.018339466 0.0 0.0 0.0 0.045407254 0.038570374 0.0 0.0 0.0 0.0 0.0 0.0 0.31878555 0.0 0.0 0.11611767 0.0 0.0 0.07286955 0.0 0.0 0.0 0.0 0.0 0.0 0.1173234 0.0 0.29118901 0.0 0.01747263 0.0 0.0 0.0 0.0 0.047793087 …
../DATASETS/24_bones_classifier_train_valid_224x224x3/valid/13/13_APML.dcm_rotation82	3_energy146.jpg 0.17295365 0.0 0.0 0.083459996 0.0 0.12580179 0.0 0.0 0.0 0.0 0.0 0.0 0.0 0.0 0.43616444 0.0 0.2694475 0.022004703 0.0 0.0 0.0 0.0 0.0 0.10329306 0.0 0.26067713 0.0 0.0 0.0 0.0 0.0 0.0 0.027968882 0.05931471 0.0 0.0 0.0 0.0 0.0 0.0 0.3357903 0.01787462 0.0 0.16654225 0.0 0.0 0.0018123961 0.0 0.0 0.0 0.0 0.0 0.0 0.14645962 0.0 0.2427237 0.0 0.004866678 0.0 0.0 0.0 0.0 0.019023249 0…
../DATASETS/24_bones_classifier_train_valid_224x224x3/valid/13/13_APML.dcm_rotation100	9_energy152.jpg 0.14245272 0.0 0.0 0.083956525 0.0 0.15913518 0.0 0.0 0.0 0.0 0.0 0.0 0.0 0.0 0.42459032 0.0 0.25300094 0.015094227 0.0 0.0 0.0 0.0 0.0 0.08462867 0.0 0.29225835 0.0 0.0 0.0 0.0 0.0 0.0 0.07351519 0.025137117 0.0 0.0 0.0 0.0 0.0 0.0 0.32935607 0.0 0.0 0.18349083 0.0 0.0 0.021030437 0.0 0.0 0.0 0.0 0.0 0.0 0.14112158 0.0 0.23423871 0.0 0.010205495 0.0 0.0 0.0 0.008217508 0.00232577…
../DATASETS/24_bones_classifier_train_valid_224x224x3/valid/13/13_APML.dcm_rotation73	15_energy152.jpg 0.17260891 0.0 0.0 0.11215922 0.0 0.113809235 0.0 0.0 0.0 0.0 0.0 0.0 0.0 0.0 0.43010184 0.0 0.25683397 0.073797435 0.030257037 0.0 0.0 0.0 0.0 0.08721925 0.0 0.28641522 0.0 0.0 0.022766374 0.0 0.0 0.0 0.04837486 0.0 0.0 0.0 0.0 0.0 0.0 0.0 0.31702635 0.0 0.0 0.058819044 0.0 0.0 0.045725264 0.0 0.0 0.0 0.0 0.0 0.0 0.0852029 0.0 0.3493373 0.0 0.0 0.0 0.0 0.0 0.0 0.049507417 0.0 0.…
../DATASETS/24_bones_classifier_train_valid_224x224x3/valid/13/13_APML.dcm_rotation73	0_energy158.jpg 0.15319972 0.0 0.0 0.089437 0.0 0.13425703 0.0 0.0 0.0 0.0 0.0 0.0 0.0 0.0 0.38325676 0.0 0.25057596 0.014272528 0.0 0.0 0.0 0.0 0.0 0.096997514 0.0 0.23159207 0.0 0.0 0.0 0.0 0.0 0.0 0.08665269 0.024480969 0.0 0.0 0.0 0.0 0.0 0.0 0.3617017 0.0 0.0 0.2198571 0.0 0.0 0.0 0.0 0.0 0.0 0.0 0.0 0.0 0.13146178 0.0 0.23482162 0.0 0.0 0.0 0.0 0.0 0.065417975 0.0 0.0 0.0 0.0 0.0 0.03796438…
[truncated: 3,506 more rows]
